# Supplementary material for: Genomic and functional analyses of fungal and bacterial consortia that enable lignocellulose breakdown in goat gut microbiomes
Source: Nat Microbiol. 2021 Feb 1;6(4):499–511. doi: 10.1038/s41564-020-00861-0 (PMC8007473; doi:10.1038/s41564-020-00861-0)
Supplement: Supplementary file 4 — Metagenome raw read summary statistics. [file 41564_2020_861_MOESM4_ESM.xlsx]

## Sheet: Sheet1
Supplementary Data 1. Metagenome raw read summary statistics.								Reads Matching Potential Contaminants
Sample Name	Raw Read Count	Percent of Reads ≥ Q30 Average:	Average Quality Score	Insert Size	Insert Size Mode	Percent Read Pairs Merged	GC Content	Adapters	Adapters (first 50bp only)	DNA Spike-ins	RNA Spike-in	Mitochondria	Chloroplast	PhiX	rRNA
Pellet1	404353552	0.9203	35.71 ± 6.43	236 ± 36	248	0.63	44.65 ± 9.67%	0.0035	0.0004	0	0	0.0854	0.0843	0.0001	0.0096
Pellet2	389157270	0.9019	35.2 +- 7.33	239 +- 36	265	0.52	44.65 +- 9.71 %	0.0043	0.0006	0	0	0.0896	0.0883	0.0001	0.0099
Pellet3	352288444	0.8912	34.91 +- 7.67	237 +- 36	255	0.56	44.65 +- 9.65 %	0.0044	0.0007	0	0	0.087	0.0863	0.0001	0.0094
Pellet_dilute1	441201080	0.8811	34.69 +- 7.82	234 +- 38	260	0.59	44.76 +- 9.89 %	0.0067	0.0004	0	0	0.088	0.0893	0.0001	0.0096
Pellet_dilute2	369678524	0.9198	35.69 +- 6.53	233 +- 37	246	0.65	44.72 +- 9.91 %	0.0056	0.0003	0	0	0.0857	0.0861	0.0001	0.0091
Pellet_dilute3	370625768	0.9141	35.53 +- 6.72	238 +- 37	263	0.54	44.65 +- 9.8 %	0.0041	0.0003	0	0	0.0887	0.0875	0	0.0098
AG0R3	250555754	0.9185	35.69 +- 6.24	243 +- 35	272	0.44	44.01 +- 8.38 %	0.0032	0.0007	0	0	0.0672	0.0688	0	0.0104
AG5R3	176491254	0.9083	35.39 ± 6.79	239.0 ± 37.2	272	0.4982	42.38 ± 8.61%	0.0217	0.0173	0	0.0001	0.1041	0.1185	0	0.0178
AG10R3	250555754	0.9121	35.55 ± 6.43	244.5 ± 34.0	274	0.4232	41.67 ± 9.51%	0.0122	0.0102	0	0.0001	0.1234	0.1378	0	0.015
BG0R2	208387130	0.9011	35.29 +- 6.76	244 +- 34	270	0.47	42.32 +- 7.54 %	0.0051	0.0036	0	0.0001	0.0779	0.0777	0	0.0103
BG5R2	173226446	0.9128	35.46 ± 6.71	246.6 ± 32.6	277	0.4219	42.43 ± 6.99%	0.0194	0.0177	0.0029	0.0001	0.087	0.0952	0	0.0146
BG10R2	155754874	0.9097	35.44 ± 6.70	234.2 ± 38.9	253	0.5283	43.50 ± 7.04%	0.022	0.0144	0.0041	0.0001	0.0739	0.0852	0	0.0153
RG0R3	288449102	0.906	35.43 +- 6.5	242 +- 35	270	0.48	41.85 +- 7.4 %	0.0022	0.0004	0	0	0.0779	0.0811	0	0.0115
RG5R3	167946376	0.9186	35.68 ± 6.41	241.3 ± 34.5	268	0.5314	40.51 ± 7.11%	0.0193	0.0163	0	0	0.1021	0.1227	0.0001	0.0164
RG10R3	157055492	0.9036	35.31 ± 6.86	246.9 ± 33.3	273	0.387	42.11 ± 7.02%	0.0164	0.0146	0.0021	0.0001	0.0924	0.1027	0	0.0152
XG0R1	256251348	0.8369	33.61 +- 8.75	238 +- 38	274	0.42	42.47 +- 10.19 %	0.0139	0.0088	0	0	0.1366	0.1303	0.0001	0.0156
XG0R2	213779032	0.9087	35.43 +- 6.68	237 +- 36	252	0.6	44.24 +- 10.5 %	0.0039	0.0009	0	0	0.11	0.1035	0.0001	0.0147
XG0R3	202572492	0.8907	34.9 +- 7.79	224 +- 42	244	0.58	32.71 +- 14.74 %	0.0134	0.0011	0	0.0005	0.3976	0.3866	0	0.1046
XG5R1	217665636	0.9289	36.11 ± 4.99	240.4 ± 36.0	270	0.5088	45.33 ± 10.40%	0.0033	0.0007	0	0	0.1019	0.1098	0	0.015
XG5R2	228161478	0.9239	35.99 ± 5.19	239.8 ± 36.1	268	0.5239	50.30 ± 7.34%	0.004	0.0013	0	0	0.0479	0.052	0.0001	0.0143
XG10R1	220378352	0.9158	35.81 ± 5.41	240.5 ± 36.7	266	0.4933	47.61 ± 9.63%	0.0037	0.0007	9e–05%	0	0.0822	0.088	0.0001	0.0146
XG10R2	229768778	0.9244	36.00 ± 5.12	239.7 ± 36.5	270	0.5186	47.58 ± 9.44%	0.0038	0.0007	0	0	0.0784	0.0845	0	0.0141
AG0R1-PS	244949894	0.8327	32.99 +- 10.48	240 +- 36	272	0.469	30.34 ± 16.13%	0.1115	0.1049	0	0.0004	0.3818	0.3916	0.0007	0.0844
AG5R1-PS	143856410	0.8912	34.96 ± 7.31	242.5 ± 35.4	277	0.4334	46.91 ± 11.40%	0.0136	0.0108	0.0046	0.0002	0.1197	0.1249	0	0.0246
AG10R1-PS	136782776	0.8701	34.33 ± 8.33	243.9 ± 35.2	277	0.3925	44.66 ± 11.26%	0.0387	0.0354	0	0.0002	0.1512	0.1573	0.0001	0.0373
BG0R3-PS	214557416	0.8465	33.69 +- 9.02	238 +- 39	273	0.42	39.84 +- 14.13 %	0.0312	0.0235	0	0.0003	0.2368	0.2391	0.0002	0.0611
BG5R3-PS	138488814	0.8922	35.00 ± 7.39	246.0 ± 32.6	269	0.4118	41.22 ± 13.68%	0.0121	0.0107	0	0.0003	0.228	0.2242	0	0.062
BG10R3-PS	165938864	0.8948	35.01 ± 7.50	240.9 ± 34.0	262	0.4846	32.65 ± 11.60%	0.0184	0.0159	0.0028	0.0007	0.359	0.3583	0	0.0943
RG0R3-PS	232024072	0.8879	34.95 +- 7.39	240 +- 36	257	0.4	27.87 +- 11.28 %	0.0055	0.0023	0	0.0005	0.457	0.434	0	0.1036
RG5R3-PS	147067038	0.9013	35.17 ± 7.22	243.1 ± 34.4	267	0.4341	41.74 ± 11.29%	0.019	0.0168	0.0026	0.0002	0.1556	0.1656	0	0.0314
RG10R3-PS	175298578	0.8822	34.65 ± 7.77	241.9 ± 36.5	273	0.3939	41.28 ± 13.04%	0.0185	0.0147	0.0001	0.0004	0.2072	0.2108	0	0.0484
XG0R3-PS	202572492	0.8907	34.9 ± 7.79	224 ± 42	244	0.58	32.71 ± 14.74%	0.0134	0.0011	0	0.0005	0.3976	0.3866	0	0.1046
XG4R3-PS	141172460	0.8968	34.99 ± 7.71	236.9 ± 39.4	267	0.453	37.31 ± 9.11%	0.0414	0.0344	0.0055	0.0002	0.2308	0.2378	0.0001	0.0292
XG10R3-PS	155978472	0.9112	35.36 ± 6.93	250.6 ± 31.6	283	0.3086	48.82 ± 7.82%	0.0185	0.0171	0.0028	0	0.0879	0.1022	0	0.0239
AG0R2-CM	216914234	0.8658	34.24 ± 8.41	234 ± 41	267	0.42	37.38 +- 16.26 %	0.0172	0.0097	0	0.0003	0.3316	0.3271	0.0001	0.0911
AG5R2-CM	112160674	NA	NA	NA	NA	NA	NA	NA	NA	NA	NA	NA	NA	NA	NA
AG10R2-CM	185339736	NA	NA	NA	NA	NA	NA	NA	NA	NA	NA	NA	NA	NA	NA
BG0R2-CM	227926668	0.8616	34.22 +- 8.18	237 +- 40	267	0.39	38.62 +- 16.84 %	0.0086	0.0021	0	0.0005	0.3054	0.2976	0	0.0981
BG5R2-CM	124970784	NA	NA	NA	NA	NA	NA	NA	NA	NA	NA	NA	NA	NA	NA
BG10R2-CM	118977320	NA	NA	NA	NA	NA	NA	NA	NA	NA	NA	NA	NA	NA	NA
RG0R2-CM	199272798	0.887	34.82 +- 7.72	238 +- 40	271	0.39	38.56 +- 16.96 %	0.0086	0.0028	0	0.0005	0.3104	0.3027	0.0001	0.1017
RG5R2-CM	141826668	NA	NA	NA	NA	NA	NA	NA	NA	NA	NA	NA	NA	NA	NA
RG10R2-CM	156227372	NA	NA	NA	NA	NA	NA	NA	NA	NA	NA	NA	NA	NA	NA
Total Reads	9306607476
Total bases	1414604336352
MiSeq Reads	250000000
MiSeq bases	75000000000
Note: Raw read statistics are not avaible from the JGI for the following six samples: AG5R2-CM, AG10R2CM, BG5R2-CM, BG10R2-CM, RG5R2-CM, and RG10R2-CM.
