# Supplementary material for: Genomic and functional analyses of fungal and bacterial consortia that enable lignocellulose breakdown in goat gut microbiomes
Source: Nat Microbiol. 2021 Feb 1;6(4):499–511. doi: 10.1038/s41564-020-00861-0 (PMC8007473; doi:10.1038/s41564-020-00861-0)
Supplement: Supplementary file 5 — Whole-genome average nucleotide identity (ANI) comparison between the 719 goat faecal microbiome MAGs and 8,178 reference genomes and MAGs. The 719 MAGs from the present study are identified by the word ‘bin’ in the name. Primary clustering was performed using a MinHash-based method Mash. The ANI and alignment coverage between each pair (‘Query’ and ‘Reference’) of genomes and MAGs within a primary cluster were computed using the JGI’s ANIcalculator. The tool dRep was used to implement the comparisons. All MAGs from the present study that had an ANI >96.5% compared with any of the reference genomes or MAGs are presented in a separate sheet named ‘Novel_MAG_Count’, where the percentage of novel MAGs from the present study is also presented. [file 41564_2020_861_MOESM5_ESM.xlsx]

## Sheet: Novel_MAG_Count
Query	Reference	ANI (average nucleotide identity)	Alignment Coverage	Primary Cluster
ag0r2_cm_bin.126.fa	RUG12361.fa	0.9702	0.89	229		Total number of MAGs from this study
ag0r3_bin.12.fa	Clostridium_clostidiforme_ATCC_25537.fa	0.9962	0.93	2067		719
ag0r3_bin.12.fa	Lachnoclostridium_clostridioforme_NLAE-zl-C196.fa	0.995	0.92	2067		Number of MAGs from this study with ANI > 0.965 compared to a previous study
ag0r3_bin.12.fa	Lachnoclostridium_clostridioforme_NLAE-zl-G208.fa	0.995	0.92	2067		42
ag0r3_bin.35.fa	Ruminococcus_albus_8.fa	0.9851	0.91	1567		Number of novel MAGs from this study
ag0r3_bin.39.fa	RUG10792.fa	0.9679	0.79	1605		677
ag0r3_bin.58.fa	Enterococcus_mundtii_C2.fa	0.9685	0.86	2084		Percentage of novel MAGs
ag0r3_bin.7.fa	Streptococcus_gallolyticus_LMG_15572.fa	0.9736	0.84	2132		0.941586
ag0r3_bin.7.fa	Streptococcus_gallolyticus_VTM3R24.fa	0.9682	0.81	2132
ag0r3_bin.7.fa	Streptococcus_gallolyticus_VTM3R42.fa	0.9682	0.81	2132		Reference	Source	Number of genomes/MAGs
ag0r3_bin.7.fa	Streptococcus_gallolyticus_VTM1R27.fa	0.9674	0.8	2132		This study	Goat fecal pellets	719
ag0r3_bin.7.fa	Streptococcus_gallolyticus_VTM1R29.fa	0.9674	0.81	2132		Seshadri et al. 2018	Hungate Collection	493
ag0r3_bin.7.fa	Streptococcus_gallolyticus_VTM2R47.fa	0.9663	0.79	2132		Stewart et al. 2019	Cow rumen	4941
ag10r1_ps_bin.17.fa	GCA_003460245.1_ASM346024v1_genomic.fa	0.966	0.88	1301		Mukherjee et al. 2017	Genomic Encylcopedia of Bacteria and Archaea	1003
ag10r1_ps_bin.17.fa	GCA_003460365.1_ASM346036v1_genomic.fa	0.966	0.96	1301		Zou et al. 2019	Human gut	1520
ag10r3_bin.38.fa	RUG14797.fa	0.9711	0.71	3203		Reference genomes from NCBI		221
ag10r3_bin.38.fa	RUG12721.fa	0.971	0.77	3203
ag10r3_bin.38.fa	RUG13978.fa	0.971	0.8	3203			Total, excluding this study	8178
ag10r3_bin.38.fa	RUG11631.fa	0.9669	0.8	3203
ag10r3_bin.48.fa	Succinivibrio_dextrinosolvens_H5.fa	0.9797	0.87	3693
ag10r3_bin.48.fa	Succinivibrio_dextrinosolvens_DSM_3072.fa	0.9678	0.85	3693
ag10r3_bin.50.fa	ClospoDSM1294_2_2519899647.fa	0.9933	0.95	1382
ag10r3_bin.81.fa	Actinomyces_ruminicola_KPR-7B.fa	0.981	0.92	600
ag10r3_bin.81.fa	Actinomyces_ruminicola_DSM_27982.fa	0.9674	0.87	600
ag5r3_bin.33.fa	RUG10092.fa	0.9684	0.79	3037
ag5r3_bin.33.fa	RUG11416.fa	0.967	0.82	3037
ag5r3_bin.33.fa	RUG13813.fa	0.9668	0.82	3037
ag5r3_bin.33.fa	RUG12967.fa	0.9667	0.78	3037
ag5r3_bin.33.fa	RUG13249.fa	0.9667	0.81	3037
ag5r3_bin.33.fa	RUG11480.fa	0.9658	0.83	3037
bg0r2_bin.17.fa	Schwartzia_succinivorans_DSM_10502.fa	0.9712	0.85	2505
bg0r2_bin.20.fa	Actinomyces_succiniciruminis_AM4.fa	0.9866	0.87	601
bg0r2_bin.20.fa	Actinomyces_glycerinitolerans_G10.fa	0.9673	0.87	601
bg10r2_bin.50.fa	Pseudobutyrivibrio_sp_AR14.fa	0.9768	0.9	2451
bg10r2_bin.50.fa	Pseudobutyrivibrio_sp._NOR37.fa	0.9685	0.87	2451
bg5r2_bin.28.fa	RUG14717.fa	0.9843	0.95	3267
bg5r2_bin.28.fa	RUG11270.fa	0.9825	0.92	3267
bg5r2_bin.28.fa	RUG11284.fa	0.9809	0.92	3267
bg5r2_bin.28.fa	RUG12062.fa	0.9794	0.92	3267
bg5r2_bin.28.fa	RUG11053.fa	0.9791	0.9	3267
bg5r2_bin.30.fa	Bacteroides_xylanolyticus.fa	0.9906	0.95	2065
NoAnti_co_megahit_ag0r3_bin.109.fa	GCA_003438425.1_ASM343842v1_genomic.fa	0.9931	0.87	2934
NoAnti_co_megahit_ag0r3_bin.109.fa	GCA_003459065.1_ASM345906v1_genomic.fa	0.9929	0.86	2934
NoAnti_co_megahit_ag0r3_bin.109.fa	GCA_003463115.1_ASM346311v1_genomic.fa	0.9928	0.87	2934
NoAnti_co_megahit_ag0r3_bin.109.fa	GCA_003463165.1_ASM346316v1_genomic.fa	0.9928	0.87	2934
NoAnti_co_megahit_ag0r3_bin.109.fa	GCA_003508775.1_ASM350877v1_genomic.fa	0.9925	0.84	2934
NoAnti_co_megahit_ag0r3_bin.109.fa	GCA_003470465.1_ASM347046v1_genomic.fa	0.9918	0.84	2934
NoAnti_co_megahit_ag0r3_bin.109.fa	GCA_003466805.1_ASM346680v1_genomic.fa	0.9912	0.83	2934
NoAnti_co_megahit_ag0r3_bin.109.fa	GCA_003463775.1_ASM346377v1_genomic.fa	0.9907	0.81	2934
NoAnti_co_megahit_ag0r3_bin.109.fa	GCA_003468785.1_ASM346878v1_genomic.fa	0.9893	0.84	2934
NoAnti_co_megahit_ag0r3_bin.109.fa	GCA_003475425.1_ASM347542v1_genomic.fa	0.989	0.81	2934
NoAnti_co_megahit_ag0r3_bin.109.fa	GCA_003470705.1_ASM347070v1_genomic.fa	0.988	0.86	2934
NoAnti_co_megahit_ag0r3_bin.109.fa	GCA_003472875.1_ASM347287v1_genomic.fa	0.9873	0.77	2934
NoAnti_co_megahit_ag0r3_bin.68.fa	RUG13500.fa	0.9846	0.89	2776
NoAnti_co_megahit_ag0r3_bin.68.fa	RUG10559.fa	0.9814	0.91	2776
NoAnti_co_megahit_ag0r3_bin.68.fa	RUG14794.fa	0.9812	0.93	2776
NoAnti_co_megahit_ag0r3_bin.68.fa	RUG12151.fa	0.9799	0.91	2776
NoAnti_co_megahit_ag0r3_bin.68.fa	RUG10828.fa	0.9769	0.86	2776
NoAnti_co_megahit_ag0r3_bin.68.fa	RUG12299.fa	0.9755	0.87	2776
NoAnti_co_megahit_ag10r3_bin.112.fa	Butyrivibrio_sp._NC2002.fa	0.9794	0.78	2440
NoAnti_co_megahit_ag10r3_bin.125.fa	Enterococcus_casseliflavus_NLAE-zl-C414.fa	0.9839	0.87	2094
NoAnti_co_megahit_ag10r3_bin.125.fa	Enterococcus_casseliflavus_NLAE-zl-G268.fa	0.983	0.86	2094
NoAnti_co_megahit_ag10r3_bin.125.fa	GCA_003472845.1_ASM347284v1_genomic.fa	0.9824	0.84	2094
NoAnti_co_megahit_ag10r3_bin.125.fa	GCA_003471685.1_ASM347168v1_genomic.fa	0.9818	0.81	2094
NoAnti_co_megahit_ag5r3_bin.13.fa	Marasmitruncus_massiliensis.fa	0.9813	0.86	2020
NoAnti_co_megahit_ag5r3_bin.20.fa	RUG12999.fa	0.9754	0.8	1643
NoAnti_co_megahit_bin.249.fa	RUG13405.fa	0.9851	0.83	1016
NoAnti_co_megahit_bin.56.fa	GCA_003434745.1_ASM343474v1_genomic.fa	0.9884	0.77	2069
NoAnti_co_megahit_bin.56.fa	GCA_003434055.1_ASM343405v1_genomic.fa	0.9863	0.77	2069
NoAnti_co_megahit_bin.56.fa	GCA_003467385.1_ASM346738v1_genomic.fa	0.9742	0.73	2069
NoAnti_co_megahit_bin.81.fa	RUG10875.fa	0.9756	0.86	1810
NoAnti_co_megahit_bin.81.fa	RUG14741.fa	0.9754	0.88	1810
NoAnti_co_megahit_bin.81.fa	RUG11093.fa	0.9722	0.86	1810
NoAnti_co_megahit_bin.81.fa	RUG13397.fa	0.972	0.9	1810
NoAnti_co_megahit_rg10r3_bin.82.fa	GCA_003435415.1_ASM343541v1_genomic.fa	0.9837	0.81	1738
NoAnti_co_megahit_rg10r3_bin.91.fa	RUG10004.fa	0.9735	0.89	2869
NoAnti_co_megahit_rg10r3_bin.91.fa	RUG11353.fa	0.9731	0.87	2869
NoAnti_co_megahit_rg10r3_bin.91.fa	RUG10289.fa	0.9725	0.9	2869
pellets_co_bin.1378.fa	RUG13115.fa	0.9787	0.76	3937
pellets_co_bin.2229.fa	RUG12153.fa	0.9667	0.9	1279
pellets_co_bin.2666.fa	RUG10261.fa	0.9771	0.65	3944
pellets_co_bin.2666.fa	RUG12982.fa	0.9764	0.79	3944
pellets_co_bin.2666.fa	RUG13441.fa	0.9759	0.75	3944
pellets_co_bin.2666.fa	RUG10238.fa	0.9756	0.75	3944
pellets_co_bin.2666.fa	RUG13036.fa	0.9756	0.83	3944
pellets_co_bin.2666.fa	RUG10759.fa	0.9755	0.76	3944
pellets_co_bin.2666.fa	RUG11063.fa	0.9751	0.74	3944
pellets_co_bin.2666.fa	RUG11608.fa	0.9749	0.82	3944
pellets_co_bin.2666.fa	RUG12086.fa	0.9746	0.83	3944
pellets_co_bin.2666.fa	RUG14756.fa	0.9741	0.73	3944
pellets_co_bin.2666.fa	RUG13677.fa	0.9736	0.81	3944
pellets_co_bin.2666.fa	RUG14349.fa	0.9734	0.88	3944
pellets_co_bin.2666.fa	RUG10830.fa	0.9729	0.85	3944
pellets_co_bin.2666.fa	RUG14362.fa	0.9721	0.76	3944
pellets_co_bin.2666.fa	RUG12954.fa	0.9718	0.84	3944
pellets_co_bin.2666.fa	RUG10188.fa	0.9717	0.87	3944
pellets_co_bin.2666.fa	RUG10738.fa	0.9714	0.75	3944
pellets_co_bin.2666.fa	RUG12995.fa	0.9706	0.85	3944
pellets_co_bin.2666.fa	RUG13366.fa	0.9701	0.8	3944
pellets_co_bin.2666.fa	RUG11996.fa	0.9692	0.84	3944
rg0r2_cm_bin.109.fa	RUG10106.fa	0.9739	0.82	269
rg0r2_cm_bin.109.fa	RUG13278.fa	0.9735	0.8	269
rg0r2_cm_bin.188.fa	RUG14069.fa	0.9696	0.81	225
rg0r2_cm_bin.188.fa	Erysipelotrichaceae_bacterium_NK3D112.fa	0.9689	0.85	225
rg0r2_cm_bin.188.fa	RUG13207.fa	0.9686	0.8	225
rg0r2_cm_bin.188.fa	RUG13031.fa	0.9684	0.8	225
rg0r2_cm_bin.188.fa	RUG12265.fa	0.9682	0.83	225
rg0r2_cm_bin.56.fa	RUG12205.fa	0.9872	0.77	876
rg0r2_cm_bin.56.fa	RUG13510.fa	0.9864	0.76	876
rg0r2_cm_bin.56.fa	RUG12767.fa	0.9863	0.75	876
rg0r2_cm_bin.56.fa	RUG12419.fa	0.9862	0.75	876
rg0r2_cm_bin.56.fa	RUG10745.fa	0.9861	0.79	876
rg0r2_cm_bin.56.fa	RUG10549.fa	0.986	0.7	876
rg0r2_cm_bin.56.fa	RUG12510.fa	0.9859	0.74	876
rg0r2_cm_bin.56.fa	RUG10628.fa	0.9858	0.8	876
rg0r2_cm_bin.56.fa	RUG10842.fa	0.9855	0.79	876
rg0r2_cm_bin.56.fa	RUG11655.fa	0.9853	0.78	876
rg0r2_cm_bin.56.fa	RUG11526.fa	0.9851	0.81	876
rg0r2_cm_bin.56.fa	RUG12738.fa	0.9851	0.78	876
rg0r2_cm_bin.56.fa	RUG11374.fa	0.9849	0.76	876
rg0r2_cm_bin.56.fa	RUG10924.fa	0.9848	0.79	876
rg0r2_cm_bin.56.fa	RUG13955.fa	0.9847	0.74	876
rg0r2_cm_bin.56.fa	RUG10701.fa	0.9846	0.78	876
rg0r2_cm_bin.56.fa	RUG10889.fa	0.9844	0.74	876
rg0r2_cm_bin.56.fa	RUG14386.fa	0.9843	0.74	876
rg0r2_cm_bin.56.fa	RUG14422.fa	0.9841	0.73	876
rg0r2_cm_bin.56.fa	RUG14486.fa	0.9841	0.76	876
rg0r2_cm_bin.56.fa	RUG14784.fa	0.9838	0.78	876
rg0r2_cm_bin.56.fa	RUG10785.fa	0.9837	0.8	876
rg0r2_cm_bin.56.fa	RUG13773.fa	0.9837	0.81	876
rg0r2_cm_bin.56.fa	RUG14467.fa	0.9836	0.76	876
rg0r2_cm_bin.56.fa	RUG13706.fa	0.9825	0.72	876
rg0r2_cm_bin.56.fa	RUG14694.fa	0.9824	0.68	876
rg0r2_cm_bin.56.fa	RUG14334.fa	0.9815	0.75	876
rg0r2_cm_bin.56.fa	RUG10663.fa	0.9811	0.67	876
rg0r2_cm_bin.56.fa	RUG13786.fa	0.9809	0.78	876
rg0r2_cm_bin.56.fa	RUG13806.fa	0.9809	0.73	876
rg0r2_cm_bin.56.fa	Sarcina_sp._DSM_11001.fa	0.9806	0.74	876
rg0r2_cm_bin.56.fa	RUG14805.fa	0.9803	0.71	876
rg0r2_cm_bin.56.fa	RUG11923.fa	0.9801	0.75	876
rg0r3_bin.36.fa	Ruminococcus_albus_SY3.fa	0.9745	0.83	1569
rg0r3_bin.36.fa	RUG10686.fa	0.9743	0.87	1569
rg10r3_bin.51.fa	RUG11897.fa	0.9736	0.89	2819
rg10r3_bin.51.fa	RUG12380.fa	0.9716	0.87	2819
rg10r3_bin.51.fa	RUG13464.fa	0.9673	0.88	2819
rg10r3_bin.72.fa	RUG10126.fa	0.9752	0.89	3429
rg5r3_bin.60.fa	RUG13041.fa	0.9675	0.88	2492
rg5r3_bin.60.fa	RUG13183.fa	0.9664	0.84	2492
rg5r3_bin.77.fa	Clostridium_cochlearium_NLAE-zl-C224.fa	0.9919	0.87	3983
xg0r1_bin.32.fa	Escherichia_coli_PA-3.fa	0.9987	0.97	1301
xg0r1_bin.32.fa	GCA_003471145.1_ASM347114v1_genomic.fa	0.9925	0.93	1301
xg0r1_bin.32.fa	Shigella_sonnei_NLAE-zl-G496.fa	0.9923	0.92	1301
xg0r1_bin.32.fa	GCA_003460375.1_ASM346037v1_genomic.fa	0.9886	0.9	1301
xg0r1_bin.32.fa	GCA_003470915.1_ASM347091v1_genomic.fa	0.9865	0.9	1301
xg0r1_bin.32.fa	GCA_003470965.1_ASM347096v1_genomic.fa	0.9865	0.9	1301
xg0r1_bin.32.fa	GCA_003469495.1_ASM346949v1_genomic.fa	0.9863	0.89	1301
xg0r1_bin.32.fa	GCA_003464415.1_ASM346441v1_genomic.fa	0.9862	0.88	1301
xg0r1_bin.32.fa	GCA_003464755.1_ASM346475v1_genomic.fa	0.9862	0.88	1301
xg0r1_bin.32.fa	GCA_003471095.1_ASM347109v1_genomic.fa	0.986	0.86	1301
xg0r1_bin.32.fa	GCA_003439545.1_ASM343954v1_genomic.fa	0.9859	0.93	1301
xg0r1_bin.32.fa	GCA_003467875.1_ASM346787v1_genomic.fa	0.9859	0.92	1301
xg0r1_bin.32.fa	GCA_003464885.1_ASM346488v1_genomic.fa	0.985	0.85	1301
xg0r1_bin.32.fa	GCA_003460365.1_ASM346036v1_genomic.fa	0.9753	0.91	1301
xg0r1_bin.32.fa	GCA_003460245.1_ASM346024v1_genomic.fa	0.9735	0.82	1301
xg0r1_bin.32.fa	GCA_003472255.1_ASM347225v1_genomic.fa	0.9711	0.87	1301
xg0r1_bin.32.fa	GCA_003470505.1_ASM347050v1_genomic.fa	0.9709	0.86	1301
xg0r1_bin.32.fa	EsccolDSM30083_2528311135.fa	0.9707	0.87	1301
xg0r1_bin.32.fa	GCA_003439405.1_ASM343940v1_genomic.fa	0.97	0.84	1301
xg0r1_bin.32.fa	GCA_003439485.1_ASM343948v1_genomic.fa	0.97	0.84	1301
xg0r1_bin.32.fa	GCA_003439795.1_ASM343979v1_genomic.fa	0.97	0.84	1301
xg0r1_bin.32.fa	GCA_003475585.1_ASM347558v1_genomic.fa	0.9696	0.84	1301
xg0r3_ps_bin.28.fa	RUG12385.fa	0.971	0.78	1288
xg10r1_bin.7.fa	RUG10192.fa	0.9844	0.87	2133
xg10r1_bin.7.fa	RUG10117.fa	0.9841	0.87	2133
xg10r1_bin.7.fa	RUG13080.fa	0.9834	0.91	2133
xg10r1_bin.7.fa	RUG12079.fa	0.9829	0.92	2133
xg10r1_bin.7.fa	RUG12492.fa	0.9828	0.9	2133
xg10r1_bin.7.fa	RUG12006.fa	0.9824	0.91	2133
xg10r1_bin.7.fa	Streptococcus_equinus_pGA-7.fa	0.9818	0.91	2133
xg10r1_bin.7.fa	Streptococcus_equinus_pR-5.fa	0.9817	0.91	2133
xg10r1_bin.7.fa	Streptococcus_bovis_B315.fa	0.9816	0.92	2133
xg10r1_bin.7.fa	Streptococcus_equinus_GA-1.fa	0.9816	0.91	2133
xg10r1_bin.7.fa	Streptococcus_bovis_C277.fa	0.9812	0.9	2133
xg10r1_bin.7.fa	Streptococcus_bovis_ES1.fa	0.9812	0.9	2133
xg10r1_bin.7.fa	Streptococcus_equinus_ATCC_33317.fa	0.9812	0.91	2133
xg10r1_bin.7.fa	Streptococcus_bovis_SN033.fa	0.9811	0.91	2133
xg10r1_bin.7.fa	Streptococcus_bovis_2B.fa	0.9809	0.89	2133
xg10r1_bin.7.fa	Streptococcus_bovis_AG46.fa	0.9809	0.89	2133
xg10r1_bin.7.fa	Streptococcus_equinus_HC5_C473.fa	0.9809	0.89	2133
xg10r1_bin.7.fa	Streptococcus_equinus_AR3.fa	0.9798	0.92	2133
xg10r1_bin.7.fa	Streptococcus_equinus_SI.fa	0.9791	0.9	2133
xg10r1_bin.7.fa	Streptococcus_equinus_Ye01.fa	0.9783	0.89	2133
xg10r1_bin.7.fa	Streptococcus_equinus_H24.fa	0.9782	0.9	2133
xg10r1_bin.7.fa	Streptococcus_equinus_Sb09.fa	0.9772	0.9	2133
xg10r1_bin.7.fa	Streptococcus_equinus_MPR4.fa	0.9764	0.9	2133
xg10r1_bin.7.fa	Streptococcus_equinus_MPR1.fa	0.9748	0.88	2133
xg10r1_bin.7.fa	Streptococcus_equinus_MPR2.fa	0.9748	0.88	2133

## Sheet: All Comparisons (dRep)
Supplementary Data 2. Whole-genome average nucleotide identity (ANI) comparison between the 719 goat fecal microbiome MAGs and 8178 reference genomes and metagenome-assembled genomes (MAGs). The 719 MAGs from this study are identified by the word “bin” in the name. Primary clustering was performed using a MinHash-based method Mash. The average nucleotide identity and alignment coverage between ea…
Query	Reference	ANI (average nucleotide identity)	Alignment Coverage	Primary Cluster
RUG10634.fa	RUG11443.fa	0.9732	0.93	1
RUG11443.fa	RUG10634.fa	0.9732	0.93	1
RUG11443.fa	RUG11443.fa	1	1	1
RUG10634.fa	RUG10634.fa	1	1	1
RUG11809.fa	RUG11809.fa	1	1	2
BacchaDSM18086_2_2524614595.fa	BacchaDSM18086_2_2524614595.fa	1	1	3
desti_2509601019.fa	desti_2509601019.fa	1	1	4
theag_646564583.fa	theag_646564583.fa	1	1	5
vuldi_648028062.fa	vuldi_648028062.fa	1	1	6
Arcve_2504136002_2504136002.fa	Arcve_2504136002_2504136002.fa	1	1	7
arcpr_646311906.fa	arcpr_646311906.fa	1	1	8
RUG10219.fa	RUG10219.fa	1	1	9
RUG10396.fa	RUG10577.fa	0.9773	0.86	10
RUG10577.fa	RUG10396.fa	0.9773	0.86	10
RUG10396.fa	RUG10638.fa	0.9789	0.78	10
RUG10638.fa	RUG10396.fa	0.9789	0.78	10
RUG10577.fa	RUG10638.fa	0.9789	0.88	10
RUG10638.fa	RUG10577.fa	0.9789	0.88	10
RUG10396.fa	RUG11014.fa	0.978	0.89	10
RUG11014.fa	RUG10396.fa	0.9779	0.89	10
RUG10577.fa	RUG11014.fa	0.9774	0.93	10
RUG11014.fa	RUG10577.fa	0.9774	0.93	10
RUG10638.fa	RUG11014.fa	0.9903	0.93	10
RUG11014.fa	RUG10638.fa	0.9903	0.93	10
RUG10577.fa	RUG10577.fa	1	1	10
RUG11014.fa	RUG11014.fa	1	1	10
RUG10396.fa	RUG10396.fa	1	1	10
RUG10638.fa	RUG10638.fa	1	1	10
RUG10001.fa	RUG10001.fa	1	1	11
RUG14410.fa	RUG14410.fa	1	1	12
RUG10714.fa	RUG10714.fa	1	1	13
RUG11256.fa	RUG11256.fa	1	1	14
RUG11046.fa	RUG13818.fa	0.986	0.93	15
RUG13818.fa	RUG11046.fa	0.986	0.93	15
RUG13818.fa	RUG13818.fa	1	1	15
RUG11046.fa	RUG11046.fa	1	1	15
RUG10157.fa	RUG13843.fa	0.9629	0.9	16
RUG13843.fa	RUG10157.fa	0.9629	0.9	16
RUG10157.fa	RUG10157.fa	1	1	16
RUG13843.fa	RUG13843.fa	1	1	16
RUG11187.fa	RUG11187.fa	1	1	17
RUG10222.fa	RUG10222.fa	1	1	18
RUG12698.fa	RUG12698.fa	1	1	19
RUG14017.fa	RUG14017.fa	1	1	20
RUG13940.fa	RUG13940.fa	1	1	21
pellets_co_bin.252.fa	pellets_co_bin.252.fa	1	1	22
Elusimicrobium_sp.fa	Elusimicrobium_sp.fa	1	1	23
RUG11790.fa	RUG11790.fa	1	1	24
RUG14242.fa	RUG14242.fa	1	1	25
RUG10538.fa	RUG10538.fa	1	1	26
RUG11176.fa	RUG11176.fa	1	1	27
RUG14212.fa	RUG14212.fa	1	1	28
GilchiDSM19667_2519103187.fa	GilchiDSM19667_2519103187.fa	1	1	29
HahganDSM17046_2519899685.fa	HahganDSM17046_2519899685.fa	1	1	30
Flesi_2505679008_2505679008.fa	Flesi_2505679008_2505679008.fa	1	1	31
Syntrophomonas_wolfei.fa	Syntrophomonas_wolfei.fa	1	1	32
synli_646564577.fa	synli_646564577.fa	1	1	33
pellets_co_bin.1512.fa	pellets_co_bin.1512.fa	1	1	34
pellets_co_bin.57.fa	pellets_co_bin.57.fa	1	1	35
pellets_co_bin.1309.fa	pellets_co_bin.1309.fa	1	1	36
pellet2_bin.512.fa	pellet2_bin.512.fa	1	1	37
pellets_co_bin.1244.fa	pellets_co_bin.1244.fa	1	1	38
pellets_co_bin.946.fa	pellets_co_bin.946.fa	1	1	39
pellet2_bin.486.fa	pellet2_bin.486.fa	1	1	40
pellets_co_bin.1765.fa	pellets_co_bin.1765.fa	1	1	41
pellet_dilute3_bin.418.fa	pellet_dilute3_bin.418.fa	1	1	42
pellet3_bin.195.fa	pellet3_bin.195.fa	1	1	43
RUG12838.fa	RUG12838.fa	1	1	44
pellet3_bin.309.fa	pellet3_bin.309.fa	1	1	45
Spico_2503904012_2503904012.fa	Spico_2503904012_2503904012.fa	1	1	46
Turpa_2506520013_2506520013.fa	Turpa_2506520013_2506520013.fa	1	1	47
RUG12931.fa	RUG14905.fa	0.9896	0.73	48
RUG14905.fa	RUG12931.fa	0.9896	0.73	48
RUG12931.fa	RUG12931.fa	1	1	48
RUG14905.fa	RUG14905.fa	1	1	48
RUG11251.fa	RUG11251.fa	1	1	49
sulau_648028058.fa	sulau_648028058.fa	1	1	50
RUG10508.fa	RUG10508.fa	1	1	51
RUG13339.fa	RUG13339.fa	1	1	52
CloevrDSM19522_2510065052.fa	CloevrDSM19522_2510065052.fa	1	1	53
Synergistetes_sp_Syn_Fa1.fa	Synergistetes_sp_Syn_Fa1.fa	1	1	54
Synergistes_jonesii_78-1.fa	Synergistes_jonesii_78-1.fa	1	1	55
ActneuneuDSM8576_2_2524023166.fa	ActneuneuDSM8576_2_2524023166.fa	1	1	56
RUG12923.fa	RUG12923.fa	1	1	57
Methanoculleus_horonobensis.fa	Methanoculleus_horonobensis.fa	1	1	58
HelbalDSM19091_2524614726.fa	HelbalDSM19091_2524614726.fa	1	1	59
Lewpe_DSM_23188_2515154070.fa	Lewpe_DSM_23188_2515154070.fa	1	1	60
Halka_DSM_19301_2516653073.fa	halmu_644736372.fa	0.9743	0.87	61
halmu_644736372.fa	Halka_DSM_19301_2516653073.fa	0.9745	0.87	61
Halka_DSM_19301_2516653073.fa	Halka_DSM_19301_2516653073.fa	1	1	61
halmu_644736372.fa	halmu_644736372.fa	1	1	61
halut_644736373.fa	halut_644736373.fa	1	1	62
HalturDSM5511_2_646311934.fa	HalturDSM5511_2_646311934.fa	1	1	63
NatoccDSM3396_2506520044.fa	NatoccDSM3396_2506520044.fa	1	1	64
HaljeoB3_2528311097.fa	HaljeoB3_2528311097.fa	1	1	65
HALNADRAFT_10321_2517287030.fa	HALNADRAFT_10321_2517287030.fa	1	1	66
HalezzDSM17463_2_2524614679.fa	HalezzDSM17463_2_2524614679.fa	1	1	67
Halbo_649633053_649633053.fa	Halbo_649633053_649633053.fa	1	1	68
Methanogenic_archaeon_ISO4-H5.fa	RUG13270.fa	0.8914	0.9	69
RUG13270.fa	Methanogenic_archaeon_ISO4-H5.fa	0.8913	0.9	69
Methanogenic_archaeon_ISO4-H5.fa	RUG13413.fa	0.8964	0.9	69
RUG13413.fa	Methanogenic_archaeon_ISO4-H5.fa	0.8963	0.9	69
RUG13270.fa	RUG13413.fa	0.983	0.84	69
RUG13413.fa	RUG13270.fa	0.983	0.84	69
Methanogenic_archaeon_ISO4-H5.fa	RUG14013.fa	0.9715	0.87	69
RUG14013.fa	Methanogenic_archaeon_ISO4-H5.fa	0.9714	0.87	69
RUG13270.fa	RUG14013.fa	0.8944	0.79	69
RUG14013.fa	RUG13270.fa	0.8944	0.79	69
RUG13413.fa	RUG14013.fa	0.8998	0.8	69
RUG14013.fa	RUG13413.fa	0.8998	0.8	69
RUG13413.fa	RUG13413.fa	1	1	69
Methanogenic_archaeon_ISO4-H5.fa	Methanogenic_archaeon_ISO4-H5.fa	1	1	69
RUG13270.fa	RUG13270.fa	1	1	69
RUG14013.fa	RUG14013.fa	1	1	69
RUG10898.fa	RUG10898.fa	1	1	70
Thermoplasmatales_archaeon_BRNA1.fa	Thermoplasmatales_archaeon_BRNA1.fa	1	1	71
RUG10606.fa	RUG12136.fa	0.9841	0.86	72
RUG12136.fa	RUG10606.fa	0.9842	0.86	72
RUG10606.fa	RUG12248.fa	0.9809	0.88	72
RUG12248.fa	RUG10606.fa	0.9809	0.88	72
RUG12136.fa	RUG12248.fa	0.9806	0.85	72
RUG12248.fa	RUG12136.fa	0.9805	0.85	72
RUG10606.fa	RUG12650.fa	0.9812	0.87	72
RUG12650.fa	RUG10606.fa	0.9812	0.87	72
RUG12136.fa	RUG12650.fa	0.9856	0.87	72
RUG12650.fa	RUG12136.fa	0.9855	0.87	72
RUG12248.fa	RUG12650.fa	0.9815	0.89	72
RUG12650.fa	RUG12248.fa	0.9815	0.89	72
RUG10606.fa	RUG12670.fa	0.9848	0.85	72
RUG12670.fa	RUG10606.fa	0.9848	0.85	72
RUG12136.fa	RUG12670.fa	0.985	0.81	72
RUG12670.fa	RUG12136.fa	0.985	0.81	72
RUG12248.fa	RUG12670.fa	0.981	0.86	72
RUG12670.fa	RUG12248.fa	0.9811	0.86	72
RUG12650.fa	RUG12670.fa	0.9824	0.86	72
RUG12670.fa	RUG12650.fa	0.9823	0.86	72
RUG10606.fa	RUG13374.fa	0.9783	0.86	72
RUG13374.fa	RUG10606.fa	0.9783	0.86	72
RUG12136.fa	RUG13374.fa	0.9801	0.81	72
RUG13374.fa	RUG12136.fa	0.9801	0.81	72
RUG12248.fa	RUG13374.fa	0.979	0.88	72
RUG13374.fa	RUG12248.fa	0.979	0.88	72
RUG12650.fa	RUG13374.fa	0.9792	0.88	72
RUG13374.fa	RUG12650.fa	0.9792	0.88	72
RUG12670.fa	RUG13374.fa	0.9779	0.82	72
RUG13374.fa	RUG12670.fa	0.9781	0.82	72
RUG10606.fa	RUG13687.fa	0.9839	0.88	72
RUG13687.fa	RUG10606.fa	0.9839	0.88	72
RUG12136.fa	RUG13687.fa	0.9824	0.81	72
RUG13687.fa	RUG12136.fa	0.9824	0.81	72
RUG12248.fa	RUG13687.fa	0.9826	0.9	72
RUG13687.fa	RUG12248.fa	0.9827	0.9	72
RUG12650.fa	RUG13687.fa	0.9809	0.9	72
RUG13687.fa	RUG12650.fa	0.9809	0.9	72
RUG12670.fa	RUG13687.fa	0.982	0.84	72
RUG13687.fa	RUG12670.fa	0.982	0.84	72
RUG13374.fa	RUG13687.fa	0.9874	0.9	72
RUG13687.fa	RUG13374.fa	0.9874	0.9	72
RUG10606.fa	RUG14889.fa	0.9872	0.87	72
RUG14889.fa	RUG10606.fa	0.9872	0.87	72
RUG12136.fa	RUG14889.fa	0.9875	0.81	72
RUG14889.fa	RUG12136.fa	0.9874	0.81	72
RUG12248.fa	RUG14889.fa	0.9834	0.88	72
RUG14889.fa	RUG12248.fa	0.9835	0.88	72
RUG12650.fa	RUG14889.fa	0.9829	0.89	72
RUG14889.fa	RUG12650.fa	0.9829	0.89	72
RUG12670.fa	RUG14889.fa	0.9857	0.82	72
RUG14889.fa	RUG12670.fa	0.9857	0.82	72
RUG13374.fa	RUG14889.fa	0.9798	0.85	72
RUG14889.fa	RUG13374.fa	0.9798	0.85	72
RUG13687.fa	RUG14889.fa	0.9865	0.86	72
RUG14889.fa	RUG13687.fa	0.9865	0.86	72
RUG10606.fa	RUG14913.fa	0.9825	0.86	72
RUG14913.fa	RUG10606.fa	0.9825	0.86	72
RUG12136.fa	RUG14913.fa	0.9812	0.79	72
RUG14913.fa	RUG12136.fa	0.9812	0.79	72
RUG12248.fa	RUG14913.fa	0.9836	0.88	72
RUG14913.fa	RUG12248.fa	0.9836	0.88	72
RUG12650.fa	RUG14913.fa	0.9808	0.88	72
RUG14913.fa	RUG12650.fa	0.9808	0.88	72
RUG12670.fa	RUG14913.fa	0.9826	0.83	72
RUG14913.fa	RUG12670.fa	0.9826	0.83	72
RUG13374.fa	RUG14913.fa	0.9807	0.83	72
RUG14913.fa	RUG13374.fa	0.9807	0.83	72
RUG13687.fa	RUG14913.fa	0.9846	0.8	72
RUG14913.fa	RUG13687.fa	0.9846	0.8	72
RUG14889.fa	RUG14913.fa	0.9849	0.82	72
RUG14913.fa	RUG14889.fa	0.9849	0.82	72
RUG12650.fa	RUG12650.fa	1	1	72
RUG12670.fa	RUG12670.fa	1	1	72
RUG13374.fa	RUG13374.fa	1	1	72
RUG12136.fa	RUG12136.fa	1	1	72
RUG10606.fa	RUG10606.fa	1	1	72
RUG14913.fa	RUG14913.fa	1	1	72
RUG13687.fa	RUG13687.fa	1	1	72
RUG12248.fa	RUG12248.fa	1	1	72
RUG14889.fa	RUG14889.fa	1	1	72
ag5r1_ps_bin.4.fa	ag5r1_ps_bin.4.fa	1	1	73
ag5r3_bin.70.fa	ag5r3_bin.70.fa	1	1	74
rg10r3_bin.74.fa	rg10r3_bin.74.fa	1	1	75
NoAnti_co_megahit_bin.97.fa	NoAnti_co_megahit_bin.97.fa	1	1	76
ag10r1_ps_bin.16.fa	ag10r1_ps_bin.16.fa	1	1	77
ps_g5g10_co_spades_bin.12.fa	ps_g5g10_co_spades_bin.12.fa	1	1	78
ps_g5g10_co_spades_bin.27.fa	ps_g5g10_co_spades_bin.27.fa	1	1	79
pellet2_bin.114.fa	pellet2_bin.114.fa	1	1	80
pellets_co_bin.1944.fa	pellets_co_bin.1944.fa	1	1	81
RUG11746.fa	RUG12519.fa	0.9894	0.92	82
RUG12519.fa	RUG11746.fa	0.9893	0.92	82
RUG11746.fa	RUG13514.fa	0.9427	0.86	82
RUG13514.fa	RUG11746.fa	0.9425	0.86	82
RUG12519.fa	RUG13514.fa	0.9394	0.88	82
RUG13514.fa	RUG12519.fa	0.9391	0.88	82
RUG11746.fa	RUG14392.fa	0.9297	0.78	82
RUG14392.fa	RUG11746.fa	0.9299	0.78	82
RUG12519.fa	RUG14392.fa	0.9292	0.86	82
RUG14392.fa	RUG12519.fa	0.9292	0.86	82
RUG13514.fa	RUG14392.fa	0.9292	0.83	82
RUG14392.fa	RUG13514.fa	0.9296	0.83	82
RUG14392.fa	RUG14392.fa	1	1	82
RUG13514.fa	RUG13514.fa	1	1	82
RUG11746.fa	RUG11746.fa	1	1	82
RUG12519.fa	RUG12519.fa	1	1	82
RUG11551.fa	RUG11551.fa	1	1	83
pellets_co_bin.922.fa	pellets_co_bin.922.fa	1	1	84
MarinsDSM21763_2_2563366729.fa	MarinsDSM21763_2_2563366729.fa	1	1	85
MarminDSM6287_2_2524614573.fa	MarminDSM6287_2_2524614573.fa	1	1	86
OcebeiDSM7166_2_2524023058.fa	OcebeiDSM7166_2_2524023058.fa	1	1	87
OcemarDSM6286_2_2523231066.fa	OcemarDSM6286_2_2523231066.fa	1	1	88
CarnigATCCBAA78_2_2547132470.fa	CarnigATCCBAA78_2_2547132470.fa	1	1	89
ZympalDSM10491_2_2556921094.fa	ZympalDSM10491_2_2556921094.fa	1	1	90
Wohch_DSM_18708_2517487021.fa	Wohch_DSM_18708_2517487021.fa	1	1	91
AmimobDSM12262_4_2541046969.fa	AmimobDSM12262_4_2541046969.fa	1	1	92
amico_646564503.fa	amico_646564503.fa	1	1	93
ThevelDSM12556_2508501068.fa	ThevelDSM12556_2508501068.fa	1	1	94
theac_646311961.fa	theac_646311961.fa	1	1	95
Amipa_2502790015_2502790015.fa	Amipa_2502790015_2502790015.fa	1	1	96
RUG14100.fa	RUG14100.fa	1	1	97
anamo_2509601011.fa	anamo_2509601011.fa	1	1	98
Bacillus_nealsonii_AAU1.fa	Bacillus_nealsonii_AAU1.fa	1	1	99
Bacillus_sp._MB2021.fa	Bacillus_sp._MB2021.fa	1	1	100
BacbogATCCBAA922_2_2556921655.fa	BacbogATCCBAA922_2_2556921655.fa	1	1	101
CalaceDSM7040_2_2524614853.fa	CalaceDSM7040_2_2524614853.fa	1	1	102
SpicelDSM17781_2_2526164518.fa	SpicelDSM17781_2_2526164518.fa	1	1	103
Theto_2503538017_2503538017.fa	Theto_2503538017_2503538017.fa	1	1	104
theoc_648028061.fa	theoc_648028061.fa	1	1	105
DesbasDSM16055_2_2524023158.fa	DesbasDSM16055_2_2524023158.fa	1	1	106
VibrhiDSM18581_2_2565956521.fa	VibrhiDSM18581_2_2565956521.fa	1	1	107
CalaerDSM14535_2513020048.fa	CalaerDSM14535_2513020048.fa	1	1	108
RUG14205.fa	RUG14205.fa	1	1	109
SpibajDSM16054_2518645589.fa	spism_648028052.fa	0.9497	0.84	110
spism_648028052.fa	SpibajDSM16054_2518645589.fa	0.9498	0.84	110
spism_648028052.fa	spism_648028052.fa	1	1	110
SpibajDSM16054_2518645589.fa	SpibajDSM16054_2518645589.fa	1	1	110
TheislDSM12570_2_2529292556.fa	TheislDSM12570_2_2529292556.fa	1	1	111
ThethiDSM17215_2_2523533630.fa	ThethiDSM17215_2_2523533630.fa	1	1	112
DesfriDSM17176_2_2565956520.fa	DesfriDSM17176_2_2565956520.fa	1	1	113
DeshydDSM14728_2_2523533539.fa	DeshydDSM14728_2_2523533539.fa	1	1	114
DeszosDSM11974_2_2523533628.fa	DeszosDSM11974_2_2523533628.fa	1	1	115
DeseloDSM2908_2_2556921601.fa	DeseloDSM2908_2_2556921601.fa	1	1	116
Despr_649633036_649633036.fa	Despr_649633036_649633036.fa	1	1	117
DesmedDSM13871_2_2523533605.fa	DesmedDSM13871_2_2523533605.fa	1	1	118
DesjapDSM18378_2_2524614762.fa	DesjapDSM18378_2_2524614762.fa	1	1	119
Rubra_2505679031_2505679031.fa	Rubra_2505679031_2505679031.fa	1	1	120
Youngiibacter_fragilis.fa	Youngiibacter_fragilis.fa	1	1	121
pellet1_bin.147.fa	pellet1_bin.147.fa	1	1	122
pellets_co_bin.2152.fa	pellets_co_bin.2152.fa	1	1	123
RUG10546.fa	RUG10546.fa	1	1	124
RUG14836.fa	RUG14836.fa	1	1	125
RUG10526.fa	RUG10526.fa	1	1	126
RUG11796.fa	RUG11796.fa	1	1	127
RUG14216.fa	RUG14216.fa	1	1	128
RUG14394.fa	RUG14394.fa	1	1	129
RUG11210.fa	RUG11210.fa	1	1	130
RUG14274.fa	RUG14274.fa	1	1	131
A3G1DRAFT_9345_2515154011.fa	A3G1DRAFT_9345_2515154011.fa	1	1	132
Sporobacter_termitidis.fa	Sporobacter_termitidis.fa	1	1	133
RUG11048.fa	RUG12186.fa	0.9786	0.85	134
RUG12186.fa	RUG11048.fa	0.9787	0.85	134
RUG11048.fa	RUG12584.fa	0.9813	0.77	134
RUG12584.fa	RUG11048.fa	0.9813	0.77	134
RUG12186.fa	RUG12584.fa	0.975	0.82	134
RUG12584.fa	RUG12186.fa	0.975	0.82	134
RUG11048.fa	RUG13573.fa	0.9764	0.83	134
RUG13573.fa	RUG11048.fa	0.9764	0.83	134
RUG12186.fa	RUG13573.fa	0.9683	0.83	134
RUG13573.fa	RUG12186.fa	0.9684	0.83	134
RUG12584.fa	RUG13573.fa	0.971	0.79	134
RUG13573.fa	RUG12584.fa	0.971	0.79	134
RUG11048.fa	RUG13821.fa	0.9846	0.78	134
RUG13821.fa	RUG11048.fa	0.9847	0.78	134
RUG12186.fa	RUG13821.fa	0.9796	0.84	134
RUG13821.fa	RUG12186.fa	0.9795	0.84	134
RUG12584.fa	RUG13821.fa	0.9814	0.76	134
RUG13821.fa	RUG12584.fa	0.9814	0.76	134
RUG13573.fa	RUG13821.fa	0.9769	0.82	134
RUG13821.fa	RUG13573.fa	0.9768	0.82	134
RUG11048.fa	RUG13958.fa	0.9854	0.8	134
RUG13958.fa	RUG11048.fa	0.9854	0.8	134
RUG12186.fa	RUG13958.fa	0.9784	0.85	134
RUG13958.fa	RUG12186.fa	0.9784	0.85	134
RUG12584.fa	RUG13958.fa	0.9811	0.77	134
RUG13958.fa	RUG12584.fa	0.9811	0.77	134
RUG13573.fa	RUG13958.fa	0.9753	0.83	134
RUG13958.fa	RUG13573.fa	0.9753	0.83	134
RUG13821.fa	RUG13958.fa	0.9862	0.8	134
RUG13958.fa	RUG13821.fa	0.9863	0.8	134
RUG13958.fa	RUG13958.fa	1	1	134
RUG11048.fa	RUG11048.fa	1	1	134
RUG12584.fa	RUG12584.fa	1	1	134
RUG13573.fa	RUG13573.fa	1	1	134
RUG13821.fa	RUG13821.fa	1	1	134
RUG12186.fa	RUG12186.fa	1	1	134
pellets_co_bin.1998.fa	pellets_co_bin.1998.fa	1	1	135
MarhalDSM16375_2_2524614596.fa	MarhalDSM16375_2_2524614596.fa	1	1	136
NoviteATCC12639_4_2519899638.fa	NoviteATCC12639_4_2519899638.fa	1	1	137
RUG11875.fa	RUG11875.fa	1	1	138
RUG14492.fa	RUG14492.fa	1	1	139
RUG10253.fa	RUG10253.fa	1	1	140
RUG13365.fa	RUG13365.fa	1	1	141
RUG10539.fa	RUG10539.fa	1	1	142
RUG11823.fa	RUG11823.fa	1	1	143
RUG12190.fa	RUG14500.fa	0.9762	0.71	144
RUG14500.fa	RUG12190.fa	0.9758	0.71	144
RUG14500.fa	RUG14500.fa	1	1	144
RUG12190.fa	RUG12190.fa	1	1	144
RUG11810.fa	RUG11810.fa	1	1	145
RUG11752.fa	RUG13259.fa	0.9888	0.75	146
RUG13259.fa	RUG11752.fa	0.9888	0.75	146
RUG13259.fa	RUG13259.fa	1	1	146
RUG11752.fa	RUG11752.fa	1	1	146
RUG10884.fa	RUG11483.fa	0.9198	0.63	147
RUG11483.fa	RUG10884.fa	0.9198	0.63	147
RUG11483.fa	RUG11483.fa	1	1	147
RUG10884.fa	RUG10884.fa	1	1	147
RUG12514.fa	RUG13822.fa	0.977	0.81	148
RUG13822.fa	RUG12514.fa	0.9769	0.81	148
RUG13822.fa	RUG13822.fa	1	1	148
RUG12514.fa	RUG12514.fa	1	1	148
RUG10619.fa	RUG10869.fa	0.8784	0.59	149
RUG10869.fa	RUG10619.fa	0.8775	0.59	149
RUG10619.fa	RUG12432.fa	0.9415	0.63	149
RUG12432.fa	RUG10619.fa	0.9413	0.63	149
RUG10869.fa	RUG12432.fa	0.8797	0.6	149
RUG12432.fa	RUG10869.fa	0.8807	0.6	149
RUG10619.fa	RUG14491.fa	0.9314	0.6	149
RUG14491.fa	RUG10619.fa	0.9315	0.6	149
RUG10869.fa	RUG14491.fa	0.8745	0.51	149
RUG14491.fa	RUG10869.fa	0.8746	0.51	149
RUG12432.fa	RUG14491.fa	0.9182	0.56	149
RUG14491.fa	RUG12432.fa	0.9181	0.56	149
RUG10619.fa	RUG14510.fa	0.9189	0.56	149
RUG14510.fa	RUG10619.fa	0.9177	0.56	149
RUG10869.fa	RUG14510.fa	0.8855	0.56	149
RUG14510.fa	RUG10869.fa	0.8852	0.56	149
RUG12432.fa	RUG14510.fa	0.9271	0.58	149
RUG14510.fa	RUG12432.fa	0.9267	0.58	149
RUG14491.fa	RUG14510.fa	0.9235	0.49	149
RUG14510.fa	RUG14491.fa	0.9229	0.49	149
RUG10619.fa	RUG14565.fa	0.9322	0.66	149
RUG14565.fa	RUG10619.fa	0.9321	0.66	149
RUG10869.fa	RUG14565.fa	0.8794	0.6	149
RUG14565.fa	RUG10869.fa	0.8798	0.6	149
RUG12432.fa	RUG14565.fa	0.9206	0.6	149
RUG14565.fa	RUG12432.fa	0.9206	0.6	149
RUG14491.fa	RUG14565.fa	0.9668	0.7	149
RUG14565.fa	RUG14491.fa	0.9669	0.7	149
RUG14510.fa	RUG14565.fa	0.9238	0.56	149
RUG14565.fa	RUG14510.fa	0.9244	0.56	149
RUG10619.fa	RUG14821.fa	0.9327	0.66	149
RUG14821.fa	RUG10619.fa	0.9325	0.66	149
RUG10869.fa	RUG14821.fa	0.8804	0.59	149
RUG14821.fa	RUG10869.fa	0.8812	0.59	149
RUG12432.fa	RUG14821.fa	0.9215	0.59	149
RUG14821.fa	RUG12432.fa	0.9216	0.59	149
RUG14491.fa	RUG14821.fa	0.9674	0.71	149
RUG14821.fa	RUG14491.fa	0.9679	0.71	149
RUG14510.fa	RUG14821.fa	0.9249	0.56	149
RUG14821.fa	RUG14510.fa	0.9254	0.56	149
RUG14565.fa	RUG14821.fa	0.9688	0.8	149
RUG14821.fa	RUG14565.fa	0.9689	0.8	149
RUG14510.fa	RUG14510.fa	1	1	149
RUG14565.fa	RUG14565.fa	1	1	149
RUG12432.fa	RUG12432.fa	1	1	149
RUG14491.fa	RUG14491.fa	1	1	149
RUG10619.fa	RUG10619.fa	1	1	149
RUG14821.fa	RUG14821.fa	1	1	149
RUG10869.fa	RUG10869.fa	1	1	149
RUG14528.fa	RUG14528.fa	1	1	150
RUG12478.fa	RUG12478.fa	1	1	151
pellet3_bin.576.fa	pellet3_bin.576.fa	1	1	152
RUG10963.fa	RUG11534.fa	0.9483	0.73	153
RUG11534.fa	RUG10963.fa	0.9493	0.73	153
RUG10963.fa	RUG12308.fa	0.9632	0.8	153
RUG12308.fa	RUG10963.fa	0.9631	0.8	153
RUG11534.fa	RUG12308.fa	0.95	0.73	153
RUG12308.fa	RUG11534.fa	0.95	0.73	153
RUG10963.fa	RUG13307.fa	0.9606	0.8	153
RUG13307.fa	RUG10963.fa	0.9605	0.8	153
RUG11534.fa	RUG13307.fa	0.9493	0.74	153
RUG13307.fa	RUG11534.fa	0.9485	0.74	153
RUG12308.fa	RUG13307.fa	0.9726	0.85	153
RUG13307.fa	RUG12308.fa	0.973	0.85	153
RUG10963.fa	RUG14537.fa	0.926	0.79	153
RUG14537.fa	RUG10963.fa	0.9257	0.79	153
RUG11534.fa	RUG14537.fa	0.9213	0.67	153
RUG14537.fa	RUG11534.fa	0.9204	0.67	153
RUG12308.fa	RUG14537.fa	0.9315	0.79	153
RUG14537.fa	RUG12308.fa	0.9312	0.79	153
RUG13307.fa	RUG14537.fa	0.9304	0.8	153
RUG14537.fa	RUG13307.fa	0.9304	0.8	153
RUG10963.fa	RUG10963.fa	1	1	153
RUG13307.fa	RUG13307.fa	1	1	153
RUG11534.fa	RUG11534.fa	1	1	153
RUG12308.fa	RUG12308.fa	1	1	153
RUG14537.fa	RUG14537.fa	1	1	153
RUG10415.fa	RUG11002.fa	0.9522	0.71	154
RUG11002.fa	RUG10415.fa	0.9525	0.71	154
RUG10415.fa	RUG12088.fa	0.9525	0.67	154
RUG12088.fa	RUG10415.fa	0.9529	0.67	154
RUG11002.fa	RUG12088.fa	0.9672	0.72	154
RUG12088.fa	RUG11002.fa	0.9671	0.72	154
RUG10415.fa	RUG12364.fa	0.9533	0.66	154
RUG12364.fa	RUG10415.fa	0.9532	0.66	154
RUG11002.fa	RUG12364.fa	0.9664	0.73	154
RUG12364.fa	RUG11002.fa	0.9663	0.73	154
RUG12088.fa	RUG12364.fa	0.9683	0.73	154
RUG12364.fa	RUG12088.fa	0.9681	0.73	154
RUG10415.fa	RUG14608.fa	0.9523	0.68	154
RUG14608.fa	RUG10415.fa	0.9518	0.68	154
RUG11002.fa	RUG14608.fa	0.9682	0.76	154
RUG14608.fa	RUG11002.fa	0.968	0.76	154
RUG12088.fa	RUG14608.fa	0.9676	0.74	154
RUG14608.fa	RUG12088.fa	0.9678	0.74	154
RUG12364.fa	RUG14608.fa	0.9758	0.78	154
RUG14608.fa	RUG12364.fa	0.9759	0.78	154
RUG12364.fa	RUG12364.fa	1	1	154
RUG10415.fa	RUG10415.fa	1	1	154
RUG12088.fa	RUG12088.fa	1	1	154
RUG14608.fa	RUG14608.fa	1	1	154
RUG11002.fa	RUG11002.fa	1	1	154
RUG12612.fa	RUG14632.fa	0.8894	0.59	155
RUG14632.fa	RUG12612.fa	0.8893	0.59	155
RUG12612.fa	RUG14700.fa	0.887	0.58	155
RUG14700.fa	RUG12612.fa	0.8869	0.58	155
RUG14632.fa	RUG14700.fa	0.9956	0.8	155
RUG14700.fa	RUG14632.fa	0.9956	0.8	155
RUG14632.fa	RUG14632.fa	1	1	155
RUG12612.fa	RUG12612.fa	1	1	155
RUG14700.fa	RUG14700.fa	1	1	155
RUG10640.fa	RUG10640.fa	1	1	156
RUG14463.fa	RUG14463.fa	1	1	157
RUG10997.fa	RUG10997.fa	1	1	158
pellets_co_bin.1233.fa	pellets_co_bin.1233.fa	1	1	159
RUG14841.fa	RUG14841.fa	1	1	160
RUG10025.fa	RUG10451.fa	0.9883	0.89	161
RUG10451.fa	RUG10025.fa	0.9883	0.89	161
RUG10025.fa	RUG11405.fa	0.9886	0.84	161
RUG11405.fa	RUG10025.fa	0.9886	0.84	161
RUG10451.fa	RUG11405.fa	0.9933	0.9	161
RUG11405.fa	RUG10451.fa	0.9933	0.9	161
RUG10025.fa	RUG11520.fa	0.9889	0.79	161
RUG11520.fa	RUG10025.fa	0.9889	0.79	161
RUG10451.fa	RUG11520.fa	0.992	0.89	161
RUG11520.fa	RUG10451.fa	0.992	0.89	161
RUG11405.fa	RUG11520.fa	0.9919	0.85	161
RUG11520.fa	RUG11405.fa	0.9919	0.85	161
RUG10025.fa	RUG12973.fa	0.9913	0.81	161
RUG12973.fa	RUG10025.fa	0.9913	0.81	161
RUG10451.fa	RUG12973.fa	0.9931	0.89	161
RUG12973.fa	RUG10451.fa	0.9931	0.89	161
RUG11405.fa	RUG12973.fa	0.992	0.83	161
RUG12973.fa	RUG11405.fa	0.992	0.83	161
RUG11520.fa	RUG12973.fa	0.9923	0.82	161
RUG12973.fa	RUG11520.fa	0.9923	0.82	161
RUG10025.fa	RUG13011.fa	0.9886	0.85	161
RUG13011.fa	RUG10025.fa	0.9886	0.85	161
RUG10451.fa	RUG13011.fa	0.9889	0.9	161
RUG13011.fa	RUG10451.fa	0.9889	0.9	161
RUG11405.fa	RUG13011.fa	0.9905	0.85	161
RUG13011.fa	RUG11405.fa	0.9906	0.85	161
RUG11520.fa	RUG13011.fa	0.9904	0.86	161
RUG13011.fa	RUG11520.fa	0.9904	0.86	161
RUG12973.fa	RUG13011.fa	0.9908	0.83	161
RUG13011.fa	RUG12973.fa	0.9908	0.83	161
RUG10025.fa	RUG13035.fa	0.9839	0.77	161
RUG13035.fa	RUG10025.fa	0.984	0.77	161
RUG10451.fa	RUG13035.fa	0.9842	0.9	161
RUG13035.fa	RUG10451.fa	0.9837	0.9	161
RUG11405.fa	RUG13035.fa	0.985	0.85	161
RUG13035.fa	RUG11405.fa	0.9845	0.85	161
RUG11520.fa	RUG13035.fa	0.985	0.78	161
RUG13035.fa	RUG11520.fa	0.9844	0.78	161
RUG12973.fa	RUG13035.fa	0.9866	0.82	161
RUG13035.fa	RUG12973.fa	0.9861	0.82	161
RUG13011.fa	RUG13035.fa	0.986	0.84	161
RUG13035.fa	RUG13011.fa	0.9854	0.84	161
RUG10025.fa	RUG10025.fa	1	1	161
RUG11520.fa	RUG11520.fa	1	1	161
RUG12973.fa	RUG12973.fa	1	1	161
RUG11405.fa	RUG11405.fa	1	1	161
RUG10451.fa	RUG10451.fa	1	1	161
RUG13011.fa	RUG13011.fa	1	1	161
RUG13035.fa	RUG13035.fa	1	1	161
GCA_003464235.1_ASM346423v1_genomic.fa	GCA_003465185.1_ASM346518v1_genomic.fa	1	1	162
GCA_003465185.1_ASM346518v1_genomic.fa	GCA_003464235.1_ASM346423v1_genomic.fa	1	1	162
GCA_003464235.1_ASM346423v1_genomic.fa	GCA_003471445.1_ASM347144v1_genomic.fa	0.9978	0.99	162
GCA_003471445.1_ASM347144v1_genomic.fa	GCA_003464235.1_ASM346423v1_genomic.fa	0.9978	0.99	162
GCA_003465185.1_ASM346518v1_genomic.fa	GCA_003471445.1_ASM347144v1_genomic.fa	0.9978	0.98	162
GCA_003471445.1_ASM347144v1_genomic.fa	GCA_003465185.1_ASM346518v1_genomic.fa	0.9978	0.98	162
GCA_003464235.1_ASM346423v1_genomic.fa	GCA_003464235.1_ASM346423v1_genomic.fa	1	1	162
GCA_003471445.1_ASM347144v1_genomic.fa	GCA_003471445.1_ASM347144v1_genomic.fa	1	1	162
GCA_003465185.1_ASM346518v1_genomic.fa	GCA_003465185.1_ASM346518v1_genomic.fa	1	1	162
RUG14292.fa	RUG14292.fa	1	1	163
RUG11427.fa	RUG13182.fa	0.9844	0.73	164
RUG13182.fa	RUG11427.fa	0.9845	0.73	164
RUG11427.fa	RUG14630.fa	0.9877	0.69	164
RUG14630.fa	RUG11427.fa	0.9877	0.69	164
RUG13182.fa	RUG14630.fa	0.9858	0.72	164
RUG14630.fa	RUG13182.fa	0.9857	0.72	164
RUG11427.fa	RUG11427.fa	1	1	164
RUG13182.fa	RUG13182.fa	1	1	164
RUG14630.fa	RUG14630.fa	1	1	164
aliac_644736325.fa	aliac_644736325.fa	1	1	165
MetlimDSM4140_2506783068.fa	MetlimDSM4140_2506783068.fa	1	1	166
pellet_dilute1_bin.152.fa	pellet_dilute1_bin.152.fa	1	1	167
pellets_co_bin.2373.fa	pellets_co_bin.2373.fa	1	1	168
archa_646564505.fa	archa_646564505.fa	1	1	169
pellets_co_bin.2466.fa	pellets_co_bin.2466.fa	1	1	170
pellets_co_bin.2670.fa	pellets_co_bin.2670.fa	1	1	171
pellet2_bin.437.fa	pellet2_bin.437.fa	1	1	172
pellets_co_bin.1366.fa	pellets_co_bin.1366.fa	1	1	173
pellets_co_bin.1863.fa	pellets_co_bin.1863.fa	1	1	174
pellets_co_bin.576.fa	pellets_co_bin.576.fa	1	1	175
pellets_co_bin.2099.fa	pellets_co_bin.2099.fa	1	1	176
pellets_co_bin.1449.fa	pellets_co_bin.1449.fa	1	1	177
pellets_co_bin.2308.fa	pellets_co_bin.2308.fa	1	1	178
pellet_dilute3_bin.641.fa	pellet_dilute3_bin.641.fa	1	1	179
pellets_co_bin.738.fa	pellets_co_bin.738.fa	1	1	180
pellets_co_bin.1469.fa	pellets_co_bin.1469.fa	1	1	181
RUG14241.fa	RUG14241.fa	1	1	182
pellets_co_bin.2183.fa	pellets_co_bin.2183.fa	1	1	183
RUG14199.fa	RUG14199.fa	1	1	184
RUG14272.fa	RUG14272.fa	1	1	185
RUG14276.fa	RUG14276.fa	1	1	186
RUG14278.fa	RUG14278.fa	1	1	187
pellets_co_bin.2409.fa	pellets_co_bin.2409.fa	1	1	188
RUG12779.fa	RUG12779.fa	1	1	189
pellets_co_bin.2687.fa	pellets_co_bin.2687.fa	1	1	190
AtofosDSM15642_2523231056.fa	AtofosDSM15642_2523231056.fa	1	1	191
RUG13590.fa	RUG13590.fa	1	1	192
Myrod_2506520050_2506520050.fa	Myrod_2506520050_2506520050.fa	1	1	193
pellet3_bin.106.fa	pellet3_bin.106.fa	1	1	194
pellets_co_bin.1074.fa	pellets_co_bin.2194.fa	0.8968	0.83	195
pellets_co_bin.2194.fa	pellets_co_bin.1074.fa	0.8968	0.83	195
pellets_co_bin.1074.fa	pellets_co_bin.1074.fa	1	1	195
pellets_co_bin.2194.fa	pellets_co_bin.2194.fa	1	1	195
PsefleATCC12775_2_2545555808.fa	PsefleATCC12775_2_2545555808.fa	1	1	196
RUG12802.fa	RUG12802.fa	1	1	197
GCA_003465905.1_ASM346590v1_genomic.fa	GCA_003465905.1_ASM346590v1_genomic.fa	1	1	198
LacpsiDSM15354_2_2523533622.fa	LacpsiDSM15354_2_2523533622.fa	1	1	199
GCA_003437055.1_ASM343705v1_genomic.fa	GCA_003437055.1_ASM343705v1_genomic.fa	1	1	200
LaccetDSM22408_2523231024.fa	LaccetDSM22408_2523231024.fa	1	1	201
ag0r2_cm_bin.102.fa	ag0r2_cm_bin.102.fa	1	1	202
GCA_003438595.1_ASM343859v1_genomic.fa	GCA_003470145.1_ASM347014v1_genomic.fa	0.9805	0.87	203
GCA_003470145.1_ASM347014v1_genomic.fa	GCA_003438595.1_ASM343859v1_genomic.fa	0.9805	0.87	203
GCA_003438595.1_ASM343859v1_genomic.fa	GCA_003472615.1_ASM347261v1_genomic.fa	0.9811	0.89	203
GCA_003472615.1_ASM347261v1_genomic.fa	GCA_003438595.1_ASM343859v1_genomic.fa	0.9811	0.89	203
GCA_003470145.1_ASM347014v1_genomic.fa	GCA_003472615.1_ASM347261v1_genomic.fa	0.9799	0.89	203
GCA_003472615.1_ASM347261v1_genomic.fa	GCA_003470145.1_ASM347014v1_genomic.fa	0.9799	0.89	203
GCA_003438595.1_ASM343859v1_genomic.fa	GCA_003438595.1_ASM343859v1_genomic.fa	1	1	203
GCA_003472615.1_ASM347261v1_genomic.fa	GCA_003472615.1_ASM347261v1_genomic.fa	1	1	203
GCA_003470145.1_ASM347014v1_genomic.fa	GCA_003470145.1_ASM347014v1_genomic.fa	1	1	203
Lactobacillus_ruminis_WC1T17.fa	RUG14079.fa	0.998	0.96	204
RUG14079.fa	Lactobacillus_ruminis_WC1T17.fa	0.998	0.96	204
Lactobacillus_ruminis_WC1T17.fa	Lactobacillus_ruminis_WC1T17.fa	1	1	204
RUG14079.fa	RUG14079.fa	1	1	204
GCA_003436835.1_ASM343683v1_genomic.fa	Lactobacillus_ruminis_ATCC_27782.fa	0.9748	0.87	205
Lactobacillus_ruminis_ATCC_27782.fa	GCA_003436835.1_ASM343683v1_genomic.fa	0.9747	0.87	205
GCA_003436835.1_ASM343683v1_genomic.fa	Lactobacillus_ruminis_DSM_20403.fa	0.974	0.87	205
Lactobacillus_ruminis_DSM_20403.fa	GCA_003436835.1_ASM343683v1_genomic.fa	0.974	0.87	205
Lactobacillus_ruminis_ATCC_27782.fa	Lactobacillus_ruminis_DSM_20403.fa	0.9933	0.89	205
Lactobacillus_ruminis_DSM_20403.fa	Lactobacillus_ruminis_ATCC_27782.fa	0.9933	0.89	205
GCA_003436835.1_ASM343683v1_genomic.fa	RUG14834.fa	0.9777	0.95	205
RUG14834.fa	GCA_003436835.1_ASM343683v1_genomic.fa	0.9776	0.95	205
Lactobacillus_ruminis_ATCC_27782.fa	RUG14834.fa	0.996	0.95	205
RUG14834.fa	Lactobacillus_ruminis_ATCC_27782.fa	0.996	0.95	205
Lactobacillus_ruminis_DSM_20403.fa	RUG14834.fa	0.9953	0.96	205
RUG14834.fa	Lactobacillus_ruminis_DSM_20403.fa	0.9953	0.96	205
GCA_003436835.1_ASM343683v1_genomic.fa	GCA_003436835.1_ASM343683v1_genomic.fa	1	1	205
Lactobacillus_ruminis_DSM_20403.fa	Lactobacillus_ruminis_DSM_20403.fa	1	1	205
Lactobacillus_ruminis_ATCC_27782.fa	Lactobacillus_ruminis_ATCC_27782.fa	1	1	205
RUG14834.fa	RUG14834.fa	1	1	205
GCA_003439565.1_ASM343956v1_genomic.fa	GCA_003469955.1_ASM346995v1_genomic.fa	0.9961	0.92	206
GCA_003469955.1_ASM346995v1_genomic.fa	GCA_003439565.1_ASM343956v1_genomic.fa	0.9961	0.92	206
GCA_003439565.1_ASM343956v1_genomic.fa	GCA_003469985.1_ASM346998v1_genomic.fa	0.9961	0.92	206
GCA_003469985.1_ASM346998v1_genomic.fa	GCA_003439565.1_ASM343956v1_genomic.fa	0.9961	0.92	206
GCA_003469955.1_ASM346995v1_genomic.fa	GCA_003469985.1_ASM346998v1_genomic.fa	1	1	206
GCA_003469985.1_ASM346998v1_genomic.fa	GCA_003469955.1_ASM346995v1_genomic.fa	1	1	206
GCA_003469955.1_ASM346995v1_genomic.fa	GCA_003469955.1_ASM346995v1_genomic.fa	1	1	206
GCA_003469985.1_ASM346998v1_genomic.fa	GCA_003469985.1_ASM346998v1_genomic.fa	1	1	206
GCA_003439565.1_ASM343956v1_genomic.fa	GCA_003439565.1_ASM343956v1_genomic.fa	1	1	206
GCA_003466065.1_ASM346606v1_genomic.fa	GCA_003466065.1_ASM346606v1_genomic.fa	1	1	207
LacsaeDSM16049_2524023242.fa	LacsaeDSM16049_2524023242.fa	1	1	208
RUG12731.fa	RUG13123.fa	0.9864	0.9	209
RUG13123.fa	RUG12731.fa	0.9866	0.9	209
RUG13123.fa	RUG13123.fa	1	1	209
RUG12731.fa	RUG12731.fa	1	1	209
RUG11786.fa	RUG11786.fa	1	1	210
ThalucDSM14000_2_2526164517.fa	ThalucDSM14000_2_2526164517.fa	1	1	211
RUG14914.fa	RUG14914.fa	1	1	212
bg0r3_ps_bin.76.fa	bg0r3_ps_bin.76.fa	1	1	213
RUG10793.fa	RUG10836.fa	0.991	0.85	214
RUG10836.fa	RUG10793.fa	0.9912	0.85	214
RUG10793.fa	RUG11099.fa	0.9892	0.85	214
RUG11099.fa	RUG10793.fa	0.9892	0.85	214
RUG10836.fa	RUG11099.fa	0.9926	0.82	214
RUG11099.fa	RUG10836.fa	0.9926	0.82	214
RUG10793.fa	RUG12714.fa	0.9897	0.87	214
RUG12714.fa	RUG10793.fa	0.9897	0.87	214
RUG10836.fa	RUG12714.fa	0.9932	0.83	214
RUG12714.fa	RUG10836.fa	0.9929	0.83	214
RUG11099.fa	RUG12714.fa	0.99	0.82	214
RUG12714.fa	RUG11099.fa	0.99	0.82	214
RUG10793.fa	RUG13638.fa	0.9845	0.89	214
RUG13638.fa	RUG10793.fa	0.9845	0.89	214
RUG10836.fa	RUG13638.fa	0.99	0.89	214
RUG13638.fa	RUG10836.fa	0.9899	0.89	214
RUG11099.fa	RUG13638.fa	0.9858	0.87	214
RUG13638.fa	RUG11099.fa	0.9858	0.87	214
RUG12714.fa	RUG13638.fa	0.9876	0.9	214
RUG13638.fa	RUG12714.fa	0.9876	0.9	214
RUG11099.fa	RUG11099.fa	1	1	214
RUG10793.fa	RUG10793.fa	1	1	214
RUG12714.fa	RUG12714.fa	1	1	214
RUG10836.fa	RUG10836.fa	1	1	214
RUG13638.fa	RUG13638.fa	1	1	214
pellets_co_bin.1496.fa	pellets_co_bin.1496.fa	1	1	215
RUG11183.fa	RUG11183.fa	1	1	216
RUG12927.fa	RUG12927.fa	1	1	217
RUG14118.fa	RUG14118.fa	1	1	218
GCA_003459805.1_ASM345980v1_genomic.fa	SolmooDSM22971_2_2524614654.fa	0.9809	0.82	219
SolmooDSM22971_2_2524614654.fa	GCA_003459805.1_ASM345980v1_genomic.fa	0.981	0.82	219
SolmooDSM22971_2_2524614654.fa	SolmooDSM22971_2_2524614654.fa	1	1	219
GCA_003459805.1_ASM345980v1_genomic.fa	GCA_003459805.1_ASM345980v1_genomic.fa	1	1	219
pellet3_bin.265.fa	pellet3_bin.265.fa	1	1	220
RUG11122.fa	RUG11122.fa	1	1	221
RUG11161.fa	RUG11161.fa	1	1	222
RUG10524.fa	RUG11806.fa	0.9872	0.82	223
RUG11806.fa	RUG10524.fa	0.9872	0.82	223
RUG10524.fa	RUG12052.fa	0.99	0.9	223
RUG12052.fa	RUG10524.fa	0.99	0.9	223
RUG11806.fa	RUG12052.fa	0.9866	0.79	223
RUG12052.fa	RUG11806.fa	0.9867	0.79	223
RUG12052.fa	RUG12052.fa	1	1	223
RUG10524.fa	RUG10524.fa	1	1	223
RUG11806.fa	RUG11806.fa	1	1	223
RUG11908.fa	RUG12097.fa	0.9872	0.96	224
RUG12097.fa	RUG11908.fa	0.9872	0.96	224
RUG12097.fa	RUG12097.fa	1	1	224
RUG11908.fa	RUG11908.fa	1	1	224
Erysipelotrichaceae_bacterium_NK3D112.fa	rg0r2_cm_bin.188.fa	0.9689	0.85	225
Erysipelotrichaceae_bacterium_NK3D112.fa	RUG10685.fa	0.9076	0.77	225
RUG10685.fa	Erysipelotrichaceae_bacterium_NK3D112.fa	0.9076	0.77	225
RUG10685.fa	rg0r2_cm_bin.188.fa	0.9064	0.77	225
Erysipelotrichaceae_bacterium_NK3D112.fa	RUG12265.fa	0.9797	0.86	225
RUG12265.fa	Erysipelotrichaceae_bacterium_NK3D112.fa	0.9797	0.86	225
RUG12265.fa	rg0r2_cm_bin.188.fa	0.9682	0.83	225
RUG10685.fa	RUG12265.fa	0.9078	0.78	225
RUG12265.fa	RUG10685.fa	0.9078	0.78	225
Erysipelotrichaceae_bacterium_NK3D112.fa	RUG13031.fa	0.9787	0.89	225
RUG13031.fa	Erysipelotrichaceae_bacterium_NK3D112.fa	0.9788	0.89	225
RUG13031.fa	rg0r2_cm_bin.188.fa	0.9684	0.8	225
RUG10685.fa	RUG13031.fa	0.906	0.81	225
RUG13031.fa	RUG10685.fa	0.906	0.81	225
RUG12265.fa	RUG13031.fa	0.9809	0.91	225
RUG13031.fa	RUG12265.fa	0.9809	0.91	225
Erysipelotrichaceae_bacterium_NK3D112.fa	RUG13207.fa	0.9809	0.88	225
RUG13207.fa	Erysipelotrichaceae_bacterium_NK3D112.fa	0.9809	0.88	225
RUG13207.fa	rg0r2_cm_bin.188.fa	0.9686	0.8	225
RUG10685.fa	RUG13207.fa	0.9071	0.81	225
RUG13207.fa	RUG10685.fa	0.9071	0.81	225
RUG12265.fa	RUG13207.fa	0.9808	0.88	225
RUG13207.fa	RUG12265.fa	0.9808	0.88	225
RUG13031.fa	RUG13207.fa	0.9817	0.88	225
RUG13207.fa	RUG13031.fa	0.9817	0.88	225
Erysipelotrichaceae_bacterium_NK3D112.fa	RUG14069.fa	0.9816	0.88	225
RUG14069.fa	Erysipelotrichaceae_bacterium_NK3D112.fa	0.9816	0.88	225
RUG14069.fa	rg0r2_cm_bin.188.fa	0.9695	0.81	225
RUG10685.fa	RUG14069.fa	0.908	0.8	225
RUG14069.fa	RUG10685.fa	0.9079	0.8	225
RUG12265.fa	RUG14069.fa	0.9822	0.89	225
RUG14069.fa	RUG12265.fa	0.9822	0.89	225
RUG13031.fa	RUG14069.fa	0.9881	0.89	225
RUG14069.fa	RUG13031.fa	0.9881	0.89	225
RUG13207.fa	RUG14069.fa	0.9837	0.87	225
RUG14069.fa	RUG13207.fa	0.9837	0.87	225
Erysipelotrichaceae_bacterium_NK3D112.fa	Erysipelotrichaceae_bacterium_NK3D112.fa	1	1	225
RUG12265.fa	RUG12265.fa	1	1	225
RUG10685.fa	RUG10685.fa	1	1	225
RUG13031.fa	RUG13031.fa	1	1	225
RUG14069.fa	RUG14069.fa	1	1	225
RUG13207.fa	RUG13207.fa	1	1	225
rg0r2_cm_bin.188.fa	RUG14069.fa	0.9696	0.81	225
rg0r2_cm_bin.188.fa	Erysipelotrichaceae_bacterium_NK3D112.fa	0.9689	0.85	225
rg0r2_cm_bin.188.fa	RUG13207.fa	0.9686	0.8	225
rg0r2_cm_bin.188.fa	RUG13031.fa	0.9684	0.8	225
rg0r2_cm_bin.188.fa	RUG12265.fa	0.9682	0.83	225
rg0r2_cm_bin.188.fa	RUG10685.fa	0.9063	0.77	225
rg0r2_cm_bin.188.fa	rg0r2_cm_bin.188.fa	1	1	225
RUG11119.fa	RUG12812.fa	0.9853	0.83	226
RUG12812.fa	RUG11119.fa	0.9853	0.83	226
RUG12812.fa	RUG12812.fa	1	1	226
RUG11119.fa	RUG11119.fa	1	1	226
pellets_co_bin.1152.fa	pellets_co_bin.1152.fa	1	1	227
RUG10491.fa	RUG12818.fa	0.9264	0.72	228
RUG12818.fa	RUG10491.fa	0.9264	0.72	228
RUG10491.fa	RUG14176.fa	0.9877	0.74	228
RUG14176.fa	RUG10491.fa	0.9876	0.74	228
RUG12818.fa	RUG14176.fa	0.9285	0.8	228
RUG14176.fa	RUG12818.fa	0.9285	0.8	228
RUG10491.fa	RUG10491.fa	1	1	228
RUG14176.fa	RUG14176.fa	1	1	228
RUG12818.fa	RUG12818.fa	1	1	228
ag0r2_cm_bin.126.fa	RUG12361.fa	0.9702	0.89	229
RUG12361.fa	ag0r2_cm_bin.126.fa	0.9701	0.89	229
RUG12361.fa	RUG12361.fa	1	1	229
ag0r2_cm_bin.126.fa	ag0r2_cm_bin.126.fa	1	1	229
RUG13885.fa	RUG13885.fa	1	1	230
RUG13150.fa	RUG13150.fa	1	1	231
RUG14018.fa	RUG14018.fa	1	1	232
RUG10148.fa	RUG10733.fa	0.9872	0.9	233
RUG10733.fa	RUG10148.fa	0.9872	0.9	233
RUG10148.fa	RUG10799.fa	0.9885	0.88	233
RUG10799.fa	RUG10148.fa	0.9885	0.88	233
RUG10733.fa	RUG10799.fa	0.995	0.88	233
RUG10799.fa	RUG10733.fa	0.995	0.88	233
RUG10148.fa	RUG10833.fa	0.9881	0.86	233
RUG10833.fa	RUG10148.fa	0.9881	0.86	233
RUG10733.fa	RUG10833.fa	0.9939	0.87	233
RUG10833.fa	RUG10733.fa	0.9939	0.87	233
RUG10799.fa	RUG10833.fa	0.993	0.76	233
RUG10833.fa	RUG10799.fa	0.9928	0.76	233
RUG10148.fa	RUG11921.fa	0.9829	0.87	233
RUG11921.fa	RUG10148.fa	0.9829	0.87	233
RUG10733.fa	RUG11921.fa	0.9907	0.87	233
RUG11921.fa	RUG10733.fa	0.9907	0.87	233
RUG10799.fa	RUG11921.fa	0.9903	0.87	233
RUG11921.fa	RUG10799.fa	0.9902	0.87	233
RUG10833.fa	RUG11921.fa	0.9887	0.85	233
RUG11921.fa	RUG10833.fa	0.9888	0.85	233
RUG10148.fa	RUG12730.fa	0.9852	0.89	233
RUG12730.fa	RUG10148.fa	0.9852	0.89	233
RUG10733.fa	RUG12730.fa	0.9871	0.87	233
RUG12730.fa	RUG10733.fa	0.9871	0.87	233
RUG10799.fa	RUG12730.fa	0.9874	0.86	233
RUG12730.fa	RUG10799.fa	0.9874	0.86	233
RUG10833.fa	RUG12730.fa	0.9865	0.84	233
RUG12730.fa	RUG10833.fa	0.9865	0.84	233
RUG11921.fa	RUG12730.fa	0.9879	0.86	233
RUG12730.fa	RUG11921.fa	0.9879	0.86	233
RUG10148.fa	RUG13349.fa	0.9851	0.86	233
RUG13349.fa	RUG10148.fa	0.9851	0.86	233
RUG10733.fa	RUG13349.fa	0.9883	0.89	233
RUG13349.fa	RUG10733.fa	0.9883	0.89	233
RUG10799.fa	RUG13349.fa	0.9888	0.88	233
RUG13349.fa	RUG10799.fa	0.9888	0.88	233
RUG10833.fa	RUG13349.fa	0.9886	0.87	233
RUG13349.fa	RUG10833.fa	0.9886	0.87	233
RUG11921.fa	RUG13349.fa	0.989	0.87	233
RUG13349.fa	RUG11921.fa	0.989	0.87	233
RUG12730.fa	RUG13349.fa	0.9878	0.9	233
RUG13349.fa	RUG12730.fa	0.9878	0.9	233
RUG10148.fa	RUG13387.fa	0.9848	0.91	233
RUG13387.fa	RUG10148.fa	0.9848	0.91	233
RUG10733.fa	RUG13387.fa	0.988	0.86	233
RUG13387.fa	RUG10733.fa	0.988	0.86	233
RUG10799.fa	RUG13387.fa	0.9888	0.81	233
RUG13387.fa	RUG10799.fa	0.9887	0.81	233
RUG10833.fa	RUG13387.fa	0.9888	0.8	233
RUG13387.fa	RUG10833.fa	0.9888	0.8	233
RUG11921.fa	RUG13387.fa	0.9906	0.88	233
RUG13387.fa	RUG11921.fa	0.9905	0.88	233
RUG12730.fa	RUG13387.fa	0.9869	0.89	233
RUG13387.fa	RUG12730.fa	0.987	0.89	233
RUG13349.fa	RUG13387.fa	0.9904	0.91	233
RUG13387.fa	RUG13349.fa	0.9904	0.91	233
RUG10148.fa	RUG13436.fa	0.9875	0.87	233
RUG13436.fa	RUG10148.fa	0.9875	0.87	233
RUG10733.fa	RUG13436.fa	0.9888	0.84	233
RUG13436.fa	RUG10733.fa	0.9888	0.84	233
RUG10799.fa	RUG13436.fa	0.989	0.78	233
RUG13436.fa	RUG10799.fa	0.989	0.78	233
RUG10833.fa	RUG13436.fa	0.9903	0.75	233
RUG13436.fa	RUG10833.fa	0.9903	0.75	233
RUG11921.fa	RUG13436.fa	0.99	0.86	233
RUG13436.fa	RUG11921.fa	0.99	0.86	233
RUG12730.fa	RUG13436.fa	0.987	0.87	233
RUG13436.fa	RUG12730.fa	0.987	0.87	233
RUG13349.fa	RUG13436.fa	0.99	0.89	233
RUG13436.fa	RUG13349.fa	0.99	0.89	233
RUG13387.fa	RUG13436.fa	0.9898	0.84	233
RUG13436.fa	RUG13387.fa	0.9898	0.84	233
RUG10148.fa	RUG13668.fa	0.9872	0.89	233
RUG13668.fa	RUG10148.fa	0.9872	0.89	233
RUG10733.fa	RUG13668.fa	0.9884	0.86	233
RUG13668.fa	RUG10733.fa	0.9883	0.86	233
RUG10799.fa	RUG13668.fa	0.9898	0.86	233
RUG13668.fa	RUG10799.fa	0.9896	0.86	233
RUG10833.fa	RUG13668.fa	0.9885	0.85	233
RUG13668.fa	RUG10833.fa	0.9884	0.85	233
RUG11921.fa	RUG13668.fa	0.9902	0.86	233
RUG13668.fa	RUG11921.fa	0.9902	0.86	233
RUG12730.fa	RUG13668.fa	0.9888	0.88	233
RUG13668.fa	RUG12730.fa	0.9888	0.88	233
RUG13349.fa	RUG13668.fa	0.9881	0.91	233
RUG13668.fa	RUG13349.fa	0.988	0.91	233
RUG13387.fa	RUG13668.fa	0.9895	0.88	233
RUG13668.fa	RUG13387.fa	0.9894	0.88	233
RUG13436.fa	RUG13668.fa	0.9895	0.86	233
RUG13668.fa	RUG13436.fa	0.9895	0.86	233
RUG10148.fa	RUG13982.fa	0.9866	0.82	233
RUG13982.fa	RUG10148.fa	0.9866	0.82	233
RUG10733.fa	RUG13982.fa	0.9872	0.83	233
RUG13982.fa	RUG10733.fa	0.9872	0.83	233
RUG10799.fa	RUG13982.fa	0.9873	0.81	233
RUG13982.fa	RUG10799.fa	0.9873	0.81	233
RUG10833.fa	RUG13982.fa	0.988	0.79	233
RUG13982.fa	RUG10833.fa	0.988	0.79	233
RUG11921.fa	RUG13982.fa	0.9846	0.79	233
RUG13982.fa	RUG11921.fa	0.9846	0.79	233
RUG12730.fa	RUG13982.fa	0.9843	0.81	233
RUG13982.fa	RUG12730.fa	0.9843	0.81	233
RUG13349.fa	RUG13982.fa	0.9837	0.83	233
RUG13982.fa	RUG13349.fa	0.9837	0.83	233
RUG13387.fa	RUG13982.fa	0.9848	0.83	233
RUG13982.fa	RUG13387.fa	0.9848	0.83	233
RUG13436.fa	RUG13982.fa	0.987	0.82	233
RUG13982.fa	RUG13436.fa	0.987	0.82	233
RUG13668.fa	RUG13982.fa	0.9859	0.83	233
RUG13982.fa	RUG13668.fa	0.986	0.83	233
RUG10148.fa	RUG14917.fa	0.9908	0.91	233
RUG14917.fa	RUG10148.fa	0.9908	0.91	233
RUG10733.fa	RUG14917.fa	0.9919	0.88	233
RUG14917.fa	RUG10733.fa	0.9919	0.88	233
RUG10799.fa	RUG14917.fa	0.9918	0.74	233
RUG14917.fa	RUG10799.fa	0.9918	0.74	233
RUG10833.fa	RUG14917.fa	0.9926	0.74	233
RUG14917.fa	RUG10833.fa	0.9926	0.74	233
RUG11921.fa	RUG14917.fa	0.9908	0.88	233
RUG14917.fa	RUG11921.fa	0.9908	0.88	233
RUG12730.fa	RUG14917.fa	0.99	0.91	233
RUG14917.fa	RUG12730.fa	0.99	0.91	233
RUG13349.fa	RUG14917.fa	0.9909	0.93	233
RUG14917.fa	RUG13349.fa	0.9909	0.93	233
RUG13387.fa	RUG14917.fa	0.991	0.85	233
RUG14917.fa	RUG13387.fa	0.991	0.85	233
RUG13436.fa	RUG14917.fa	0.9908	0.79	233
RUG14917.fa	RUG13436.fa	0.9908	0.79	233
RUG13668.fa	RUG14917.fa	0.9917	0.88	233
RUG14917.fa	RUG13668.fa	0.9917	0.88	233
RUG13982.fa	RUG14917.fa	0.9907	0.85	233
RUG14917.fa	RUG13982.fa	0.9907	0.85	233
RUG13668.fa	RUG13668.fa	1	1	233
RUG13436.fa	RUG13436.fa	1	1	233
RUG13387.fa	RUG13387.fa	1	1	233
RUG11921.fa	RUG11921.fa	1	1	233
RUG10799.fa	RUG10799.fa	1	1	233
RUG10733.fa	RUG10733.fa	1	1	233
RUG10833.fa	RUG10833.fa	1	1	233
RUG13349.fa	RUG13349.fa	1	1	233
RUG13982.fa	RUG13982.fa	1	1	233
RUG10148.fa	RUG10148.fa	1	1	233
RUG14917.fa	RUG14917.fa	1	1	233
RUG12730.fa	RUG12730.fa	1	1	233
RUG13473.fa	RUG13473.fa	1	1	234
RUG10140.fa	RUG10171.fa	0.9884	0.87	235
RUG10171.fa	RUG10140.fa	0.9884	0.87	235
RUG10140.fa	RUG10590.fa	0.9794	0.9	235
RUG10590.fa	RUG10140.fa	0.9794	0.9	235
RUG10171.fa	RUG10590.fa	0.9946	0.91	235
RUG10590.fa	RUG10171.fa	0.9946	0.91	235
RUG10140.fa	RUG13425.fa	0.8919	0.85	235
RUG13425.fa	RUG10140.fa	0.8918	0.85	235
RUG10171.fa	RUG13425.fa	0.8908	0.85	235
RUG13425.fa	RUG10171.fa	0.8908	0.85	235
RUG10590.fa	RUG13425.fa	0.8861	0.85	235
RUG13425.fa	RUG10590.fa	0.8861	0.85	235
RUG10140.fa	RUG13468.fa	0.9867	0.89	235
RUG13468.fa	RUG10140.fa	0.9867	0.89	235
RUG10171.fa	RUG13468.fa	0.9894	0.87	235
RUG13468.fa	RUG10171.fa	0.9894	0.87	235
RUG10590.fa	RUG13468.fa	0.9858	0.87	235
RUG13468.fa	RUG10590.fa	0.9858	0.87	235
RUG13425.fa	RUG13468.fa	0.8821	0.83	235
RUG13468.fa	RUG13425.fa	0.8823	0.83	235
RUG10140.fa	RUG13685.fa	0.9866	0.87	235
RUG13685.fa	RUG10140.fa	0.9866	0.87	235
RUG10171.fa	RUG13685.fa	0.9897	0.84	235
RUG13685.fa	RUG10171.fa	0.9897	0.84	235
RUG10590.fa	RUG13685.fa	0.9856	0.83	235
RUG13685.fa	RUG10590.fa	0.9856	0.83	235
RUG13425.fa	RUG13685.fa	0.8804	0.8	235
RUG13685.fa	RUG13425.fa	0.8805	0.8	235
RUG13468.fa	RUG13685.fa	0.9881	0.81	235
RUG13685.fa	RUG13468.fa	0.9881	0.81	235
RUG10140.fa	RUG13932.fa	0.9799	0.91	235
RUG13932.fa	RUG10140.fa	0.98	0.91	235
RUG10171.fa	RUG13932.fa	0.9833	0.84	235
RUG13932.fa	RUG10171.fa	0.9833	0.84	235
RUG10590.fa	RUG13932.fa	0.9772	0.92	235
RUG13932.fa	RUG10590.fa	0.9772	0.92	235
RUG13425.fa	RUG13932.fa	0.8829	0.86	235
RUG13932.fa	RUG13425.fa	0.8831	0.86	235
RUG13468.fa	RUG13932.fa	0.9798	0.89	235
RUG13932.fa	RUG13468.fa	0.9798	0.89	235
RUG13685.fa	RUG13932.fa	0.986	0.86	235
RUG13932.fa	RUG13685.fa	0.986	0.86	235
RUG10140.fa	RUG14011.fa	0.9865	0.87	235
RUG14011.fa	RUG10140.fa	0.9865	0.87	235
RUG10171.fa	RUG14011.fa	0.992	0.84	235
RUG14011.fa	RUG10171.fa	0.992	0.84	235
RUG10590.fa	RUG14011.fa	0.9886	0.86	235
RUG14011.fa	RUG10590.fa	0.9886	0.86	235
RUG13425.fa	RUG14011.fa	0.8831	0.8	235
RUG14011.fa	RUG13425.fa	0.8833	0.8	235
RUG13468.fa	RUG14011.fa	0.99	0.84	235
RUG14011.fa	RUG13468.fa	0.99	0.84	235
RUG13685.fa	RUG14011.fa	0.9942	0.81	235
RUG14011.fa	RUG13685.fa	0.9942	0.81	235
RUG13932.fa	RUG14011.fa	0.9858	0.87	235
RUG14011.fa	RUG13932.fa	0.9858	0.87	235
RUG10140.fa	RUG14074.fa	0.9951	0.91	235
RUG14074.fa	RUG10140.fa	0.9951	0.91	235
RUG10171.fa	RUG14074.fa	0.9936	0.87	235
RUG14074.fa	RUG10171.fa	0.9936	0.87	235
RUG10590.fa	RUG14074.fa	0.9893	0.9	235
RUG14074.fa	RUG10590.fa	0.9893	0.9	235
RUG13425.fa	RUG14074.fa	0.8921	0.84	235
RUG14074.fa	RUG13425.fa	0.8922	0.84	235
RUG13468.fa	RUG14074.fa	0.9919	0.89	235
RUG14074.fa	RUG13468.fa	0.9919	0.89	235
RUG13685.fa	RUG14074.fa	0.9907	0.85	235
RUG14074.fa	RUG13685.fa	0.9907	0.85	235
RUG13932.fa	RUG14074.fa	0.9834	0.85	235
RUG14074.fa	RUG13932.fa	0.9834	0.85	235
RUG14011.fa	RUG14074.fa	0.9913	0.86	235
RUG14074.fa	RUG14011.fa	0.9913	0.86	235
RUG13425.fa	RUG13425.fa	1	1	235
RUG13932.fa	RUG13932.fa	1	1	235
RUG14011.fa	RUG14011.fa	1	1	235
RUG10590.fa	RUG10590.fa	1	1	235
RUG10140.fa	RUG10140.fa	1	1	235
RUG13468.fa	RUG13468.fa	1	1	235
RUG10171.fa	RUG10171.fa	1	1	235
RUG14074.fa	RUG14074.fa	1	1	235
RUG13685.fa	RUG13685.fa	1	1	235
RUG14114.fa	RUG14114.fa	1	1	236
RUG11836.fa	RUG11836.fa	1	1	237
RUG13237.fa	RUG13237.fa	1	1	238
RUG11704.fa	RUG12689.fa	0.9891	0.83	239
RUG12689.fa	RUG11704.fa	0.9891	0.83	239
RUG12689.fa	RUG12689.fa	1	1	239
RUG11704.fa	RUG11704.fa	1	1	239
RUG10276.fa	RUG10276.fa	1	1	240
atopa_644736327.fa	atopa_644736327.fa	1	1	241
RUG10036.fa	RUG14559.fa	0.9662	0.93	242
RUG14559.fa	RUG10036.fa	0.9664	0.93	242
RUG10036.fa	RUG10036.fa	1	1	242
RUG14559.fa	RUG14559.fa	1	1	242
RUG11348.fa	RUG14084.fa	0.9576	0.88	243
RUG14084.fa	RUG11348.fa	0.9575	0.88	243
RUG11348.fa	RUG11348.fa	1	1	243
RUG14084.fa	RUG14084.fa	1	1	243
RUG11995.fa	RUG11995.fa	1	1	244
ag10r1_ps_bin.11.fa	ag10r1_ps_bin.11.fa	1	1	245
bg10r3_ps_bin.4.fa	bg10r3_ps_bin.4.fa	1	1	246
ag0r1_ps_bin.25.fa	ag0r1_ps_bin.25.fa	1	1	247
RUG14307.fa	RUG14307.fa	1	1	248
RUG13318.fa	RUG14612.fa	0.9611	0.86	249
RUG14612.fa	RUG13318.fa	0.9611	0.86	249
RUG14612.fa	RUG14612.fa	1	1	249
RUG13318.fa	RUG13318.fa	1	1	249
RUG14136.fa	RUG14136.fa	1	1	250
RUG14309.fa	RUG14309.fa	1	1	251
RUG10878.fa	RUG13655.fa	0.9614	0.81	252
RUG13655.fa	RUG10878.fa	0.9614	0.81	252
RUG10878.fa	RUG10878.fa	1	1	252
RUG13655.fa	RUG13655.fa	1	1	252
RUG10857.fa	RUG14382.fa	0.9877	0.92	253
RUG14382.fa	RUG10857.fa	0.9878	0.92	253
RUG10857.fa	RUG10857.fa	1	1	253
RUG14382.fa	RUG14382.fa	1	1	253
RUG12768.fa	RUG14707.fa	0.887	0.66	254
RUG14707.fa	RUG12768.fa	0.8869	0.66	254
RUG12768.fa	RUG12768.fa	1	1	254
RUG14707.fa	RUG14707.fa	1	1	254
RUG12224.fa	RUG12224.fa	1	1	255
RUG14515.fa	RUG14515.fa	1	1	256
RUG13091.fa	RUG13091.fa	1	1	257
RUG14288.fa	RUG14851.fa	0.988	0.86	258
RUG14851.fa	RUG14288.fa	0.9889	0.86	258
RUG14288.fa	RUG14288.fa	1	1	258
RUG14851.fa	RUG14851.fa	1	1	258
RUG10282.fa	RUG10282.fa	1	1	259
RUG14596.fa	RUG14596.fa	1	1	260
RUG11432.fa	RUG12991.fa	0.9593	0.74	261
RUG12991.fa	RUG11432.fa	0.9596	0.74	261
RUG11432.fa	RUG14332.fa	0.9609	0.74	261
RUG14332.fa	RUG11432.fa	0.9608	0.74	261
RUG12991.fa	RUG14332.fa	0.9806	0.73	261
RUG14332.fa	RUG12991.fa	0.9812	0.73	261
RUG11432.fa	RUG11432.fa	1	1	261
RUG12991.fa	RUG12991.fa	1	1	261
RUG14332.fa	RUG14332.fa	1	1	261
RUG14566.fa	RUG14566.fa	1	1	262
RUG11747.fa	RUG14536.fa	0.9729	0.87	263
RUG14536.fa	RUG11747.fa	0.9729	0.87	263
RUG11747.fa	RUG11747.fa	1	1	263
RUG14536.fa	RUG14536.fa	1	1	263
RUG14810.fa	RUG14810.fa	1	1	264
RUG14619.fa	RUG14619.fa	1	1	265
MychyoATCC17981_2519899697.fa	MychyoATCC17981_2519899697.fa	1	1	266
RUG10486.fa	RUG10486.fa	1	1	267
RUG11814.fa	RUG11814.fa	1	1	268
RUG10106.fa	rg0r2_cm_bin.109.fa	0.9739	0.82	269
RUG13278.fa	rg0r2_cm_bin.109.fa	0.9735	0.8	269
RUG10106.fa	RUG13278.fa	0.9914	0.85	269
RUG13278.fa	RUG10106.fa	0.9914	0.85	269
RUG10106.fa	RUG10106.fa	1	1	269
RUG13278.fa	RUG13278.fa	1	1	269
rg0r2_cm_bin.109.fa	RUG10106.fa	0.9739	0.82	269
rg0r2_cm_bin.109.fa	RUG13278.fa	0.9735	0.8	269
rg0r2_cm_bin.109.fa	rg0r2_cm_bin.109.fa	1	1	269
ag0r2_cm_bin.37.fa	ag0r2_cm_bin.37.fa	1	1	270
ag0r2_cm_bin.56.fa	ag0r2_cm_bin.56.fa	1	1	271
RUG14142.fa	RUG14142.fa	1	1	272
RUG10839.fa	RUG12115.fa	0.9876	0.76	273
RUG12115.fa	RUG10839.fa	0.9877	0.76	273
RUG10839.fa	RUG14006.fa	0.984	0.8	273
RUG14006.fa	RUG10839.fa	0.984	0.8	273
RUG12115.fa	RUG14006.fa	0.987	0.81	273
RUG14006.fa	RUG12115.fa	0.987	0.81	273
RUG14006.fa	RUG14006.fa	1	1	273
RUG12115.fa	RUG12115.fa	1	1	273
RUG10839.fa	RUG10839.fa	1	1	273
RUG12271.fa	RUG12686.fa	0.9749	0.81	274
RUG12686.fa	RUG12271.fa	0.9748	0.81	274
RUG12271.fa	RUG13722.fa	0.9807	0.92	274
RUG13722.fa	RUG12271.fa	0.9809	0.92	274
RUG12686.fa	RUG13722.fa	0.9756	0.8	274
RUG13722.fa	RUG12686.fa	0.9758	0.8	274
RUG12271.fa	RUG12271.fa	1	1	274
RUG13722.fa	RUG13722.fa	1	1	274
RUG12686.fa	RUG12686.fa	1	1	274
RUG13633.fa	RUG13633.fa	1	1	275
RUG10257.fa	RUG12753.fa	0.9771	0.9	276
RUG12753.fa	RUG10257.fa	0.9771	0.9	276
RUG10257.fa	RUG13962.fa	0.9891	0.83	276
RUG13962.fa	RUG10257.fa	0.9891	0.83	276
RUG12753.fa	RUG13962.fa	0.9866	0.9	276
RUG13962.fa	RUG12753.fa	0.9866	0.9	276
RUG12753.fa	RUG12753.fa	1	1	276
RUG10257.fa	RUG10257.fa	1	1	276
RUG13962.fa	RUG13962.fa	1	1	276
RUG13440.fa	RUG13909.fa	0.9734	0.83	277
RUG13909.fa	RUG13440.fa	0.9733	0.83	277
RUG13909.fa	RUG13909.fa	1	1	277
RUG13440.fa	RUG13440.fa	1	1	277
RUG11821.fa	RUG14203.fa	0.9704	0.79	278
RUG14203.fa	RUG11821.fa	0.9704	0.79	278
RUG14203.fa	RUG14203.fa	1	1	278
RUG11821.fa	RUG11821.fa	1	1	278
NoAnti_co_megahit_bin.228.fa	NoAnti_co_megahit_bin.228.fa	1	1	279
ag10r1_ps_bin.6.fa	ag10r1_ps_bin.6.fa	1	1	280
RUG12851.fa	RUG12851.fa	1	1	281
RUG14760.fa	RUG14760.fa	1	1	282
RUG10514.fa	RUG10514.fa	1	1	283
RUG12918.fa	RUG12918.fa	1	1	284
RUG10199.fa	RUG10269.fa	0.9862	0.87	285
RUG10269.fa	RUG10199.fa	0.9862	0.87	285
RUG10199.fa	RUG10871.fa	0.9783	0.88	285
RUG10871.fa	RUG10199.fa	0.9782	0.88	285
RUG10269.fa	RUG10871.fa	0.9853	0.8	285
RUG10871.fa	RUG10269.fa	0.9853	0.8	285
RUG10199.fa	RUG11460.fa	0.9799	0.87	285
RUG11460.fa	RUG10199.fa	0.9798	0.87	285
RUG10269.fa	RUG11460.fa	0.9854	0.83	285
RUG11460.fa	RUG10269.fa	0.9854	0.83	285
RUG10871.fa	RUG11460.fa	0.9799	0.84	285
RUG11460.fa	RUG10871.fa	0.9796	0.84	285
RUG10199.fa	RUG11508.fa	0.9853	0.91	285
RUG11508.fa	RUG10199.fa	0.9853	0.91	285
RUG10269.fa	RUG11508.fa	0.9898	0.82	285
RUG11508.fa	RUG10269.fa	0.9898	0.82	285
RUG10871.fa	RUG11508.fa	0.9833	0.83	285
RUG11508.fa	RUG10871.fa	0.9833	0.83	285
RUG11460.fa	RUG11508.fa	0.9875	0.86	285
RUG11508.fa	RUG11460.fa	0.9876	0.86	285
RUG10199.fa	RUG11614.fa	0.9853	0.87	285
RUG11614.fa	RUG10199.fa	0.9853	0.87	285
RUG10269.fa	RUG11614.fa	0.9897	0.8	285
RUG11614.fa	RUG10269.fa	0.9897	0.8	285
RUG10871.fa	RUG11614.fa	0.9836	0.79	285
RUG11614.fa	RUG10871.fa	0.9836	0.79	285
RUG11460.fa	RUG11614.fa	0.9857	0.81	285
RUG11614.fa	RUG11460.fa	0.9857	0.81	285
RUG11508.fa	RUG11614.fa	0.9899	0.82	285
RUG11614.fa	RUG11508.fa	0.9899	0.82	285
RUG10199.fa	RUG11629.fa	0.9862	0.9	285
RUG11629.fa	RUG10199.fa	0.9862	0.9	285
RUG10269.fa	RUG11629.fa	0.9893	0.78	285
RUG11629.fa	RUG10269.fa	0.9893	0.78	285
RUG10871.fa	RUG11629.fa	0.984	0.82	285
RUG11629.fa	RUG10871.fa	0.984	0.82	285
RUG11460.fa	RUG11629.fa	0.9868	0.85	285
RUG11629.fa	RUG11460.fa	0.9868	0.85	285
RUG11508.fa	RUG11629.fa	0.9914	0.86	285
RUG11629.fa	RUG11508.fa	0.9914	0.86	285
RUG11614.fa	RUG11629.fa	0.9914	0.83	285
RUG11629.fa	RUG11614.fa	0.9914	0.83	285
RUG10199.fa	RUG11651.fa	0.9798	0.9	285
RUG11651.fa	RUG10199.fa	0.9797	0.9	285
RUG10269.fa	RUG11651.fa	0.9868	0.82	285
RUG11651.fa	RUG10269.fa	0.9868	0.82	285
RUG10871.fa	RUG11651.fa	0.9797	0.83	285
RUG11651.fa	RUG10871.fa	0.9795	0.83	285
RUG11460.fa	RUG11651.fa	0.9902	0.86	285
RUG11651.fa	RUG11460.fa	0.9902	0.86	285
RUG11508.fa	RUG11651.fa	0.9867	0.84	285
RUG11651.fa	RUG11508.fa	0.9867	0.84	285
RUG11614.fa	RUG11651.fa	0.9848	0.81	285
RUG11651.fa	RUG11614.fa	0.9847	0.81	285
RUG11629.fa	RUG11651.fa	0.9856	0.84	285
RUG11651.fa	RUG11629.fa	0.9856	0.84	285
RUG10199.fa	RUG12119.fa	0.9811	0.85	285
RUG12119.fa	RUG10199.fa	0.9811	0.85	285
RUG10269.fa	RUG12119.fa	0.9877	0.8	285
RUG12119.fa	RUG10269.fa	0.9877	0.8	285
RUG10871.fa	RUG12119.fa	0.9816	0.8	285
RUG12119.fa	RUG10871.fa	0.9816	0.8	285
RUG11460.fa	RUG12119.fa	0.985	0.83	285
RUG12119.fa	RUG11460.fa	0.985	0.83	285
RUG11508.fa	RUG12119.fa	0.9856	0.81	285
RUG12119.fa	RUG11508.fa	0.9856	0.81	285
RUG11614.fa	RUG12119.fa	0.9841	0.77	285
RUG12119.fa	RUG11614.fa	0.9841	0.77	285
RUG11629.fa	RUG12119.fa	0.9859	0.8	285
RUG12119.fa	RUG11629.fa	0.9859	0.8	285
RUG11651.fa	RUG12119.fa	0.9874	0.81	285
RUG12119.fa	RUG11651.fa	0.9874	0.81	285
RUG10199.fa	RUG12630.fa	0.9834	0.91	285
RUG12630.fa	RUG10199.fa	0.9833	0.91	285
RUG10269.fa	RUG12630.fa	0.9927	0.84	285
RUG12630.fa	RUG10269.fa	0.9927	0.84	285
RUG10871.fa	RUG12630.fa	0.9823	0.83	285
RUG12630.fa	RUG10871.fa	0.9823	0.83	285
RUG11460.fa	RUG12630.fa	0.9842	0.87	285
RUG12630.fa	RUG11460.fa	0.9842	0.87	285
RUG11508.fa	RUG12630.fa	0.989	0.85	285
RUG12630.fa	RUG11508.fa	0.989	0.85	285
RUG11614.fa	RUG12630.fa	0.9885	0.83	285
RUG12630.fa	RUG11614.fa	0.9885	0.83	285
RUG11629.fa	RUG12630.fa	0.9896	0.85	285
RUG12630.fa	RUG11629.fa	0.9896	0.85	285
RUG11651.fa	RUG12630.fa	0.9861	0.84	285
RUG12630.fa	RUG11651.fa	0.9861	0.84	285
RUG12119.fa	RUG12630.fa	0.9865	0.82	285
RUG12630.fa	RUG12119.fa	0.9865	0.82	285
RUG10199.fa	RUG13214.fa	0.984	0.9	285
RUG13214.fa	RUG10199.fa	0.984	0.9	285
RUG10269.fa	RUG13214.fa	0.9908	0.86	285
RUG13214.fa	RUG10269.fa	0.9909	0.86	285
RUG10871.fa	RUG13214.fa	0.9829	0.86	285
RUG13214.fa	RUG10871.fa	0.9829	0.86	285
RUG11460.fa	RUG13214.fa	0.9847	0.85	285
RUG13214.fa	RUG11460.fa	0.9847	0.85	285
RUG11508.fa	RUG13214.fa	0.9888	0.88	285
RUG13214.fa	RUG11508.fa	0.9888	0.88	285
RUG11614.fa	RUG13214.fa	0.9892	0.85	285
RUG13214.fa	RUG11614.fa	0.9892	0.85	285
RUG11629.fa	RUG13214.fa	0.9903	0.88	285
RUG13214.fa	RUG11629.fa	0.9903	0.88	285
RUG11651.fa	RUG13214.fa	0.9843	0.87	285
RUG13214.fa	RUG11651.fa	0.9844	0.87	285
RUG12119.fa	RUG13214.fa	0.9862	0.84	285
RUG13214.fa	RUG12119.fa	0.9862	0.84	285
RUG12630.fa	RUG13214.fa	0.9886	0.9	285
RUG13214.fa	RUG12630.fa	0.9885	0.9	285
RUG10199.fa	RUG13569.fa	0.9843	0.87	285
RUG13569.fa	RUG10199.fa	0.9842	0.87	285
RUG10269.fa	RUG13569.fa	0.9926	0.85	285
RUG13569.fa	RUG10269.fa	0.9926	0.85	285
RUG10871.fa	RUG13569.fa	0.9825	0.84	285
RUG13569.fa	RUG10871.fa	0.9825	0.84	285
RUG11460.fa	RUG13569.fa	0.9826	0.82	285
RUG13569.fa	RUG11460.fa	0.9827	0.82	285
RUG11508.fa	RUG13569.fa	0.9884	0.85	285
RUG13569.fa	RUG11508.fa	0.9884	0.85	285
RUG11614.fa	RUG13569.fa	0.9883	0.83	285
RUG13569.fa	RUG11614.fa	0.9883	0.83	285
RUG11629.fa	RUG13569.fa	0.9893	0.85	285
RUG13569.fa	RUG11629.fa	0.9893	0.85	285
RUG11651.fa	RUG13569.fa	0.9847	0.85	285
RUG13569.fa	RUG11651.fa	0.9846	0.85	285
RUG12119.fa	RUG13569.fa	0.9859	0.82	285
RUG13569.fa	RUG12119.fa	0.9859	0.82	285
RUG12630.fa	RUG13569.fa	0.9906	0.87	285
RUG13569.fa	RUG12630.fa	0.9906	0.87	285
RUG13214.fa	RUG13569.fa	0.9899	0.85	285
RUG13569.fa	RUG13214.fa	0.9899	0.85	285
RUG10199.fa	RUG13849.fa	0.9845	0.89	285
RUG13849.fa	RUG10199.fa	0.9846	0.89	285
RUG10269.fa	RUG13849.fa	0.9886	0.77	285
RUG13849.fa	RUG10269.fa	0.9886	0.77	285
RUG10871.fa	RUG13849.fa	0.9813	0.82	285
RUG13849.fa	RUG10871.fa	0.9813	0.82	285
RUG11460.fa	RUG13849.fa	0.9821	0.84	285
RUG13849.fa	RUG11460.fa	0.9821	0.84	285
RUG11508.fa	RUG13849.fa	0.987	0.85	285
RUG13849.fa	RUG11508.fa	0.9869	0.85	285
RUG11614.fa	RUG13849.fa	0.9878	0.82	285
RUG13849.fa	RUG11614.fa	0.9878	0.82	285
RUG11629.fa	RUG13849.fa	0.9873	0.79	285
RUG13849.fa	RUG11629.fa	0.9873	0.79	285
RUG11651.fa	RUG13849.fa	0.9835	0.83	285
RUG13849.fa	RUG11651.fa	0.9835	0.83	285
RUG12119.fa	RUG13849.fa	0.9849	0.8	285
RUG13849.fa	RUG12119.fa	0.9849	0.8	285
RUG12630.fa	RUG13849.fa	0.9862	0.86	285
RUG13849.fa	RUG12630.fa	0.9862	0.86	285
RUG13214.fa	RUG13849.fa	0.9877	0.87	285
RUG13849.fa	RUG13214.fa	0.9877	0.87	285
RUG13569.fa	RUG13849.fa	0.9866	0.85	285
RUG13849.fa	RUG13569.fa	0.9865	0.85	285
RUG10199.fa	RUG13984.fa	0.9831	0.89	285
RUG13984.fa	RUG10199.fa	0.9832	0.89	285
RUG10269.fa	RUG13984.fa	0.9908	0.85	285
RUG13984.fa	RUG10269.fa	0.9908	0.85	285
RUG10871.fa	RUG13984.fa	0.9827	0.85	285
RUG13984.fa	RUG10871.fa	0.9827	0.85	285
RUG11460.fa	RUG13984.fa	0.9841	0.83	285
RUG13984.fa	RUG11460.fa	0.9841	0.83	285
RUG11508.fa	RUG13984.fa	0.9897	0.86	285
RUG13984.fa	RUG11508.fa	0.9896	0.86	285
RUG11614.fa	RUG13984.fa	0.99	0.83	285
RUG13984.fa	RUG11614.fa	0.99	0.83	285
RUG11629.fa	RUG13984.fa	0.991	0.86	285
RUG13984.fa	RUG11629.fa	0.991	0.86	285
RUG11651.fa	RUG13984.fa	0.9843	0.85	285
RUG13984.fa	RUG11651.fa	0.9843	0.85	285
RUG12119.fa	RUG13984.fa	0.9862	0.82	285
RUG13984.fa	RUG12119.fa	0.9862	0.82	285
RUG12630.fa	RUG13984.fa	0.9905	0.87	285
RUG13984.fa	RUG12630.fa	0.9905	0.87	285
RUG13214.fa	RUG13984.fa	0.9903	0.87	285
RUG13984.fa	RUG13214.fa	0.9904	0.87	285
RUG13569.fa	RUG13984.fa	0.9904	0.85	285
RUG13984.fa	RUG13569.fa	0.9904	0.85	285
RUG13849.fa	RUG13984.fa	0.9878	0.85	285
RUG13984.fa	RUG13849.fa	0.9879	0.85	285
RUG10199.fa	RUG14008.fa	0.9845	0.87	285
RUG14008.fa	RUG10199.fa	0.9845	0.87	285
RUG10269.fa	RUG14008.fa	0.9922	0.84	285
RUG14008.fa	RUG10269.fa	0.9923	0.84	285
RUG10871.fa	RUG14008.fa	0.9836	0.84	285
RUG14008.fa	RUG10871.fa	0.9836	0.84	285
RUG11460.fa	RUG14008.fa	0.9846	0.83	285
RUG14008.fa	RUG11460.fa	0.9846	0.83	285
RUG11508.fa	RUG14008.fa	0.9898	0.86	285
RUG14008.fa	RUG11508.fa	0.9898	0.86	285
RUG11614.fa	RUG14008.fa	0.9893	0.83	285
RUG14008.fa	RUG11614.fa	0.9893	0.83	285
RUG11629.fa	RUG14008.fa	0.9906	0.87	285
RUG14008.fa	RUG11629.fa	0.9906	0.87	285
RUG11651.fa	RUG14008.fa	0.9851	0.85	285
RUG14008.fa	RUG11651.fa	0.9851	0.85	285
RUG12119.fa	RUG14008.fa	0.9864	0.82	285
RUG14008.fa	RUG12119.fa	0.9864	0.82	285
RUG12630.fa	RUG14008.fa	0.99	0.88	285
RUG14008.fa	RUG12630.fa	0.99	0.88	285
RUG13214.fa	RUG14008.fa	0.9902	0.87	285
RUG14008.fa	RUG13214.fa	0.9902	0.87	285
RUG13569.fa	RUG14008.fa	0.9902	0.84	285
RUG14008.fa	RUG13569.fa	0.9902	0.84	285
RUG13849.fa	RUG14008.fa	0.9876	0.86	285
RUG14008.fa	RUG13849.fa	0.9877	0.86	285
RUG13984.fa	RUG14008.fa	0.9909	0.86	285
RUG14008.fa	RUG13984.fa	0.9909	0.86	285
RUG10199.fa	RUG14745.fa	0.9798	0.86	285
RUG14745.fa	RUG10199.fa	0.9797	0.86	285
RUG10269.fa	RUG14745.fa	0.9847	0.79	285
RUG14745.fa	RUG10269.fa	0.9848	0.79	285
RUG10871.fa	RUG14745.fa	0.979	0.79	285
RUG14745.fa	RUG10871.fa	0.9789	0.79	285
RUG11460.fa	RUG14745.fa	0.9894	0.83	285
RUG14745.fa	RUG11460.fa	0.9894	0.83	285
RUG11508.fa	RUG14745.fa	0.9859	0.81	285
RUG14745.fa	RUG11508.fa	0.986	0.81	285
RUG11614.fa	RUG14745.fa	0.9844	0.79	285
RUG14745.fa	RUG11614.fa	0.9844	0.79	285
RUG11629.fa	RUG14745.fa	0.9859	0.82	285
RUG14745.fa	RUG11629.fa	0.9859	0.82	285
RUG11651.fa	RUG14745.fa	0.99	0.84	285
RUG14745.fa	RUG11651.fa	0.99	0.84	285
RUG12119.fa	RUG14745.fa	0.986	0.78	285
RUG14745.fa	RUG12119.fa	0.986	0.78	285
RUG12630.fa	RUG14745.fa	0.9854	0.82	285
RUG14745.fa	RUG12630.fa	0.9853	0.82	285
RUG13214.fa	RUG14745.fa	0.9846	0.83	285
RUG14745.fa	RUG13214.fa	0.9846	0.83	285
RUG13569.fa	RUG14745.fa	0.9829	0.82	285
RUG14745.fa	RUG13569.fa	0.9829	0.82	285
RUG13849.fa	RUG14745.fa	0.9817	0.81	285
RUG14745.fa	RUG13849.fa	0.9817	0.81	285
RUG13984.fa	RUG14745.fa	0.9841	0.82	285
RUG14745.fa	RUG13984.fa	0.9841	0.82	285
RUG14008.fa	RUG14745.fa	0.9847	0.83	285
RUG14745.fa	RUG14008.fa	0.9847	0.83	285
RUG11614.fa	RUG11614.fa	1	1	285
RUG10269.fa	RUG10269.fa	1	1	285
RUG13849.fa	RUG13849.fa	1	1	285
RUG13984.fa	RUG13984.fa	1	1	285
RUG11651.fa	RUG11651.fa	1	1	285
RUG10199.fa	RUG10199.fa	1	1	285
RUG11460.fa	RUG11460.fa	1	1	285
RUG14008.fa	RUG14008.fa	1	1	285
RUG14745.fa	RUG14745.fa	1	1	285
RUG11629.fa	RUG11629.fa	1	1	285
RUG13214.fa	RUG13214.fa	1	1	285
RUG10871.fa	RUG10871.fa	1	1	285
RUG13569.fa	RUG13569.fa	1	1	285
RUG12119.fa	RUG12119.fa	1	1	285
RUG11508.fa	RUG11508.fa	1	1	285
RUG12630.fa	RUG12630.fa	1	1	285
RUG12319.fa	RUG12536.fa	0.9469	0.85	286
RUG12536.fa	RUG12319.fa	0.947	0.85	286
RUG12319.fa	RUG12724.fa	0.9677	0.73	286
RUG12724.fa	RUG12319.fa	0.9677	0.73	286
RUG12536.fa	RUG12724.fa	0.9456	0.75	286
RUG12724.fa	RUG12536.fa	0.9456	0.75	286
RUG12319.fa	RUG14765.fa	0.9665	0.83	286
RUG14765.fa	RUG12319.fa	0.9665	0.83	286
RUG12536.fa	RUG14765.fa	0.9427	0.88	286
RUG14765.fa	RUG12536.fa	0.9427	0.88	286
RUG12724.fa	RUG14765.fa	0.9738	0.78	286
RUG14765.fa	RUG12724.fa	0.9739	0.78	286
RUG12724.fa	RUG12724.fa	1	1	286
RUG12536.fa	RUG12536.fa	1	1	286
RUG12319.fa	RUG12319.fa	1	1	286
RUG14765.fa	RUG14765.fa	1	1	286
RUG13880.fa	RUG14554.fa	0.8841	0.74	287
RUG14554.fa	RUG13880.fa	0.8842	0.74	287
RUG13880.fa	RUG13880.fa	1	1	287
RUG14554.fa	RUG14554.fa	1	1	287
RUG14300.fa	RUG14300.fa	1	1	288
pellets_co_bin.1113.fa	pellets_co_bin.1113.fa	1	1	289
NoAnti_co_megahit_bin.37.fa	NoAnti_co_megahit_bin.37.fa	1	1	290
RUG14231.fa	RUG14231.fa	1	1	291
RUG11218.fa	RUG14856.fa	0.9883	0.77	292
RUG14856.fa	RUG11218.fa	0.9883	0.77	292
RUG11218.fa	RUG11218.fa	1	1	292
RUG14856.fa	RUG14856.fa	1	1	292
RUG14247.fa	RUG14838.fa	0.9872	0.71	293
RUG14838.fa	RUG14247.fa	0.9872	0.71	293
RUG14838.fa	RUG14838.fa	1	1	293
RUG14247.fa	RUG14247.fa	1	1	293
RUG10388.fa	RUG10642.fa	0.988	0.83	294
RUG10642.fa	RUG10388.fa	0.988	0.83	294
RUG10388.fa	RUG10660.fa	0.9881	0.8	294
RUG10660.fa	RUG10388.fa	0.9881	0.8	294
RUG10642.fa	RUG10660.fa	0.9891	0.84	294
RUG10660.fa	RUG10642.fa	0.9891	0.84	294
RUG10388.fa	RUG10671.fa	0.988	0.83	294
RUG10671.fa	RUG10388.fa	0.988	0.83	294
RUG10642.fa	RUG10671.fa	0.9897	0.84	294
RUG10671.fa	RUG10642.fa	0.9897	0.84	294
RUG10660.fa	RUG10671.fa	0.9882	0.83	294
RUG10671.fa	RUG10660.fa	0.9882	0.83	294
RUG10388.fa	RUG11376.fa	0.9879	0.77	294
RUG11376.fa	RUG10388.fa	0.9879	0.77	294
RUG10642.fa	RUG11376.fa	0.9877	0.82	294
RUG11376.fa	RUG10642.fa	0.9877	0.82	294
RUG10660.fa	RUG11376.fa	0.988	0.78	294
RUG11376.fa	RUG10660.fa	0.9879	0.78	294
RUG10671.fa	RUG11376.fa	0.9873	0.81	294
RUG11376.fa	RUG10671.fa	0.9873	0.81	294
RUG10388.fa	RUG11437.fa	0.9892	0.79	294
RUG11437.fa	RUG10388.fa	0.9892	0.79	294
RUG10642.fa	RUG11437.fa	0.9883	0.83	294
RUG11437.fa	RUG10642.fa	0.9883	0.83	294
RUG10660.fa	RUG11437.fa	0.9883	0.79	294
RUG11437.fa	RUG10660.fa	0.9884	0.79	294
RUG10671.fa	RUG11437.fa	0.9883	0.82	294
RUG11437.fa	RUG10671.fa	0.9883	0.82	294
RUG11376.fa	RUG11437.fa	0.9882	0.78	294
RUG11437.fa	RUG11376.fa	0.9883	0.78	294
RUG10388.fa	RUG11456.fa	0.9886	0.78	294
RUG11456.fa	RUG10388.fa	0.9886	0.78	294
RUG10642.fa	RUG11456.fa	0.989	0.8	294
RUG11456.fa	RUG10642.fa	0.989	0.8	294
RUG10660.fa	RUG11456.fa	0.9875	0.78	294
RUG11456.fa	RUG10660.fa	0.9875	0.78	294
RUG10671.fa	RUG11456.fa	0.9885	0.77	294
RUG11456.fa	RUG10671.fa	0.9885	0.77	294
RUG11376.fa	RUG11456.fa	0.9874	0.76	294
RUG11456.fa	RUG11376.fa	0.9874	0.76	294
RUG11437.fa	RUG11456.fa	0.9885	0.78	294
RUG11456.fa	RUG11437.fa	0.9885	0.78	294
RUG10388.fa	RUG11498.fa	0.9886	0.75	294
RUG11498.fa	RUG10388.fa	0.9886	0.75	294
RUG10642.fa	RUG11498.fa	0.9871	0.8	294
RUG11498.fa	RUG10642.fa	0.9871	0.8	294
RUG10660.fa	RUG11498.fa	0.9866	0.76	294
RUG11498.fa	RUG10660.fa	0.9866	0.76	294
RUG10671.fa	RUG11498.fa	0.9873	0.79	294
RUG11498.fa	RUG10671.fa	0.9873	0.79	294
RUG11376.fa	RUG11498.fa	0.9861	0.74	294
RUG11498.fa	RUG11376.fa	0.9861	0.74	294
RUG11437.fa	RUG11498.fa	0.9878	0.77	294
RUG11498.fa	RUG11437.fa	0.9878	0.77	294
RUG11456.fa	RUG11498.fa	0.9877	0.75	294
RUG11498.fa	RUG11456.fa	0.9877	0.75	294
RUG10388.fa	RUG12334.fa	0.9838	0.8	294
RUG12334.fa	RUG10388.fa	0.9838	0.8	294
RUG10642.fa	RUG12334.fa	0.9845	0.79	294
RUG12334.fa	RUG10642.fa	0.9845	0.79	294
RUG10660.fa	RUG12334.fa	0.9835	0.8	294
RUG12334.fa	RUG10660.fa	0.9835	0.8	294
RUG10671.fa	RUG12334.fa	0.9858	0.81	294
RUG12334.fa	RUG10671.fa	0.9858	0.81	294
RUG11376.fa	RUG12334.fa	0.9837	0.8	294
RUG12334.fa	RUG11376.fa	0.9837	0.8	294
RUG11437.fa	RUG12334.fa	0.9839	0.8	294
RUG12334.fa	RUG11437.fa	0.984	0.8	294
RUG11456.fa	RUG12334.fa	0.9838	0.78	294
RUG12334.fa	RUG11456.fa	0.9838	0.78	294
RUG11498.fa	RUG12334.fa	0.9816	0.78	294
RUG12334.fa	RUG11498.fa	0.9816	0.78	294
RUG10388.fa	RUG13208.fa	0.9873	0.85	294
RUG13208.fa	RUG10388.fa	0.9873	0.85	294
RUG10642.fa	RUG13208.fa	0.9885	0.84	294
RUG13208.fa	RUG10642.fa	0.9885	0.84	294
RUG10660.fa	RUG13208.fa	0.9878	0.86	294
RUG13208.fa	RUG10660.fa	0.9878	0.86	294
RUG10671.fa	RUG13208.fa	0.9891	0.86	294
RUG13208.fa	RUG10671.fa	0.9891	0.86	294
RUG11376.fa	RUG13208.fa	0.9865	0.84	294
RUG13208.fa	RUG11376.fa	0.9865	0.84	294
RUG11437.fa	RUG13208.fa	0.9868	0.84	294
RUG13208.fa	RUG11437.fa	0.9868	0.84	294
RUG11456.fa	RUG13208.fa	0.9878	0.83	294
RUG13208.fa	RUG11456.fa	0.9877	0.83	294
RUG11498.fa	RUG13208.fa	0.9861	0.82	294
RUG13208.fa	RUG11498.fa	0.9861	0.82	294
RUG12334.fa	RUG13208.fa	0.9866	0.79	294
RUG13208.fa	RUG12334.fa	0.9866	0.79	294
RUG10388.fa	RUG13309.fa	0.989	0.83	294
RUG13309.fa	RUG10388.fa	0.989	0.83	294
RUG10642.fa	RUG13309.fa	0.9887	0.82	294
RUG13309.fa	RUG10642.fa	0.9887	0.82	294
RUG10660.fa	RUG13309.fa	0.9888	0.83	294
RUG13309.fa	RUG10660.fa	0.9888	0.83	294
RUG10671.fa	RUG13309.fa	0.9891	0.84	294
RUG13309.fa	RUG10671.fa	0.9891	0.84	294
RUG11376.fa	RUG13309.fa	0.9885	0.83	294
RUG13309.fa	RUG11376.fa	0.9885	0.83	294
RUG11437.fa	RUG13309.fa	0.9888	0.84	294
RUG13309.fa	RUG11437.fa	0.9888	0.84	294
RUG11456.fa	RUG13309.fa	0.9885	0.79	294
RUG13309.fa	RUG11456.fa	0.9885	0.79	294
RUG11498.fa	RUG13309.fa	0.9867	0.81	294
RUG13309.fa	RUG11498.fa	0.9867	0.81	294
RUG12334.fa	RUG13309.fa	0.9843	0.78	294
RUG13309.fa	RUG12334.fa	0.9843	0.78	294
RUG13208.fa	RUG13309.fa	0.9882	0.84	294
RUG13309.fa	RUG13208.fa	0.9882	0.84	294
RUG10388.fa	RUG13788.fa	0.9889	0.82	294
RUG13788.fa	RUG10388.fa	0.9889	0.82	294
RUG10642.fa	RUG13788.fa	0.9861	0.81	294
RUG13788.fa	RUG10642.fa	0.9861	0.81	294
RUG10660.fa	RUG13788.fa	0.986	0.81	294
RUG13788.fa	RUG10660.fa	0.986	0.81	294
RUG10671.fa	RUG13788.fa	0.987	0.81	294
RUG13788.fa	RUG10671.fa	0.987	0.81	294
RUG11376.fa	RUG13788.fa	0.9875	0.8	294
RUG13788.fa	RUG11376.fa	0.9876	0.8	294
RUG11437.fa	RUG13788.fa	0.988	0.82	294
RUG13788.fa	RUG11437.fa	0.988	0.82	294
RUG11456.fa	RUG13788.fa	0.9879	0.76	294
RUG13788.fa	RUG11456.fa	0.9879	0.76	294
RUG11498.fa	RUG13788.fa	0.9892	0.79	294
RUG13788.fa	RUG11498.fa	0.9892	0.79	294
RUG12334.fa	RUG13788.fa	0.9821	0.78	294
RUG13788.fa	RUG12334.fa	0.9822	0.78	294
RUG13208.fa	RUG13788.fa	0.9853	0.84	294
RUG13788.fa	RUG13208.fa	0.9853	0.84	294
RUG13309.fa	RUG13788.fa	0.9877	0.82	294
RUG13788.fa	RUG13309.fa	0.9877	0.82	294
RUG13208.fa	RUG13208.fa	1	1	294
RUG10388.fa	RUG10388.fa	1	1	294
RUG10671.fa	RUG10671.fa	1	1	294
RUG10642.fa	RUG10642.fa	1	1	294
RUG11498.fa	RUG11498.fa	1	1	294
RUG10660.fa	RUG10660.fa	1	1	294
RUG13788.fa	RUG13788.fa	1	1	294
RUG13309.fa	RUG13309.fa	1	1	294
RUG11376.fa	RUG11376.fa	1	1	294
RUG11456.fa	RUG11456.fa	1	1	294
RUG11437.fa	RUG11437.fa	1	1	294
RUG12334.fa	RUG12334.fa	1	1	294
RUG14120.fa	RUG14120.fa	1	1	295
RUG14902.fa	RUG14902.fa	1	1	296
RUG11872.fa	RUG11872.fa	1	1	297
RUG12781.fa	RUG12781.fa	1	1	298
RUG10142.fa	RUG10142.fa	1	1	299
RUG11946.fa	RUG12558.fa	0.86	0.77	300
RUG12558.fa	RUG11946.fa	0.8598	0.77	300
RUG11946.fa	RUG11946.fa	1	1	300
RUG12558.fa	RUG12558.fa	1	1	300
Anaerorhabdus_furcosa.fa	Anaerorhabdus_furcosa.fa	1	1	301
pellets_co_bin.906.fa	pellets_co_bin.906.fa	1	1	302
CytferDSM9555_2509601038.fa	CytferDSM9555_2509601038.fa	1	1	303
Marinilabilia_salmonicolor.fa	Marinilabilia_salmonicolor.fa	1	1	304
Kordiimonas_lipolytica.fa	Kordiimonas_lipolytica.fa	1	1	305
Propionispora_vibrioides.fa	Propionispora_vibrioides.fa	1	1	306
metpt_648028040.fa	metpt_648028040.fa	1	1	307
RUG12307.fa	RUG14747.fa	0.9251	0.87	308
RUG14747.fa	RUG12307.fa	0.9252	0.87	308
RUG14747.fa	RUG14747.fa	1	1	308
RUG12307.fa	RUG12307.fa	1	1	308
RUG10029.fa	RUG10029.fa	1	1	309
RUG10164.fa	RUG11760.fa	0.9878	0.78	310
RUG11760.fa	RUG10164.fa	0.9876	0.78	310
RUG10164.fa	RUG12130.fa	0.9798	0.85	310
RUG12130.fa	RUG10164.fa	0.9799	0.85	310
RUG11760.fa	RUG12130.fa	0.9804	0.74	310
RUG12130.fa	RUG11760.fa	0.9805	0.74	310
RUG10164.fa	RUG12243.fa	0.9825	0.89	310
RUG12243.fa	RUG10164.fa	0.9825	0.89	310
RUG11760.fa	RUG12243.fa	0.9817	0.8	310
RUG12243.fa	RUG11760.fa	0.9818	0.8	310
RUG12130.fa	RUG12243.fa	0.9844	0.86	310
RUG12243.fa	RUG12130.fa	0.9844	0.86	310
RUG10164.fa	RUG14059.fa	0.9847	0.84	310
RUG14059.fa	RUG10164.fa	0.9844	0.84	310
RUG11760.fa	RUG14059.fa	0.9847	0.78	310
RUG14059.fa	RUG11760.fa	0.9848	0.78	310
RUG12130.fa	RUG14059.fa	0.9878	0.84	310
RUG14059.fa	RUG12130.fa	0.9878	0.84	310
RUG12243.fa	RUG14059.fa	0.9917	0.85	310
RUG14059.fa	RUG12243.fa	0.9917	0.85	310
RUG12243.fa	RUG12243.fa	1	1	310
RUG10164.fa	RUG10164.fa	1	1	310
RUG12130.fa	RUG12130.fa	1	1	310
RUG11760.fa	RUG11760.fa	1	1	310
RUG14059.fa	RUG14059.fa	1	1	310
RUG10024.fa	RUG10229.fa	0.9699	0.61	311
RUG10229.fa	RUG10024.fa	0.9699	0.61	311
RUG10024.fa	RUG10338.fa	0.9726	0.78	311
RUG10338.fa	RUG10024.fa	0.9726	0.78	311
RUG10229.fa	RUG10338.fa	0.9585	0.67	311
RUG10338.fa	RUG10229.fa	0.9585	0.67	311
RUG10024.fa	RUG10378.fa	0.9752	0.82	311
RUG10378.fa	RUG10024.fa	0.9753	0.82	311
RUG10229.fa	RUG10378.fa	0.9626	0.68	311
RUG10378.fa	RUG10229.fa	0.9626	0.68	311
RUG10338.fa	RUG10378.fa	0.9589	0.73	311
RUG10378.fa	RUG10338.fa	0.9587	0.73	311
RUG10024.fa	RUG10555.fa	0.9694	0.72	311
RUG10555.fa	RUG10024.fa	0.9694	0.72	311
RUG10229.fa	RUG10555.fa	0.9841	0.65	311
RUG10555.fa	RUG10229.fa	0.9841	0.65	311
RUG10338.fa	RUG10555.fa	0.9601	0.7	311
RUG10555.fa	RUG10338.fa	0.96	0.7	311
RUG10378.fa	RUG10555.fa	0.962	0.74	311
RUG10555.fa	RUG10378.fa	0.962	0.74	311
RUG10024.fa	RUG10854.fa	0.9746	0.82	311
RUG10854.fa	RUG10024.fa	0.9746	0.82	311
RUG10229.fa	RUG10854.fa	0.9638	0.71	311
RUG10854.fa	RUG10229.fa	0.9638	0.71	311
RUG10338.fa	RUG10854.fa	0.9604	0.71	311
RUG10854.fa	RUG10338.fa	0.9601	0.71	311
RUG10378.fa	RUG10854.fa	0.9644	0.79	311
RUG10854.fa	RUG10378.fa	0.9643	0.79	311
RUG10555.fa	RUG10854.fa	0.9631	0.72	311
RUG10854.fa	RUG10555.fa	0.9631	0.72	311
RUG10024.fa	RUG10951.fa	0.9827	0.79	311
RUG10951.fa	RUG10024.fa	0.9827	0.79	311
RUG10229.fa	RUG10951.fa	0.9701	0.62	311
RUG10951.fa	RUG10229.fa	0.9701	0.62	311
RUG10338.fa	RUG10951.fa	0.9754	0.79	311
RUG10951.fa	RUG10338.fa	0.9754	0.79	311
RUG10378.fa	RUG10951.fa	0.9745	0.82	311
RUG10951.fa	RUG10378.fa	0.9744	0.82	311
RUG10555.fa	RUG10951.fa	0.9703	0.72	311
RUG10951.fa	RUG10555.fa	0.9703	0.72	311
RUG10854.fa	RUG10951.fa	0.9745	0.8	311
RUG10951.fa	RUG10854.fa	0.9746	0.8	311
RUG10024.fa	RUG10957.fa	0.9819	0.73	311
RUG10957.fa	RUG10024.fa	0.982	0.73	311
RUG10229.fa	RUG10957.fa	0.9687	0.58	311
RUG10957.fa	RUG10229.fa	0.9687	0.58	311
RUG10338.fa	RUG10957.fa	0.9736	0.77	311
RUG10957.fa	RUG10338.fa	0.9736	0.77	311
RUG10378.fa	RUG10957.fa	0.9745	0.8	311
RUG10957.fa	RUG10378.fa	0.9745	0.8	311
RUG10555.fa	RUG10957.fa	0.969	0.69	311
RUG10957.fa	RUG10555.fa	0.9691	0.69	311
RUG10854.fa	RUG10957.fa	0.9744	0.77	311
RUG10957.fa	RUG10854.fa	0.9743	0.77	311
RUG10951.fa	RUG10957.fa	0.987	0.78	311
RUG10957.fa	RUG10951.fa	0.987	0.78	311
RUG10024.fa	RUG11031.fa	0.9822	0.76	311
RUG11031.fa	RUG10024.fa	0.9822	0.76	311
RUG10229.fa	RUG11031.fa	0.9669	0.6	311
RUG11031.fa	RUG10229.fa	0.9668	0.6	311
RUG10338.fa	RUG11031.fa	0.9738	0.75	311
RUG11031.fa	RUG10338.fa	0.9738	0.75	311
RUG10378.fa	RUG11031.fa	0.9727	0.77	311
RUG11031.fa	RUG10378.fa	0.9726	0.77	311
RUG10555.fa	RUG11031.fa	0.9666	0.68	311
RUG11031.fa	RUG10555.fa	0.9666	0.68	311
RUG10854.fa	RUG11031.fa	0.9727	0.75	311
RUG11031.fa	RUG10854.fa	0.9727	0.75	311
RUG10951.fa	RUG11031.fa	0.9857	0.78	311
RUG11031.fa	RUG10951.fa	0.9857	0.78	311
RUG10957.fa	RUG11031.fa	0.9864	0.77	311
RUG11031.fa	RUG10957.fa	0.9864	0.77	311
RUG10024.fa	RUG12089.fa	0.975	0.74	311
RUG12089.fa	RUG10024.fa	0.975	0.74	311
RUG10229.fa	RUG12089.fa	0.9631	0.6	311
RUG12089.fa	RUG10229.fa	0.9632	0.6	311
RUG10338.fa	RUG12089.fa	0.9619	0.79	311
RUG12089.fa	RUG10338.fa	0.9615	0.79	311
RUG10378.fa	RUG12089.fa	0.9689	0.85	311
RUG12089.fa	RUG10378.fa	0.9689	0.85	311
RUG10555.fa	RUG12089.fa	0.9609	0.73	311
RUG12089.fa	RUG10555.fa	0.9611	0.73	311
RUG10854.fa	RUG12089.fa	0.9701	0.82	311
RUG12089.fa	RUG10854.fa	0.97	0.82	311
RUG10951.fa	RUG12089.fa	0.9735	0.77	311
RUG12089.fa	RUG10951.fa	0.9735	0.77	311
RUG10957.fa	RUG12089.fa	0.9735	0.7	311
RUG12089.fa	RUG10957.fa	0.9735	0.7	311
RUG11031.fa	RUG12089.fa	0.9707	0.74	311
RUG12089.fa	RUG11031.fa	0.9708	0.74	311
RUG10024.fa	RUG12108.fa	0.973	0.68	311
RUG12108.fa	RUG10024.fa	0.973	0.68	311
RUG10229.fa	RUG12108.fa	0.9599	0.54	311
RUG12108.fa	RUG10229.fa	0.96	0.54	311
RUG10338.fa	RUG12108.fa	0.9577	0.7	311
RUG12108.fa	RUG10338.fa	0.9575	0.7	311
RUG10378.fa	RUG12108.fa	0.9643	0.75	311
RUG12108.fa	RUG10378.fa	0.9642	0.75	311
RUG10555.fa	RUG12108.fa	0.959	0.62	311
RUG12108.fa	RUG10555.fa	0.9591	0.62	311
RUG10854.fa	RUG12108.fa	0.9654	0.73	311
RUG12108.fa	RUG10854.fa	0.9654	0.73	311
RUG10951.fa	RUG12108.fa	0.971	0.67	311
RUG12108.fa	RUG10951.fa	0.9711	0.67	311
RUG10957.fa	RUG12108.fa	0.9719	0.67	311
RUG12108.fa	RUG10957.fa	0.9719	0.67	311
RUG11031.fa	RUG12108.fa	0.9693	0.65	311
RUG12108.fa	RUG11031.fa	0.9693	0.65	311
RUG12089.fa	RUG12108.fa	0.9956	0.73	311
RUG12108.fa	RUG12089.fa	0.9956	0.73	311
RUG10024.fa	RUG12121.fa	0.9744	0.76	311
RUG12121.fa	RUG10024.fa	0.9745	0.76	311
RUG10229.fa	RUG12121.fa	0.9622	0.62	311
RUG12121.fa	RUG10229.fa	0.9623	0.62	311
RUG10338.fa	RUG12121.fa	0.9616	0.73	311
RUG12121.fa	RUG10338.fa	0.9612	0.73	311
RUG10378.fa	RUG12121.fa	0.9672	0.8	311
RUG12121.fa	RUG10378.fa	0.9672	0.8	311
RUG10555.fa	RUG12121.fa	0.96	0.66	311
RUG12121.fa	RUG10555.fa	0.9602	0.66	311
RUG10854.fa	RUG12121.fa	0.9675	0.78	311
RUG12121.fa	RUG10854.fa	0.9675	0.78	311
RUG10951.fa	RUG12121.fa	0.973	0.75	311
RUG12121.fa	RUG10951.fa	0.973	0.75	311
RUG10957.fa	RUG12121.fa	0.9739	0.74	311
RUG12121.fa	RUG10957.fa	0.974	0.74	311
RUG11031.fa	RUG12121.fa	0.9716	0.72	311
RUG12121.fa	RUG11031.fa	0.9717	0.72	311
RUG12089.fa	RUG12121.fa	0.997	0.85	311
RUG12121.fa	RUG12089.fa	0.997	0.85	311
RUG12108.fa	RUG12121.fa	0.998	0.77	311
RUG12121.fa	RUG12108.fa	0.998	0.77	311
RUG10024.fa	RUG12260.fa	0.975	0.73	311
RUG12260.fa	RUG10024.fa	0.975	0.73	311
RUG10229.fa	RUG12260.fa	0.9636	0.58	311
RUG12260.fa	RUG10229.fa	0.9636	0.58	311
RUG10338.fa	RUG12260.fa	0.9638	0.76	311
RUG12260.fa	RUG10338.fa	0.9639	0.76	311
RUG10378.fa	RUG12260.fa	0.9667	0.81	311
RUG12260.fa	RUG10378.fa	0.9667	0.81	311
RUG10555.fa	RUG12260.fa	0.9607	0.69	311
RUG12260.fa	RUG10555.fa	0.9608	0.69	311
RUG10854.fa	RUG12260.fa	0.9686	0.79	311
RUG12260.fa	RUG10854.fa	0.9686	0.79	311
RUG10951.fa	RUG12260.fa	0.974	0.73	311
RUG12260.fa	RUG10951.fa	0.974	0.73	311
RUG10957.fa	RUG12260.fa	0.974	0.71	311
RUG12260.fa	RUG10957.fa	0.9741	0.71	311
RUG11031.fa	RUG12260.fa	0.9727	0.71	311
RUG12260.fa	RUG11031.fa	0.9727	0.71	311
RUG12089.fa	RUG12260.fa	0.9976	0.81	311
RUG12260.fa	RUG12089.fa	0.9976	0.81	311
RUG12108.fa	RUG12260.fa	0.9979	0.76	311
RUG12260.fa	RUG12108.fa	0.9979	0.76	311
RUG12121.fa	RUG12260.fa	0.9994	0.86	311
RUG12260.fa	RUG12121.fa	0.9994	0.86	311
RUG10024.fa	RUG12727.fa	0.97	0.83	311
RUG12727.fa	RUG10024.fa	0.97	0.83	311
RUG10229.fa	RUG12727.fa	0.9704	0.73	311
RUG12727.fa	RUG10229.fa	0.9704	0.73	311
RUG10338.fa	RUG12727.fa	0.9596	0.71	311
RUG12727.fa	RUG10338.fa	0.9596	0.71	311
RUG10378.fa	RUG12727.fa	0.9605	0.75	311
RUG12727.fa	RUG10378.fa	0.9607	0.75	311
RUG10555.fa	RUG12727.fa	0.9709	0.78	311
RUG12727.fa	RUG10555.fa	0.971	0.78	311
RUG10854.fa	RUG12727.fa	0.9621	0.74	311
RUG12727.fa	RUG10854.fa	0.962	0.74	311
RUG10951.fa	RUG12727.fa	0.9714	0.82	311
RUG12727.fa	RUG10951.fa	0.9714	0.82	311
RUG10957.fa	RUG12727.fa	0.9701	0.79	311
RUG12727.fa	RUG10957.fa	0.9701	0.79	311
RUG11031.fa	RUG12727.fa	0.9687	0.77	311
RUG12727.fa	RUG11031.fa	0.9687	0.77	311
RUG12089.fa	RUG12727.fa	0.9619	0.82	311
RUG12727.fa	RUG12089.fa	0.9618	0.82	311
RUG12108.fa	RUG12727.fa	0.9574	0.72	311
RUG12727.fa	RUG12108.fa	0.9574	0.72	311
RUG12121.fa	RUG12727.fa	0.9613	0.75	311
RUG12727.fa	RUG12121.fa	0.9612	0.75	311
RUG12260.fa	RUG12727.fa	0.9634	0.78	311
RUG12727.fa	RUG12260.fa	0.9635	0.78	311
RUG10024.fa	RUG12756.fa	0.9746	0.76	311
RUG12756.fa	RUG10024.fa	0.9745	0.76	311
RUG10229.fa	RUG12756.fa	0.9631	0.62	311
RUG12756.fa	RUG10229.fa	0.9631	0.62	311
RUG10338.fa	RUG12756.fa	0.9611	0.74	311
RUG12756.fa	RUG10338.fa	0.9614	0.74	311
RUG10378.fa	RUG12756.fa	0.9669	0.79	311
RUG12756.fa	RUG10378.fa	0.9668	0.79	311
RUG10555.fa	RUG12756.fa	0.9621	0.68	311
RUG12756.fa	RUG10555.fa	0.9621	0.68	311
RUG10854.fa	RUG12756.fa	0.9691	0.77	311
RUG12756.fa	RUG10854.fa	0.9691	0.77	311
RUG10951.fa	RUG12756.fa	0.9754	0.77	311
RUG12756.fa	RUG10951.fa	0.9753	0.77	311
RUG10957.fa	RUG12756.fa	0.976	0.73	311
RUG12756.fa	RUG10957.fa	0.976	0.73	311
RUG11031.fa	RUG12756.fa	0.9744	0.71	311
RUG12756.fa	RUG11031.fa	0.9745	0.71	311
RUG12089.fa	RUG12756.fa	0.9728	0.79	311
RUG12756.fa	RUG12089.fa	0.9728	0.79	311
RUG12108.fa	RUG12756.fa	0.9711	0.67	311
RUG12756.fa	RUG12108.fa	0.971	0.67	311
RUG12121.fa	RUG12756.fa	0.972	0.74	311
RUG12756.fa	RUG12121.fa	0.9719	0.74	311
RUG12260.fa	RUG12756.fa	0.9729	0.75	311
RUG12756.fa	RUG12260.fa	0.9728	0.75	311
RUG12727.fa	RUG12756.fa	0.9616	0.77	311
RUG12756.fa	RUG12727.fa	0.9615	0.77	311
RUG10024.fa	RUG13439.fa	0.975	0.77	311
RUG13439.fa	RUG10024.fa	0.975	0.77	311
RUG10229.fa	RUG13439.fa	0.9614	0.65	311
RUG13439.fa	RUG10229.fa	0.9614	0.65	311
RUG10338.fa	RUG13439.fa	0.9592	0.67	311
RUG13439.fa	RUG10338.fa	0.9597	0.67	311
RUG10378.fa	RUG13439.fa	0.9659	0.72	311
RUG13439.fa	RUG10378.fa	0.9656	0.72	311
RUG10555.fa	RUG13439.fa	0.9617	0.69	311
RUG13439.fa	RUG10555.fa	0.9617	0.69	311
RUG10854.fa	RUG13439.fa	0.9994	0.82	311
RUG13439.fa	RUG10854.fa	0.9994	0.82	311
RUG10951.fa	RUG13439.fa	0.9742	0.77	311
RUG13439.fa	RUG10951.fa	0.9744	0.77	311
RUG10957.fa	RUG13439.fa	0.9742	0.74	311
RUG13439.fa	RUG10957.fa	0.9742	0.74	311
RUG11031.fa	RUG13439.fa	0.9706	0.72	311
RUG13439.fa	RUG11031.fa	0.9712	0.72	311
RUG12089.fa	RUG13439.fa	0.9703	0.79	311
RUG13439.fa	RUG12089.fa	0.9703	0.79	311
RUG12108.fa	RUG13439.fa	0.9637	0.72	311
RUG13439.fa	RUG12108.fa	0.9636	0.72	311
RUG12121.fa	RUG13439.fa	0.9673	0.75	311
RUG13439.fa	RUG12121.fa	0.9673	0.75	311
RUG12260.fa	RUG13439.fa	0.9683	0.77	311
RUG13439.fa	RUG12260.fa	0.9683	0.77	311
RUG12727.fa	RUG13439.fa	0.961	0.7	311
RUG13439.fa	RUG12727.fa	0.9612	0.7	311
RUG12756.fa	RUG13439.fa	0.9698	0.74	311
RUG13439.fa	RUG12756.fa	0.9698	0.74	311
RUG10024.fa	RUG13918.fa	0.9743	0.86	311
RUG13918.fa	RUG10024.fa	0.9743	0.86	311
RUG10229.fa	RUG13918.fa	0.9628	0.76	311
RUG13918.fa	RUG10229.fa	0.9628	0.76	311
RUG10338.fa	RUG13918.fa	0.9578	0.71	311
RUG13918.fa	RUG10338.fa	0.9576	0.71	311
RUG10378.fa	RUG13918.fa	0.958	0.81	311
RUG13918.fa	RUG10378.fa	0.9575	0.81	311
RUG10555.fa	RUG13918.fa	0.9622	0.78	311
RUG13918.fa	RUG10555.fa	0.9623	0.78	311
RUG10854.fa	RUG13918.fa	0.9655	0.81	311
RUG13918.fa	RUG10854.fa	0.9651	0.81	311
RUG10951.fa	RUG13918.fa	0.9729	0.85	311
RUG13918.fa	RUG10951.fa	0.9729	0.85	311
RUG10957.fa	RUG13918.fa	0.9726	0.82	311
RUG13918.fa	RUG10957.fa	0.9727	0.82	311
RUG11031.fa	RUG13918.fa	0.9722	0.79	311
RUG13918.fa	RUG11031.fa	0.9722	0.79	311
RUG12089.fa	RUG13918.fa	0.9665	0.87	311
RUG13918.fa	RUG12089.fa	0.9659	0.87	311
RUG12108.fa	RUG13918.fa	0.9636	0.76	311
RUG13918.fa	RUG12108.fa	0.9636	0.76	311
RUG12121.fa	RUG13918.fa	0.9652	0.8	311
RUG13918.fa	RUG12121.fa	0.9647	0.8	311
RUG12260.fa	RUG13918.fa	0.9683	0.82	311
RUG13918.fa	RUG12260.fa	0.9683	0.82	311
RUG12727.fa	RUG13918.fa	0.9649	0.8	311
RUG13918.fa	RUG12727.fa	0.9649	0.8	311
RUG12756.fa	RUG13918.fa	0.9629	0.82	311
RUG13918.fa	RUG12756.fa	0.9622	0.82	311
RUG13439.fa	RUG13918.fa	0.966	0.73	311
RUG13918.fa	RUG13439.fa	0.966	0.73	311
RUG10024.fa	RUG14335.fa	0.9837	0.76	311
RUG14335.fa	RUG10024.fa	0.9837	0.76	311
RUG10229.fa	RUG14335.fa	0.9693	0.6	311
RUG14335.fa	RUG10229.fa	0.9693	0.6	311
RUG10338.fa	RUG14335.fa	0.9737	0.78	311
RUG14335.fa	RUG10338.fa	0.9737	0.78	311
RUG10378.fa	RUG14335.fa	0.9763	0.82	311
RUG14335.fa	RUG10378.fa	0.9763	0.82	311
RUG10555.fa	RUG14335.fa	0.9684	0.72	311
RUG14335.fa	RUG10555.fa	0.9684	0.72	311
RUG10854.fa	RUG14335.fa	0.9747	0.8	311
RUG14335.fa	RUG10854.fa	0.9746	0.8	311
RUG10951.fa	RUG14335.fa	0.9876	0.79	311
RUG14335.fa	RUG10951.fa	0.9876	0.79	311
RUG10957.fa	RUG14335.fa	0.9884	0.77	311
RUG14335.fa	RUG10957.fa	0.9885	0.77	311
RUG11031.fa	RUG14335.fa	0.9866	0.76	311
RUG14335.fa	RUG11031.fa	0.9866	0.76	311
RUG12089.fa	RUG14335.fa	0.9746	0.75	311
RUG14335.fa	RUG12089.fa	0.9742	0.75	311
RUG12108.fa	RUG14335.fa	0.9729	0.68	311
RUG14335.fa	RUG12108.fa	0.9729	0.68	311
RUG12121.fa	RUG14335.fa	0.9747	0.76	311
RUG14335.fa	RUG12121.fa	0.9744	0.76	311
RUG12260.fa	RUG14335.fa	0.9751	0.72	311
RUG14335.fa	RUG12260.fa	0.9751	0.72	311
RUG12727.fa	RUG14335.fa	0.97	0.81	311
RUG14335.fa	RUG12727.fa	0.9701	0.81	311
RUG12756.fa	RUG14335.fa	0.9772	0.75	311
RUG14335.fa	RUG12756.fa	0.9769	0.75	311
RUG13439.fa	RUG14335.fa	0.9742	0.76	311
RUG14335.fa	RUG13439.fa	0.9742	0.76	311
RUG13918.fa	RUG14335.fa	0.9732	0.84	311
RUG14335.fa	RUG13918.fa	0.9733	0.84	311
RUG10024.fa	RUG14430.fa	0.9753	0.8	311
RUG14430.fa	RUG10024.fa	0.9753	0.8	311
RUG10229.fa	RUG14430.fa	0.9629	0.66	311
RUG14430.fa	RUG10229.fa	0.9629	0.66	311
RUG10338.fa	RUG14430.fa	0.9595	0.74	311
RUG14430.fa	RUG10338.fa	0.9599	0.74	311
RUG10378.fa	RUG14430.fa	0.9667	0.81	311
RUG14430.fa	RUG10378.fa	0.9669	0.81	311
RUG10555.fa	RUG14430.fa	0.9604	0.7	311
RUG14430.fa	RUG10555.fa	0.9603	0.7	311
RUG10854.fa	RUG14430.fa	0.9664	0.79	311
RUG14430.fa	RUG10854.fa	0.9664	0.79	311
RUG10951.fa	RUG14430.fa	0.9742	0.8	311
RUG14430.fa	RUG10951.fa	0.9742	0.8	311
RUG10957.fa	RUG14430.fa	0.9739	0.78	311
RUG14430.fa	RUG10957.fa	0.9739	0.78	311
RUG11031.fa	RUG14430.fa	0.9725	0.75	311
RUG14430.fa	RUG11031.fa	0.9726	0.75	311
RUG12089.fa	RUG14430.fa	0.9709	0.83	311
RUG14430.fa	RUG12089.fa	0.9708	0.83	311
RUG12108.fa	RUG14430.fa	0.9693	0.73	311
RUG14430.fa	RUG12108.fa	0.9693	0.73	311
RUG12121.fa	RUG14430.fa	0.9702	0.78	311
RUG14430.fa	RUG12121.fa	0.9702	0.78	311
RUG12260.fa	RUG14430.fa	0.9691	0.79	311
RUG14430.fa	RUG12260.fa	0.9691	0.79	311
RUG12727.fa	RUG14430.fa	0.9612	0.76	311
RUG14430.fa	RUG12727.fa	0.9613	0.76	311
RUG12756.fa	RUG14430.fa	0.9665	0.78	311
RUG14430.fa	RUG12756.fa	0.9667	0.78	311
RUG13439.fa	RUG14430.fa	0.9669	0.73	311
RUG14430.fa	RUG13439.fa	0.967	0.73	311
RUG13918.fa	RUG14430.fa	0.9626	0.81	311
RUG14430.fa	RUG13918.fa	0.9633	0.81	311
RUG14335.fa	RUG14430.fa	0.9748	0.81	311
RUG14430.fa	RUG14335.fa	0.9752	0.81	311
RUG10024.fa	RUG14524.fa	0.9731	0.7	311
RUG14524.fa	RUG10024.fa	0.9732	0.7	311
RUG10229.fa	RUG14524.fa	0.962	0.6	311
RUG14524.fa	RUG10229.fa	0.962	0.6	311
RUG10338.fa	RUG14524.fa	0.9947	0.85	311
RUG14524.fa	RUG10338.fa	0.9946	0.85	311
RUG10378.fa	RUG14524.fa	0.9658	0.78	311
RUG14524.fa	RUG10378.fa	0.9658	0.78	311
RUG10555.fa	RUG14524.fa	0.9626	0.71	311
RUG14524.fa	RUG10555.fa	0.9626	0.71	311
RUG10854.fa	RUG14524.fa	0.9666	0.79	311
RUG14524.fa	RUG10854.fa	0.9666	0.79	311
RUG10951.fa	RUG14524.fa	0.9763	0.75	311
RUG14524.fa	RUG10951.fa	0.9762	0.75	311
RUG10957.fa	RUG14524.fa	0.976	0.7	311
RUG14524.fa	RUG10957.fa	0.976	0.7	311
RUG11031.fa	RUG14524.fa	0.9745	0.72	311
RUG14524.fa	RUG11031.fa	0.9745	0.72	311
RUG12089.fa	RUG14524.fa	0.966	0.69	311
RUG14524.fa	RUG12089.fa	0.9659	0.69	311
RUG12108.fa	RUG14524.fa	0.9637	0.65	311
RUG14524.fa	RUG12108.fa	0.9637	0.65	311
RUG12121.fa	RUG14524.fa	0.9654	0.73	311
RUG14524.fa	RUG12121.fa	0.9654	0.73	311
RUG12260.fa	RUG14524.fa	0.9666	0.69	311
RUG14524.fa	RUG12260.fa	0.9666	0.69	311
RUG12727.fa	RUG14524.fa	0.9629	0.8	311
RUG14524.fa	RUG12727.fa	0.9631	0.8	311
RUG12756.fa	RUG14524.fa	0.9678	0.72	311
RUG14524.fa	RUG12756.fa	0.9678	0.72	311
RUG13439.fa	RUG14524.fa	0.9665	0.74	311
RUG14524.fa	RUG13439.fa	0.9665	0.74	311
RUG13918.fa	RUG14524.fa	0.9653	0.83	311
RUG14524.fa	RUG13918.fa	0.9653	0.83	311
RUG14335.fa	RUG14524.fa	0.9754	0.71	311
RUG14524.fa	RUG14335.fa	0.9755	0.71	311
RUG14430.fa	RUG14524.fa	0.9646	0.77	311
RUG14524.fa	RUG14430.fa	0.9646	0.77	311
RUG10024.fa	RUG14606.fa	0.9752	0.8	311
RUG14606.fa	RUG10024.fa	0.9752	0.8	311
RUG10229.fa	RUG14606.fa	0.9624	0.65	311
RUG14606.fa	RUG10229.fa	0.9625	0.65	311
RUG10338.fa	RUG14606.fa	0.96	0.76	311
RUG14606.fa	RUG10338.fa	0.9597	0.76	311
RUG10378.fa	RUG14606.fa	0.9662	0.84	311
RUG14606.fa	RUG10378.fa	0.9662	0.84	311
RUG10555.fa	RUG14606.fa	0.9602	0.69	311
RUG14606.fa	RUG10555.fa	0.9602	0.69	311
RUG10854.fa	RUG14606.fa	0.9671	0.84	311
RUG14606.fa	RUG10854.fa	0.9671	0.84	311
RUG10951.fa	RUG14606.fa	0.9727	0.79	311
RUG14606.fa	RUG10951.fa	0.9727	0.79	311
RUG10957.fa	RUG14606.fa	0.973	0.76	311
RUG14606.fa	RUG10957.fa	0.973	0.76	311
RUG11031.fa	RUG14606.fa	0.9713	0.74	311
RUG14606.fa	RUG11031.fa	0.9714	0.74	311
RUG12089.fa	RUG14606.fa	0.9971	0.85	311
RUG14606.fa	RUG12089.fa	0.9971	0.85	311
RUG12108.fa	RUG14606.fa	0.9981	0.8	311
RUG14606.fa	RUG12108.fa	0.9981	0.8	311
RUG12121.fa	RUG14606.fa	0.9994	0.86	311
RUG14606.fa	RUG12121.fa	0.9995	0.86	311
RUG12260.fa	RUG14606.fa	0.9993	0.86	311
RUG14606.fa	RUG12260.fa	0.9993	0.86	311
RUG12727.fa	RUG14606.fa	0.9614	0.78	311
RUG14606.fa	RUG12727.fa	0.9615	0.78	311
RUG12756.fa	RUG14606.fa	0.9718	0.76	311
RUG14606.fa	RUG12756.fa	0.972	0.76	311
RUG13439.fa	RUG14606.fa	0.967	0.76	311
RUG14606.fa	RUG13439.fa	0.967	0.76	311
RUG13918.fa	RUG14606.fa	0.9652	0.85	311
RUG14606.fa	RUG13918.fa	0.9657	0.85	311
RUG14335.fa	RUG14606.fa	0.9744	0.79	311
RUG14606.fa	RUG14335.fa	0.9744	0.79	311
RUG14430.fa	RUG14606.fa	0.9696	0.82	311
RUG14606.fa	RUG14430.fa	0.9696	0.82	311
RUG14524.fa	RUG14606.fa	0.9654	0.77	311
RUG14606.fa	RUG14524.fa	0.9654	0.77	311
RUG10024.fa	RUG14744.fa	0.9727	0.7	311
RUG14744.fa	RUG10024.fa	0.9726	0.7	311
RUG10229.fa	RUG14744.fa	0.9668	0.61	311
RUG14744.fa	RUG10229.fa	0.9667	0.61	311
RUG10338.fa	RUG14744.fa	0.9643	0.75	311
RUG14744.fa	RUG10338.fa	0.9643	0.75	311
RUG10378.fa	RUG14744.fa	0.965	0.8	311
RUG14744.fa	RUG10378.fa	0.9648	0.8	311
RUG10555.fa	RUG14744.fa	0.9665	0.72	311
RUG14744.fa	RUG10555.fa	0.9664	0.72	311
RUG10854.fa	RUG14744.fa	0.9668	0.8	311
RUG14744.fa	RUG10854.fa	0.9667	0.8	311
RUG10951.fa	RUG14744.fa	0.9721	0.74	311
RUG14744.fa	RUG10951.fa	0.9726	0.74	311
RUG10957.fa	RUG14744.fa	0.9717	0.68	311
RUG14744.fa	RUG10957.fa	0.9716	0.68	311
RUG11031.fa	RUG14744.fa	0.9721	0.72	311
RUG14744.fa	RUG11031.fa	0.9721	0.72	311
RUG12089.fa	RUG14744.fa	0.965	0.67	311
RUG14744.fa	RUG12089.fa	0.965	0.67	311
RUG12108.fa	RUG14744.fa	0.9605	0.67	311
RUG14744.fa	RUG12108.fa	0.9605	0.67	311
[truncated: 103,915 more rows]
