# Supplementary material for: Genomic and functional analyses of fungal and bacterial consortia that enable lignocellulose breakdown in goat gut microbiomes
Source: Nat Microbiol. 2021 Feb 1;6(4):499–511. doi: 10.1038/s41564-020-00861-0 (PMC8007473; doi:10.1038/s41564-020-00861-0)
Supplement: Supplementary file 6 — Whole-genome ANI comparison between the 719 goat faecal microbiome MAGs and 5,434 reference genomes and MAGs from herbivores. The 719 MAGs from the present study are identified by the word ‘bin’ in the name. Primary clustering was performed using a MinHash-based method Mash. The ANI and alignment coverage between each pair (‘Query’ and ‘Reference’) of genomes and MAGs within a primary cluster were computed using the JGI’s ANIcalculator. The tool dRep was used to implement the comparisons. All MAGs from the present study that had an ANI >96.5% compared with any of the reference genomes or MAGs are presented in a separate sheet named ‘Novel_MAG_Count’, where the percentage of novel MAGs from the present study is also presented. [file 41564_2020_861_MOESM6_ESM.xlsx]

## Sheet: Novel_MAG_Count
Query	Reference	ANI (average nucleotide identity)	Alignment Coverage	Primary Cluster
ag0r2_cm_bin.126.fa	RUG12361.fa	0.9702	0.89	1238		Total number of MAGs from this study
ag0r3_bin.12.fa	Clostridium_clostidiforme_ATCC_25537.fa	0.9962	0.93	531		719
ag0r3_bin.12.fa	Lachnoclostridium_clostridioforme_NLAE-zl-C196.fa	0.995	0.92	531		Number of MAGs from this study with ANI > 0.965 compared to a previous study
ag0r3_bin.12.fa	Lachnoclostridium_clostridioforme_NLAE-zl-G208.fa	0.995	0.92	531		35
ag0r3_bin.35.fa	Ruminococcus_albus_8.fa	0.9851	0.91	2501		Number of novel MAGs from this study
ag0r3_bin.39.fa	RUG10792.fa	0.9679	0.79	2546		684
ag0r3_bin.58.fa	Enterococcus_mundtii_C2.fa	0.9685	0.86	1403		Percentage of novel MAGs
ag0r3_bin.7.fa	Streptococcus_gallolyticus_LMG_15572.fa	0.9736	0.84	1409		0.951321
ag0r3_bin.7.fa	Streptococcus_gallolyticus_VTM3R24.fa	0.9682	0.81	1409
ag0r3_bin.7.fa	Streptococcus_gallolyticus_VTM3R42.fa	0.9682	0.81	1409		Reference	Source	Number of genomes/MAGs
ag0r3_bin.7.fa	Streptococcus_gallolyticus_VTM1R27.fa	0.9674	0.8	1409		This study	Goat fecal pellets	719
ag0r3_bin.7.fa	Streptococcus_gallolyticus_VTM1R29.fa	0.9674	0.81	1409		Seshadri et al. 2018	Hungate Collection	493
ag0r3_bin.7.fa	Streptococcus_gallolyticus_VTM2R47.fa	0.9663	0.79	1409		Stewart et al. 2019	Cow rumen	4941
ag10r3_bin.38.fa	RUG14797.fa	0.9711	0.71	805
ag10r3_bin.38.fa	RUG12721.fa	0.971	0.77	805			Total, excluding this study	5434
ag10r3_bin.38.fa	RUG13978.fa	0.971	0.8	805
ag10r3_bin.38.fa	RUG11631.fa	0.9669	0.8	805
ag10r3_bin.48.fa	Succinivibrio_dextrinosolvens_H5.fa	0.9797	0.87	467
ag10r3_bin.48.fa	Succinivibrio_dextrinosolvens_DSM_3072.fa	0.9678	0.85	467
ag10r3_bin.81.fa	Actinomyces_ruminicola_KPR-7B.fa	0.981	0.92	2041
ag10r3_bin.81.fa	Actinomyces_ruminicola_DSM_27982.fa	0.9674	0.87	2041
ag5r3_bin.33.fa	RUG10092.fa	0.9684	0.79	665
ag5r3_bin.33.fa	RUG11416.fa	0.967	0.82	665
ag5r3_bin.33.fa	RUG13813.fa	0.9668	0.82	665
ag5r3_bin.33.fa	RUG12967.fa	0.9667	0.78	665
ag5r3_bin.33.fa	RUG13249.fa	0.9667	0.81	665
ag5r3_bin.33.fa	RUG11480.fa	0.9658	0.83	665
bg0r2_bin.17.fa	Schwartzia_succinivorans_DSM_10502.fa	0.9712	0.85	1979
bg0r2_bin.20.fa	Actinomyces_succiniciruminis_AM4.fa	0.9866	0.87	2042
bg0r2_bin.20.fa	Actinomyces_glycerinitolerans_G10.fa	0.9673	0.87	2042
bg10r2_bin.50.fa	Pseudobutyrivibrio_sp_AR14.fa	0.9768	0.9	1763
bg10r2_bin.50.fa	Pseudobutyrivibrio_sp._NOR37.fa	0.9685	0.87	1763
bg5r2_bin.28.fa	RUG14717.fa	0.9843	0.95	627
bg5r2_bin.28.fa	RUG11270.fa	0.9825	0.92	627
bg5r2_bin.28.fa	RUG11284.fa	0.9809	0.92	627
bg5r2_bin.28.fa	RUG12062.fa	0.9794	0.92	627
bg5r2_bin.28.fa	RUG11053.fa	0.9791	0.9	627
NoAnti_co_megahit_ag0r3_bin.68.fa	RUG13500.fa	0.9846	0.89	639
NoAnti_co_megahit_ag0r3_bin.68.fa	RUG10559.fa	0.9814	0.91	639
NoAnti_co_megahit_ag0r3_bin.68.fa	RUG14794.fa	0.9812	0.93	639
NoAnti_co_megahit_ag0r3_bin.68.fa	RUG12151.fa	0.9799	0.91	639
NoAnti_co_megahit_ag0r3_bin.68.fa	RUG10828.fa	0.9769	0.86	639
NoAnti_co_megahit_ag0r3_bin.68.fa	RUG12299.fa	0.9755	0.87	639
NoAnti_co_megahit_ag10r3_bin.112.fa	Butyrivibrio_sp._NC2002.fa	0.9794	0.78	1835
NoAnti_co_megahit_ag10r3_bin.125.fa	Enterococcus_casseliflavus_NLAE-zl-C414.fa	0.9839	0.87	1406
NoAnti_co_megahit_ag10r3_bin.125.fa	Enterococcus_casseliflavus_NLAE-zl-G268.fa	0.983	0.86	1406
NoAnti_co_megahit_ag5r3_bin.20.fa	RUG12999.fa	0.9754	0.8	2637
NoAnti_co_megahit_bin.249.fa	RUG13405.fa	0.9851	0.83	2279
NoAnti_co_megahit_bin.81.fa	RUG10875.fa	0.9756	0.86	1608
NoAnti_co_megahit_bin.81.fa	RUG14741.fa	0.9754	0.88	1608
NoAnti_co_megahit_bin.81.fa	RUG11093.fa	0.9722	0.86	1608
NoAnti_co_megahit_bin.81.fa	RUG13397.fa	0.972	0.9	1608
NoAnti_co_megahit_rg10r3_bin.91.fa	RUG10004.fa	0.9735	0.89	1108
NoAnti_co_megahit_rg10r3_bin.91.fa	RUG11353.fa	0.9731	0.87	1108
NoAnti_co_megahit_rg10r3_bin.91.fa	RUG10289.fa	0.9725	0.9	1108
pellets_co_bin.1378.fa	RUG13115.fa	0.9787	0.76	166
pellets_co_bin.2229.fa	RUG12153.fa	0.9667	0.9	1943
pellets_co_bin.2666.fa	RUG10261.fa	0.9771	0.65	173
pellets_co_bin.2666.fa	RUG12982.fa	0.9764	0.79	173
pellets_co_bin.2666.fa	RUG13441.fa	0.9759	0.75	173
pellets_co_bin.2666.fa	RUG10238.fa	0.9756	0.75	173
pellets_co_bin.2666.fa	RUG13036.fa	0.9756	0.83	173
pellets_co_bin.2666.fa	RUG10759.fa	0.9755	0.76	173
pellets_co_bin.2666.fa	RUG11063.fa	0.9751	0.74	173
pellets_co_bin.2666.fa	RUG11608.fa	0.9749	0.82	173
pellets_co_bin.2666.fa	RUG12086.fa	0.9746	0.83	173
pellets_co_bin.2666.fa	RUG14756.fa	0.9741	0.73	173
pellets_co_bin.2666.fa	RUG13677.fa	0.9736	0.81	173
pellets_co_bin.2666.fa	RUG14349.fa	0.9734	0.88	173
pellets_co_bin.2666.fa	RUG10830.fa	0.9729	0.85	173
pellets_co_bin.2666.fa	RUG14362.fa	0.9721	0.76	173
pellets_co_bin.2666.fa	RUG12954.fa	0.9718	0.84	173
pellets_co_bin.2666.fa	RUG10188.fa	0.9717	0.87	173
pellets_co_bin.2666.fa	RUG10738.fa	0.9714	0.75	173
pellets_co_bin.2666.fa	RUG12995.fa	0.9706	0.85	173
pellets_co_bin.2666.fa	RUG13366.fa	0.9701	0.8	173
pellets_co_bin.2666.fa	RUG11996.fa	0.9692	0.84	173
rg0r2_cm_bin.109.fa	RUG10106.fa	0.9739	0.82	1218
rg0r2_cm_bin.109.fa	RUG13278.fa	0.9735	0.8	1218
rg0r2_cm_bin.188.fa	RUG14069.fa	0.9696	0.81	1234
rg0r2_cm_bin.188.fa	Erysipelotrichaceae_bacterium_NK3D112.fa	0.9689	0.85	1234
rg0r2_cm_bin.188.fa	RUG13207.fa	0.9686	0.8	1234
rg0r2_cm_bin.188.fa	RUG13031.fa	0.9684	0.8	1234
rg0r2_cm_bin.188.fa	RUG12265.fa	0.9682	0.83	1234
rg0r2_cm_bin.56.fa	RUG12205.fa	0.9872	0.77	1501
rg0r2_cm_bin.56.fa	RUG13510.fa	0.9864	0.76	1501
rg0r2_cm_bin.56.fa	RUG12767.fa	0.9863	0.75	1501
rg0r2_cm_bin.56.fa	RUG12419.fa	0.9862	0.75	1501
rg0r2_cm_bin.56.fa	RUG10745.fa	0.9861	0.79	1501
rg0r2_cm_bin.56.fa	RUG10549.fa	0.986	0.7	1501
rg0r2_cm_bin.56.fa	RUG12510.fa	0.9859	0.74	1501
rg0r2_cm_bin.56.fa	RUG10628.fa	0.9858	0.8	1501
rg0r2_cm_bin.56.fa	RUG10842.fa	0.9855	0.79	1501
rg0r2_cm_bin.56.fa	RUG11655.fa	0.9853	0.78	1501
rg0r2_cm_bin.56.fa	RUG11526.fa	0.9851	0.81	1501
rg0r2_cm_bin.56.fa	RUG12738.fa	0.9851	0.78	1501
rg0r2_cm_bin.56.fa	RUG11374.fa	0.9849	0.76	1501
rg0r2_cm_bin.56.fa	RUG10924.fa	0.9848	0.79	1501
rg0r2_cm_bin.56.fa	RUG13955.fa	0.9847	0.74	1501
rg0r2_cm_bin.56.fa	RUG10701.fa	0.9846	0.78	1501
rg0r2_cm_bin.56.fa	RUG10889.fa	0.9844	0.74	1501
rg0r2_cm_bin.56.fa	RUG14386.fa	0.9843	0.74	1501
rg0r2_cm_bin.56.fa	RUG14422.fa	0.9841	0.73	1501
rg0r2_cm_bin.56.fa	RUG14486.fa	0.9841	0.76	1501
rg0r2_cm_bin.56.fa	RUG14784.fa	0.9838	0.78	1501
rg0r2_cm_bin.56.fa	RUG10785.fa	0.9837	0.8	1501
rg0r2_cm_bin.56.fa	RUG13773.fa	0.9837	0.81	1501
rg0r2_cm_bin.56.fa	RUG14467.fa	0.9836	0.76	1501
rg0r2_cm_bin.56.fa	RUG13706.fa	0.9825	0.72	1501
rg0r2_cm_bin.56.fa	RUG14694.fa	0.9824	0.68	1501
rg0r2_cm_bin.56.fa	RUG14334.fa	0.9815	0.75	1501
rg0r2_cm_bin.56.fa	RUG10663.fa	0.9811	0.67	1501
rg0r2_cm_bin.56.fa	RUG13786.fa	0.9809	0.78	1501
rg0r2_cm_bin.56.fa	RUG13806.fa	0.9809	0.73	1501
rg0r2_cm_bin.56.fa	Sarcina_sp._DSM_11001.fa	0.9806	0.74	1501
rg0r2_cm_bin.56.fa	RUG14805.fa	0.9803	0.71	1501
rg0r2_cm_bin.56.fa	RUG11923.fa	0.9801	0.75	1501
rg0r3_bin.36.fa	Ruminococcus_albus_SY3.fa	0.9745	0.83	2502
rg0r3_bin.36.fa	RUG10686.fa	0.9743	0.87	2502
rg10r3_bin.51.fa	RUG11897.fa	0.9736	0.89	1071
rg10r3_bin.51.fa	RUG12380.fa	0.9716	0.87	1071
rg10r3_bin.51.fa	RUG13464.fa	0.9673	0.88	1071
rg10r3_bin.72.fa	RUG10126.fa	0.9752	0.89	955
rg5r3_bin.60.fa	RUG13041.fa	0.9675	0.88	1973
rg5r3_bin.60.fa	RUG13183.fa	0.9664	0.84	1973
rg5r3_bin.77.fa	Clostridium_cochlearium_NLAE-zl-C224.fa	0.9919	0.87	354
xg0r1_bin.32.fa	Escherichia_coli_PA-3.fa	0.9987	0.97	1892
xg0r1_bin.32.fa	Shigella_sonnei_NLAE-zl-G496.fa	0.9923	0.92	1892
xg0r3_ps_bin.28.fa	RUG12385.fa	0.971	0.78	1925
xg10r1_bin.7.fa	RUG10192.fa	0.9844	0.87	1410
xg10r1_bin.7.fa	RUG10117.fa	0.9841	0.87	1410
xg10r1_bin.7.fa	RUG13080.fa	0.9834	0.91	1410
xg10r1_bin.7.fa	RUG12079.fa	0.9829	0.92	1410
xg10r1_bin.7.fa	RUG12492.fa	0.9828	0.9	1410
xg10r1_bin.7.fa	RUG12006.fa	0.9824	0.91	1410
xg10r1_bin.7.fa	Streptococcus_equinus_pGA-7.fa	0.9818	0.91	1410
xg10r1_bin.7.fa	Streptococcus_equinus_pR-5.fa	0.9817	0.91	1410
xg10r1_bin.7.fa	Streptococcus_bovis_B315.fa	0.9816	0.92	1410
xg10r1_bin.7.fa	Streptococcus_equinus_GA-1.fa	0.9816	0.91	1410
xg10r1_bin.7.fa	Streptococcus_bovis_C277.fa	0.9812	0.9	1410
xg10r1_bin.7.fa	Streptococcus_bovis_ES1.fa	0.9812	0.9	1410
xg10r1_bin.7.fa	Streptococcus_equinus_ATCC_33317.fa	0.9812	0.91	1410
xg10r1_bin.7.fa	Streptococcus_bovis_SN033.fa	0.9811	0.91	1410
xg10r1_bin.7.fa	Streptococcus_bovis_2B.fa	0.9809	0.89	1410
xg10r1_bin.7.fa	Streptococcus_bovis_AG46.fa	0.9809	0.89	1410
xg10r1_bin.7.fa	Streptococcus_equinus_HC5_C473.fa	0.9809	0.89	1410
xg10r1_bin.7.fa	Streptococcus_equinus_AR3.fa	0.9798	0.92	1410
xg10r1_bin.7.fa	Streptococcus_equinus_SI.fa	0.9791	0.9	1410
xg10r1_bin.7.fa	Streptococcus_equinus_Ye01.fa	0.9783	0.89	1410
xg10r1_bin.7.fa	Streptococcus_equinus_H24.fa	0.9782	0.9	1410
xg10r1_bin.7.fa	Streptococcus_equinus_Sb09.fa	0.9772	0.9	1410
xg10r1_bin.7.fa	Streptococcus_equinus_MPR4.fa	0.9764	0.9	1410
xg10r1_bin.7.fa	Streptococcus_equinus_MPR1.fa	0.9748	0.88	1410
xg10r1_bin.7.fa	Streptococcus_equinus_MPR2.fa	0.9748	0.88	1410

## Sheet: All Comparisons (dRep)
Supplementary Data 3. Whole-genome average nucleotide identity (ANI) comparison between the 719 goat fecal microbiome MAGs and 5434 reference genomes and metagenome-assembled genomes (MAGs) from herbivores. The 719 MAGs from this study are identified by the word “bin” in the name. Primary clustering was performed using a MinHash-based method Mash12. The average nucleotide identity and alignment c…
Query	Reference	ANI (average nucleotide identity)	Alignment Coverage	Primary Cluster
Alysiella_crassa_DSM_2578.fa	Alysiella_crassa_DSM_2578.fa	1	1	1
Alysiella_filiformis_DSM_16848.fa	Alysiella_filiformis_DSM_16848.fa	1	1	2
Wolinella_succinogenes_DSM_1740.fa	Wolinella_succinogenes_DSM_1740.fa	1	1	3
RUG10672.fa	RUG14317.fa	0.9848	0.91	4
RUG14317.fa	RUG10672.fa	0.9848	0.91	4
RUG10672.fa	RUG10672.fa	1	1	4
RUG14317.fa	RUG14317.fa	1	1	4
RUG10873.fa	RUG14511.fa	0.8829	0.88	5
RUG14511.fa	RUG10873.fa	0.8828	0.88	5
RUG14511.fa	RUG14511.fa	1	1	5
RUG10873.fa	RUG10873.fa	1	1	5
xg0r1_bin.32.fa	Escherichia_coli_PA-3.fa	0.9987	0.97	1892
ag0r3_bin.12.fa	Clostridium_clostidiforme_ATCC_25537.fa	0.9962	0.93	531
ag0r3_bin.12.fa	Lachnoclostridium_clostridioforme_NLAE-zl-C196.fa	0.995	0.92	531
ag0r3_bin.12.fa	Lachnoclostridium_clostridioforme_NLAE-zl-G208.fa	0.995	0.92	531
xg0r1_bin.32.fa	Shigella_sonnei_NLAE-zl-G496.fa	0.9923	0.92	1892
rg5r3_bin.77.fa	Clostridium_cochlearium_NLAE-zl-C224.fa	0.9919	0.87	354
rg0r2_cm_bin.56.fa	RUG12205.fa	0.9872	0.77	1501
RUG10691.fa	RUG10691.fa	1	1	13
RUG14090.fa	RUG14090.fa	1	1	14
RUG13121.fa	RUG13268.fa	0.9642	0.76	15
RUG13268.fa	RUG13121.fa	0.964	0.76	15
RUG13268.fa	RUG13268.fa	1	1	15
RUG13121.fa	RUG13121.fa	1	1	15
RUG11221.fa	RUG11221.fa	1	1	16
RUG10499.fa	RUG12537.fa	0.9711	0.7	17
RUG12537.fa	RUG10499.fa	0.9712	0.7	17
RUG12537.fa	RUG12537.fa	1	1	17
RUG10499.fa	RUG10499.fa	1	1	17
RUG14252.fa	RUG14252.fa	1	1	18
RUG10829.fa	RUG10829.fa	1	1	19
bg0r2_bin.20.fa	Actinomyces_succiniciruminis_AM4.fa	0.9866	0.87	2042
rg0r2_cm_bin.56.fa	RUG13510.fa	0.9864	0.76	1501
RUG12396.fa	RUG12396.fa	1	1	22
RUG14208.fa	RUG14208.fa	1	1	23
RUG10505.fa	RUG10505.fa	1	1	24
RUG14194.fa	RUG14194.fa	1	1	25
RUG10935.fa	RUG12936.fa	0.9916	0.93	26
RUG12936.fa	RUG10935.fa	0.9916	0.93	26
RUG10935.fa	RUG13078.fa	0.9723	0.85	26
RUG13078.fa	RUG10935.fa	0.9724	0.85	26
RUG12936.fa	RUG13078.fa	0.9731	0.88	26
RUG13078.fa	RUG12936.fa	0.973	0.88	26
RUG13078.fa	RUG13078.fa	1	1	26
RUG10935.fa	RUG10935.fa	1	1	26
RUG12936.fa	RUG12936.fa	1	1	26
RUG10918.fa	RUG14886.fa	0.9881	0.86	27
RUG14886.fa	RUG10918.fa	0.9881	0.86	27
RUG10918.fa	RUG10918.fa	1	1	27
RUG14886.fa	RUG14886.fa	1	1	27
RUG13901.fa	RUG13901.fa	1	1	28
RUG12293.fa	RUG13089.fa	0.9704	0.85	29
RUG13089.fa	RUG12293.fa	0.9702	0.85	29
RUG12293.fa	RUG13344.fa	0.969	0.89	29
RUG13344.fa	RUG12293.fa	0.969	0.89	29
RUG13089.fa	RUG13344.fa	0.9685	0.84	29
RUG13344.fa	RUG13089.fa	0.9684	0.84	29
RUG12293.fa	RUG13362.fa	0.9713	0.91	29
RUG13362.fa	RUG12293.fa	0.9713	0.91	29
RUG13089.fa	RUG13362.fa	0.972	0.87	29
RUG13362.fa	RUG13089.fa	0.9719	0.87	29
RUG13344.fa	RUG13362.fa	0.9703	0.86	29
RUG13362.fa	RUG13344.fa	0.9703	0.86	29
RUG13362.fa	RUG13362.fa	1	1	29
RUG13089.fa	RUG13089.fa	1	1	29
RUG13344.fa	RUG13344.fa	1	1	29
RUG12293.fa	RUG12293.fa	1	1	29
RUG10492.fa	RUG10492.fa	1	1	30
RUG10838.fa	RUG10838.fa	1	1	31
RUG14094.fa	RUG14094.fa	1	1	32
RUG10508.fa	RUG10508.fa	1	1	33
RUG13339.fa	RUG13339.fa	1	1	34
rg0r2_cm_bin.56.fa	RUG12767.fa	0.9863	0.75	1501
rg0r2_cm_bin.56.fa	RUG12419.fa	0.9862	0.75	1501
rg0r2_cm_bin.56.fa	RUG10745.fa	0.9861	0.79	1501
rg0r2_cm_bin.56.fa	RUG10549.fa	0.986	0.7	1501
RUG13292.fa	RUG13292.fa	1	1	39
rg0r2_cm_bin.56.fa	RUG12510.fa	0.9859	0.74	1501
RUG10980.fa	RUG13070.fa	0.9758	0.91	41
RUG13070.fa	RUG10980.fa	0.9757	0.91	41
RUG10980.fa	RUG10980.fa	1	1	41
RUG13070.fa	RUG13070.fa	1	1	41
RUG12958.fa	RUG12958.fa	1	1	42
RUG11949.fa	RUG11949.fa	1	1	43
RUG14344.fa	RUG14344.fa	1	1	44
RUG10093.fa	RUG10093.fa	1	1	45
RUG12675.fa	RUG12675.fa	1	1	46
RUG10096.fa	RUG10096.fa	1	1	47
RUG11635.fa	RUG11635.fa	1	1	48
RUG14070.fa	RUG14070.fa	1	1	49
RUG11963.fa	RUG11963.fa	1	1	50
RUG14456.fa	RUG14456.fa	1	1	51
RUG13870.fa	RUG14746.fa	0.9309	0.84	52
RUG14746.fa	RUG13870.fa	0.9316	0.84	52
RUG14746.fa	RUG14746.fa	1	1	52
RUG13870.fa	RUG13870.fa	1	1	52
RUG13147.fa	RUG13827.fa	0.9766	0.92	53
RUG13827.fa	RUG13147.fa	0.9766	0.92	53
RUG13147.fa	RUG14073.fa	0.9784	0.91	53
RUG14073.fa	RUG13147.fa	0.9783	0.91	53
RUG13827.fa	RUG14073.fa	0.9758	0.91	53
RUG14073.fa	RUG13827.fa	0.9758	0.91	53
RUG14073.fa	RUG14073.fa	1	1	53
RUG13827.fa	RUG13827.fa	1	1	53
RUG13147.fa	RUG13147.fa	1	1	53
RUG13375.fa	RUG13375.fa	1	1	54
RUG12214.fa	RUG12214.fa	1	1	55
RUG12172.fa	RUG12172.fa	1	1	56
RUG13568.fa	RUG13568.fa	1	1	57
RUG10475.fa	RUG13256.fa	0.9486	0.77	58
RUG13256.fa	RUG10475.fa	0.9485	0.77	58
RUG10475.fa	RUG14428.fa	0.9774	0.87	58
RUG14428.fa	RUG10475.fa	0.9774	0.87	58
RUG13256.fa	RUG14428.fa	0.9479	0.75	58
RUG14428.fa	RUG13256.fa	0.9479	0.75	58
RUG10475.fa	RUG14481.fa	0.9779	0.85	58
RUG14481.fa	RUG10475.fa	0.9779	0.85	58
RUG13256.fa	RUG14481.fa	0.9488	0.75	58
RUG14481.fa	RUG13256.fa	0.9487	0.75	58
RUG14428.fa	RUG14481.fa	0.9982	0.88	58
RUG14481.fa	RUG14428.fa	0.9982	0.88	58
RUG10475.fa	RUG10475.fa	1	1	58
RUG13256.fa	RUG13256.fa	1	1	58
RUG14428.fa	RUG14428.fa	1	1	58
RUG14481.fa	RUG14481.fa	1	1	58
RUG14498.fa	RUG14636.fa	0.9847	0.95	59
RUG14636.fa	RUG14498.fa	0.9846	0.95	59
RUG14636.fa	RUG14636.fa	1	1	59
RUG14498.fa	RUG14498.fa	1	1	59
RUG12219.fa	RUG12956.fa	0.9852	0.81	60
RUG12956.fa	RUG12219.fa	0.9851	0.81	60
RUG12219.fa	RUG12219.fa	1	1	60
RUG12956.fa	RUG12956.fa	1	1	60
RUG10181.fa	RUG10181.fa	1	1	61
RUG10747.fa	RUG10747.fa	1	1	62
RUG11692.fa	RUG11692.fa	1	1	63
RUG14080.fa	RUG14080.fa	1	1	64
rg0r2_cm_bin.56.fa	RUG10628.fa	0.9858	0.8	1501
RUG11946.fa	RUG12558.fa	0.86	0.77	66
RUG12558.fa	RUG11946.fa	0.8598	0.77	66
RUG11946.fa	RUG11946.fa	1	1	66
RUG12558.fa	RUG12558.fa	1	1	66
RUG11986.fa	RUG12125.fa	0.9876	0.82	67
RUG12125.fa	RUG11986.fa	0.9875	0.82	67
RUG12125.fa	RUG12125.fa	1	1	67
RUG11986.fa	RUG11986.fa	1	1	67
rg0r2_cm_bin.56.fa	RUG10842.fa	0.9855	0.79	1501
RUG14156.fa	RUG14156.fa	1	1	69
RUG14173.fa	RUG14173.fa	1	1	70
rg0r2_cm_bin.56.fa	RUG11655.fa	0.9853	0.78	1501
ag0r3_bin.35.fa	Ruminococcus_albus_8.fa	0.9851	0.91	2501
NoAnti_co_megahit_bin.249.fa	RUG13405.fa	0.9851	0.83	2279
RUG12909.fa	RUG12909.fa	1	1	74
RUG14857.fa	RUG14857.fa	1	1	75
rg0r2_cm_bin.56.fa	RUG11526.fa	0.9851	0.81	1501
RUG12906.fa	RUG14115.fa	0.8571	0.83	77
RUG14115.fa	RUG12906.fa	0.8573	0.83	77
RUG14115.fa	RUG14115.fa	1	1	77
RUG12906.fa	RUG12906.fa	1	1	77
RUG14110.fa	RUG14110.fa	1	1	78
RUG10525.fa	RUG10525.fa	1	1	79
RUG14327.fa	RUG14327.fa	1	1	80
RUG11040.fa	RUG11040.fa	1	1	81
RUG11253.fa	RUG11253.fa	1	1	82
RUG12841.fa	RUG12841.fa	1	1	83
RUG12247.fa	RUG12247.fa	1	1	84
RUG11158.fa	RUG11158.fa	1	1	85
RUG14723.fa	RUG14723.fa	1	1	86
RUG11206.fa	RUG11343.fa	0.9903	0.95	87
RUG11343.fa	RUG11206.fa	0.9903	0.95	87
RUG11206.fa	RUG11206.fa	1	1	87
RUG11343.fa	RUG11343.fa	1	1	87
RUG11085.fa	RUG14818.fa	0.9419	0.75	88
RUG14818.fa	RUG11085.fa	0.9418	0.75	88
RUG11085.fa	RUG11085.fa	1	1	88
RUG14818.fa	RUG14818.fa	1	1	88
RUG12020.fa	RUG13741.fa	0.924	0.85	89
RUG13741.fa	RUG12020.fa	0.924	0.85	89
RUG12020.fa	RUG12020.fa	1	1	89
RUG13741.fa	RUG13741.fa	1	1	89
RUG12313.fa	RUG12313.fa	1	1	90
RUG13924.fa	RUG13924.fa	1	1	91
RUG13727.fa	RUG13727.fa	1	1	92
RUG11919.fa	RUG14397.fa	0.9892	0.84	93
RUG14397.fa	RUG11919.fa	0.9892	0.84	93
RUG11919.fa	RUG14711.fa	0.8972	0.76	93
RUG14711.fa	RUG11919.fa	0.897	0.76	93
RUG14397.fa	RUG14711.fa	0.8989	0.8	93
RUG14711.fa	RUG14397.fa	0.8988	0.8	93
RUG11919.fa	RUG14915.fa	0.9885	0.82	93
RUG14915.fa	RUG11919.fa	0.9885	0.82	93
RUG14397.fa	RUG14915.fa	0.9904	0.87	93
RUG14915.fa	RUG14397.fa	0.9904	0.87	93
RUG14711.fa	RUG14915.fa	0.897	0.79	93
RUG14915.fa	RUG14711.fa	0.8967	0.79	93
RUG14915.fa	RUG14915.fa	1	1	93
RUG11919.fa	RUG11919.fa	1	1	93
RUG14397.fa	RUG14397.fa	1	1	93
RUG14711.fa	RUG14711.fa	1	1	93
RUG13356.fa	RUG13356.fa	1	1	94
RUG10145.fa	RUG10145.fa	1	1	95
RUG14214.fa	RUG14214.fa	1	1	96
RUG10800.fa	RUG10800.fa	1	1	97
RUG11197.fa	RUG11197.fa	1	1	98
RUG11132.fa	RUG11132.fa	1	1	99
rg0r2_cm_bin.56.fa	RUG12738.fa	0.9851	0.78	1501
RUG10694.fa	RUG10694.fa	1	1	101
RUG14865.fa	RUG14865.fa	1	1	102
RUG10489.fa	RUG12157.fa	0.9917	0.92	103
RUG12157.fa	RUG10489.fa	0.9917	0.92	103
RUG12157.fa	RUG12157.fa	1	1	103
RUG10489.fa	RUG10489.fa	1	1	103
RUG10582.fa	RUG12869.fa	0.9909	0.92	104
RUG12869.fa	RUG10582.fa	0.9909	0.92	104
RUG12869.fa	RUG12869.fa	1	1	104
RUG10582.fa	RUG10582.fa	1	1	104
RUG12268.fa	RUG12268.fa	1	1	105
RUG11825.fa	RUG11825.fa	1	1	106
RUG14125.fa	RUG14125.fa	1	1	107
RUG12138.fa	RUG12138.fa	1	1	108
RUG14219.fa	RUG14219.fa	1	1	109
rg0r2_cm_bin.56.fa	RUG11374.fa	0.9849	0.76	1501
rg0r2_cm_bin.56.fa	RUG10924.fa	0.9848	0.79	1501
RUG14844.fa	RUG14844.fa	1	1	112
RUG12822.fa	RUG12822.fa	1	1	113
RUG14187.fa	RUG14187.fa	1	1	114
RUG12284.fa	RUG12284.fa	1	1	115
RUG14824.fa	RUG14824.fa	1	1	116
RUG13389.fa	RUG13389.fa	1	1	117
RUG12035.fa	RUG12035.fa	1	1	118
RUG12494.fa	RUG12494.fa	1	1	119
RUG14399.fa	RUG14399.fa	1	1	120
RUG10050.fa	RUG10874.fa	0.984	0.88	121
RUG10874.fa	RUG10050.fa	0.9841	0.88	121
RUG10050.fa	RUG14493.fa	0.9819	0.83	121
RUG14493.fa	RUG10050.fa	0.9819	0.83	121
RUG10874.fa	RUG14493.fa	0.9815	0.89	121
RUG14493.fa	RUG10874.fa	0.9815	0.89	121
RUG10050.fa	RUG10050.fa	1	1	121
RUG10874.fa	RUG10874.fa	1	1	121
RUG14493.fa	RUG14493.fa	1	1	121
RUG12575.fa	RUG12575.fa	1	1	122
RUG10609.fa	RUG10609.fa	1	1	123
RUG10899.fa	RUG10899.fa	1	1	124
RUG14326.fa	RUG14326.fa	1	1	125
RUG14285.fa	RUG14285.fa	1	1	126
RUG12223.fa	RUG13580.fa	0.9959	0.9	127
RUG13580.fa	RUG12223.fa	0.9958	0.9	127
RUG12223.fa	RUG13977.fa	0.9923	0.87	127
RUG13977.fa	RUG12223.fa	0.9922	0.87	127
RUG13580.fa	RUG13977.fa	0.9924	0.89	127
RUG13977.fa	RUG13580.fa	0.9923	0.89	127
RUG13977.fa	RUG13977.fa	1	1	127
RUG12223.fa	RUG12223.fa	1	1	127
RUG13580.fa	RUG13580.fa	1	1	127
RUG12793.fa	RUG13696.fa	0.9916	0.73	128
RUG13696.fa	RUG12793.fa	0.9915	0.73	128
RUG12793.fa	RUG12793.fa	1	1	128
RUG13696.fa	RUG13696.fa	1	1	128
RUG10480.fa	RUG10480.fa	1	1	129
RUG14222.fa	RUG14222.fa	1	1	130
RUG10702.fa	RUG14730.fa	0.9861	0.93	131
RUG14730.fa	RUG10702.fa	0.9861	0.93	131
RUG10702.fa	RUG10702.fa	1	1	131
RUG14730.fa	RUG14730.fa	1	1	131
RUG12795.fa	RUG12795.fa	1	1	132
RUG14282.fa	RUG14282.fa	1	1	133
RUG14290.fa	RUG14290.fa	1	1	134
Methanosarcina_barkeri_CM1.fa	Methanosarcina_barkeri_CM1.fa	1	1	135
Methanosarcina_sp._DSM_11855.fa	Methanosarcina_sp._DSM_11855.fa	1	1	136
RUG12825.fa	Rumen_Methanol_Enrichment_MEC1_Co-Culture.fa	0.9922	0.41	137
Rumen_Methanol_Enrichment_MEC1_Co-Culture.fa	RUG12825.fa	0.9916	0.41	137
RUG12825.fa	RUG12825.fa	1	1	137
Rumen_Methanol_Enrichment_MEC1_Co-Culture.fa	Rumen_Methanol_Enrichment_MEC1_Co-Culture.fa	1	1	137
rg0r2_cm_bin.56.fa	RUG13955.fa	0.9847	0.74	1501
RUG14233.fa	RUG14233.fa	1	1	139
NoAnti_co_megahit_ag0r3_bin.68.fa	RUG13500.fa	0.9846	0.89	639
rg0r2_cm_bin.56.fa	RUG10701.fa	0.9846	0.78	1501
Methanobrevibacter_woesei_DSM_11979.fa	Methanobrevibacter_woesei_DSM_11979.fa	1	1	142
RUG14185.fa	RUG14185.fa	1	1	143
RUG10452.fa	RUG10959.fa	0.9673	0.74	144
RUG10959.fa	RUG10452.fa	0.9675	0.74	144
RUG10452.fa	RUG14427.fa	0.9657	0.73	144
RUG14427.fa	RUG10452.fa	0.9657	0.73	144
RUG10959.fa	RUG14427.fa	0.9991	0.89	144
RUG14427.fa	RUG10959.fa	0.9989	0.89	144
RUG10452.fa	RUG14563.fa	0.993	0.8	144
RUG14563.fa	RUG10452.fa	0.9929	0.8	144
RUG10959.fa	RUG14563.fa	0.9674	0.72	144
RUG14563.fa	RUG10959.fa	0.9673	0.72	144
RUG14427.fa	RUG14563.fa	0.9657	0.71	144
RUG14563.fa	RUG14427.fa	0.9655	0.71	144
RUG10452.fa	RUG14569.fa	0.9935	0.84	144
RUG14569.fa	RUG10452.fa	0.9934	0.84	144
RUG10959.fa	RUG14569.fa	0.9685	0.72	144
RUG14569.fa	RUG10959.fa	0.9681	0.72	144
RUG14427.fa	RUG14569.fa	0.9654	0.71	144
RUG14569.fa	RUG14427.fa	0.9652	0.71	144
RUG14563.fa	RUG14569.fa	0.9922	0.81	144
RUG14569.fa	RUG14563.fa	0.9923	0.81	144
RUG10452.fa	RUG14734.fa	0.9935	0.86	144
RUG14734.fa	RUG10452.fa	0.9934	0.86	144
RUG10959.fa	RUG14734.fa	0.9657	0.79	144
RUG14734.fa	RUG10959.fa	0.9657	0.79	144
RUG14427.fa	RUG14734.fa	0.9639	0.77	144
RUG14734.fa	RUG14427.fa	0.9639	0.77	144
RUG14563.fa	RUG14734.fa	0.9908	0.82	144
RUG14734.fa	RUG14563.fa	0.9906	0.82	144
RUG14569.fa	RUG14734.fa	0.9923	0.87	144
RUG14734.fa	RUG14569.fa	0.9924	0.87	144
RUG14563.fa	RUG14563.fa	1	1	144
RUG10959.fa	RUG10959.fa	1	1	144
RUG10452.fa	RUG10452.fa	1	1	144
RUG14734.fa	RUG14734.fa	1	1	144
RUG14569.fa	RUG14569.fa	1	1	144
RUG14427.fa	RUG14427.fa	1	1	144
RUG10434.fa	RUG10736.fa	0.989	0.76	145
RUG10736.fa	RUG10434.fa	0.989	0.76	145
RUG10434.fa	RUG10917.fa	0.9872	0.7	145
RUG10917.fa	RUG10434.fa	0.9874	0.7	145
RUG10736.fa	RUG10917.fa	0.9871	0.71	145
RUG10917.fa	RUG10736.fa	0.9868	0.71	145
RUG10434.fa	RUG11035.fa	0.9907	0.78	145
RUG11035.fa	RUG10434.fa	0.9905	0.78	145
RUG10736.fa	RUG11035.fa	0.9942	0.87	145
RUG11035.fa	RUG10736.fa	0.9942	0.87	145
RUG10917.fa	RUG11035.fa	0.991	0.79	145
RUG11035.fa	RUG10917.fa	0.9908	0.79	145
RUG10434.fa	RUG11386.fa	0.9862	0.64	145
RUG11386.fa	RUG10434.fa	0.9862	0.64	145
RUG10736.fa	RUG11386.fa	0.9798	0.61	145
RUG11386.fa	RUG10736.fa	0.9791	0.61	145
RUG10917.fa	RUG11386.fa	0.9819	0.64	145
RUG11386.fa	RUG10917.fa	0.9826	0.64	145
RUG11035.fa	RUG11386.fa	0.9904	0.74	145
RUG11386.fa	RUG11035.fa	0.9903	0.74	145
RUG10434.fa	RUG11418.fa	0.9843	0.67	145
RUG11418.fa	RUG10434.fa	0.985	0.67	145
RUG10736.fa	RUG11418.fa	0.9882	0.79	145
RUG11418.fa	RUG10736.fa	0.9882	0.79	145
RUG10917.fa	RUG11418.fa	0.991	0.73	145
RUG11418.fa	RUG10917.fa	0.9917	0.73	145
RUG11035.fa	RUG11418.fa	0.9923	0.75	145
RUG11418.fa	RUG11035.fa	0.9923	0.75	145
RUG11386.fa	RUG11418.fa	0.9879	0.71	145
RUG11418.fa	RUG11386.fa	0.9881	0.71	145
RUG10434.fa	RUG11531.fa	0.9853	0.75	145
RUG11531.fa	RUG10434.fa	0.9855	0.75	145
RUG10736.fa	RUG11531.fa	0.9813	0.75	145
RUG11531.fa	RUG10736.fa	0.9817	0.75	145
RUG10917.fa	RUG11531.fa	0.988	0.71	145
RUG11531.fa	RUG10917.fa	0.9881	0.71	145
RUG11035.fa	RUG11531.fa	0.9913	0.88	145
RUG11531.fa	RUG11035.fa	0.9913	0.88	145
RUG11386.fa	RUG11531.fa	0.9914	0.66	145
RUG11531.fa	RUG11386.fa	0.9916	0.66	145
RUG11418.fa	RUG11531.fa	0.9897	0.79	145
RUG11531.fa	RUG11418.fa	0.9899	0.79	145
RUG10434.fa	RUG11657.fa	0.9905	0.78	145
RUG11657.fa	RUG10434.fa	0.9907	0.78	145
RUG10736.fa	RUG11657.fa	0.982	0.76	145
RUG11657.fa	RUG10736.fa	0.9806	0.76	145
RUG10917.fa	RUG11657.fa	0.9864	0.7	145
RUG11657.fa	RUG10917.fa	0.9866	0.7	145
RUG11035.fa	RUG11657.fa	0.9903	0.89	145
RUG11657.fa	RUG11035.fa	0.9903	0.89	145
RUG11386.fa	RUG11657.fa	0.9873	0.65	145
RUG11657.fa	RUG11386.fa	0.9875	0.65	145
RUG11418.fa	RUG11657.fa	0.9855	0.78	145
RUG11657.fa	RUG11418.fa	0.9832	0.78	145
RUG11531.fa	RUG11657.fa	0.9885	0.8	145
RUG11657.fa	RUG11531.fa	0.9888	0.8	145
RUG10434.fa	RUG12411.fa	0.9859	0.73	145
RUG12411.fa	RUG10434.fa	0.9861	0.73	145
RUG10736.fa	RUG12411.fa	0.9793	0.64	145
RUG12411.fa	RUG10736.fa	0.9793	0.64	145
RUG10917.fa	RUG12411.fa	0.9878	0.7	145
RUG12411.fa	RUG10917.fa	0.9878	0.7	145
RUG11035.fa	RUG12411.fa	0.9902	0.87	145
RUG12411.fa	RUG11035.fa	0.9902	0.87	145
RUG11386.fa	RUG12411.fa	0.9815	0.65	145
RUG12411.fa	RUG11386.fa	0.9815	0.65	145
RUG11418.fa	RUG12411.fa	0.9896	0.79	145
RUG12411.fa	RUG11418.fa	0.9886	0.79	145
RUG11531.fa	RUG12411.fa	0.9883	0.81	145
RUG12411.fa	RUG11531.fa	0.9884	0.81	145
RUG11657.fa	RUG12411.fa	0.9855	0.8	145
RUG12411.fa	RUG11657.fa	0.9855	0.8	145
RUG10434.fa	RUG12644.fa	0.9862	0.73	145
RUG12644.fa	RUG10434.fa	0.9861	0.73	145
RUG10736.fa	RUG12644.fa	0.9842	0.81	145
RUG12644.fa	RUG10736.fa	0.9843	0.81	145
RUG10917.fa	RUG12644.fa	0.9913	0.75	145
RUG12644.fa	RUG10917.fa	0.9915	0.75	145
RUG11035.fa	RUG12644.fa	0.9911	0.76	145
RUG12644.fa	RUG11035.fa	0.9911	0.76	145
RUG11386.fa	RUG12644.fa	0.9897	0.76	145
RUG12644.fa	RUG11386.fa	0.9894	0.76	145
RUG11418.fa	RUG12644.fa	0.9904	0.75	145
RUG12644.fa	RUG11418.fa	0.9904	0.75	145
RUG11531.fa	RUG12644.fa	0.9896	0.87	145
RUG12644.fa	RUG11531.fa	0.9897	0.87	145
RUG11657.fa	RUG12644.fa	0.9879	0.87	145
RUG12644.fa	RUG11657.fa	0.988	0.87	145
RUG12411.fa	RUG12644.fa	0.9896	0.87	145
RUG12644.fa	RUG12411.fa	0.9896	0.87	145
RUG10434.fa	RUG14331.fa	0.9861	0.72	145
RUG14331.fa	RUG10434.fa	0.9859	0.72	145
RUG10736.fa	RUG14331.fa	0.9856	0.81	145
RUG14331.fa	RUG10736.fa	0.9852	0.81	145
RUG10917.fa	RUG14331.fa	0.9953	0.77	145
RUG14331.fa	RUG10917.fa	0.9955	0.77	145
RUG11035.fa	RUG14331.fa	0.9922	0.84	145
RUG14331.fa	RUG11035.fa	0.9922	0.84	145
RUG11386.fa	RUG14331.fa	0.9918	0.71	145
RUG14331.fa	RUG11386.fa	0.9919	0.71	145
RUG11418.fa	RUG14331.fa	0.9951	0.76	145
RUG14331.fa	RUG11418.fa	0.9951	0.76	145
RUG11531.fa	RUG14331.fa	0.9912	0.87	145
RUG14331.fa	RUG11531.fa	0.991	0.87	145
RUG11657.fa	RUG14331.fa	0.9898	0.85	145
RUG14331.fa	RUG11657.fa	0.9897	0.85	145
RUG12411.fa	RUG14331.fa	0.9926	0.86	145
RUG14331.fa	RUG12411.fa	0.9926	0.86	145
RUG12644.fa	RUG14331.fa	0.9934	0.81	145
RUG14331.fa	RUG12644.fa	0.9934	0.81	145
RUG10434.fa	RUG14366.fa	0.99	0.73	145
RUG14366.fa	RUG10434.fa	0.9897	0.73	145
RUG10736.fa	RUG14366.fa	0.9968	0.88	145
RUG14366.fa	RUG10736.fa	0.9968	0.88	145
RUG10917.fa	RUG14366.fa	0.9924	0.74	145
RUG14366.fa	RUG10917.fa	0.9923	0.74	145
RUG11035.fa	RUG14366.fa	0.994	0.75	145
RUG14366.fa	RUG11035.fa	0.9941	0.75	145
RUG11386.fa	RUG14366.fa	0.9837	0.71	145
RUG14366.fa	RUG11386.fa	0.9845	0.71	145
RUG11418.fa	RUG14366.fa	0.991	0.73	145
RUG14366.fa	RUG11418.fa	0.991	0.73	145
RUG11531.fa	RUG14366.fa	0.9864	0.79	145
RUG14366.fa	RUG11531.fa	0.9864	0.79	145
RUG11657.fa	RUG14366.fa	0.9872	0.79	145
RUG14366.fa	RUG11657.fa	0.9859	0.79	145
RUG12411.fa	RUG14366.fa	0.9845	0.77	145
RUG14366.fa	RUG12411.fa	0.9832	0.77	145
RUG12644.fa	RUG14366.fa	0.9875	0.7	145
RUG14366.fa	RUG12644.fa	0.9875	0.7	145
RUG14331.fa	RUG14366.fa	0.9923	0.75	145
RUG14366.fa	RUG14331.fa	0.9915	0.75	145
RUG10434.fa	RUG14484.fa	0.9887	0.72	145
RUG14484.fa	RUG10434.fa	0.9887	0.72	145
RUG10736.fa	RUG14484.fa	0.9934	0.79	145
RUG14484.fa	RUG10736.fa	0.9935	0.79	145
RUG10917.fa	RUG14484.fa	0.9898	0.73	145
RUG14484.fa	RUG10917.fa	0.9899	0.73	145
RUG11035.fa	RUG14484.fa	0.9952	0.84	145
RUG14484.fa	RUG11035.fa	0.9951	0.84	145
RUG11386.fa	RUG14484.fa	0.9838	0.68	145
RUG14484.fa	RUG11386.fa	0.984	0.68	145
RUG11418.fa	RUG14484.fa	0.9899	0.75	145
RUG14484.fa	RUG11418.fa	0.9898	0.75	145
RUG11531.fa	RUG14484.fa	0.9891	0.78	145
RUG14484.fa	RUG11531.fa	0.9888	0.78	145
RUG11657.fa	RUG14484.fa	0.9886	0.78	145
RUG14484.fa	RUG11657.fa	0.9884	0.78	145
RUG12411.fa	RUG14484.fa	0.9887	0.79	145
RUG14484.fa	RUG12411.fa	0.9887	0.79	145
RUG12644.fa	RUG14484.fa	0.9913	0.77	145
RUG14484.fa	RUG12644.fa	0.9914	0.77	145
RUG14331.fa	RUG14484.fa	0.9943	0.77	145
RUG14484.fa	RUG14331.fa	0.9942	0.77	145
RUG14366.fa	RUG14484.fa	0.9952	0.8	145
RUG14484.fa	RUG14366.fa	0.9953	0.8	145
RUG10917.fa	RUG10917.fa	1	1	145
RUG11657.fa	RUG11657.fa	1	1	145
RUG14331.fa	RUG14331.fa	1	1	145
RUG10736.fa	RUG10736.fa	1	1	145
RUG14484.fa	RUG14484.fa	1	1	145
RUG14366.fa	RUG14366.fa	1	1	145
RUG11035.fa	RUG11035.fa	1	1	145
RUG12411.fa	RUG12411.fa	1	1	145
RUG11531.fa	RUG11531.fa	1	1	145
RUG11386.fa	RUG11386.fa	1	1	145
RUG11418.fa	RUG11418.fa	1	1	145
RUG12644.fa	RUG12644.fa	1	1	145
RUG10434.fa	RUG10434.fa	1	1	145
RUG12316.fa	RUG14703.fa	0.9908	0.72	146
RUG14703.fa	RUG12316.fa	0.9907	0.72	146
RUG14703.fa	RUG14703.fa	1	1	146
RUG12316.fa	RUG12316.fa	1	1	146
rg0r2_cm_bin.56.fa	RUG10889.fa	0.9844	0.74	1501
Methanobrevibacter_millerae_SM9.fa	RUG13892.fa	0.9778	0.85	148
RUG13892.fa	Methanobrevibacter_millerae_SM9.fa	0.9782	0.85	148
RUG13892.fa	RUG13892.fa	1	1	148
Methanobrevibacter_millerae_SM9.fa	Methanobrevibacter_millerae_SM9.fa	1	1	148
xg10r1_bin.7.fa	RUG10192.fa	0.9844	0.87	1410
Methanobrevibacter_millerae_DSM_16643.fa	Methanobrevibacter_millerae_DSM_16643.fa	1	1	150
RUG12835.fa	RUG12835.fa	1	1	151
RUG11794.fa	RUG12789.fa	0.9152	0.79	152
RUG12789.fa	RUG11794.fa	0.915	0.79	152
RUG11794.fa	RUG11794.fa	1	1	152
RUG12789.fa	RUG12789.fa	1	1	152
Methanobrevibacter_thaueri_DSM_11995.fa	RUG12365.fa	0.9772	0.83	153
RUG12365.fa	Methanobrevibacter_thaueri_DSM_11995.fa	0.9765	0.83	153
Methanobrevibacter_thaueri_DSM_11995.fa	RUG13199.fa	0.9674	0.9	153
RUG13199.fa	Methanobrevibacter_thaueri_DSM_11995.fa	0.9676	0.9	153
RUG12365.fa	RUG13199.fa	0.9782	0.76	153
RUG13199.fa	RUG12365.fa	0.9779	0.76	153
RUG13199.fa	RUG13199.fa	1	1	153
RUG12365.fa	RUG12365.fa	1	1	153
Methanobrevibacter_thaueri_DSM_11995.fa	Methanobrevibacter_thaueri_DSM_11995.fa	1	1	153
bg5r2_bin.28.fa	RUG14717.fa	0.9843	0.95	627
RUG11987.fa	RUG11987.fa	1	1	155
RUG13354.fa	RUG13354.fa	1	1	156
RUG10116.fa	RUG10284.fa	0.9855	0.77	157
RUG10284.fa	RUG10116.fa	0.9858	0.77	157
RUG10116.fa	RUG10743.fa	0.9663	0.81	157
RUG10743.fa	RUG10116.fa	0.9657	0.81	157
RUG10284.fa	RUG10743.fa	0.9682	0.81	157
RUG10743.fa	RUG10284.fa	0.9682	0.81	157
RUG10116.fa	RUG11303.fa	0.986	0.78	157
RUG11303.fa	RUG10116.fa	0.9865	0.78	157
RUG10284.fa	RUG11303.fa	0.9873	0.78	157
RUG11303.fa	RUG10284.fa	0.9873	0.78	157
RUG10743.fa	RUG11303.fa	0.9608	0.8	157
RUG11303.fa	RUG10743.fa	0.9609	0.8	157
RUG10116.fa	RUG11363.fa	0.9953	0.8	157
RUG11363.fa	RUG10116.fa	0.9956	0.8	157
RUG10284.fa	RUG11363.fa	0.9891	0.81	157
RUG11363.fa	RUG10284.fa	0.9887	0.81	157
RUG10743.fa	RUG11363.fa	0.9669	0.81	157
RUG11363.fa	RUG10743.fa	0.9676	0.81	157
RUG11303.fa	RUG11363.fa	0.9882	0.79	157
RUG11363.fa	RUG11303.fa	0.9882	0.79	157
RUG10116.fa	RUG11503.fa	0.9682	0.74	157
RUG11503.fa	RUG10116.fa	0.969	0.74	157
RUG10284.fa	RUG11503.fa	0.9701	0.72	157
RUG11503.fa	RUG10284.fa	0.9704	0.72	157
RUG10743.fa	RUG11503.fa	0.991	0.88	157
RUG11503.fa	RUG10743.fa	0.991	0.88	157
RUG11303.fa	RUG11503.fa	0.9631	0.73	157
RUG11503.fa	RUG11303.fa	0.9633	0.73	157
RUG11363.fa	RUG11503.fa	0.9695	0.76	157
RUG11503.fa	RUG11363.fa	0.9696	0.76	157
RUG10116.fa	RUG14577.fa	0.8989	0.72	157
RUG14577.fa	RUG10116.fa	0.8987	0.72	157
RUG10284.fa	RUG14577.fa	0.9033	0.72	157
RUG14577.fa	RUG10284.fa	0.9034	0.72	157
RUG10743.fa	RUG14577.fa	0.9005	0.81	157
RUG14577.fa	RUG10743.fa	0.9008	0.81	157
RUG11303.fa	RUG14577.fa	0.898	0.69	157
RUG14577.fa	RUG11303.fa	0.8978	0.69	157
RUG11363.fa	RUG14577.fa	0.9017	0.75	157
RUG14577.fa	RUG11363.fa	0.9011	0.75	157
RUG11503.fa	RUG14577.fa	0.9041	0.73	157
RUG14577.fa	RUG11503.fa	0.9036	0.73	157
RUG11303.fa	RUG11303.fa	1	1	157
RUG10284.fa	RUG10284.fa	1	1	157
RUG10116.fa	RUG10116.fa	1	1	157
RUG11503.fa	RUG11503.fa	1	1	157
RUG10743.fa	RUG10743.fa	1	1	157
RUG11363.fa	RUG11363.fa	1	1	157
RUG14577.fa	RUG14577.fa	1	1	157
RUG13973.fa	RUG13973.fa	1	1	158
rg0r2_cm_bin.56.fa	RUG14386.fa	0.9843	0.74	1501
RUG10921.fa	RUG10921.fa	1	1	160
RUG10339.fa	RUG10339.fa	1	1	161
Methanobrevibacter_sp_YE315.fa	Methanobrevibacter_sp_YE315.fa	1	1	162
rg0r2_cm_bin.56.fa	RUG14422.fa	0.9841	0.73	1501
RUG11588.fa	RUG11588.fa	1	1	164
Methanobrevibacter_gottschalkii_DSM_11978.fa	Methanobrevibacter_gottschalkii_DSM_11978.fa	1	1	165
rg0r2_cm_bin.56.fa	RUG14486.fa	0.9841	0.76	1501
RUG13115.fa	pellets_co_bin.1378.fa	0.9786	0.76	166
xg10r1_bin.7.fa	RUG10117.fa	0.9841	0.87	1410
RUG13115.fa	RUG13115.fa	1	1	166
NoAnti_co_megahit_ag10r3_bin.125.fa	Enterococcus_casseliflavus_NLAE-zl-C414.fa	0.9839	0.87	1406
rg0r2_cm_bin.56.fa	RUG14784.fa	0.9838	0.78	1501
RUG10414.fa	RUG10414.fa	1	1	169
RUG10962.fa	RUG10962.fa	1	1	170
RUG10470.fa	RUG11674.fa	0.9312	0.73	171
RUG11674.fa	RUG10470.fa	0.9311	0.73	171
RUG10470.fa	RUG10470.fa	1	1	171
RUG11674.fa	RUG11674.fa	1	1	171
RUG10318.fa	RUG14594.fa	0.9907	0.91	172
RUG14594.fa	RUG10318.fa	0.9913	0.91	172
RUG14594.fa	RUG14594.fa	1	1	172
RUG10318.fa	RUG10318.fa	1	1	172
rg0r2_cm_bin.56.fa	RUG10785.fa	0.9837	0.8	1501
RUG10188.fa	pellets_co_bin.2666.fa	0.9717	0.87	173
rg0r2_cm_bin.56.fa	RUG13773.fa	0.9837	0.81	1501
RUG10238.fa	pellets_co_bin.2666.fa	0.9758	0.75	173
RUG10188.fa	RUG10238.fa	0.9805	0.87	173
RUG10238.fa	RUG10188.fa	0.9806	0.87	173
rg0r2_cm_bin.56.fa	RUG14467.fa	0.9836	0.76	1501
RUG10261.fa	pellets_co_bin.2666.fa	0.9774	0.65	173
RUG10188.fa	RUG10261.fa	0.9831	0.77	173
RUG10261.fa	RUG10188.fa	0.9832	0.77	173
RUG10238.fa	RUG10261.fa	0.9927	0.72	173
RUG10261.fa	RUG10238.fa	0.9928	0.72	173
xg10r1_bin.7.fa	RUG13080.fa	0.9834	0.91	1410
RUG10376.fa	pellets_co_bin.2666.fa	0.9243	0.75	173
RUG10188.fa	RUG10376.fa	0.9177	0.7	173
RUG10376.fa	RUG10188.fa	0.9177	0.7	173
RUG10238.fa	RUG10376.fa	0.922	0.74	173
RUG10376.fa	RUG10238.fa	0.9223	0.74	173
RUG10261.fa	RUG10376.fa	0.9224	0.68	173
RUG10376.fa	RUG10261.fa	0.9229	0.68	173
NoAnti_co_megahit_ag10r3_bin.125.fa	Enterococcus_casseliflavus_NLAE-zl-G268.fa	0.983	0.86	1406
RUG10738.fa	pellets_co_bin.2666.fa	0.9714	0.75	173
RUG10188.fa	RUG10738.fa	0.9797	0.74	173
RUG10738.fa	RUG10188.fa	0.9796	0.74	173
RUG10238.fa	RUG10738.fa	0.9876	0.79	173
RUG10738.fa	RUG10238.fa	0.9876	0.79	173
RUG10261.fa	RUG10738.fa	0.9926	0.73	173
RUG10738.fa	RUG10261.fa	0.9926	0.73	173
RUG10376.fa	RUG10738.fa	0.9182	0.64	173
RUG10738.fa	RUG10376.fa	0.9186	0.64	173
xg10r1_bin.7.fa	RUG12079.fa	0.9829	0.92	1410
RUG10759.fa	pellets_co_bin.2666.fa	0.9756	0.76	173
RUG10188.fa	RUG10759.fa	0.9785	0.8	173
RUG10759.fa	RUG10188.fa	0.9784	0.8	173
RUG10238.fa	RUG10759.fa	0.9903	0.79	173
RUG10759.fa	RUG10238.fa	0.9903	0.79	173
RUG10261.fa	RUG10759.fa	0.9925	0.75	173
RUG10759.fa	RUG10261.fa	0.9925	0.75	173
RUG10376.fa	RUG10759.fa	0.9172	0.69	173
RUG10759.fa	RUG10376.fa	0.9178	0.69	173
RUG10738.fa	RUG10759.fa	0.9895	0.71	173
RUG10759.fa	RUG10738.fa	0.9894	0.71	173
xg10r1_bin.7.fa	RUG12492.fa	0.9828	0.9	1410
RUG10830.fa	pellets_co_bin.2666.fa	0.9728	0.85	173
RUG10188.fa	RUG10830.fa	0.9794	0.86	173
RUG10830.fa	RUG10188.fa	0.9796	0.86	173
RUG10238.fa	RUG10830.fa	0.9895	0.87	173
RUG10830.fa	RUG10238.fa	0.9895	0.87	173
RUG10261.fa	RUG10830.fa	0.9905	0.77	173
RUG10830.fa	RUG10261.fa	0.9904	0.77	173
RUG10376.fa	RUG10830.fa	0.9228	0.72	173
RUG10830.fa	RUG10376.fa	0.9228	0.72	173
RUG10738.fa	RUG10830.fa	0.9857	0.73	173
RUG10830.fa	RUG10738.fa	0.9859	0.73	173
RUG10759.fa	RUG10830.fa	0.985	0.78	173
RUG10830.fa	RUG10759.fa	0.9848	0.78	173
bg5r2_bin.28.fa	RUG11270.fa	0.9825	0.92	627
RUG11063.fa	pellets_co_bin.2666.fa	0.9754	0.74	173
RUG10188.fa	RUG11063.fa	0.9829	0.8	173
RUG11063.fa	RUG10188.fa	0.9828	0.8	173
RUG10238.fa	RUG11063.fa	0.9901	0.75	173
RUG11063.fa	RUG10238.fa	0.99	0.75	173
RUG10261.fa	RUG11063.fa	0.9945	0.75	173
RUG11063.fa	RUG10261.fa	0.9945	0.75	173
RUG10376.fa	RUG11063.fa	0.92	0.69	173
RUG11063.fa	RUG10376.fa	0.9204	0.69	173
RUG10738.fa	RUG11063.fa	0.9885	0.74	173
RUG11063.fa	RUG10738.fa	0.9882	0.74	173
RUG10759.fa	RUG11063.fa	0.9869	0.75	173
RUG11063.fa	RUG10759.fa	0.9869	0.75	173
RUG10830.fa	RUG11063.fa	0.9857	0.8	173
RUG11063.fa	RUG10830.fa	0.9862	0.8	173
rg0r2_cm_bin.56.fa	RUG13706.fa	0.9825	0.72	1501
RUG11608.fa	pellets_co_bin.2666.fa	0.9747	0.82	173
RUG10188.fa	RUG11608.fa	0.9727	0.77	173
RUG11608.fa	RUG10188.fa	0.972	0.77	173
RUG10238.fa	RUG11608.fa	0.9875	0.83	173
RUG11608.fa	RUG10238.fa	0.9872	0.83	173
RUG10261.fa	RUG11608.fa	0.9908	0.76	173
RUG11608.fa	RUG10261.fa	0.9908	0.76	173
RUG10376.fa	RUG11608.fa	0.9144	0.69	173
RUG11608.fa	RUG10376.fa	0.9149	0.69	173
RUG10738.fa	RUG11608.fa	0.9835	0.73	173
RUG11608.fa	RUG10738.fa	0.9835	0.73	173
RUG10759.fa	RUG11608.fa	0.9894	0.8	173
RUG11608.fa	RUG10759.fa	0.9892	0.8	173
RUG10830.fa	RUG11608.fa	0.9817	0.81	173
RUG11608.fa	RUG10830.fa	0.982	0.81	173
RUG11063.fa	RUG11608.fa	0.9853	0.79	173
RUG11608.fa	RUG11063.fa	0.9854	0.79	173
rg0r2_cm_bin.56.fa	RUG14694.fa	0.9824	0.68	1501
RUG11996.fa	pellets_co_bin.2666.fa	0.9693	0.84	173
RUG10188.fa	RUG11996.fa	0.983	0.81	173
RUG11996.fa	RUG10188.fa	0.9831	0.81	173
RUG10238.fa	RUG11996.fa	0.9824	0.82	173
RUG11996.fa	RUG10238.fa	0.9824	0.82	173
RUG10261.fa	RUG11996.fa	0.9847	0.76	173
RUG11996.fa	RUG10261.fa	0.9849	0.76	173
RUG10376.fa	RUG11996.fa	0.9159	0.69	173
RUG11996.fa	RUG10376.fa	0.916	0.69	173
RUG10738.fa	RUG11996.fa	0.9794	0.73	173
RUG11996.fa	RUG10738.fa	0.9794	0.73	173
RUG10759.fa	RUG11996.fa	0.9793	0.78	173
RUG11996.fa	RUG10759.fa	0.9794	0.78	173
RUG10830.fa	RUG11996.fa	0.9812	0.83	173
RUG11996.fa	RUG10830.fa	0.9808	0.83	173
RUG11063.fa	RUG11996.fa	0.9826	0.79	173
RUG11996.fa	RUG11063.fa	0.9827	0.79	173
RUG11608.fa	RUG11996.fa	0.9717	0.76	173
RUG11996.fa	RUG11608.fa	0.972	0.76	173
xg10r1_bin.7.fa	RUG12006.fa	0.9824	0.91	1410
RUG12086.fa	pellets_co_bin.2666.fa	0.9746	0.83	173
RUG10188.fa	RUG12086.fa	0.9793	0.78	173
RUG12086.fa	RUG10188.fa	0.979	0.78	173
RUG10238.fa	RUG12086.fa	0.9908	0.85	173
RUG12086.fa	RUG10238.fa	0.9908	0.85	173
RUG10261.fa	RUG12086.fa	0.9911	0.78	173
RUG12086.fa	RUG10261.fa	0.9909	0.78	173
RUG10376.fa	RUG12086.fa	0.9202	0.69	173
RUG12086.fa	RUG10376.fa	0.9201	0.69	173
RUG10738.fa	RUG12086.fa	0.9899	0.72	173
RUG12086.fa	RUG10738.fa	0.9899	0.72	173
RUG10759.fa	RUG12086.fa	0.989	0.77	173
RUG12086.fa	RUG10759.fa	0.9891	0.77	173
RUG10830.fa	RUG12086.fa	0.9885	0.82	173
RUG12086.fa	RUG10830.fa	0.9886	0.82	173
RUG11063.fa	RUG12086.fa	0.9859	0.79	173
RUG12086.fa	RUG11063.fa	0.986	0.79	173
RUG11608.fa	RUG12086.fa	0.9857	0.77	173
RUG12086.fa	RUG11608.fa	0.9857	0.77	173
RUG11996.fa	RUG12086.fa	0.9802	0.76	173
RUG12086.fa	RUG11996.fa	0.98	0.76	173
xg10r1_bin.7.fa	Streptococcus_equinus_pGA-7.fa	0.9818	0.91	1410
RUG12954.fa	pellets_co_bin.2666.fa	0.9718	0.84	173
RUG10188.fa	RUG12954.fa	0.9827	0.82	173
RUG12954.fa	RUG10188.fa	0.9825	0.82	173
RUG10238.fa	RUG12954.fa	0.9874	0.84	173
RUG12954.fa	RUG10238.fa	0.9874	0.84	173
RUG10261.fa	RUG12954.fa	0.989	0.76	173
RUG12954.fa	RUG10261.fa	0.989	0.76	173
RUG10376.fa	RUG12954.fa	0.9184	0.67	173
RUG12954.fa	RUG10376.fa	0.9187	0.67	173
RUG10738.fa	RUG12954.fa	0.9843	0.71	173
RUG12954.fa	RUG10738.fa	0.9844	0.71	173
RUG10759.fa	RUG12954.fa	0.9821	0.78	173
RUG12954.fa	RUG10759.fa	0.9818	0.78	173
RUG10830.fa	RUG12954.fa	0.983	0.84	173
RUG12954.fa	RUG10830.fa	0.9832	0.84	173
RUG11063.fa	RUG12954.fa	0.9879	0.77	173
RUG12954.fa	RUG11063.fa	0.9879	0.77	173
RUG11608.fa	RUG12954.fa	0.9797	0.78	173
RUG12954.fa	RUG11608.fa	0.9797	0.78	173
RUG11996.fa	RUG12954.fa	0.981	0.79	173
RUG12954.fa	RUG11996.fa	0.981	0.79	173
RUG12086.fa	RUG12954.fa	0.9842	0.76	173
RUG12954.fa	RUG12086.fa	0.9842	0.76	173
xg10r1_bin.7.fa	Streptococcus_equinus_pR-5.fa	0.9817	0.91	1410
RUG12982.fa	pellets_co_bin.2666.fa	0.9765	0.79	173
RUG10188.fa	RUG12982.fa	0.9751	0.81	173
RUG12982.fa	RUG10188.fa	0.9744	0.81	173
RUG10238.fa	RUG12982.fa	0.9822	0.78	173
RUG12982.fa	RUG10238.fa	0.9817	0.78	173
RUG10261.fa	RUG12982.fa	0.9838	0.74	173
RUG12982.fa	RUG10261.fa	0.9836	0.74	173
RUG10376.fa	RUG12982.fa	0.9207	0.71	173
RUG12982.fa	RUG10376.fa	0.9206	0.71	173
RUG10738.fa	RUG12982.fa	0.9822	0.7	173
RUG12982.fa	RUG10738.fa	0.9817	0.7	173
RUG10759.fa	RUG12982.fa	0.9827	0.73	173
RUG12982.fa	RUG10759.fa	0.9825	0.73	173
RUG10830.fa	RUG12982.fa	0.9794	0.78	173
RUG12982.fa	RUG10830.fa	0.9791	0.78	173
RUG11063.fa	RUG12982.fa	0.9813	0.74	173
RUG12982.fa	RUG11063.fa	0.9811	0.74	173
RUG11608.fa	RUG12982.fa	0.9854	0.79	173
RUG12982.fa	RUG11608.fa	0.9851	0.79	173
RUG11996.fa	RUG12982.fa	0.9755	0.79	173
RUG12982.fa	RUG11996.fa	0.9748	0.79	173
RUG12086.fa	RUG12982.fa	0.9826	0.77	173
RUG12982.fa	RUG12086.fa	0.9824	0.77	173
RUG12954.fa	RUG12982.fa	0.9797	0.76	173
RUG12982.fa	RUG12954.fa	0.9795	0.76	173
xg10r1_bin.7.fa	Streptococcus_bovis_B315.fa	0.9816	0.92	1410
RUG12995.fa	pellets_co_bin.2666.fa	0.9708	0.85	173
RUG10188.fa	RUG12995.fa	0.9862	0.86	173
RUG12995.fa	RUG10188.fa	0.9861	0.86	173
RUG10238.fa	RUG12995.fa	0.9819	0.85	173
RUG12995.fa	RUG10238.fa	0.982	0.85	173
RUG10261.fa	RUG12995.fa	0.9828	0.78	173
RUG12995.fa	RUG10261.fa	0.9834	0.78	173
RUG10376.fa	RUG12995.fa	0.9157	0.73	173
RUG12995.fa	RUG10376.fa	0.9159	0.73	173
RUG10738.fa	RUG12995.fa	0.9766	0.75	173
RUG12995.fa	RUG10738.fa	0.9764	0.75	173
RUG10759.fa	RUG12995.fa	0.9765	0.8	173
RUG12995.fa	RUG10759.fa	0.9772	0.8	173
RUG10830.fa	RUG12995.fa	0.9777	0.85	173
RUG12995.fa	RUG10830.fa	0.9772	0.85	173
RUG11063.fa	RUG12995.fa	0.9797	0.81	173
RUG12995.fa	RUG11063.fa	0.9798	0.81	173
RUG11608.fa	RUG12995.fa	0.9698	0.78	173
RUG12995.fa	RUG11608.fa	0.9698	0.78	173
RUG11996.fa	RUG12995.fa	0.9841	0.79	173
RUG12995.fa	RUG11996.fa	0.984	0.79	173
RUG12086.fa	RUG12995.fa	0.9768	0.79	173
RUG12995.fa	RUG12086.fa	0.977	0.79	173
RUG12954.fa	RUG12995.fa	0.9798	0.82	173
RUG12995.fa	RUG12954.fa	0.9798	0.82	173
RUG12982.fa	RUG12995.fa	0.9739	0.81	173
RUG12995.fa	RUG12982.fa	0.9746	0.81	173
xg10r1_bin.7.fa	Streptococcus_equinus_GA-1.fa	0.9816	0.91	1410
RUG13036.fa	pellets_co_bin.2666.fa	0.9758	0.83	173
RUG10188.fa	RUG13036.fa	0.98	0.81	173
RUG13036.fa	RUG10188.fa	0.98	0.81	173
RUG10238.fa	RUG13036.fa	0.9928	0.85	173
RUG13036.fa	RUG10238.fa	0.9928	0.85	173
RUG10261.fa	RUG13036.fa	0.9942	0.8	173
RUG13036.fa	RUG10261.fa	0.9942	0.8	173
RUG10376.fa	RUG13036.fa	0.918	0.69	173
RUG13036.fa	RUG10376.fa	0.918	0.69	173
RUG10738.fa	RUG13036.fa	0.9889	0.74	173
RUG13036.fa	RUG10738.fa	0.9888	0.74	173
RUG10759.fa	RUG13036.fa	0.9905	0.81	173
RUG13036.fa	RUG10759.fa	0.9904	0.81	173
RUG10830.fa	RUG13036.fa	0.9867	0.83	173
RUG13036.fa	RUG10830.fa	0.9862	0.83	173
RUG11063.fa	RUG13036.fa	0.9896	0.82	173
RUG13036.fa	RUG11063.fa	0.9898	0.82	173
RUG11608.fa	RUG13036.fa	0.9873	0.8	173
RUG13036.fa	RUG11608.fa	0.9875	0.8	173
RUG11996.fa	RUG13036.fa	0.9808	0.8	173
RUG13036.fa	RUG11996.fa	0.9807	0.8	173
RUG12086.fa	RUG13036.fa	0.99	0.78	173
RUG13036.fa	RUG12086.fa	0.99	0.78	173
RUG12954.fa	RUG13036.fa	0.9853	0.77	173
RUG13036.fa	RUG12954.fa	0.9853	0.77	173
RUG12982.fa	RUG13036.fa	0.9826	0.79	173
RUG13036.fa	RUG12982.fa	0.983	0.79	173
RUG12995.fa	RUG13036.fa	0.9785	0.82	173
RUG13036.fa	RUG12995.fa	0.9783	0.82	173
rg0r2_cm_bin.56.fa	RUG14334.fa	0.9815	0.75	1501
RUG13366.fa	pellets_co_bin.2666.fa	0.9702	0.8	173
RUG10188.fa	RUG13366.fa	0.975	0.73	173
RUG13366.fa	RUG10188.fa	0.9747	0.73	173
RUG10238.fa	RUG13366.fa	0.9902	0.83	173
RUG13366.fa	RUG10238.fa	0.99	0.83	173
RUG10261.fa	RUG13366.fa	0.9897	0.75	173
RUG13366.fa	RUG10261.fa	0.9897	0.75	173
RUG10376.fa	RUG13366.fa	0.9191	0.66	173
RUG13366.fa	RUG10376.fa	0.919	0.66	173
RUG10738.fa	RUG13366.fa	0.9835	0.7	173
RUG13366.fa	RUG10738.fa	0.9832	0.7	173
RUG10759.fa	RUG13366.fa	0.9855	0.76	173
RUG13366.fa	RUG10759.fa	0.9855	0.76	173
RUG10830.fa	RUG13366.fa	0.9875	0.78	173
RUG13366.fa	RUG10830.fa	0.9873	0.78	173
RUG11063.fa	RUG13366.fa	0.9859	0.76	173
RUG13366.fa	RUG11063.fa	0.9859	0.76	173
RUG11608.fa	RUG13366.fa	0.9801	0.7	173
RUG13366.fa	RUG11608.fa	0.9804	0.7	173
RUG11996.fa	RUG13366.fa	0.9772	0.62	173
RUG13366.fa	RUG11996.fa	0.9769	0.62	173
RUG12086.fa	RUG13366.fa	0.9868	0.75	173
RUG13366.fa	RUG12086.fa	0.987	0.75	173
RUG12954.fa	RUG13366.fa	0.9794	0.71	173
RUG13366.fa	RUG12954.fa	0.9791	0.71	173
RUG12982.fa	RUG13366.fa	0.979	0.76	173
RUG13366.fa	RUG12982.fa	0.9795	0.76	173
RUG12995.fa	RUG13366.fa	0.9739	0.67	173
RUG13366.fa	RUG12995.fa	0.9738	0.67	173
RUG13036.fa	RUG13366.fa	0.9884	0.76	173
RUG13366.fa	RUG13036.fa	0.9882	0.76	173
NoAnti_co_megahit_ag0r3_bin.68.fa	RUG10559.fa	0.9814	0.91	639
RUG13441.fa	pellets_co_bin.2666.fa	0.9759	0.75	173
RUG10188.fa	RUG13441.fa	0.979	0.79	173
RUG13441.fa	RUG10188.fa	0.9788	0.79	173
RUG10238.fa	RUG13441.fa	0.9909	0.75	173
RUG13441.fa	RUG10238.fa	0.9909	0.75	173
RUG10261.fa	RUG13441.fa	0.9933	0.72	173
RUG13441.fa	RUG10261.fa	0.9934	0.72	173
RUG10376.fa	RUG13441.fa	0.9188	0.69	173
RUG13441.fa	RUG10376.fa	0.9189	0.69	173
RUG10738.fa	RUG13441.fa	0.9883	0.71	173
RUG13441.fa	RUG10738.fa	0.9883	0.71	173
RUG10759.fa	RUG13441.fa	0.9888	0.73	173
RUG13441.fa	RUG10759.fa	0.9888	0.73	173
RUG10830.fa	RUG13441.fa	0.9859	0.79	173
RUG13441.fa	RUG10830.fa	0.9861	0.79	173
RUG11063.fa	RUG13441.fa	0.9876	0.73	173
RUG13441.fa	RUG11063.fa	0.9879	0.73	173
RUG11608.fa	RUG13441.fa	0.9847	0.81	173
RUG13441.fa	RUG11608.fa	0.9852	0.81	173
RUG11996.fa	RUG13441.fa	0.9778	0.79	173
RUG13441.fa	RUG11996.fa	0.9773	0.79	173
RUG12086.fa	RUG13441.fa	0.9877	0.79	173
RUG13441.fa	RUG12086.fa	0.9878	0.79	173
RUG12954.fa	RUG13441.fa	0.9842	0.77	173
RUG13441.fa	RUG12954.fa	0.984	0.77	173
RUG12982.fa	RUG13441.fa	0.9841	0.74	173
RUG13441.fa	RUG12982.fa	0.9846	0.74	173
RUG12995.fa	RUG13441.fa	0.9755	0.81	173
RUG13441.fa	RUG12995.fa	0.9763	0.81	173
RUG13036.fa	RUG13441.fa	0.9921	0.79	173
RUG13441.fa	RUG13036.fa	0.9921	0.79	173
RUG13366.fa	RUG13441.fa	0.9848	0.78	173
RUG13441.fa	RUG13366.fa	0.9849	0.78	173
NoAnti_co_megahit_ag0r3_bin.68.fa	RUG14794.fa	0.9812	0.93	639
RUG13677.fa	pellets_co_bin.2666.fa	0.9736	0.81	173
RUG10188.fa	RUG13677.fa	0.981	0.87	173
RUG13677.fa	RUG10188.fa	0.9806	0.87	173
RUG10238.fa	RUG13677.fa	0.9893	0.83	173
RUG13677.fa	RUG10238.fa	0.9895	0.83	173
RUG10261.fa	RUG13677.fa	0.9905	0.75	173
RUG13677.fa	RUG10261.fa	0.9906	0.75	173
RUG10376.fa	RUG13677.fa	0.9206	0.76	173
RUG13677.fa	RUG10376.fa	0.9206	0.76	173
RUG10738.fa	RUG13677.fa	0.9865	0.75	173
RUG13677.fa	RUG10738.fa	0.9866	0.75	173
RUG10759.fa	RUG13677.fa	0.9879	0.78	173
RUG13677.fa	RUG10759.fa	0.9875	0.78	173
RUG10830.fa	RUG13677.fa	0.9866	0.87	173
RUG13677.fa	RUG10830.fa	0.9866	0.87	173
RUG11063.fa	RUG13677.fa	0.987	0.76	173
RUG13677.fa	RUG11063.fa	0.9873	0.76	173
RUG11608.fa	RUG13677.fa	0.9832	0.85	173
RUG13677.fa	RUG11608.fa	0.9836	0.85	173
RUG11996.fa	RUG13677.fa	0.9809	0.84	173
RUG13677.fa	RUG11996.fa	0.9809	0.84	173
RUG12086.fa	RUG13677.fa	0.9892	0.85	173
RUG13677.fa	RUG12086.fa	0.9894	0.85	173
RUG12954.fa	RUG13677.fa	0.9847	0.85	173
RUG13677.fa	RUG12954.fa	0.9844	0.85	173
RUG12982.fa	RUG13677.fa	0.9794	0.79	173
RUG13677.fa	RUG12982.fa	0.9798	0.79	173
RUG12995.fa	RUG13677.fa	0.978	0.87	173
RUG13677.fa	RUG12995.fa	0.9784	0.87	173
RUG13036.fa	RUG13677.fa	0.9882	0.86	173
RUG13677.fa	RUG13036.fa	0.988	0.86	173
RUG13366.fa	RUG13677.fa	0.9889	0.83	173
RUG13677.fa	RUG13366.fa	0.9892	0.83	173
RUG13441.fa	RUG13677.fa	0.9869	0.77	173
RUG13677.fa	RUG13441.fa	0.9869	0.77	173
xg10r1_bin.7.fa	Streptococcus_bovis_C277.fa	0.9812	0.9	1410
RUG14349.fa	pellets_co_bin.2666.fa	0.9733	0.88	173
RUG10188.fa	RUG14349.fa	0.9777	0.82	173
RUG14349.fa	RUG10188.fa	0.9774	0.82	173
RUG10238.fa	RUG14349.fa	0.9894	0.89	173
RUG14349.fa	RUG10238.fa	0.9896	0.89	173
RUG10261.fa	RUG14349.fa	0.9924	0.81	173
RUG14349.fa	RUG10261.fa	0.9923	0.81	173
RUG10376.fa	RUG14349.fa	0.917	0.71	173
RUG14349.fa	RUG10376.fa	0.9173	0.71	173
RUG10738.fa	RUG14349.fa	0.9892	0.77	173
RUG14349.fa	RUG10738.fa	0.9891	0.77	173
RUG10759.fa	RUG14349.fa	0.988	0.82	173
RUG14349.fa	RUG10759.fa	0.9882	0.82	173
RUG10830.fa	RUG14349.fa	0.9846	0.9	173
RUG14349.fa	RUG10830.fa	0.9848	0.9	173
RUG11063.fa	RUG14349.fa	0.9843	0.83	173
RUG14349.fa	RUG11063.fa	0.9847	0.83	173
RUG11608.fa	RUG14349.fa	0.9825	0.81	173
RUG14349.fa	RUG11608.fa	0.9827	0.81	173
RUG11996.fa	RUG14349.fa	0.9764	0.81	173
RUG14349.fa	RUG11996.fa	0.9762	0.81	173
RUG12086.fa	RUG14349.fa	0.9924	0.84	173
RUG14349.fa	RUG12086.fa	0.9923	0.84	173
RUG12954.fa	RUG14349.fa	0.9827	0.82	173
RUG14349.fa	RUG12954.fa	0.9827	0.82	173
RUG12982.fa	RUG14349.fa	0.9818	0.82	173
RUG14349.fa	RUG12982.fa	0.9819	0.82	173
RUG12995.fa	RUG14349.fa	0.9738	0.84	173
RUG14349.fa	RUG12995.fa	0.9736	0.84	173
RUG13036.fa	RUG14349.fa	0.9912	0.84	173
RUG14349.fa	RUG13036.fa	0.9911	0.84	173
RUG13366.fa	RUG14349.fa	0.9828	0.76	173
RUG14349.fa	RUG13366.fa	0.9827	0.76	173
RUG13441.fa	RUG14349.fa	0.9887	0.84	173
RUG14349.fa	RUG13441.fa	0.9887	0.84	173
RUG13677.fa	RUG14349.fa	0.9855	0.91	173
RUG14349.fa	RUG13677.fa	0.9854	0.91	173
xg10r1_bin.7.fa	Streptococcus_bovis_ES1.fa	0.9812	0.9	1410
RUG14362.fa	pellets_co_bin.2666.fa	0.9721	0.76	173
RUG10188.fa	RUG14362.fa	0.9731	0.69	173
RUG14362.fa	RUG10188.fa	0.9728	0.69	173
RUG10238.fa	RUG14362.fa	0.9886	0.79	173
RUG14362.fa	RUG10238.fa	0.9887	0.79	173
RUG10261.fa	RUG14362.fa	0.9927	0.77	173
RUG14362.fa	RUG10261.fa	0.9927	0.77	173
RUG10376.fa	RUG14362.fa	0.9157	0.62	173
RUG14362.fa	RUG10376.fa	0.9156	0.62	173
RUG10738.fa	RUG14362.fa	0.9904	0.79	173
RUG14362.fa	RUG10738.fa	0.9903	0.79	173
RUG10759.fa	RUG14362.fa	0.9856	0.76	173
RUG14362.fa	RUG10759.fa	0.9865	0.76	173
RUG10830.fa	RUG14362.fa	0.9822	0.75	173
RUG14362.fa	RUG10830.fa	0.9821	0.75	173
RUG11063.fa	RUG14362.fa	0.9862	0.75	173
RUG14362.fa	RUG11063.fa	0.9862	0.75	173
RUG11608.fa	RUG14362.fa	0.9835	0.68	173
RUG14362.fa	RUG11608.fa	0.9835	0.68	173
RUG11996.fa	RUG14362.fa	0.9699	0.61	173
RUG14362.fa	RUG11996.fa	0.9698	0.61	173
RUG12086.fa	RUG14362.fa	0.9864	0.7	173
RUG14362.fa	RUG12086.fa	0.9865	0.7	173
RUG12954.fa	RUG14362.fa	0.9806	0.69	173
RUG14362.fa	RUG12954.fa	0.9807	0.69	173
RUG12982.fa	RUG14362.fa	0.9783	0.72	173
RUG14362.fa	RUG12982.fa	0.9786	0.72	173
RUG12995.fa	RUG14362.fa	0.971	0.65	173
RUG14362.fa	RUG12995.fa	0.9711	0.65	173
RUG13036.fa	RUG14362.fa	0.9872	0.75	173
RUG14362.fa	RUG13036.fa	0.9871	0.75	173
RUG13366.fa	RUG14362.fa	0.98	0.58	173
RUG14362.fa	RUG13366.fa	0.9802	0.58	173
RUG13441.fa	RUG14362.fa	0.9851	0.74	173
RUG14362.fa	RUG13441.fa	0.9851	0.74	173
RUG13677.fa	RUG14362.fa	0.9825	0.77	173
RUG14362.fa	RUG13677.fa	0.9828	0.77	173
RUG14349.fa	RUG14362.fa	0.9859	0.73	173
RUG14362.fa	RUG14349.fa	0.9857	0.73	173
xg10r1_bin.7.fa	Streptococcus_equinus_ATCC_33317.fa	0.9812	0.91	1410
RUG14756.fa	pellets_co_bin.2666.fa	0.9741	0.73	173
RUG10188.fa	RUG14756.fa	0.9846	0.83	173
RUG14756.fa	RUG10188.fa	0.9846	0.83	173
RUG10238.fa	RUG14756.fa	0.9903	0.76	173
RUG14756.fa	RUG10238.fa	0.9902	0.76	173
RUG10261.fa	RUG14756.fa	0.9928	0.67	173
RUG14756.fa	RUG10261.fa	0.9928	0.67	173
RUG10376.fa	RUG14756.fa	0.9208	0.71	173
RUG14756.fa	RUG10376.fa	0.9208	0.71	173
RUG10738.fa	RUG14756.fa	0.9875	0.74	173
RUG14756.fa	RUG10738.fa	0.9876	0.74	173
RUG10759.fa	RUG14756.fa	0.9881	0.75	173
RUG14756.fa	RUG10759.fa	0.9882	0.75	173
RUG10830.fa	RUG14756.fa	0.9867	0.81	173
RUG14756.fa	RUG10830.fa	0.9872	0.81	173
RUG11063.fa	RUG14756.fa	0.9907	0.73	173
RUG14756.fa	RUG11063.fa	0.9908	0.73	173
RUG11608.fa	RUG14756.fa	0.987	0.8	173
RUG14756.fa	RUG11608.fa	0.987	0.8	173
RUG11996.fa	RUG14756.fa	0.9825	0.8	173
RUG14756.fa	RUG11996.fa	0.9824	0.8	173
RUG12086.fa	RUG14756.fa	0.989	0.8	173
RUG14756.fa	RUG12086.fa	0.989	0.8	173
RUG12954.fa	RUG14756.fa	0.9896	0.81	173
RUG14756.fa	RUG12954.fa	0.9896	0.81	173
RUG12982.fa	RUG14756.fa	0.9821	0.77	173
RUG14756.fa	RUG12982.fa	0.9824	0.77	173
RUG12995.fa	RUG14756.fa	0.9845	0.84	173
RUG14756.fa	RUG12995.fa	0.9845	0.84	173
RUG13036.fa	RUG14756.fa	0.9888	0.83	173
RUG14756.fa	RUG13036.fa	0.9889	0.83	173
RUG13366.fa	RUG14756.fa	0.9877	0.77	173
RUG14756.fa	RUG13366.fa	0.9877	0.77	173
RUG13441.fa	RUG14756.fa	0.9898	0.72	173
RUG14756.fa	RUG13441.fa	0.9899	0.72	173
RUG13677.fa	RUG14756.fa	0.9896	0.8	173
RUG14756.fa	RUG13677.fa	0.9896	0.8	173
RUG14349.fa	RUG14756.fa	0.9884	0.84	173
RUG14756.fa	RUG14349.fa	0.9885	0.84	173
RUG14362.fa	RUG14756.fa	0.9845	0.77	173
RUG14756.fa	RUG14362.fa	0.9848	0.77	173
RUG12954.fa	RUG12954.fa	1	1	173
RUG10261.fa	RUG10261.fa	1	1	173
RUG13441.fa	RUG13441.fa	1	1	173
rg0r2_cm_bin.56.fa	RUG10663.fa	0.9811	0.67	1501
RUG11996.fa	RUG11996.fa	1	1	173
RUG12995.fa	RUG12995.fa	1	1	173
RUG13366.fa	RUG13366.fa	1	1	173
RUG10238.fa	RUG10238.fa	1	1	173
RUG13677.fa	RUG13677.fa	1	1	173
RUG14756.fa	RUG14756.fa	1	1	173
RUG10830.fa	RUG10830.fa	1	1	173
RUG11063.fa	RUG11063.fa	1	1	173
RUG14349.fa	RUG14349.fa	1	1	173
RUG12982.fa	RUG12982.fa	1	1	173
RUG10738.fa	RUG10738.fa	1	1	173
RUG10376.fa	RUG10376.fa	1	1	173
RUG11608.fa	RUG11608.fa	1	1	173
RUG14362.fa	RUG14362.fa	1	1	173
RUG10759.fa	RUG10759.fa	1	1	173
RUG12086.fa	RUG12086.fa	1	1	173
RUG13036.fa	RUG13036.fa	1	1	173
RUG10188.fa	RUG10188.fa	1	1	173
RUG14697.fa	RUG14697.fa	1	1	174
RUG13476.fa	RUG13476.fa	1	1	175
xg10r1_bin.7.fa	Streptococcus_bovis_SN033.fa	0.9811	0.91	1410
RUG10064.fa	RUG10252.fa	0.9811	0.89	177
RUG10252.fa	RUG10064.fa	0.9812	0.89	177
RUG10064.fa	RUG10969.fa	0.977	0.86	177
RUG10969.fa	RUG10064.fa	0.9772	0.86	177
RUG10252.fa	RUG10969.fa	0.9756	0.9	177
RUG10969.fa	RUG10252.fa	0.9755	0.9	177
RUG10064.fa	RUG11103.fa	0.9753	0.82	177
RUG11103.fa	RUG10064.fa	0.9754	0.82	177
RUG10252.fa	RUG11103.fa	0.9731	0.89	177
RUG11103.fa	RUG10252.fa	0.9733	0.89	177
RUG10969.fa	RUG11103.fa	0.9783	0.85	177
RUG11103.fa	RUG10969.fa	0.9779	0.85	177
RUG10064.fa	RUG11662.fa	0.9761	0.69	177
RUG11662.fa	RUG10064.fa	0.9764	0.69	177
RUG10252.fa	RUG11662.fa	0.9749	0.78	177
RUG11662.fa	RUG10252.fa	0.9746	0.78	177
RUG10969.fa	RUG11662.fa	0.9805	0.63	177
RUG11662.fa	RUG10969.fa	0.9805	0.63	177
RUG11103.fa	RUG11662.fa	0.9821	0.75	177
RUG11662.fa	RUG11103.fa	0.9821	0.75	177
RUG10064.fa	RUG11980.fa	0.981	0.74	177
RUG11980.fa	RUG10064.fa	0.9811	0.74	177
RUG10252.fa	RUG11980.fa	0.9795	0.82	177
RUG11980.fa	RUG10252.fa	0.9793	0.82	177
RUG10969.fa	RUG11980.fa	0.984	0.77	177
RUG11980.fa	RUG10969.fa	0.9841	0.77	177
RUG11103.fa	RUG11980.fa	0.9745	0.75	177
RUG11980.fa	RUG11103.fa	0.9743	0.75	177
RUG11662.fa	RUG11980.fa	0.9783	0.66	177
RUG11980.fa	RUG11662.fa	0.9783	0.66	177
RUG10064.fa	RUG12155.fa	0.9777	0.83	177
RUG12155.fa	RUG10064.fa	0.9779	0.83	177
RUG10252.fa	RUG12155.fa	0.9748	0.78	177
RUG12155.fa	RUG10252.fa	0.9749	0.78	177
RUG10969.fa	RUG12155.fa	0.9789	0.86	177
RUG12155.fa	RUG10969.fa	0.9789	0.86	177
RUG11103.fa	RUG12155.fa	0.9796	0.83	177
RUG12155.fa	RUG11103.fa	0.9796	0.83	177
RUG11662.fa	RUG12155.fa	0.9795	0.76	177
RUG12155.fa	RUG11662.fa	0.9796	0.76	177
RUG11980.fa	RUG12155.fa	0.9801	0.76	177
RUG12155.fa	RUG11980.fa	0.98	0.76	177
RUG10064.fa	RUG12237.fa	0.9838	0.71	177
RUG12237.fa	RUG10064.fa	0.9838	0.71	177
RUG10252.fa	RUG12237.fa	0.9807	0.81	177
RUG12237.fa	RUG10252.fa	0.9805	0.81	177
RUG10969.fa	RUG12237.fa	0.9776	0.67	177
RUG12237.fa	RUG10969.fa	0.9773	0.67	177
RUG11103.fa	RUG12237.fa	0.9753	0.75	177
RUG12237.fa	RUG11103.fa	0.9755	0.75	177
RUG11662.fa	RUG12237.fa	0.976	0.63	177
RUG12237.fa	RUG11662.fa	0.9758	0.63	177
RUG11980.fa	RUG12237.fa	0.9813	0.69	177
RUG12237.fa	RUG11980.fa	0.9814	0.69	177
RUG12155.fa	RUG12237.fa	0.9789	0.77	177
RUG12237.fa	RUG12155.fa	0.9789	0.77	177
RUG10064.fa	RUG12275.fa	0.9779	0.76	177
RUG12275.fa	RUG10064.fa	0.978	0.76	177
RUG10252.fa	RUG12275.fa	0.9753	0.83	177
RUG12275.fa	RUG10252.fa	0.9751	0.83	177
RUG10969.fa	RUG12275.fa	0.9816	0.79	177
RUG12275.fa	RUG10969.fa	0.9816	0.79	177
RUG11103.fa	RUG12275.fa	0.9789	0.78	177
RUG12275.fa	RUG11103.fa	0.9789	0.78	177
RUG11662.fa	RUG12275.fa	0.9804	0.71	177
RUG12275.fa	RUG11662.fa	0.9805	0.71	177
RUG11980.fa	RUG12275.fa	0.9798	0.72	177
RUG12275.fa	RUG11980.fa	0.9796	0.72	177
RUG12155.fa	RUG12275.fa	0.9995	0.86	177
RUG12275.fa	RUG12155.fa	0.9995	0.86	177
RUG12237.fa	RUG12275.fa	0.9802	0.74	177
RUG12275.fa	RUG12237.fa	0.9801	0.74	177
RUG10064.fa	RUG12666.fa	0.9791	0.77	177
RUG12666.fa	RUG10064.fa	0.979	0.77	177
RUG10252.fa	RUG12666.fa	0.9747	0.83	177
RUG12666.fa	RUG10252.fa	0.9748	0.83	177
RUG10969.fa	RUG12666.fa	0.9912	0.82	177
RUG12666.fa	RUG10969.fa	0.9912	0.82	177
RUG11103.fa	RUG12666.fa	0.9771	0.79	177
RUG12666.fa	RUG11103.fa	0.9772	0.79	177
RUG11662.fa	RUG12666.fa	0.9809	0.7	177
RUG12666.fa	RUG11662.fa	0.9808	0.7	177
RUG11980.fa	RUG12666.fa	0.9827	0.72	177
RUG12666.fa	RUG11980.fa	0.983	0.72	177
RUG12155.fa	RUG12666.fa	0.9828	0.81	177
RUG12666.fa	RUG12155.fa	0.9829	0.81	177
RUG12237.fa	RUG12666.fa	0.98	0.71	177
RUG12666.fa	RUG12237.fa	0.9799	0.71	177
RUG12275.fa	RUG12666.fa	0.9825	0.74	177
RUG12666.fa	RUG12275.fa	0.9825	0.74	177
RUG10064.fa	RUG12711.fa	0.979	0.75	177
RUG12711.fa	RUG10064.fa	0.979	0.75	177
RUG10252.fa	RUG12711.fa	0.9748	0.84	177
RUG12711.fa	RUG10252.fa	0.9748	0.84	177
RUG10969.fa	RUG12711.fa	0.983	0.76	177
RUG12711.fa	RUG10969.fa	0.9828	0.76	177
RUG11103.fa	RUG12711.fa	0.9797	0.79	177
RUG12711.fa	RUG11103.fa	0.9796	0.79	177
RUG11662.fa	RUG12711.fa	0.9818	0.71	177
RUG12711.fa	RUG11662.fa	0.9815	0.71	177
RUG11980.fa	RUG12711.fa	0.9794	0.71	177
RUG12711.fa	RUG11980.fa	0.9793	0.71	177
RUG12155.fa	RUG12711.fa	0.9839	0.79	177
RUG12711.fa	RUG12155.fa	0.984	0.79	177
RUG12237.fa	RUG12711.fa	0.9786	0.7	177
RUG12711.fa	RUG12237.fa	0.9786	0.7	177
RUG12275.fa	RUG12711.fa	0.9855	0.75	177
RUG12711.fa	RUG12275.fa	0.9856	0.75	177
RUG12666.fa	RUG12711.fa	0.9845	0.73	177
RUG12711.fa	RUG12666.fa	0.9844	0.73	177
RUG10064.fa	RUG13094.fa	0.9797	0.78	177
RUG13094.fa	RUG10064.fa	0.9797	0.78	177
RUG10252.fa	RUG13094.fa	0.977	0.84	177
RUG13094.fa	RUG10252.fa	0.9769	0.84	177
RUG10969.fa	RUG13094.fa	0.989	0.76	177
RUG13094.fa	RUG10969.fa	0.989	0.76	177
RUG11103.fa	RUG13094.fa	0.9796	0.8	177
RUG13094.fa	RUG11103.fa	0.9796	0.8	177
RUG11662.fa	RUG13094.fa	0.9814	0.65	177
RUG13094.fa	RUG11662.fa	0.9814	0.65	177
RUG11980.fa	RUG13094.fa	0.9837	0.71	177
RUG13094.fa	RUG11980.fa	0.9837	0.71	177
RUG12155.fa	RUG13094.fa	0.9833	0.81	177
RUG13094.fa	RUG12155.fa	0.9833	0.81	177
RUG12237.fa	RUG13094.fa	0.9811	0.66	177
RUG13094.fa	RUG12237.fa	0.9811	0.66	177
RUG12275.fa	RUG13094.fa	0.9844	0.74	177
RUG13094.fa	RUG12275.fa	0.9844	0.74	177
RUG12666.fa	RUG13094.fa	0.9906	0.77	177
RUG13094.fa	RUG12666.fa	0.9906	0.77	177
RUG12711.fa	RUG13094.fa	0.9847	0.74	177
RUG13094.fa	RUG12711.fa	0.9847	0.74	177
RUG10064.fa	RUG13330.fa	0.9791	0.76	177
RUG13330.fa	RUG10064.fa	0.9791	0.76	177
RUG10252.fa	RUG13330.fa	0.9757	0.85	177
RUG13330.fa	RUG10252.fa	0.9758	0.85	177
RUG10969.fa	RUG13330.fa	0.9919	0.81	177
RUG13330.fa	RUG10969.fa	0.992	0.81	177
RUG11103.fa	RUG13330.fa	0.9788	0.81	177
RUG13330.fa	RUG11103.fa	0.9788	0.81	177
RUG11662.fa	RUG13330.fa	0.9792	0.72	177
RUG13330.fa	RUG11662.fa	0.9791	0.72	177
RUG11980.fa	RUG13330.fa	0.9834	0.71	177
RUG13330.fa	RUG11980.fa	0.9833	0.71	177
RUG12155.fa	RUG13330.fa	0.9796	0.8	177
RUG13330.fa	RUG12155.fa	0.9797	0.8	177
RUG12237.fa	RUG13330.fa	0.9797	0.72	177
RUG13330.fa	RUG12237.fa	0.9797	0.72	177
RUG12275.fa	RUG13330.fa	0.981	0.75	177
RUG13330.fa	RUG12275.fa	0.981	0.75	177
RUG12666.fa	RUG13330.fa	0.9889	0.77	177
RUG13330.fa	RUG12666.fa	0.9889	0.77	177
RUG12711.fa	RUG13330.fa	0.984	0.76	177
RUG13330.fa	RUG12711.fa	0.984	0.76	177
RUG13094.fa	RUG13330.fa	0.9885	0.76	177
RUG13330.fa	RUG13094.fa	0.9885	0.76	177
RUG10064.fa	RUG13492.fa	0.977	0.74	177
RUG13492.fa	RUG10064.fa	0.977	0.74	177
RUG10252.fa	RUG13492.fa	0.974	0.83	177
RUG13492.fa	RUG10252.fa	0.9739	0.83	177
RUG10969.fa	RUG13492.fa	0.9823	0.68	177
RUG13492.fa	RUG10969.fa	0.9823	0.68	177
RUG11103.fa	RUG13492.fa	0.9805	0.81	177
RUG13492.fa	RUG11103.fa	0.9805	0.81	177
RUG11662.fa	RUG13492.fa	0.985	0.64	177
RUG13492.fa	RUG11662.fa	0.9849	0.64	177
RUG11980.fa	RUG13492.fa	0.978	0.7	177
RUG13492.fa	RUG11980.fa	0.9781	0.7	177
RUG12155.fa	RUG13492.fa	0.9825	0.81	177
RUG13492.fa	RUG12155.fa	0.9826	0.81	177
RUG12237.fa	RUG13492.fa	0.9774	0.67	177
RUG13492.fa	RUG12237.fa	0.9774	0.67	177
RUG12275.fa	RUG13492.fa	0.9827	0.76	177
RUG13492.fa	RUG12275.fa	0.9828	0.76	177
RUG12666.fa	RUG13492.fa	0.9833	0.72	177
RUG13492.fa	RUG12666.fa	0.9832	0.72	177
RUG12711.fa	RUG13492.fa	0.9846	0.74	177
RUG13492.fa	RUG12711.fa	0.9846	0.74	177
RUG13094.fa	RUG13492.fa	0.9823	0.67	177
RUG13492.fa	RUG13094.fa	0.9823	0.67	177
RUG13330.fa	RUG13492.fa	0.9812	0.76	177
RUG13492.fa	RUG13330.fa	0.9811	0.76	177
RUG10064.fa	RUG13902.fa	0.9862	0.75	177
RUG13902.fa	RUG10064.fa	0.9862	0.75	177
RUG10252.fa	RUG13902.fa	0.9842	0.85	177
RUG13902.fa	RUG10252.fa	0.9841	0.85	177
RUG10969.fa	RUG13902.fa	0.9798	0.74	177
RUG13902.fa	RUG10969.fa	0.9798	0.74	177
RUG11103.fa	RUG13902.fa	0.9751	0.76	177
RUG13902.fa	RUG11103.fa	0.975	0.76	177
RUG11662.fa	RUG13902.fa	0.9775	0.65	177
RUG13902.fa	RUG11662.fa	0.9777	0.65	177
RUG11980.fa	RUG13902.fa	0.9791	0.72	177
RUG13902.fa	RUG11980.fa	0.9789	0.72	177
RUG12155.fa	RUG13902.fa	0.9775	0.77	177
RUG13902.fa	RUG12155.fa	0.9774	0.77	177
RUG12237.fa	RUG13902.fa	0.9829	0.67	177
RUG13902.fa	RUG12237.fa	0.9828	0.67	177
RUG12275.fa	RUG13902.fa	0.9772	0.74	177
RUG13902.fa	RUG12275.fa	0.9771	0.74	177
RUG12666.fa	RUG13902.fa	0.9797	0.71	177
RUG13902.fa	RUG12666.fa	0.9796	0.71	177
RUG12711.fa	RUG13902.fa	0.9782	0.73	177
RUG13902.fa	RUG12711.fa	0.9782	0.73	177
RUG13094.fa	RUG13902.fa	0.9806	0.69	177
RUG13902.fa	RUG13094.fa	0.9806	0.69	177
RUG13330.fa	RUG13902.fa	0.9785	0.72	177
RUG13902.fa	RUG13330.fa	0.9785	0.72	177
RUG13492.fa	RUG13902.fa	0.9772	0.69	177
RUG13902.fa	RUG13492.fa	0.9772	0.69	177
RUG10064.fa	RUG14438.fa	0.9839	0.77	177
RUG14438.fa	RUG10064.fa	0.9838	0.77	177
RUG10252.fa	RUG14438.fa	0.9822	0.83	177
RUG14438.fa	RUG10252.fa	0.982	0.83	177
RUG10969.fa	RUG14438.fa	0.9769	0.78	177
RUG14438.fa	RUG10969.fa	0.9767	0.78	177
RUG11103.fa	RUG14438.fa	0.9764	0.77	177
RUG14438.fa	RUG11103.fa	0.9763	0.77	177
RUG11662.fa	RUG14438.fa	0.9753	0.72	177
RUG14438.fa	RUG11662.fa	0.9752	0.72	177
RUG11980.fa	RUG14438.fa	0.9803	0.71	177
RUG14438.fa	RUG11980.fa	0.9804	0.71	177
RUG12155.fa	RUG14438.fa	0.976	0.79	177
RUG14438.fa	RUG12155.fa	0.9759	0.79	177
RUG12237.fa	RUG14438.fa	0.9983	0.83	177
RUG14438.fa	RUG12237.fa	0.9983	0.83	177
RUG12275.fa	RUG14438.fa	0.9771	0.73	177
RUG14438.fa	RUG12275.fa	0.9769	0.73	177
RUG12666.fa	RUG14438.fa	0.9786	0.74	177
RUG14438.fa	RUG12666.fa	0.9786	0.74	177
RUG12711.fa	RUG14438.fa	0.9777	0.73	177
RUG14438.fa	RUG12711.fa	0.9777	0.73	177
RUG13094.fa	RUG14438.fa	0.979	0.75	177
RUG14438.fa	RUG13094.fa	0.979	0.75	177
RUG13330.fa	RUG14438.fa	0.9783	0.75	177
RUG14438.fa	RUG13330.fa	0.9783	0.75	177
RUG13492.fa	RUG14438.fa	0.9759	0.77	177
RUG14438.fa	RUG13492.fa	0.9758	0.77	177
RUG13902.fa	RUG14438.fa	0.9826	0.75	177
RUG14438.fa	RUG13902.fa	0.9828	0.75	177
RUG10064.fa	RUG14542.fa	0.9801	0.85	177
RUG14542.fa	RUG10064.fa	0.9802	0.85	177
RUG10252.fa	RUG14542.fa	0.9798	0.87	177
RUG14542.fa	RUG10252.fa	0.9795	0.87	177
RUG10969.fa	RUG14542.fa	0.9807	0.86	177
RUG14542.fa	RUG10969.fa	0.9807	0.86	177
RUG11103.fa	RUG14542.fa	0.9761	0.8	177
RUG14542.fa	RUG11103.fa	0.976	0.8	177
RUG11662.fa	RUG14542.fa	0.9784	0.73	177
RUG14542.fa	RUG11662.fa	0.9784	0.73	177
RUG11980.fa	RUG14542.fa	0.9973	0.82	177
RUG14542.fa	RUG11980.fa	0.9973	0.82	177
RUG12155.fa	RUG14542.fa	0.9799	0.8	177
RUG14542.fa	RUG12155.fa	0.98	0.8	177
RUG12237.fa	RUG14542.fa	0.9823	0.74	177
RUG14542.fa	RUG12237.fa	0.9823	0.74	177
RUG12275.fa	RUG14542.fa	0.9803	0.78	177
RUG14542.fa	RUG12275.fa	0.9803	0.78	177
RUG12666.fa	RUG14542.fa	0.9826	0.8	177
RUG14542.fa	RUG12666.fa	0.9825	0.8	177
RUG12711.fa	RUG14542.fa	0.9788	0.76	177
RUG14542.fa	RUG12711.fa	0.9788	0.76	177
RUG13094.fa	RUG14542.fa	0.9814	0.8	177
RUG14542.fa	RUG13094.fa	0.9814	0.8	177
RUG13330.fa	RUG14542.fa	0.9826	0.78	177
RUG14542.fa	RUG13330.fa	0.9827	0.78	177
RUG13492.fa	RUG14542.fa	0.9794	0.77	177
RUG14542.fa	RUG13492.fa	0.9794	0.77	177
RUG13902.fa	RUG14542.fa	0.9819	0.79	177
RUG14542.fa	RUG13902.fa	0.9819	0.79	177
RUG14438.fa	RUG14542.fa	0.9817	0.77	177
RUG14542.fa	RUG14438.fa	0.9819	0.77	177
RUG10064.fa	RUG14729.fa	0.9779	0.88	177
RUG14729.fa	RUG10064.fa	0.978	0.88	177
RUG10252.fa	RUG14729.fa	0.976	0.87	177
RUG14729.fa	RUG10252.fa	0.9756	0.87	177
RUG10969.fa	RUG14729.fa	0.9798	0.89	177
RUG14729.fa	RUG10969.fa	0.9799	0.89	177
RUG11103.fa	RUG14729.fa	0.9759	0.89	177
RUG14729.fa	RUG11103.fa	0.9759	0.89	177
RUG11662.fa	RUG14729.fa	0.978	0.78	177
RUG14729.fa	RUG11662.fa	0.9781	0.78	177
RUG11980.fa	RUG14729.fa	0.9805	0.81	177
RUG14729.fa	RUG11980.fa	0.9801	0.81	177
RUG12155.fa	RUG14729.fa	0.9818	0.8	177
RUG14729.fa	RUG12155.fa	0.9817	0.8	177
RUG12237.fa	RUG14729.fa	0.9803	0.79	177
RUG14729.fa	RUG12237.fa	0.9803	0.79	177
RUG12275.fa	RUG14729.fa	0.9839	0.85	177
RUG14729.fa	RUG12275.fa	0.9838	0.85	177
RUG12666.fa	RUG14729.fa	0.9825	0.85	177
RUG14729.fa	RUG12666.fa	0.9825	0.85	177
RUG12711.fa	RUG14729.fa	0.9834	0.84	177
RUG14729.fa	RUG12711.fa	0.9834	0.84	177
RUG13094.fa	RUG14729.fa	0.9829	0.84	177
RUG14729.fa	RUG13094.fa	0.9829	0.84	177
RUG13330.fa	RUG14729.fa	0.9819	0.85	177
RUG14729.fa	RUG13330.fa	0.982	0.85	177
RUG13492.fa	RUG14729.fa	0.9792	0.83	177
RUG14729.fa	RUG13492.fa	0.9791	0.83	177
RUG13902.fa	RUG14729.fa	0.9778	0.81	177
RUG14729.fa	RUG13902.fa	0.9779	0.81	177
RUG14438.fa	RUG14729.fa	0.9795	0.81	177
RUG14729.fa	RUG14438.fa	0.9797	0.81	177
RUG14542.fa	RUG14729.fa	0.9818	0.87	177
RUG14729.fa	RUG14542.fa	0.9818	0.87	177
RUG13902.fa	RUG13902.fa	1	1	177
RUG12275.fa	RUG12275.fa	1	1	177
RUG10252.fa	RUG10252.fa	1	1	177
RUG10969.fa	RUG10969.fa	1	1	177
RUG12711.fa	RUG12711.fa	1	1	177
RUG10064.fa	RUG10064.fa	1	1	177
RUG13094.fa	RUG13094.fa	1	1	177
RUG14542.fa	RUG14542.fa	1	1	177
RUG11662.fa	RUG11662.fa	1	1	177
RUG13330.fa	RUG13330.fa	1	1	177
RUG11103.fa	RUG11103.fa	1	1	177
RUG12666.fa	RUG12666.fa	1	1	177
RUG14729.fa	RUG14729.fa	1	1	177
RUG12155.fa	RUG12155.fa	1	1	177
RUG13492.fa	RUG13492.fa	1	1	177
RUG11980.fa	RUG11980.fa	1	1	177
RUG12237.fa	RUG12237.fa	1	1	177
RUG14438.fa	RUG14438.fa	1	1	177
Methanobrevibacter_olleyae_DSM_16632.fa	Methanobrevibacter_olleyae_YLM1.fa	0.9974	0.94	178
Methanobrevibacter_olleyae_YLM1.fa	Methanobrevibacter_olleyae_DSM_16632.fa	0.9974	0.94	178
Methanobrevibacter_olleyae_YLM1.fa	Methanobrevibacter_olleyae_YLM1.fa	1	1	178
Methanobrevibacter_olleyae_DSM_16632.fa	Methanobrevibacter_olleyae_DSM_16632.fa	1	1	178
ag10r3_bin.81.fa	Actinomyces_ruminicola_KPR-7B.fa	0.981	0.92	2041
RUG11042.fa	ps_g5g10_co_spades_bin.4.fa	0.9118	0.79	179
bg5r2_bin.28.fa	RUG11284.fa	0.9809	0.92	627
RUG12025.fa	ps_g5g10_co_spades_bin.4.fa	0.9113	0.85	179
RUG11042.fa	RUG12025.fa	0.9852	0.75	179
RUG12025.fa	RUG11042.fa	0.9853	0.75	179
rg0r2_cm_bin.56.fa	RUG13786.fa	0.9809	0.78	1501
RUG12100.fa	ps_g5g10_co_spades_bin.4.fa	0.9083	0.82	179
RUG11042.fa	RUG12100.fa	0.9775	0.8	179
RUG12100.fa	RUG11042.fa	0.9776	0.8	179
RUG12025.fa	RUG12100.fa	0.9837	0.86	179
RUG12100.fa	RUG12025.fa	0.9837	0.86	179
rg0r2_cm_bin.56.fa	RUG13806.fa	0.9809	0.73	1501
RUG12567.fa	ps_g5g10_co_spades_bin.4.fa	0.9095	0.79	179
RUG11042.fa	RUG12567.fa	0.9811	0.73	179
RUG12567.fa	RUG11042.fa	0.9812	0.73	179
RUG12025.fa	RUG12567.fa	0.9868	0.78	179
RUG12567.fa	RUG12025.fa	0.9868	0.78	179
RUG12100.fa	RUG12567.fa	0.9812	0.83	179
RUG12567.fa	RUG12100.fa	0.9812	0.83	179
xg10r1_bin.7.fa	Streptococcus_bovis_2B.fa	0.9809	0.89	1410
RUG12946.fa	ps_g5g10_co_spades_bin.4.fa	0.9095	0.81	179
RUG11042.fa	RUG12946.fa	0.9792	0.85	179
RUG12946.fa	RUG11042.fa	0.9793	0.85	179
RUG12025.fa	RUG12946.fa	0.9845	0.89	179
RUG12946.fa	RUG12025.fa	0.9846	0.89	179
RUG12100.fa	RUG12946.fa	0.977	0.87	179
RUG12946.fa	RUG12100.fa	0.9772	0.87	179
RUG12567.fa	RUG12946.fa	0.9802	0.85	179
RUG12946.fa	RUG12567.fa	0.9804	0.85	179
xg10r1_bin.7.fa	Streptococcus_bovis_AG46.fa	0.9809	0.89	1410
RUG13099.fa	ps_g5g10_co_spades_bin.4.fa	0.9104	0.81	179
RUG11042.fa	RUG13099.fa	0.9894	0.73	179
RUG13099.fa	RUG11042.fa	0.9894	0.73	179
RUG12025.fa	RUG13099.fa	0.9892	0.76	179
RUG13099.fa	RUG12025.fa	0.9891	0.76	179
RUG12100.fa	RUG13099.fa	0.9827	0.82	179
RUG13099.fa	RUG12100.fa	0.9826	0.82	179
RUG12567.fa	RUG13099.fa	0.9848	0.76	179
RUG13099.fa	RUG12567.fa	0.9847	0.76	179
RUG12946.fa	RUG13099.fa	0.9838	0.86	179
RUG13099.fa	RUG12946.fa	0.9838	0.86	179
xg10r1_bin.7.fa	Streptococcus_equinus_HC5_C473.fa	0.9809	0.89	1410
RUG14054.fa	ps_g5g10_co_spades_bin.4.fa	0.9107	0.79	179
RUG11042.fa	RUG14054.fa	0.9865	0.81	179
RUG14054.fa	RUG11042.fa	0.9865	0.81	179
RUG12025.fa	RUG14054.fa	0.9858	0.86	179
RUG14054.fa	RUG12025.fa	0.9858	0.86	179
RUG12100.fa	RUG14054.fa	0.9741	0.81	179
RUG14054.fa	RUG12100.fa	0.9742	0.81	179
RUG12567.fa	RUG14054.fa	0.9798	0.81	179
RUG14054.fa	RUG12567.fa	0.9798	0.81	179
RUG12946.fa	RUG14054.fa	0.9774	0.84	179
RUG14054.fa	RUG12946.fa	0.9771	0.84	179
RUG13099.fa	RUG14054.fa	0.9858	0.84	179
RUG14054.fa	RUG13099.fa	0.986	0.84	179
rg0r2_cm_bin.56.fa	Sarcina_sp._DSM_11001.fa	0.9806	0.74	1501
RUG14686.fa	ps_g5g10_co_spades_bin.4.fa	0.9081	0.68	179
RUG11042.fa	RUG14686.fa	0.9851	0.75	179
RUG14686.fa	RUG11042.fa	0.9851	0.75	179
RUG12025.fa	RUG14686.fa	0.9908	0.79	179
RUG14686.fa	RUG12025.fa	0.9907	0.79	179
RUG12100.fa	RUG14686.fa	0.9764	0.74	179
RUG14686.fa	RUG12100.fa	0.9767	0.74	179
RUG12567.fa	RUG14686.fa	0.9808	0.73	179
RUG14686.fa	RUG12567.fa	0.9812	0.73	179
RUG12946.fa	RUG14686.fa	0.9779	0.73	179
RUG14686.fa	RUG12946.fa	0.9782	0.73	179
RUG13099.fa	RUG14686.fa	0.9881	0.77	179
RUG14686.fa	RUG13099.fa	0.9881	0.77	179
RUG14054.fa	RUG14686.fa	0.9816	0.74	179
RUG14686.fa	RUG14054.fa	0.9815	0.74	179
RUG12946.fa	RUG12946.fa	1	1	179
rg0r2_cm_bin.56.fa	RUG14805.fa	0.9803	0.71	1501
RUG13099.fa	RUG13099.fa	1	1	179
RUG14686.fa	RUG14686.fa	1	1	179
RUG14054.fa	RUG14054.fa	1	1	179
RUG11042.fa	RUG11042.fa	1	1	179
RUG12100.fa	RUG12100.fa	1	1	179
RUG12025.fa	RUG12025.fa	1	1	179
RUG12567.fa	RUG12567.fa	1	1	179
RUG11990.fa	RUG11990.fa	1	1	180
RUG11428.fa	RUG11428.fa	1	1	181
Methanobrevibacter_ruminantium_M1.fa	Methanobrevibacter_ruminantium_M1.fa	1	1	182
RUG10534.fa	RUG10534.fa	1	1	183
RUG10359.fa	RUG10437.fa	0.9913	0.8	184
RUG10437.fa	RUG10359.fa	0.9912	0.8	184
RUG10359.fa	RUG10447.fa	0.9946	0.84	184
RUG10447.fa	RUG10359.fa	0.9946	0.84	184
RUG10437.fa	RUG10447.fa	0.9967	0.87	184
RUG10447.fa	RUG10437.fa	0.9967	0.87	184
RUG10359.fa	RUG11403.fa	0.9927	0.85	184
RUG11403.fa	RUG10359.fa	0.9927	0.85	184
RUG10437.fa	RUG11403.fa	0.9989	0.88	184
RUG11403.fa	RUG10437.fa	0.9989	0.88	184
RUG10447.fa	RUG11403.fa	0.9969	0.86	184
RUG11403.fa	RUG10447.fa	0.9969	0.86	184
RUG10359.fa	RUG11441.fa	0.9951	0.8	184
RUG11441.fa	RUG10359.fa	0.9951	0.8	184
RUG10437.fa	RUG11441.fa	0.9943	0.79	184
RUG11441.fa	RUG10437.fa	0.9944	0.79	184
RUG10447.fa	RUG11441.fa	0.9971	0.84	184
RUG11441.fa	RUG10447.fa	0.9972	0.84	184
RUG11403.fa	RUG11441.fa	0.9933	0.81	184
RUG11441.fa	RUG11403.fa	0.9933	0.81	184
RUG10359.fa	RUG13586.fa	0.9956	0.9	184
RUG13586.fa	RUG10359.fa	0.9955	0.9	184
RUG10437.fa	RUG13586.fa	0.9963	0.9	184
RUG13586.fa	RUG10437.fa	0.9963	0.9	184
RUG10447.fa	RUG13586.fa	0.9977	0.91	184
RUG13586.fa	RUG10447.fa	0.9976	0.91	184
RUG11403.fa	RUG13586.fa	0.9962	0.91	184
RUG13586.fa	RUG11403.fa	0.9962	0.91	184
RUG11441.fa	RUG13586.fa	0.9973	0.9	184
RUG13586.fa	RUG11441.fa	0.9973	0.9	184
RUG10359.fa	RUG13823.fa	0.9959	0.9	184
RUG13823.fa	RUG10359.fa	0.9958	0.9	184
RUG10437.fa	RUG13823.fa	0.9954	0.89	184
RUG13823.fa	RUG10437.fa	0.9954	0.89	184
RUG10447.fa	RUG13823.fa	0.9971	0.89	184
RUG13823.fa	RUG10447.fa	0.9971	0.89	184
RUG11403.fa	RUG13823.fa	0.9952	0.91	184
RUG13823.fa	RUG11403.fa	0.995	0.91	184
RUG11441.fa	RUG13823.fa	0.997	0.89	184
RUG13823.fa	RUG11441.fa	0.997	0.89	184
RUG13586.fa	RUG13823.fa	0.9968	0.87	184
RUG13823.fa	RUG13586.fa	0.9969	0.87	184
RUG10359.fa	RUG14364.fa	0.9932	0.82	184
RUG14364.fa	RUG10359.fa	0.9926	0.82	184
RUG10437.fa	RUG14364.fa	0.9938	0.78	184
RUG14364.fa	RUG10437.fa	0.9939	0.78	184
RUG10447.fa	RUG14364.fa	0.9947	0.85	184
RUG14364.fa	RUG10447.fa	0.9945	0.85	184
RUG11403.fa	RUG14364.fa	0.9931	0.85	184
RUG14364.fa	RUG11403.fa	0.993	0.85	184
RUG11441.fa	RUG14364.fa	0.9938	0.81	184
RUG14364.fa	RUG11441.fa	0.9937	0.81	184
RUG13586.fa	RUG14364.fa	0.9947	0.91	184
RUG14364.fa	RUG13586.fa	0.9946	0.91	184
RUG13823.fa	RUG14364.fa	0.9959	0.91	184
RUG14364.fa	RUG13823.fa	0.9959	0.91	184
RUG11403.fa	RUG11403.fa	1	1	184
RUG13586.fa	RUG13586.fa	1	1	184
RUG11441.fa	RUG11441.fa	1	1	184
RUG10359.fa	RUG10359.fa	1	1	184
RUG10437.fa	RUG10437.fa	1	1	184
RUG13823.fa	RUG13823.fa	1	1	184
RUG10447.fa	RUG10447.fa	1	1	184
RUG14364.fa	RUG14364.fa	1	1	184
Methanobrevibacter_boviskoreani_JH1.fa	Methanobrevibacter_sp_AbM4.fa	0.9819	0.94	185
Methanobrevibacter_sp_AbM4.fa	Methanobrevibacter_boviskoreani_JH1.fa	0.9818	0.94	185
Methanobrevibacter_boviskoreani_JH1.fa	RUG10244.fa	0.9864	0.96	185
RUG10244.fa	Methanobrevibacter_boviskoreani_JH1.fa	0.9865	0.96	185
Methanobrevibacter_sp_AbM4.fa	RUG10244.fa	0.9824	0.94	185
RUG10244.fa	Methanobrevibacter_sp_AbM4.fa	0.9824	0.94	185
Methanobrevibacter_boviskoreani_JH1.fa	RUG13139.fa	0.9869	0.91	185
RUG13139.fa	Methanobrevibacter_boviskoreani_JH1.fa	0.9869	0.91	185
Methanobrevibacter_sp_AbM4.fa	RUG13139.fa	0.9831	0.91	185
RUG13139.fa	Methanobrevibacter_sp_AbM4.fa	0.9832	0.91	185
RUG10244.fa	RUG13139.fa	0.9918	0.88	185
RUG13139.fa	RUG10244.fa	0.9916	0.88	185
RUG13139.fa	RUG13139.fa	1	1	185
RUG10244.fa	RUG10244.fa	1	1	185
Methanobrevibacter_sp_AbM4.fa	Methanobrevibacter_sp_AbM4.fa	1	1	185
Methanobrevibacter_boviskoreani_JH1.fa	Methanobrevibacter_boviskoreani_JH1.fa	1	1	185
Methanobrevibacter_wolinii_SH.fa	Methanobrevibacter_wolinii_SH.fa	1	1	186
RUG11746.fa	RUG12519.fa	0.9894	0.92	187
RUG12519.fa	RUG11746.fa	0.9893	0.92	187
RUG11746.fa	RUG13514.fa	0.9427	0.86	187
RUG13514.fa	RUG11746.fa	0.9425	0.86	187
RUG12519.fa	RUG13514.fa	0.9394	0.88	187
RUG13514.fa	RUG12519.fa	0.9391	0.88	187
RUG11746.fa	RUG14392.fa	0.9297	0.78	187
RUG14392.fa	RUG11746.fa	0.9299	0.78	187
RUG12519.fa	RUG14392.fa	0.9292	0.86	187
RUG14392.fa	RUG12519.fa	0.9292	0.86	187
RUG13514.fa	RUG14392.fa	0.9292	0.83	187
RUG14392.fa	RUG13514.fa	0.9296	0.83	187
RUG14392.fa	RUG14392.fa	1	1	187
RUG13514.fa	RUG13514.fa	1	1	187
RUG12519.fa	RUG12519.fa	1	1	187
RUG11746.fa	RUG11746.fa	1	1	187
RUG13599.fa	RUG13599.fa	1	1	188
RUG14389.fa	RUG14389.fa	1	1	189
rg0r2_cm_bin.56.fa	RUG11923.fa	0.9801	0.75	1501
NoAnti_co_megahit_ag0r3_bin.68.fa	RUG12151.fa	0.9799	0.91	639
RUG10545.fa	RUG14849.fa	0.9886	0.77	192
RUG14849.fa	RUG10545.fa	0.9886	0.77	192
RUG14849.fa	RUG14849.fa	1	1	192
RUG10545.fa	RUG10545.fa	1	1	192
RUG14839.fa	RUG14839.fa	1	1	193
xg10r1_bin.7.fa	Streptococcus_equinus_AR3.fa	0.9798	0.92	1410
ag10r3_bin.48.fa	Succinivibrio_dextrinosolvens_H5.fa	0.9797	0.87	467
bg5r2_bin.28.fa	RUG12062.fa	0.9794	0.92	627
RUG14298.fa	RUG14298.fa	1	1	197
RUG11865.fa	RUG11865.fa	1	1	198
RUG12915.fa	RUG12915.fa	1	1	199
NoAnti_co_megahit_ag10r3_bin.112.fa	Butyrivibrio_sp._NC2002.fa	0.9794	0.78	1835
RUG10662.fa	RUG10662.fa	1	1	201
RUG13817.fa	RUG13817.fa	1	1	202
RUG10518.fa	RUG10518.fa	1	1	203
RUG13061.fa	RUG13061.fa	1	1	204
Clostridium_polysaccharolyticum_DSM1801.fa	Clostridium_polysaccharolyticum_DSM1801.fa	1	1	205
RUG14195.fa	RUG14195.fa	1	1	206
RUG11834.fa	RUG12929.fa	0.9834	0.83	207
RUG12929.fa	RUG11834.fa	0.9834	0.83	207
RUG11834.fa	RUG11834.fa	1	1	207
RUG12929.fa	RUG12929.fa	1	1	207
RUG13951.fa	RUG14531.fa	0.9916	0.94	208
RUG14531.fa	RUG13951.fa	0.9916	0.94	208
RUG13951.fa	RUG13951.fa	1	1	208
RUG14531.fa	RUG14531.fa	1	1	208
RUG12784.fa	RUG12784.fa	1	1	209
RUG13716.fa	RUG13716.fa	1	1	210
RUG14888.fa	RUG14888.fa	1	1	211
RUG11194.fa	RUG11194.fa	1	1	212
RUG13511.fa	RUG13511.fa	1	1	213
RUG12706.fa	RUG12706.fa	1	1	214
RUG10541.fa	RUG10541.fa	1	1	215
RUG12827.fa	RUG12827.fa	1	1	216
bg5r2_bin.28.fa	RUG11053.fa	0.9791	0.9	627
xg10r1_bin.7.fa	Streptococcus_equinus_SI.fa	0.9791	0.9	1410
pellets_co_bin.1378.fa	RUG13115.fa	0.9787	0.76	166
RUG11730.fa	RUG11730.fa	1	1	220
xg10r1_bin.7.fa	Streptococcus_equinus_Ye01.fa	0.9783	0.89	1410
xg10r1_bin.7.fa	Streptococcus_equinus_H24.fa	0.9782	0.9	1410
Arcobacter_butzleri_7h1h.fa	Arcobacter_butzleri_7h1h.fa	1	1	223
xg10r1_bin.7.fa	Streptococcus_equinus_Sb09.fa	0.9772	0.9	1410
RUG11250.fa	RUG11250.fa	1	1	225
RUG13868.fa	RUG13868.fa	1	1	226
RUG10507.fa	RUG10507.fa	1	1	227
RUG14303.fa	RUG14303.fa	1	1	228
RUG10141.fa	RUG10141.fa	1	1	229
RUG13592.fa	RUG13592.fa	1	1	230
RUG14918.fa	RUG14918.fa	1	1	231
RUG11198.fa	RUG11198.fa	1	1	232
RUG12921.fa	RUG12921.fa	1	1	233
RUG14267.fa	RUG14267.fa	1	1	234
RUG10905.fa	RUG10905.fa	1	1	235
RUG12863.fa	RUG12863.fa	1	1	236
RUG11867.fa	RUG11867.fa	1	1	237
RUG12783.fa	RUG12783.fa	1	1	238
RUG14705.fa	RUG14705.fa	1	1	239
RUG12893.fa	RUG12893.fa	1	1	240
RUG12925.fa	RUG12925.fa	1	1	241
RUG10523.fa	RUG12785.fa	0.9898	0.87	242
RUG12785.fa	RUG10523.fa	0.9902	0.87	242
RUG12785.fa	RUG12785.fa	1	1	242
RUG10523.fa	RUG10523.fa	1	1	242
RUG12815.fa	RUG12815.fa	1	1	243
RUG14259.fa	RUG14259.fa	1	1	244
RUG14121.fa	RUG14121.fa	1	1	245
pellets_co_bin.2666.fa	RUG10261.fa	0.9771	0.65	173
RUG12834.fa	RUG12834.fa	1	1	247
NoAnti_co_megahit_ag0r3_bin.68.fa	RUG10828.fa	0.9769	0.86	639
RUG11788.fa	RUG11788.fa	1	1	249
RUG12853.fa	RUG14876.fa	0.9841	0.85	250
RUG14876.fa	RUG12853.fa	0.9839	0.85	250
RUG12853.fa	RUG12853.fa	1	1	250
RUG14876.fa	RUG14876.fa	1	1	250
RUG12877.fa	RUG12877.fa	1	1	251
RUG11168.fa	RUG11168.fa	1	1	252
RUG11246.fa	RUG11246.fa	1	1	253
RUG11118.fa	RUG11118.fa	1	1	254
RUG14322.fa	RUG14375.fa	0.976	0.8	255
RUG14375.fa	RUG14322.fa	0.9755	0.8	255
RUG14322.fa	RUG14322.fa	1	1	255
RUG14375.fa	RUG14375.fa	1	1	255
RUG14047.fa	RUG14047.fa	1	1	256
RUG10544.fa	RUG10544.fa	1	1	257
bg10r2_bin.50.fa	Pseudobutyrivibrio_sp_AR14.fa	0.9768	0.9	1763
RUG12695.fa	RUG13160.fa	0.977	0.84	259
RUG13160.fa	RUG12695.fa	0.977	0.84	259
RUG12695.fa	RUG12695.fa	1	1	259
RUG13160.fa	RUG13160.fa	1	1	259
RUG11249.fa	RUG11249.fa	1	1	260
RUG14232.fa	RUG14232.fa	1	1	261
RUG12848.fa	RUG12848.fa	1	1	262
RUG14093.fa	RUG14093.fa	1	1	263
RUG12902.fa	RUG12902.fa	1	1	264
RUG14122.fa	RUG14122.fa	1	1	265
pellets_co_bin.2666.fa	RUG12982.fa	0.9764	0.79	173
RUG14702.fa	RUG14721.fa	0.9845	0.8	267
RUG14721.fa	RUG14702.fa	0.9847	0.8	267
RUG14702.fa	RUG14702.fa	1	1	267
RUG14721.fa	RUG14721.fa	1	1	267
RUG12438.fa	RUG12438.fa	1	1	268
RUG11215.fa	RUG11215.fa	1	1	269
xg10r1_bin.7.fa	Streptococcus_equinus_MPR4.fa	0.9764	0.9	1410
RUG14620.fa	RUG14620.fa	1	1	271
pellets_co_bin.2666.fa	RUG13441.fa	0.9759	0.75	173
RUG10482.fa	RUG10482.fa	1	1	273
RUG13428.fa	RUG13428.fa	1	1	274
NoAnti_co_megahit_bin.81.fa	RUG10875.fa	0.9756	0.86	1608
pellets_co_bin.2666.fa	RUG10238.fa	0.9756	0.75	173
RUG11127.fa	RUG11127.fa	1	1	277
pellets_co_bin.2666.fa	RUG13036.fa	0.9756	0.83	173
RUG14215.fa	RUG14215.fa	1	1	279
RUG10495.fa	RUG10495.fa	1	1	280
RUG14903.fa	RUG14903.fa	1	1	281
RUG10528.fa	RUG13873.fa	0.9884	0.87	282
RUG13873.fa	RUG10528.fa	0.9883	0.87	282
RUG13873.fa	RUG13873.fa	1	1	282
RUG10528.fa	RUG10528.fa	1	1	282
RUG12867.fa	RUG12867.fa	1	1	283
NoAnti_co_megahit_ag0r3_bin.68.fa	RUG12299.fa	0.9755	0.87	639
RUG12842.fa	RUG12842.fa	1	1	285
RUG12855.fa	RUG12855.fa	1	1	286
RUG14063.fa	RUG14063.fa	1	1	287
RUG14108.fa	RUG14108.fa	1	1	288
RUG13470.fa	RUG13470.fa	1	1	289
RUG14709.fa	RUG14709.fa	1	1	290
RUG13038.fa	RUG13038.fa	1	1	291
pellets_co_bin.2666.fa	RUG10759.fa	0.9755	0.76	173
NoAnti_co_megahit_ag5r3_bin.20.fa	RUG12999.fa	0.9754	0.8	2637
NoAnti_co_megahit_bin.81.fa	RUG14741.fa	0.9754	0.88	1608
RUG14098.fa	RUG14098.fa	1	1	295
RUG14164.fa	RUG14164.fa	1	1	296
RUG10537.fa	RUG10537.fa	1	1	297
RUG12335.fa	RUG12335.fa	1	1	298
RUG10929.fa	RUG10929.fa	1	1	299
RUG12046.fa	RUG12046.fa	1	1	300
RUG10696.fa	RUG10696.fa	1	1	301
RUG14925.fa	RUG14925.fa	1	1	302
RUG12858.fa	RUG12858.fa	1	1	303
RUG14143.fa	RUG14143.fa	1	1	304
RUG14253.fa	RUG14253.fa	1	1	305
RUG13858.fa	RUG14409.fa	0.9894	0.77	306
RUG14409.fa	RUG13858.fa	0.9895	0.77	306
RUG13858.fa	RUG13858.fa	1	1	306
RUG14409.fa	RUG14409.fa	1	1	306
RUG11890.fa	RUG11890.fa	1	1	307
rg10r3_bin.72.fa	RUG10126.fa	0.9752	0.89	955
RUG10081.fa	RUG13302.fa	0.9918	0.88	309
RUG13302.fa	RUG10081.fa	0.9918	0.88	309
RUG10081.fa	RUG13444.fa	0.9042	0.66	309
RUG13444.fa	RUG10081.fa	0.9033	0.66	309
RUG13302.fa	RUG13444.fa	0.9033	0.83	309
RUG13444.fa	RUG13302.fa	0.903	0.83	309
RUG10081.fa	RUG10081.fa	1	1	309
RUG13302.fa	RUG13302.fa	1	1	309
RUG13444.fa	RUG13444.fa	1	1	309
RUG12866.fa	RUG12866.fa	1	1	310
RUG13398.fa	RUG13398.fa	1	1	311
pellets_co_bin.2666.fa	RUG11063.fa	0.9751	0.74	173
RUG12933.fa	RUG12933.fa	1	1	313
RUG11224.fa	RUG11224.fa	1	1	314
RUG10970.fa	RUG10970.fa	1	1	315
RUG14412.fa	RUG14412.fa	1	1	316
RUG11321.fa	RUG11321.fa	1	1	317
RUG13941.fa	RUG13941.fa	1	1	318
RUG12568.fa	RUG12568.fa	1	1	319
RUG12586.fa	RUG12586.fa	1	1	320
RUG12809.fa	RUG12809.fa	1	1	321
RUG10592.fa	RUG11471.fa	0.9922	0.72	322
RUG11471.fa	RUG10592.fa	0.9922	0.72	322
RUG10592.fa	RUG12194.fa	0.8704	0.55	322
RUG12194.fa	RUG10592.fa	0.8705	0.55	322
RUG11471.fa	RUG12194.fa	0.8775	0.63	322
RUG12194.fa	RUG11471.fa	0.8774	0.63	322
RUG10592.fa	RUG13133.fa	0.8774	0.6	322
RUG13133.fa	RUG10592.fa	0.8772	0.6	322
RUG11471.fa	RUG13133.fa	0.8822	0.67	322
RUG13133.fa	RUG11471.fa	0.8822	0.67	322
RUG12194.fa	RUG13133.fa	0.9892	0.74	322
RUG13133.fa	RUG12194.fa	0.9897	0.74	322
RUG10592.fa	RUG13452.fa	0.994	0.74	322
RUG13452.fa	RUG10592.fa	0.994	0.74	322
RUG11471.fa	RUG13452.fa	0.991	0.78	322
RUG13452.fa	RUG11471.fa	0.9909	0.78	322
RUG12194.fa	RUG13452.fa	0.8766	0.62	322
RUG13452.fa	RUG12194.fa	0.8768	0.62	322
RUG13133.fa	RUG13452.fa	0.879	0.62	322
RUG13452.fa	RUG13133.fa	0.8799	0.62	322
RUG10592.fa	RUG13669.fa	0.8727	0.58	322
RUG13669.fa	RUG10592.fa	0.8725	0.58	322
RUG11471.fa	RUG13669.fa	0.8735	0.62	322
RUG13669.fa	RUG11471.fa	0.874	0.62	322
RUG12194.fa	RUG13669.fa	0.9898	0.7	322
RUG13669.fa	RUG12194.fa	0.9898	0.7	322
RUG13133.fa	RUG13669.fa	0.9883	0.78	322
RUG13669.fa	RUG13133.fa	0.9884	0.78	322
RUG13452.fa	RUG13669.fa	0.8735	0.62	322
RUG13669.fa	RUG13452.fa	0.8727	0.62	322
RUG12194.fa	RUG12194.fa	1	1	322
RUG13669.fa	RUG13669.fa	1	1	322
RUG10592.fa	RUG10592.fa	1	1	322
RUG13452.fa	RUG13452.fa	1	1	322
RUG13133.fa	RUG13133.fa	1	1	322
RUG11471.fa	RUG11471.fa	1	1	322
RUG12690.fa	RUG12690.fa	1	1	323
RUG13689.fa	RUG13689.fa	1	1	324
RUG14670.fa	RUG14670.fa	1	1	325
RUG12889.fa	RUG12889.fa	1	1	326
pellets_co_bin.2666.fa	RUG11608.fa	0.9749	0.82	173
RUG14708.fa	RUG14708.fa	1	1	328
RUG12899.fa	RUG12899.fa	1	1	329
RUG14891.fa	RUG14891.fa	1	1	330
RUG11241.fa	RUG11241.fa	1	1	331
RUG14220.fa	RUG14220.fa	1	1	332
xg10r1_bin.7.fa	Streptococcus_equinus_MPR1.fa	0.9748	0.88	1410
RUG14118.fa	RUG14118.fa	1	1	334
RUG11129.fa	RUG11129.fa	1	1	335
xg10r1_bin.7.fa	Streptococcus_equinus_MPR2.fa	0.9748	0.88	1410
RUG14239.fa	RUG14239.fa	1	1	337
RUG10594.fa	RUG10594.fa	1	1	338
RUG13298.fa	RUG13298.fa	1	1	339
pellets_co_bin.2666.fa	RUG12086.fa	0.9746	0.83	173
RUG12546.fa	RUG12546.fa	1	1	341
RUG11817.fa	RUG11817.fa	1	1	342
RUG12381.fa	RUG12381.fa	1	1	343
rg0r3_bin.36.fa	Ruminococcus_albus_SY3.fa	0.9745	0.83	2502
RUG10043.fa	RUG11331.fa	0.9906	0.94	345
RUG11331.fa	RUG10043.fa	0.9905	0.94	345
RUG10043.fa	RUG10043.fa	1	1	345
RUG11331.fa	RUG11331.fa	1	1	345
RUG10509.fa	RUG13060.fa	0.9266	0.77	346
RUG13060.fa	RUG10509.fa	0.9267	0.77	346
RUG10509.fa	RUG10509.fa	1	1	346
RUG13060.fa	RUG13060.fa	1	1	346
rg0r3_bin.36.fa	RUG10686.fa	0.9743	0.87	2502
pellets_co_bin.2666.fa	RUG14756.fa	0.9741	0.73	173
rg0r2_cm_bin.109.fa	RUG10106.fa	0.9739	0.82	1218
ag0r3_bin.7.fa	Streptococcus_gallolyticus_LMG_15572.fa	0.9736	0.84	1409
pellets_co_bin.2666.fa	RUG13677.fa	0.9736	0.81	173
rg10r3_bin.51.fa	RUG11897.fa	0.9736	0.89	1071
NoAnti_co_megahit_rg10r3_bin.91.fa	RUG10004.fa	0.9735	0.89	1108
rg0r2_cm_bin.109.fa	RUG13278.fa	0.9735	0.8	1218
pellets_co_bin.2666.fa	RUG14349.fa	0.9734	0.88	173
NoAnti_co_megahit_rg10r3_bin.91.fa	RUG11353.fa	0.9731	0.87	1108
Clostridium_cochlearium_NLAE-zl-C224.fa	rg5r3_bin.77.fa	0.9918	0.87	354
pellets_co_bin.2666.fa	RUG10830.fa	0.9729	0.85	173
NoAnti_co_megahit_rg10r3_bin.91.fa	RUG10289.fa	0.9725	0.9	1108
Clostridium_cochlearium_NLAE-zl-C224.fa	Clostridium_cochlearium_NLAE-zl-C224.fa	1	1	354
NoAnti_co_megahit_bin.81.fa	RUG11093.fa	0.9722	0.86	1608
Clostridium_sp._DSM8431.fa	Clostridium_sp._DSM8431.fa	1	1	356
pellets_co_bin.2666.fa	RUG14362.fa	0.9721	0.76	173
Clostridium_paraputrificum_AGR2156.fa	Clostridium_paraputrificum_AGR2156.fa	1	1	358
NoAnti_co_megahit_bin.81.fa	RUG13397.fa	0.972	0.9	1608
RUG11211.fa	RUG11211.fa	1	1	360
Clostridium_beijerinckii_HUN142.fa	NoAnti_co_megahit_bin.134.fa	0.9331	0.78	361
pellets_co_bin.2666.fa	RUG12954.fa	0.9718	0.84	173
Clostridium_beijerinckii_HUN142.fa	Clostridium_beijerinckii_HUN142.fa	1	1	361
pellets_co_bin.2666.fa	RUG10188.fa	0.9717	0.87	173
Clostridium_butyricum_AGR2140.fa	Clostridium_butyricum_AGR2140.fa	1	1	362
rg10r3_bin.51.fa	RUG12380.fa	0.9716	0.87	1071
Clostridium_sartagoforme_AAU1.fa	Clostridium_sartagoforme_AAU1.fa	1	1	364
pellets_co_bin.2666.fa	RUG10738.fa	0.9714	0.75	173
Clostridium_intestinale_DSM_6191.fa	Clostridium_intestinale_DSM_6191.fa	1	1	366
Clostridium_sp_NCR.fa	Clostridium_sp_NCR.fa	1	1	367
Peptostreptococcaceae_bacterium_VA2.fa	Peptostreptococcaceae_bacterium_VA2.fa	1	1	368
Clostridium_glycolicum_KPPR-9.fa	Clostridium_glycolicum_KPPR-9.fa	1	1	369
Clostridium_lundense_DSM_17049.fa	Clostridium_lundense_DSM_17049.fa	1	1	370
Clostridium_mangenotii_LM2.fa	Clostridium_mangenotii_LM2.fa	1	1	371
Clostridium_algidicarnis_B3.fa	Clostridium_algidicarnis_B3.fa	1	1	372
RUG11814.fa	RUG11814.fa	1	1	373
RUG10486.fa	RUG10486.fa	1	1	374
bg0r2_bin.17.fa	Schwartzia_succinivorans_DSM_10502.fa	0.9712	0.85	1979
RUG12183.fa	RUG13809.fa	0.9705	0.85	376
RUG13809.fa	RUG12183.fa	0.9705	0.85	376
RUG13809.fa	RUG13809.fa	1	1	376
RUG12183.fa	RUG12183.fa	1	1	376
RUG14523.fa	RUG14523.fa	1	1	377
RUG10341.fa	RUG10341.fa	1	1	378
RUG10115.fa	RUG10273.fa	0.9747	0.78	379
RUG10273.fa	RUG10115.fa	0.9747	0.78	379
RUG10115.fa	RUG10639.fa	0.9714	0.87	379
RUG10639.fa	RUG10115.fa	0.9715	0.87	379
RUG10273.fa	RUG10639.fa	0.9717	0.83	379
RUG10639.fa	RUG10273.fa	0.9719	0.83	379
RUG10115.fa	RUG11356.fa	0.9761	0.79	379
RUG11356.fa	RUG10115.fa	0.9761	0.79	379
RUG10273.fa	RUG11356.fa	0.9745	0.79	379
RUG11356.fa	RUG10273.fa	0.9746	0.79	379
RUG10639.fa	RUG11356.fa	0.9724	0.88	379
RUG11356.fa	RUG10639.fa	0.9724	0.88	379
RUG10115.fa	RUG12228.fa	0.9723	0.87	379
RUG12228.fa	RUG10115.fa	0.9723	0.87	379
RUG10273.fa	RUG12228.fa	0.9705	0.84	379
RUG12228.fa	RUG10273.fa	0.9705	0.84	379
RUG10639.fa	RUG12228.fa	0.9675	0.85	379
RUG12228.fa	RUG10639.fa	0.9675	0.85	379
RUG11356.fa	RUG12228.fa	0.9747	0.89	379
RUG12228.fa	RUG11356.fa	0.9747	0.89	379
RUG10115.fa	RUG12552.fa	0.9727	0.86	379
RUG12552.fa	RUG10115.fa	0.9727	0.86	379
RUG10273.fa	RUG12552.fa	0.9717	0.82	379
RUG12552.fa	RUG10273.fa	0.972	0.82	379
RUG10639.fa	RUG12552.fa	0.9688	0.85	379
RUG12552.fa	RUG10639.fa	0.9686	0.85	379
RUG11356.fa	RUG12552.fa	0.9746	0.86	379
RUG12552.fa	RUG11356.fa	0.9746	0.86	379
RUG12228.fa	RUG12552.fa	0.9679	0.85	379
RUG12552.fa	RUG12228.fa	0.9679	0.85	379
RUG10115.fa	RUG13582.fa	0.9713	0.87	379
RUG13582.fa	RUG10115.fa	0.9713	0.87	379
RUG10273.fa	RUG13582.fa	0.9705	0.83	379
RUG13582.fa	RUG10273.fa	0.9705	0.83	379
RUG10639.fa	RUG13582.fa	0.9682	0.85	379
RUG13582.fa	RUG10639.fa	0.9681	0.85	379
RUG11356.fa	RUG13582.fa	0.973	0.87	379
RUG13582.fa	RUG11356.fa	0.973	0.87	379
RUG12228.fa	RUG13582.fa	0.9689	0.84	379
RUG13582.fa	RUG12228.fa	0.9687	0.84	379
RUG12552.fa	RUG13582.fa	0.9688	0.84	379
RUG13582.fa	RUG12552.fa	0.9687	0.84	379
RUG10115.fa	RUG13702.fa	0.9738	0.83	379
RUG13702.fa	RUG10115.fa	0.9739	0.83	379
RUG10273.fa	RUG13702.fa	0.9774	0.79	379
RUG13702.fa	RUG10273.fa	0.9776	0.79	379
RUG10639.fa	RUG13702.fa	0.9703	0.84	379
RUG13702.fa	RUG10639.fa	0.9703	0.84	379
RUG11356.fa	RUG13702.fa	0.9754	0.84	379
RUG13702.fa	RUG11356.fa	0.9754	0.84	379
RUG12228.fa	RUG13702.fa	0.9713	0.85	379
RUG13702.fa	RUG12228.fa	0.9714	0.85	379
RUG12552.fa	RUG13702.fa	0.9698	0.82	379
RUG13702.fa	RUG12552.fa	0.9697	0.82	379
RUG13582.fa	RUG13702.fa	0.9696	0.83	379
RUG13702.fa	RUG13582.fa	0.9696	0.83	379
RUG10115.fa	RUG13769.fa	0.974	0.77	379
RUG13769.fa	RUG10115.fa	0.9741	0.77	379
RUG10273.fa	RUG13769.fa	0.971	0.76	379
RUG13769.fa	RUG10273.fa	0.9713	0.76	379
RUG10639.fa	RUG13769.fa	0.9669	0.89	379
RUG13769.fa	RUG10639.fa	0.967	0.89	379
RUG11356.fa	RUG13769.fa	0.9743	0.79	379
RUG13769.fa	RUG11356.fa	0.9743	0.79	379
RUG12228.fa	RUG13769.fa	0.9688	0.88	379
RUG13769.fa	RUG12228.fa	0.9689	0.88	379
RUG12552.fa	RUG13769.fa	0.9695	0.88	379
RUG13769.fa	RUG12552.fa	0.9697	0.88	379
RUG13582.fa	RUG13769.fa	0.9669	0.87	379
RUG13769.fa	RUG13582.fa	0.9671	0.87	379
RUG13702.fa	RUG13769.fa	0.97	0.82	379
RUG13769.fa	RUG13702.fa	0.9702	0.82	379
RUG10115.fa	RUG14043.fa	0.9745	0.79	379
RUG14043.fa	RUG10115.fa	0.9745	0.79	379
RUG10273.fa	RUG14043.fa	0.9737	0.74	379
RUG14043.fa	RUG10273.fa	0.9738	0.74	379
RUG10639.fa	RUG14043.fa	0.9698	0.84	379
RUG14043.fa	RUG10639.fa	0.9698	0.84	379
RUG11356.fa	RUG14043.fa	0.9753	0.8	379
RUG14043.fa	RUG11356.fa	0.9753	0.8	379
RUG12228.fa	RUG14043.fa	0.9713	0.84	379
RUG14043.fa	RUG12228.fa	0.9712	0.84	379
RUG12552.fa	RUG14043.fa	0.9712	0.83	379
RUG14043.fa	RUG12552.fa	0.9713	0.83	379
RUG13582.fa	RUG14043.fa	0.9703	0.84	379
RUG14043.fa	RUG13582.fa	0.9704	0.84	379
RUG13702.fa	RUG14043.fa	0.9729	0.79	379
RUG14043.fa	RUG13702.fa	0.9729	0.79	379
RUG13769.fa	RUG14043.fa	0.9712	0.78	379
RUG14043.fa	RUG13769.fa	0.9711	0.78	379
RUG11356.fa	RUG11356.fa	1	1	379
RUG13582.fa	RUG13582.fa	1	1	379
RUG12228.fa	RUG12228.fa	1	1	379
RUG13769.fa	RUG13769.fa	1	1	379
RUG10273.fa	RUG10273.fa	1	1	379
RUG12552.fa	RUG12552.fa	1	1	379
RUG10115.fa	RUG10115.fa	1	1	379
RUG14043.fa	RUG14043.fa	1	1	379
RUG13702.fa	RUG13702.fa	1	1	379
RUG10639.fa	RUG10639.fa	1	1	379
RUG10961.fa	RUG12712.fa	0.9645	0.78	380
RUG12712.fa	RUG10961.fa	0.9646	0.78	380
RUG10961.fa	RUG14489.fa	0.9655	0.78	380
RUG14489.fa	RUG10961.fa	0.9658	0.78	380
RUG12712.fa	RUG14489.fa	0.9871	0.9	380
RUG14489.fa	RUG12712.fa	0.9872	0.9	380
RUG14489.fa	RUG14489.fa	1	1	380
RUG12712.fa	RUG12712.fa	1	1	380
RUG10961.fa	RUG10961.fa	1	1	380
ag10r3_bin.38.fa	RUG14797.fa	0.9711	0.71	805
RUG13157.fa	RUG13157.fa	1	1	382
RUG14266.fa	RUG14266.fa	1	1	383
Bacillus_cereus_KPR-7A.fa	Bacillus_cereus_KPR-7A.fa	1	1	384
ag10r3_bin.38.fa	RUG12721.fa	0.971	0.77	805
RUG11842.fa	RUG11842.fa	1	1	386
RUG14227.fa	RUG14227.fa	1	1	387
RUG14291.fa	Treponema_saccharophilum_DSM_2985.fa	0.9925	0.97	388
Treponema_saccharophilum_DSM_2985.fa	RUG14291.fa	0.9925	0.97	388
RUG14291.fa	RUG14291.fa	1	1	388
Treponema_saccharophilum_DSM_2985.fa	Treponema_saccharophilum_DSM_2985.fa	1	1	388
RUG12350.fa	RUG12350.fa	1	1	389
RUG12850.fa	RUG12850.fa	1	1	390
RUG14872.fa	RUG14872.fa	1	1	391
RUG13083.fa	RUG13083.fa	1	1	392
RUG14899.fa	RUG14899.fa	1	1	393
RUG11229.fa	RUG11229.fa	1	1	394
RUG14257.fa	RUG14257.fa	1	1	395
RUG10514.fa	RUG10514.fa	1	1	396
ag10r3_bin.38.fa	RUG13978.fa	0.971	0.8	805
xg0r3_ps_bin.28.fa	RUG12385.fa	0.971	0.78	1925
RUG14127.fa	RUG14755.fa	0.9888	0.77	399
RUG14755.fa	RUG14127.fa	0.9888	0.77	399
RUG14127.fa	RUG14127.fa	1	1	399
[truncated: 57,916 more rows]
