# Supplementary material for: Genomic and functional analyses of fungal and bacterial consortia that enable lignocellulose breakdown in goat gut microbiomes
Source: Nat Microbiol. 2021 Feb 1;6(4):499–511. doi: 10.1038/s41564-020-00861-0 (PMC8007473; doi:10.1038/s41564-020-00861-0)
Supplement: Supplementary file 7 — Taxonomy, NCBI accession IDs, relative abundance, CheckM-evaluated genome bin quality metrics, metabolic pathway completeness, and number of CGCs and PULs in 719 MAGs in each sample. [file 41564_2020_861_MOESM7_ESM.xlsx]

## Sheet: Master_Table
Supplementary Data 4. Taxonomy, NCBI accession ID, relative abundance, CheckM-evaluated genome bin quality metrics, metabolic pathway completeness, and the number of CAZyme gene clusters (CGC) and polysaccharide utilization loci (PUL) in 719 MAGs in each sample.
Bin ID	NCBI Genome Accession ID	NCBI Biosample Accession ID	Acrynom used in Supplementary Figure 9	Number used in Figure 3	Group Number	Group ID	Phylum	Class	Order	Family	Genus	Species	Comment	ag5r3	ag10r3	bg5r2	bg10r2	rg5r3	rg10r3	xg5r1	xg5r2	xg10r1	xg10r2	ag5r1_ps	ag10r1_ps	bg5r3_ps	bg10r3_ps	rg5r3_ps	rg10r3_ps	xg4r3_ps	xg10r3_ps	ag5r2_cm	ag10r2_cm	bg5r2_cm	bg10r2_cm	rg5r2_cm	rg10r2_cm	pellet1	pellet2	pellet3	pellet_dilute1	pellet_dilute2	pellet_dilute3	ag0r3	ag0r1_ps	ag0r2_cm	bg0r2	bg0r3_ps	bg0r2_cm
rg10r3_bin.74	SUTB00000000	SAMN11294294	Ther4		1	Thermoplasmata_c_Group	Euryarchaeota	Thermoplasmata						0	0	0	0	0.00145124	0.00195749	0	0	0	0	0	0	0	0	0	0	0	0	0	0	0	0	0	0	0	0	0	0	0	0	0	0	0	0	0	0
ps_g5g10_co_spades_bin.27	SUTA00000000	SAMN11294293	Ther1	32	1	Thermoplasmata_c_Group	Euryarchaeota	Thermoplasmata						0	0.0219931	0	0	0	0	0	0	0	0	0	0	0	0	0.00195603	0	0	0	0	0	0	0	0	0	0	0	0	0	0	0	0	0	0	0	0	0
ag10r1_ps_bin.16	SUST00000000	SAMN11294286	Ther3		1	Thermoplasmata_c_Group	Euryarchaeota	Thermoplasmata						0.00346506	0	0	0	0	0	0	0	0	0	0.00137556	0.00256834	0	0	0	0	0	0	0	0	0	0	0	0	0	0	0	0	0	0	0.00284707	0	0	0	0	0
ag5r1_ps_bin.4	SUSU00000000	SAMN11294287			1	Thermoplasmata_c_Group	Euryarchaeota	Thermoplasmata						0	0	0	0	0	0	0	0	0	0	0.000890537	0	0	0	0	0	0	0	0	0	0	0	0	0	0	0	0	0	0	0	0	0	0	0	0	0
ag5r3_bin.70	SUSV00000000	SAMN11294288			1	Thermoplasmata_c_Group	Euryarchaeota	Thermoplasmata						0.00177073	0	0	0	0	0	0	0	0	0	0	0	0	0	0	0	0	0	0	0	0	0	0	0	0	0	0	0	0	0	0.000420321	0	0	0	0	0
NoAnti_co_megahit_bin.97	SUSW00000000	SAMN11294289			1	Thermoplasmata_c_Group	Euryarchaeota	Thermoplasmata						0	0	0	0	0.00156273	0	0	0	0	0	0	0	0	0	0	0	0	0	0	0	0	0	0	0	0	0	0	0	0	0	0	0	0	0	0	0
pellet2_bin.114	SUSX00000000	SAMN11294290			1	Thermoplasmata_c_Group	Euryarchaeota	Thermoplasmata						0	0	0	0	0	0	0	0	0	0	0	0	0	0	0	0	0	0	0	0	0	0	0	0	0.000367052	0.000338402	0.000315063	0.000368612	0.000340473	0.000322752	0	0	0	0	0	6.74205e-05
pellets_co_bin.1944	SUSY00000000	SAMN11294291			1	Thermoplasmata_c_Group	Euryarchaeota	Thermoplasmata						0	0	0	0	0	0	0	0	0	0	0	0	0	0	0	0	0	0	0	0	0	0	0	0	0.000116638	9.43523e-05	8.46074e-05	9.26463e-05	9.1791e-05	8.82934e-05	0	0	0	0	0	0
ps_g5g10_co_spades_bin.12	SUSZ00000000	SAMN11294292	Ther2		1	Thermoplasmata_c_Group	Euryarchaeota	Thermoplasmata						0	0	0	0	0	0	0	0	0	0	0	0.000562566	0	0	0.00477385	0	0	0	0	0	0	0	0	0	0	0	0	0	0	0	0.00232761	0	0	0	0	0
bg0r2_bin.15	SUTC00000000	SAMN11294295			2	Methanocorpusculum_parvum	Euryarchaeota	Methanobacteria	Methanomicrobiales	Methanocorpusculaceae	Methanocorpusculum	parvum		0	0	0	0	0	0	0	0	0	0	0	0	0	0	0	0	0	0	0	0	0	0	0	0	0.000579919	0.000512435	0.000525339	0.000458587	0.000448634	0.000428262	0	0.00273026	0	0.00499391	0.0608426	0
pellets_co_bin.1174	SUTD00000000	SAMN11294296			2	Methanocorpusculum_parvum	Euryarchaeota	Methanobacteria	Methanomicrobiales	Methanocorpusculaceae	Methanocorpusculum	parvum		0	0	0	0	0	0	0	0	0	0	0	0	0	0	0	0	0	0	0	0	0	0	0	0	0.00134096	0.00117846	0.00118524	0.00112086	0.00110225	0.00106414	0	0	0	0	0	5.40665e-05
ag10r3_bin.35	SUTJ00000000	SAMN11294302	Met1	20	3	Methanobrevibacter_g_Group	Euryarchaeota	Methanobacteria	Methanomicrobiales	Methanobacteriaceae	Methanobrevibacter	thaueri		0.0105023	0.000134591	0	0	0.00888168	0.0166127	0	0	0	0	0.137258	0.194322	0.223836	0.480973	0.118256	0.302708	0.188947	0	0	0	0	0	0	0	0.00110945	0.00131099	0.00113769	0.0025433	0.00225016	0.00175229	0.011626	0.204326	0.00560125	0.000176138	0.014801	0.0086084
ag10r3_bin.86	SUTM00000000	SAMN11294305	Met4		3	Methanobrevibacter_g_Group	Euryarchaeota	Methanobacteria	Methanomicrobiales	Methanobacteriaceae	Methanobrevibacter			0.00111581	0.00281057	0	0	0	0.000757401	0	0	0	0	0	0	0	0	0	0	0	0	0	0	0	0	0	0	0	0	0	0	0	0	0.013806	0	0	0	0	0
NoAnti_co_megahit_bin.129	SUTE00000000	SAMN11294297	Met2	21	3	Methanobrevibacter_g_Group	Euryarchaeota	Methanobacteria	Methanomicrobiales	Methanobacteriaceae	Methanobrevibacter	millerae		0	7.76586e-05	0	0	0	0	0	0	0	0	0	0	0	0	0	0	0.293048	0.857511	0	0	0	0	0	0	0	0	0	0	0	0	0	0.00508806	0	0	0.00178165	0
pellets_co_bin.2666	SUTN00000000	SAMN11294306	Met5		3	Methanobrevibacter_g_Group	Euryarchaeota	Methanobacteria	Methanomicrobiales	Methanobacteriaceae	Methanobrevibacter			0	7.73052e-05	0	0	0	0	0	0	0	0	0	0	0	0	0	0	0	0	0	0	0	0	0	0	0.000560051	0.00075879	0.000680863	0.00126928	0.000989038	0.000738184	0	0	0.00682794	0.000129549	0	0.00656583
pellet2_bin.624	SUTK00000000	SAMN11294303			3	Methanobrevibacter_g_Group	Euryarchaeota	Methanobacteria	Methanomicrobiales	Methanobacteriaceae	Methanobrevibacter	thaueri		0	0	0	0	0	0	0	0	0	0	0.00162778	0	0	0	0	0	0	0	0	0	0	0	0	0	0.000386289	0.000472527	0.000423985	0.00085565	0.000735774	0.000525902	0	0	0.00342603	0	0	0.00278176
pellets_co_bin.1114	SUTL00000000	SAMN11294304			3	Methanobrevibacter_g_Group	Euryarchaeota	Methanobacteria	Methanomicrobiales	Methanobacteriaceae	Methanobrevibacter	thaueri		0	0	0	0	0	0	0	0	0	0	0	0	0	0	0	0	0	0	0	0	0	0	0	0	7.74871e-05	0.000101194	8.78289e-05	0.000187515	0.000172056	0.000109825	0	0	0.000886	0	0	0.000729817
pellets_co_bin.1378	SUTH00000000	SAMN11294300			3	Methanobrevibacter_g_Group	Euryarchaeota	Methanobacteria	Methanomicrobiales	Methanobacteriaceae	Methanobrevibacter	sp. YE315		0	0	0	0	0	0	0	0	0	0	0	0	0	0	0	0	0	0	0	0	0	0	0	0	0	0.000214104	0.000189743	0.000330281	0.000286535	0.000206551	0	0	0	0	0	0
ps_g5g10_co_spades_bin.4	SUTG00000000	SAMN11294299	Met6		3	Methanobrevibacter_g_Group	Euryarchaeota	Methanobacteria	Methanomicrobiales	Methanobacteriaceae	Methanobrevibacter	olleyae		0	0	0	0	0	0	0	0	0	0	0.000710653	0.000730462	0	0	0	0	0	0	0	0	0	0	0	0	0	0	0	0	0	0	0	0	0	0	0	0
rg0r3_ps_bin.2	SUTF00000000	SAMN11294298			3	Methanobrevibacter_g_Group	Euryarchaeota	Methanobacteria	Methanomicrobiales	Methanobacteriaceae	Methanobrevibacter	millerae		0	0	0	0	0	0	0	0	0	0	0	0	0	0	0	0	0	0	0	0	0	0	0	0	8.83216e-05	0.000140859	0.000132648	0.00021373	0.000226284	0.000202628	0	0.00574081	0.0020105	0	0.000964094	0.00123023
xg4r3_ps_bin.10	SUTI00000000	SAMN11294301			3	Methanobrevibacter_g_Group	Euryarchaeota	Methanobacteria	Methanomicrobiales	Methanobacteriaceae	Methanobrevibacter	sp. YE315		0	0	0	0	0	0	0	0	0	0	0	0	0	0	0	0	0.00601575	0	0	0	0	0	0	0	0	0	0	0	0	0	0	0	0	0	0	0
xg4r3_ps_bin.17	SUTO00000000	SAMN11294307			3	Methanobrevibacter_g_Group	Euryarchaeota	Methanobacteria	Methanomicrobiales	Methanobacteriaceae	Methanobrevibacter		Closest hit of rpS3 was Methanobrevibacter gottschalkii DSM 11977 (95.22% identity)	0	0	0	0	0	0	0	0	0	0	0	0	0	0	0	0	0.109705	0	0	0	0	0	0	0	0	0	0	0	0	0	0	0	0	0	0	0
bg0r2_bin.56	SUTR00000000	SAMN11294310	Met7		4	Methanosphaera_stadtmanae	Euryarchaeota	Methanobacteria	Methanomicrobiales	Methanobacteriaceae	Methanosphaera	stadtmanae		0.00439799	0.00315906	0.000620163	0.000413523	0	0.000419795	0	0	0	0	0	0	0.000196058	0	0.000998238	0.00418776	0.00126368	0	0	0	0	0	0	0	0.000104882	0.000132584	0.00014598	0.000341491	0.000312014	0.000244798	0.00229869	0.0510795	0.00123565	0.00457426	0.0081868	0.00103182
ag0r1_ps_bin.52	SUTP00000000	SAMN11294308			4	Methanosphaera_stadtmanae	Euryarchaeota	Methanobacteria	Methanomicrobiales	Methanobacteriaceae	Methanosphaera	stadtmanae		0	0	0	0	0	0	0	0	0	0	0	0	0	0	0	0	0	0	0	0	0	0	0	0	0	0	0	0	0	0	0.0014417	0.00196092	0	0	0	0
ag10r1_ps_bin.2	SUTQ00000000	SAMN11294309	Met3	4	4	Methanosphaera_stadtmanae	Euryarchaeota	Methanobacteria	Methanomicrobiales	Methanobacteriaceae	Methanosphaera	stadtmanae		0	0	0	0	0	0	0	0	0	0	0.0110077	0.00810016	0	0	0	0	0	0	0	0	0	0	0	0	0	0	0	0	0	0	0	0	0	0	0	0
pellets_co_bin.1120	SUTS00000000	SAMN11294311			5	Gastranaerophilaceae_f_Group	Cyanobacteria	Melainabacteria	Gastranaerophilales	Gastranaerophilaceae			Closest hit of rpS3 was Gastranaerophilaceae Zag_1 (85.83% identity)	0	0	0	0	0	0	0	0	0	0	0	0	0	0	0	0	0	0	0	0	0	0	0	0	0.00063936	0.00059215	0.00053219	0.000299269	0.000240483	0.0002008	0	0	0	0	0	0
pellets_co_bin.1426	SUTT00000000	SAMN11294312			5	Gastranaerophilaceae_f_Group	Cyanobacteria	Melainabacteria	Gastranaerophilales	Gastranaerophilaceae			Closest hit of rpS3 was Gastranaerophilaceae Zag_1 (77% identity)	0	0	0	0	0	0	0	0	0	0	0	0	0	0	0	0	0	0	0	0	0	0	0	0	0.000168502	0.000156839	0.000157682	0.000125215	0.000113041	0.000108029	0	0	0	0	0	0
pellets_co_bin.1903	SUTU00000000	SAMN11294313			5	Gastranaerophilaceae_f_Group	Cyanobacteria	Melainabacteria	Gastranaerophilales	Gastranaerophilaceae			Closest hit of rpS3 was Gastranaerophilaceae Zag_1 (82% identity)	0	0	0	0	0	0	0	0	0	0	0	0	0	0	0	0	0	0	0	0	0	0	0	0	0.000457528	0.000402503	0.00039743	0.000300176	0.000267803	0.000242794	0	0	6.68396e-05	0	0	7.76313e-05
pellets_co_bin.371	SUTV00000000	SAMN11294314			5	Gastranaerophilaceae_f_Group	Cyanobacteria	Melainabacteria	Gastranaerophilales	Gastranaerophilaceae			Closest hit of rpS3 was Gastranaerophilaceae Zag_1 (84% identity)	0	0	0	0	0	0	0	0	0	0	0	0	0	0	0	0	0	0	0	0	0	0	0	0	0.000162946	0.000151757	0.000147531	9.63549e-05	8.42038e-05	7.29513e-05	0	0	0	0	0	0
pellets_co_bin.690	SUTW00000000	SAMN11294315			5	Gastranaerophilaceae_f_Group	Cyanobacteria	Melainabacteria	Gastranaerophilales	Gastranaerophilaceae			Closest hit of rpS3 was Gastranaerophilaceae Zag_1 (78% identity)	0	0	0	0	0	0	0	0	0	0	0	0	0	0	0	0	0	0	0	0	0	0	0	0	0.000231613	0.000212294	0.000216323	0.000169735	0.00016155	0.000158892	0	0	5.72491e-05	0	0	5.61856e-05
pellets_co_bin.881	SUTX00000000	SAMN11294316			5	Gastranaerophilaceae_f_Group	Cyanobacteria	Melainabacteria	Gastranaerophilales	Gastranaerophilaceae			Closest hit of rpS3 was Gastranaerophilaceae Zag_1 (81% identity)	0	0	0	0	0	0	0	0	0	0	0	0	0	0	0	0	0	0	0	0	0	0	0	0	0.000276225	0.000241023	0.000220939	0.000163598	0.000139292	0.000121049	0	0	0	0	0	0
pellets_co_bin.949	SUTY00000000	SAMN11294317			5	Gastranaerophilaceae_f_Group	Cyanobacteria	Melainabacteria	Gastranaerophilales	Gastranaerophilaceae			Closest hit of rpS5 was Gastranaerophilaceae Zag_1 (81% identity)	0	0	0	0	0	0	0	0	0	0	0	0	0	0	0	0	0	0	0	0	0	0	0	0	0.000325419	0.000300848	0.000295501	0.000179542	0.000152614	0.000129897	0	0	0	0	0	0
bg10r2_bin.2	SUUH00000000	SAMN11294326	Deni	11	6	Actinobacteria_p_Group	Actinobacteria	Coriobacteria	Eggerthellales	Eggerthellaceae	Denitrobacterium	detoxificans DSM 21843	Closest rpS3 hit was 100% similar.	0.00971804	0.00215003	0.00765468	0.00738832	0.00315067	0.00256755	0	0	0	0	0	0	0	0	0	0	0	0	0	0	0	0	0	0	0	0	0	0	0	0	0.0228711	0	0	0.00316516	0	0
ag10r3_bin.15	SUUC00000000	SAMN11294321	Prop		6	Actinobacteria_p_Group	Actinobacteria	Actinobacteria	Propionibacteriales	Propionibacteriaceae				0.000231598	0.00189715	0	0	0	0.000899989	0	0	0	0	0	0	0	0	0	0	0	0	0	0	0	0	0	0	0	0	0	0	0	0	0.00204117	0	0	0.000957742	0	0
ag0r3_bin.2	SUUE00000000	SAMN11294323	Cori1	5	6	Actinobacteria_p_Group	Actinobacteria	Coriobacteria	Coriobacteriales	Coriobacteriaceae			Closest rpS3 hit was Coriobacteriaceae bacterium 68-1-3 (86% identity)	0.00403388	0.0152336	0	0	0.00160798	0.000893014	0	0	0	0	0	0	0	0	0	0	0	0	0	0	0	0	0	0	0	0	0	0	0	0	0.00465731	0	0	0.00247203	0	0
ag0r3_bin.33	SUUB00000000	SAMN11294320	Act3		6	Actinobacteria_p_Group	Actinobacteria	Actinobacteria	Actinomycetales	Actinomycetaceae				0	0.00269124	0	0	0	0	0	0	0	0	0	0	0	0	0	0	0	0	0	0	0	0	0	0	0	0	0	0	0	0	0.000195628	0	0	0	0	0
bg0r2_bin.20	SUUA00000000	SAMN11294319	Act1		6	Actinobacteria_p_Group	Actinobacteria	Actinobacteria	Actinomycetales	Actinomycetaceae	Actinomyces	succiniciruminis	1glucose + 0.7CO2 --> 0.7 succinate + 0.7 lactate + 0.2 acetate + -.2 formate; No H2 production(Palakawong et al. 2016)	0.011057	0.00187112	0	0	0	0	0	0	0	0	0	0	0	0	0	0	0	0	0	0	0	0	0	0	0	0	0	0	0	0	0.0122377	0	0	0.00453426	0	0
ag10r3_bin.81	SUTZ00000000	SAMN11294318	Act2		6	Actinobacteria_p_Group	Actinobacteria	Actinobacteria	Actinomycetales	Actinomycetaceae	Actinomyces	ruminicola	An et al. 2006	0.0037475	0.000879898	0	0	0	0	0	0	0	0	0	0	0	0	0	0	0	0	0	0	0	0	0	0	0	0	0	0	0	0	0.00391742	0	0	0	0	0
NoAnti_co_megahit_bin.82	SUUG00000000	SAMN11294325	Cori2		6	Actinobacteria_p_Group	Actinobacteria	Coriobacteria	Coriobacteriales	Coriobacteriaceae			Closest rpS3 hit was Collinsella aerofaciens ATCC 25986 (91% identity)	0	0.000427549	0	0	0	0	0	0	0	0	0	0	0	0	0	0	0	0	0	0	0	0	0	0	0	0	0	0	0	0	0	0	0	0	0	0
bg0r2_cm_bin.200	SUUF00000000	SAMN11294324			6	Actinobacteria_p_Group	Actinobacteria	Coriobacteria	Coriobacteriales	Coriobacteriaceae			Closest rpS3 hit was;Coriobacteriaceae;Eggerthella;Eggerthella lenta;Eggerthella lenta VPI 0255, DSM 2243 (88% identity)	0	0	0	0	0	0	0	0	0	0	0	0	0	0	0	0	0	0	0	0	0	0	0	0	0	0	0	0	0	0	0	0	0.00160277	0	0	0.00202279
bg0r3_ps_bin.38	SUUD00000000	SAMN11294322			6	Actinobacteria_p_Group	Actinobacteria	Coriobacteria	Coriobacteriales	Coriobacteriaceae	Olsenella		Closest rpS3 hit was Collinsella massiliensis GD3 (91% identity)	0	0	0	0	0	0	0	0	0	0	0	0	0	0	0	0	0	0	0	0	0	0	0	0	0	0	0	0.000120015	9.91714e-05	5.38708e-05	0	0.000304353	0.000530055	0	0.000651157	0.000693188
rg0r2_cm_bin.130	SUUI00000000	SAMN11294327			6	Actinobacteria_p_Group	Actinobacteria	Coriobacteria	Eggerthellales	Eggerthellaceae			Closest rpS3 hit was Gordonibacter sp. Marseille-P2775 (91% identity)	0	0	0	0	0	0	0	0	0	0	0	0	0	0	0	0	0	0	0	0	0	0	0	0	0	0	0	6.60475e-05	5.07223e-05	3.35511e-05	0	0.000127236	0.000411059	0	0.000220453	0.00055446
xg0r1_bin.32	SUVE00000000	SAMN11294349	Ecol1	6	7	Proteobacteria_p_Group	Proteobacteria	Gammaproteobacteria	Enterobacterales	Enterobacteriaceae	Escherichia	coli	Closest rpS3 hit was 100% similar.	0.0365321	0.104602	0.0335248	0.0203654	0.0175238	0.016461	0	0	0	0	0	0	0	0	0	0	0	0	0	0	0	0	0	0	0	0	0	0	0	0	0.0186744	0	0	0.0510459	0	0
ag10r3_bin.48	SUVD00000000	SAMN11294348	Succi		7	Proteobacteria_p_Group	Proteobacteria	Gammaproteobacteria	Aeromonadales	Succinivibrionaceae	Succinivibrio	dextrinosolvens	100% rpS3 identity to strain H5	0.00364895	0.00125723	0.000274479	0.000147458	0.0028949	0.00681011	0	0	0	0	0	0	0	0	0	0	0	0	0	0	0	0	0	0	0	0	0	0	0	0	0.0204473	0	0	0.000552405	0	0
NoAnti_co_megahit_bg10r2_bin.61	SUVB00000000	SAMN11294346	Desul		7	Proteobacteria_p_Group	Proteobacteria	Deltaproteobacteria	Desulfovibrionales	Desulfovibrionaceae	Desulfovibrio	desulfuricans	Closest rpS3 hit was Desulfovibrio desulfuricans (97.65% identity)	0	0	0.00598913	0.00603783	0	0	0	0	0	0	0	0	0	0	0	0	0	0	0	0	0	0	0	0	0	0	0	0	0	0	0	0	0	0	0	0
ag10r1_ps_bin.17	SUVF00000000	SAMN11294350	Ecol2	7	7	Proteobacteria_p_Group	Proteobacteria	Gammaproteobacteria		Enterobacterales	Enterobacteriaceae	coli	This was from manual binning of reads filtered out by BBDuk. ANIb value compared to xg0r1_bin.32 is 96%, so they are the same species, but may be different strains. Note that their genome size differ by 0.5 Mb, so maybe they are just the same strain	0	0.00184431	0	0	0	0	0	0	0	0	0	0.279024	0	0	0	0	0	0	0	0	0	0	0	0	0	0	0	0	0	0	0.000321491	0	0	0	0	0
pellet_dilute1_bin.49	SUVC00000000	SAMN11294347			7	Proteobacteria_p_Group	Proteobacteria	Epsilonproteobacteria	Capylobacterales	Campylobacteraceae	Campylobacter		Closest rpS3 hit was C. fetus subsp. Testudinum 03-427(95.26% identity)	0	0	0	0	0	0	0	0	0	0	0	0	0	0	0	0	0	0	0	0	0	0	0	0	0.000684186	0.000562794	0.000968912	0.000485129	0.000465804	0.000450059	0	0	0.000282093	0	0.000125301	0.0002938
pellet_dilute1_bin.674	SUUJ00000000	SAMN11294328			7	Proteobacteria_p_Group	Proteobacteria	Alphaproteobacteria						0	0	0	0	0	0	0	0	0	0	0	0	0	0	0	0	0	0	0	0	0	0	0	0	0.00063165	0.000584529	0.000576986	0.000513281	0.000495703	0.000488399	0	0	8.54417e-05	0	0	0.000141327
pellet_dilute1_bin.687	SUUK00000000	SAMN11294329			7	Proteobacteria_p_Group	Proteobacteria	Alphaproteobacteria						0	0	0	0	0	0	0	0	0	0	0	0	0	0	0	0	0	0	0	0	0	0	0	0	0.000983937	0.000880765	0.000898157	0.000922102	0.000964937	0.0009851	0	0	0	0	0	0
pellet1_bin.122	SUUL00000000	SAMN11294330			7	Proteobacteria_p_Group	Proteobacteria	Alphaproteobacteria					Multiple rpS3 hits, indication of contamination?	0	0	0	0	0	0	0	0	0	0	0	0	0	0	0	0	0	0	0	0	0	0	0	0	0.000319462	0.000293948	0.000276574	0.000244417	0.000238901	0.000235841	0	0	4.74704e-05	0	0	5.29198e-05
pellet1_bin.423	SUUM00000000	SAMN11294331			7	Proteobacteria_p_Group	Proteobacteria	Alphaproteobacteria					Closest rpS3 hit was Rhodospirillales Thalassospira (60% identity)	0	0	0	0	0	0	0	0	0	0	0	0	0	0	0	0	0	0	0	0	0	0	0	0	0.000913895	0.000860173	0.000839788	0.00071639	0.00070074	0.000703674	0	0	0	0	0	0
pellet1_bin.628	SUUN00000000	SAMN11294332			7	Proteobacteria_p_Group	Proteobacteria	Alphaproteobacteria					Closest rpS3 hit was Rhodospirillales Thalassospira (60% identity); Multiple rpS3 hits, indication of contamination?	0	0	0	0	0	0	0	0	0	0	0	0	0	0	0	0	0	0	0	0	0	0	0	0	0.000681241	0.000627722	0.000602626	0.000562489	0.000574525	0.000581379	0	0	0.000157609	0	4.64555e-05	0.000185534
pellet1_bin.676	SUUO00000000	SAMN11294333			7	Proteobacteria_p_Group	Proteobacteria	Alphaproteobacteria					Closest rpS3 hit was Rhodospirillales Thalassospira (60% identity)	0	0	0	0	0	0	0	0	0	0	0	0	0	0	0	0	0	0	0	0	0	0	0	0	0.000263118	0.000241857	0.00023618	0.000222065	0.000222547	0.000224273	0	0	3.58182e-05	0	0	5.43206e-05
pellets_co_bin.1158	SUUP00000000	SAMN11294334			7	Proteobacteria_p_Group	Proteobacteria	Alphaproteobacteria					4 rpS3 hits, 3 of them were alpha-proteo	0	0	0	0	0	0	0	0	0	0	0	0	0	0	0	0	0	0	0	0	0	0	0	0	7.35152e-05	6.65728e-05	6.85746e-05	6.41186e-05	6.29926e-05	6.43661e-05	0	0	0	0	0	0
pellets_co_bin.1374	SUUQ00000000	SAMN11294335			7	Proteobacteria_p_Group	Proteobacteria	Alphaproteobacteria					Closest rpS3 hit was Rhodospirillales Thalassospira (60% identity)	0	0	0	0	0	0	0	0	0	0	0	0	0	0	0	0	0	0	0	0	0	0	0	0	0.000218464	0.000204558	0.000213102	0.000194603	0.000192361	0.000196751	0	0	0	0	0	0
pellets_co_bin.1693	SUUR00000000	SAMN11294336			7	Proteobacteria_p_Group	Proteobacteria	Alphaproteobacteria						0	0	0	0	0	0	0	0	0	0	0	0	0	0	0	0	0	0	0	0	0	0	0	0	0.000148225	0.000142179	0.000141907	0.000132588	0.000126831	0.000131071	0	0	5.17169e-05	0	0	8.55193e-05
pellets_co_bin.1848	SUUS00000000	SAMN11294337			7	Proteobacteria_p_Group	Proteobacteria	Alphaproteobacteria					Closest rpS3 hit was Rhodospirillales Acetobacter orleanensis LMG 1583 (78% identity)	0	0	0	0	0	0	0	0	0	0	0	0	0	0	0	0	0	0	0	0	0	0	0	0	0.000193419	0.000175263	0.000164914	0.000158385	0.000158673	0.000155674	0	0	0	0	0	0
pellets_co_bin.1867	SUUT00000000	SAMN11294338			7	Proteobacteria_p_Group	Proteobacteria	Alphaproteobacteria						0	0	0	0	0	0	0	0	0	0	0	0	0	0	0	0	0	0	0	0	0	0	0	0	0.000519197	0.000492378	0.000510459	0.000477025	0.000478965	0.000491042	0	0	0.00021364	0	0	0.000170019
pellets_co_bin.1869	SUUU00000000	SAMN11294339			7	Proteobacteria_p_Group	Proteobacteria	Alphaproteobacteria					Closest rpS3 hit was Skermanella stibiiresistens SB22 (66% identity)	0	0	0	0	0	0	0	0	0	0	0	0	0	0	0	0	0	0	0	0	0	0	0	0	5.34481e-05	5.28697e-05	5.18168e-05	3.94089e-05	3.50844e-05	3.29284e-05	0	0	0	0	0	0
pellets_co_bin.2468	SUUV00000000	SAMN11294340			7	Proteobacteria_p_Group	Proteobacteria	Alphaproteobacteria						0	0	0	0	0	0	0	0	0	0	0	0	0	0	0	0	0	0	0	0	0	0	0	0	0.000119574	0.000110506	0.000110055	0.000104292	0.000104532	0.000107529	0	0	0	0	0	0
pellets_co_bin.2493	SUUW00000000	SAMN11294341			7	Proteobacteria_p_Group	Proteobacteria	Alphaproteobacteria						0	0	0	0	0	0	0	0	0	0	0	0	0	0	0	0	0	0	0	0	0	0	0	0	0.0002347	0.000220854	0.000223605	0.000208327	0.000204859	0.0002096	0	0	0	0	0	0
pellets_co_bin.308	SUUX00000000	SAMN11294342			7	Proteobacteria_p_Group	Proteobacteria	Alphaproteobacteria						0	0	0	0	0	0	0	0	0	0	0	0	0	0	0	0	0	0	0	0	0	0	0	0	0.000260782	0.000241058	0.0002374	0.000242818	0.000240073	0.000249689	0	0	0.000118927	0	0	0.000157871
pellets_co_bin.310	SUUY00000000	SAMN11294343			7	Proteobacteria_p_Group	Proteobacteria	Alphaproteobacteria						0	0	0	0	0	0	0	0	0	0	0	0	0	0	0	0	0	0	0	0	0	0	0	0	0.000404204	0.000380597	0.000391561	0.0003658	0.000369152	0.000383757	0	0	0.000138284	0	7.26014e-05	0.0001884
pellets_co_bin.416	SUUZ00000000	SAMN11294344			7	Proteobacteria_p_Group	Proteobacteria	Alphaproteobacteria						0	0	0	0	0	0	0	0	0	0	0	0	0	0	0	0	0	0	0	0	0	0	0	0	0.00072289	0.000684956	0.000686726	0.000644201	0.000637344	0.000650038	0	0	0.000218624	0	0.000106404	0.000329874
pellets_co_bin.546	SUVA00000000	SAMN11294345			7	Proteobacteria_p_Group	Proteobacteria	Alphaproteobacteria						0	0	0	0	0	0	0	0	0	0	0	0	0	0	0	0	0	0	0	0	0	0	0	0	0.000129894	0.000118749	0.000109825	9.22915e-05	8.92833e-05	8.4332e-05	0	0	0	0	0	0
pellets_co_bin.252	SUVG00000000	SAMN11294351			8	Elusimicrobium_g	Elusimicrobia	Elusimicrobia	Elusimicrobiales	Elusimicrobiaceae	Elusimicrobium			0	0	0	0	0	0	0	0	0	0	0	0	0	0	0	0	0	0	0	0	0	0	0	0	8.52335e-05	7.95942e-05	8.07183e-05	7.47929e-05	7.64683e-05	7.83865e-05	0	0	0	0	0	0
pellet1_bin.147	SUVH00000000	SAMN11294352			9	Planctomycetes_p_Group	Planctomycetes	Planctomycetia	Planctomycetales	Planctomycetaceae			Closest rpS3 hit was Blastopirellula marina SH 106T, DSM 3645 (55% identity)	0	0	0	0	0	0	0	0	0	0	0	0	0	0	0	0	0	0	0	0	0	0	0	0	0.000488681	0.000513756	0.000560014	0.000347508	0.000360697	0.000387229	0	0	0.000603093	0	0.000145866	0.000593696
pellets_co_bin.2152	SUVI00000000	SAMN11294353			9	Planctomycetes_p_Group	Planctomycetes	Planctomycetia	Planctomycetales	Planctomycetaceae			Closest rpS3 hit was Blastopirellula marina DSM 3645 (64% identity)	0	0	0	0	0	0	0	0	0	0	0	0	0	0	0	0	0	0	0	0	0	0	0	0	0.000359453	0.000436	0.000469589	0.000278842	0.00028837	0.00031047	0	0	0.000630387	0	0.000144554	0.000516776
pellet_dilute1_bin.34	SUVJ00000000	SAMN11294354			10	Verrucomicrobia_p_Group	Verrucomicrobia	;Verrucomicrobiae	Verrucomicrobiales	Akkermansiaceae			Closest rpL3 hit was Akkermansiaceae (75-98% identity)	0	0	0	0	0	0	0	0	0	0	0	0	0	0	0	0	0	0	0	0	0	0	0	0	0.000562245	0.000593558	0.000622314	0.000709378	0.000744878	0.000766943	0	0	0.000148604	0	0	0.00017791
pellet_dilute3_bin.542	SUVQ00000000	SAMN11294361			10	Verrucomicrobia_p_Group	Verrucomicrobia							0	0	0	0	0	0	0	0	0	0	0	0	0	0	0	0	0	0	0	0	0	0	0	0	0.00797216	0.00744791	0.00749614	0.00731592	0.00773936	0.00786611	0	0	0.00105255	0.000174064	0.000860162	0.0029369
pellet2_bin.413	SUVK00000000	SAMN11294355			10	Verrucomicrobia_p_Group	Verrucomicrobia	;Verrucomicrobiae	Verrucomicrobiales	Akkermansiaceae			Closest rpS3 hit was Akkermansiaceae (75% identity)	0	0	0	0	0	0	0	0	0	0	0	0	0	0	0	0	0	0	0	0	0	0	0	0	0.0011256	0.00115842	0.00117779	0.00115237	0.00118344	0.00120153	0	0	0	0	0	9.69033e-05
pellets_co_bin.1495	SUVP00000000	SAMN11294360			10	Verrucomicrobia_p_Group	Verrucomicrobia	Opitutae	Opitutales				Closest rpS3 hit was Lacunisphaera (72% identity)	0	0	0	0	0	0	0	0	0	0	0	0	0	0	0	0	0	0	0	0	0	0	0	0	0.000211565	0.000191069	0.000189878	0.000179463	0.000180109	0.0001767	0	0	0	0	0	0.000102087
pellets_co_bin.2122	SUVL00000000	SAMN11294356			10	Verrucomicrobia_p_Group	Verrucomicrobia	;Verrucomicrobiae	Verrucomicrobiales	Akkermansiaceae			Closest rpL3 hit was Akkermansiaceae (86% identity)	0	0	0	0	0	0	0	0	0	0	0	0	0	0	0	0	0	0	0	0	0	0	0	0	0.00204221	0.00207022	0.00212497	0.00207987	0.00214918	0.00225568	0	0	0.00056746	0	0.00011561	0.00102429
pellets_co_bin.324	SUVO00000000	SAMN11294359			10	Verrucomicrobia_p_Group	Verrucomicrobia	Opitutae	Opitutales	Verrucomicrobiaceae			Closest rpS3 hit was Opitutus (58% identity)	0	0	0	0	0	0	0	0	0	0	0	0	0	0	0	0	0	0	0	0	0	0	0	0	0.000263837	0.000238331	0.000230185	0.000223811	0.000226968	0.000222618	0	0	0.000150349	0	0	0.000160528
pellets_co_bin.34	SUVM00000000	SAMN11294357			10	Verrucomicrobia_p_Group	Verrucomicrobia	;Verrucomicrobiae	Verrucomicrobiales	Akkermansiaceae			Multiple rpL1 hits to Akkermansiaceae (50-80% identity)	0	0	0	0	0	0	0	0	0	0	0	0	0	0	0	0	0	0	0	0	0	0	0	0	8.07796e-05	8.17048e-05	8.50926e-05	9.17262e-05	9.75452e-05	9.94412e-05	0	0	0	0	0	0
pellets_co_bin.364	SUVN00000000	SAMN11294358			10	Verrucomicrobia_p_Group	Verrucomicrobia	;Verrucomicrobiae	Verrucomicrobiales	Akkermansiaceae			Multiple rpL1 hits to Akkermansiaceae (50-80% identity)	0	0	0	0	0	0	0	0	0	0	0	0	0	0	0	0	0	0	0	0	0	0	0	0	0.000195699	0.000213544	0.000240816	0.000208833	0.00021023	0.000225244	0	0	0	0	0	0
pellet_dilute1_bin.182	SUVR00000000	SAMN11294362			11	Lentisphaerae_p_Group	Lentisphaerae							0	0	0	0	0	0	0	0	0	0	0	0	0	0	0	0	0	0	0	0	0	0	0	0	0.00157298	0.00136144	0.00125724	0.00141873	0.00140581	0.00135489	0	0	0.000337034	0	0.000163432	0.000478974
pellet_dilute1_bin.253	SUVS00000000	SAMN11294363			11	Lentisphaerae_p_Group	Lentisphaerae							0	0	0	0	0	0	0	0	0	0	0	0	0	0	0	0	0	0	0	0	0	0	0	0	0.00120739	0.00104971	0.00100185	0.00101214	0.00098798	0.000961061	0	0	0	0	0	0.000261921
pellet_dilute2_bin.115	SUVT00000000	SAMN11294364			11	Lentisphaerae_p_Group	Lentisphaerae							0	0	0	0	0	0	0	0	0	0	0	0	0	0	0	0	0	0	0	0	0	0	0	0	0.000947086	0.000817437	0.000762963	0.000780196	0.00074546	0.000699397	0	0	0.00016228	0	0	0.000206532
pellet_dilute3_bin.418	SUVU00000000	SAMN11294365			11	Lentisphaerae_p_Group	Lentisphaerae							0	0	0	0	0	0	0	0	0	0	0	0	0	0	0	0	0	0	0	0	0	0	0	0	0.000841754	0.000727705	0.00068878	0.000737707	0.000748529	0.000732919	0	0	0.00025185	0	0	0.000194747
pellet2_bin.486	SUVV00000000	SAMN11294366			11	Lentisphaerae_p_Group	Lentisphaerae							0	0	0	0	0	0	0	0	0	0	0	0	0	0	0	0	0	0	0	0	0	0	0	0	0.00180528	0.0014624	0.00117807	0.00108047	0.000995131	0.000916962	0	0	0.00019645	0	0	0.000226346
pellet2_bin.512	SUVW00000000	SAMN11294367			11	Lentisphaerae_p_Group	Lentisphaerae							0	0	0	0	0	0	0	0	0	0	0	0	0	0	0	0	0	0	0	0	0	0	0	0	0.00126079	0.00109236	0.00100149	0.0010103	0.000993289	0.000956133	0	0	0.0003913	0	0	0.00040924
pellet3_bin.195	SUVX00000000	SAMN11294368			11	Lentisphaerae_p_Group	Lentisphaerae							0	0	0	0	0	0	0	0	0	0	0	0	0	0	0	0	0	0	0	0	0	0	0	0	0.00200785	0.00163677	0.00138802	0.00115089	0.0010701	0.000995966	0	0	0.000269742	0	0	0
pellet3_bin.309	SUVY00000000	SAMN11294369			11	Lentisphaerae_p_Group	Lentisphaerae							0	0	0	0	0	0	0	0	0	0	0	0	0	0	0	0	0	0	0	0	0	0	0	0	0.00123167	0.00111144	0.00103794	0.000941266	0.000914401	0.000881487	0	0	0.000205289	0	9.94973e-05	0.00030744
pellet3_bin.576	SUVZ00000000	SAMN11294370			11	Lentisphaerae_p_Group	Lentisphaerae							0	0	0	0	0	0	0	0	0	0	0	0	0	0	0	0	0	0	0	0	0	0	0	0	0.00133381	0.00112919	0.00100278	0.000774565	0.00072808	0.000678103	0	0	0	0	0	0.000284434
pellets_co_bin.1039	SUWA00000000	SAMN11294371			11	Lentisphaerae_p_Group	Lentisphaerae							0	0	0	0	0	0	0	0	0	0	0	0	0	0	0	0	0	0	0	0	0	0	0	0	0.000171639	0.000140413	0.000127226	0.000165305	0.000162365	0.000152949	0	0	0	0	0	0
pellets_co_bin.1123	SUWB00000000	SAMN11294372			11	Lentisphaerae_p_Group	Lentisphaerae							0	0	0	0	0	0	0	0	0	0	0	0	0	0	0	0	0	0	0	0	0	0	0	0	0.000934323	0.000768536	0.000665592	0.000623057	0.000597874	0.000563745	0	0	0.000117355	0	0	0.000243922
pellets_co_bin.1233	SUWC00000000	SAMN11294373			11	Lentisphaerae_p_Group	Lentisphaerae							0	0	0	0	0	0	0	0	0	0	0	0	0	0	0	0	0	0	0	0	0	0	0	0	0.000204006	0.000265497	0.000244411	0.000256765	0.000342117	0.000318546	0	0	0	0	0	0
pellets_co_bin.1244	SUWD00000000	SAMN11294374			11	Lentisphaerae_p_Group	Lentisphaerae							0	0	0	0	0	0	0	0	0	0	0	0	0	0	0	0	0	0	0	0	0	0	0	0	0.000621203	0.000544104	0.000511853	0.000524695	0.000518036	0.000500849	0	0	0.000152902	0	0	0.000251344
pellets_co_bin.1309	SUWE00000000	SAMN11294375			11	Lentisphaerae_p_Group	Lentisphaerae							0	0	0	0	0	0	0	0	0	0	0	0	0	0	0	0	0	0	0	0	0	0	0	0	0.000233854	0.000203893	0.000190291	0.000180322	0.000173973	0.000166436	0	0	0	0	0	0
pellets_co_bin.1320	SUWF00000000	SAMN11294376			11	Lentisphaerae_p_Group	Lentisphaerae							0	0	0	0	0	0	0	0	0	0	0	0	0	0	0	0	0	0	0	0	0	0	0	0	0.000212109	0.000186102	0.000179164	0.000170437	0.000166909	0.00016518	0	0	0	0	0	0
pellets_co_bin.1512	SUWG00000000	SAMN11294377			11	Lentisphaerae_p_Group	Lentisphaerae							0	0	0	0	0	0	0	0	0	0	0	0	0	0	0	0	0	0	0	0	0	0	0	0	0.000311823	0.00026827	0.000249425	0.000272462	0.000266256	0.000256269	0	0	0	0	0	0
pellets_co_bin.1765	SUWH00000000	SAMN11294378			11	Lentisphaerae_p_Group	Lentisphaerae							0	0	0	0	0	0	0	0	0	0	0	0	0	0	0	0	0	0	0	0	0	0	0	0	0.000573574	0.000457606	0.000380116	0.0003609	0.000325397	0.000300569	0	0	0	0	0	0
pellets_co_bin.1998	SUWI00000000	SAMN11294379			11	Lentisphaerae_p_Group	Lentisphaerae							0	0	0	0	0	0	0	0	0	0	0	0	0	0	0	0	0	0	0	0	0	0	0	0	0.000219493	0.000282065	0.000213436	0.000270812	0.000252956	0.000225391	0	0	0	0	0	0
pellets_co_bin.2376	SUWJ00000000	SAMN11294380			11	Lentisphaerae_p_Group	Lentisphaerae							0	0	0	0	0	0	0	0	0	0	0	0	0	0	0	0	0	0	0	0	0	0	0	0	0.000458163	0.000409925	0.000380002	0.000366881	0.000365427	0.000349178	0	0	0	0	0	0.000105
pellets_co_bin.57	SUWK00000000	SAMN11294381			11	Lentisphaerae_p_Group	Lentisphaerae							0	0	0	0	0	0	0	0	0	0	0	0	0	0	0	0	0	0	0	0	0	0	0	0	0.000790273	0.000692592	0.000577808	0.00070755	0.000669696	0.000635268	0	0	0	0	0	0
pellets_co_bin.946	SUWL00000000	SAMN11294382			11	Lentisphaerae_p_Group	Lentisphaerae							0	0	0	0	0	0	0	0	0	0	0	0	0	0	0	0	0	0	0	0	0	0	0	0	0.000212932	0.000178656	0.000161473	0.000145389	0.000135671	0.000128884	0	0	0	0	0	0
ag0r3_bin.38	SUWO00000000	SAMN11294385	Trep	33	12	Spirochaetes_p_Group	Spirochaetes	Spirochaetia	Spirochaetales	Spirochaetaceae	Treponema			0.00375044	0.0194857	0.000241764	0.000244957	0.000717067	0.000975796	0	0	0	0	0	0	0	0	0	0	0	0	0	0	0	0	0	0	0	0	0	0	0	0	0.00319911	0	0	0.00114623	0	0
NoAnti_co_megahit_xg0r2_bin.47	SUWM00000000	SAMN11294383			12	Spirochaetes_p_Group	Spirochaetes	Spirochaetia	Spirochaetales	Spirochaetaceae	Treponema	bryantii		0	0	0	0	0	0	0	0	0	0	0	0	0	0	0	0	0	0	0	0	0	0	0	0	0.00743459	0.0065218	0.00702239	0.00546254	0.00641328	0.00712895	0	0	0.00362582	0	0.00100614	0.00214568
pellet_dilute3_bin.164	SUWP00000000	SAMN11294386			12	Spirochaetes_p_Group	Spirochaetes	Spirochaetia	Spirochaetales	Spirochaetaceae				0	0	0	0	0	0	0	0	0	0	0	0	0	0	0	0	0	0	0	0	0	0	0	0	0.000274847	0.000285579	0.000315467	0.000327594	0.000390974	0.000389975	0	0	0.000407384	0	0	0.000239816
pellets_co_bin.1328	SUWQ00000000	SAMN11294387			12	Spirochaetes_p_Group	Spirochaetes	Spirochaetia	Spirochaetales	Spirochaetaceae				0	0	0	0	0	0	0	0	0	0	0	0	0	0	0	0	0	0	0	0	0	0	0	0	5.4656e-05	5.44944e-05	6.43331e-05	6.1467e-05	6.22387e-05	6.47806e-05	0	0	0	0	0	0
pellets_co_bin.2453	SUWR00000000	SAMN11294388			12	Spirochaetes_p_Group	Spirochaetes	Spirochaetia	Spirochaetales	Spirochaetaceae				0	0	0	0	0	0	0	0	0	0	0	0	0	0	0	0	0	0	0	0	0	0	0	0	0.000104218	0.000102332	8.82508e-05	0	0	0	0	0	0	0	0	0
pellets_co_bin.487	SUWN00000000	SAMN11294384			12	Spirochaetes_p_Group	Spirochaetes	Spirochaetia	Spirochaetales	Spirochaetaceae	Treponema	bryantii		0	0	0	0	0	0	0	0	0	0	0	0	0	0	0	0	0	0	0	0	0	0	0	0	0.00121449	0.00111744	0.00110635	0.00105962	0.00123394	0.00139564	0	9.34324e-05	0.00110408	0	0.000255143	0.000511198
pellet_dilute2_bin.532	SUWS00000000	SAMN11294389			13	Lentimicrobiaceae_f_Group	Bacteroidetes	Bacteroidia	Bacteroidales	Lentimicrobiaceae			Closest rpS3 hit was Lentimicrobium (74% identity)	0	0	0	0	0	0	0	0	0	0	0	0	0	0	0	0	0	0	0	0	0	0	0	0	0.00754802	0.00740753	0.00796142	0.00574124	0.00567133	0.00571105	0	0	0	0	0.0002772	0.00274892
pellet_dilute3_bin.656	SUWT00000000	SAMN11294390			13	Lentimicrobiaceae_f_Group	Bacteroidetes	Bacteroidia	Bacteroidales	Lentimicrobiaceae				0	0	0	0	0	0	0	0	0	0	0	0	0	0	0	0	0	0	0	0	0	0	0	0	0.00129486	0.00128826	0.00139917	0.00103224	0.00102311	0.00104996	0	0	0	0	0	0
pellet1_bin.228	SUWU00000000	SAMN11294391			13	Lentimicrobiaceae_f_Group	Bacteroidetes	Bacteroidia	Bacteroidales	Lentimicrobiaceae			Closest rpS3 hit was Lentimicrobium (74% identity)	0	0	0	0	0	0	0	0	0	0	0	0	0	0	0	0	0	0	0	0	0	0	0	0	0.00131999	0.00126408	0.00133619	0.0011058	0.00110261	0.00111939	0	0	0	0	0.000144735	0
pellet1_bin.458	SUWV00000000	SAMN11294392			13	Lentimicrobiaceae_f_Group	Bacteroidetes	Bacteroidia	Bacteroidales	Lentimicrobiaceae			Closest rpS3 hit was Lentimicrobium (74% identity)	0	0	0	0	0	0	0	0	0	0	0	0	0	0	0	0	0	0	0	0	0	0	0	0	0.00441216	0.00419485	0.00427999	0.00328732	0.00332006	0.00330594	0	0	0.000227509	0	0.000209778	0.00100399
ag10r3_bin.27	SUWW00000000	SAMN11294393	Bac5		14	Bacteroidales_o_Group1	Bacteroidetes	Bacteroidia	Bacteroidales				Closet blast hit of rpS3 is Bacteroides barnesiae DSM 18169 (76% identity)	0.00870603	0.0027442	0	0	0.00359807	0.00780515	0	0	0	0	0	0	0	0	0	0	0	0	0	0	0	0	0	0	0	0	0	0	0	0	0.00987316	0	0	0	0	0
ag5r3_bin.27	SUWX00000000	SAMN11294394			14	Bacteroidales_o_Group1	Bacteroidetes	Bacteroidia	Bacteroidales				No rpS3 hit, 5 rpL2 hits. The best rpL2 hit was 90% similar to Dysgonamonadaceae Dysgonomonas macrotermitis JCM 19375	0.00469998	0	0	0	0	0	0	0	0	0	0	0	0	0	0	0	0	0	0	0	0	0	0	0	0	0	0	0	0	0	0.0101204	0	0	0	0	0
rg0r2_cm_bin.168	SUWY00000000	SAMN11294395			14	Bacteroidales_o_Group1	Bacteroidetes	Bacteroidia	Bacteroidales				Closet blast hit of rpS3 is Odoribacter splanchnicus DSM 20712 (91% identity)	0	0	0	0	0	0	0	0	0	0	0	0	0	0	0	0	0	0	0	0	0	0	0	0	0.00237946	0.00230971	0.00249134	0.0019236	0	0	0	0	0.00165424	0	0.000478678	0.00161532
ag5r3_bin.33	SUXB00000000	SAMN11294398	Bac6		15	Bacteroidales_o_Group2	Bacteroidetes	Bacteroidia	Bacteroidales				Closet blast hit of rpS3 is Prevotella sp. 10(H) (78% identity)	0.00639112	0.00109956	0	0	0	0	0	0	0	0	0	0	0	0	0	0	0	0	0	0	0	0	0	0	0	0	0	0	0	0	0.0067609	0	0	0	0	0
pellet2_bin.445	SUXC00000000	SAMN11294399			15	Bacteroidales_o_Group2	Bacteroidetes	Bacteroidia	Bacteroidales					0	0	0	0	0	0	0	0	0	0	0	0	0	0	0	0	0	0	0	0	0	0	0	0	0.0013923	0.000988704	0.000961489	0.00150435	0.00143632	0.00141736	0	0	0	0	0	0
ag10r3_bin.44	SUXA00000000	SAMN11294397	Bac1	2	15	Bacteroidales_o_Group2	Bacteroidetes	Bacteroidia	Bacteroidales				Closet blast hit of rpS3 is Paludibacter propionicigenes DSM 17365(81% identity, evalue=2e-144)	0.0266841	0.00733588	0.000142787	0	0.000884084	0.00147564	0	0	0	0	0	0	0	0	0	0	0	0	0	0	0	0	0	0	0	0	0	0	0	0	0.0421396	0	0	0.000178375	0	0
rg0r3_bin.54	SUXE00000000	SAMN11294401	Bac2	2	15	Bacteroidales_o_Group2	Bacteroidetes	Bacteroidia	Bacteroidales				Closet blast hit of rpS3 is Parabacteroides merdae ATCC 43184 (82% identity)	0.00433952	0.00889411	0.0109912	0.0280712	0	0	0	0	0	0	0	0	0	0	0	0	0	0	0	0	0	0	0	0	0	0	0	0	0	0	0.00874582	0	0	0.0189803	0	0
ag0r2_cm_bin.170	SUWZ00000000	SAMN11294396			15	Bacteroidales_o_Group2	Bacteroidetes	Bacteroidia	Bacteroidales					0	0	0	0	0	0	0	0	0	0	0	0	0	0	0	0	0	0	0	0	0	0	0	0	0.00758915	0.00727277	0.00716549	0.00614529	0.00666432	0.00724864	0	8.8811e-05	0.00217572	0	0.0010141	0.00218644
pellets_co_bin.1311	SUXD00000000	SAMN11294400			15	Bacteroidales_o_Group2	Bacteroidetes	Bacteroidia	Bacteroidales					0	0	0	0	0	0	0	0	0	0	0	0	0	0	0	0	0	0	0	0	0	0	0	0	0.000115246	0.000112873	0.000112178	8.77185e-05	9.19885e-05	9.6702e-05	0	0	0	0	0	0
NoAnti_co_megahit_rg10r3_bin.91	SUXF00000000	SAMN11294402	Bac7		16	Bacteroidales_o_Group3	Bacteroidetes	Bacteroidia	Bacteroidales					0	0	0	0	0.00534693	0.00670374	0	0	0	0	0	0	0	0	0	0	0	0	0	0	0	0	0	0	0	0	0	0	0	0	0	0	0	0	0	0
pellets_co_bin.1584	SUXI00000000	SAMN11294405			16	Bacteroidales_o_Group3	Bacteroidetes	Bacteroidia	Bacteroidales					0	0	0	0	0	0	0	0	0	0	0	0	0	0	0	0	0	0	0	0	0	0	0	0	0.00295511	0.00283363	0.00283441	0.00217309	0.00222692	0.00226789	0	0	0.000948183	0	0	0.000616582
pellets_co_bin.552	SUXJ00000000	SAMN11294406			16	Bacteroidales_o_Group3	Bacteroidetes	Bacteroidia	Bacteroidales					0	0	0	0	0	0	0	0	0	0	0	0	0	0	0	0	0	0	0	0	0	0	0	0	0.00108173	0.00106492	0.0011174	0.000889592	0.000912056	0.000943584	0	0	0	0	0	0
pellets_co_bin.639	SUXK00000000	SAMN11294407			16	Bacteroidales_o_Group3	Bacteroidetes	Bacteroidia	Bacteroidales					0	0	0	0	0	0	0	0	0	0	0	0	0	0	0	0	0	0	0	0	0	0	0	0	0.000775683	0.000685629	0.000703287	0.000568557	0.000556124	0.000563377	0	0	0.000228525	0	0.000101296	0.000292511
pellets_co_bin.794	SUXL00000000	SAMN11294408			16	Bacteroidales_o_Group3	Bacteroidetes	Bacteroidia	Bacteroidales					0	0	0	0	0	0	0	0	0	0	0	0	0	0	0	0	0	0	0	0	0	0	0	0	0.000164865	0.000157077	0.000155244	0.000127774	0.000122716	0.000122574	0	0	0	0	0	0
pellets_co_bin.1388	SUXH00000000	SAMN11294404			16	Bacteroidales_o_Group3	Bacteroidetes	Bacteroidia	Bacteroidales					0	0	0	0	0	0	0	0	0	0	0	0	0	0	0	0	0	0	0	0	0	0	0	0	0.0023752	0.00233862	0.00237767	0.00193062	0.00191021	0.0019667	0	0	0	0	0	0
pellet3_bin.106	SUXG00000000	SAMN11294403			16	Bacteroidales_o_Group3	Bacteroidetes	Bacteroidia	Bacteroidales					0	0	0	0	0	0	0	0	0	0	0	0	0	0	0	0	0	0	0	0	0	0	0	0	0.00113693	0.0012395	0.00129935	0.00113368	0.00115881	0.00119553	0	0	0.000245977	0	0	0
pellet_dilute3_bin.478	SUXS00000000	SAMN11294415			17	Bacteroidales_o_Group4	Bacteroidetes	Bacteroidia	Bacteroidales					0	0	0	0	0	0	0	0	0	0	0	0	0	0	0	0	0	0	0	0	0	0	0	0	0.00947171	0.00888878	0.00910884	0.00718276	0.00733353	0.00754023	0	0	0.000706177	0	0.000212641	0.0017817
pellet_dilute1_bin.215	SUXP00000000	SAMN11294412			17	Bacteroidales_o_Group4	Bacteroidetes	Bacteroidia	Bacteroidales					0	0	0	0	0	0	0	0	0	0	0	0	0	0	0	0	0	0	0	0	0	0	0	0	0.00343696	0.00326345	0.00314461	0.0026243	0.00254459	0.00255308	0	0	0	0	0	0
pellets_co_bin.2338	SUXU00000000	SAMN11294417			17	Bacteroidales_o_Group4	Bacteroidetes	Bacteroidia	Bacteroidales					0	0	0	0	0	0	0	0	0	0	0	0	0	0	0	0	0	0	0	0	0	0	0	0	0.00060084	0.000603814	0.000617352	0.000443406	0.000437435	0.000437645	0	0	0	0	0	0
ag0r2_cm_bin.145	SUXN00000000	SAMN11294410			17	Bacteroidales_o_Group4	Bacteroidetes	Bacteroidia	Bacteroidales					0	0	0	0	0	0	0	0	0	0	0	0	0	0	0	0	0	0	0	0	0	0	0	0	0.00762734	0.00762973	0.008371	0.005889	0.00631614	0.00669356	0	0.000220572	0.00153631	0	0.000844115	0.00282626
pellet_dilute1_bin.629	SUXR00000000	SAMN11294414			17	Bacteroidales_o_Group4	Bacteroidetes	Bacteroidia	Bacteroidales					0	0	0	0	0	0	0	0	0	0	0	0	0	0	0	0	0	0	0	0	0	0	0	0	0.002947	0.00272122	0.00267995	0.00233515	0.00239088	0.00240314	0	0	0	0	0	0
pellets_co_bin.380	SUXM00000000	SAMN11294409			17	Bacteroidales_o_Group4	Bacteroidetes	Bacteroidia	Bacteroidales	Tannerellaceae	Parabacteroides	distasonis		0	0	0	0	0	0	0	0	0	0	0	0	0	0	0	0	0	0	0	0	0	0	0	0	0.000295909	0.000295545	0.000320844	0.000235843	0.000231592	0.000233136	0	0	0	0	0	0
pellet_dilute1_bin.201	SUXO00000000	SAMN11294411			17	Bacteroidales_o_Group4	Bacteroidetes	Bacteroidia	Bacteroidales					0	0	0	0	0	0	0	0	0	0	0	0	0	0	0	0	0	0	0	0	0	0	0	0	0.00170932	0.00151726	0.00128504	0.00143061	0.00135436	0.00130134	0	0	0	0	0	0
pellet_dilute1_bin.353	SUXQ00000000	SAMN11294413			17	Bacteroidales_o_Group4	Bacteroidetes	Bacteroidia	Bacteroidales					0	0	0	0	0	0	0	0	0	0	0	0	0	0	0	0	0	0	0	0	0	0	0	0	0.0028133	0.00274281	0.00289113	0.00205815	0.00208028	0.00213138	0	0	0.000621465	0	0.000197117	0.000742211
pellet2_bin.372	SUXT00000000	SAMN11294416			17	Bacteroidales_o_Group4	Bacteroidetes	Bacteroidia	Bacteroidales					0	0	0	0	0	0	0	0	0	0	0	0	0	0	0	0	0	0	0	0	0	0	0	0	0.000735502	0.00072966	0.000724479	0.000553801	0.000543348	0.000546137	0	0	0	0	0	0.000111765
NoAnti_co_megahit_ag0r3_bin.109	SUXV00000000	SAMN11294418	Bac8		18	Bacteroidaceae_f_Group	Bacteroidetes	Bacteroidia	Bacteroidales	Bacteroidaceae	Bacteroides			0.00113471	0.00605534	0.004829	0.00249817	0	0.000396774	0	0	0	0	0	0	0	0	0	0	0	0	0	0	0	0	0	0	0	0	0	0	0	0	0.000547254	0	0	0.0119867	0	0
pellets_co_bin.1183	SUXW00000000	SAMN11294419			18	Bacteroidaceae_f_Group	Bacteroidetes	Bacteroidia	Bacteroidales	Bacteroidaceae	Bacteroides			0	0	0	0	0	0	0	0	0	0	0	0	0	0	0	0	0	0	0	0	0	0	0	0	0.00262616	0.00254564	0.00279783	0.00220318	0.00229458	0.00240752	0	0	0.000614578	0.000119335	0	0.000769652
xg0r2_bin.17	SUXY00000000	SAMN11294421			18	Bacteroidaceae_f_Group	Bacteroidetes	Bacteroidia	Bacteroidales	Bacteroidaceae	Bacteroides			0	0	0	0	0	0	0	0	0	0	0	0	0	0	0	0	0	0	0	0	0	0	0	0	0	0	0	0	0	0	0	0.000354932	0.00362704	0.000343517	0	0
pellet2_bin.309	SUXZ00000000	SAMN11294422	Medi		18	Bacteroidaceae_f_Group	Bacteroidetes	Bacteroidia	Bacteroidales	Bacteroidaceae	Mediterranea	massiliensis		0	7.82096e-05	0	0	0	0	0	0	0	0	0	0	0	0	0	0	0	0	0	0	0	0	0	0	0.00700739	0.00676039	0.00724636	0.00569357	0.00580544	0.00613323	0	0.000180561	0.00430058	0.000137042	0.000788759	0.00500843
pellets_co_bin.1890	SUYA00000000	SAMN11294423			18	Bacteroidaceae_f_Group	Bacteroidetes	Bacteroidia	Bacteroidales	Bacteroidaceae	Mediterranea	massiliensis		0	0	0	0	0	0	0	0	0	0	0	0	0	0	0	0	0	0	0	0	0	0	0	0	0.000755047	0.000739851	0.000813416	0.000614587	0.000619593	0.000641464	0	0	0.000270975	0	0.000174327	0.000299669
pellets_co_bin.2367	SUXX00000000	SAMN11294420			18	Bacteroidaceae_f_Group	Bacteroidetes	Bacteroidia	Bacteroidales	Bacteroidaceae	Bacteroides			0	0	0	0	0	0	0	0	0	0	0	0	0	0	0	0	0	0	0	0	0	0	0	0	0.00112006	0.00110077	0.00117075	0.000946788	0.000939796	0.000976529	0	0	0	0	0	0.000402049
ag5r3_bin.39	SUYC00000000	SAMN11294425	Pre2	23	19	Prevotella_g_Group	Bacteroidetes	Bacteroidia	Bacteroidales	Prevotellaceae	Prevotella	ruminicola		0.0362915	0.00251037	0.00566653	0.0043201	0.0090896	0.0127023	0	0	0	0	0	0	0	0	0	0	0	0	0	0	0	0	0	0	0	0	0	0	0	0	0.0297881	0	0	0.0237903	0	0
NoAnti_co_megahit_ag0r3_bin.68	SUYF00000000	SAMN11294428	Pre3		19	Prevotella_g_Group	Bacteroidetes	Bacteroidia	Bacteroidales	Prevotellaceae	Prevotella			0	0.00437471	0	0	0	0	0	0	0	0	0	0	0	0	0	0	0	0	0	0	0	0	0	0	0	0	0	0	0	0	0	0	0	0	0	0
bg5r2_bin.29	SUYD00000000	SAMN11294426	Pre1	22	19	Prevotella_g_Group	Bacteroidetes	Bacteroidia	Bacteroidales	Prevotellaceae	Prevotella	ruminicola KHT3		0.019544	0.00612368	0.123597	0.120612	0.0101384	0.0203817	0	0	0	0	0	0	0	0	0	0	0	0	0	0	0	0	0	0	0	0	0	0	0	0	0.0146699	0	0	0.0630439	0	0
ag10r3_bin.38	SUYE00000000	SAMN11294427	Pre7		19	Prevotella_g_Group	Bacteroidetes	Bacteroidia	Bacteroidales	Prevotellaceae	Prevotella	sp. NE3005	No rpS3 hit, Closest rpL5 hit was Prevotella ruminocola 23 (100% identity)	0.00124012	0.000748585	0	0	0	0	0	0	0	0	0	0	0	0	0	0	0	0	0	0	0	0	0	0	0	0	0	0	0	0	0.00269244	0	0	0	0	0
rg0r3_bin.56	SUYH00000000	SAMN11294430			19	Prevotella_g_Group	Bacteroidetes	Bacteroidia	Bacteroidales	Prevotellaceae	Prevotella			0	0	0	0	0	0	0	0	0	0	0	0	0	0	0	0	0	0	0	0	0	0	0	0	0	0	0	0	0	0	0.000199105	0	0	0	0	0
rg10r3_bin.55	SUYI00000000	SAMN11294431	Pre6		19	Prevotella_g_Group	Bacteroidetes	Bacteroidia	Bacteroidales	Prevotellaceae	Prevotella			0	0	0	0.00155892	0	0.00287041	0	0	0	0	0	0	0	0	0	0	0	0	0	0	0	0	0	0	0	0	0	0	0	0	0	0	0	0	0	0
bg5r2_bin.28	SUYB00000000	SAMN11294424	Pre5		19	Prevotella_g_Group	Bacteroidetes	Bacteroidia	Bacteroidales	Bacteroidaceae			Closet blast hit of rpS3 is Bacteroides stercoris ATCC 43183 (93% identity)	0.00132603	0	0.00425979	0.0013711	0.00149739	0.00323273	0	0	0	0	0	0	0	0	0	0	0	0	0	0	0	0	0	0	0	0	0	0	0	0	0.00134821	0	0	0	0	0
NoAnti_co_megahit_bin.220	SUYG00000000	SAMN11294429	Pre4		19	Prevotella_g_Group	Bacteroidetes	Bacteroidia	Bacteroidales	Prevotellaceae	Prevotella			0	0	0	0	0.00179057	0.00594238	0	0	0	0	0	0	0	0	0	0	0	0	0	0	0	0	0	0	0	0	0	0	0	0	0	0	0	0	0	0
pellets_co_bin.160	SUYY00000000	SAMN11294447			20	Bacteroidales_o_Group5	Bacteroidetes	Bacteroidia	Bacteroidales				Novel Bacteroidales (o)?	0	0	0	0	0	0	0	0	0	0	0	0	0	0	0	0	0	0	0	0	0	0	0	0	0	0	0	0.000223181	0	0	0	0	0	0	0	0
pellet_dilute2_bin.559	SUYR00000000	SAMN11294440			20	Bacteroidales_o_Group5	Bacteroidetes	Bacteroidia	Bacteroidales				Novel Bacteroidales (o)?	0	0	0	0	0	0	0	0	0	0	0	0	0	0	0	0	0	0	0	0	0	0	0	0	0.00172747	0.00142843	0	0.00145647	0.00141112	0.00141821	0	0	0	0	0	0
pellet_dilute1_bin.486	SUYM00000000	SAMN11294435			20	Bacteroidales_o_Group5	Bacteroidetes	Bacteroidia	Bacteroidales				Novel Bacteroidales (o)?	0	0	0	0	0	0	0	0	0	0	0	0	0	0	0	0	0	0	0	0	0	0	0	0	0.00213088	0.00163646	0.00149683	0.00238556	0.00240034	0.00238595	0	0	0.000858044	0.000130451	0.00023384	0.00116593
pellets_co_bin.1642	SUYZ00000000	SAMN11294448			20	Bacteroidales_o_Group5	Bacteroidetes	Bacteroidia	Bacteroidales				Novel Bacteroidales (o)?	0	0	0	0	0	0	0	0	0	0	0	0	0	0	0	0	0	0	0	0	0	0	0	0	0	0	0	0	0	0	0	0	0	0	0.000104613	0.000439985
pellet_dilute3_bin.462	SUYS00000000	SAMN11294441			20	Bacteroidales_o_Group5	Bacteroidetes	Bacteroidia	Bacteroidales				Novel Bacteroidales (o)?	0	0	0	0	0	0	0	0	0	0	0	0	0	0	0	0	0	0	0	0	0	0	0	0	0.00325598	0.00288401	0	0.00302074	0.00300405	0.0030579	0	0	0	0	0	0
pellet3_bin.183	SUYW00000000	SAMN11294445			20	Bacteroidales_o_Group5	Bacteroidetes	Bacteroidia	Bacteroidales				Novel Bacteroidales (o)?	0	0	0	0	0	0	0	0	0	0	0	0	0	0	0	0	0	0	0	0	0	0	0	0	0.000653119	0.000645938	0.000702702	0.000467663	0.000504053	0.000530415	0	0	0.000445942	0	0	0.000369574
pellet_dilute2_bin.552	SUYQ00000000	SAMN11294439			20	Bacteroidales_o_Group5	Bacteroidetes	Bacteroidia	Bacteroidales				Novel Bacteroidales (o)?	0	0	0	0	0	0	0	0	0	0	0	0	0	0	0	0	0	0	0	0	0	0	0	0	0.00771348	0.00711504	0.00750789	0.00621712	0.00621755	0.00643309	0	0	0.0004477	0	0.000224749	0.00122789
pellet_dilute2_bin.223	SUYP00000000	SAMN11294438			20	Bacteroidales_o_Group5	Bacteroidetes	Bacteroidia	Bacteroidales					0	0	0	0	0	0	0	0	0	0	0	0	0	0	0	0	0	0	0	0	0	0	0	0	0.00642486	0.00663315	0.00728401	0.00472758	0.00495373	0.00529598	0	0	0.00385248	0	0.000356015	0.00312014
pellet_dilute1_bin.533	SUYN00000000	SAMN11294436			20	Bacteroidales_o_Group5	Bacteroidetes	Bacteroidia	Bacteroidales				Novel Bacteroidales (o)?	0	0	0	0	0	0	0	0	0	0	0	0	0	0	0	0	0	0	0	0	0	0	0	0	0.00646705	0.00640938	0.00695896	0.0050002	0.00492029	0.00502989	0	0	0	0	0	0.000339739
pellet1_bin.124	SUYT00000000	SAMN11294442			20	Bacteroidales_o_Group5	Bacteroidetes	Bacteroidia	Bacteroidales				Novel Bacteroidales (o)?	0	0	0	0	0	0	0	0	0	0	0	0	0	0	0	0	0	0	0	0	0	0	0	0	0.00388936	0.00351736	0.00362873	0.00288236	0.00263783	0.00270605	0	0	0	0	0	0.00156431
pellet2_bin.559	SUYV00000000	SAMN11294444			20	Bacteroidales_o_Group5	Bacteroidetes	Bacteroidia	Bacteroidales				Novel Bacteroidales (o)?	0	0	0	0	0	0	0	0	0	0	0	0	0	0	0	0	0	0	0	0	0	0	0	0	0.0287971	0.0270691	0.0285821	0.022877	0.0247168	0.026872	0	7.42753e-05	0.000939427	0	0.000704843	0.000539415
rg10r3_bin.72	SUZA00000000	SAMN11294449	Bac3	4	20	Bacteroidales_o_Group5	Bacteroidetes	Bacteroidia	Bacteroidales				Novel Bacteroidales (o)?	0	0	0	0	0.00707279	0.00798171	0	0	0	0	0	0	0	0	0	0	0	0	0	0	0	0	0	0	0	0	0	0	0	0	0	0	0	0	0	0
ag5r3_bin.25	SUYK00000000	SAMN11294433			20	Bacteroidales_o_Group5	Bacteroidetes	Bacteroidia	Bacteroidales				Novel Bacteroidales (o)?	0.00188373	0	0	0	0	0	0	0	0	0	0	0	0	0	0	0	0	0	0	0	0	0	0	0	0	0	0	0	0	0	0.00194831	0	0	0	0	0
pellet_dilute1_bin.677	SUYO00000000	SAMN11294437			20	Bacteroidales_o_Group5	Bacteroidetes	Bacteroidia	Bacteroidales				Novel Bacteroidales (o)?	0	0	0	0	0	0	0	0	0	0	0	0	0	0	0	0	0	0	0	0	0	0	0	0	0.00327044	0.00310675	0.00314641	0.00247177	0.00243579	0.00249484	0	0	0	0	0	0
NoAnti_co_megahit_bin.256	SUYL00000000	SAMN11294434			20	Bacteroidales_o_Group5	Bacteroidetes	Bacteroidia	Bacteroidales				Novel Bacteroidales (o)?	0	0	0	0	0	0	0	0	0	0	0	0	0	0	0	0	0	0	0	0	0	0	0	0	0.00263291	0.00257124	0.00267068	0.00203196	0.00201661	0.00206968	0	0	0.0004519	0.000345916	0.000183666	0.000505501
pellet2_bin.315	SUYU00000000	SAMN11294443			20	Bacteroidales_o_Group5	Bacteroidetes	Bacteroidia	Bacteroidales				Novel Bacteroidales (o)?	0	0	0	0	0	0	0	0	0	0	0	0	0	0	0	0	0	0	0	0	0	0	0	0	0.00200664	0.00198954	0.00216435	0.00146222	0.0015056	0.00157175	0	0	0.000567134	0	0.000432514	0.000642897
pellet3_bin.556	SUYX00000000	SAMN11294446			20	Bacteroidales_o_Group5	Bacteroidetes	Bacteroidia	Bacteroidales				Novel Bacteroidales (o)?	0	0	0	0	0	0	0	0	0	0	0	0	0	0	0	0	0	0	0	0	0	0	0	0	0.00445979	0.00440758	0.00420327	0.00362363	0.00364683	0.00375449	0	0	0	0	0	0
rg10r3_bin.51	SUYJ00000000	SAMN11294432	Bac4		20	Bacteroidales_o_Group5	Bacteroidetes	Bacteroidia	Bacteroidales			Closet balst hit to rpS3 was Bacteroidales bacterium WCE2008 (76% identity)	Novel Bacteroidales (o)?	0.00638929	0	0	0	0.000868766	0.00201532	0	0	0	0	0	0	0	0	0	0	0	0	0	0	0	0	0	0	0	0	0	0	0	0	0.026704	0	0	0	0	0
pellets_co_bin.204	SUZT00000000	SAMN11294468			21	Rikenellaceae_f_Group	Bacteroidetes	Bacteroidia	Bacteroidales	Rikenellaceae				0	0	0	0	0	0	0	0	0	0	0	0	0	0	0	0	0	0	0	0	0	0	0	0	0.000110715	9.55895e-05	9.42509e-05	0.000106085	0.00010199	0.000104402	0	0	0	0	0	0
pellets_co_bin.609	SUZY00000000	SAMN11294473			21	Rikenellaceae_f_Group	Bacteroidetes	Bacteroidia	Bacteroidales	Rikenellaceae				0	0	0	0	0	0	0	0	0	0	0	0	0	0	0	0	0	0	0	0	0	0	0	0	0.000245417	0.000212453	0.000202859	0.000236615	0.000235568	0.000245812	0	0	0	0	0	0
pellet1_bin.302	SUZH00000000	SAMN11294456			21	Rikenellaceae_f_Group	Bacteroidetes	Bacteroidia	Bacteroidales	Rikenellaceae				0	0	0	0	0	0	0	0	0	0	0	0	0	0	0	0	0	0	0	0	0	0	0	0	0.00290941	0.00295555	0.00319638	0.00227186	0.00253441	0.00277392	0	0	7.83077e-05	0	0	0.000944338
pellet_dilute1_bin.614	SUZG00000000	SAMN11294455			21	Rikenellaceae_f_Group	Bacteroidetes	Bacteroidia	Bacteroidales	Rikenellaceae				0	0	0	0	0	0	0	0	0	0	0	0	0	0	0	0	0	0	0	0	0	0	0	0	0.00132881	0.00131077	0.00135534	0.000963788	0.000989347	0.00104283	0	0	0.000467004	0	0	0.000154289
pellets_co_bin.2244	SUZU00000000	SAMN11294469			21	Rikenellaceae_f_Group	Bacteroidetes	Bacteroidia	Bacteroidales	Rikenellaceae				0	0	0	0	0	0	0	0	0	0	0	0	0	0	0	0	0	0	0	0	0	0	0	0	0.000388799	0.000387381	0.000432518	0.000307649	0.00034896	0.000386115	0	0	0.000146323	0	0	0.000169522
pellet1_bin.336	SUZJ00000000	SAMN11294458			21	Rikenellaceae_f_Group	Bacteroidetes	Bacteroidia	Bacteroidales	Rikenellaceae				0	0	0	0	0	0	0	0	0	0	0	0	0	0	0	0	0	0	0	0	0	0	0	0	0.000827549	0.000733259	0.000710303	0.000636972	0.000648157	0.000664558	0	0	0.00036109	0	8.66689e-05	0.000327009
pellet1_bin.316	SUZI00000000	SAMN11294457			21	Rikenellaceae_f_Group	Bacteroidetes	Bacteroidia	Bacteroidales	Rikenellaceae				0	0	0	0	0	0	0	0	0	0	0	0	0	0	0	0	0	0	0	0	0	0	0	0	0.00120853	0.00113543	0.00119031	0.00107603	0.00105224	0.00108263	0	0	0.000101485	0	0	0
pellet3_bin.444	SUZO00000000	SAMN11294463			21	Rikenellaceae_f_Group	Bacteroidetes	Bacteroidia	Bacteroidales	Rikenellaceae				0	0	0	0	0	0	0	0	0	0	0	0	0	0	0	0	0	0	0	0	0	0	0	0	0.00205712	0.0019436	0.00191415	0.00163218	0.0015889	0.00160638	0	0	0.000362581	0	0	0.000121778
pellets_co_bin.2575	SUZX00000000	SAMN11294472			21	Rikenellaceae_f_Group	Bacteroidetes	Bacteroidia	Bacteroidales	Rikenellaceae				0	0	0	0	0	0	0	0	0	0	0	0	0	0	0	0	0	0	0	0	0	0	0	0	0.000191404	0.000186171	0.000185178	0.000159778	0.000153946	0.000160692	0	0	0	0	0	0
pellets_co_bin.1398	SUZR00000000	SAMN11294466			21	Rikenellaceae_f_Group	Bacteroidetes	Bacteroidia	Bacteroidales	Rikenellaceae				0	0	0	0	0	0	0	0	0	0	0	0	0	0	0	0	0	0	0	0	0	0	0	0	0.000851998	0.000864119	0.00091429	0.000686257	0.000711612	0.000738032	0	0	0.000203383	0	9.47608e-05	0.000450474
pellets_co_bin.1636	SUZS00000000	SAMN11294467			21	Rikenellaceae_f_Group	Bacteroidetes	Bacteroidia	Bacteroidales	Rikenellaceae				0	0	0	0	0	0	0	0	0	0	0	0	0	0	0	0	0	0	0	0	0	0	0	0	0.000598595	0.000565549	0.000557741	0.000457828	0.000454329	0.000455749	0	0	0.000235011	0	0	0.000148199
bg0r2_cm_bin.72	SUZE00000000	SAMN11294453			21	Rikenellaceae_f_Group	Bacteroidetes	Bacteroidia	Bacteroidales	Rikenellaceae				0	0	0	0	0	0	0	0	0	0	0	0	0	0	0	0	0	0	0	0	0	0	0	0	0.00188736	0.0014139	0.00125207	0.00219553	0.00207337	0.0020023	0	0.000101426	0.00140459	0	0.000407162	0.00112359
pellet2_bin.265	SUZM00000000	SAMN11294461			21	Rikenellaceae_f_Group	Bacteroidetes	Bacteroidia	Bacteroidales	Rikenellaceae				0	0	0	0	0	0	0	0	0	0	0	0	0	0	0	0	0	0	0	0	0	0	0	0	0.00133173	0.00134319	0.00134186	0.0011026	0.00111874	0.00116151	0	0	0.000208328	0	0	0.000232691
pellet_dilute1_bin.545	SUZF00000000	SAMN11294454			21	Rikenellaceae_f_Group	Bacteroidetes	Bacteroidia	Bacteroidales	Rikenellaceae				0	0	0	0	0	0	0	0	0	0	0	0	0	0	0	0	0	0	0	0	0	0	0	0	0.000400913	0.000309687	0.000266697	0.000465507	0.000434351	0.00042095	0	0	0.000118866	0	0	0.000111784
pellet2_bin.243	SUZL00000000	SAMN11294460			21	Rikenellaceae_f_Group	Bacteroidetes	Bacteroidia	Bacteroidales	Rikenellaceae				0	0	0	0	0	0	0	0	0	0	0	0	0	0	0	0	0	0	0	0	0	0	0	0	0.00189755	0.00199515	0.00201402	0.00162483	0.00168589	0.00176244	0	0	0	0	0	0.000103505
pellet3_bin.285	SUZN00000000	SAMN11294462			21	Rikenellaceae_f_Group	Bacteroidetes	Bacteroidia	Bacteroidales	Rikenellaceae				0	0	0	0	0	0	0	0	0	0	0	0	0	0	0	0	0	0	0	0	0	0	0	0	0.00332564	0.003238	0.00346444	0.00257858	0.00281866	0.00302425	0	6.95235e-05	0.00131292	0.000341787	0.000297368	0.00218127
pellets_co_bin.116	SUZP00000000	SAMN11294464			21	Rikenellaceae_f_Group	Bacteroidetes	Bacteroidia	Bacteroidales	Rikenellaceae				0	0	0	0	0	0	0	0	0	0	0	0	0	0	0	0	0	0	0	0	0	0	0	0	0.000559236	0.000432832	0.000366121	0.000514235	0.000478194	0.000463129	0	0	0.000283652	0	0	0.000119509
ag0r2_cm_bin.31	SUZD00000000	SAMN11294452			21	Rikenellaceae_f_Group	Bacteroidetes	Bacteroidia	Bacteroidales	Rikenellaceae				0	0	0	0	0	0	0	0	0	0	0	0	0	0	0	0	0	0	0	0	0	0	0	0	0.00184893	0.00142905	0.00129611	0.00174648	0.00174146	0.00172712	0	4.81067e-05	0.000785451	0	0.000182186	0.000460032
pellet1_bin.618	SUZK00000000	SAMN11294459			21	Rikenellaceae_f_Group	Bacteroidetes	Bacteroidia	Bacteroidales	Rikenellaceae				0	0	0	0	0	0	0	0	0	0	0	0	0	0	0	0	0	0	0	0	0	0	0	0	0.00388239	0.00365567	0.00361916	0.00355769	0.00343389	0.00340154	0	0	0.000832756	0	0.000294823	0.00082322
pellets_co_bin.1291	SUZQ00000000	SAMN11294465			21	Rikenellaceae_f_Group	Bacteroidetes	Bacteroidia	Bacteroidales	Rikenellaceae				0	0	0	0	0	0	0	0	0	0	0	0	0	0	0	0	0	0	0	0	0	0	0	0	0.000290379	0.000243543	0.00020635	0.000256233	0.000244329	0.000239514	0	0	0	0	0	0
pellets_co_bin.2323	SUZV00000000	SAMN11294470			21	Rikenellaceae_f_Group	Bacteroidetes	Bacteroidia	Bacteroidales	Rikenellaceae				0	0	0	0	0	0	0	0	0	0	0	0	0	0	0	0	0	0	0	0	0	0	0	0	0.000337261	0.000312307	0.000317896	0.000273348	0.000264886	0.000257293	0	0	0	0	0	0
pellets_co_bin.243	SUZW00000000	SAMN11294471			21	Rikenellaceae_f_Group	Bacteroidetes	Bacteroidia	Bacteroidales	Rikenellaceae				0	0	0	0	0	0	0	0	0	0	0	0	0	0	0	0	0	0	0	0	0	0	0	0	0.000198945	0.000155214	0.000135034	0.000200838	0.000188742	0.000178272	0	0	0	0	0	0
ag0r2_cm_bin.157	SUZB00000000	SAMN11294450	Riken		21	Rikenellaceae_f_Group	Bacteroidetes	Bacteroidia	Bacteroidales	Rikenellaceae				0	6.0197e-05	0	0	0	0	0	0	0	0	0	0	0	0	0	0	0	0	0	0	0	0	0	0	0.0042745	0.00376332	0.00373737	0.00323824	0.00341932	0.0035885	0	9.00812e-05	0.00230468	0	0.00032117	0.00124184
ag0r2_cm_bin.167	SUZC00000000	SAMN11294451			21	Rikenellaceae_f_Group	Bacteroidetes	Bacteroidia	Bacteroidales	Rikenellaceae				0	0	0	0	0	0	0	0	0	0	0	0	0	0	0	0	0	0	0	0	0	0	0	0	0.00396118	0.00400205	0.00442716	0.00304888	0.00333427	0.00359586	0	0.000262564	0.00335345	0.000148909	0.00101189	0.00339411
bg10r2_cm_bin.3	SUZZ00000000	SAMN11294474	Baci	5	22	Bacillales_o_Group	Firmicutes	Bacilli	Bacillales	Bacillaceae	Bacillus		Closest rpS3 hit was Bacillus ginsengihumi (100% identity)	0	0	0	0	0	0	0	0	0	0	0	0	0	0.000170234	0	0	0	0	0	0	0	0.00271241	0	0	0	0	0	0	0	0	0	0	0	0	0	0.000118696
rg10r2_cm_bin.2	SVAA00000000	SAMN11294475	Stap	15	22	Bacillales_o_Group	Firmicutes	Bacilli	Bacillales	Staphylococcaceae	Staphylococcus	xylosus	100% rpS3 identity to Staphylococcus xylosus	0	0	0	0	0	0	0	0	0	0	0	0	0	0	0.000227739	0.000140402	0	0	0	0	0	0	0.00176561	0.00419185	0	0	0	0	0	0	0	0	0	0	0	0
xylan_g5g10_co_bin.6	SVAD00000000	SAMN11294478	Ent1	8	23	Lactobacillales_o_Group	Firmicutes	Bacilli	Lactobacillales	Enterococcaceae	Enterococcus	faecium	No rpS3, L5. Closest rpL1 hits were multiple strains of Enterococcus faecium	0	0	0	0	0	0	0	0.0236671	0.0364912	0.0626998	0	0	0	0	0	0	0	0	0	0	0	0	0	0	0	0	0	0	0	0	0	0	0	0	0	0
xg10r1_bin.7	SVAE00000000	SAMN11294479	Str1	30	23	Lactobacillales_o_Group	Firmicutes	Bacilli	Lactobacillales	Streptococcaceae	Streptococcus	equinus		0.0516607	0.0637574	0.00311405	0.00209563	0	0.0882484	0.0749691	0	0.00114203	0.000582475	0.000322963	0	0	0	0	0	0.000563403	0	0	0.000265601	0	0	0	0	0	0	0	3.63041e-05	0	0	0.210083	6.94903e-05	0.000654874	0.0115955	0.000259456	0.000893473
ag0r3_bin.7	SVAF00000000	SAMN11294480	Str2	31	23	Lactobacillales_o_Group	Firmicutes	Bacilli	Lactobacillales	Streptococcaceae	Streptococcus	gallolyticus	no rpS3	0.0805314	0.0112066	0.0122861	0.00725751	0.444132	0.0231242	0.0136499	0	0	0	0.000788257	0	0	0	0	0	0	0	0	0	0	0	0	0	0	0	0	0	0	0	0.0135242	0	0	0.0106153	0	0
NoAnti_co_megahit_ag10r3_bin.125	SVAB00000000	SAMN11294476	Ent3		23	Lactobacillales_o_Group	Firmicutes	Bacilli	Lactobacillales	Enterococcaceae	Enterococcus	casseliflavus		0.00139663	0	0	0	0.00146562	0.00143337	0	0	0	0	0	0	0	0	0	0	0	0	0	0	0	0	0	0	0	0	0	0	0	0	0.00149031	0	0	0	0	0
ag0r3_bin.58	SVAC00000000	SAMN11294477	Ent2		23	Lactobacillales_o_Group	Firmicutes	Bacilli	Lactobacillales	Enterococcaceae	Enterococcus	faecium		0	0.00689961	0	0	0	0	0	0	0	0	0	0	0	0	0	0	0	0	0	0	0	0	0	0	0	0	0	0	0	0	0	0	0	0	0	0
ag10r3_bin.71	SVAI00000000	SAMN11294483	Fir1	21	24	Firmicutes_p_Group	Firmicutes							0.0076728	0.004515	0	0	0.00484895	0.00420125	0	0	0	0	0	0	0	0	0	0	0	0	0	0	0	0	0	0	0	0	0	0	0	0	0.0416345	0	0	0	0	0
bg10r2_bin.51	SVAJ00000000	SAMN11294484	Fir3		24	Firmicutes_p_Group	Firmicutes							0	0	0	0.000715566	0	0	0	0	0	0	0	0	0	0	0	0	0	0	0	0	0	0	0	0	0	0	0	0	0	0	0	0	0	0	0	0
ag10r3_bin.24	SVAH00000000	SAMN11294482	Fir2		24	Firmicutes_p_Group	Firmicutes							0	0.000460118	0	0	0	0	0	0	0	0	0	0	0	0	0	0	0	0	0	0	0	0	0	0	0	0	0	0	0	0	0.00375481	0	0	0	0	0
pellet_dilute1_bin.548	SVAK00000000	SAMN11294485			24	Firmicutes_p_Group	Firmicutes							0	0	0	0	0	0	0	0	0	0	0	0	0	0	0	0	0	0	0	0	0	0	0	0	0.000454508	0.000480516	0.000506279	0.000374344	0.000385864	0.000396422	0	0	0.000154188	0	0	0.000164205
pellet_dilute2_bin.248	SVAL00000000	SAMN11294486			24	Firmicutes_p_Group	Firmicutes							0	0	0	0	0	0	0	0	0	0	0	0	0	0	0	0	0	0	0	0	0	0	0	0	0.00157832	0.00164082	0.00160723	0.00149845	0.00152043	0.00152812	0	0	0.000349267	0	0.000132098	0.000458998
pellet1_bin.35	SVAM00000000	SAMN11294487			24	Firmicutes_p_Group	Firmicutes							0	0	0	0	0	0	0	0	0	0	0	0	0	0	0	0	0	0	0	0	0	0	0	0	0.000519032	0.000562985	0.000619037	0.00048231	0.000484851	0.00049918	0	0	0	0	0	0.000163071
pellets_co_bin.1048	SVAG00000000	SAMN11294481			24	Firmicutes_p_Group	Firmicutes	Bacilli	Lactobacillales				Closest rpS9 hit was Lactobacillus hamsteri JCM 6256 (63% identity)	0	0	0	0	0	0	0	0	0	0	0	0	0	0	0	0	0	0	0	0	0	0	0	0	0.000159272	0.000170057	0.000175965	0.000198538	0.000215733	0.000227411	0	0	6.92406e-05	0	0	9.14498e-05
pellets_co_bin.1209	SVAN00000000	SAMN11294488			24	Firmicutes_p_Group	Firmicutes							0	0	0	0	0	0	0	0	0	0	0	0	0	0	0	0	0	0	0	0	0	0	0	0	0.000118804	0.000136615	0.000135063	9.98592e-05	0.000103022	0.00010614	0	0	0	0	0	0
pellets_co_bin.1286	SVAO00000000	SAMN11294489			24	Firmicutes_p_Group	Firmicutes							0	0	0	0	0	0	0	0	0	0	0	0	0	0	0	0	0	0	0	0	0	0	0	0	0.000188279	0.000187233	0.000197636	0.000154602	0.000153914	0.000157175	0	0	4.12226e-05	0	0	4.34146e-05
pellets_co_bin.1410	SVAP00000000	SAMN11294490			24	Firmicutes_p_Group	Firmicutes							0	0	0	0	0	0	0	0	0	0	0	0	0	0	0	0	0	0	0	0	0	0	0	0	0.000598577	0.00062579	0.000605092	0.00053137	0.000529424	0.000527472	0	0	0.000237141	0	0	0.000224003
pellets_co_bin.1465	SVAQ00000000	SAMN11294491			24	Firmicutes_p_Group	Firmicutes							0	0	0	0	0	0	0	0	0	0	0	0	0	0	0	0	0	0	0	0	0	0	0	0	0.000177041	0.000182685	0.00017855	0.000137919	0.000147489	0.000152333	0	0	0	0	0	0
pellets_co_bin.188	SVAR00000000	SAMN11294492			24	Firmicutes_p_Group	Firmicutes							0	0	0	0	0	0	0	0	0	0	0	0	0	0	0	0	0	0	0	0	0	0	0	0	0.000137651	0.000141598	0.00014958	0.000136871	0.000137665	0.000140633	0	0	0	0	0	0
pellets_co_bin.222	SVAS00000000	SAMN11294493			24	Firmicutes_p_Group	Firmicutes							0	0	0	0	0	0	0	0	0	0	0	0	0	0	0	0	0	0	0	0	0	0	0	0	0.000363811	0.000399651	0.000413267	0.00032319	0.000322467	0.000335542	0	0	0.000207631	0	7.36432e-05	0.000190198
pellets_co_bin.286	SVAT00000000	SAMN11294494			24	Firmicutes_p_Group	Firmicutes							0	0	0	0	0	0	0	0	0	0	0	0	0	0	0	0	0	0	0	0	0	0	0	0	0.000255084	0.000278298	0.000270849	0.000186055	0.000199717	0.00020754	0	0	0	0	0	8.84065e-05
pellets_co_bin.385	SVAU00000000	SAMN11294495			24	Firmicutes_p_Group	Firmicutes							0	0	0	0	0	0	0	0	0	0	0	0	0	0	0	0	0	0	0	0	0	0	0	0	0.000153096	0.000156787	0.000149903	0.000140451	0.000140982	0.000140577	0	0	0	0	0	0
pellets_co_bin.521	SVAV00000000	SAMN11294496			24	Firmicutes_p_Group	Firmicutes							0	0	0	0	0	0	0	0	0	0	0	0	0	0	0	0	0	0	0	0	0	0	0	0	0.000106905	0.000126571	0.000136239	0.000125928	0.000123191	0.000118937	0	0	0	0	0	0
pellets_co_bin.562	SVAW00000000	SAMN11294497			24	Firmicutes_p_Group	Firmicutes							0	0	0	0	0	0	0	0	0	0	0	0	0	0	0	0	0	0	0	0	0	0	0	0	0.000246308	0.000250627	0.000250996	0.000208323	0.000208731	0.000216527	0	0	0	0	0	8.21548e-05
pellets_co_bin.799	SVAX00000000	SAMN11294498			24	Firmicutes_p_Group	Firmicutes							0	0	0	0	0	0	0	0	0	0	0	0	0	0	0	0	0	0	0	0	0	0	0	0	0.000289514	0.000302626	0.000315406	0.000221896	0.000215754	0.000214872	0	0	7.45552e-05	0	0	5.6433e-05
ag0r1_ps_bin.25	SVAY00000000	SAMN11294499			25	Erysipelotrichaceae_f_Group1	Firmicutes	Eryspelotrichia	Erysipelotrichales	Erysipelotrichaceae				0	0	0	0	0	0	0	0	0	0	0	0	0	0	0	0	0	0	0	0	0	0	0	0	0	0	0	0	0	0	0	0.0237285	0	0	0	0
ag0r1_ps_bin.30	SVAZ00000000	SAMN11294500			25	Erysipelotrichaceae_f_Group1	Firmicutes	Eryspelotrichia	Erysipelotrichales	Erysipelotrichaceae				0	0	0	0	0	0	0	0	0	0	0	0	0	0	0	0	0	0	0	0	0	0	0	0	0.000132739	8.80983e-05	8.55948e-05	0.000185399	0.000200876	0.000205715	0	0.00110574	0.000166276	0	0.0213702	0.000115622
ag0r1_ps_bin.60	SVBA00000000	SAMN11294501	Ery5	19	25	Erysipelotrichaceae_f_Group1	Firmicutes	Eryspelotrichia	Erysipelotrichales	Erysipelotrichaceae			Closest rpS3 hit was Clostridiaceae Beduini massiliensis; Clostridiaceae bacterium GM1 (61% identity)	0	0	0	0	0	0	0	0	0	0	0	0	0	0	0	0	0	0	0	0	0	0	0	0	0	0	0	0.000161754	0.000148431	0.000138499	0	0.00426499	0	0	0	0
ag10r1_ps_bin.11	SVBB00000000	SAMN11294502	Ery4	18	25	Erysipelotrichaceae_f_Group1	Firmicutes	Eryspelotrichia	Erysipelotrichales	Erysipelotrichaceae				0	0	0	0	0	0	0	0	0	0	0	0.0069915	0	0	0	0	0	0	0	0	0	0	0	0	0	0	0	0	0	0	0	0.0805702	0	0	0.101178	0
ag10r1_ps_bin.6	SVBC00000000	SAMN11294503	Ery2	10	25	Erysipelotrichaceae_f_Group1	Firmicutes	Eryspelotrichia	Erysipelotrichales	Erysipelotrichaceae			Closest rpS3 hit was Clostridiales bacterium VE202-08 (53% identity)	0	0	0	0	0	0	0	0	0	0	0	0.00186309	0.351895	0.0266915	0	0	0	0	0	0	0	0	0	0	0	0	0	0	0	0	0	0	0	0	0.0153329	0
bg0r3_ps_bin.99	SVBD00000000	SAMN11294504	Ery6	20	25	Erysipelotrichaceae_f_Group1	Firmicutes	Eryspelotrichia	Erysipelotrichales	Erysipelotrichaceae			Closest rpS3 hit was Erysipelotrichaceae Coprobacillus sp. 29_1 (62% identity)	0	0	0	0	0	0	0	0	0	0	0	0	0	0	0	0	0	0	0	0	0	0	0	0	0	0	0	0	0	0	0	0	0	0	0.00428098	0
bg10r3_ps_bin.4	SVBE00000000	SAMN11294505	Ery3	11	25	Erysipelotrichaceae_f_Group1	Firmicutes	Eryspelotrichia	Erysipelotrichales	Erysipelotrichaceae			Closest rpS3 hit was Clostridiaceae baceterium GM1 (60% identity)	0	0	0	0	0.000281431	0	0	0	0	0	0.000283589	0	0.0314106	0.00113055	0.295498	0.0240554	0.000266406	0.000102697	0	0	0	0	0	0	0	0	0	0	0	0	0	0	0	0	0.00412563	0
NoAnti_co_megahit_bin.228	SVBF00000000	SAMN11294506	Ery1	9	25	Erysipelotrichaceae_f_Group1	Firmicutes	Eryspelotrichia	Erysipelotrichales	Erysipelotrichaceae			Closest rpS3 hit was Erysipelotrichaceae Erysipelatoclostridium coleatum DSM 1551 (58% identity)	0	0	0	0	0.00123188	0	0	0	0	0	0.358667	0.160787	0	0	0.2143	0.350412	0	0	0	0	0	0	0	0.000591617	0	0	0	0	0	0	0	0.000161626	0	0	0	0
pellet3_bin.265	SVBG00000000	SAMN11294507			25	Erysipelotrichaceae_f_Group1	Firmicutes	Eryspelotrichia	Erysipelotrichales	Erysipelotrichaceae			Closest rpS3 hit was Erysipelotrichaceae Turicibacter sp. H121 (64% identity)	0	0	0	0	0	0	0	0	0	0	0	0	0	0	0	0	0	0	0	0	0	0	0	0	0.0032594	0.00255855	0.00218336	0.00383818	0.00353688	0.00328613	0	0	0	0	0	0
pellets_co_bin.1369	SVBH00000000	SAMN11294508			25	Erysipelotrichaceae_f_Group1	Firmicutes	Eryspelotrichia	Erysipelotrichales	Erysipelotrichaceae			Closest rpS3 hit was Clostridiaceae Beduini massiliensis (67% identity)	0	0	0	0	0	0	0	0	0	0	0	0	0	0	0	0	0	0	0	0	0	0	0	0	0.000101266	8.64107e-05	8.3826e-05	8.94056e-05	9.24426e-05	9.14515e-05	0	0	0	0	0	0
NoAnti_co_megahit_rg10r3_bin.82	SVBM00000000	SAMN11294513	Ery6		26	Erysipelotrichaceae_f_Group2	Firmicutes	Erysipelotrichia	Erysipelotrichales	Erysipelotrichaceae				0.00040206	0.000434923	0.000403561	0.000240177	0.000246043	0.00036606	0	0	0	0	0	0	0	0	0	0	0	0	0	0	0	0	0	0	0	0	0	0	0	0	0.000645104	0	0	0.00111306	0	0
ag0r2_cm_bin.126	SVBI00000000	SAMN11294509	Ery5		26	Erysipelotrichaceae_f_Group2	Firmicutes	Erysipelotrichia	Erysipelotrichales	Erysipelotrichaceae				0	7.80553e-05	0	0	0	0	0	0	0	0	0	0	0	0	0	0	0	0	0	0	0	0	0	0	0	0	0	9.50035e-05	7.29126e-05	5.23446e-05	0	0.000203905	0.00112716	0	0.000721268	0.00120215
ag0r2_cm_bin.37	SVBJ00000000	SAMN11294510			26	Erysipelotrichaceae_f_Group2	Firmicutes	Erysipelotrichia	Erysipelotrichales	Erysipelotrichaceae				0	0	0	0	0	0	0	0	0	0	0	0	0	0	0	0	0	0	0	0	0	0	0	0	3.14811e-05	3.99601e-05	3.57198e-05	5.72415e-05	4.83947e-05	3.88005e-05	0	0.00052135	0.00184553	0	0.000793636	0.00100817
ag0r2_cm_bin.56	SVBK00000000	SAMN11294511			26	Erysipelotrichaceae_f_Group2	Firmicutes	Erysipelotrichia	Erysipelotrichales	Erysipelotrichaceae				0	0	0	0	0	0	0	0	0	0	0	0	0	0	0	0	0	0	0	0	0	0	0	0	0	0	0	0	6.63676e-05	0	0	0.000360106	0.000715931	0	0.000670328	0.000680418
bg0r3_ps_bin.76	SVBL00000000	SAMN11294512			26	Erysipelotrichaceae_f_Group2	Firmicutes	Erysipelotrichia	Erysipelotrichales	Erysipelotrichaceae				0	0	0	0	0	0	0	0	0	0	0	0	0	0	0	0	0	0	0	0	0	0	0	0	0	0	0	0	0	0	0	0.000202015	0.000264566	0	0.00055771	0
pellets_co_bin.1152	SVBN00000000	SAMN11294514			26	Erysipelotrichaceae_f_Group2	Firmicutes	Erysipelotrichia	Erysipelotrichales	Erysipelotrichaceae				0	0	0	0	0	0	0	0	0	0	0	0	0	0	0	0	0	0	0	0	0	0	0	0	7.21801e-05	0.000122961	0.000105409	0.000342132	0.000204898	0.000125918	0	0	0	0	0	0
pellets_co_bin.138	SVBO00000000	SAMN11294515			26	Erysipelotrichaceae_f_Group2	Firmicutes	Erysipelotrichia	Erysipelotrichales	Erysipelotrichaceae				0	0	0	0	0	0	0	0	0	0	0	0	0	0	0	0	0	0	0	0	0	0	0	0	6.67978e-05	6.77001e-05	7.25217e-05	6.38698e-05	6.70691e-05	6.81483e-05	0	0	0	0	0	0
pellets_co_bin.906	SVBP00000000	SAMN11294516			26	Erysipelotrichaceae_f_Group2	Firmicutes	Erysipelotrichia	Erysipelotrichales	Erysipelotrichaceae				0	0	0	0	0	0	0	0	0	0	0	0	0	0	0	0	0	0	0	0	0	0	0	0	0.000178582	0.000206462	0.000209545	0.000230779	0.000239847	0.000246518	0	0	0.000164485	0	0	8.96932e-05
rg0r2_cm_bin.109	SVBQ00000000	SAMN11294517			26	Erysipelotrichaceae_f_Group2	Firmicutes	Erysipelotrichia	Erysipelotrichales	Erysipelotrichaceae				0	0	0	0	0	0	0	0	0	0	0	0	0	0	0	0	0	0	0	0	0	0	0	0	3.095e-05	3.7938e-05	3.73474e-05	4.66602e-05	4.60994e-05	3.64215e-05	0	0.000321891	0.000337023	0	0.000637753	0.000383331
rg0r2_cm_bin.188	SVBR00000000	SAMN11294518			26	Erysipelotrichaceae_f_Group2	Firmicutes	Erysipelotrichia	Erysipelotrichales	Erysipelotrichaceae				0	0	0	0	0	0	0	0	0	0	0	0	0	0	0	0	0	0	0	0	0	0	0	0	5.31113e-05	6.33836e-05	0	0.000126011	0.000104139	7.95726e-05	0	0.000171349	0.000942623	0	0.000599478	0.00105803
bg0r2_cm_bin.77	SVBS00000000	SAMN11294519			27	Peptococcaceae_f	Firmicutes	Clostridia	Clostridiales	Peptococcaceae			Closest rpS3 hit was Peptococcus niger DSM 20475 (81% identity)	0	0	0	0	0	0	0	0	0	0	0	0	0	0	0	0	0	0	0	0	0	0	0	0	0.000829871	0.00111359	0.00115669	0.00116376	0.00128057	0.00139354	0	6.78276e-05	0.00100787	0	0.000316625	0.000942692
NoAnti_co_megahit_xg0r1_bin.61	SVBZ00000000	SAMN11294526	Sele1	29	28	Negativicutes_c_Group	Firmicutes	Negativicutes	Selenomonadales	Selenomonadaceae	Selenomonas	ruminantium		0	0.00016403	0	0	0	0	0.557047	0.828858	0.715034	0.71561	0	0	0	0	0	0	0	0	0	0	0	0	0	0	0	0	0	0	0	0	0	0	0	0	0	0
rg5r3_bin.60	SVBU00000000	SAMN11294521	Ana1	1	28	Negativicutes_c_Group	Firmicutes	Negativicutes	Selenomonadales	Selenomonadaceae	Anaerovibrio			0.000368517	0	0	0	0.00282806	0.0428252	0	0	0	0	0.000151028	0	0	0	0	0	0	0	0	0	0	0	0	0	0	0	0	0	0	0	0.00110454	0	0	0	0	0
bg0r2_bin.17	SVBV00000000	SAMN11294522	Schw1		28	Negativicutes_c_Group	Firmicutes	Negativicutes	Selenomonadales	Selenomonadaceae	Schwartzia	succinivorans		0.00862641	0.00372255	0.00444739	0.00365834	0.00425964	0.00700274	0	0	0	0	0	0	0	0	0	0	0	0	0	0	0	0	0	0	0	0	0	0	0	0	0.014469	0	0	0.00304547	0	0
xg0r2_bin.7	SVCA00000000	SAMN11294527	Sele2		28	Negativicutes_c_Group	Firmicutes	Negativicutes	Selenomonadales	Selenomonadaceae	Selenomonas	ruminantium		0.00020025	0.00055133	0	0	0.000188265	0.00125133	0	0	0	0	0	0	0	0	0	0	0	0	0	0	0	0	0	0	0	0	0	0	0	0	0	0	0	0	0	0
bg10r2_bin.23	SVBW00000000	SAMN11294523	Schw2		28	Negativicutes_c_Group	Firmicutes	Negativicutes	Selenomonadales	Selenomonadaceae	Schwartzia	succinivorans		0	0	0.000712978	0.00197201	0	0	0	0	0	0	0	0	0	0	0	0	0	0	0	0	0	0	0	0	0	0	0	0	0	0	0	0	0	0	0	0
ag0r3_bin.78	SVBX00000000	SAMN11294524	Sele4		28	Negativicutes_c_Group	Firmicutes	Negativicutes	Selenomonadales	Selenomonadaceae	Selenomonas	ruminantium		0.000387297	0.00377387	0	0	0	0	0	0	0	0	0	0	0	0	0	0	0	0	0	0	0	0	0	0	0	0	0	0	0	0	0.00162548	0	0	0	0	0
ag0r3_bin.9	SVBY00000000	SAMN11294525	Sele3		28	Negativicutes_c_Group	Firmicutes	Negativicutes	Selenomonadales	Selenomonadaceae	Selenomonas	ruminantium		0	0.00180837	0	0	0	0	0	0	0	0	0	0	0	0	0	0	0	0	0	0	0	0	0	0	0	0	0	0	0	0	0	0	0	0	0	0
ag5r3_bin.44	SVBT00000000	SAMN11294520	Ana2		28	Negativicutes_c_Group	Firmicutes	Negativicutes	Selenomonadales	Selenomonadaceae	Anaerovibrio	lipolyticus		0.0259911	0.000555549	0	0	0	0	0	0	0	0	0	0	0	0	0	0	0	0	0	0	0	0	0	0	0	0	0	0	0	0	0.0299488	0	0	0	0	0
NoAnti_co_megahit_ag0r3_bin.51	SVCB00000000	SAMN11294528	Veil		28	Negativicutes_c_Group	Firmicutes	Negativicutes	Veillonellales	Veillonellaceae	Veillonella		Closest rpS9 hit was Veillonella seminalis (100% identity)	0	0.000446586	0	0	0	0	0	0	0	0	0	0	0	0	0	0	0	0	0	0	0	0	0	0	0	0	0	0	0	0	0	0	0	0	0	0
ag10r3_bin.26	SVCC00000000	SAMN11294529	Tiss		29	Tissierellaceae_f	Firmicutes	Tissierellia	Tissierellales	Tissierellaceae			Closest rpS3 hit was unclassified Tissierellaceae;[Clostridium] ultunense;Clostridium ultunense DSM 10521 (82% identity)	0.00190583	0.000516762	0	0.000673485	0	0.00111734	0	0	0	0	0	0	0	0	0	0	0	0	0	0	0	0	0	0	0	0	0	0	0	0	0.00226483	0	0	0	0	0
rg5r3_bin.77	SVCG00000000	SAMN11294533	Clos1	4	30	Clostridium_g_Group	Firmicutes	Clostridia	Clostridiales	Clostridiaceae	Clostridium	cochlearium NLAE-zl-C224	Closest rpS3 hit was 99.55% similar.	0.00353517	0	0	0	0.00610172	0.0100529	0	0	0	0	0	0	0	0	0	0	0	0	0	0	0	0	0	0	0	0	0	0	0	0	0.00446714	0	0	0	0	0
ag0r3_bin.22	SVCH00000000	SAMN11294534	Clos3		30	Clostridium_g_Group	Firmicutes	Clostridia	Clostridiales	Clostridiaceae	Clostridium	lundense		0	0.00411868	0	0	0.000415763	0.000996662	0	0	0	0	0	0	0	0	0	0	0	0	0	0	0	0	0	0	0	0	0	0	0	0	0	0	0	0	0	0
ag10r3_bin.17	SVCO00000000	SAMN11294541	Clos4		30	Clostridium_g_Group	Firmicutes	Clostridia	Clostridiales	Clostridiaceae	Clostridium		Multiple 100% rpL2 hits to several Clostridium species	0.000682286	0.00032481	0	0.00144006	0	0	0	0	0	0	0	0	0	0	0	0	0	0	0	0	0	0	0	0	0	0	0	0	0	0	0.00115517	0	0	0.00459953	0	0
NoAnti_co_megahit_rg0r3_bin.114	SVCN00000000	SAMN11294540	Clos6		30	Clostridium_g_Group	Firmicutes	Clostridia	Clostridiales	Clostridiaceae	Clostridium	thermopalmarium	Closest rpS3 hit was 100% similar to Clostridium thermopalmarium DSM 5974	0	0.0035907	0	0	0	0	0	0	0	0	0	0	0	0	0	0	0	0	0	0	0	0	0	0	0	0	0	0	0	0	0	0	0	0	0	0
NoAnti_co_megahit_bin.115	SVCK00000000	SAMN11294537	Clos2		30	Clostridium_g_Group	Firmicutes	Clostridia	Clostridiales	Clostridiaceae	Clostridium	sp.		0	0.000237628	0	0	0	0	0	0	0	0	0	0	0	0	0	0	0	0	0	0	0	0	0	0	0	5.71776e-05	0	0.000137604	9.6138e-05	5.95908e-05	0	0	0.00141982	0.000383918	0.000308036	0.000355348
NoAnti_co_megahit_bin.199	SVCE00000000	SAMN11294531	Clos5		30	Clostridium_g_Group	Firmicutes	Clostridia	Clostridiales	Clostridiaceae	Clostridium	butyricum		0	0.000150187	0	0	0	0	0	0	0	0	0	0	0	0	0	0	0	0	0	0	0	0	0	0	0	0	0	0	0	0	0	0	0	0.00478387	0	0
NoAnti_co_megahit_bin.134	SVCD00000000	SAMN11294530			30	Clostridium_g_Group	Firmicutes	Clostridia	Clostridiales	Clostridiaceae	Clostridium	beijerinckii		0	0	0	0	0	0	0	0	0	0	0	0	0	0	0	0	0	0	0	0	0	0	0	0	0	0	0	0	0	0	0	0	0	0	0	0
NoAnti_co_megahit_bin.20	SVCM00000000	SAMN11294539			30	Clostridium_g_Group	Firmicutes	Clostridia	Clostridiales	Clostridiaceae	Clostridium	sulfidigenes	Closest rpS3 hit was Clostridium sulfidigenes 113A (99.55% identity)	0	0	0.00041081	0	0	0	0	0	0	0	0	0	0	0	0	0	0	0	0	0	0	0	0	0	0	0	0	0	0	0	0	0	0	0	0	0
NoAnti_co_megahit_bin.258	SVCJ00000000	SAMN11294536			30	Clostridium_g_Group	Firmicutes	Clostridia	Clostridiales	Clostridiaceae	Clostridium	sartagoforme		0	0	0	0	0	0	0	0	0	0	0	0	0	0	0	0	0	0	0	0	0	0	0	0	0	0	0	0	0	0	0	0	0	0.00147742	0	0
NoAnti_co_megahit_bin.48	SVCI00000000	SAMN11294535			30	Clostridium_g_Group	Firmicutes	Clostridia	Clostridiales	Clostridiaceae	Clostridium	lundense		0	0	0	0	0	0	0	0	0	0	0	0	0	0	0	0	0	0	0	0	0	0	0	0	0	0	0	0	0	0	0	0	0	0.00494175	0	0
NoAnti_co_megahit_xg0r1_bin.29	SVCL00000000	SAMN11294538			30	Clostridium_g_Group	Firmicutes	Clostridia	Clostridiales	Clostridiaceae	Clostridium	sp.		0	0	0	0	0	0	0	0	0	0	0	0	0	0	0	0	0	0	0	0	0	0	0	0	0	0	0	0	0	0	0	0	0	0	0	0
xg0r2_bin.20	SVCF00000000	SAMN11294532			30	Clostridium_g_Group	Firmicutes	Clostridia	Clostridiales	Clostridiaceae	Clostridium	butyricum		0	0	0	0	0	0	0	0	0	0	0	0	0	0	0	0	0	0	0	0	0	0	0	0	0	0	0	0	0	0	0	0	0	0.000233593	0	0
ag5r3_bin.41	SVCQ00000000	SAMN11294543	Clo1		31	Clostridiales_o_Group1	Firmicutes	Clostridia	Clostridiales				Closest rpS3 hit was Clostridiales Family XIII Mogibacterium timidum ATCC 33093 (76% identity)	0.00261628	0	0	0	0.000629791	0.000253091	0	0	0	0	0	0	0	0	0	0	0	0	0	0	0	0	0	0	0	3.92482e-05	0	0.000104526	9.18967e-05	5.20401e-05	0.00112571	9.53085e-05	0.000195517	0	0.000312611	0.00031247
bg5r2_bin.8	SVCT00000000	SAMN11294546	Clo4		31	Clostridiales_o_Group1	Firmicutes	Clostridia	Clostridiales				Closest rpS3 hit was Clostridiales Family XIII Anaerovorax odorimutans DSM5092 (73% identity)	0	0	0.00634316	0.00212589	0	0	0	0	0	0	0	0	0	0	0	0	0	0	0	0	0	0	0	0	0	0	0	0	0	0	0	0	0	0	0	0
bg0r2_cm_bin.93	SVCR00000000	SAMN11294544			31	Clostridiales_o_Group1	Firmicutes	Clostridia	Clostridiales				Many rpL3 hits, Probably Clostridiales Fmaily XIII, Mogibacterium CM50	0	0	0	0	0	0	0	0	0	0	0	0	0	0	0	0	0	0	0	0	0	0	0	0	0	0	0	0	0	0	0	0	0.000289645	0	0.00037063	0.000510989
bg0r3_ps_bin.91	SVCS00000000	SAMN11294545			31	Clostridiales_o_Group1	Firmicutes	Clostridia	Clostridiales				Many rpL3 hits, Probably Clostridiales Fmaily XIII	0	0	0	0	0	0	0	0	0	0	0	0	0	0	0	0	0	0	0	0	0	0	0	0	0	0	0	0.000399175	0.000337288	0.000195449	0	0	0	0	0.00155287	0.00159027
pellets_co_bin.1113	SVCU00000000	SAMN11294547			31	Clostridiales_o_Group1	Firmicutes	Clostridia	Clostridiales				Closest rpS3 hit was Clostridiales Family XIII Anaerovorax odorimutans DSM5092 (71.5% identity)	0	0	0	0	0	0	0	0	0	0	0	0	0	0	0	0	0	0	0	0	0	0	0	0	0.000101035	9.82502e-05	0.000105883	7.74517e-05	8.43681e-05	9.05506e-05	0	0	7.03271e-05	0	0	6.06778e-05
pellets_co_bin.1515	SVCP00000000	SAMN11294542			31	Clostridiales_o_Group1	Firmicutes	Clostridia	Clostridiales	Eubacteriaceae	Anaerofustis	stercorihominis	Closest rpS3 hit was Eubacteriaceae Anaerofustis stercorihominis DSM 17244 (79% identity)	0	0	0	0	0	0	0	0	0	0	0	0	0	0	0	0	0	0	0	0	0	0	0	0	6.1031e-05	6.25422e-05	7.0381e-05	8.53747e-05	6.51309e-05	6.05051e-05	0	0	0	0	0	0
pellets_co_bin.1630	SVCV00000000	SAMN11294548			31	Clostridiales_o_Group1	Firmicutes	Clostridia	Clostridiales				Closest rpS3 hit was Clostridiales Family XIII Anaerovorax odorimutans DSM5092 (69% identity)	0	0	0	0	0	0	0	0	0	0	0	0	0	0	0	0	0	0	0	0	0	0	0	0	5.15279e-05	5.45424e-05	5.7501e-05	5.97982e-05	6.57906e-05	7.07663e-05	0	0	0	0	0	6.4668e-05
pellets_co_bin.1885	SVCW00000000	SAMN11294549			31	Clostridiales_o_Group1	Firmicutes	Clostridia	Clostridiales				Closest rpS3 hit was Clostridiales Family XIII Anaerovorax odorimutans DSM5092 (72% identity)	0	0	0	0	0	0	0	0	0	0	0	0	0	0	0	0	0	0	0	0	0	0	0	0	0.000108663	0.00013636	0.00015052	0.000118696	0.000129075	0.000136401	0	0	0	0	0	0
pellets_co_bin.2005	SVCX00000000	SAMN11294550			31	Clostridiales_o_Group1	Firmicutes	Clostridia	Clostridiales				Many rpL1 L2 hits, Probably Clostridiales Fmaily XIII	0	0	0	0	0	0	0	0	0	0	0	0	0	0	0	0	0	0	0	0	0	0	0	0	7.01319e-05	9.26207e-05	7.61784e-05	0.000210736	0.000187655	0.000105171	0	0	0.000282034	0	0.000580883	0.000689475
pellets_co_bin.2229	SVCY00000000	SAMN11294551			31	Clostridiales_o_Group1	Firmicutes	Clostridia	Clostridiales				Many rpL3 hits, Probably Clostridiales Fmaily XIII, Mogibacterium CM50	0	0	0	0	0	0	0	0	0	0	0	0	0	0	0	0	0	0	0	0	0	0	0	0	0	5.44054e-05	0	0.000233627	0.000196149	0.000102104	0	0.000343346	0.00135906	0	0.00102569	0.00135691
pellets_co_bin.904	SVCZ00000000	SAMN11294552			31	Clostridiales_o_Group1	Firmicutes	Clostridia	Clostridiales				Closest rpS3 hit was Eubacterium sp. AB3007 (66% identity)	0	0	0	0	0	0	0	0	0	0	0	0	0	0	0	0	0	0	0	0	0	0	0	0	4.25777e-05	5.67486e-05	5.58765e-05	6.27863e-05	7.27401e-05	7.55539e-05	0	0	0	0	0	0
xg0r3_ps_bin.28	SVDA00000000	SAMN11294553			31	Clostridiales_o_Group1	Firmicutes	Clostridia	Clostridiales				Closest rpS3 hit was Eubacterium sp. AB3007 (75% identity)	0	0	0	0	0	0	0	0	0	0	0	0	0	0	0	0	0	0	0	0	0	0	0	0	0	0	0	0	0	0	0	0.000528463	0.000824191	0	0.00143299	0
xg0r3_ps_bin.50	SVDB00000000	SAMN11294554			31	Clostridiales_o_Group1	Firmicutes	Clostridia	Clostridiales				Many rpL3 hits, Probably Clostridiales Fmaily XIII, Mogibacterium CM50	0	0	0	0	0	0	0	0	0	0	0	0	0	0	0	0	0	0	0	0	0	0	0	0	0.000141313	0.000182757	0.000150922	0.000441023	0.000393054	0.000218177	0	0.000505684	0.000840199	0.000155336	0.00190232	0.00164393
xg0r1_bin.13	SVDD00000000	SAMN11294556	Lac7	13	32	Lachnospiraceae_f_Group1	Firmicutes	Clostridia	Clostridiales	Lachnospiraceae		JC7	Closest hit of rpS3 was Lachnospiraceae bacterium JC7 (100% identity)	0.0442664	0	0.0117792	0.0135693	0.00728299	0.00851046	0	0	0	0	0	0	0	0	0	0	0	0	0	0	0	0	0	0	0	0	0	0	0	0	0.0331661	0	0	0.00939299	0	0
NoAnti_co_megahit_rg10r3_bin.62	SVDF00000000	SAMN11294558	Lac9		32	Lachnospiraceae_f_Group1	Firmicutes	Clostridia	Clostridiales	Lachnospiraceae			Closest rpS3 hits was 76% similar to Anaerotignum lactatifermentans DSM 14214	0.000657143	0	0	0	0.000944408	0.000875151	0	0	0	0	0	0	0	0	0	0	0	0	0	0	0	0	0	0	0	0	0	0	0	0	0.00140391	0	0	0	0	0
xg0r2_bin.34	SVDC00000000	SAMN11294555	Cellu		32	Lachnospiraceae_f_Group1	Firmicutes	Clostridia	Clostridiales	Lachnospiraceae	Cellulosilyticum		Closest rpS3 hit was 93% similar to Cellulosilyticum ruminicola	0	0.000487501	0	0	0	0	0	0	0	0	0	0	0	0	0	0	0	0	0	0	0	0	0	0	0	0	0	0	0	0	0	0	0	0	0	0
bg0r3_ps_bin.80	SVDE00000000	SAMN11294557			32	Lachnospiraceae_f_Group1	Firmicutes	Clostridia	Clostridiales	Lachnospiraceae				0	0	0	0	0	0	0	0	0	0	0	0	0	0	0	0	0	0	0	0	0	0	0	0	0	0	0	0	0	0	0	0	0	0	0.000964136	0
pellets_co_bin.405	SVDG00000000	SAMN11294559			32	Lachnospiraceae_f_Group1	Firmicutes	Clostridia	Clostridiales	Lachnospiraceae				0	0	0	0	0	0	0	0	0	0	0	0	0	0	0	0	0	0	0	0	0	0	0	0	5.32963e-05	6.44341e-05	6.78112e-05	4.89402e-05	5.1056e-05	4.93269e-05	0	0	0	0	0	0
rg0r2_cm_bin.174	SVDH00000000	SAMN11294560	Clo3		33	Lachnospiraceae_f_Group2	Firmicutes	Clostridia	Clostridiales	Clostridiaceae			rpS3 was 90% identical to Clostridium sp. SY8519, but rpL5 was 86% identical to Eubacterium ramulus ATCC 29099	0	0	0	0	0	0.000197577	0	0	0	0	0	0	0	0	0	0	0	0	0	0	0	0	0	0	0	0	0	0	0	0	0	0	0.00118222	0	0	0.00102029
bg0r2_cm_bin.187	SVDL00000000	SAMN11294564			33	Lachnospiraceae_f_Group2	Firmicutes	Clostridia	Clostridiales	Lachnospiraceae			Closest rpS3 hit was 86% similar to Lachnospiraceae Blautia obeum ATCC 29174	0	0	0	0	0	0	0	0	0	0	0	0	0	0	0	0	0	0	0	0	0	0	0	0	0	0	0	0.000127579	9.82107e-05	5.55932e-05	0	0	0.000758245	0	0.000165414	0.000832203
pellets_co_bin.1443	SVDI00000000	SAMN11294561			33	Lachnospiraceae_f_Group2	Firmicutes	Clostridia	Clostridiales	Lachnospiraceae	Sarcina		Closest rpS9 hit was 97.7% similar to Sarcina sp. DSM 11001	0	0	0	0	0	0	0	0	0	0	0	0	0	0	0	0	0	0	0	0	0	0	0	0	0.000178225	0.000246731	0.000209096	0.000374955	0.000260764	0.000190799	0	0	0.00175382	0	0.000567743	0.00253169
rg0r2_cm_bin.200	SVDJ00000000	SAMN11294562			33	Lachnospiraceae_f_Group2	Firmicutes	Clostridia	Clostridiales	Lachnospiraceae	Sarcina		Closest rpS9 hit was 94% similar to Sarcina sp. DSM 11001	0	0	0	0	0	0	0	0	0	0	0	0	0	0	0	0	0	0	0	0	0	0	0	0	6.86448e-05	0.000105938	8.55944e-05	0.00020295	0.000151119	0.000115231	0	0	0.00263801	0	0.000765127	0.002756
rg0r2_cm_bin.56	SVDK00000000	SAMN11294563			33	Lachnospiraceae_f_Group2	Firmicutes	Clostridia	Clostridiales	Lachnospiraceae	Sarcina			0	0	0	0	0	0	0	0	0	0	0	0	0	0	0	0	0	0	0	0	0	0	0	0	0	0	0	0	0	0	0	0	0.0018818	0	0.000545574	0.00173379
bg0r2_bin.42	SVDM00000000	SAMN11294565	Lac8	19	34	Lachnospiraceae_f_Group3	Firmicutes	Clostridia	Clostridiales	Lachnospiraceae			Closest rp3 hit was 88% similar to Lachnospiraceae bacterium 6_1_63FAA	0.00375446	0.00529475	0.00668479	0.0114653	0.00201054	0.00266047	0	0	0	0	0	0	0	0	0	0	0	0	0	0	0	0	0	0	0	0	0	0	0	0	0.00143145	0	0	0.00403017	0	0
bg5r2_bin.19	SVDN00000000	SAMN11294566	Lac10		34	Lachnospiraceae_f_Group3	Firmicutes	Clostridia	Clostridiales	Lachnospiraceae			Closest rp3 hits was 87% similar to Robinsoniella peoriensis	0	0.000301294	0.0013255	0.00100145	0.000291853	0.000404664	0	0	0	0	0	0	0	0	0	0	0	0	0	0	0	0	0	0	0	0	0	0	0	0	0	0	0	0	0	0
ag0r3_bin.12	SVDQ00000000	SAMN11294569	Lac6	14	35	Lachnoclostridium_g_Group	Firmicutes	Clostridia	Clostridiales	Lachnospiraceae	Lachnoclostridium	clostridioforme		0.00515757	0.0235851	0.0152287	0.010502	0.00464298	0.00938183	0	0	0	0	0	0	0	0	0	0	0	0	0	0	0	0	0	0	0	0	0	0	0	0	0.00361178	0	0	0.00443399	0	0
NoAnti_co_megahit_rg10r3_bin.53	SVDO00000000	SAMN11294567	Lac11		35	Lachnoclostridium_g_Group	Firmicutes	Clostridia	Clostridiales	Lachnospiraceae	Lachnoclostridium	celerecrescens		0	0	0	0	0.000817578	0.000904251	0	0	0	0	0	0	0	0	0	0	0	0	0	0	0	0	0	0	0	0	0	0	0	0	0	0	0	0	0	0
NoAnti_co_megahit_bin.56	SVDP00000000	SAMN11294568			35	Lachnoclostridium_g_Group	Firmicutes	Clostridia	Clostridiales	Lachnospiraceae	Lachnoclostridium	citroniae		0.00367573	0	0	0	0	0	0	0	0	0	0	0	0	0	0	0	0	0	0	0	0	0	0	0	0	0	0	0	0	0	0.00402644	0	0	0	0	0
pellets_co_bin.2188	SVDR00000000	SAMN11294570			35	Lachnoclostridium_g_Group	Firmicutes	Clostridia	Clostridiales	Lachnospiraceae	Lachnoclostridium			0	0	0	0	0	0	0	0	0	0	0	0	0	0	0	0	0	0	0	0	0	0	0	0	0.000146104	0.000163817	0.000168096	0.000195191	0.00021449	0.000234672	0	0	0.000120986	0	0	0.00010041
rg10r3_bin.3	SVDW00000000	SAMN11294575	Pae4		36	Paenibacillaceae_f_Group	Firmicutes	Bacilli	Bacillales	Paenibacillaceae			Closest rpS3 and L5 hits were both >98% similar to Paenibacillaceae bacterium DSM 3808	0	0	0	0	0.000872244	0.0035567	0	0	0	0	0	0	0	0	0	0	0	0	0	0	0	0	0	0	0	0	0	0	0	0	0	0	0	0	0	0
bg5r2_bin.30	SVDV00000000	SAMN11294574	Pae3		36	Paenibacillaceae_f_Group	Firmicutes	Bacilli	Bacillales	Paenibacillaceae				0	0.000462112	0.00213371	0.00173471	0	0.000288244	0	0	0	0	0	0	0	0	0	0	0	0	0	0	0	0	0	0	0	0	0	0	0	0	0	0	0	0.000227835	0	0
bg0r2_bin.4	SVDU00000000	SAMN11294573	Pae5		36	Paenibacillaceae_f_Group	Firmicutes	Bacilli	Bacillales	Paenibacillaceae				0	0	0	0.000693805	0	0	0	0	0	0	0	0	0	0	0	0	0	0	0	0	0	0	0	0	0	0	0	0	0	0	0	0	0	0.00305587	0	0
ag0r3_bin.4	SVDS00000000	SAMN11294571	Pae1		36	Paenibacillaceae_f_Group	Firmicutes	Bacilli	Bacillales	Paenibacillaceae				0	0.00200414	0	0	0	0	0	0	0	0	0	0	0	0	0	0	0	0	0	0	0	0	0	0	0	0	0	0	0	0	0	0	0	0	0	0
ag10r3_bin.60	SVDT00000000	SAMN11294572	Pae2		36	Paenibacillaceae_f_Group	Firmicutes	Bacilli	Bacillales	Paenibacillaceae			Closest rpL5 hit was 100% similar to Paenibacillaceae bacterium DSM 3808. rpS3 was 98% siimlar	0	0.000471633	0	0	0	0	0	0	0	0	0	0	0	0	0	0	0	0	0	0	0	0	0	0	0	0	0	0	0	0	0.00125373	0	0	0	0	0
rg0r3_bin.4	SVEQ00000000	SAMN11294595	Lac5	18	37	Lachnospiraceae_f_Group4	Firmicutes	Clostridia	Clostridiales	Lachnospiraceae			Closest hit of rpS3 was Lachnospiraceae bacterium C6A11 (83% identity)	0.0159203	0	0	0	0.00956589	0.0157547	0	0	0	0	0	0	0	0	0	0	0	0	0	0	0	0	0	0	0	0	0	0	0	0	0.0273089	0	0	0	0	0
bg5r2_bin.27	SVDZ00000000	SAMN11294578	Lac13		37	Lachnospiraceae_f_Group4	Firmicutes	Clostridia	Clostridiales	Lachnospiraceae			Closeset rpS3 hit is 90% similar to Eubacterium ventriosum ATCC 27560	0	0	0.00325799	0.00114602	0.00252027	0.00274552	0	0	0	0	0	0	0	0	0	0	0	0	0	0	0	0	0	0	0	0	0	0	0	0	0	0	0	0	0	0
NoAnti_co_megahit_bin.227	SVEA00000000	SAMN11294579	Lac14		37	Lachnospiraceae_f_Group4	Firmicutes	Clostridia	Clostridiales	Lachnospiraceae				0	0	0.000326273	0.000304127	0	0	0	0	0	0	0	0	0	0	0	0	0	0	0	0	0	0	0	0	0	0	0	0	0	0	0	0	0	0.000754636	0	0
NoAnti_co_megahit_bin.47	SVEB00000000	SAMN11294580	Lac12		37	Lachnospiraceae_f_Group4	Firmicutes	Clostridia	Clostridiales	Lachnospiraceae				0	0.00125929	0	0	0	0	0	0	0	0	0	0	0	0	0	0	0	0	0	0	0	0	0	0	0	0	0	0	0	0	0	0	0	0	0	0
ag0r2_cm_bin.102	SVDY00000000	SAMN11294577			37	Lachnospiraceae_f_Group4	Firmicutes	Clostridia	Clostridiales	Lachnospiraceae				0	0	0	0	0	0	0	0	0	0	0	0	0	0	0	0	0	0	0	0	0	0	0	0	0.000298464	0.000320498	0.000331812	0.000380386	0.000507191	0.000486276	0	0	0.00230396	0	0	0.00143886
pellet_dilute1_bin.210	SVEC00000000	SAMN11294581			37	Lachnospiraceae_f_Group4	Firmicutes	Clostridia	Clostridiales	Lachnospiraceae				0	0	0	0	0	0	0	0	0	0	0	0	0	0	0	0	0	0	0	0	0	0	0	0	0.000859022	0.000892073	0.00100996	0.00112411	0.00119813	0.00123387	0	0	0	0	0	0
pellet_dilute1_bin.27	SVED00000000	SAMN11294582			37	Lachnospiraceae_f_Group4	Firmicutes	Clostridia	Clostridiales	Lachnospiraceae				0	0	0	0	0	0	0	0	0	0	0	0	0	0	0	0	0	0	0	0	0	0	0	0	0.000295364	0.000314514	0.000355627	0.000376911	0.000394491	0.000410126	0	0	0	0	0	0
pellet_dilute3_bin.620	SVEE00000000	SAMN11294583			37	Lachnospiraceae_f_Group4	Firmicutes	Clostridia	Clostridiales	Lachnospiraceae				0	0	0	0	0	0	0	0	0	0	0	0	0	0	0	0	0	0	0	0	0	0	0	0	0.000649144	0.00073185	0.000826549	0.00115391	0.00117393	0.00124782	0	0	0	0	0	0
pellet1_bin.499	SVEF00000000	SAMN11294584			37	Lachnospiraceae_f_Group4	Firmicutes	Clostridia	Clostridiales	Lachnospiraceae				0	0	0	0	0	0	0	0	0	0	0	0	0	0	0	0	0	0	0	0	0	0	0	0	0.00155862	0.0013643	0.0011896	0.00202932	0.00202398	0.00209125	0	0	0.00105539	0	0.000265377	0
pellet1_bin.617	SVEG00000000	SAMN11294585			37	Lachnospiraceae_f_Group4	Firmicutes	Clostridia	Clostridiales	Lachnospiraceae				0	0	0	0	0	0	0	0	0	0	0	0	0	0	0	0	0	0	0	0	0	0	0	0	0.000927708	0.000886915	0.000944643	0.000842646	0.000990324	0.00111198	0	0	0	0	0	0.000247598
pellets_co_bin.1122	SVEH00000000	SAMN11294586			37	Lachnospiraceae_f_Group4	Firmicutes	Clostridia	Clostridiales	Lachnospiraceae				0	0	0	0	0	0	0	0	0	0	0	0	0	0	0	0	0	0	0	0	0	0	0	0	0.000386938	0.000405576	0.000388869	0.000646448	0.000682911	0.000627762	0	0	0	0	0	0
pellets_co_bin.1684	SVEI00000000	SAMN11294587			37	Lachnospiraceae_f_Group4	Firmicutes	Clostridia	Clostridiales	Lachnospiraceae				0	0	0	0	0	0	0	0	0	0	0	0	0	0	0	0	0	0	0	0	0	0	0	0	0.000165731	0.000167933	0.000182753	0.000207363	0.000227087	0.000237197	0	0	0	0	0	0
pellets_co_bin.1820	SVEJ00000000	SAMN11294588			37	Lachnospiraceae_f_Group4	Firmicutes	Clostridia	Clostridiales	Lachnospiraceae				0	0	0	0	0	0	0	0	0	0	0	0	0	0	0	0	0	0	0	0	0	0	0	0	0.000402464	0.000363252	0.000405583	0.000369652	0.000400786	0.00038976	0	0	0	0	0	0
pellets_co_bin.2248	SVEK00000000	SAMN11294589			37	Lachnospiraceae_f_Group4	Firmicutes	Clostridia	Clostridiales	Lachnospiraceae				0	0	0	0	0	0	0	0	0	0	0	0	0	0	0	0	0	0	0	0	0	0	0	0	0	0.000192807	0.000197382	0.000325231	0.000259231	0.000238658	0	0	0	0	0	0
pellets_co_bin.2314	SVEL00000000	SAMN11294590			37	Lachnospiraceae_f_Group4	Firmicutes	Clostridia	Clostridiales	Lachnospiraceae				0	0	0	0	0	0	0	0	0	0	0	0	0	0	0	0	0	0	0	0	0	0	0	0	0	0.000272169	0.000248378	0.000402812	0.000434732	0.00048243	0	0	0	0	0	0.000314232
pellets_co_bin.2474	SVEM00000000	SAMN11294591			37	Lachnospiraceae_f_Group4	Firmicutes	Clostridia	Clostridiales	Lachnospiraceae				0	0	0	0	0	0	0	0	0	0	0	0	0	0	0	0	0	0	0	0	0	0	0	0	8.17989e-05	8.36653e-05	9.00092e-05	8.20713e-05	9.01794e-05	8.06627e-05	0	0	0	0	0	0
pellets_co_bin.2601	SVDX00000000	SAMN11294576			37	Lachnospiraceae_f_Group4	Firmicutes	Clostridia	Clostridiales	Lachnospiraceae	Lachnospira			0	0	0	0	0	0	0	0	0	0	0	0	0	0	0	0	0	0	0	0	0	0	0	0	0.000137495	0.000133781	0.000131036	0.000110346	0.000129736	0.000138787	0	0	0	0	0	0
pellets_co_bin.2654	SVEN00000000	SAMN11294592			37	Lachnospiraceae_f_Group4	Firmicutes	Clostridia	Clostridiales	Lachnospiraceae				0	0	0	0	0	0	0	0	0	0	0	0	0	0	0	0	0	0	0	0	0	0	0	0	0.000593798	0.000576825	0.000604342	0.000474447	0.000570605	0.000633218	0	0	0	0	0	0
pellets_co_bin.410	SVEO00000000	SAMN11294593			37	Lachnospiraceae_f_Group4	Firmicutes	Clostridia	Clostridiales	Lachnospiraceae				0	0	0	0	0	0	0	0	0	0	0	0	0	0	0	0	0	0	0	0	0	0	0	0	0.000176023	0.000178245	0.000180215	0.000225836	0.000278944	0.000295068	0	0	0	0	0	0.000130994
pellets_co_bin.480	SVEP00000000	SAMN11294594			37	Lachnospiraceae_f_Group4	Firmicutes	Clostridia	Clostridiales	Lachnospiraceae				0	0	0	0	0	0	0	0	0	0	0	0	0	0	0	0	0	0	0	0	0	0	0	0	0.000109396	0.000114027	0.000115512	0.000180783	0.000174593	0.000161878	0	0	0	0	0	0
rg10r3_bin.65	SVET00000000	SAMN11294598	Pse2	25	38	Lachnospiraceae_f_Group5	Firmicutes	Clostridia	Clostridiales	Lachnospiraceae	Pseudobutyrivibrio	ruminis		0	0.00663262	0	0.00100333	0	0.03932	0	0	0	0	0	0	0	0	0	0	0	0	0	0	0	0	0	0	0	0	0	0	0	0	0.000683475	0	0	0.0556851	0	0
ag5r3_bin.1	SVEV00000000	SAMN11294600	Pse4		38	Lachnospiraceae_f_Group5	Firmicutes	Clostridia	Clostridiales	Lachnospiraceae	Pseudobutyrivibrio			0.00631682	0.00108487	0	0.00380578	0	0.00610696	0	0	0	0	0	0	0	0	0	0	0	0	0	0	0	0	0	0	0	0	0	0	0	0	0.00270807	0	0	0.0108043	0	0
ag10r3_bin.57	SVEX00000000	SAMN11294602	Lac2	16	38	Lachnospiraceae_f_Group5	Firmicutes	Clostridia	Clostridiales	Lachnospiraceae				0.00176519	0.0261047	0.00941519	0.00575408	0.00394579	0.00589722	0	0	0	0	0	0	0	0	0	0	0	0	0	0	0	0	0	0	0	0	0	0	0	0	0.0321645	0	0	0.0164145	0	0
bg10r2_bin.50	SVEU00000000	SAMN11294599	Pse1	24	38	Lachnospiraceae_f_Group5	Firmicutes	Clostridia	Clostridiales	Lachnospiraceae	Pseudobutyrivibrio	sp. AR14	Closest hit of rpS3 was Pseudobutyrivibrio sp. AR14 (100% identity)	0	0	0.195424	0.0837412	0.0164166	0.00415387	0	0	0	0	0	0	0	0	0	0	0	0	0	0	0	0	0	0	0	0	0	0	0	0	0	0	0	0.0820463	0	0
bg5r2_bin.23	SVEZ00000000	SAMN11294604	Lac17		38	Lachnospiraceae_f_Group5	Firmicutes	Clostridia	Clostridiales	Lachnospiraceae			Closest rpS3 hit was 97.25% similar to Lachnospiraceae bacterium XBB1006.	0	0.00194696	0.0056691	0.00410979	0.000983837	0.00233391	0	0	0	0	0	0	0	0	0	0	0	0	0	0	0	0	0	0	0	0	0	0	0	0	0	0	0	0	0	0
ag5r3_bin.19	SVES00000000	SAMN11294597	Pse5		38	Lachnospiraceae_f_Group5	Firmicutes	Clostridia	Clostridiales	Lachnospiraceae	Pseudobutyrivibrio	ruminis		0.00327535	0.00256858	0	0.000192055	0	0.0012054	0	0	0	0	0	0	0	0	0	0	0	0	0	0	0	0	0	0	0	0	0	0	0	0	0.00248573	0	0	0	0	0
NoAnti_co_megahit_ag0r3_bin.8	SVFA00000000	SAMN11294605	Lac15		38	Lachnospiraceae_f_Group5	Firmicutes	Clostridia	Clostridiales	Lachnospiraceae				0.000796332	0.000443225	0	0	0	0.000130897	0	0	0	0	0	0	0	0	0	0	0	0	0	0	0	0	0	0	0	0	0	0	0	0	0.0014791	0	0	0	0	0
ag10r3_bin.7	SVER00000000	SAMN11294596	Pse3		38	Lachnospiraceae_f_Group5	Firmicutes	Clostridia	Clostridiales	Lachnospiraceae	Pseudobutyrivibrio	ruminis		0.000300768	0.00150956	0	0	0	0	0	0	0	0	0	0	0	0	0	0	0	0	0	0	0	0	0	0	0	0	0	0	0	0	0.00521486	0	0	0	0	0
ag10r3_bin.29	SVEW00000000	SAMN11294601	Lac16		38	Lachnospiraceae_f_Group5	Firmicutes	Clostridia	Clostridiales	Lachnospiraceae				0	0.000252215	0	0	0	0	0	0	0	0	0	0	0	0	0	0	0	0	0	0	0	0	0	0	0	0	0	0	0	0	0.00123438	0	0	0	0	0
bg0r2_cm_bin.104	SVEY00000000	SAMN11294603			38	Lachnospiraceae_f_Group5	Firmicutes	Clostridia	Clostridiales	Lachnospiraceae			Closest rpS3 hit was Lachnospiraceae bacterium AC2014 (90% identity)	0	0	0	0	0	0	0	0	0	0	0	0	0	0	0	0	0	0	0	0	0	0	0	0	0	0	0	0	0	0	0	0	0.00336773	0	0.00512062	0.00339972
NoAnti_co_megahit_bin.12	SVFB00000000	SAMN11294606			38	Lachnospiraceae_f_Group5	Firmicutes	Clostridia	Clostridiales	Lachnospiraceae				0	0	0	0	0.000142598	0	0	0	0	0	0	0	0	0	0	0	0	0	0	0	0	0	0	0	0	0	0	0	0	0	0	0	0	0	0	0
pellets_co_bin.1468	SVFC00000000	SAMN11294607			38	Lachnospiraceae_f_Group5	Firmicutes	Clostridia	Clostridiales	Lachnospiraceae			no rpS3; Closest rpL5 hit was Lachnospiraceae bacterium AC2014 (96% identity)	0	0	0	0	0	0	0	0	0	0	0	0	0	0	0	0	0	0	0	0	0	0	0	0	0.000228429	0.000212276	0.000203139	0.000483282	0.000484928	0.000502908	0	0	0	0	0	0
rg5r3_bin.76	SVFO00000000	SAMN11294619	Lac18		39	Lachnospiraceae_f_Group6	Firmicutes	Clostridia	Clostridiales	Lachnospiraceae				0	0.000267304	0	0	0.00583284	0.00976542	0	0	0	0	0	0	0	0	0	0	0	0	0	0	0	0	0	0	0	0	0	0	0	0	0.000306859	0	0	0	0	0
rg0r3_bin.40	SVFN00000000	SAMN11294618	Lac20		39	Lachnospiraceae_f_Group6	Firmicutes	Clostridia	Clostridiales	Lachnospiraceae				0	0.00151899	0	0.000320327	0.00291293	0.0024495	0	0	0	0	0	0	0	0	0	0	0	0	0	0	0	0	0	0	0	0	0	0	0	0	0.000345889	0	0	0	0	0
pellet_dilute3_bin.308	SVFD00000000	SAMN11294608			39	Lachnospiraceae_f_Group6	Firmicutes	Clostridia	Clostridiales	Lachnospiraceae				0	0	0	0	0	0	0	0	0	0	0	0	0	0	0	0	0	0	0	0	0	0	0	0	0.00171163	0.0017212	0.00185392	0.00161583	0.00164372	0.00169753	0	0	0	0	0	0
pellet2_bin.636	SVFE00000000	SAMN11294609			39	Lachnospiraceae_f_Group6	Firmicutes	Clostridia	Clostridiales	Lachnospiraceae				0	0	0	0	0	0	0	0	0	0	0	0	0	0	0	0	0	0	0	0	0	0	0	0	0.000968709	0.000917843	0.000947011	0.000757219	0.000764929	0.000776391	0	0	0	0	0	0
pellets_co_bin.1133	SVFF00000000	SAMN11294610			39	Lachnospiraceae_f_Group6	Firmicutes	Clostridia	Clostridiales	Lachnospiraceae				0	0	0	0	0	0	0	0	0	0	0	0	0	0	0	0	0	0	0	0	0	0	0	0	0.000502113	0.000474148	0.000491207	0.000435988	0.000468532	0.000503111	0	0	0.000367148	0	0	0.000375554
pellets_co_bin.1154	SVFG00000000	SAMN11294611			39	Lachnospiraceae_f_Group6	Firmicutes	Clostridia	Clostridiales	Lachnospiraceae				0	0	0	0	0	0	0	0	0	0	0	0	0	0	0	0	0	0	0	0	0	0	0	0	0.000158693	0.000166889	0.000173724	0.000148044	0.000168155	0.000179233	0	0	0	0	0	0
pellets_co_bin.1200	SVFH00000000	SAMN11294612			39	Lachnospiraceae_f_Group6	Firmicutes	Clostridia	Clostridiales	Lachnospiraceae				0	0	0	0	0	0	0	0	0	0	0	0	0	0	0	0	0	0	0	0	0	0	0	0	0.000236362	0.000247514	0.000261434	0.000205439	0.00022901	0.000241127	0	0	0	0	0	0
pellets_co_bin.1310	SVFI00000000	SAMN11294613			39	Lachnospiraceae_f_Group6	Firmicutes	Clostridia	Clostridiales	Lachnospiraceae				0	0	0	0	0	0	0	0	0	0	0	0	0	0	0	0	0	0	0	0	0	0	0	0	0.000223716	0.000230735	0.00025257	0.000304526	0.000317513	0.000318273	0	0	0	0	0	0
pellets_co_bin.1653	SVFJ00000000	SAMN11294614			39	Lachnospiraceae_f_Group6	Firmicutes	Clostridia	Clostridiales	Lachnospiraceae				0	0	0	0	0	0	0	0	0	0	0	0	0	0	0	0	0	0	0	0	0	0	0	0	0.000151149	0.000113123	0	0.00017171	0.000217711	0.000304692	0	0	0	0	0	0
pellets_co_bin.2234	SVFK00000000	SAMN11294615			39	Lachnospiraceae_f_Group6	Firmicutes	Clostridia	Clostridiales	Lachnospiraceae				0	0	0	0	0	0	0	0	0	0	0	0	0	0	0	0	0	0	0	0	0	0	0	0	0.000277101	0.000287835	0.000294051	0.000258245	0.000317591	0.000331968	0	0	0	0	0	0
pellets_co_bin.2390	SVFL00000000	SAMN11294616			39	Lachnospiraceae_f_Group6	Firmicutes	Clostridia	Clostridiales	Lachnospiraceae				0	0	0	0	0	0	0	0	0	0	0	0	0	0	0	0	0	0	0	0	0	0	0	0	0.00029917	0.000233497	0.0002906	0.000201226	0.000246071	0	0	0	0	0	0	0
pellets_co_bin.872	SVFM00000000	SAMN11294617			39	Lachnospiraceae_f_Group6	Firmicutes	Clostridia	Clostridiales	Lachnospiraceae				0	0	0	0	0	0	0	0	0	0	0	0	0	0	0	0	0	0	0	0	0	0	0	0	0.000240907	0.000228396	0.000241751	0.000198715	0.000202296	0.000209744	0	0	0	0	0	0
bg10r2_bin.56	SVFQ00000000	SAMN11294621	Lac1	15	40	Lachnospiraceae_f_Group7	Firmicutes	Clostridia	Clostridiales	Lachnospiraceae			Closest rpS3 hit was Clostridiales bacterium VE202-27 (90% identity)	0.0268299	0.0684501	0.0102206	0.00165595	0.0643326	0.107882	0	0	0	0	0.000474216	0	0	0	0	0	0	0	0	0	0	0	0	0	0	0	0	0	0	0	0.0332984	0	0	0.0157796	0	0
rg0r3_bin.33	SVFP00000000	SAMN11294620	Lac3	12	40	Lachnospiraceae_f_Group7	Firmicutes	Clostridia	Clostridiales	Lachnospiraceae		G11		0.0296839	0	0.146406	0.242243	0.0162481	0.0469587	0	0	0	0	0.000186073	0	0	0	0	0	0	0	0	0	0	0	0	0	0	0	0	0	0	0	0.041606	0	0	0.149102	0	0
NoAnti_co_megahit_bin.81	SVFR00000000	SAMN11294622	Lac4	17	40	Lachnospiraceae_f_Group7	Firmicutes	Clostridia	Clostridiales	Lachnospiraceae			Closest rpS3 hit was 86% similar to Lachnoclostridium phocaeense Marseille-P3177	0	0	0	0	0.0400874	0.0246715	0	0	0	0	0	0	0	0	0	0	0	0	0	0	0	0	0	0	0	0	0	0	0	0	0	0	0	0	0	0
rg0r3_bin.21	SVFT00000000	SAMN11294624	Lac19		40	Lachnospiraceae_f_Group7	Firmicutes	Clostridia	Clostridiales	Lachnospiraceae			Cloaset rpS3 hit was 92% similar to Clostridiales bacterium VE202-27	0.000560628	0	0	0	0.00113874	0.00233939	0	0	0	0	0	0	0	0	0	0	0	0	0	0	0	0	0	0	0	0	0	0	0	0	0.00140807	0	0	0	0	0
pellets_co_bin.29	SVFS00000000	SAMN11294623			40	Lachnospiraceae_f_Group7	Firmicutes	Clostridia	Clostridiales	Lachnospiraceae				0	0	0	0	0	0	0	0	0	0	0	0	0	0	0	0	0	0	0	0	0	0	0	0	0.00053855	0.000543946	0.00059211	0.000635985	0.000610397	0.00064724	0	0	0	0	0	0
bg0r2_bin.37	SVFX00000000	SAMN11294628	But1	3	41	Butyrivibrio_g_Group	Firmicutes	Clostridia	Clostridiales	Lachnospiraceae	Butyrivibrio			0.120994	0.203893	0.0689127	0.0585002	0.0715585	0.110758	0	0	0	0	0.000484235	0	0	0	0	0	0	0	0	0	0	0	0	0	0	0	0	0	0	0	0.0478356	0	0	0.0673317	0	0
rg10r3_bin.41	SVGA00000000	SAMN11294631	But6		41	Butyrivibrio_g_Group	Firmicutes	Clostridia	Clostridiales	Lachnospiraceae	Butyrivibrio			0	0	0	0	0.00111374	0.00917693	0	0	0	0	0	0	0	0	0	0	0	0	0	0	0	0	0	0	0	0	0	0	0	0	0	0	0	0	0	0
ag5r3_bin.14	SVFW00000000	SAMN11294627	But2	7	41	Butyrivibrio_g_Group	Firmicutes	Clostridia	Clostridiales	Lachnospiraceae	Butyrivibrio			0.0684784	0	0	0.00784318	0	0.00892254	0	0	0	0	0	0	0	0	0	0	0	0	0	0	0	0	0	0	0	0	0	0	0	0	0.0293478	0	0	0	0	0
xg0r1_bin.10	SVGC00000000	SAMN11294633	But7		41	Butyrivibrio_g_Group	Firmicutes	Clostridia	Clostridiales	Lachnospiraceae	Butyrivibrio			0	0.00988403	0	0.000510888	0	0.00259734	0	0	0	0	0	0	0	0	0	0	0	0	0	0	0	0	0	0	0	0	0	0	0	0	0.0234901	0	0	0.030635	0	0
NoAnti_co_megahit_bin.100	SVFZ00000000	SAMN11294630	But5		41	Butyrivibrio_g_Group	Firmicutes	Clostridia	Clostridiales	Lachnospiraceae	Butyrivibrio			0	0	0	0	0.00333267	0.00206669	0	0	0	0	0	0	0	0	0	0	0	0	0	0	0	0	0	0	0	0	0	0	0	0	0	0	0	0	0	0
rg5r3_bin.29	SVGB00000000	SAMN11294632	But8		41	Butyrivibrio_g_Group	Firmicutes	Clostridia	Clostridiales	Lachnospiraceae	Butyrivibrio			0	0	0	0	0.00523216	0.00188827	0	0	0	0	0	0	0	0	0	0	0	0	0	0	0	0	0	0	0	0	0	0	0	0	0.00310409	0	0	0	0	0
bg5r2_bin.31	SVFV00000000	SAMN11294626	But3		41	Butyrivibrio_g_Group	Firmicutes	Clostridia	Clostridiales	Lachnospiraceae	Butyrivibrio	sp. MB2005	rpS3 identity 98.65%	0	0.00149236	0.0300778	0.00633945	0	0.00123697	0	0	0	0	0	0	0	0	0	0	0	0	0	0	0	0	0	0	0	0	0	0	0	0	0.000881063	0	0	0	0	0
bg5r2_bin.48	SVFY00000000	SAMN11294629	But4		41	Butyrivibrio_g_Group	Firmicutes	Clostridia	Clostridiales	Lachnospiraceae	Butyrivibrio			0	0.000490439	0.00918689	0.000956818	0	0	0	0	0	0	0	0	0	0	0	0	0	0	0	0	0	0	0	0	0	0	0	0	0	0	0.00023278	0	0	0	0	0
NoAnti_co_megahit_ag10r3_bin.112	SVFU00000000	SAMN11294625			41	Butyrivibrio_g_Group	Firmicutes	Clostridia	Clostridiales	Lachnospiraceae	Butyrivibrio	sp.		0.00187299	0	0	0	0	0	0	0	0	0	0	0	0	0	0	0	0	0	0	0	0	0	0	0	0	0	0	0	0	0	0.003999	0	0	0	0	0
pellet1_bin.477	SVGD00000000	SAMN11294634			42	Clostridiales_o_Group2	Firmicutes	Clostridia	Clostridiales				Closest rpS3 hit was Clostridiaceae bacterium L21-TH-D2 (72% similarity)	0	0	0	0	0	0	0	0	0	0	0	0	0	0	0	0	0	0	0	0	0	0	0	0	0.00125383	0.00150118	0.00139537	0.00140191	0.00158155	0.0016715	0	6.20137e-05	0.00142892	0	0.000500875	0
pellet3_bin.314	SVGE00000000	SAMN11294635			42	Clostridiales_o_Group2	Firmicutes	Clostridia	Clostridiales				Closest rpS3 hit was Clostridium tetani (70% similarity)	0	0	0	0	0	0	0	0	0	0	0	0	0	0	0	0	0	0	0	0	0	0	0	0	0.000740302	0.000794483	0.000868505	0.000599751	0.000615152	0.000634069	0	0	0	0	0	0.000109508
pellets_co_bin.2559	SVGF00000000	SAMN11294636			42	Clostridiales_o_Group2	Firmicutes	Clostridia	Clostridiales				Closest rpS3 hit was Clostridiales;Caldicoprobacteraceae;Caldicoprobacter;Caldicoprobacter faecalis; (72% similarity)	0	0	0	0	0	0	0	0	0	0	0	0	0	0	0	0	0	0	0	0	0	0	0	0	8.5047e-05	8.00913e-05	7.36785e-05	8.77295e-05	8.6199e-05	8.41505e-05	0	0	0	0	0	0
pellets_co_bin.2607	SVGG00000000	SAMN11294637			42	Clostridiales_o_Group2	Firmicutes	Clostridia	Clostridiales				Multiple rpS7 hits to several different Ruminococcaceae	0	0	0	0	0	0	0	0	0	0	0	0	0	0	0	0	0	0	0	0	0	0	0	0	0.000542752	0.000572659	0.000589056	0.000558582	0.000650737	0.00066969	0	0	0	0	0	0.000639627
pellets_co_bin.724	SVGH00000000	SAMN11294638			42	Clostridiales_o_Group2	Firmicutes	Clostridia	Clostridiales				Cloeset rpS3 hit was Ruminiclostridium thermosuccinogenes DSM 5806 (77% similar)	0	0	0	0	0	0	0	0	0	0	0	0	0	0	0	0	0	0	0	0	0	0	0	0	0.000205598	0.00019597	0.000189702	0.000153707	0.000156567	0.000155558	0	0	0	0	0	0
pellets_co_bin.86	SVGI00000000	SAMN11294639			42	Clostridiales_o_Group2	Firmicutes	Clostridia	Clostridiales				Cloeset rpS3 hit was Ruminiclostridium thermosuccinogenes DSM 5806 (65% similar)	0	0	0	0	0	0	0	0	0	0	0	0	0	0	0	0	0	0	0	0	0	0	0	0	6.96423e-05	6.49438e-05	6.99596e-05	6.66593e-05	6.83433e-05	7.08308e-05	0	0	9.04546e-05	0	0	7.72219e-05
pellet_dilute3_bin.601	SVGM00000000	SAMN11294643	Clo2		43	Clostridiales_o_Group3	Firmicutes	Clostridia	Clostridiales					0	7.22095e-05	0	0	0	0	0	0	0	0	0	0	0	0	0	0	0	0	0	0	0	0	0	0	0.00239229	0.00252744	0.00274127	0.00177005	0.00209367	0.00212171	0	0.000281935	0.00260742	0	0.000584616	0.00203931
ag0r2_cm_bin.222	SVGJ00000000	SAMN11294640			43	Clostridiales_o_Group3	Firmicutes	Clostridia	Clostridiales					0	0	0	0	0	0	0	0	0	0	0	0	0	0	0	0	0	0	0	0	0	0	0	0	0.000725616	0.000815038	0.000879427	0.000882623	0.00109358	0.0011245	0	7.77158e-05	0.00211497	0	0	0.00156098
bg0r2_cm_bin.47	SVGK00000000	SAMN11294641			43	Clostridiales_o_Group3	Firmicutes	Clostridia	Clostridiales					0	0	0	0	0	0	0	0	0	0	0	0	0	0	0	0	0	0	0	0	0	0	0	0	6.64515e-05	7.94748e-05	0	0.000139606	0.000108004	7.87125e-05	0	0	0.000424235	0	0	0.000892415
pellet_dilute1_bin.254	SVGL00000000	SAMN11294642			43	Clostridiales_o_Group3	Firmicutes	Clostridia	Clostridiales					0	0	0	0	0	0	0	0	0	0	0	0	0	0	0	0	0	0	0	0	0	0	0	0	0.00101077	0.00114096	0.00117215	0.00159696	0.00191533	0.00207575	0	0.000110908	0.00140467	0	0.000183504	0.00127798
pellet1_bin.342	SVGN00000000	SAMN11294644			43	Clostridiales_o_Group3	Firmicutes	Clostridia	Clostridiales					0	0	0	0	0	0	0	0	0	0	0	0	0	0	0	0	0	0	0	0	0	0	0	0	0.00103583	0.00100032	0.0010787	0.000844917	0.000944107	0.000933833	0	0	0.000891012	0	0.000268131	0.000921707
pellet1_bin.520	SVGO00000000	SAMN11294645			43	Clostridiales_o_Group3	Firmicutes	Clostridia	Clostridiales					0	0	0	0	0	0	0	0	0	0	0	0	0	0	0	0	0	0	0	0	0	0	0	0	0.000700693	0.000765649	0.000803187	0.000579723	0.000786201	0.00082381	0	0	0.00109805	0	0.000119086	0.000870907
pellet1_bin.91	SVGP00000000	SAMN11294646			43	Clostridiales_o_Group3	Firmicutes	Clostridia	Clostridiales					0	0	0	0	0	0	0	0	0	0	0	0	0	0	0	0	0	0	0	0	0	0	0	0	0.000879489	0.00105363	0.00107432	0.00132893	0.00131423	0.00128379	0	0	0.000870293	0	0.000178712	0.00126504
pellet2_bin.99	SVGQ00000000	SAMN11294647			43	Clostridiales_o_Group3	Firmicutes	Clostridia	Clostridiales					0	0	0	0	0	0	0	0	0	0	0	0	0	0	0	0	0	0	0	0	0	0	0	0	0.000700415	0.000722594	0.00079436	0.000661873	0.000742382	0.000690929	0	0	0.000841247	0	0.000128447	0
pellets_co_bin.1044	SVGR00000000	SAMN11294648			43	Clostridiales_o_Group3	Firmicutes	Clostridia	Clostridiales					0	0	0	0	0	0	0	0	0	0	0	0	0	0	0	0	0	0	0	0	0	0	0	0	9.93619e-05	0.000113098	0.000120055	9.42436e-05	0.000107733	0.00011276	0	0	9.13889e-05	0	0	0.000101602
pellets_co_bin.1197	SVGS00000000	SAMN11294649			43	Clostridiales_o_Group3	Firmicutes	Clostridia	Clostridiales					0	0	0	0	0	0	0	0	0	0	0	0	0	0	0	0	0	0	0	0	0	0	0	0	0.000165001	0.000181927	0.000158338	0.000439821	0.000375924	0.000229503	0	0	0	0	0	0.00197779
pellets_co_bin.126	SVGT00000000	SAMN11294650			43	Clostridiales_o_Group3	Firmicutes	Clostridia	Clostridiales					0	0	0	0	0	0	0	0	0	0	0	0	0	0	0	0	0	0	0	0	0	0	0	0	7.54148e-05	9.80352e-05	0.000100044	9.94119e-05	0.000117693	0.000124411	0	0	8.6413e-05	0	0	0
pellets_co_bin.1292	SVGU00000000	SAMN11294651			43	Clostridiales_o_Group3	Firmicutes	Clostridia	Clostridiales					0	0	0	0	0	0	0	0	0	0	0	0	0	0	0	0	0	0	0	0	0	0	0	0	0.000169613	0.000208117	0.000216433	0.00020666	0.000235696	0.000245767	0	0	0	0	0	0
pellets_co_bin.1509	SVGV00000000	SAMN11294652			43	Clostridiales_o_Group3	Firmicutes	Clostridia	Clostridiales					0	0	0	0	0	0	0	0	0	0	0	0	0	0	0	0	0	0	0	0	0	0	0	0	4.42124e-05	4.6199e-05	4.27013e-05	7.17744e-05	8.03016e-05	8.43174e-05	0	0	0.000153354	0	0	9.93915e-05
pellets_co_bin.1728	SVGW00000000	SAMN11294653			43	Clostridiales_o_Group3	Firmicutes	Clostridia	Clostridiales					0	0	0	0	0	0	0	0	0	0	0	0	0	0	0	0	0	0	0	0	0	0	0	0	0.000143259	0.000174564	0.000189101	0.000148558	0.000160493	0.000164691	0	0	0.000154211	0	0	0.000149471
pellets_co_bin.1982	SVGX00000000	SAMN11294654			43	Clostridiales_o_Group3	Firmicutes	Clostridia	Clostridiales					0	0	0	0	0	0	0	0	0	0	0	0	0	0	0	0	0	0	0	0	0	0	0	0	6.24524e-05	6.87256e-05	6.55631e-05	0.000114971	0.000101922	0.000100566	0	0	8.9829e-05	0	0	9.2451e-05
pellets_co_bin.238	SVGY00000000	SAMN11294655			43	Clostridiales_o_Group3	Firmicutes	Clostridia	Clostridiales					0	0	0	0	0	0	0	0	0	0	0	0	0	0	0	0	0	0	0	0	0	0	0	0	0.000511213	0.000520875	0.00056811	0.000403637	0	0	0	0	0	0	9.29786e-05	0
pellets_co_bin.2591	SVGZ00000000	SAMN11294656			43	Clostridiales_o_Group3	Firmicutes	Clostridia	Clostridiales					0	0	0	0	0	0	0	0	0	0	0	0	0	0	0	0	0	0	0	0	0	0	0	0	0	0	0	0.000134844	0.00014685	0.00015385	0	0	0.000101973	0	0	8.5515e-05
pellets_co_bin.347	SVHA00000000	SAMN11294657			43	Clostridiales_o_Group3	Firmicutes	Clostridia	Clostridiales					0	0	0	0	0	0	0	0	0	0	0	0	0	0	0	0	0	0	0	0	0	0	0	0	0.000207511	0.00025361	0.000254887	0.000254882	0.000335821	0.000356322	0	0	0.000463323	0	7.62263e-05	0.000420661
pellets_co_bin.87	SVHB00000000	SAMN11294658			43	Clostridiales_o_Group3	Firmicutes	Clostridia	Clostridiales					0	0	0	0	0	0	0	0	0	0	0	0	0	0	0	0	0	0	0	0	0	0	0	0	0.00020577	0.000188296	0.000187061	0.000266395	0.000272546	0.000286576	0	0	0.000200737	0	0	0.000240423
pellets_co_bin.914	SVHC00000000	SAMN11294659			43	Clostridiales_o_Group3	Firmicutes	Clostridia	Clostridiales					0	0	0	0	0	0	0	0	0	0	0	0	0	0	0	0	0	0	0	0	0	0	0	0	0.000145958	0.000154101	0.000149164	0.00016987	0.000181653	0.000176617	0	0	0	0	0	0
rg0r2_cm_bin.201	SVHD00000000	SAMN11294660			43	Clostridiales_o_Group3	Firmicutes	Clostridia	Clostridiales					0	0	0	0	0	0	0	0	0	0	0	0	0	0	0	0	0	0	0	0	0	0	0	0	0.000309451	0.000339757	0.000368427	0.000295056	0.000360026	0.000380834	0	0	0.00108116	0	0.000147899	0.000705052
rg0r2_cm_bin.220	SVHE00000000	SAMN11294661			43	Clostridiales_o_Group3	Firmicutes	Clostridia	Clostridiales					0	0	0	0	0	0	0	0	0	0	0	0	0	0	0	0	0	0	0	0	0	0	0	0	0	0	0	0	0	0	0	0	0	0	0	0
ag5r1_ps_bin.15	SVHF00000000	SAMN11294662	Clo2	9	44	Clostridiales_o_Group4	Firmicutes	Clostridia	Clostridiales				Closest rpS3 hit was Ruminococcaceae Clostridium alkalicellulosi Z-7026, DSM 17461 (59% identity)	0	0	0	0	0	0	0	0	0	0	0.0249991	0	0	0	0	0	0	0	0	0	0	0	0	0	0	0	0	0	0	0	0	0.0516446	0	0	0	0
bg0r3_ps_bin.9	SVHG00000000	SAMN11294663			44	Clostridiales_o_Group4	Firmicutes	Clostridia	Clostridiales					0	0	0	0	0	0	0	0	0	0	0	0	0	0	0	0	0	0	0	0	0	0	0	0	0	0	0	0	0	0	0	0	0	0	0.00590675	7.56465e-05
pellet_dilute2_bin.272	SVHH00000000	SAMN11294664			44	Clostridiales_o_Group4	Firmicutes	Clostridia	Clostridiales					0	0	0	0	0	0	0	0	0	0	0	0	0	0	0	0	0	0	0	0	0	0	0	0	0.000774711	0.000652184	0.0005707	0.000617766	0.000615071	0.000591219	0	0	6.0574e-05	0	0	9.45853e-05
pellet_dilute2_bin.575	SVHI00000000	SAMN11294665			44	Clostridiales_o_Group4	Firmicutes	Clostridia	Clostridiales					0	0	0	0	0	0	0	0	0	0	0	0	0	0	0	0	0	0	0	0	0	0	0	0	0.000679915	0.000561128	0.000494036	0.000575746	0.000565175	0.000556001	0	0	0.000215072	0	8.84748e-05	0.000220656
pellet_dilute3_bin.338	SVHJ00000000	SAMN11294666			44	Clostridiales_o_Group4	Firmicutes	Clostridia	Clostridiales					0	0	0	0	0	0	0	0	0	0	0	0	0	0	0	0	0	0	0	0	0	0	0	0	0.000382688	0.000337888	0.000309332	0.000313579	0.000312977	0.000311169	0	0	4.50952e-05	0	0	5.2241e-05
pellet_dilute3_bin.641	SVHK00000000	SAMN11294667			44	Clostridiales_o_Group4	Firmicutes	Clostridia	Clostridiales					0	0	0	0	0	0	0	0	0	0	0	0	0	0	0	0	0	0	0	0	0	0	0	0	0.000521197	0.000406121	0.000334098	0.000415657	0.000411945	0.000399045	0	0	0	0	0	0
pellet1_bin.323	SVHL00000000	SAMN11294668			44	Clostridiales_o_Group4	Firmicutes	Clostridia	Clostridiales					0	0	0	0	0	0	0	0	0	0	0	0	0	0	0	0	0	0	0	0	0	0	0	0	0.000305581	0.000256177	0.000241061	0.000228243	0.000215031	0.000207236	0	0	4.72834e-05	0	0	6.57416e-05
pellet1_bin.481	SVHM00000000	SAMN11294669			44	Clostridiales_o_Group4	Firmicutes	Clostridia	Clostridiales					0	0	0	0	0	0	0	0	0	0	0	0	0	0	0	0	0	0	0	0	0	0	0	0	0.000901453	0.000719305	0.000615929	0.00084424	0.000864628	0.000860307	0	7.22435e-05	0.000590622	0	0.000199057	0.000398974
pellet1_bin.577	SVHN00000000	SAMN11294670			44	Clostridiales_o_Group4	Firmicutes	Clostridia	Clostridiales					0	0	0	0	0	0	0	0	0	0	0	0	0	0	0	0	0	0	0	0	0	0	0	0	0.0014146	0.00113064	0.000996618	0.0014271	0.00146639	0.00143503	0	0	0	0	0	0.000200967
pellet1_bin.682	SVHO00000000	SAMN11294671			44	Clostridiales_o_Group4	Firmicutes	Clostridia	Clostridiales					0	0	0	0	0	0	0	0	0	0	0	0	0	0	0	0	0	0	0	0	0	0	0	0	0.000346122	0.000293548	0.000240423	0.000236711	0.000231025	0.000219949	0	0	0	0	0	0
pellet2_bin.131	SVHP00000000	SAMN11294672			44	Clostridiales_o_Group4	Firmicutes	Clostridia	Clostridiales					0	0	0	0	0	0	0	0	0	0	0	0	0	0	0	0	0	0	0	0	0	0	0	0	0.000420283	0.000358648	0.000316144	0.000333702	0.000332503	0.000322976	0	0	0	0	0	8.54519e-05
pellet2_bin.437	SVHQ00000000	SAMN11294673			44	Clostridiales_o_Group4	Firmicutes	Clostridia	Clostridiales					0	0	0	0	0	0	0	0	0	0	0	0	0	0	0	0	0	0	0	0	0	0	0	0	0.000388012	0.000338025	0.000278967	0.00048594	0.000456841	0.000436659	0	0	0	0	0	0
pellets_co_bin.1131	SVHR00000000	SAMN11294674			44	Clostridiales_o_Group4	Firmicutes	Clostridia	Clostridiales					0	0	0	0	0	0	0	0	0	0	0	0	0	0	0	0	0	0	0	0	0	0	0	0	5.69873e-05	4.82964e-05	3.97754e-05	5.02969e-05	4.84404e-05	4.62544e-05	0	0	0	0	0	0
pellets_co_bin.1206	SVHS00000000	SAMN11294675			44	Clostridiales_o_Group4	Firmicutes	Clostridia	Clostridiales					0	0	0	0	0	0	0	0	0	0	0	0	0	0	0	0	0	0	0	0	0	0	0	0	7.35857e-05	5.81298e-05	4.94812e-05	7.29943e-05	7.2239e-05	7.08057e-05	0	0	0	0	0	0
pellets_co_bin.1366	SVHT00000000	SAMN11294676			44	Clostridiales_o_Group4	Firmicutes	Clostridia	Clostridiales					0	0	0	0	0	0	0	0	0	0	0	0	0	0	0	0	0	0	0	0	0	0	0	0	0.000312374	0.00023703	0.000190028	0.000550725	0.000513541	0.000493224	0	0	0	0	0	5.76469e-05
pellets_co_bin.1372	SVHU00000000	SAMN11294677			44	Clostridiales_o_Group4	Firmicutes	Clostridia	Clostridiales					0	0	0	0	0	0	0	0	0	0	0	0	0	0	0	0	0	0	0	0	0	0	0	0	0.000199326	0.000162299	0.000145098	0.000164587	0.000162178	0.000155333	0	0	0	0	0	0
pellets_co_bin.1403	SVHV00000000	SAMN11294678			44	Clostridiales_o_Group4	Firmicutes	Clostridia	Clostridiales					0	0	0	0	0	0	0	0	0	0	0	0	0	0	0	0	0	0	0	0	0	0	0	0	0.000301696	0.000227682	0.000188166	0.000310831	0.000308374	0.000292491	0	0	0.000102246	0	0	9.92219e-05
pellets_co_bin.1449	SVHW00000000	SAMN11294679			44	Clostridiales_o_Group4	Firmicutes	Clostridia	Clostridiales					0	0	0	0	0	0	0	0	0	0	0	0	0	0	0	0	0	0	0	0	0	0	0	0	0.000122309	0.000100634	8.941e-05	0.000120741	0.000121923	0.000121205	0	0	0	0	0	0
pellets_co_bin.1458	SVHX00000000	SAMN11294680			44	Clostridiales_o_Group4	Firmicutes	Clostridia	Clostridiales					0	0	0	0	0	0	0	0	0	0	0	0	0	0	0	0	0	0	0	0	0	0	0	0	0.000150826	0.000118632	0.000111507	0.00013954	0.000139703	0.00013673	0	0	0.000116627	0	0	9.23437e-05
pellets_co_bin.1469	SVHY00000000	SAMN11294681			44	Clostridiales_o_Group4	Firmicutes	Clostridia	Clostridiales					0	0	0	0	0	0	0	0	0	0	0	0	0	0	0	0	0	0	0	0	0	0	0	0	0.000122981	0.000101611	8.90689e-05	0.000107766	0.000108936	0.000107569	0	0	0	0	0	0
pellets_co_bin.1521	SVHZ00000000	SAMN11294682			44	Clostridiales_o_Group4	Firmicutes	Clostridia	Clostridiales					0	0	0	0	0	0	0	0	0	0	0	0	0	0	0	0	0	0	0	0	0	0	0	0	0.000100509	8.23838e-05	7.15833e-05	6.5472e-05	6.05454e-05	5.62626e-05	0	0	0	0	0	0
pellets_co_bin.1539	SVIA00000000	SAMN11294683			44	Clostridiales_o_Group4	Firmicutes	Clostridia	Clostridiales					0	0	0	0	0	0	0	0	0	0	0	0	0	0	0	0	0	0	0	0	0	0	0	0	6.10368e-05	5.4071e-05	4.94606e-05	5.19805e-05	5.18088e-05	5.28427e-05	0	0	0	0	0	3.3014e-05
pellets_co_bin.167	SVIB00000000	SAMN11294684			44	Clostridiales_o_Group4	Firmicutes	Clostridia	Clostridiales					0	0	0	0	0	0	0	0	0	0	0	0	0	0	0	0	0	0	0	0	0	0	0	0	9.19342e-05	7.96166e-05	6.87961e-05	7.742e-05	7.78659e-05	7.3988e-05	0	0	0	0	0	0
pellets_co_bin.1703	SVIC00000000	SAMN11294685			44	Clostridiales_o_Group4	Firmicutes	Clostridia	Clostridiales					0	0	0	0	0	0	0	0	0	0	0	0	0	0	0	0	0	0	0	0	0	0	0	0	5.13126e-05	4.03363e-05	3.98907e-05	5.88312e-05	5.8502e-05	5.62599e-05	0	0	0	0	0	0
pellets_co_bin.1782	SVIE00000000	SAMN11294686			44	Clostridiales_o_Group4	Firmicutes	Clostridia	Clostridiales					0	0	0	0	0	0	0	0	0	0	0	0	0	0	0	0	0	0	0	0	0	0	0	0	5.71336e-05	4.8187e-05	4.18829e-05	5.31156e-05	5.3909e-05	5.28571e-05	0	0	0	0	0	0
pellets_co_bin.1855	SVIF00000000	SAMN11294687			44	Clostridiales_o_Group4	Firmicutes	Clostridia	Clostridiales					0	0	0	0	0	0	0	0	0	0	0	0	0	0	0	0	0	0	0	0	0	0	0	0	9.62023e-05	7.92579e-05	6.85513e-05	8.38962e-05	8.47942e-05	8.32777e-05	0	0	0	0	0	0
pellets_co_bin.1863	SVIG00000000	SAMN11294688			44	Clostridiales_o_Group4	Firmicutes	Clostridia	Clostridiales					0	0	0	0	0	0	0	0	0	0	0	0	0	0	0	0	0	0	0	0	0	0	0	0	0.000498472	0.000416154	0.000373278	0.000422782	0.000413946	0.000400149	0	0	0	0	0	0
pellets_co_bin.2085	SVIH00000000	SAMN11294689			44	Clostridiales_o_Group4	Firmicutes	Clostridia	Clostridiales					0	0	0	0	0	0	0	0	0	0	0	0	0	0	0	0	0	0	0	0	0	0	0	0	0.000162258	0.000148935	0.000148326	0.000150992	0.000157087	0.000159331	0	0	6.47878e-05	0	0	8.18242e-05
pellets_co_bin.2099	SVII00000000	SAMN11294690			44	Clostridiales_o_Group4	Firmicutes	Clostridia	Clostridiales					0	0	0	0	0	0	0	0	0	0	0	0	0	0	0	0	0	0	0	0	0	0	0	0	8.49691e-05	6.35599e-05	4.69813e-05	0.000138493	0.000125836	0.000117896	0	0	0	0	0	0
pellets_co_bin.2183	SVIJ00000000	SAMN11294691			44	Clostridiales_o_Group4	Firmicutes	Clostridia	Clostridiales					0	0	0	0	0	0	0	0	0	0	0	0	0	0	0	0	0	0	0	0	0	0	0	0	5.13543e-05	4.2856e-05	3.57522e-05	9.32437e-05	8.67396e-05	8.19484e-05	0	0	0	0	0	0
pellets_co_bin.2308	SVIK00000000	SAMN11294692			44	Clostridiales_o_Group4	Firmicutes	Clostridia	Clostridiales					0	0	0	0	0	0	0	0	0	0	0	0	0	0	0	0	0	0	0	0	0	0	0	0	0.000101957	8.36839e-05	7.5353e-05	8.63238e-05	8.66426e-05	8.27335e-05	0	0	0	0	0	0
pellets_co_bin.2405	SVIL00000000	SAMN11294693			44	Clostridiales_o_Group4	Firmicutes	Clostridia	Clostridiales					0	0	0	0	0	0	0	0	0	0	0	0	0	0	0	0	0	0	0	0	0	0	0	0	6.28331e-05	4.88905e-05	4.29192e-05	6.04144e-05	6.02723e-05	5.82757e-05	0	0	0	0	0	0
pellets_co_bin.2409	SVIM00000000	SAMN11294694			44	Clostridiales_o_Group4	Firmicutes	Clostridia	Clostridiales					0	0	0	0	0	0	0	0	0	0	0	0	0	0	0	0	0	0	0	0	0	0	0	0	9.21824e-05	7.58102e-05	6.72546e-05	7.43441e-05	7.69166e-05	7.70779e-05	0	0	0	0	0	0
pellets_co_bin.2466	SVIN00000000	SAMN11294695			44	Clostridiales_o_Group4	Firmicutes	Clostridia	Clostridiales					0	0	0	0	0	0	0	0	0	0	0	0	0	0	0	0	0	0	0	0	0	0	0	0	0.000127435	0.000107353	8.84174e-05	8.65283e-05	8.14207e-05	7.66636e-05	0	0	0	0	0	0
pellets_co_bin.255	SVIO00000000	SAMN11294696			44	Clostridiales_o_Group4	Firmicutes	Clostridia	Clostridiales					0	0	0	0	0	0	0	0	0	0	0	0	0	0	0	0	0	0	0	0	0	0	0	0	0.000164124	0.000141775	0.000128419	0.000199648	0.000187167	0.000179816	0	0	3.94523e-05	0	0	5.06954e-05
pellets_co_bin.2574	SVIP00000000	SAMN11294697			44	Clostridiales_o_Group4	Firmicutes	Clostridia	Clostridiales					0	0	0	0	0	0	0	0	0	0	0	0	0	0	0	0	0	0	0	0	0	0	0	0	0.00015727	0.00012925	9.46675e-05	0.000168068	0.000159954	0.000150859	0	0	0	0	0	0
pellets_co_bin.2620	SVIQ00000000	SAMN11294698			44	Clostridiales_o_Group4	Firmicutes	Clostridia	Clostridiales					0	0	0	0	0	0	0	0	0	0	0	0	0	0	0	0	0	0	0	0	0	0	0	0	7.19427e-05	6.31499e-05	6.26392e-05	6.85942e-05	6.76375e-05	6.8593e-05	0	0	0	0	0	0
pellets_co_bin.2645	SVIR00000000	SAMN11294699			44	Clostridiales_o_Group4	Firmicutes	Clostridia	Clostridiales					0	0	0	0	0	0	0	0	0	0	0	0	0	0	0	0	0	0	0	0	0	0	0	0	5.32759e-05	4.40435e-05	4.01653e-05	4.70511e-05	4.85264e-05	4.82145e-05	0	0	0	0	0	0
pellets_co_bin.2663	SVIS00000000	SAMN11294700			44	Clostridiales_o_Group4	Firmicutes	Clostridia	Clostridiales					0	0	0	0	0	0	0	0	0	0	0	0	0	0	0	0	0	0	0	0	0	0	0	0	0.000123385	9.9088e-05	8.94849e-05	0.000107844	0.000108078	0.000107405	0	0	8.531e-05	0	0	5.82425e-05
pellets_co_bin.2670	SVIT00000000	SAMN11294701			44	Clostridiales_o_Group4	Firmicutes	Clostridia	Clostridiales					0	0	0	0	0	0	0	0	0	0	0	0	0	0	0	0	0	0	0	0	0	0	0	0	6.55164e-05	4.67313e-05	0	0.000126762	0.000120284	0.000114735	0	0	0	0	0	0
pellets_co_bin.2700	SVIU00000000	SAMN11294702			44	Clostridiales_o_Group4	Firmicutes	Clostridia	Clostridiales					0	0	0	0	0	0	0	0	0	0	0	0	0	0	0	0	0	0	0	0	0	0	0	0	6.11546e-05	5.08888e-05	4.48442e-05	4.82313e-05	4.66085e-05	4.65143e-05	0	0	0	0	0	0
pellets_co_bin.322	SVIV00000000	SAMN11294703			44	Clostridiales_o_Group4	Firmicutes	Clostridia	Clostridiales					0	0	0	0	0	0	0	0	0	0	0	0	0	0	0	0	0	0	0	0	0	0	0	0	0.000244116	0.000204718	0.000186916	0.000218106	0.000220925	0.000221383	0	0	0	0	0	0.000110667
pellets_co_bin.576	SVIW00000000	SAMN11294704			44	Clostridiales_o_Group4	Firmicutes	Clostridia	Clostridiales					0	0	0	0	0	0	0	0	0	0	0	0	0	0	0	0	0	0	0	0	0	0	0	0	0.000319397	0.000249513	0.000209794	0.000436882	0.000425794	0.000415002	0	0	0	0	0	6.33772e-05
pellets_co_bin.738	SVIX00000000	SAMN11294705			44	Clostridiales_o_Group4	Firmicutes	Clostridia	Clostridiales					0	0	0	0	0	0	0	0	0	0	0	0	0	0	0	0	0	0	0	0	0	0	0	0	7.46472e-05	5.88491e-05	4.6545e-05	0.000123426	0.000117622	0.000111862	0	0	0	0	0	0
pellets_co_bin.91	SVIY00000000	SAMN11294706			44	Clostridiales_o_Group4	Firmicutes	Clostridia	Clostridiales					0	0	0	0	0	0	0	0	0	0	0	0	0	0	0	0	0	0	0	0	0	0	0	0	6.45094e-05	5.36568e-05	4.71237e-05	4.94913e-05	4.87094e-05	4.50643e-05	0	0	0	0	0	0
bg0r2_cm_bin.1	SVIZ00000000	SAMN11294707			45	Ruminococcaceae_f_Group1	Firmicutes	Clostridia	Clostridiales	Ruminococcaceae			Closest rpS3 hit was Ruminococcaceae bacterium R-25 (97.6% identity)	0	0	0	0	0	0	0	0	0	0	0	0	0	0	0	0	0	0	0	0	0	0	0	0	0.0003202	0.000375861	0.000337915	0.00100921	0.000838542	0.000596765	0	0.000516845	0.00150121	0	0.00124729	0.00180804
pellet1_bin.319	SVJA00000000	SAMN11294708			45	Ruminococcaceae_f_Group1	Firmicutes	Clostridia	Clostridiales	Ruminococcaceae				0	0	0	0	0	0	0	0	0	0	0	0	0	0	0	0	0	0	0	0	0	0	0	0	0.000539666	0.000527733	0.000560967	0.000404439	0.000421759	0.00044191	0	0	0	0	0	0
pellets_co_bin.2166	SVJB00000000	SAMN11294709			45	Ruminococcaceae_f_Group1	Firmicutes	Clostridia	Clostridiales	Ruminococcaceae				0	0	0	0	0	0	0	0	0	0	0	0	0	0	0	0	0	0	0	0	0	0	0	0	0.000157242	0.000148898	0.000142275	0	0	0	0	0	0	0	0	0
pellets_co_bin.2565	SVJC00000000	SAMN11294710			45	Ruminococcaceae_f_Group1	Firmicutes	Clostridia	Clostridiales	Ruminococcaceae				0	0	0	0	0	0	0	0	0	0	0	0	0	0	0	0	0	0	0	0	0	0	0	0	6.49088e-05	7.63762e-05	6.41559e-05	0.000100623	0.000116091	0.000105916	0	0	0	0	0	0.000216774
pellets_co_bin.670	SVJD00000000	SAMN11294711			45	Ruminococcaceae_f_Group1	Firmicutes	Clostridia	Clostridiales	Ruminococcaceae				0	0	0	0	0	0	0	0	0	0	0	0	0	0	0	0	0	0	0	0	0	0	0	0	0.000339898	0.000315188	0.000330613	0.000296426	0.000285529	0.000298101	0	0	0	0	0	0
pellets_co_bin.971	SVJE00000000	SAMN11294712			45	Ruminococcaceae_f_Group1	Firmicutes	Clostridia	Clostridiales	Ruminococcaceae				0	0	0	0	0	0	0	0	0	0	0	0	0	0	0	0	0	0	0	0	0	0	0	0	0.000363747	0.000338278	0.00034745	0.000281244	0.000309971	0.000331491	0	0	0.000232856	0	9.05484e-05	0.000279474
NoAnti_co_megahit_ag5r3_bin.20	SVJF00000000	SAMN11294713	Rum6		46	Ruminococcaceae_f_Group2	Firmicutes	Clostridia	Clostridiales	Ruminococcaceae				0.000630239	0	0	0	0	0.000876083	0	0	0	0	0	0	0	0	0	0	0	0	0	0	0	0	0	0	0	0	0	0	0	0	0.0028393	0	0	0	0	0
pellet_dilute1_bin.152	SVJG00000000	SAMN11294714			46	Ruminococcaceae_f_Group2	Firmicutes	Clostridia	Clostridiales	Ruminococcaceae				0	0	0	0	0	0	0	0	0	0	0	0	0	0	0	0	0	0	0	0	0	0	0	0	0.000341759	0.000363029	0.000393807	0.000357877	0.000363362	0.00037761	0	0	0	0	0	0.000102302
pellet_dilute2_bin.281	SVJH00000000	SAMN11294715			46	Ruminococcaceae_f_Group2	Firmicutes	Clostridia	Clostridiales	Ruminococcaceae				0	0	0	0	0	0	0	0	0	0	0	0	0	0	0	0	0	0	0	0	0	0	0	0	0.000832187	0.000877015	0.000865367	0.000627207	0.00060759	0.000605338	0	0	0	0	0	7.20711e-05
pellet2_bin.217	SVJI00000000	SAMN11294716			46	Ruminococcaceae_f_Group2	Firmicutes	Clostridia	Clostridiales	Ruminococcaceae				0	0	0	0	0	0	0	0	0	0	0	0	0	0	0	0	0	0	0	0	0	0	0	0	0.000454087	0.000473426	0.000448283	0.000327446	0.000354476	0.000362436	0	0	0	0	0	0
pellet3_bin.362	SVJJ00000000	SAMN11294717			46	Ruminococcaceae_f_Group2	Firmicutes	Clostridia	Clostridiales	Ruminococcaceae				0	0	0	0	0	0	0	0	0	0	0	0	0	0	0	0	0	0	0	0	0	0	0	0	0.000524449	0.000578908	0.000591223	0.000448896	0.000468377	0.000485652	0	0	0	0	0	0
pellets_co_bin.1035	SVJK00000000	SAMN11294718			46	Ruminococcaceae_f_Group2	Firmicutes	Clostridia	Clostridiales	Ruminococcaceae				0	0	0	0	0	0	0	0	0	0	0	0	0	0	0	0	0	0	0	0	0	0	0	0	0.000113479	0.000125563	0.00012682	0.000100786	0.000105638	0.00010677	0	0	0	0	0	0
pellets_co_bin.1040	SVJL00000000	SAMN11294719			46	Ruminococcaceae_f_Group2	Firmicutes	Clostridia	Clostridiales	Ruminococcaceae				0	0	0	0	0	0	0	0	0	0	0	0	0	0	0	0	0	0	0	0	0	0	0	0	8.73912e-05	9.78002e-05	9.44418e-05	0.000100176	0.000104509	0.000106219	0	0	0	0	0	0
pellets_co_bin.1054	SVJM00000000	SAMN11294720			46	Ruminococcaceae_f_Group2	Firmicutes	Clostridia	Clostridiales	Ruminococcaceae				0	0	0	0	0	0	0	0	0	0	0	0	0	0	0	0	0	0	0	0	0	0	0	0	0.000263097	0.000260597	0.000242064	0	0	0	0	0	0	0	0	0
pellets_co_bin.1070	SVJN00000000	SAMN11294721			46	Ruminococcaceae_f_Group2	Firmicutes	Clostridia	Clostridiales	Ruminococcaceae				0	0	0	0	0	0	0	0	0	0	0	0	0	0	0	0	0	0	0	0	0	0	0	0	0.000358199	0.000369326	0.000359865	0.000234308	0.000222796	0.00022092	0	0	0	0	0	0
pellets_co_bin.1074	SVJO00000000	SAMN11294722			46	Ruminococcaceae_f_Group2	Firmicutes	Clostridia	Clostridiales	Ruminococcaceae				0	0	0	0	0	0	0	0	0	0	0	0	0	0	0	0	0	0	0	0	0	0	0	0	0.000199457	0.000208273	0.00020313	0.000145806	0.000144715	0.000147127	0	0	0	0	0	0
pellets_co_bin.1099	SVJP00000000	SAMN11294723			46	Ruminococcaceae_f_Group2	Firmicutes	Clostridia	Clostridiales	Ruminococcaceae				0	0	0	0	0	0	0	0	0	0	0	0	0	0	0	0	0	0	0	0	0	0	0	0	7.53626e-05	8.09142e-05	8.22367e-05	7.43044e-05	7.71243e-05	7.36651e-05	0	0	0	0	0	0
pellets_co_bin.1305	SVJQ00000000	SAMN11294724			46	Ruminococcaceae_f_Group2	Firmicutes	Clostridia	Clostridiales	Ruminococcaceae				0	0	0	0	0	0	0	0	0	0	0	0	0	0	0	0	0	0	0	0	0	0	0	0	0.000151047	0.000151419	0.0001424	7.643e-05	7.53976e-05	7.60916e-05	0	0	0	0	0	0
pellets_co_bin.1317	SVJR00000000	SAMN11294725			46	Ruminococcaceae_f_Group2	Firmicutes	Clostridia	Clostridiales	Ruminococcaceae				0	0	0	0	0	0	0	0	0	0	0	0	0	0	0	0	0	0	0	0	0	0	0	0	9.33712e-05	9.1051e-05	7.75672e-05	0	4.58325e-05	0	0	0	0	0	0	0
pellets_co_bin.1516	SVJS00000000	SAMN11294726			46	Ruminococcaceae_f_Group2	Firmicutes	Clostridia	Clostridiales	Ruminococcaceae				0	0	0	0	0	0	0	0	0	0	0	0	0	0	0	0	0	0	0	0	0	0	0	0	7.87195e-05	8.52617e-05	8.63574e-05	6.10717e-05	6.06306e-05	5.98153e-05	0	0	0	0	0	0
pellets_co_bin.156	SVJT00000000	SAMN11294727			46	Ruminococcaceae_f_Group2	Firmicutes	Clostridia	Clostridiales	Ruminococcaceae				0	0	0	0	0	0	0	0	0	0	0	0	0	0	0	0	0	0	0	0	0	0	0	0	8.37072e-05	7.98166e-05	6.56877e-05	4.01525e-05	3.65412e-05	3.48083e-05	0	0	0	0	0	0
pellets_co_bin.1833	SVJU00000000	SAMN11294728			46	Ruminococcaceae_f_Group2	Firmicutes	Clostridia	Clostridiales	Ruminococcaceae				0	0	0	0	0	0	0	0	0	0	0	0	0	0	0	0	0	0	0	0	0	0	0	0	0.000139891	0.000137787	0.000122486	9.21009e-05	9.02152e-05	8.96776e-05	0	0	0	0	0	0
pellets_co_bin.1961	SVJV00000000	SAMN11294729			46	Ruminococcaceae_f_Group2	Firmicutes	Clostridia	Clostridiales	Ruminococcaceae				0	0	0	0	0	0	0	0	0	0	0	0	0	0	0	0	0	0	0	0	0	0	0	0	6.02622e-05	6.34045e-05	6.21525e-05	4.29402e-05	4.43198e-05	4.63132e-05	0	0	0	0	0	0
pellets_co_bin.2049	SVJW00000000	SAMN11294730			46	Ruminococcaceae_f_Group2	Firmicutes	Clostridia	Clostridiales	Ruminococcaceae				0	0	0	0	0	0	0	0	0	0	0	0	0	0	0	0	0	0	0	0	0	0	0	0	0.000311846	0.000330215	0.000329865	0.00026368	0.000275155	0.000281188	0	0	0	0	0	0
pellets_co_bin.2194	SVJX00000000	SAMN11294731			46	Ruminococcaceae_f_Group2	Firmicutes	Clostridia	Clostridiales	Ruminococcaceae				0	0	0	0	0	0	0	0	0	0	0	0	0	0	0	0	0	0	0	0	0	0	0	0	9.12506e-05	9.45021e-05	9.00079e-05	6.34514e-05	6.3277e-05	6.21638e-05	0	0	0	0	0	0
pellets_co_bin.2373	SVJY00000000	SAMN11294732			46	Ruminococcaceae_f_Group2	Firmicutes	Clostridia	Clostridiales	Ruminococcaceae				0	0	0	0	0	0	0	0	0	0	0	0	0	0	0	0	0	0	0	0	0	0	0	0	0.000100106	9.94746e-05	0.000103533	8.03312e-05	8.43456e-05	8.78933e-05	0	0	0	0	0	0
pellets_co_bin.2382	SVJZ00000000	SAMN11294733			46	Ruminococcaceae_f_Group2	Firmicutes	Clostridia	Clostridiales	Ruminococcaceae				0	0	0	0	0	0	0	0	0	0	0	0	0	0	0	0	0	0	0	0	0	0	0	0	0.00010063	0.000108877	0.000108263	7.19669e-05	7.42642e-05	7.53377e-05	0	0	0	0	0	0
pellets_co_bin.2436	SVKA00000000	SAMN11294734			46	Ruminococcaceae_f_Group2	Firmicutes	Clostridia	Clostridiales	Ruminococcaceae				0	0	0	0	0	0	0	0	0	0	0	0	0	0	0	0	0	0	0	0	0	0	0	0	0.000103822	0.000103719	9.88943e-05	0	0	0	0	0	0	0	0	0
pellets_co_bin.2583	SVKB00000000	SAMN11294735			46	Ruminococcaceae_f_Group2	Firmicutes	Clostridia	Clostridiales	Ruminococcaceae				0	0	0	0	0	0	0	0	0	0	0	0	0	0	0	0	0	0	0	0	0	0	0	0	0.000508485	0.000471013	0.000442597	0.00025618	0.000260408	0.000265003	0	0	0	0	0	0
pellets_co_bin.2687	SVKC00000000	SAMN11294736			46	Ruminococcaceae_f_Group2	Firmicutes	Clostridia	Clostridiales	Ruminococcaceae				0	0	0	0	0	0	0	0	0	0	0	0	0	0	0	0	0	0	0	0	0	0	0	0	0.000116302	0.000115849	0.000105954	7.33897e-05	6.82103e-05	6.72518e-05	0	0	0	0	0	0
pellets_co_bin.425	SVKD00000000	SAMN11294737			46	Ruminococcaceae_f_Group2	Firmicutes	Clostridia	Clostridiales	Ruminococcaceae				0	0	0	0	0	0	0	0	0	0	0	0	0	0	0	0	0	0	0	0	0	0	0	0	0.000180692	0.000184922	0.000169557	0.000163854	0.000160874	0.000162911	0	0	0	0	0	0
pellets_co_bin.577	SVKE00000000	SAMN11294738			46	Ruminococcaceae_f_Group2	Firmicutes	Clostridia	Clostridiales	Ruminococcaceae				0	0	0	0	0	0	0	0	0	0	0	0	0	0	0	0	0	0	0	0	0	0	0	0	6.49142e-05	6.50042e-05	6.64231e-05	4.38986e-05	4.4844e-05	4.73831e-05	0	0	0	0	0	0
pellets_co_bin.810	SVKF00000000	SAMN11294739			46	Ruminococcaceae_f_Group2	Firmicutes	Clostridia	Clostridiales	Ruminococcaceae				0	0	0	0	0	0	0	0	0	0	0	0	0	0	0	0	0	0	0	0	0	0	0	0	0.000140068	0.000136867	0.000135983	9.18854e-05	8.67714e-05	8.29642e-05	0	0	0	0	0	0
pellets_co_bin.85	SVKG00000000	SAMN11294740			46	Ruminococcaceae_f_Group2	Firmicutes	Clostridia	Clostridiales	Ruminococcaceae				0	0	0	0	0	0	0	0	0	0	0	0	0	0	0	0	0	0	0	0	0	0	0	0	5.22846e-05	5.27276e-05	5.05999e-05	2.94701e-05	2.92672e-05	2.83514e-05	0	0	0	0	0	0
pellets_co_bin.878	SVKH00000000	SAMN11294741			46	Ruminococcaceae_f_Group2	Firmicutes	Clostridia	Clostridiales	Ruminococcaceae				0	0	0	0	0	0	0	0	0	0	0	0	0	0	0	0	0	0	0	0	0	0	0	0	8.70702e-05	9.91061e-05	9.2757e-05	8.08909e-05	8.13223e-05	8.3975e-05	0	0	0	0	0	0
pellets_co_bin.886	SVKI00000000	SAMN11294742			46	Ruminococcaceae_f_Group2	Firmicutes	Clostridia	Clostridiales	Ruminococcaceae				0	0	0	0	0	0	0	0	0	0	0	0	0	0	0	0	0	0	0	0	0	0	0	0	9.63464e-05	0.000101552	0.000100992	6.74733e-05	6.92305e-05	7.00707e-05	0	0	0	0	0	0
pellets_co_bin.962	SVKJ00000000	SAMN11294743			46	Ruminococcaceae_f_Group2	Firmicutes	Clostridia	Clostridiales	Ruminococcaceae				0	0	0	0	0	0	0	0	0	0	0	0	0	0	0	0	0	0	0	0	0	0	0	0	0.000530219	0.000544373	0.00048116	0.000295239	0.000294532	0.000294284	0	0	0	0	0	0
rg5r3_bin.63	SVMM00000000	SAMN11294798	Rum8		47	Ruminococcaceae_f_Group3	Firmicutes	Clostridia	Clostridiales	Ruminococcaceae				0	0	0	0.00147234	0.0031347	0.00244127	0	0	0	0	0	0	0	0	0	0	0	0	0	0	0	0	0	0	0	0	0	0	0	0	0	0	0	0.00125311	0	0
NoAnti_co_megahit_bin.249	SVKR00000000	SAMN11294751	Rum9		47	Ruminococcaceae_f_Group3	Firmicutes	Clostridia	Clostridiales	Ruminococcaceae				0.000137306	0	0	0	0.000288298	0.000581394	0	0	0	0	0	0	0	0	0	0	0	0	0	0	0	0	0	0	0	0	0	0	0	0	0	0	0	0	0	0
ag10r3_bin.72	SVKM00000000	SAMN11294746	Rum7		47	Ruminococcaceae_f_Group3	Firmicutes	Clostridia	Clostridiales	Ruminococcaceae				0.000381004	0.000312293	0	0.00294143	0	0.000542366	0	0	0	0	0	0	0	0	0	0	0	0	0	0	0	0	0	0	0	0	0	0	0	0	0.00138982	0	0	0.000369238	0	0
bg10r2_bin.31	SVKO00000000	SAMN11294748	Rum4	28	47	Ruminococcaceae_f_Group3	Firmicutes	Clostridia	Clostridiales	Ruminococcaceae			Closest rpS3 hit was Ruminococcaceae Papillibacter cinnamivorans DSM 12816 (67% identity)	0	0	0.000400362	0.0103565	0	0	0	0	0	0	0	0	0	0	0	0	0	0	0	0	0	0	0	0	0	0	0	0	0	0	0	0	7.54667e-05	0	9.15545e-05	0.000106086
bg10r2_bin.28	SVKN00000000	SAMN11294747	Rum10		47	Ruminococcaceae_f_Group3	Firmicutes	Clostridia	Clostridiales	Ruminococcaceae				0	0	0.000757931	0.00122068	0	0	0	0	0	0	0	0	0	0	0	0	0	0	0	0	0	0	0	0	0	0	0	0	0	0	0	0	0	0	0	0
NoAnti_co_megahit_ag10r3_bin.8	SVKP00000000	SAMN11294749	Rum22		47	Ruminococcaceae_f_Group3	Firmicutes	Clostridia	Clostridiales	Ruminococcaceae				0.000437031	0	0	0.000157818	0	0	0	0	0	0	0	0	0	0	0	0	0	0	0	0	0	0	0	0	0	0	0	0	0	0	0.000235008	0	0	0	0	0
ag0r2_cm_bin.125	SVKK00000000	SAMN11294744			47	Ruminococcaceae_f_Group3	Firmicutes	Clostridia	Clostridiales	Ruminococcaceae				0	0	0	0	0	0	0	0	0	0	0	0	0	0	0	0	0	0	0	0	0	0	0	0	0.00038772	0.000466944	0.000454659	0.0006371	0.000717172	0.000779715	0	6.57371e-05	0.000853916	0	0.000170084	0.000582709
ag0r2_cm_bin.97	SVKL00000000	SAMN11294745			47	Ruminococcaceae_f_Group3	Firmicutes	Clostridia	Clostridiales	Ruminococcaceae				0	0	0	0	0	0	0	0	0	0	0	0	0	0	0	0	0	0	0	0	0	0	0	0	0.00113604	0.00104635	0.00110008	0.00107948	0.00109468	0.0011229	0	7.24522e-05	0.00149531	0	0.000295977	0.00115858
NoAnti_co_megahit_ag5r3_bin.95	SVKQ00000000	SAMN11294750			47	Ruminococcaceae_f_Group3	Firmicutes	Clostridia	Clostridiales	Ruminococcaceae				0.000840338	0	0	0	0	0	0	0	0	0	0	0	0	0	0	0	0	0	0	0	0	0	0	0	0	0	0	0	0	0	0.00474053	0	0	0	0	0
pellet_dilute1_bin.255	SVKS00000000	SAMN11294752			47	Ruminococcaceae_f_Group3	Firmicutes	Clostridia	Clostridiales	Ruminococcaceae				0	0	0	0	0	0	0	0	0	0	0	0	0	0	0	0	0	0	0	0	0	0	0	0	0.000217216	0.000280315	0.000250222	0.000468312	0.000532481	0.000565039	0	0	0	0	0	0
pellet_dilute1_bin.568	SVKT00000000	SAMN11294753			47	Ruminococcaceae_f_Group3	Firmicutes	Clostridia	Clostridiales	Ruminococcaceae				0	0	0	0	0	0	0	0	0	0	0	0	0	0	0	0	0	0	0	0	0	0	0	0	0.000444205	0.000450407	0.000436195	0.000332816	0.000328073	0.00034518	0	0	0	0	0	0
pellet_dilute1_bin.697	SVKU00000000	SAMN11294754			47	Ruminococcaceae_f_Group3	Firmicutes	Clostridia	Clostridiales	Ruminococcaceae				0	0	0	0	0	0	0	0	0	0	0	0	0	0	0	0	0	0	0	0	0	0	0	0	0.00038029	0.000392471	0.000392773	0.000603337	0.000464721	0.000449978	0	0	0.000381452	0	0.000115929	0.000423625
pellet_dilute2_bin.276	SVKV00000000	SAMN11294755			47	Ruminococcaceae_f_Group3	Firmicutes	Clostridia	Clostridiales	Ruminococcaceae				0	0	0	0	0	0	0	0	0	0	0	0	0	0	0	0	0	0	0	0	0	0	0	0	0.000740625	0.000711849	0.00071221	0.000924265	0.00103776	0.00105306	0	8.69526e-05	0.00109228	0	0	0
pellet_dilute2_bin.300	SVKW00000000	SAMN11294756			47	Ruminococcaceae_f_Group3	Firmicutes	Clostridia	Clostridiales	Ruminococcaceae				0	0	0	0	0	0	0	0	0	0	0	0	0	0	0	0	0	0	0	0	0	0	0	0	0.000397693	0.00053364	0.000516982	0.000663831	0.000709177	0.000739137	0	0	0.000297115	0	0.000104676	0.000413786
pellet_dilute2_bin.36	SVKX00000000	SAMN11294757			47	Ruminococcaceae_f_Group3	Firmicutes	Clostridia	Clostridiales	Ruminococcaceae				0	0	0	0	0	0	0	0	0	0	0	0	0	0	0	0	0	0	0	0	0	0	0	0	0.000851454	0.000766126	0.000780545	0.000866277	0.000939333	0.00100094	0	0	0	0	0	0
pellet_dilute3_bin.199	SVKY00000000	SAMN11294758			47	Ruminococcaceae_f_Group3	Firmicutes	Clostridia	Clostridiales	Ruminococcaceae				0	0	0	0	0	0	0	0	0	0	0	0	0	0	0	0	0	0	0	0	0	0	0	0	0.000614624	0.000725432	0.000641116	0.000842095	0.000992852	0.00108593	0	8.91771e-05	0.000596014	0	0.00024764	0.000507866
pellet_dilute3_bin.657	SVKZ00000000	SAMN11294759			47	Ruminococcaceae_f_Group3	Firmicutes	Clostridia	Clostridiales	Ruminococcaceae				0	0	0	0	0	0	0	0	0	0	0	0	0	0	0	0	0	0	0	0	0	0	0	0	0.00079031	0.000655788	0.000580824	0.000603412	0.000582752	0.000562693	0	0	0	0	0	0
pellet1_bin.284	SVLA00000000	SAMN11294760			47	Ruminococcaceae_f_Group3	Firmicutes	Clostridia	Clostridiales	Ruminococcaceae				0	0	0	0	0	0	0	0	0	0	0	0	0	0	0	0	0	0	0	0	0	0	0	0	0.000391905	0.00032459	0.000316248	0.000322911	0.000328129	0.000341966	0	0	0	0	0	0
pellet1_bin.489	SVLB00000000	SAMN11294761			47	Ruminococcaceae_f_Group3	Firmicutes	Clostridia	Clostridiales	Ruminococcaceae				0	0	0	0	0	0	0	0	0	0	0	0	0	0	0	0	0	0	0	0	0	0	0	0	0.00075258	0.000825841	0.000832075	0.000753003	0.000834024	0.000900559	0	0	0	0	0	0
pellet2_bin.307	SVLC00000000	SAMN11294762			47	Ruminococcaceae_f_Group3	Firmicutes	Clostridia	Clostridiales	Ruminococcaceae				0	0	0	0	0	0	0	0	0	0	0	0	0	0	0	0	0	0	0	0	0	0	0	0	0.000758456	0.000650255	0.000594833	0.000736008	0.000739423	0.000721186	0	0	0	0	0	0
pellet2_bin.33	SVLD00000000	SAMN11294763			47	Ruminococcaceae_f_Group3	Firmicutes	Clostridia	Clostridiales	Ruminococcaceae				0	0	0	0	0	0	0	0	0	0	0	0	0	0	0	0	0	0	0	0	0	0	0	0	0.000747506	0.000641915	0.000630921	0.000590428	0.000592033	0.000613438	0	0	0	0	0	0
pellet2_bin.573	SVLE00000000	SAMN11294764			47	Ruminococcaceae_f_Group3	Firmicutes	Clostridia	Clostridiales	Ruminococcaceae				0	0	0	0	0	0	0	0	0	0	0	0	0	0	0	0	0	0	0	0	0	0	0	0	0.000494246	0.000488359	0.000471456	0.000383712	0.000399066	0.000409802	0	0	0	0	0	0
pellet2_bin.615	SVLF00000000	SAMN11294765			47	Ruminococcaceae_f_Group3	Firmicutes	Clostridia	Clostridiales	Ruminococcaceae				0	0	0	0	0	0	0	0	0	0	0	0	0	0	0	0	0	0	0	0	0	0	0	0	0.000704095	0.000726073	0.00070256	0.000689142	0.000684923	0.000681038	0	0	0	0	0	0
pellets_co_bin.1010	SVLG00000000	SAMN11294766			47	Ruminococcaceae_f_Group3	Firmicutes	Clostridia	Clostridiales	Ruminococcaceae				0	0	0	0	0	0	0	0	0	0	0	0	0	0	0	0	0	0	0	0	0	0	0	0	0.000104974	0.000123085	0.000126934	9.54476e-05	0.000116362	0.000109889	0	0	0.000100499	0	0	0.000136312
pellets_co_bin.1185	SVLH00000000	SAMN11294767			47	Ruminococcaceae_f_Group3	Firmicutes	Clostridia	Clostridiales	Ruminococcaceae				0	0	0	0	0	0	0	0	0	0	0	0	0	0	0	0	0	0	0	0	0	0	0	0	0.000408079	0.000418121	0.000388827	0.000291855	0.000290567	0.00029661	0	0	0	0	0	5.30527e-05
pellets_co_bin.1189	SVLI00000000	SAMN11294768			47	Ruminococcaceae_f_Group3	Firmicutes	Clostridia	Clostridiales	Ruminococcaceae				0	0	0	0	0	0	0	0	0	0	0	0	0	0	0	0	0	0	0	0	0	0	0	0	0.000333763	0.000383814	0.000379208	0.000521612	0.000575444	0.000638805	0	0	0.000424133	0	9.01015e-05	0.000345078
pellets_co_bin.1194	SVLJ00000000	SAMN11294769			47	Ruminococcaceae_f_Group3	Firmicutes	Clostridia	Clostridiales	Ruminococcaceae				0	0	0	0	0	0	0	0	0	0	0	0	0	0	0	0	0	0	0	0	0	0	0	0	0.000965208	0.000905024	0.000858393	0.000750915	0.000779244	0.00080429	0	0	0	0	0	0
pellets_co_bin.1216	SVLK00000000	SAMN11294770			47	Ruminococcaceae_f_Group3	Firmicutes	Clostridia	Clostridiales	Ruminococcaceae				0	0	0	0	0	0	0	0	0	0	0	0	0	0	0	0	0	0	0	0	0	0	0	0	0.000119706	0.000148582	0.000156933	0.000157597	0.00017626	0.000189884	0	0	0.00020232	0	0	0.000174634
pellets_co_bin.129	SVLL00000000	SAMN11294771			47	Ruminococcaceae_f_Group3	Firmicutes	Clostridia	Clostridiales	Ruminococcaceae				0	0	0	0	0	0	0	0	0	0	0	0	0	0	0	0	0	0	0	0	0	0	0	0	0.000132826	0.000118564	0.000111255	9.97112e-05	9.67852e-05	9.60422e-05	0	0	0	0	0	0
pellets_co_bin.1375	SVLM00000000	SAMN11294772			47	Ruminococcaceae_f_Group3	Firmicutes	Clostridia	Clostridiales	Ruminococcaceae				0	0	0	0	0	0	0	0	0	0	0	0	0	0	0	0	0	0	0	0	0	0	0	0	0.000246437	0.000219555	0.000216038	0.000211552	0.000213096	0.000224257	0	0	0	0	0	0
pellets_co_bin.1405	SVLN00000000	SAMN11294773			47	Ruminococcaceae_f_Group3	Firmicutes	Clostridia	Clostridiales	Ruminococcaceae				0	0	0	0	0	0	0	0	0	0	0	0	0	0	0	0	0	0	0	0	0	0	0	0	0.000250716	0.000246237	0.00024932	0.000233039	0.000244969	0.000263444	0	0	0	0	0	8.29138e-05
pellets_co_bin.1479	SVLO00000000	SAMN11294774			47	Ruminococcaceae_f_Group3	Firmicutes	Clostridia	Clostridiales	Ruminococcaceae				0	0	0	0	0	0	0	0	0	0	0	0	0	0	0	0	0	0	0	0	0	0	0	0	0.000206146	0.000198682	0.000194399	0.000170223	0.000175165	0.000182099	0	0	0	0	0	0
pellets_co_bin.1487	SVLP00000000	SAMN11294775			47	Ruminococcaceae_f_Group3	Firmicutes	Clostridia	Clostridiales	Ruminococcaceae				0	0	0	0	0	0	0	0	0	0	0	0	0	0	0	0	0	0	0	0	0	0	0	0	0.000275836	0.000308107	0.000245795	0.000460525	0.000495701	0.000465421	0	0	0	0	0	0
pellets_co_bin.1629	SVLQ00000000	SAMN11294776			47	Ruminococcaceae_f_Group3	Firmicutes	Clostridia	Clostridiales	Ruminococcaceae				0	0	0	0	0	0	0	0	0	0	0	0	0	0	0	0	0	0	0	0	0	0	0	0	0.000277878	0.000269203	0.000253858	0.00031847	0.00034382	0.000370932	0	0	0.00023006	0	0	0.000207625
pellets_co_bin.165	SVLR00000000	SAMN11294777			47	Ruminococcaceae_f_Group3	Firmicutes	Clostridia	Clostridiales	Ruminococcaceae				0	0	0	0	0	0	0	0	0	0	0	0	0	0	0	0	0	0	0	0	0	0	0	0	0.000350621	0.000296393	0.000269373	0.000260073	0.000248166	0.000238404	0	0	0	0	0	0
pellets_co_bin.1656	SVLS00000000	SAMN11294778			47	Ruminococcaceae_f_Group3	Firmicutes	Clostridia	Clostridiales	Ruminococcaceae				0	0	0	0	0	0	0	0	0	0	0	0	0	0	0	0	0	0	0	0	0	0	0	0	0.000249861	0.000230664	0.00024005	0.000184645	0.000193074	0.000201355	0	0	0.00016521	0	0	9.5142e-05
pellets_co_bin.1685	SVLT00000000	SAMN11294779			47	Ruminococcaceae_f_Group3	Firmicutes	Clostridia	Clostridiales	Ruminococcaceae				0	0	0	0	0	0	0	0	0	0	0	0	0	0	0	0	0	0	0	0	0	0	0	0	0.000402455	0.000350854	0.00033949	0.000356236	0.000370788	0.000392719	0	0	0	0	0	0
pellets_co_bin.1711	SVLU00000000	SAMN11294780			47	Ruminococcaceae_f_Group3	Firmicutes	Clostridia	Clostridiales	Ruminococcaceae				0	0	0	0	0	0	0	0	0	0	0	0	0	0	0	0	0	0	0	0	0	0	0	0	5.58945e-05	8.57092e-05	8.08487e-05	0.000139338	0.000142906	0.000148127	0	0	0	0	5.78757e-05	0.000117239
pellets_co_bin.1729	SVLV00000000	SAMN11294781			47	Ruminococcaceae_f_Group3	Firmicutes	Clostridia	Clostridiales	Ruminococcaceae				0	0	0	0	0	0	0	0	0	0	0	0	0	0	0	0	0	0	0	0	0	0	0	0	7.66054e-05	8.75142e-05	8.44363e-05	0.000111001	0.000123693	0.000132002	0	0	0	0	0	7.13142e-05
pellets_co_bin.1734	SVLW00000000	SAMN11294782			47	Ruminococcaceae_f_Group3	Firmicutes	Clostridia	Clostridiales	Ruminococcaceae				0	0	0	0	0	0	0	0	0	0	0	0	0	0	0	0	0	0	0	0	0	0	0	0	7.68798e-05	8.43152e-05	7.87034e-05	0.00012073	0.000126292	0.00013038	0	0	8.68942e-05	0	0	9.40249e-05
pellets_co_bin.1761	SVLX00000000	SAMN11294783			47	Ruminococcaceae_f_Group3	Firmicutes	Clostridia	Clostridiales	Ruminococcaceae				0	0	0	0	0	0	0	0	0	0	0	0	0	0	0	0	0	0	0	0	0	0	0	0	0.000150743	0.000146983	0.000145624	0.000188869	0.000196762	0.000206594	0	0	0	0	0	0
pellets_co_bin.1805	SVLY00000000	SAMN11294784			47	Ruminococcaceae_f_Group3	Firmicutes	Clostridia	Clostridiales	Ruminococcaceae				0	0	0	0	0	0	0	0	0	0	0	0	0	0	0	0	0	0	0	0	0	0	0	0	0	0.000113777	0	0.000137567	0.000162584	0.000183108	0	0	0.000241983	0	0	0.000187559
pellets_co_bin.1832	SVLZ00000000	SAMN11294785			47	Ruminococcaceae_f_Group3	Firmicutes	Clostridia	Clostridiales	Ruminococcaceae				0	0	0	0	0	0	0	0	0	0	0	0	0	0	0	0	0	0	0	0	0	0	0	0	0.000183734	0.000155531	0.000135968	0.000117097	0.000111727	0.000106499	0	0	0	0	0	0
pellets_co_bin.1839	SVMA00000000	SAMN11294786			47	Ruminococcaceae_f_Group3	Firmicutes	Clostridia	Clostridiales	Ruminococcaceae				0	0	0	0	0	0	0	0	0	0	0	0	0	0	0	0	0	0	0	0	0	0	0	0	0.000124737	0.000109433	0.000110104	0.000106765	0.000113288	0.000124009	0	0	0	0	0	0
pellets_co_bin.1858	SVMB00000000	SAMN11294787			47	Ruminococcaceae_f_Group3	Firmicutes	Clostridia	Clostridiales	Ruminococcaceae			no rpS3, S5, L5, L6; Unresolved Clostridiales Group (Including Clostridiaceae, Eubacteriaceae, and Ruminococcaceae)	0	0	0	0	0	0	0	0	0	0	0	0	0	0	0	0	0	0	0	0	0	0	0	0	0.000149636	0.00016585	0.000150095	0.000265688	0.000268703	0.000267945	0	0	0	0	0	0
pellets_co_bin.1914	SVMC00000000	SAMN11294788			47	Ruminococcaceae_f_Group3	Firmicutes	Clostridia	Clostridiales	Ruminococcaceae				0	0	0	0	0	0	0	0	0	0	0	0	0	0	0	0	0	0	0	0	0	0	0	0	6.07635e-05	7.30161e-05	6.72341e-05	0.000156704	0.000176962	0.000179385	0	0	0	0	0	0
pellets_co_bin.2091	SVMD00000000	SAMN11294789			47	Ruminococcaceae_f_Group3	Firmicutes	Clostridia	Clostridiales	Ruminococcaceae				0	0	0	0	0	0	0	0	0	0	0	0	0	0	0	0	0	0	0	0	0	0	0	0	0.000419618	0.000480524	0.000442124	0.000722909	0.00081779	0.000846033	0	0	0.000875415	0	8.15721e-05	0.000590628
pellets_co_bin.2364	SVME00000000	SAMN11294790			47	Ruminococcaceae_f_Group3	Firmicutes	Clostridia	Clostridiales	Ruminococcaceae				0	0	0	0	0	0	0	0	0	0	0	0	0	0	0	0	0	0	0	0	0	0	0	0	0.000116455	0.000113024	0.000108164	0.000131853	0.000147917	0.000158268	0	0	0	0	0	0
pellets_co_bin.2408	SVMF00000000	SAMN11294791			47	Ruminococcaceae_f_Group3	Firmicutes	Clostridia	Clostridiales	Ruminococcaceae				0	0	0	0	0	0	0	0	0	0	0	0	0	0	0	0	0	0	0	0	0	0	0	0	0.000937843	0.00105872	0.000995523	0.00125342	0.00141705	0.00154133	0	0.000232044	0.00189224	7.65931e-05	0.000430976	0.00155967
pellets_co_bin.2516	SVMG00000000	SAMN11294792			47	Ruminococcaceae_f_Group3	Firmicutes	Clostridia	Clostridiales	Ruminococcaceae				0	0	0	0	0	0	0	0	0	0	0	0	0	0	0	0	0	0	0	0	0	0	0	0	0.000583803	0.000522827	0.000560169	0.000499517	0.000521097	0.000549891	0	0	0.000403743	0	9.90135e-05	0.000337575
pellets_co_bin.397	SVMH00000000	SAMN11294793			47	Ruminococcaceae_f_Group3	Firmicutes	Clostridia	Clostridiales	Ruminococcaceae				0	0	0	0	0	0	0	0	0	0	0	0	0	0	0	0	0	0	0	0	0	0	0	0	0.000110986	0.000123082	0.000122368	0.000115744	0.000137673	0.000150458	0	0	0.000262069	0	0	0.000197478
pellets_co_bin.424	SVMI00000000	SAMN11294794			47	Ruminococcaceae_f_Group3	Firmicutes	Clostridia	Clostridiales	Ruminococcaceae				0	0	0	0	0	0	0	0	0	0	0	0	0	0	0	0	0	0	0	0	0	0	0	0	0.000474939	0.000439396	0.000457734	0.000386926	0.000399641	0.000426843	0	0	0.000249091	0	6.82623e-05	0.000248386
pellets_co_bin.446	SVMJ00000000	SAMN11294795			47	Ruminococcaceae_f_Group3	Firmicutes	Clostridia	Clostridiales	Ruminococcaceae				0	0	0	0	0	0	0	0	0	0	0	0	0	0	0	0	0	0	0	0	0	0	0	0	8.76852e-05	9.36614e-05	8.84213e-05	6.02058e-05	6.47593e-05	6.63179e-05	0	0	0	0	0	0
pellets_co_bin.504	SVMK00000000	SAMN11294796			47	Ruminococcaceae_f_Group3	Firmicutes	Clostridia	Clostridiales	Ruminococcaceae				0	0	0	0	0	0	0	0	0	0	0	0	0	0	0	0	0	0	0	0	0	0	0	0	6.24932e-05	7.0097e-05	7.70968e-05	7.49095e-05	8.60689e-05	9.89921e-05	0	0	0	0	0	0
pellets_co_bin.580	SVML00000000	SAMN11294797			47	Ruminococcaceae_f_Group3	Firmicutes	Clostridia	Clostridiales	Ruminococcaceae				0	0	0	0	0	0	0	0	0	0	0	0	0	0	0	0	0	0	0	0	0	0	0	0	0.000126884	0.000134492	0.000140918	0.000157226	0.00016684	0.000170682	0	0	0	0	0	0
NoAnti_co_megahit_ag5r3_bin.13	SVMO00000000	SAMN11294800	Rum11		48	Ruminococcaceae_f_Group4	Firmicutes	Clostridia	Clostridiales	Ruminococcaceae			Closest rpS3 hit was Clostridiales bacterium VE202-13 (92% identity)	0.00145005	0	0	0	0.00115263	0.00116305	0	0	0	0	0	0	0	0	0	0	0	0	0	0	0	0	0	0	0	0	0	0	0	0	0.00104242	0	0	0	0	0
ag0r2_cm_bin.198	SVMN00000000	SAMN11294799			48	Ruminococcaceae_f_Group4	Firmicutes	Clostridia	Clostridiales	Ruminococcaceae				0	0	0	0	0	0	0	0	0	0	0	0	0	0	0	0	0	0	0	0	0	0	0	0	0	0	0	0.000451198	0	0.000499332	0	0	0.000574188	0	0	0.000455256
pellet_dilute1_bin.228	SVMP00000000	SAMN11294801			48	Ruminococcaceae_f_Group4	Firmicutes	Clostridia	Clostridiales	Ruminococcaceae				0	0	0	0	0	0	0	0	0	0	0	0	0	0	0	0	0	0	0	0	0	0	0	0	0.000413256	0.000402705	0.00045412	0.000342504	0.000350285	0.000364522	0	0	0.000424171	0	0	0.000234027
pellet_dilute3_bin.434	SVMQ00000000	SAMN11294802			48	Ruminococcaceae_f_Group4	Firmicutes	Clostridia	Clostridiales	Ruminococcaceae				0	0	0	0	0	0	0	0	0	0	0	0	0	0	0	0	0	0	0	0	0	0	0	0	0.000278021	0.000247947	0.000286748	0.000381359	0.000334718	0.000370279	0	0	0	0	0	0
pellet1_bin.605	SVMR00000000	SAMN11294803			48	Ruminococcaceae_f_Group4	Firmicutes	Clostridia	Clostridiales	Ruminococcaceae				0	0	0	0	0	0	0	0	0	0	0	0	0	0	0	0	0	0	0	0	0	0	0	0	0.000713451	0.000767436	0.000790009	0.000704455	0.000716926	0.000720685	0	0	0	0	7.70523e-05	0.000244279
pellet2_bin.338	SVMS00000000	SAMN11294804			48	Ruminococcaceae_f_Group4	Firmicutes	Clostridia	Clostridiales	Ruminococcaceae				0	0	0	0	0	0	0	0	0	0	0	0	0	0	0	0	0	0	0	0	0	0	0	0	0.000477281	0.000466995	0.000431217	0.000382653	0.000373876	0.000387919	0	0	0.000373671	0	0	0.000268941
pellet3_bin.192	SVMT00000000	SAMN11294805			48	Ruminococcaceae_f_Group4	Firmicutes	Clostridia	Clostridiales	Ruminococcaceae				0	0	0	0	0	0	0	0	0	0	0	0	0	0	0	0	0	0	0	0	0	0	0	0	0.000643319	0.000621477	0.000646658	0.000502093	0.000516111	0.000551605	0	0	0	0	0	0
pellets_co_bin.1444	SVMU00000000	SAMN11294806			48	Ruminococcaceae_f_Group4	Firmicutes	Clostridia	Clostridiales	Ruminococcaceae				0	0	0	0	0	0	0	0	0	0	0	0	0	0	0	0	0	0	0	0	0	0	0	0	0.000180377	0.000184378	0.000198114	0.000191304	0.00021349	0.000212843	0	0	7.95664e-05	0	0	0.000128928
pellets_co_bin.1749	SVMV00000000	SAMN11294807			48	Ruminococcaceae_f_Group4	Firmicutes	Clostridia	Clostridiales	Ruminococcaceae				0	0	0	0	0	0	0	0	0	0	0	0	0	0	0	0	0	0	0	0	0	0	0	0	0.000252314	0.000278253	0.00030211	0.000311239	0.00032491	0.000338023	0	0	0.000323063	0	7.92434e-05	0.000264205
pellets_co_bin.1829	SVMW00000000	SAMN11294808			48	Ruminococcaceae_f_Group4	Firmicutes	Clostridia	Clostridiales	Ruminococcaceae				0	0	0	0	0	0	0	0	0	0	0	0	0	0	0	0	0	0	0	0	0	0	0	0	0.000240251	0.000318725	0.000333273	0.000307687	0.000319113	0.00034111	0	0	0.00028821	0	7.75461e-05	0.000286073
pellets_co_bin.1936	SVMX00000000	SAMN11294809			48	Ruminococcaceae_f_Group4	Firmicutes	Clostridia	Clostridiales	Ruminococcaceae				0	0	0	0	0	0	0	0	0	0	0	0	0	0	0	0	0	0	0	0	0	0	0	0	0.000170624	0.000153354	0.000174879	0.000253737	0.000248289	0.000257913	0	0	0	0	0	0
pellets_co_bin.2151	SVMY00000000	SAMN11294810			48	Ruminococcaceae_f_Group4	Firmicutes	Clostridia	Clostridiales	Ruminococcaceae				0	0	0	0	0	0	0	0	0	0	0	0	0	0	0	0	0	0	0	0	0	0	0	0	6.36454e-05	5.45159e-05	5.72024e-05	5.14525e-05	5.36133e-05	5.56507e-05	0	0	0	0	0	0
pellets_co_bin.2331	SVMZ00000000	SAMN11294811			48	Ruminococcaceae_f_Group4	Firmicutes	Clostridia	Clostridiales	Ruminococcaceae				0	0	0	0	0	0	0	0	0	0	0	0	0	0	0	0	0	0	0	0	0	0	0	0	0.000216718	0.000203785	0.00020239	0.000265855	0.000258074	0.000263041	0	0	0.000559264	0	0.000141538	0.000317825
pellets_co_bin.428	SVNA00000000	SAMN11294812			48	Ruminococcaceae_f_Group4	Firmicutes	Clostridia	Clostridiales	Ruminococcaceae				0	0	0	0	0	0	0	0	0	0	0	0	0	0	0	0	0	0	0	0	0	0	0	0	0.0001326	0.000133133	0.000147456	0.000147935	0.000161915	0.00016736	0	0	0.000195758	0	0	0.000174855
pellets_co_bin.44	SVNB00000000	SAMN11294813			48	Ruminococcaceae_f_Group4	Firmicutes	Clostridia	Clostridiales	Ruminococcaceae				0	0	0	0	0	0	0	0	0	0	0	0	0	0	0	0	0	0	0	0	0	0	0	0	0.00013154	0.000142193	0.000150078	0.00014533	0.00014952	0.0001497	0	0	0	0	0	7.43866e-05
pellets_co_bin.727	SVNC00000000	SAMN11294814			48	Ruminococcaceae_f_Group4	Firmicutes	Clostridia	Clostridiales	Ruminococcaceae				0	0	0	0	0	0	0	0	0	0	0	0	0	0	0	0	0	0	0	0	0	0	0	0	0.000429693	0.000524476	0.000545231	0.000595156	0.000660923	0.000719694	0	0	0.000502653	0	0.000203852	0.000530859
pellets_co_bin.741	SVND00000000	SAMN11294815			48	Ruminococcaceae_f_Group4	Firmicutes	Clostridia	Clostridiales	Ruminococcaceae				0	0	0	0	0	0	0	0	0	0	0	0	0	0	0	0	0	0	0	0	0	0	0	0	0.000134418	0.000130715	0.000137339	0.000107984	0.000109995	0.000115241	0	0	8.54399e-05	0	0	7.67809e-05
rg0r2_cm_bin.195	SVNE00000000	SAMN11294816			48	Ruminococcaceae_f_Group4	Firmicutes	Clostridia	Clostridiales	Ruminococcaceae				0	0	0	0	0	0	0	0	0	0	0	0	0	0	0	0	0	0	0	0	0	0	0	0	0.000516589	0.000576757	0.000629234	0.000681612	0.000783813	0.000835133	0	7.15949e-05	0.000697402	0	0.000242088	0.000781744
rg0r3_bin.36	SVNG00000000	SAMN11294818	Rum1	26	49	Ruminococcus_g_Group	Firmicutes	Clostridia	Clostridiales	Ruminococcaceae	Ruminococcus	albus		0.0541209	0.102775	0.0222627	0.101219	0.02822	0.0451725	0	0	0	0	0.000199766	0	0	0	0	0	0	0	0	0	0	0	0	0	0	0	0	0	0	0	0.0109549	0	0	0.0439584	0	0
ag0r3_bin.39	SVNH00000000	SAMN11294819	Rum2	27	49	Ruminococcus_g_Group	Firmicutes	Clostridia	Clostridiales	Ruminococcaceae	Ruminococcus	flaveflaciens		0.00132073	0.00185355	0.0214913	0.0194627	0.0191088	0.0193886	0	0	0	0	0	0	0	0	0	0	0	0	0	0	0	0	0	0	0	0	0	0	0	0	0	0	0	0.00100628	0	0
ag0r3_bin.35	SVNF00000000	SAMN11294817	Rum12		49	Ruminococcus_g_Group	Firmicutes	Clostridia	Clostridiales	Ruminococcaceae	Ruminococcus	albus		0	0.0031296	0	0	0	0	0	0	0	0	0	0	0	0	0	0	0	0	0	0	0	0	0	0	0	0	0	0	0	0	0	0	0	0	0	0
ag0r3_bin.26	SVNI00000000	SAMN11294820	Rum13		49	Ruminococcus_g_Group	Firmicutes	Clostridia	Clostridiales	Ruminococcaceae	Ruminococcus			0	0.000664152	0	0	0	0	0	0	0	0	0	0	0	0	0	0	0	0	0	0	0	0	0	0	0	0	0	0	0	0	0	0	0	0	0	0
pellet_dilute1_bin.661	SVNJ00000000	SAMN11294821			49	Ruminococcus_g_Group	Firmicutes	Clostridia	Clostridiales	Ruminococcaceae	Ruminococcus			0	0	0	0	0	0	0	0	0	0	0	0	0	0	0	0	0	0	0	0	0	0	0	0	0.000162786	0.00021587	0.000210677	0.000343778	0.000375004	0.000397435	0	0	0	0	0	0
pellet_dilute2_bin.185	SVNK00000000	SAMN11294822			49	Ruminococcus_g_Group	Firmicutes	Clostridia	Clostridiales	Ruminococcaceae	Ruminococcus			0	0	0	0	0	0	0	0	0	0	0	0	0	0	0	0	0	0	0	0	0	0	0	0	0.00205458	0.00246309	0.00245823	0.00249241	0.0028305	0.00308085	0	0	0	0	0	0.000246511
pellet_dilute2_bin.30	SVNL00000000	SAMN11294823			49	Ruminococcus_g_Group	Firmicutes	Clostridia	Clostridiales	Ruminococcaceae	Ruminococcus			0	0	0	0	0	0	0	0	0	0	0	0	0	0	0	0	0	0	0	0	0	0	0	0	0.00196796	0.00232401	0.00244936	0.00323331	0.00367076	0.00398116	0	0	0	0	0	0
pellet_dilute3_bin.180	SVNM00000000	SAMN11294824			49	Ruminococcus_g_Group	Firmicutes	Clostridia	Clostridiales	Ruminococcaceae	Ruminococcus			0	0	0	0	0	0	0	0	0	0	0	0	0	0	0	0	0	0	0	0	0	0	0	0	0.000214756	0.000286803	0.000272504	0.000406947	0.000475939	0.000517685	0.00225912	0	0	0	0	0
pellet_dilute3_bin.211	SVNN00000000	SAMN11294825			49	Ruminococcus_g_Group	Firmicutes	Clostridia	Clostridiales	Ruminococcaceae	Ruminococcus			0	0	0	0	0	0	0	0	0	0	0	0	0	0	0	0	0	0	0	0	0	0	0	0	0.000165255	0.000194614	0.000195332	0.000251505	0.000292347	0.000321184	0	0	0	0	0	0
pellet_dilute3_bin.610	SVNO00000000	SAMN11294826			49	Ruminococcus_g_Group	Firmicutes	Clostridia	Clostridiales	Ruminococcaceae	Ruminococcus			0	0	0	0	0	0	0	0	0	0	0	0	0	0	0	0	0	0	0	0	0	0	0	0	0.000254283	0.000306563	0.000304444	0.000384651	0.000473797	0.000508481	0.00033352	0	0	0	0	0.000117828
pellets_co_bin.1335	SVNP00000000	SAMN11294827			49	Ruminococcus_g_Group	Firmicutes	Clostridia	Clostridiales	Ruminococcaceae	Ruminococcus			0	0	0	0	0	0	0	0	0	0	0	0	0	0	0	0	0	0	0	0	0	0	0	0	8.34728e-05	0.000111586	0.000107582	0.000106151	0.000124511	0.00013589	0	0	0	0	0	0
pellets_co_bin.1743	SVNQ00000000	SAMN11294828			49	Ruminococcus_g_Group	Firmicutes	Clostridia	Clostridiales	Ruminococcaceae	Ruminococcus			0	0	0	0	0	0	0	0	0	0	0	0	0	0	0	0	0	0	0	0	0	0	0	0	7.24178e-05	9.63159e-05	9.33081e-05	0.000133073	0.000160703	0.000178257	0	0	0	0	0	0
pellets_co_bin.1923	SVNR00000000	SAMN11294829			49	Ruminococcus_g_Group	Firmicutes	Clostridia	Clostridiales	Ruminococcaceae	Ruminococcus			0	0	0	0	0	0	0	0	0	0	0	0	0	0	0	0	0	0	0	0	0	0	0	0	0.000145642	0.000155633	0.000152942	0.000192946	0.000189854	0.000199408	0	0	0	0	0	0
pellets_co_bin.1955	SVNS00000000	SAMN11294830			49	Ruminococcus_g_Group	Firmicutes	Clostridia	Clostridiales	Ruminococcaceae	Ruminococcus			0	0	0	0	0	0	0	0	0	0	0	0	0	0	0	0	0	0	0	0	0	0	0	0	0.00158636	0.00187678	0.00193349	0.00247435	0.00279233	0.00301675	0.00184693	0	0.000128961	0	0	0.000212464
pellets_co_bin.2050	SVNT00000000	SAMN11294831			49	Ruminococcus_g_Group	Firmicutes	Clostridia	Clostridiales	Ruminococcaceae	Ruminococcus			0	0	0	0	0	0	0	0	0	0	0	0	0	0	0	0	0	0	0	0	0	0	0	0	0.000396728	0.000362237	0.000413095	0.000327393	0.000351626	0.00038217	0	0	0	0	0	0
pellets_co_bin.2483	SVNU00000000	SAMN11294832			49	Ruminococcus_g_Group	Firmicutes	Clostridia	Clostridiales	Ruminococcaceae	Ruminococcus			0	0	0	0	0	0	0	0	0	0	0	0	0	0	0	0	0	0	0	0	0	0	0	0	0.000142267	0.000135774	0.000145008	0.000186195	0.000191714	0.000191478	0	0	0	0	0	0
pellets_co_bin.2674	SVNV00000000	SAMN11294833			49	Ruminococcus_g_Group	Firmicutes	Clostridia	Clostridiales	Ruminococcaceae	Ruminococcus			0	0	0	0	0	0	0	0	0	0	0	0	0	0	0	0	0	0	0	0	0	0	0	0	9.58725e-05	0.000108544	0.000106836	0.000126897	0.000149954	0.000169368	0	0	0	0	0	0
pellets_co_bin.2713	SVNW00000000	SAMN11294834			49	Ruminococcus_g_Group	Firmicutes	Clostridia	Clostridiales	Ruminococcaceae	Ruminococcus			0	0	0	0	0	0	0	0	0	0	0	0	0	0	0	0	0	0	0	0	0	0	0	0	0.00159536	0.00181271	0.0018004	0.00131018	0.00164622	0.00165421	0	0	0	0	0	0
pellets_co_bin.958	SVNX00000000	SAMN11294835			49	Ruminococcus_g_Group	Firmicutes	Clostridia	Clostridiales	Ruminococcaceae	Ruminococcus			0	0	0	0	0	0	0	0	0	0	0	0	0	0	0	0	0	0	0	0	0	0	0	0	0.000266843	0.000309118	0.000308329	0.000419158	0.00047482	0.000509104	0.0092251	0	0	0	0	0
xg0r1_bin.22	SVQG00000000	SAMN11294896	Rum17		50	Ruminococcaceae_f_Group5	Firmicutes	Clostridia	Clostridiales	Ruminococcaceae				0	0	0	0	0	0	0	0.0133135	0.00464228	0.0024719	0	0	0	0	0	0	0	0	0	0	0	0	0	0	0	0	0	0	0	0	0	0	0	0	0	0
ag5r3_bin.38	SVOB00000000	SAMN11294839	Rum5	46	50	Ruminococcaceae_f_Group5	Firmicutes	Clostridia	Clostridiales	Ruminococcaceae			Closest rpS3 hit was Clostridiaceae Clostridium sp. W14A (75% identity), but all the other organisms around it are definitely Ruminococcaceae	0.0153601	0	0	0	0.00196983	0.00895855	0	0	0	0	0	0	0	0	0	0	0	0	0	0	0	0	0	0	0	0	0	0	0	0	0	0	0	0	0	0
rg0r3_bin.65	SVQD00000000	SAMN11294893	Rum20		50	Ruminococcaceae_f_Group5	Firmicutes	Clostridia	Clostridiales	Ruminococcaceae				0	0	0	0	0.00105092	0.00103941	0	0	0	0	0	0	0	0	0	0	0	0	0	0	0	0	0	0	0	0	0	0	0	0	0	0	0	0	0	0
rg5r3_bin.26	SVQF00000000	SAMN11294895	Rum19		50	Ruminococcaceae_f_Group5	Firmicutes	Clostridia	Clostridiales	Ruminococcaceae				0.000182655	0	0	0	0.00075713	0.000401069	0	0	0	0	0	0	0	0	0	0	0	0	0	0	0	0	0	0	0	0	0	0	0	0	0	0	0	0	0	0
rg5r3_bin.20	SVQE00000000	SAMN11294894	Rum18		50	Ruminococcaceae_f_Group5	Firmicutes	Clostridia	Clostridiales	Ruminococcaceae				0	0	0	0	0.00108352	0.000382915	0	0	0	0	0	0	0	0	0	0	0	0	0	0	0	0	0	0	0	0	0	0	0	0	0	0	0	0	0	0
NoAnti_co_megahit_ag0r3_bin.114	SVOE00000000	SAMN11294842	Rum14		50	Ruminococcaceae_f_Group5	Firmicutes	Clostridia	Clostridiales	Ruminococcaceae				0	0.000262136	0.000128448	0	0.000186551	0.000297643	0	0	0	0	0	0	0	0	0	0	0	0	0	0	0	0	0	0	0	0	0	0	0	0	0	0	0	0	0	0
ag10r3_bin.50	SVNY00000000	SAMN11294836	Rum23		50	Ruminococcaceae_f_Group5	Firmicutes	Clostridia	Clostridiales	Ruminococcaceae	Ruminoclostridium	sporosphaeroides DSM 1294	rpS3 100% identity	0.0024185	0.00169292	0	0	0	0	0	0	0	0	0	0	0	0	0	0	0	0	0	0	0	0	0	0	0	0	0	0	0	0	0	0	0	0	0	0
xg0r3_ps_bin.46	SVQH00000000	SAMN11294897	Rum15		50	Ruminococcaceae_f_Group5	Firmicutes	Clostridia	Clostridiales	Ruminococcaceae				0	0.000193383	0	0	0	0	0	0	0	0	0	0	0	0	0	0	0	0	0	0	0	0	0	0	0.00541241	0.00550107	0.00534086	0.0070382	0.00820178	0.00873438	0	0.00129175	0.00850808	0.000174934	0.00377006	0.00572394
ag0r2_cm_bin.219	SVNZ00000000	SAMN11294837	Rum16		50	Ruminococcaceae_f_Group5	Firmicutes	Clostridia	Clostridiales	Ruminococcaceae				0	7.21293e-05	0	0	0	0	0	0	0	0	0	0	0	0	0	0	0	0	0	0	0	0	0	0	0.000838661	0.000922804	0.000894212	0.000684041	0.000657439	0.000620886	0	0.000164339	0.00585274	0.000160557	0.00162362	0.00374252
ag5r3_bin.21	SVOA00000000	SAMN11294838			50	Ruminococcaceae_f_Group5	Firmicutes	Clostridia	Clostridiales	Ruminococcaceae				0.000829144	0	0	0	0	0	0	0	0	0	0	0	0	0	0	0	0	0	0	0	0	0	0	0	0	0	0	0	0	0	0	0	0	0	0	0
bg0r2_cm_bin.122	SVOC00000000	SAMN11294840			50	Ruminococcaceae_f_Group5	Firmicutes	Clostridia	Clostridiales	Ruminococcaceae				0	0	0	0	0	0	0	0	0	0	0	0	0	0	0	0	0	0	0	0	0	0	0	0	0	0	0	0	0	0	0	0.000204118	0.00242825	0.000174963	0.00189452	0.00438067
bg0r2_cm_bin.169	SVOD00000000	SAMN11294841			50	Ruminococcaceae_f_Group5	Firmicutes	Clostridia	Clostridiales	Ruminococcaceae				0	0	0	0	0	0	0	0	0	0	0	0	0	0	0	0	0	0	0	0	0	0	0	0	0.000108197	0.000122143	0.000115544	0.000148026	0.00014842	0.000139061	0	0	0	0	0.000230711	0.000805254
NoAnti_co_megahit_bin.37	SVOF00000000	SAMN11294843			50	Ruminococcaceae_f_Group5	Firmicutes	Clostridia	Clostridiales	Ruminococcaceae			no rpS3, rpL5, the bin is 80% complete and 4.81% contaminated, the N50 of this bin is relatively low. Bin quality is low compared to all other bins.	0.000561462	0	0	0	0	0	0	0	0	0	0	0	0	0	0	0	0	0	0	0	0	0	0	0	0	0	0	0	0	0	0	0	0	0	0	0
NoAnti_co_megahit_bin.52	SVOG00000000	SAMN11294844			50	Ruminococcaceae_f_Group5	Firmicutes	Clostridia	Clostridiales	Ruminococcaceae				0.000375512	0	0	0	0	0	0	0	0	0	0	0	0	0	0	0	0	0	0	0	0	0	0	0	0	0	0	0	0	0	0	0	0	0	0	0
pellet_dilute1_bin.299	SVOH00000000	SAMN11294845			50	Ruminococcaceae_f_Group5	Firmicutes	Clostridia	Clostridiales	Ruminococcaceae				0	0	0	0	0	0	0	0	0	0	0	0	0	0	0	0	0	0	0	0	0	0	0	0	0.000621243	0.00069169	0.000678155	0.000600567	0.000674227	0.00070546	0.00114397	0	0	0	0	0
pellet_dilute1_bin.383	SVOI00000000	SAMN11294846			50	Ruminococcaceae_f_Group5	Firmicutes	Clostridia	Clostridiales	Ruminococcaceae				0	0	0	0	0	0	0	0	0	0	0	0	0	0	0	0	0	0	0	0	0	0	0	0	0.000420721	0.000558106	0.00049054	0.00100512	0.00100761	0.00107593	0	0	0	0	0	0
pellet_dilute1_bin.40	SVOJ00000000	SAMN11294847			50	Ruminococcaceae_f_Group5	Firmicutes	Clostridia	Clostridiales	Ruminococcaceae				0	0	0	0	0	0	0	0	0	0	0	0	0	0	0	0	0	0	0	0	0	0	0	0	0.000705859	0.000668689	0.000674439	0.00098561	0.000915725	0.000907738	0.00182398	0	0	0	0	0
pellet_dilute2_bin.18	SVOK00000000	SAMN11294848			50	Ruminococcaceae_f_Group5	Firmicutes	Clostridia	Clostridiales	Ruminococcaceae				0	0	0	0	0	0	0	0	0	0	0	0	0	0	0	0	0	0	0	0	0	0	0	0	0.000683816	0.000623603	0.000652292	0.000518776	0.000516359	0.000546327	0	0	0	0	0	0
pellet_dilute2_bin.306	SVOL00000000	SAMN11294849			50	Ruminococcaceae_f_Group5	Firmicutes	Clostridia	Clostridiales	Ruminococcaceae				0	0	0	0	0	0	0	0	0	0	0	0	0	0	0	0	0	0	0	0	0	0	0	0	0.000822545	0.000785264	0.000815141	0.000596136	0.000618448	0.000646859	0	0	0	0	0	0
pellet_dilute2_bin.321	SVOM00000000	SAMN11294850			50	Ruminococcaceae_f_Group5	Firmicutes	Clostridia	Clostridiales	Ruminococcaceae				0	0	0	0	0	0	0	0	0	0	0	0	0	0	0	0	0	0	0	0	0	0	0	0	0.000391307	0.000380709	0.000409737	0.000311225	0.000333488	0.000352156	0	0	0.000344156	0	0	0.000251108
pellet_dilute2_bin.601	SVON00000000	SAMN11294851			50	Ruminococcaceae_f_Group5	Firmicutes	Clostridia	Clostridiales	Ruminococcaceae				0	0	0	0	0	0	0	0	0	0	0	0	0	0	0	0	0	0	0	0	0	0	0	0	0.000442177	0.000463373	0.000454298	0.00052844	0.000605103	0.000642316	0	0	0.000229387	0	0	0.000358545
pellet_dilute3_bin.242	SVOO00000000	SAMN11294852			50	Ruminococcaceae_f_Group5	Firmicutes	Clostridia	Clostridiales	Ruminococcaceae				0	0	0	0	0	0	0	0	0	0	0	0	0	0	0	0	0	0	0	0	0	0	0	0	0.00019532	0.000216237	0	0.00029921	0.000315323	0.000342213	0	0	0	0	0	0
pellet_dilute3_bin.323	SVOP00000000	SAMN11294853			50	Ruminococcaceae_f_Group5	Firmicutes	Clostridia	Clostridiales	Ruminococcaceae				0	0	0	0	0	0	0	0	0	0	0	0	0	0	0	0	0	0	0	0	0	0	0	0	0	0.000243914	0.00020702	0.000308641	0.000374704	0.000390282	0	0	0	0	0	0
pellet_dilute3_bin.428	SVOQ00000000	SAMN11294854			50	Ruminococcaceae_f_Group5	Firmicutes	Clostridia	Clostridiales	Ruminococcaceae				0	0	0	0	0	0	0	0	0	0	0	0	0	0	0	0	0	0	0	0	0	0	0	0	0.000373853	0.000590955	0.000558662	0.000985071	0.00111679	0.00116162	0	0	0	0	0	0
pellet1_bin.21	SVOR00000000	SAMN11294855			50	Ruminococcaceae_f_Group5	Firmicutes	Clostridia	Clostridiales	Ruminococcaceae				0	0	0	0	0	0	0	0	0	0	0	0	0	0	0	0	0	0	0	0	0	0	0	0	0.00040732	0.000403188	0.000406914	0.000280818	0.000300837	0.000324288	0.00369552	0	7.76271e-05	0	0	0.000158228
pellet1_bin.326	SVOS00000000	SAMN11294856			50	Ruminococcaceae_f_Group5	Firmicutes	Clostridia	Clostridiales	Ruminococcaceae				0	0	0	0	0	0	0	0	0	0	0	0	0	0	0	0	0	0	0	0	0	0	0	0	0.00044821	0.00047027	0.000481823	0.000596502	0.000677442	0.00073166	0.000155229	0	0.000440925	0	0.000349327	0.000590657
pellet1_bin.417	SVOT00000000	SAMN11294857			50	Ruminococcaceae_f_Group5	Firmicutes	Clostridia	Clostridiales	Ruminococcaceae				0	0	0	0	0	0	0	0	0	0	0	0	0	0	0	0	0	0	0	0	0	0	0	0	0.00165735	0.00229707	0.00190794	0.00289772	0.00326235	0.00341198	0.00161964	0	0.00023544	0	0	0.000502043
pellet1_bin.541	SVOU00000000	SAMN11294858			50	Ruminococcaceae_f_Group5	Firmicutes	Clostridia	Clostridiales	Ruminococcaceae				0	0	0	0	0	0	0	0	0	0	0	0	0	0	0	0	0	0	0	0	0	0	0	0	0.000270137	0.00023348	0.000241708	0.000222292	0.000232014	0.000245237	0.00310843	0	0	0	0	6.27375e-05
pellet1_bin.588	SVOV00000000	SAMN11294859			50	Ruminococcaceae_f_Group5	Firmicutes	Clostridia	Clostridiales	Ruminococcaceae				0	0	0	0	0	0	0	0	0	0	0	0	0	0	0	0	0	0	0	0	0	0	0	0	0.000645751	0.000649248	0.000639147	0.00072307	0.000862486	0.000923275	0.0097105	0	0	0	0	0
pellet2_bin.184	SVOW00000000	SAMN11294860			50	Ruminococcaceae_f_Group5	Firmicutes	Clostridia	Clostridiales	Ruminococcaceae				0	0	0	0	0	0	0	0	0	0	0	0	0	0	0	0	0	0	0	0	0	0	0	0	0.00235069	0.00220847	0.00233209	0.00193806	0.00183614	0.00193107	0	0	0	0	0	0
pellet2_bin.233	SVOX00000000	SAMN11294861			50	Ruminococcaceae_f_Group5	Firmicutes	Clostridia	Clostridiales	Ruminococcaceae				0	0	0	0	0	0	0	0	0	0	0	0	0	0	0	0	0	0	0	0	0	0	0	0	0.000239204	0.000233797	0.000230604	0.00023505	0.000229149	0.000216993	0	0	0	0	0	0
pellet2_bin.293	SVOY00000000	SAMN11294862			50	Ruminococcaceae_f_Group5	Firmicutes	Clostridia	Clostridiales	Ruminococcaceae				0	0	0	0	0	0	0	0	0	0	0	0	0	0	0	0	0	0	0	0	0	0	0	0	0.00128434	0.00104999	0.00100348	0.00114905	0.000979039	0.000822362	0.0181479	0	0.000155858	0	0.000108034	0.000170597
pellet2_bin.596	SVOZ00000000	SAMN11294863			50	Ruminococcaceae_f_Group5	Firmicutes	Clostridia	Clostridiales	Ruminococcaceae				0	0	0	0	0	0	0	0	0	0	0	0	0	0	0	0	0	0	0	0	0	0	0	0	0.00116615	0.00106259	0.00110091	0.00111976	0.00115777	0.00123933	0	0	0.000408699	0	8.57499e-05	0.000165092
pellet3_bin.489	SVPA00000000	SAMN11294864			50	Ruminococcaceae_f_Group5	Firmicutes	Clostridia	Clostridiales	Ruminococcaceae				0	0	0	0	0	0	0	0	0	0	0	0	0	0	0	0	0	0	0	0	0	0	0	0	0.000534067	0.000488468	0.000459624	0.00040085	0.000379698	0.000390115	0	0	9.40536e-05	0	0	0.000145095
pellet3_bin.54	SVPB00000000	SAMN11294865			50	Ruminococcaceae_f_Group5	Firmicutes	Clostridia	Clostridiales	Ruminococcaceae				0	0	0	0	0	0	0	0	0	0	0	0	0	0	0	0	0	0	0	0	0	0	0	0	0.000436548	0.000450903	0.000418047	0.000428454	0.000466894	0.000484479	0.000255099	0	0.000191259	0	0	0.000257472
pellets_co_bin.1022	SVPC00000000	SAMN11294866			50	Ruminococcaceae_f_Group5	Firmicutes	Clostridia	Clostridiales	Ruminococcaceae				0	0	0	0	0	0	0	0	0	0	0	0	0	0	0	0	0	0	0	0	0	0	0	0	8.67829e-05	8.12462e-05	8.23232e-05	6.74832e-05	6.84557e-05	7.0648e-05	0.0162247	0	0	0	0	0
pellets_co_bin.1264	SVPD00000000	SAMN11294867			50	Ruminococcaceae_f_Group5	Firmicutes	Clostridia	Clostridiales	Ruminococcaceae				0	0	0	0	0	0	0	0	0	0	0	0	0	0	0	0	0	0	0	0	0	0	0	0	0.000134714	0.000139876	0.000142709	0.000171263	0.000182985	0.000169669	0	0	0	0	0	0
pellets_co_bin.1280	SVPE00000000	SAMN11294868			50	Ruminococcaceae_f_Group5	Firmicutes	Clostridia	Clostridiales	Ruminococcaceae				0	0	0	0	0	0	0	0	0	0	0	0	0	0	0	0	0	0	0	0	0	0	0	0	0.000274714	0.000242775	0.000226377	0.000415881	0.000394236	0.000373664	0	0	0	0	0	0
pellets_co_bin.1391	SVPF00000000	SAMN11294869			50	Ruminococcaceae_f_Group5	Firmicutes	Clostridia	Clostridiales	Ruminococcaceae				0	0	0	0	0	0	0	0	0	0	0	0	0	0	0	0	0	0	0	0	0	0	0	0	0.000201602	0.00019625	0.000207177	0.000151441	0.000158065	0.000165801	0	0	0	0	0	0
pellets_co_bin.1496	SVPG00000000	SAMN11294870			50	Ruminococcaceae_f_Group5	Firmicutes	Clostridia	Clostridiales	Ruminococcaceae				0	0	0	0	0	0	0	0	0	0	0	0	0	0	0	0	0	0	0	0	0	0	0	0	0.000116831	0.000107762	0.000115829	9.65021e-05	0.000105494	0.000118784	0	0	0	0	0	7.56532e-05
pellets_co_bin.1511	SVPH00000000	SAMN11294871			50	Ruminococcaceae_f_Group5	Firmicutes	Clostridia	Clostridiales	Ruminococcaceae				0	0	0	0	0	0	0	0	0	0	0	0	0	0	0	0	0	0	0	0	0	0	0	0	0	0	0	0.00014112	0.000145574	0.000156705	0	0	0	0	0	0
pellets_co_bin.163	SVPI00000000	SAMN11294872			50	Ruminococcaceae_f_Group5	Firmicutes	Clostridia	Clostridiales	Ruminococcaceae				0	0	0	0	0	0	0	0	0	0	0	0	0	0	0	0	0	0	0	0	0	0	0	0	0.000125856	0.000126925	0.000135492	0.000100694	0.000107871	0.000114622	0	0	0.000110741	0	0	8.30953e-05
pellets_co_bin.1724	SVPJ00000000	SAMN11294873			50	Ruminococcaceae_f_Group5	Firmicutes	Clostridia	Clostridiales	Ruminococcaceae				0	0	0	0	0	0	0	0	0	0	0	0	0	0	0	0	0	0	0	0	0	0	0	0	0.000169247	0.000163362	0.000156959	0.000147573	0.00015548	0.000164329	0	0	0.000115421	0	0	0.000155706
pellets_co_bin.1786	SVPK00000000	SAMN11294874			50	Ruminococcaceae_f_Group5	Firmicutes	Clostridia	Clostridiales	Ruminococcaceae				0	0	0	0	0	0	0	0	0	0	0	0	0	0	0	0	0	0	0	0	0	0	0	0	0.000165785	0.000179146	0.00017562	0.000200122	0.000195152	0.000202618	0	0	0.000141546	0	0	0.000160902
pellets_co_bin.180	SVPL00000000	SAMN11294875			50	Ruminococcaceae_f_Group5	Firmicutes	Clostridia	Clostridiales	Ruminococcaceae				0	0	0	0	0	0	0	0	0	0	0	0	0	0	0	0	0	0	0	0	0	0	0	0	0.000217856	0.000235486	0.000238896	0.000258744	0.000282536	0.000297429	0	0	0	0	0	8.75101e-05
pellets_co_bin.1964	SVPM00000000	SAMN11294876			50	Ruminococcaceae_f_Group5	Firmicutes	Clostridia	Clostridiales	Ruminococcaceae				0	0	0	0	0	0	0	0	0	0	0	0	0	0	0	0	0	0	0	0	0	0	0	0	8.79346e-05	8.62015e-05	8.37301e-05	8.96657e-05	9.52702e-05	0.000102535	0	0	6.65804e-05	0	0	0.0001203
pellets_co_bin.1999	SVPN00000000	SAMN11294877			50	Ruminococcaceae_f_Group5	Firmicutes	Clostridia	Clostridiales	Ruminococcaceae				0	0	0	0	0	0	0	0	0	0	0	0	0	0	0	0	0	0	0	0	0	0	0	0	0.000124802	0.000115683	0.000119698	0.000118586	0.000134958	0.000143334	0	0	0.000154772	0	0	0.000148682
pellets_co_bin.2029	SVPO00000000	SAMN11294878			50	Ruminococcaceae_f_Group5	Firmicutes	Clostridia	Clostridiales	Ruminococcaceae				0	0	0	0	0	0	0	0	0	0	0	0	0	0	0	0	0	0	0	0	0	0	0	0	0.000133124	0.000121667	0.000125485	0.000118808	0.000137587	0.000153443	0	0	0.000104811	0	0	0.000122809
pellets_co_bin.2083	SVPP00000000	SAMN11294879			50	Ruminococcaceae_f_Group5	Firmicutes	Clostridia	Clostridiales	Ruminococcaceae				0	0	0	0	0	0	0	0	0	0	0	0	0	0	0	0	0	0	0	0	0	0	0	0	0.00017243	0.000164804	0.000159795	0.000180938	0.000179012	0.000182448	0	0	0	0	0	0
pellets_co_bin.211	SVPQ00000000	SAMN11294880			50	Ruminococcaceae_f_Group5	Firmicutes	Clostridia	Clostridiales	Ruminococcaceae				0	0	0	0	0	0	0	0	0	0	0	0	0	0	0	0	0	0	0	0	0	0	0	0	0.000109911	0.000166002	0.000144319	0.000259623	0.000283657	0.000315365	0	0	0	0	0	0.000129394
pellets_co_bin.2267	SVPR00000000	SAMN11294881			50	Ruminococcaceae_f_Group5	Firmicutes	Clostridia	Clostridiales	Ruminococcaceae				0	0	0	0	0	0	0	0	0	0	0	0	0	0	0	0	0	0	0	0	0	0	0	0	0.000139707	0.000191659	0.000160791	0.000288828	0.000265356	0.000274347	0	0	0	0	0	0.000115895
pellets_co_bin.2353	SVPS00000000	SAMN11294882			50	Ruminococcaceae_f_Group5	Firmicutes	Clostridia	Clostridiales	Ruminococcaceae				0	0	0	0	0	0	0	0	0	0	0	0	0	0	0	0	0	0	0	0	0	0	0	0	0.000138058	0.000123651	0.000136501	0.000115375	0.000120729	0.000119207	0	0	0	0	0	0
pellets_co_bin.2475	SVPT00000000	SAMN11294883			50	Ruminococcaceae_f_Group5	Firmicutes	Clostridia	Clostridiales	Ruminococcaceae				0	0	0	0	0	0	0	0	0	0	0	0	0	0	0	0	0	0	0	0	0	0	0	0	0.000103754	9.28116e-05	0.000101956	6.9116e-05	8.06309e-05	8.78718e-05	0	0	0	0	0	0
pellets_co_bin.258	SVPU00000000	SAMN11294884			50	Ruminococcaceae_f_Group5	Firmicutes	Clostridia	Clostridiales	Ruminococcaceae				0	0	0	0	0	0	0	0	0	0	0	0	0	0	0	0	0	0	0	0	0	0	0	0	0.000115546	0.000114399	0.000121156	9.00948e-05	0.000100917	0.000107309	0	0	0.000156646	0	0	0.000109553
pellets_co_bin.2612	SVPV00000000	SAMN11294885			50	Ruminococcaceae_f_Group5	Firmicutes	Clostridia	Clostridiales	Ruminococcaceae				0	0	0	0	0	0	0	0	0	0	0	0	0	0	0	0	0	0	0	0	0	0	0	0	0.000129519	0.000122223	0.000113334	0.000101861	0.000100119	0.000105211	0	0	0	0	0	0
pellets_co_bin.2616	SVPW00000000	SAMN11294886			50	Ruminococcaceae_f_Group5	Firmicutes	Clostridia	Clostridiales	Ruminococcaceae				0	0	0	0	0	0	0	0	0	0	0	0	0	0	0	0	0	0	0	0	0	0	0	0	0.000118714	0.000116595	0.000120596	8.28263e-05	8.72128e-05	8.96639e-05	0	0	0	0	0	0
pellets_co_bin.644	SVPX00000000	SAMN11294887			50	Ruminococcaceae_f_Group5	Firmicutes	Clostridia	Clostridiales	Ruminococcaceae				0	0	0	0	0	0	0	0	0	0	0	0	0	0	0	0	0	0	0	0	0	0	0	0	5.967e-05	5.99321e-05	5.97626e-05	7.24875e-05	7.81126e-05	8.20684e-05	0.0148179	0	0.000184063	0	0	0.000135788
pellets_co_bin.713	SVPY00000000	SAMN11294888			50	Ruminococcaceae_f_Group5	Firmicutes	Clostridia	Clostridiales	Ruminococcaceae				0	0	0	0	0	0	0	0	0	0	0	0	0	0	0	0	0	0	0	0	0	0	0	0	8.2147e-05	9.14822e-05	8.18991e-05	0.000189476	0.000226754	0.000233086	0	0	0.00060841	0	0.000112689	0.000230061
pellets_co_bin.862	SVPZ00000000	SAMN11294889			50	Ruminococcaceae_f_Group5	Firmicutes	Clostridia	Clostridiales	Ruminococcaceae				0	0	0	0	0	0	0	0	0	0	0	0	0	0	0	0	0	0	0	0	0	0	0	0	0.000192759	0.000195743	0.000199416	0.000169382	0.000186436	0.000194057	0	0	0	0	0	0
rg0r2_cm_bin.176	SVQA00000000	SAMN11294890			50	Ruminococcaceae_f_Group5	Firmicutes	Clostridia	Clostridiales	Ruminococcaceae				0	0	0	0	0	0	0	0	0	0	0	0	0	0	0	0	0	0	0	0	0	0	0	0	0.000526671	0.000601571	0.00059826	0.000670191	0.000770445	0.000823548	0	0	0.00169218	0	8.58518e-05	0.001344
rg0r2_cm_bin.227	SVQB00000000	SAMN11294891			50	Ruminococcaceae_f_Group5	Firmicutes	Clostridia	Clostridiales	Ruminococcaceae				0	0	0	0	0	0	0	0	0	0	0	0	0	0	0	0	0	0	0	0	0	0	0	0	6.09856e-05	5.04775e-05	5.25997e-05	0.000120466	8.80452e-05	5.98979e-05	0	0	0.000668996	0	0.000498735	0.00114072
rg0r2_cm_bin.83	SVQC00000000	SAMN11294892			50	Ruminococcaceae_f_Group5	Firmicutes	Clostridia	Clostridiales	Ruminococcaceae				0	0	0	0	0	0	0	0	0	0	0	0	0	0	0	0	0	0	0	0	0	0	0	0	0	0	0	0	0	0	0	0	0.000728556	0	0	0.000723312
NoAnti_co_megahit_bg10r2_bin.73	SVQK00000000	SAMN11294900	Rum21		51	Ruminococcaceae_f_Group6	Firmicutes	Clostridia	Clostridiales	Ruminococcaceae				0.000461644	0	0	0.000617602	0.00120083	0.000705858	0	0	0	0	0	0	0	0	0	0	0	0	0	0	0	0	0	0	0	0	0	0	0	0	0	0	0	0	0	0
bg0r2_cm_bin.109	SVQI00000000	SAMN11294898			51	Ruminococcaceae_f_Group6	Firmicutes	Clostridia	Clostridiales	Ruminococcaceae				0	0	0	0	0	0	0	0	0	0	0	0	0	0	0	0	0	0	0	0	0	0	0	0	0.00125671	0.001365	0.00126967	0.00129353	0.00113218	0.00109368	0	0.000143888	0.00144094	0	0.000326458	0.000961308
bg0r2_cm_bin.229	SVQJ00000000	SAMN11294899			51	Ruminococcaceae_f_Group6	Firmicutes	Clostridia	Clostridiales	Ruminococcaceae				0	0	0	0	0	0	0	0	0	0	0	0	0	0	0	0	0	0	0	0	0	0	0	0	0	0	0	0	0	0	0	0	0.000545382	0	0	0.000497153
pellet_dilute1_bin.240	SVQL00000000	SAMN11294901			51	Ruminococcaceae_f_Group6	Firmicutes	Clostridia	Clostridiales	Ruminococcaceae				0	0	0	0	0	0	0	0	0	0	0	0	0	0	0	0	0	0	0	0	0	0	0	0	0.000329639	0.000274287	0.000209999	0.000365	0.000335571	0.000312337	0	0	0	0	0	0
pellet_dilute1_bin.286	SVQM00000000	SAMN11294902			51	Ruminococcaceae_f_Group6	Firmicutes	Clostridia	Clostridiales	Ruminococcaceae				0	0	0	0	0	0	0	0	0	0	0	0	0	0	0	0	0	0	0	0	0	0	0	0	0.000314584	0.000301033	0.000286212	0.000402476	0.000427203	0.000448576	0	0	0	0	0	0
pellet_dilute1_bin.368	SVQN00000000	SAMN11294903			51	Ruminococcaceae_f_Group6	Firmicutes	Clostridia	Clostridiales	Ruminococcaceae				0	0	0	0	0	0	0	0	0	0	0	0	0	0	0	0	0	0	0	0	0	0	0	0	0.000750218	0.000742423	0.000657823	0.00111281	0.000802527	0.000660788	0	0	0	0	0	0
pellet_dilute1_bin.567	SVQO00000000	SAMN11294904			51	Ruminococcaceae_f_Group6	Firmicutes	Clostridia	Clostridiales	Ruminococcaceae				0	0	0	0	0	0	0	0	0	0	0	0	0	0	0	0	0	0	0	0	0	0	0	0	0.00227888	0.00228222	0.00214188	0.00125902	0.00114515	0.00108178	0	0	0.000326294	0	0	0.000418179
pellet_dilute1_bin.690	SVQP00000000	SAMN11294905			51	Ruminococcaceae_f_Group6	Firmicutes	Clostridia	Clostridiales	Ruminococcaceae				0	0	0	0	0	0	0	0	0	0	0	0	0	0	0	0	0	0	0	0	0	0	0	0	0.000703892	0.000507026	0.00043106	0.00095418	0.000873233	0.000792446	0	0	0	0	0	0
pellet_dilute1_bin.99	SVQQ00000000	SAMN11294906			51	Ruminococcaceae_f_Group6	Firmicutes	Clostridia	Clostridiales	Ruminococcaceae				0	0	0	0	0	0	0	0	0	0	0	0	0	0	0	0	0	0	0	0	0	0	0	0	0.000700651	0.000650608	0.000619441	0.000433973	0.000414593	0.000412359	0	0	0	0	0	0
pellet_dilute2_bin.356	SVQR00000000	SAMN11294907			51	Ruminococcaceae_f_Group6	Firmicutes	Clostridia	Clostridiales	Ruminococcaceae				0	0	0	0	0	0	0	0	0	0	0	0	0	0	0	0	0	0	0	0	0	0	0	0	0.000501004	0.000546114	0.000558221	0.00058802	0.00060933	0.000618094	0	0	0.000692125	0	0	0.000553755
pellet_dilute2_bin.469	SVQS00000000	SAMN11294908			51	Ruminococcaceae_f_Group6	Firmicutes	Clostridia	Clostridiales	Ruminococcaceae				0	0	0	0	0	0	0	0	0	0	0	0	0	0	0	0	0	0	0	0	0	0	0	0	0.00096575	0.000763242	0.000646173	0.000947876	0.000873236	0.000811686	0	0	0	0	0	0
pellet_dilute3_bin.342	SVQT00000000	SAMN11294909			51	Ruminococcaceae_f_Group6	Firmicutes	Clostridia	Clostridiales	Ruminococcaceae				0	0	0	0	0	0	0	0	0	0	0	0	0	0	0	0	0	0	0	0	0	0	0	0	0.000629356	0.000487329	0.000433783	0.000608547	0.000588501	0.000567146	0	0	9.8247e-05	0	0	0.000168939
pellet_dilute3_bin.639	SVQU00000000	SAMN11294910			51	Ruminococcaceae_f_Group6	Firmicutes	Clostridia	Clostridiales	Ruminococcaceae				0	0	0	0	0	0	0	0	0	0	0	0	0	0	0	0	0	0	0	0	0	0	0	0	0.000525305	0.000545817	0.00060294	0.000461419	0.000550691	0.000549284	0	0	0	0	0	0
pellet1_bin.17	SVQV00000000	SAMN11294911			51	Ruminococcaceae_f_Group6	Firmicutes	Clostridia	Clostridiales	Ruminococcaceae				0	0	0	0	0	0	0	0	0	0	0	0	0	0	0	0	0	0	0	0	0	0	0	0	0.000491319	0.000402276	0.00031642	0.000362219	0.000338251	0.000310309	0	0	0	0	0	0
pellet1_bin.324	SVQW00000000	SAMN11294912			51	Ruminococcaceae_f_Group6	Firmicutes	Clostridia	Clostridiales	Ruminococcaceae				0	0	0	0	0	0	0	0	0	0	0	0	0	0	0	0	0	0	0	0	0	0	0	0	0.00163732	0.00161413	0.00164907	0.00116503	0.00111412	0.00110597	0	0	0	0	0	0
pellet1_bin.380	SVQX00000000	SAMN11294913			51	Ruminococcaceae_f_Group6	Firmicutes	Clostridia	Clostridiales	Ruminococcaceae				0	0	0	0	0	0	0	0	0	0	0	0	0	0	0	0	0	0	0	0	0	0	0	0	0.000480993	0.000394072	0.000339882	0.000305627	0.000241842	0.000203325	0	0	0	0	0	0
pellet1_bin.625	SVQY00000000	SAMN11294914			51	Ruminococcaceae_f_Group6	Firmicutes	Clostridia	Clostridiales	Ruminococcaceae				0	0	0	0	0	0	0	0	0	0	0	0	0	0	0	0	0	0	0	0	0	0	0	0	0.000642162	0.000505724	0.000431281	0.000560691	0.000546274	0.000521723	0	0	0	0	0	8.82135e-05
pellet1_bin.671	SVQZ00000000	SAMN11294915			51	Ruminococcaceae_f_Group6	Firmicutes	Clostridia	Clostridiales	Ruminococcaceae				0	0	0	0	0	0	0	0	0	0	0	0	0	0	0	0	0	0	0	0	0	0	0	0	0.000987594	0.000926701	0.000953453	0.00102191	0.00105327	0.00112878	0	0	0	0	0	0.00071954
pellet1_bin.710	SVRA00000000	SAMN11294916			51	Ruminococcaceae_f_Group6	Firmicutes	Clostridia	Clostridiales	Ruminococcaceae				0	0	0	0	0	0	0	0	0	0	0	0	0	0	0	0	0	0	0	0	0	0	0	0	0.000650953	0.000557189	0.000496591	0.000408484	0.000368761	0.000331285	0	0	0	0	0	0
pellet1_bin.83	SVRB00000000	SAMN11294917			51	Ruminococcaceae_f_Group6	Firmicutes	Clostridia	Clostridiales	Ruminococcaceae				0	0	0	0	0	0	0	0	0	0	0	0	0	0	0	0	0	0	0	0	0	0	0	0	0.000292084	0.000264184	0.000211109	0.00018889	0.000152545	0.000132239	0	0	0	0	0	0
pellet2_bin.15	SVRC00000000	SAMN11294918			51	Ruminococcaceae_f_Group6	Firmicutes	Clostridia	Clostridiales	Ruminococcaceae				0	0	0	0	0	0	0	0	0	0	0	0	0	0	0	0	0	0	0	0	0	0	0	0	0.00100391	0.000811155	0.000675079	0.00118814	0.00109546	0.00100529	0	0	0	0	0	0
pellet2_bin.310	SVRD00000000	SAMN11294919			51	Ruminococcaceae_f_Group6	Firmicutes	Clostridia	Clostridiales	Ruminococcaceae				0	0	0	0	0	0	0	0	0	0	0	0	0	0	0	0	0	0	0	0	0	0	0	0	0.000687546	0.000671017	0.000693755	0.000619249	0.000666235	0.000712468	0	0	0	0	0	0.000134821
pellet2_bin.415	SVRE00000000	SAMN11294920			51	Ruminococcaceae_f_Group6	Firmicutes	Clostridia	Clostridiales	Ruminococcaceae				0	0	0	0	0	0	0	0	0	0	0	0	0	0	0	0	0	0	0	0	0	0	0	0	0.000584184	0.000472467	0.000430091	0.000425484	0.000410809	0.000385907	0.00253845	0	0	0	0	0
pellet2_bin.49	SVRF00000000	SAMN11294921			51	Ruminococcaceae_f_Group6	Firmicutes	Clostridia	Clostridiales	Ruminococcaceae				0	0	0	0	0	0	0	0	0	0	0	0	0	0	0	0	0	0	0	0	0	0	0	0	0.000388034	0.000416598	0.000439467	0.000438986	0.000488187	0.000517495	0	0	0.000347233	0	0	0.000424535
pellet3_bin.148	SVRG00000000	SAMN11294922			51	Ruminococcaceae_f_Group6	Firmicutes	Clostridia	Clostridiales	Ruminococcaceae				0	0	0	0	0	0	0	0	0	0	0	0	0	0	0	0	0	0	0	0	0	0	0	0	0.000509631	0.000486265	0.000451426	0	0	0	0	0	0	0	0	0
pellet3_bin.150	SVRH00000000	SAMN11294923			51	Ruminococcaceae_f_Group6	Firmicutes	Clostridia	Clostridiales	Ruminococcaceae				0	0	0	0	0	0	0	0	0	0	0	0	0	0	0	0	0	0	0	0	0	0	0	0	0.000449622	0.000392912	0.000374169	0.000315162	0.000298405	0.000284322	0	0	0	0	0	0
pellet3_bin.315	SVRI00000000	SAMN11294924			51	Ruminococcaceae_f_Group6	Firmicutes	Clostridia	Clostridiales	Ruminococcaceae				0	0	0	0	0	0	0	0	0	0	0	0	0	0	0	0	0	0	0	0	0	0	0	0	0.00119587	0.00119983	0.00126241	0.000841357	0.000833502	0.000834874	0	0	0	0	0	0
pellet3_bin.359	SVRJ00000000	SAMN11294925			51	Ruminococcaceae_f_Group6	Firmicutes	Clostridia	Clostridiales	Ruminococcaceae				0	0	0	0	0	0	0	0	0	0	0	0	0	0	0	0	0	0	0	0	0	0	0	0	0.000539683	0.000527384	0.000548874	0.000455707	0.000477736	0.000502938	0	0	0.000395016	0	0	0.000184142
pellet3_bin.438	SVRK00000000	SAMN11294926			51	Ruminococcaceae_f_Group6	Firmicutes	Clostridia	Clostridiales	Ruminococcaceae				0	0	0	0	0	0	0	0	0	0	0	0	0	0	0	0	0	0	0	0	0	0	0	0	0.00157276	0.00128857	0.00109902	0.00131058	0.00131308	0.00126017	0	0	0	0	0	0
pellet3_bin.63	SVRL00000000	SAMN11294927			51	Ruminococcaceae_f_Group6	Firmicutes	Clostridia	Clostridiales	Ruminococcaceae				0	0	0	0	0	0	0	0	0	0	0	0	0	0	0	0	0	0	0	0	0	0	0	0	0.00119776	0.00101748	0.00092438	0.00063744	0.000537296	0.000461501	0	0	0	0	0	0
pellets_co_bin.1014	SVRM00000000	SAMN11294928			51	Ruminococcaceae_f_Group6	Firmicutes	Clostridia	Clostridiales	Ruminococcaceae				0	0	0	0	0	0	0	0	0	0	0	0	0	0	0	0	0	0	0	0	0	0	0	0	0.000233024	0.000246609	0.000241244	0.000270459	0.000301387	0.000314051	0	0	0	0	0	0
pellets_co_bin.1061	SVRN00000000	SAMN11294929			51	Ruminococcaceae_f_Group6	Firmicutes	Clostridia	Clostridiales	Ruminococcaceae				0	0	0	0	0	0	0	0	0	0	0	0	0	0	0	0	0	0	0	0	0	0	0	0	0.00104824	0.000809359	0.000667462	0.000653262	0.000583381	0.00053179	0	0	0	0	0	0
pellets_co_bin.1110	SVRO00000000	SAMN11294930			51	Ruminococcaceae_f_Group6	Firmicutes	Clostridia	Clostridiales	Ruminococcaceae				0	0	0	0	0	0	0	0	0	0	0	0	0	0	0	0	0	0	0	0	0	0	0	0	8.76509e-05	7.29969e-05	6.68487e-05	7.45314e-05	7.47006e-05	7.26246e-05	0.00783423	0	0	0	0	0
pellets_co_bin.1150	SVRP00000000	SAMN11294931			51	Ruminococcaceae_f_Group6	Firmicutes	Clostridia	Clostridiales	Ruminococcaceae				0	0	0	0	0	0	0	0	0	0	0	0	0	0	0	0	0	0	0	0	0	0	0	0	0.000678356	0.000491201	0.000398947	0.000910848	0.000820551	0.000738424	0.00803043	0	0	0	0	0
pellets_co_bin.1180	SVRQ00000000	SAMN11294932			51	Ruminococcaceae_f_Group6	Firmicutes	Clostridia	Clostridiales	Ruminococcaceae				0	0	0	0	0	0	0	0	0	0	0	0	0	0	0	0	0	0	0	0	0	0	0	0	0.00020201	0.000168112	0.000152383	0.000150702	0.000143321	0.00013724	0	0	0	0	0	0
pellets_co_bin.1195	SVRR00000000	SAMN11294933			51	Ruminococcaceae_f_Group6	Firmicutes	Clostridia	Clostridiales	Ruminococcaceae				0	0	0	0	0	0	0	0	0	0	0	0	0	0	0	0	0	0	0	0	0	0	0	0	0.000154271	0.000114033	8.33936e-05	0.000126615	0.000111351	9.98894e-05	0	0	0	0	0	0
pellets_co_bin.1208	SVRS00000000	SAMN11294934			51	Ruminococcaceae_f_Group6	Firmicutes	Clostridia	Clostridiales	Ruminococcaceae				0	0	0	0	0	0	0	0	0	0	0	0	0	0	0	0	0	0	0	0	0	0	0	0	0.000238651	0.000191158	0.000161896	0.000157889	0.000147701	0.000136887	0.0334372	0	0	0	0	0
pellets_co_bin.1229	SVRT00000000	SAMN11294935			51	Ruminococcaceae_f_Group6	Firmicutes	Clostridia	Clostridiales	Ruminococcaceae				0	0	0	0	0	0	0	0	0	0	0	0	0	0	0	0	0	0	0	0	0	0	0	0	0.000572731	0.00045502	0.000401473	0.000482834	0.000420089	0.000370376	0.0053647	0	0	0	0	0
pellets_co_bin.1239	SVRU00000000	SAMN11294936			51	Ruminococcaceae_f_Group6	Firmicutes	Clostridia	Clostridiales	Ruminococcaceae				0	0	0	0	0	0	0	0	0	0	0	0	0	0	0	0	0	0	0	0	0	0	0	0	0.000182154	0.000132637	9.45335e-05	0.000170711	0.000155026	0.000138879	0	0	0	0	0	0
pellets_co_bin.128	SVRV00000000	SAMN11294937			51	Ruminococcaceae_f_Group6	Firmicutes	Clostridia	Clostridiales	Ruminococcaceae				0	0	0	0	0	0	0	0	0	0	0	0	0	0	0	0	0	0	0	0	0	0	0	0	0.000343728	0.00035098	0.000346462	0.000265155	0.000255505	0.000260202	0	0	0	0	0	0
pellets_co_bin.1288	SVRW00000000	SAMN11294938			51	Ruminococcaceae_f_Group6	Firmicutes	Clostridia	Clostridiales	Ruminococcaceae				0	0	0	0	0	0	0	0	0	0	0	0	0	0	0	0	0	0	0	0	0	0	0	0	0.000205173	0.000202099	0.000194176	0.000124431	0.000117187	0.000115402	0.00693971	0	0	0	0	0
pellets_co_bin.1302	SVRX00000000	SAMN11294939			51	Ruminococcaceae_f_Group6	Firmicutes	Clostridia	Clostridiales	Ruminococcaceae				0	0	0	0	0	0	0	0	0	0	0	0	0	0	0	0	0	0	0	0	0	0	0	0	0.000213244	0.000246288	0.000249012	0.000220279	0.00022099	0.00023188	0	0	0	0	0	0
pellets_co_bin.131	SVRY00000000	SAMN11294940			51	Ruminococcaceae_f_Group6	Firmicutes	Clostridia	Clostridiales	Ruminococcaceae				0	0	0	0	0	0	0	0	0	0	0	0	0	0	0	0	0	0	0	0	0	0	0	0	0.000233723	0.000204955	0.000199089	0.000173939	0.00016104	0.000151874	0	0	0	0	0	0
pellets_co_bin.1377	SVRZ00000000	SAMN11294941			51	Ruminococcaceae_f_Group6	Firmicutes	Clostridia	Clostridiales	Ruminococcaceae				0	0	0	0	0	0	0	0	0	0	0	0	0	0	0	0	0	0	0	0	0	0	0	0	0.000262313	0.000178207	0.00013547	0.000247105	0.000217061	0.000195617	0	0	0	0	0	0
pellets_co_bin.1411	SVSA00000000	SAMN11294942			51	Ruminococcaceae_f_Group6	Firmicutes	Clostridia	Clostridiales	Ruminococcaceae				0	0	0	0	0	0	0	0	0	0	0	0	0	0	0	0	0	0	0	0	0	0	0	0	0.000112956	0.000107256	9.89549e-05	7.22211e-05	6.74283e-05	6.52652e-05	0	0	0	0	0	0
pellets_co_bin.1425	SVSB00000000	SAMN11294943			51	Ruminococcaceae_f_Group6	Firmicutes	Clostridia	Clostridiales	Ruminococcaceae				0	0	0	0	0	0	0	0	0	0	0	0	0	0	0	0	0	0	0	0	0	0	0	0	0.000162988	0.000153398	0.000149509	0.000107741	0.000106399	0.000109019	0	0	0	0	0	0
pellets_co_bin.145	SVSC00000000	SAMN11294944			51	Ruminococcaceae_f_Group6	Firmicutes	Clostridia	Clostridiales	Ruminococcaceae				0	0	0	0	0	0	0	0	0	0	0	0	0	0	0	0	0	0	0	0	0	0	0	0	0.000126999	0.000102866	8.71736e-05	9.82919e-05	9.56157e-05	8.86505e-05	0	0	0	0	0	0
pellets_co_bin.1457	SVSD00000000	SAMN11294945			51	Ruminococcaceae_f_Group6	Firmicutes	Clostridia	Clostridiales	Ruminococcaceae				0	0	0	0	0	0	0	0	0	0	0	0	0	0	0	0	0	0	0	0	0	0	0	0	0.000142985	0.000138082	0.000129849	7.29887e-05	6.91475e-05	6.78882e-05	0	0	0	0	0	0
pellets_co_bin.1504	SVSE00000000	SAMN11294946			51	Ruminococcaceae_f_Group6	Firmicutes	Clostridia	Clostridiales	Ruminococcaceae				0	0	0	0	0	0	0	0	0	0	0	0	0	0	0	0	0	0	0	0	0	0	0	0	0.000426999	0.000311333	0.000251725	0.000634614	0.000620256	0.000596883	0	0	6.19697e-05	0	0	8.22944e-05
pellets_co_bin.1596	SVSF00000000	SAMN11294947			51	Ruminococcaceae_f_Group6	Firmicutes	Clostridia	Clostridiales	Ruminococcaceae				0	0	0	0	0	0	0	0	0	0	0	0	0	0	0	0	0	0	0	0	0	0	0	0	7.26116e-05	7.13772e-05	7.28531e-05	5.31952e-05	5.28871e-05	5.27577e-05	0	0	0	0	0	0
pellets_co_bin.1639	SVSG00000000	SAMN11294948			51	Ruminococcaceae_f_Group6	Firmicutes	Clostridia	Clostridiales	Ruminococcaceae				0	0	0	0	0	0	0	0	0	0	0	0	0	0	0	0	0	0	0	0	0	0	0	0	0.000286703	0.000229646	0.000192578	0.000177592	0.000164854	0.000152654	0	0	0	0	0	0
pellets_co_bin.1673	SVSH00000000	SAMN11294949			51	Ruminococcaceae_f_Group6	Firmicutes	Clostridia	Clostridiales	Ruminococcaceae				0	0	0	0	0	0	0	0	0	0	0	0	0	0	0	0	0	0	0	0	0	0	0	0	0.000180132	0.000138141	0.000117007	0.000142161	0.000135723	0.00012981	0	0	0	0	0	0
pellets_co_bin.1763	SVSI00000000	SAMN11294950			51	Ruminococcaceae_f_Group6	Firmicutes	Clostridia	Clostridiales	Ruminococcaceae				0	0	0	0	0	0	0	0	0	0	0	0	0	0	0	0	0	0	0	0	0	0	0	0	0.000222223	0.000186414	0.00015905	0.000176894	0.000165354	0.000157803	0	0	0	0	0	0
pellets_co_bin.1775	SVSJ00000000	SAMN11294951			51	Ruminococcaceae_f_Group6	Firmicutes	Clostridia	Clostridiales	Ruminococcaceae				0	0	0	0	0	0	0	0	0	0	0	0	0	0	0	0	0	0	0	0	0	0	0	0	0.00021912	0.000216832	0.000220151	0.000167775	0.000169269	0.000177744	0	0	0.000143767	0	0	0.000131227
pellets_co_bin.1849	SVSK00000000	SAMN11294952			51	Ruminococcaceae_f_Group6	Firmicutes	Clostridia	Clostridiales	Ruminococcaceae				0	0	0	0	0	0	0	0	0	0	0	0	0	0	0	0	0	0	0	0	0	0	0	0	0.000413798	0.000402225	0.000421131	0.000341696	0.000346017	0.000365373	0	0	0.000313727	0	0	0.000271
pellets_co_bin.1899	SVSL00000000	SAMN11294953			51	Ruminococcaceae_f_Group6	Firmicutes	Clostridia	Clostridiales	Ruminococcaceae				0	0	0	0	0	0	0	0	0	0	0	0	0	0	0	0	0	0	0	0	0	0	0	0	0.000183367	0.00015056	0.000127313	0.000101378	8.12126e-05	6.85854e-05	0	0	0	0	0	0
pellets_co_bin.1905	SVSM00000000	SAMN11294954			51	Ruminococcaceae_f_Group6	Firmicutes	Clostridia	Clostridiales	Ruminococcaceae				0	0	0	0	0	0	0	0	0	0	0	0	0	0	0	0	0	0	0	0	0	0	0	0	0.000105359	9.30657e-05	9.38034e-05	8.42055e-05	8.49975e-05	8.69349e-05	0	0	0	0	0	0
pellets_co_bin.1911	SVSN00000000	SAMN11294955			51	Ruminococcaceae_f_Group6	Firmicutes	Clostridia	Clostridiales	Ruminococcaceae				0	0	0	0	0	0	0	0	0	0	0	0	0	0	0	0	0	0	0	0	0	0	0	0	0.000902381	0.000837331	0.000836833	0.000851707	0.000911409	0.00095577	0.00043424	0	0	0	0	0
pellets_co_bin.1917	SVSO00000000	SAMN11294956			51	Ruminococcaceae_f_Group6	Firmicutes	Clostridia	Clostridiales	Ruminococcaceae				0	0	0	0	0	0	0	0	0	0	0	0	0	0	0	0	0	0	0	0	0	0	0	0	0.000145723	0.000139025	0.000136606	0.000116652	0.000119684	0.000121397	0	0	0	0	0	0
pellets_co_bin.2028	SVSP00000000	SAMN11294957			51	Ruminococcaceae_f_Group6	Firmicutes	Clostridia	Clostridiales	Ruminococcaceae				0	0	0	0	0	0	0	0	0	0	0	0	0	0	0	0	0	0	0	0	0	0	0	0	0.000157388	0.000146774	0.000146041	0.00013513	0.000128586	0.000124305	0	0	0	0	0	0
pellets_co_bin.2224	SVSQ00000000	SAMN11294958			51	Ruminococcaceae_f_Group6	Firmicutes	Clostridia	Clostridiales	Ruminococcaceae				0	0	0	0	0	0	0	0	0	0	0	0	0	0	0	0	0	0	0	0	0	0	0	0	0.000175486	0.000138876	0.000111292	0.00010121	9.02838e-05	8.22382e-05	0	0	0	0	0	0
pellets_co_bin.2309	SVSR00000000	SAMN11294959			51	Ruminococcaceae_f_Group6	Firmicutes	Clostridia	Clostridiales	Ruminococcaceae				0	0	0	0	0	0	0	0	0	0	0	0	0	0	0	0	0	0	0	0	0	0	0	0	8.66805e-05	9.00653e-05	9.94911e-05	6.13974e-05	7.32761e-05	7.30889e-05	0	0	0	0	0	0
pellets_co_bin.2350	SVSS00000000	SAMN11294960			51	Ruminococcaceae_f_Group6	Firmicutes	Clostridia	Clostridiales	Ruminococcaceae				0	0	0	0	0	0	0	0	0	0	0	0	0	0	0	0	0	0	0	0	0	0	0	0	0.000303146	0.000238063	0.000201693	0.000208139	0.000196882	0.000185152	0	0	0	0	0	0
pellets_co_bin.2360	SVST00000000	SAMN11294961			51	Ruminococcaceae_f_Group6	Firmicutes	Clostridia	Clostridiales	Ruminococcaceae				0	0	0	0	0	0	0	0	0	0	0	0	0	0	0	0	0	0	0	0	0	0	0	0	0.000243978	0.000196287	0.000155111	0.000247204	0.000197288	0.000171198	0.00213642	0	0	0	0	0
pellets_co_bin.2449	SVSU00000000	SAMN11294962			51	Ruminococcaceae_f_Group6	Firmicutes	Clostridia	Clostridiales	Ruminococcaceae				0	0	0	0	0	0	0	0	0	0	0	0	0	0	0	0	0	0	0	0	0	0	0	0	9.08023e-05	9.46841e-05	9.59143e-05	8.02946e-05	8.68614e-05	9.36355e-05	0.0236365	0	0	0	0	0
pellets_co_bin.2502	SVSV00000000	SAMN11294963			51	Ruminococcaceae_f_Group6	Firmicutes	Clostridia	Clostridiales	Ruminococcaceae				0	0	0	0	0	0	0	0	0	0	0	0	0	0	0	0	0	0	0	0	0	0	0	0	0.000112049	8.88329e-05	7.20349e-05	8.02905e-05	7.66287e-05	7.24925e-05	0.00106979	0	0	0	0	0
pellets_co_bin.2648	SVSW00000000	SAMN11294964			51	Ruminococcaceae_f_Group6	Firmicutes	Clostridia	Clostridiales	Ruminococcaceae				0	0	0	0	0	0	0	0	0	0	0	0	0	0	0	0	0	0	0	0	0	0	0	0	9.09505e-05	7.54961e-05	6.6034e-05	5.10386e-05	4.5299e-05	3.94562e-05	0.0116404	0	0	0	0	0
pellets_co_bin.2683	SVSX00000000	SAMN11294965			51	Ruminococcaceae_f_Group6	Firmicutes	Clostridia	Clostridiales	Ruminococcaceae				0	0	0	0	0	0	0	0	0	0	0	0	0	0	0	0	0	0	0	0	0	0	0	0	0.000159	0.000131643	0.000116035	0.000107354	9.80673e-05	9.15374e-05	0	0	0	0	0	0
pellets_co_bin.2686	SVSY00000000	SAMN11294966			51	Ruminococcaceae_f_Group6	Firmicutes	Clostridia	Clostridiales	Ruminococcaceae				0	0	0	0	0	0	0	0	0	0	0	0	0	0	0	0	0	0	0	0	0	0	0	0	8.19189e-05	6.38364e-05	5.2479e-05	0.000144532	0.000130409	0.000120722	0	0	0	0	0	0
pellets_co_bin.2709	SVSZ00000000	SAMN11294967			51	Ruminococcaceae_f_Group6	Firmicutes	Clostridia	Clostridiales	Ruminococcaceae				0	0	0	0	0	0	0	0	0	0	0	0	0	0	0	0	0	0	0	0	0	0	0	0	0.00016907	0.000130978	0.000112649	8.09113e-05	6.69913e-05	5.59379e-05	0.000157988	0	0	0	0	0
pellets_co_bin.2711	SVTA00000000	SAMN11294968			51	Ruminococcaceae_f_Group6	Firmicutes	Clostridia	Clostridiales	Ruminococcaceae				0	0	0	0	0	0	0	0	0	0	0	0	0	0	0	0	0	0	0	0	0	0	0	0	0.000143144	0.000113768	9.26247e-05	9.1904e-05	8.14922e-05	7.59706e-05	0	0	0	0	0	0
pellets_co_bin.2719	SVTB00000000	SAMN11294969			51	Ruminococcaceae_f_Group6	Firmicutes	Clostridia	Clostridiales	Ruminococcaceae				0	0	0	0	0	0	0	0	0	0	0	0	0	0	0	0	0	0	0	0	0	0	0	0	0.000168638	0.000132715	0.000108463	0.000100393	8.44327e-05	7.34148e-05	0.00154596	0	0	0	0	0
pellets_co_bin.275	SVTC00000000	SAMN11294970			51	Ruminococcaceae_f_Group6	Firmicutes	Clostridia	Clostridiales	Ruminococcaceae				0	0	0	0	0	0	0	0	0	0	0	0	0	0	0	0	0	0	0	0	0	0	0	0	0.00031987	0.000296159	0.000323599	0.000273515	0.000301083	0.000320598	0	0	0.000287338	0	8.65211e-05	0.000197305
pellets_co_bin.355	SVTD00000000	SAMN11294971			51	Ruminococcaceae_f_Group6	Firmicutes	Clostridia	Clostridiales	Ruminococcaceae				0	0	0	0	0	0	0	0	0	0	0	0	0	0	0	0	0	0	0	0	0	0	0	0	0.000134228	0.000130488	0.00012228	0.000162978	0.000179475	0.000194169	0	0	0.000119127	0	0	0.000140895
pellets_co_bin.381	SVTE00000000	SAMN11294972			51	Ruminococcaceae_f_Group6	Firmicutes	Clostridia	Clostridiales	Ruminococcaceae				0	0	0	0	0	0	0	0	0	0	0	0	0	0	0	0	0	0	0	0	0	0	0	0	8.35891e-05	7.56485e-05	7.49647e-05	7.14688e-05	6.9241e-05	7.16273e-05	0	0	0	0	0	0
pellets_co_bin.382	SVTF00000000	SAMN11294973			51	Ruminococcaceae_f_Group6	Firmicutes	Clostridia	Clostridiales	Ruminococcaceae				0	0	0	0	0	0	0	0	0	0	0	0	0	0	0	0	0	0	0	0	0	0	0	0	0.000177718	0.000151478	0.00013353	0.000100173	8.65532e-05	7.72974e-05	0	0	0	0	0	0
pellets_co_bin.386	SVTG00000000	SAMN11294974			51	Ruminococcaceae_f_Group6	Firmicutes	Clostridia	Clostridiales	Ruminococcaceae				0	0	0	0	0	0	0	0	0	0	0	0	0	0	0	0	0	0	0	0	0	0	0	0	0.000304716	0.000238666	0.0001972	0.00023557	0.00023071	0.000217651	0	0	0	0	0	0
pellets_co_bin.419	SVTH00000000	SAMN11294975			51	Ruminococcaceae_f_Group6	Firmicutes	Clostridia	Clostridiales	Ruminococcaceae				0	0	0	0	0	0	0	0	0	0	0	0	0	0	0	0	0	0	0	0	0	0	0	0	0.000329034	0.000319659	0.000296268	0.000323037	0.00027216	0.000268186	0	0	0	0	0	0.000125601
pellets_co_bin.479	SVTI00000000	SAMN11294976			51	Ruminococcaceae_f_Group6	Firmicutes	Clostridia	Clostridiales	Ruminococcaceae				0	0	0	0	0	0	0	0	0	0	0	0	0	0	0	0	0	0	0	0	0	0	0	0	0.000176728	0.000170415	0.000178919	0.000166493	0.000174407	0.000182279	0	0	0	0	0	0
pellets_co_bin.494	SVTJ00000000	SAMN11294977			51	Ruminococcaceae_f_Group6	Firmicutes	Clostridia	Clostridiales	Ruminococcaceae				0	0	0	0	0	0	0	0	0	0	0	0	0	0	0	0	0	0	0	0	0	0	0	0	0.000442189	0.000358637	0.000295734	0.000369684	0.000335056	0.000308452	0	0	0	0	0	0
pellets_co_bin.542	SVTK00000000	SAMN11294978			51	Ruminococcaceae_f_Group6	Firmicutes	Clostridia	Clostridiales	Ruminococcaceae				0	0	0	0	0	0	0	0	0	0	0	0	0	0	0	0	0	0	0	0	0	0	0	0	0.000221861	0.000215674	0.000222406	0.000155736	0.000157842	0.000163912	0	0	0	0	0	0
pellets_co_bin.544	SVTL00000000	SAMN11294979			51	Ruminococcaceae_f_Group6	Firmicutes	Clostridia	Clostridiales	Ruminococcaceae				0	0	0	0	0	0	0	0	0	0	0	0	0	0	0	0	0	0	0	0	0	0	0	0	0.000279273	0.000274651	0.000304122	0.000236299	0.000247957	0.000263707	0	0	0.000117971	0	0	0.000175837
pellets_co_bin.571	SVTM00000000	SAMN11294980			51	Ruminococcaceae_f_Group6	Firmicutes	Clostridia	Clostridiales	Ruminococcaceae				0	0	0	0	0	0	0	0	0	0	0	0	0	0	0	0	0	0	0	0	0	0	0	0	0.000146747	0.000145321	0.000156859	0.000111935	0.00011374	0.000118311	0	0	0	0	0	0
pellets_co_bin.60	SVTN00000000	SAMN11294981			51	Ruminococcaceae_f_Group6	Firmicutes	Clostridia	Clostridiales	Ruminococcaceae				0	0	0	0	0	0	0	0	0	0	0	0	0	0	0	0	0	0	0	0	0	0	0	0	9.36326e-05	7.17685e-05	5.56963e-05	8.16215e-05	7.27244e-05	6.46813e-05	0	0	0	0	0	0
pellets_co_bin.603	SVTO00000000	SAMN11294982			51	Ruminococcaceae_f_Group6	Firmicutes	Clostridia	Clostridiales	Ruminococcaceae				0	0	0	0	0	0	0	0	0	0	0	0	0	0	0	0	0	0	0	0	0	0	0	0	0.000155434	0.000165402	0.00016604	0.000175853	0.00019408	0.000208031	0	0	0	0	0	0
pellets_co_bin.669	SVTP00000000	SAMN11294983			51	Ruminococcaceae_f_Group6	Firmicutes	Clostridia	Clostridiales	Ruminococcaceae				0	0	0	0	0	0	0	0	0	0	0	0	0	0	0	0	0	0	0	0	0	0	0	0	0.000178055	0.000134929	0.000108875	0.000243098	0.000228467	0.000218429	0	0	0	0	0	0
pellets_co_bin.676	SVTQ00000000	SAMN11294984			51	Ruminococcaceae_f_Group6	Firmicutes	Clostridia	Clostridiales	Ruminococcaceae				0	0	0	0	0	0	0	0	0	0	0	0	0	0	0	0	0	0	0	0	0	0	0	0	0.000105023	0.000100229	9.5347e-05	0.000106504	0.0001155	0.000124111	0	0	0.000120626	0	0	0.000133456
pellets_co_bin.681	SVTR00000000	SAMN11294985			51	Ruminococcaceae_f_Group6	Firmicutes	Clostridia	Clostridiales	Ruminococcaceae				0	0	0	0	0	0	0	0	0	0	0	0	0	0	0	0	0	0	0	0	0	0	0	0	0.000518429	0.000411011	0.000346215	0.000295269	0.000249137	0	0.0211893	0	0	0	0	0
pellets_co_bin.697	SVTS00000000	SAMN11294986			51	Ruminococcaceae_f_Group6	Firmicutes	Clostridia	Clostridiales	Ruminococcaceae				0	0	0	0	0	0	0	0	0	0	0	0	0	0	0	0	0	0	0	0	0	0	0	0	0.000213612	0.000200783	0.00019776	0.000175469	0.000168893	0.000166149	0	0	0	0	0	0
pellets_co_bin.698	SVTT00000000	SAMN11294987			51	Ruminococcaceae_f_Group6	Firmicutes	Clostridia	Clostridiales	Ruminococcaceae				0	0	0	0	0	0	0	0	0	0	0	0	0	0	0	0	0	0	0	0	0	0	0	0	0.000230744	0.000186308	0.000161602	0.000162471	0.000145955	0.000132365	0	0	0	0	0	0
pellets_co_bin.745	SVTU00000000	SAMN11294988			51	Ruminococcaceae_f_Group6	Firmicutes	Clostridia	Clostridiales	Ruminococcaceae				0	0	0	0	0	0	0	0	0	0	0	0	0	0	0	0	0	0	0	0	0	0	0	0	0.00027686	0.000222565	0.000185637	0.000200738	0.000183999	0.000168742	0	0	0	0	0	0
pellets_co_bin.751	SVTV00000000	SAMN11294989			51	Ruminococcaceae_f_Group6	Firmicutes	Clostridia	Clostridiales	Ruminococcaceae				0	0	0	0	0	0	0	0	0	0	0	0	0	0	0	0	0	0	0	0	0	0	0	0	0.000198873	0.000189843	0.000190157	0.000173895	0.000180603	0.000185472	0	0	0.000151459	0	0	0.000134093
pellets_co_bin.789	SVTW00000000	SAMN11294990			51	Ruminococcaceae_f_Group6	Firmicutes	Clostridia	Clostridiales	Ruminococcaceae				0	0	0	0	0	0	0	0	0	0	0	0	0	0	0	0	0	0	0	0	0	0	0	0	0.000172922	0.000134313	0.000112344	0.000123675	0.000115072	0.000107696	0	0	0	0	0	0
pellets_co_bin.792	SVTX00000000	SAMN11294991			51	Ruminococcaceae_f_Group6	Firmicutes	Clostridia	Clostridiales	Ruminococcaceae				0	0	0	0	0	0	0	0	0	0	0	0	0	0	0	0	0	0	0	0	0	0	0	0	7.87167e-05	5.78933e-05	0	0.000175089	0.000162838	0.000151607	0	0	0	0	0	0
pellets_co_bin.809	SVTY00000000	SAMN11294992			51	Ruminococcaceae_f_Group6	Firmicutes	Clostridia	Clostridiales	Ruminococcaceae				0	0	0	0	0	0	0	0	0	0	0	0	0	0	0	0	0	0	0	0	0	0	0	0	0.00017867	0.000133325	0.000100419	0.000201495	0.000183141	0.00016825	0	0	0	0	0	0
pellets_co_bin.812	SVTZ00000000	SAMN11294993			51	Ruminococcaceae_f_Group6	Firmicutes	Clostridia	Clostridiales	Ruminococcaceae				0	0	0	0	0	0	0	0	0	0	0	0	0	0	0	0	0	0	0	0	0	0	0	0	8.3851e-05	6.94853e-05	5.97423e-05	5.5499e-05	5.17972e-05	4.77049e-05	0	0	0	0	0	0
pellets_co_bin.84	SVUA00000000	SAMN11294994			51	Ruminococcaceae_f_Group6	Firmicutes	Clostridia	Clostridiales	Ruminococcaceae				0	0	0	0	0	0	0	0	0	0	0	0	0	0	0	0	0	0	0	0	0	0	0	0	0.000203662	0.000171312	0.000151709	0.000146254	0.000138723	0.000127717	0	0	0	0	0	0
pellets_co_bin.844	SVUB00000000	SAMN11294995			51	Ruminococcaceae_f_Group6	Firmicutes	Clostridia	Clostridiales	Ruminococcaceae				0	0	0	0	0	0	0	0	0	0	0	0	0	0	0	0	0	0	0	0	0	0	0	0	6.35412e-05	6.426e-05	6.59987e-05	4.04092e-05	4.18578e-05	4.35507e-05	0	0	0	0	0	0
pellets_co_bin.849	SVUC00000000	SAMN11294996			51	Ruminococcaceae_f_Group6	Firmicutes	Clostridia	Clostridiales	Ruminococcaceae				0	0	0	0	0	0	0	0	0	0	0	0	0	0	0	0	0	0	0	0	0	0	0	0	9.59555e-05	9.23115e-05	9.53007e-05	7.16354e-05	7.17798e-05	7.2063e-05	0	0	0	0	0	0
pellets_co_bin.88	SVUD00000000	SAMN11294997			51	Ruminococcaceae_f_Group6	Firmicutes	Clostridia	Clostridiales	Ruminococcaceae				0	0	0	0	0	0	0	0	0	0	0	0	0	0	0	0	0	0	0	0	0	0	0	0	0.000144273	0.000117492	9.28056e-05	0.000100371	9.09376e-05	8.39067e-05	0	0	0	0	0	0
pellets_co_bin.885	SVUE00000000	SAMN11294998			51	Ruminococcaceae_f_Group6	Firmicutes	Clostridia	Clostridiales	Ruminococcaceae				0	0	0	0	0	0	0	0	0	0	0	0	0	0	0	0	0	0	0	0	0	0	0	0	0.000230091	0.000219408	0.000225087	0.000209994	0.000192668	0.000201759	0	0	0	0	0	0.000104353
pellets_co_bin.922	SVUF00000000	SAMN11294999			51	Ruminococcaceae_f_Group6	Firmicutes	Clostridia	Clostridiales	Ruminococcaceae				0	0	0	0	0	0	0	0	0	0	0	0	0	0	0	0	0	0	0	0	0	0	0	0	9.10607e-05	8.05112e-05	7.42112e-05	7.76636e-05	7.67003e-05	7.90497e-05	0	0	0	0	0	0
pellets_co_bin.928	SVUG00000000	SAMN11295000			51	Ruminococcaceae_f_Group6	Firmicutes	Clostridia	Clostridiales	Ruminococcaceae				0	0	0	0	0	0	0	0	0	0	0	0	0	0	0	0	0	0	0	0	0	0	0	0	0.000225016	0.000180733	0.000140607	0.00027927	0.000245667	0.000220249	0	0	0	0	0	0
pellets_co_bin.979	SVUH00000000	SAMN11295001			51	Ruminococcaceae_f_Group6	Firmicutes	Clostridia	Clostridiales	Ruminococcaceae				0	0	0	0	0	0	0	0	0	0	0	0	0	0	0	0	0	0	0	0	0	0	0	0	0.000171532	0.000130903	0.000101688	0.000138923	0.000113863	9.75992e-05	0	0	0	0	0	0
pellets_co_bin.984	SVUI00000000	SAMN11295002			51	Ruminococcaceae_f_Group6	Firmicutes	Clostridia	Clostridiales	Ruminococcaceae				0	0	0	0	0	0	0	0	0	0	0	0	0	0	0	0	0	0	0	0	0	0	0	0	0	0	0	0.000103021	9.20067e-05	8.27563e-05	0	0	0	0	0	0
pellets_co_bin.988	SVUJ00000000	SAMN11295003			51	Ruminococcaceae_f_Group6	Firmicutes	Clostridia	Clostridiales	Ruminococcaceae				0	0	0	0	0	0	0	0	0	0	0	0	0	0	0	0	0	0	0	0	0	0	0	0	0.00038192	0.00030463	0.000273631	0.000315448	0.000301566	0.000283984	0	0	0	0	0	0
ps_g5g10_co_megahit_bin.10	SVUK00000000	SAMN11295004	Rum3	47	51	Ruminococcaceae_f_Group6	Firmicutes	Clostridia	Clostridiales	Ruminococcaceae				0	0	0	0	0	0	0	0	0	0	0.0468944	0.00561706	0	0	0	0	0	0.000148251	0	0	0	0	0	0	0	0	0	0	0	0	0	0	0	0	0	0
[truncated: 38 more columns]
