# Supplementary material for: Genomic and functional analyses of fungal and bacterial consortia that enable lignocellulose breakdown in goat gut microbiomes
Source: Nat Microbiol. 2021 Feb 1;6(4):499–511. doi: 10.1038/s41564-020-00861-0 (PMC8007473; doi:10.1038/s41564-020-00861-0)
Supplement: Supplementary file 8 — Genome completeness of eukMAGs estimated using BUSCO using the genome of Neocallimastix californiae as reference. Also included is the percentage of each eukMAG that was taxonomically classified against four anaerobic fungi genomes (Neocallimastix californiae, Anaeromyces robustus, Caecomyces churrovis and Piromyces finnis) and the CAZyme counts in each eukMAG. [file 41564_2020_861_MOESM8_ESM.xlsx]

## Sheet: Final
Supplementary Data 5. Genome completeness of eukaryotic metagenome-assembled MAGs (eukMAGs) estimated using BUSCO (Benchmarking Universal Single-Copy Orthologs) using the genome of Neocallimastix californiae as reference. Also included are the percentage of each eukMAG that was taxonomically classified against four anaerobic fungi genomes (Neocallimastix californiae, Anaeromyces robustus, Caecomy…
				Nucmer results		BUSCO results									Percentage of genes with blast hits to reference genomes						CAZymes Counts
Name of eukMAG or genome	Source Enrichment Culture	Size (bp)	Number of gene models	Average nucleotide identity (ANI)	Alignment coverage	Completeness compared to reference genome	Completeness compared to fungi_odb9	Duplication	Complete BUSCOs (C)	Complete and single-copy BUSCOs (S)	Complete and duplicated BUSCOs (D)	Fragmented BUSCOs (F)	Missing BUSCOs (M)	Total BUSCO groups searched (n)	Neocallimastix	Anaeromyces	Caecomyces	Piromyces	Total Neocallimastigomycetes	No Homology	Cellulase	Hemicellulase	Pectinase/Esterase	Dockerin
Neocallimastix californiae		193034308	20219	The 12 eukMAGs below were queried against the N. californiae genome		1	0.893103	0.431034	259	134	125	7	24	290
ag0r1_ps_bin.53	AG0R1-PS	61884133	17058	0.989006	0.91002	0.590734	0.527586	0.168966	153	104	49	38	99	290	0.671748	0.0284553	0.027439	0.097561	0.828252	0.174797	69	95	93	253
ag5r2_cm_bin_1	AG5R2-CM	81085360	21786	0.987031	0.974337	0.76834	0.686207	0.213793	199	137	62	34	57	290	0.740404	0.0242424	0.0212121	0.0656566	0.855556	0.148485	94	131	142	327
ag10r2_cm_bin_2	AG10R2-CM	83118667	22087	0.986639	0.973024	0.776062	0.693103	0.231034	201	134	67	38	51	290	0.749242	0.0232558	0.0192113	0.0616785	0.856421	0.146613	105	136	155	369
bg5r3_ps_bin.9	BG5R3-PS	44696457	14051	0.991094	0.966299	0.490347	0.437931	0.0965517	127	99	28	30	133	290	0.729592	0.0285714	0.0214286	0.104082	0.891837	0.116327	58	77	74	221
bg10r3_ps_bin.3	BG10R3-PS	68199701	18622	0.988688	0.974826	0.694981	0.62069	0.196552	180	123	57	38	72	290	0.736842	0.0253036	0.0182186	0.0678138	0.852227	0.151822	75	100	113	275
bg5r2_cm_bin_2	BG5R2-CM	83103082	22194	0.986996	0.973412	0.776062	0.693103	0.237931	201	132	69	37	52	290	0.744186	0.0232558	0.0202224	0.0637007	0.854398	0.148635	100	136	154	356
bg10r2_cm_bin_4	BG10R2-CM	86714576	22844	0.986531	0.972815	0.80695	0.72069	0.227586	209	143	66	40	41	290	0.750253	0.0232558	0.0192113	0.0616785	0.858443	0.145602	106	154	146	365
rg0r3_ps_bin.10_13	RG0R3-PS	65798907	17486	0.987877	0.941102	0.637066	0.568966	0.151724	165	121	44	38	87	290	0.695652	0.0252781	0.0293225	0.0768453	0.831143	0.172902	65	101	123	240
rg10r3_ps_bin.3	RG10R3-PS	52461511	15395	0.990099	0.97057	0.521236	0.465517	0.124138	135	99	36	39	116	290	0.718496	0.0264228	0.0223577	0.0884146	0.860772	0.144309	56	75	74	205
rg0r2_cm_bin_24	RG0R2-CM	76676317	21098	0.988555	0.840261	0.664093	0.593103	0.186207	172	118	54	35	83	290	0.634872	0.0276923	0.0348718	0.163077	0.865641	0.139487	97	144	126	421
rg5r2_cm_bin_2	RG5R2-CM	86786174	22848	0.987442	0.975492	0.791506	0.706897	0.213793	205	143	62	37	48	290	0.760606	0.0232323	0.0191919	0.059596	0.865657	0.137374	112	146	156	381
rg10r2_cm_bin_4	RG10R2-CM	89288762	23336	0.987004	0.975638	0.833977	0.744828	0.262069	216	140	76	34	40	290	0.758586	0.0222222	0.0212121	0.0585859	0.864646	0.139394	108	146	161	375
Piromyces finnis		56461622	10992	The 5 eukMAGs below were queried against the P. finnis genome		1	0.831034	0.0689655	241	221	20	14	35	290
ag0r1_ps_bin.50	AG0R1-PS	59269324	14640	0.874101	0.10147	0.850622	0.706897	0.037931	205	194	11	26	59	290	0.0726539	0.0524723	0.0998991	0.702321	0.928355	0.0726539	101	143	128	463
ag0r2_cm_bin.1_171	AG0R2-CM	66757602	15998	0.87511	0.111539	0.925311	0.768966	0.0448276	223	210	13	29	38	290	0.0745968	0.0695565	0.13004	0.646169	0.920363	0.0796371	118	158	157	495
bg0r3_ps_bin.50	BG0R3-PS	47896796	13127	0.874633	0.0744538	0.630705	0.524138	0.0827586	152	128	24	32	106	290	0.202634	0.0455927	0.168186	0.502533	0.919959	0.0810537	101	125	119	448
rg0r3_ps_bin.6	RG0R3-PS	60687843	14906	0.874395	0.0961196	0.842324	0.7	0.0482759	203	189	14	32	55	290	0.0796371	0.0544355	0.0977823	0.688508	0.921371	0.0796371	100	139	153	463
rg0r2_cm_bin_197	RG0R2-CM	51104682	12824	0.87369	0.0853957	0.755187	0.627586	0.037931	182	171	11	22	86	290	0.0807265	0.0544904	0.0978809	0.68113	0.915237	0.0857719	92	118	113	362
Caecomyces churrovis		165503951	15009	The eukMAG below was queried against the C. churrovis genome		1	0.837931	0.175862	243	192	51	13	34	290
xg0r3_ps_bin.26	XG0R3-PS	58977951	14450	0.989518	0.984503	0.851852	0.713793	0.0413793	207	195	12	38	45	290	0.0171026	0.0171026	0.865191	0.0422535	0.942656	0.0583501	50	69	70	321
					Average	0.733742	0.638889	0.144636												Sum	1607	2193	2257	6340
