# Supplementary material for: Genomic and functional analyses of fungal and bacterial consortia that enable lignocellulose breakdown in goat gut microbiomes
Source: Nat Microbiol. 2021 Feb 1;6(4):499–511. doi: 10.1038/s41564-020-00861-0 (PMC8007473; doi:10.1038/s41564-020-00861-0)
Supplement: Supplementary file 9 — Number of dockerin-associated CAZymes (as listed in Supplementary Table 3) in each MAG and eukMAG (in two separate sheets). The total number of CAZymes in each MAG and eukMAG are included in two additional sheets. [file 41564_2020_861_MOESM9_ESM.xlsx]

## Sheet: ALL_CAZymes_MAG
Supplementary Data 6. Number of dockerin-associated carbohydrate-active enzymes (CAZymes, as listed in Supplementary Table 3) in each MAG and eukMAG (in two separate sheets). The total number of CAZymes in each MAG and eukMAG are included in two additional sheets.
MAG ID	Group Number	Group ID	Phylum	Class	Order	Family	Genus	Species	CBM10	CBM11	CBM12	CBM13	CBM18	CBM2	CBM20	CBM21	CBM25	CBM28	CBM3	CBM32	CBM33	CBM48	CBM6	CBM9	CE11	CE4	CE5	CE8	GH1	GH10	GH101	GH108	GH11	GH114	GH13	GH14	GH15	GH16	GH17	GH19	GH2	GH20	GH24	GH25	GH26	GH28	GH29	GH3	GH30
ag10r1_ps_bin.16	1	Thermoplasmata_c_Group	Euryarchaeota	Thermoplasmata					0	0	0	0	0	0	0	0	0	0	0	0	0	3	0	0	0	1	0	0	0	0	0	0	0	0	9	0	0	0	0	0	6	0	0	0	0	0	0	1	0
ag5r1_ps_bin.4	1	Thermoplasmata_c_Group	Euryarchaeota	Thermoplasmata					0	0	0	0	0	0	1	0	0	0	0	0	0	1	0	0	0	2	0	5	0	0	0	0	0	0	1	0	0	0	0	0	0	0	0	0	0	5	0	0	0
ag5r3_bin.70	1	Thermoplasmata_c_Group	Euryarchaeota	Thermoplasmata					1	0	0	0	0	0	0	0	0	0	0	0	0	0	0	0	0	0	0	0	0	0	0	0	0	0	0	0	0	0	0	0	0	0	0	0	0	0	0	0	0
NoAnti_co_megahit_bin.97	1	Thermoplasmata_c_Group	Euryarchaeota	Thermoplasmata					0	0	0	0	0	0	1	0	0	0	0	0	0	4	0	0	0	1	0	0	0	0	0	0	0	0	13	0	0	0	0	0	11	0	0	0	0	0	0	3	0
pellet2_bin.114	1	Thermoplasmata_c_Group	Euryarchaeota	Thermoplasmata					0	0	0	0	0	0	0	0	0	0	0	0	0	2	0	0	0	4	0	0	1	0	0	0	0	0	6	0	0	0	0	0	9	0	0	1	0	0	0	2	0
pellets_co_bin.1944	1	Thermoplasmata_c_Group	Euryarchaeota	Thermoplasmata					0	0	0	0	0	0	0	0	0	0	0	0	0	1	0	0	0	2	0	0	2	0	0	0	0	0	4	0	0	0	0	0	11	0	1	2	0	0	0	5	0
ps_g5g10_co_spades_bin.12	1	Thermoplasmata_c_Group	Euryarchaeota	Thermoplasmata					0	0	1	0	0	1	0	0	0	0	0	0	0	3	0	0	0	1	0	0	36	0	0	0	0	0	9	0	0	0	0	0	8	0	0	2	0	0	1	2	0
ps_g5g10_co_spades_bin.27	1	Thermoplasmata_c_Group	Euryarchaeota	Thermoplasmata					0	0	0	0	0	0	1	0	0	0	0	10	0	1	0	0	1	2	0	0	0	0	0	1	0	0	3	0	0	1	0	0	12	21	0	1	0	0	3	0	0
rg10r3_bin.74	1	Thermoplasmata_c_Group	Euryarchaeota	Thermoplasmata					0	0	0	0	0	0	1	0	0	0	0	1	0	4	0	0	1	1	0	0	0	0	0	0	0	0	8	0	0	1	0	0	14	7	0	0	0	0	2	3	1
bg0r2_bin.15	2	Methanocorpusculum_parvum	Euryarchaeota	Methanobacteria	Methanomicrobiales	Methanocorpusculaceae	Methanocorpusculum	parvum	0	0	0	0	0	0	1	0	0	0	0	2	0	2	0	0	1	1	0	0	0	1	0	0	0	0	3	0	0	4	0	0	21	15	0	0	0	1	1	1	1
pellets_co_bin.1174	2	Methanocorpusculum_parvum	Euryarchaeota	Methanobacteria	Methanomicrobiales	Methanocorpusculaceae	Methanocorpusculum	parvum	0	0	0	0	0	0	1	0	0	0	0	0	0	1	8	1	1	2	0	1	0	3	0	0	1	0	3	0	0	2	0	0	0	0	0	0	1	0	0	1	2
ag10r3_bin.35	3	Methanobrevibacter_g_Group	Euryarchaeota	Methanobacteria	Methanomicrobiales	Methanobacteriaceae	Methanobrevibacter	thaueri	0	0	0	0	0	0	0	0	0	0	0	0	0	2	0	0	0	1	0	0	0	0	0	0	0	0	2	0	0	0	0	0	7	0	0	0	0	0	1	0	0
ag10r3_bin.86	3	Methanobrevibacter_g_Group	Euryarchaeota	Methanobacteria	Methanomicrobiales	Methanobacteriaceae	Methanobrevibacter		0	0	0	0	0	0	0	0	0	0	0	0	0	5	0	0	0	1	0	0	0	0	0	0	0	0	16	0	0	0	0	0	3	0	0	2	0	0	0	4	0
NoAnti_co_megahit_bin.129	3	Methanobrevibacter_g_Group	Euryarchaeota	Methanobacteria	Methanomicrobiales	Methanobacteriaceae	Methanobrevibacter	millerae	0	0	0	0	0	0	0	0	0	0	0	0	0	2	2	0	0	6	0	1	1	2	0	0	0	0	5	0	0	0	0	0	15	1	0	0	2	1	2	5	0
pellet2_bin.624	3	Methanobrevibacter_g_Group	Euryarchaeota	Methanobacteria	Methanomicrobiales	Methanobacteriaceae	Methanobrevibacter	thaueri	0	0	0	0	0	0	0	0	0	0	0	2	0	1	0	0	1	1	0	0	0	0	0	0	0	0	2	0	0	0	0	0	11	0	0	1	0	1	0	3	0
pellets_co_bin.1114	3	Methanobrevibacter_g_Group	Euryarchaeota	Methanobacteria	Methanomicrobiales	Methanobacteriaceae	Methanobrevibacter	thaueri	0	0	0	0	0	0	0	0	0	0	0	0	0	3	0	0	0	2	0	0	5	0	0	0	0	0	6	0	0	0	0	0	6	0	0	1	0	0	0	2	0
pellets_co_bin.1378	3	Methanobrevibacter_g_Group	Euryarchaeota	Methanobacteria	Methanomicrobiales	Methanobacteriaceae	Methanobrevibacter	sp. YE315	0	0	0	0	0	0	0	0	0	0	0	0	0	2	0	0	0	1	0	0	9	0	0	0	0	0	3	0	0	0	0	0	6	0	0	2	0	0	0	1	0
pellets_co_bin.2666	3	Methanobrevibacter_g_Group	Euryarchaeota	Methanobacteria	Methanomicrobiales	Methanobacteriaceae	Methanobrevibacter		0	0	0	0	0	0	0	0	0	0	0	0	0	1	0	0	0	3	0	0	0	0	0	0	0	0	2	0	0	0	0	0	11	4	1	1	0	1	0	1	0
ps_g5g10_co_spades_bin.4	3	Methanobrevibacter_g_Group	Euryarchaeota	Methanobacteria	Methanomicrobiales	Methanobacteriaceae	Methanobrevibacter	olleyae	0	0	0	0	0	0	0	0	0	0	0	0	0	4	0	0	0	4	0	1	2	0	0	0	0	0	9	0	0	0	0	0	8	0	1	2	0	2	0	3	0
rg0r3_ps_bin.2	3	Methanobrevibacter_g_Group	Euryarchaeota	Methanobacteria	Methanomicrobiales	Methanobacteriaceae	Methanobrevibacter	millerae	0	0	0	0	0	0	0	0	0	0	0	0	0	1	0	0	0	2	0	0	0	0	0	0	0	0	2	0	0	0	0	0	6	0	0	2	0	0	0	0	1
xg4r3_ps_bin.10	3	Methanobrevibacter_g_Group	Euryarchaeota	Methanobacteria	Methanomicrobiales	Methanobacteriaceae	Methanobrevibacter	sp. YE315	0	0	3	0	0	0	1	0	0	0	0	0	0	0	0	0	0	7	0	0	2	0	0	0	0	0	2	1	0	0	0	0	0	0	0	0	0	0	0	0	0
xg4r3_ps_bin.17	3	Methanobrevibacter_g_Group	Euryarchaeota	Methanobacteria	Methanomicrobiales	Methanobacteriaceae	Methanobrevibacter		0	0	0	0	0	0	0	0	0	0	3	1	0	4	7	8	0	4	0	0	0	4	0	0	0	0	6	0	0	1	0	0	1	0	1	6	4	0	0	4	1
ag0r1_ps_bin.52	4	Methanosphaera_stadtmanae	Euryarchaeota	Methanobacteria	Methanomicrobiales	Methanobacteriaceae	Methanosphaera	stadtmanae	0	0	1	0	0	0	0	0	0	0	0	0	0	4	0	0	0	0	0	0	0	0	0	0	0	1	10	0	0	0	0	0	0	0	0	1	0	0	0	1	0
ag10r1_ps_bin.2	4	Methanosphaera_stadtmanae	Euryarchaeota	Methanobacteria	Methanomicrobiales	Methanobacteriaceae	Methanosphaera	stadtmanae	0	0	0	0	0	1	0	0	0	0	2	0	0	4	2	10	0	5	0	3	0	3	0	0	3	0	5	0	0	1	0	0	9	0	0	5	5	1	0	7	1
bg0r2_bin.56	4	Methanosphaera_stadtmanae	Euryarchaeota	Methanobacteria	Methanomicrobiales	Methanobacteriaceae	Methanosphaera	stadtmanae	0	0	1	0	0	0	0	0	0	0	0	2	0	1	0	2	0	1	0	1	0	0	0	0	0	1	2	0	0	6	1	0	8	0	0	0	0	0	1	5	1
pellets_co_bin.1120	5	Gastranaerophilaceae_f_Group	Cyanobacteria	Melainabacteria	Gastranaerophilales	Gastranaerophilaceae			0	0	0	0	0	0	0	0	0	0	3	2	0	2	6	12	0	6	0	0	0	3	0	0	1	0	5	0	0	2	0	0	6	0	0	4	3	0	0	3	1
pellets_co_bin.1426	5	Gastranaerophilaceae_f_Group	Cyanobacteria	Melainabacteria	Gastranaerophilales	Gastranaerophilaceae			0	0	0	0	0	0	1	0	0	0	4	1	0	2	5	1	0	6	0	1	14	2	0	0	1	0	11	0	0	0	0	0	29	1	1	1	0	3	0	11	1
pellets_co_bin.1903	5	Gastranaerophilaceae_f_Group	Cyanobacteria	Melainabacteria	Gastranaerophilales	Gastranaerophilaceae			0	0	4	0	0	0	0	0	0	0	0	0	6	0	0	2	0	0	0	1	11	0	0	0	0	0	7	0	0	0	0	0	6	1	0	1	0	1	0	0	0
pellets_co_bin.371	5	Gastranaerophilaceae_f_Group	Cyanobacteria	Melainabacteria	Gastranaerophilales	Gastranaerophilaceae			0	0	0	0	0	0	0	0	0	0	0	0	0	3	0	1	0	1	0	0	7	0	0	0	0	0	9	0	0	0	0	0	0	0	0	4	0	0	0	2	0
pellets_co_bin.690	5	Gastranaerophilaceae_f_Group	Cyanobacteria	Melainabacteria	Gastranaerophilales	Gastranaerophilaceae			0	0	0	0	0	0	0	0	0	0	0	0	0	2	0	0	1	6	0	0	3	0	0	0	0	1	5	0	0	0	0	0	3	0	0	0	0	0	0	1	0
pellets_co_bin.881	5	Gastranaerophilaceae_f_Group	Cyanobacteria	Melainabacteria	Gastranaerophilales	Gastranaerophilaceae			0	0	0	0	0	0	0	0	0	0	0	0	0	2	0	0	1	8	0	0	7	0	0	0	0	0	4	0	0	1	0	0	4	0	0	1	1	0	0	3	0
pellets_co_bin.949	5	Gastranaerophilaceae_f_Group	Cyanobacteria	Melainabacteria	Gastranaerophilales	Gastranaerophilaceae			0	0	0	0	0	0	1	0	0	0	0	0	0	3	0	0	0	1	0	0	0	0	0	0	0	0	10	0	0	2	0	0	9	0	0	0	0	0	0	3	0
ag0r3_bin.2	6	Actinobacteria_p_Group	Actinobacteria	Coriobacteria	Coriobacteriales	Coriobacteriaceae			0	0	0	0	0	0	0	0	0	0	0	0	0	0	0	0	0	1	0	0	0	0	0	0	0	0	0	0	0	0	0	0	0	0	0	0	0	0	0	0	0
ag0r3_bin.33	6	Actinobacteria_p_Group	Actinobacteria	Actinobacteria	Actinomycetales	Actinomycetaceae			0	0	0	0	0	0	0	0	0	0	0	0	0	0	0	0	0	0	0	0	0	0	0	0	0	0	0	0	0	0	0	0	0	0	0	0	0	0	0	0	0
ag10r3_bin.15	6	Actinobacteria_p_Group	Actinobacteria	Actinobacteria	Propionibacteriales	Propionibacteriaceae			1	0	0	1	1	0	0	0	0	0	0	0	0	0	0	0	0	0	0	0	0	0	0	0	0	0	0	0	0	0	0	0	0	0	0	0	0	0	0	0	0
ag10r3_bin.81	6	Actinobacteria_p_Group	Actinobacteria	Actinobacteria	Actinomycetales	Actinomycetaceae	Actinomyces	ruminicola	0	0	0	0	0	0	0	0	0	0	0	0	0	4	0	0	0	1	0	0	0	0	0	0	0	0	14	0	0	0	0	0	5	0	0	0	0	0	0	1	0
bg0r2_bin.20	6	Actinobacteria_p_Group	Actinobacteria	Actinobacteria	Actinomycetales	Actinomycetaceae	Actinomyces	succiniciruminis	0	0	0	0	0	0	0	0	0	0	0	0	0	2	0	0	0	1	1	0	1	0	0	0	0	0	8	0	0	0	0	0	8	0	0	0	0	0	0	2	0
bg0r2_cm_bin.200	6	Actinobacteria_p_Group	Actinobacteria	Coriobacteria	Coriobacteriales	Coriobacteriaceae			0	0	3	0	0	0	1	0	0	0	0	0	0	0	0	0	0	4	0	0	1	0	0	0	0	0	2	0	0	0	0	0	0	0	0	0	0	0	0	0	1
bg0r3_ps_bin.38	6	Actinobacteria_p_Group	Actinobacteria	Coriobacteria	Coriobacteriales	Coriobacteriaceae	Olsenella		0	0	0	0	0	0	0	0	0	0	0	0	0	0	0	0	0	3	0	0	0	1	0	0	0	0	0	0	0	0	0	0	0	0	0	1	0	0	0	0	0
bg10r2_bin.2	6	Actinobacteria_p_Group	Actinobacteria	Coriobacteria	Eggerthellales	Eggerthellaceae	Denitrobacterium	detoxificans DSM 21843	0	0	0	0	0	0	0	0	0	0	0	0	0	0	0	0	0	3	0	0	2	0	0	0	0	0	0	0	0	0	0	0	0	0	0	0	0	0	0	1	0
NoAnti_co_megahit_bin.82	6	Actinobacteria_p_Group	Actinobacteria	Coriobacteria	Coriobacteriales	Coriobacteriaceae			0	0	0	0	0	0	0	0	0	0	0	0	0	1	3	1	1	3	0	4	0	3	0	0	0	0	6	0	0	3	0	0	36	2	0	1	3	6	0	5	2
rg0r2_cm_bin.130	6	Actinobacteria_p_Group	Actinobacteria	Coriobacteria	Eggerthellales	Eggerthellaceae			0	0	0	0	0	0	0	0	0	0	0	0	0	1	0	0	0	3	0	0	0	0	0	0	0	1	2	0	0	0	0	0	2	0	0	2	0	0	0	0	0
ag10r1_ps_bin.17	7	Proteobacteria_p_Group	Proteobacteria	Gammaproteobacteria		Enterobacterales	Enterobacteriaceae	coli	0	0	0	0	0	0	0	0	0	0	0	0	0	0	0	0	0	0	0	0	0	0	0	0	0	0	0	0	0	0	0	0	0	0	0	0	0	0	0	0	0
ag10r3_bin.48	7	Proteobacteria_p_Group	Proteobacteria	Gammaproteobacteria	Aeromonadales	Succinivibrionaceae	Succinivibrio	dextrinosolvens	0	0	0	0	0	0	2	0	0	0	0	2	0	2	2	1	1	3	0	3	0	3	0	0	0	0	12	0	0	1	0	0	23	2	0	3	2	2	1	10	0
NoAnti_co_megahit_bg10r2_bin.61	7	Proteobacteria_p_Group	Proteobacteria	Deltaproteobacteria	Desulfovibrionales	Desulfovibrionaceae	Desulfovibrio	desulfuricans	0	0	0	0	0	0	1	0	0	0	0	0	0	1	0	0	1	1	0	3	0	0	0	0	0	0	3	0	0	1	0	0	0	0	1	2	0	5	0	2	0
pellet_dilute1_bin.49	7	Proteobacteria_p_Group	Proteobacteria	Epsilonproteobacteria	Capylobacterales	Campylobacteraceae	Campylobacter		0	0	0	0	0	0	0	0	0	0	0	0	0	3	0	0	1	0	0	0	1	0	0	0	0	1	7	0	0	0	0	0	0	0	0	0	0	0	0	0	0
pellet_dilute1_bin.674	7	Proteobacteria_p_Group	Proteobacteria	Alphaproteobacteria					0	0	0	0	0	0	0	0	0	0	0	0	0	1	0	0	0	3	0	0	1	0	0	0	0	0	2	0	0	0	0	0	0	0	0	3	0	1	1	1	0
pellet_dilute1_bin.687	7	Proteobacteria_p_Group	Proteobacteria	Alphaproteobacteria					0	0	0	0	0	0	0	0	0	0	0	0	0	2	0	2	0	3	0	0	0	0	0	0	0	1	10	0	0	2	0	0	9	0	0	3	0	0	0	6	0
pellet1_bin.122	7	Proteobacteria_p_Group	Proteobacteria	Alphaproteobacteria					0	0	0	0	0	0	1	0	0	0	5	1	0	2	2	0	0	7	0	0	11	2	0	0	0	0	10	0	0	0	0	0	23	1	1	2	0	3	0	10	1
pellet1_bin.423	7	Proteobacteria_p_Group	Proteobacteria	Alphaproteobacteria					0	0	0	0	0	9	0	0	0	0	1	1	0	2	2	1	0	1	0	0	3	3	0	0	0	1	11	0	0	3	0	0	12	0	0	4	1	0	0	12	0
pellet1_bin.628	7	Proteobacteria_p_Group	Proteobacteria	Alphaproteobacteria					0	0	0	0	0	0	0	0	0	0	0	0	0	0	0	0	0	1	0	0	0	0	0	0	0	0	0	0	0	0	0	0	0	0	0	1	0	0	0	0	1
pellet1_bin.676	7	Proteobacteria_p_Group	Proteobacteria	Alphaproteobacteria					0	0	0	0	0	0	0	0	0	0	0	0	0	1	0	0	0	3	0	0	1	0	0	0	0	1	5	0	0	0	0	0	5	0	1	1	2	0	0	4	0
pellets_co_bin.1158	7	Proteobacteria_p_Group	Proteobacteria	Alphaproteobacteria					0	0	0	0	0	0	0	0	0	0	0	1	0	3	0	1	0	1	0	0	4	2	0	0	0	0	13	0	0	0	0	0	5	0	0	0	0	0	0	8	0
pellets_co_bin.1374	7	Proteobacteria_p_Group	Proteobacteria	Alphaproteobacteria					0	0	0	0	0	0	0	0	0	0	0	0	0	0	0	0	0	0	0	0	0	0	0	0	0	0	0	0	0	0	0	0	0	0	0	0	0	0	0	0	0
pellets_co_bin.1693	7	Proteobacteria_p_Group	Proteobacteria	Alphaproteobacteria					0	0	0	0	0	0	0	0	0	0	0	0	0	1	0	1	0	0	0	0	0	0	0	0	0	0	3	0	0	0	0	0	10	0	0	0	1	1	0	3	2
pellets_co_bin.1848	7	Proteobacteria_p_Group	Proteobacteria	Alphaproteobacteria					0	0	0	0	0	0	0	0	0	0	0	0	0	0	0	0	0	1	0	0	0	0	0	0	0	0	0	0	0	0	0	0	0	0	0	0	0	0	0	0	0
pellets_co_bin.1867	7	Proteobacteria_p_Group	Proteobacteria	Alphaproteobacteria					0	0	0	0	0	0	0	0	0	0	0	0	0	1	0	0	0	1	0	0	6	0	0	0	0	1	6	0	0	0	0	0	20	0	0	5	0	0	0	7	0
pellets_co_bin.1869	7	Proteobacteria_p_Group	Proteobacteria	Alphaproteobacteria					0	0	0	0	0	2	0	0	0	0	0	0	0	3	1	1	0	2	0	2	1	1	0	0	0	0	8	0	0	0	0	0	30	0	0	5	0	4	1	12	0
pellets_co_bin.2468	7	Proteobacteria_p_Group	Proteobacteria	Alphaproteobacteria					0	0	1	0	0	0	0	0	0	0	0	0	0	1	0	0	0	1	0	0	2	0	0	0	0	1	8	0	0	0	0	0	28	0	0	4	0	0	0	17	0
pellets_co_bin.2493	7	Proteobacteria_p_Group	Proteobacteria	Alphaproteobacteria					0	0	0	0	0	0	0	0	0	0	0	1	0	1	0	0	0	4	0	0	0	0	0	0	0	0	3	0	0	0	0	0	10	1	0	1	1	2	2	3	2
pellets_co_bin.308	7	Proteobacteria_p_Group	Proteobacteria	Alphaproteobacteria					0	0	0	0	0	0	1	0	0	0	0	1	0	2	1	1	1	1	0	0	0	0	0	0	0	0	6	0	0	1	0	0	14	8	0	1	3	0	4	11	0
pellets_co_bin.310	7	Proteobacteria_p_Group	Proteobacteria	Alphaproteobacteria					0	0	0	0	0	0	0	0	0	0	0	0	0	1	4	1	1	1	0	5	0	4	0	0	0	0	3	0	0	0	0	0	31	0	0	0	1	9	2	3	1
pellets_co_bin.416	7	Proteobacteria_p_Group	Proteobacteria	Alphaproteobacteria					0	0	0	0	0	0	1	0	0	0	0	0	0	3	1	0	1	1	0	2	0	0	0	0	0	0	11	0	0	1	0	0	3	2	0	0	0	2	0	2	0
pellets_co_bin.546	7	Proteobacteria_p_Group	Proteobacteria	Alphaproteobacteria					0	0	0	0	0	0	0	0	0	0	0	0	0	1	0	0	0	1	0	0	0	0	0	0	0	0	3	0	0	0	0	0	11	2	0	2	1	2	2	6	1
xg0r1_bin.32	7	Proteobacteria_p_Group	Proteobacteria	Gammaproteobacteria	Enterobacterales	Enterobacteriaceae	Escherichia	coli	0	0	0	0	0	0	2	0	0	0	0	5	0	4	1	3	1	2	0	2	0	2	0	0	0	0	8	0	0	2	0	0	35	4	1	3	5	5	3	12	3
pellets_co_bin.252	8	Elusimicrobium_g	Elusimicrobia	Elusimicrobia	Elusimicrobiales	Elusimicrobiaceae	Elusimicrobium		0	0	0	0	0	0	0	0	0	0	0	0	0	2	0	0	0	1	0	0	0	0	0	0	0	0	7	0	0	0	0	0	2	0	0	3	0	0	0	2	0
pellet1_bin.147	9	Planctomycetes_p_Group	Planctomycetes	Planctomycetia	Planctomycetales	Planctomycetaceae			0	0	0	0	0	0	0	0	0	0	0	0	0	1	0	0	1	5	0	0	0	0	0	0	0	0	2	0	0	0	0	0	0	0	0	0	0	0	0	1	0
pellets_co_bin.2152	9	Planctomycetes_p_Group	Planctomycetes	Planctomycetia	Planctomycetales	Planctomycetaceae			0	0	0	0	0	0	0	0	0	0	0	0	0	0	0	0	0	1	0	0	0	0	0	0	0	0	0	0	0	0	0	0	0	0	0	0	0	0	0	0	0
pellet_dilute1_bin.34	10	Verrucomicrobia_p_Group	Verrucomicrobia	;Verrucomicrobiae	Verrucomicrobiales	Akkermansiaceae			0	0	0	0	0	0	0	0	0	0	0	0	0	0	0	0	0	0	0	0	0	0	0	0	0	0	0	0	0	0	0	0	0	0	0	0	0	0	0	0	0
pellet_dilute3_bin.542	10	Verrucomicrobia_p_Group	Verrucomicrobia						0	0	0	0	0	0	0	0	0	0	0	0	0	1	0	0	1	5	0	0	0	0	0	0	0	0	2	0	0	0	0	0	0	0	0	0	0	0	0	1	0
pellet2_bin.413	10	Verrucomicrobia_p_Group	Verrucomicrobia	;Verrucomicrobiae	Verrucomicrobiales	Akkermansiaceae			0	0	0	0	0	0	0	0	0	0	0	0	0	5	0	1	0	1	0	0	3	2	0	0	0	0	15	0	0	0	0	0	11	0	0	0	0	0	1	9	1
pellets_co_bin.1495	10	Verrucomicrobia_p_Group	Verrucomicrobia	Opitutae	Opitutales				0	0	0	0	0	4	0	0	0	0	0	0	0	3	2	0	0	2	0	0	1	3	0	0	0	1	11	0	0	0	0	0	18	0	0	4	0	3	1	5	1
pellets_co_bin.2122	10	Verrucomicrobia_p_Group	Verrucomicrobia	;Verrucomicrobiae	Verrucomicrobiales	Akkermansiaceae			0	0	0	0	0	0	0	0	0	0	2	2	0	2	1	0	0	5	0	1	5	1	0	0	1	0	6	0	0	0	0	0	18	1	0	2	0	2	0	7	1
pellets_co_bin.324	10	Verrucomicrobia_p_Group	Verrucomicrobia	Opitutae	Opitutales	Verrucomicrobiaceae			0	0	0	0	0	0	0	0	0	0	0	0	0	1	0	0	0	1	0	0	0	0	0	0	0	0	2	0	0	0	0	0	5	0	0	1	0	0	0	1	0
pellets_co_bin.34	10	Verrucomicrobia_p_Group	Verrucomicrobia	;Verrucomicrobiae	Verrucomicrobiales	Akkermansiaceae			0	0	0	0	0	0	0	0	0	0	0	0	0	0	0	0	0	0	0	0	0	0	0	0	0	0	0	0	0	0	0	0	0	0	0	0	0	0	0	0	0
pellets_co_bin.364	10	Verrucomicrobia_p_Group	Verrucomicrobia	;Verrucomicrobiae	Verrucomicrobiales	Akkermansiaceae			0	0	0	0	0	1	0	0	0	0	1	0	0	1	0	2	0	3	0	0	0	2	0	0	0	0	3	0	0	1	0	0	5	0	0	2	1	0	1	6	0
pellet_dilute1_bin.182	11	Lentisphaerae_p_Group	Lentisphaerae						0	0	0	0	0	1	0	0	0	0	0	0	0	1	0	0	0	2	0	0	1	0	0	0	0	0	5	0	0	0	0	0	8	0	0	1	0	0	0	1	0
pellet_dilute1_bin.253	11	Lentisphaerae_p_Group	Lentisphaerae						0	0	0	0	0	0	0	0	0	0	0	0	0	1	0	0	0	0	0	0	0	0	0	0	0	0	3	0	0	0	0	0	9	0	0	1	0	0	0	1	0
pellet_dilute2_bin.115	11	Lentisphaerae_p_Group	Lentisphaerae						0	0	0	0	0	0	0	0	0	0	0	1	0	1	0	0	0	3	0	0	0	0	0	0	0	0	4	0	0	3	0	0	26	2	0	0	0	1	3	7	2
pellet_dilute3_bin.418	11	Lentisphaerae_p_Group	Lentisphaerae						0	0	0	0	0	0	0	0	0	0	0	0	0	1	0	0	0	3	0	0	0	0	0	0	0	0	5	0	0	0	0	0	6	2	0	2	0	0	0	2	0
pellet2_bin.486	11	Lentisphaerae_p_Group	Lentisphaerae						0	0	0	1	0	0	0	0	0	0	0	0	0	1	0	0	0	1	0	0	1	0	0	0	0	0	9	0	0	0	0	0	8	0	0	0	0	0	0	2	0
pellet2_bin.512	11	Lentisphaerae_p_Group	Lentisphaerae						0	0	0	0	0	0	0	0	0	0	0	0	0	1	0	0	0	3	0	0	0	0	0	0	0	0	2	0	0	0	0	0	3	0	0	2	0	0	0	0	1
pellet3_bin.195	11	Lentisphaerae_p_Group	Lentisphaerae						0	0	0	0	0	0	0	0	0	0	0	0	0	2	0	0	0	2	0	0	2	0	0	0	0	0	2	0	0	0	0	0	5	6	0	0	0	0	1	2	0
pellet3_bin.309	11	Lentisphaerae_p_Group	Lentisphaerae						0	0	0	0	0	0	0	0	0	0	0	1	0	1	0	0	0	4	0	0	1	0	0	0	0	0	8	0	0	0	0	0	14	1	0	1	0	0	2	7	0
pellet3_bin.576	11	Lentisphaerae_p_Group	Lentisphaerae						0	0	0	0	0	0	1	0	0	0	0	0	0	1	0	0	1	1	0	0	0	1	0	0	0	0	3	0	0	0	0	0	22	14	0	0	0	1	1	8	0
pellets_co_bin.1039	11	Lentisphaerae_p_Group	Lentisphaerae						0	0	0	0	0	0	0	0	0	0	0	0	0	0	0	0	0	5	0	0	0	0	0	0	0	0	0	0	0	0	0	0	0	0	0	0	0	0	0	0	0
pellets_co_bin.1123	11	Lentisphaerae_p_Group	Lentisphaerae						0	0	0	0	0	0	0	0	0	0	0	0	0	0	0	0	0	2	0	0	1	0	0	0	0	0	7	0	0	0	0	0	5	2	0	1	0	0	0	1	0
pellets_co_bin.1233	11	Lentisphaerae_p_Group	Lentisphaerae						0	0	0	0	0	0	0	0	0	0	0	0	0	1	0	0	0	3	0	0	1	0	0	0	0	0	8	0	0	0	0	0	8	0	0	1	0	0	0	11	0
pellets_co_bin.1244	11	Lentisphaerae_p_Group	Lentisphaerae						0	0	0	0	0	0	0	0	0	0	0	0	0	1	0	1	0	2	0	0	3	1	0	0	0	0	4	0	0	0	0	0	9	0	0	1	0	0	0	1	0
pellets_co_bin.1309	11	Lentisphaerae_p_Group	Lentisphaerae						0	0	0	0	0	0	0	0	0	0	0	0	0	1	0	0	0	5	0	0	0	0	0	0	0	0	2	0	0	0	0	0	3	1	0	2	0	0	0	2	0
pellets_co_bin.1320	11	Lentisphaerae_p_Group	Lentisphaerae						0	0	0	0	0	0	0	0	0	0	0	1	0	3	0	0	0	2	0	0	0	0	0	0	0	1	6	0	0	0	0	0	10	1	0	0	0	0	0	2	0
pellets_co_bin.1512	11	Lentisphaerae_p_Group	Lentisphaerae						0	0	0	0	0	0	0	0	0	0	0	0	0	1	0	0	0	1	0	0	0	0	0	0	0	0	4	0	0	0	0	0	0	0	0	3	0	0	0	0	0
pellets_co_bin.1765	11	Lentisphaerae_p_Group	Lentisphaerae						0	0	0	0	0	0	0	0	0	0	0	2	0	4	0	0	0	1	0	0	0	0	0	0	0	0	10	0	0	2	0	0	6	1	0	0	0	0	0	1	0
pellets_co_bin.1998	11	Lentisphaerae_p_Group	Lentisphaerae						0	0	0	0	0	0	0	0	0	0	0	0	0	0	0	0	0	2	0	0	0	0	0	0	0	0	0	0	0	0	0	0	0	0	0	2	0	0	0	0	0
pellets_co_bin.2376	11	Lentisphaerae_p_Group	Lentisphaerae						0	0	0	0	0	1	0	0	0	0	0	0	0	1	0	0	1	3	0	0	0	0	0	0	0	0	3	0	0	0	0	0	0	0	0	1	0	0	0	1	0
pellets_co_bin.57	11	Lentisphaerae_p_Group	Lentisphaerae						0	0	0	0	0	0	0	0	0	0	0	0	0	0	0	0	0	2	0	0	0	0	0	0	0	0	0	0	0	0	0	0	0	0	1	1	0	0	0	1	0
pellets_co_bin.946	11	Lentisphaerae_p_Group	Lentisphaerae						0	0	0	0	0	0	0	0	0	0	0	0	0	1	0	0	0	5	0	0	0	4	0	0	0	0	3	0	0	0	0	0	0	0	1	1	0	0	0	10	0
ag0r3_bin.38	12	Spirochaetes_p_Group	Spirochaetes	Spirochaetia	Spirochaetales	Spirochaetaceae	Treponema		0	0	0	0	0	2	0	0	0	0	0	0	0	1	3	0	0	2	0	0	2	0	0	0	1	0	10	0	0	0	0	0	8	0	0	4	0	0	0	5	0
NoAnti_co_megahit_xg0r2_bin.47	12	Spirochaetes_p_Group	Spirochaetes	Spirochaetia	Spirochaetales	Spirochaetaceae	Treponema	bryantii	0	0	0	0	0	0	0	0	0	0	0	0	0	0	0	0	0	2	0	0	0	0	0	0	0	0	0	0	0	0	0	0	0	0	0	1	0	0	0	0	0
pellet_dilute3_bin.164	12	Spirochaetes_p_Group	Spirochaetes	Spirochaetia	Spirochaetales	Spirochaetaceae			0	0	0	0	0	0	0	0	0	0	0	0	0	3	1	0	0	1	0	0	0	1	0	0	0	0	9	0	0	0	0	0	10	2	0	5	0	0	4	7	1
pellets_co_bin.1328	12	Spirochaetes_p_Group	Spirochaetes	Spirochaetia	Spirochaetales	Spirochaetaceae			0	0	0	0	0	0	0	0	0	0	0	0	0	1	0	0	0	5	0	0	1	0	0	0	0	0	2	0	1	0	0	0	3	0	0	1	0	0	0	0	0
pellets_co_bin.2453	12	Spirochaetes_p_Group	Spirochaetes	Spirochaetia	Spirochaetales	Spirochaetaceae			0	0	0	0	0	0	1	0	0	0	0	0	0	3	0	0	0	1	0	0	0	0	0	0	0	0	10	0	0	2	0	0	8	0	0	0	0	0	0	4	0
pellets_co_bin.487	12	Spirochaetes_p_Group	Spirochaetes	Spirochaetia	Spirochaetales	Spirochaetaceae	Treponema	bryantii	0	0	0	0	0	0	0	0	0	0	0	0	0	1	0	0	0	1	0	0	0	0	0	0	0	0	2	0	0	0	0	0	3	0	0	5	0	0	0	4	0
pellet_dilute2_bin.532	13	Lentimicrobiaceae_f_Group	Bacteroidetes	Bacteroidia	Bacteroidales	Lentimicrobiaceae			0	0	0	0	0	0	0	0	0	0	0	0	0	1	0	0	0	3	0	0	0	0	0	0	0	1	2	0	0	0	0	0	3	0	0	1	0	0	0	1	0
pellet_dilute3_bin.656	13	Lentimicrobiaceae_f_Group	Bacteroidetes	Bacteroidia	Bacteroidales	Lentimicrobiaceae			0	0	3	0	0	3	0	0	0	0	0	20	0	1	6	4	0	2	0	0	0	0	0	0	0	0	6	0	0	17	1	0	3	1	0	1	0	1	0	3	0
pellet1_bin.228	13	Lentimicrobiaceae_f_Group	Bacteroidetes	Bacteroidia	Bacteroidales	Lentimicrobiaceae			0	0	0	0	0	0	1	0	0	0	0	2	0	7	0	1	1	2	0	0	0	0	0	0	0	0	10	0	0	1	0	0	27	2	0	1	0	1	2	6	2
pellet1_bin.458	13	Lentimicrobiaceae_f_Group	Bacteroidetes	Bacteroidia	Bacteroidales	Lentimicrobiaceae			0	0	0	0	0	0	2	0	0	0	0	0	0	3	1	1	1	1	0	0	0	3	0	0	0	0	8	0	0	1	0	0	21	2	0	3	2	2	2	11	2
ag10r3_bin.27	14	Bacteroidales_o_Group1	Bacteroidetes	Bacteroidia	Bacteroidales				0	0	0	0	0	0	1	0	0	0	3	2	0	2	5	0	0	6	0	1	10	2	0	0	1	0	11	0	0	0	0	0	26	1	0	2	0	3	0	12	1
ag5r3_bin.27	14	Bacteroidales_o_Group1	Bacteroidetes	Bacteroidia	Bacteroidales				0	0	0	0	0	0	0	0	0	0	0	0	0	5	3	0	0	1	0	1	1	3	0	0	0	1	15	0	0	0	0	0	23	0	0	3	0	1	1	13	0
rg0r2_cm_bin.168	14	Bacteroidales_o_Group1	Bacteroidetes	Bacteroidia	Bacteroidales				0	0	0	0	0	1	0	0	0	0	0	0	0	4	0	1	0	2	0	1	0	1	0	0	0	1	13	0	0	0	0	0	8	0	0	3	0	2	0	5	1
ag0r2_cm_bin.170	15	Bacteroidales_o_Group2	Bacteroidetes	Bacteroidia	Bacteroidales				0	0	0	0	0	0	0	0	0	0	0	0	0	0	0	0	0	6	0	0	0	0	0	0	0	0	0	0	0	0	0	0	0	0	0	1	1	0	0	1	0
ag10r3_bin.44	15	Bacteroidales_o_Group2	Bacteroidetes	Bacteroidia	Bacteroidales				0	0	0	0	0	0	1	0	0	0	0	27	0	2	1	1	1	1	0	2	0	0	0	0	0	0	4	0	0	7	0	0	46	23	0	1	0	3	12	10	1
ag5r3_bin.33	15	Bacteroidales_o_Group2	Bacteroidetes	Bacteroidia	Bacteroidales				0	0	0	0	0	0	0	0	0	0	0	0	0	2	0	0	0	4	0	1	2	0	0	0	0	0	7	0	0	0	0	0	6	0	0	5	0	1	1	7	0
pellet2_bin.445	15	Bacteroidales_o_Group2	Bacteroidetes	Bacteroidia	Bacteroidales				0	0	0	0	0	0	0	0	0	0	0	0	0	0	0	0	1	2	0	0	0	0	0	0	0	0	0	0	0	0	0	0	3	0	0	1	0	0	0	1	0
pellets_co_bin.1311	15	Bacteroidales_o_Group2	Bacteroidetes	Bacteroidia	Bacteroidales				0	0	0	0	0	0	1	0	0	0	0	4	0	1	2	2	1	2	0	0	0	4	0	0	0	0	5	0	0	0	0	0	12	6	0	3	2	0	2	8	0
rg0r3_bin.54	15	Bacteroidales_o_Group2	Bacteroidetes	Bacteroidia	Bacteroidales				0	0	0	0	0	0	0	0	0	0	0	0	0	1	1	0	0	1	0	0	1	0	0	0	0	0	3	0	0	0	0	0	16	0	0	2	0	0	0	9	0
NoAnti_co_megahit_rg10r3_bin.91	16	Bacteroidales_o_Group3	Bacteroidetes	Bacteroidia	Bacteroidales				0	0	0	0	0	0	0	0	0	0	0	0	0	4	2	0	0	1	0	0	0	2	0	0	0	1	13	0	0	0	0	0	16	2	0	3	0	0	1	8	0
pellet3_bin.106	16	Bacteroidales_o_Group3	Bacteroidetes	Bacteroidia	Bacteroidales				0	0	0	0	0	0	0	0	0	0	0	1	1	2	0	1	0	3	0	1	19	0	0	0	0	0	4	0	0	0	0	0	12	2	0	0	0	3	3	5	1
pellets_co_bin.1388	16	Bacteroidales_o_Group3	Bacteroidetes	Bacteroidia	Bacteroidales				0	0	1	0	0	0	0	0	0	0	0	0	0	1	0	0	0	5	0	1	2	0	0	0	0	1	5	0	0	0	0	0	6	0	0	2	0	1	0	3	0
pellets_co_bin.1584	16	Bacteroidales_o_Group3	Bacteroidetes	Bacteroidia	Bacteroidales				0	0	0	0	0	0	0	0	0	0	0	0	0	1	0	0	0	3	0	1	1	0	0	0	0	0	2	0	0	0	0	0	0	0	0	2	0	1	0	0	0
pellets_co_bin.552	16	Bacteroidales_o_Group3	Bacteroidetes	Bacteroidia	Bacteroidales				0	0	0	0	0	0	0	0	0	0	0	4	0	1	0	1	0	4	0	0	0	0	0	0	0	0	2	0	0	1	0	0	11	1	0	0	0	1	0	0	0
pellets_co_bin.639	16	Bacteroidales_o_Group3	Bacteroidetes	Bacteroidia	Bacteroidales				0	0	0	0	0	0	0	0	0	0	0	0	0	1	0	0	0	1	0	0	0	0	0	0	0	0	3	0	0	0	0	0	6	0	0	2	0	0	0	0	0
pellets_co_bin.794	16	Bacteroidales_o_Group3	Bacteroidetes	Bacteroidia	Bacteroidales				0	0	1	0	0	0	0	0	0	0	0	0	0	0	0	0	0	4	0	0	0	0	0	3	0	0	2	0	0	0	0	0	0	0	0	0	0	0	0	0	0
ag0r2_cm_bin.145	17	Bacteroidales_o_Group4	Bacteroidetes	Bacteroidia	Bacteroidales				0	0	0	0	0	0	0	0	0	0	0	14	0	2	2	0	0	10	0	0	0	2	1	0	0	0	4	0	0	1	0	0	25	7	0	0	0	0	12	7	0
pellet_dilute1_bin.201	17	Bacteroidales_o_Group4	Bacteroidetes	Bacteroidia	Bacteroidales				0	0	0	0	0	1	0	0	0	0	0	0	0	4	1	0	0	4	0	2	0	5	0	0	1	1	12	0	0	1	0	0	25	0	0	6	0	3	1	10	2
pellet_dilute1_bin.215	17	Bacteroidales_o_Group4	Bacteroidetes	Bacteroidia	Bacteroidales				0	1	0	0	0	9	0	0	0	0	3	1	0	2	1	3	0	8	0	1	4	3	0	0	2	0	4	0	0	0	0	0	0	0	0	1	1	0	0	1	0
pellet_dilute1_bin.353	17	Bacteroidales_o_Group4	Bacteroidetes	Bacteroidia	Bacteroidales				0	0	0	0	0	0	0	0	0	0	0	1	0	2	1	0	0	3	0	0	1	0	0	0	0	0	15	0	0	0	0	0	15	1	0	2	0	0	0	8	0
pellet_dilute1_bin.629	17	Bacteroidales_o_Group4	Bacteroidetes	Bacteroidia	Bacteroidales				0	0	0	0	0	0	0	0	0	0	0	0	0	0	0	0	0	0	0	0	0	0	0	0	0	0	0	0	0	0	0	0	0	0	0	0	0	0	0	0	0
pellet_dilute3_bin.478	17	Bacteroidales_o_Group4	Bacteroidetes	Bacteroidia	Bacteroidales				0	0	4	0	0	0	0	0	0	0	0	1	0	3	0	1	0	13	0	0	11	0	0	0	1	0	10	0	0	3	0	0	6	0	1	7	0	0	0	5	1
pellet2_bin.372	17	Bacteroidales_o_Group4	Bacteroidetes	Bacteroidia	Bacteroidales				0	0	0	0	0	0	0	0	0	0	0	0	0	3	0	1	0	7	0	0	3	1	0	0	0	0	5	0	0	0	0	0	0	0	0	2	0	2	0	1	0
pellets_co_bin.2338	17	Bacteroidales_o_Group4	Bacteroidetes	Bacteroidia	Bacteroidales				0	0	0	0	0	0	0	0	0	0	0	0	0	0	0	0	1	5	0	0	0	0	0	0	0	0	0	0	0	0	0	0	0	0	0	2	0	0	1	1	0
pellets_co_bin.380	17	Bacteroidales_o_Group4	Bacteroidetes	Bacteroidia	Bacteroidales	Tannerellaceae	Parabacteroides	distasonis	0	0	0	0	0	0	0	0	0	0	0	5	0	2	3	2	1	2	0	0	0	1	0	0	0	0	5	0	0	1	0	0	39	6	1	2	2	2	3	4	2
NoAnti_co_megahit_ag0r3_bin.109	18	Bacteroidaceae_f_Group	Bacteroidetes	Bacteroidia	Bacteroidales	Bacteroidaceae	Bacteroides		0	0	4	0	0	1	0	0	0	1	0	1	0	1	1	2	0	4	0	0	1	4	0	0	2	0	6	0	0	2	0	0	20	3	0	1	0	1	3	8	1
pellet2_bin.309	18	Bacteroidaceae_f_Group	Bacteroidetes	Bacteroidia	Bacteroidales	Bacteroidaceae	Mediterranea	massiliensis	0	0	0	0	0	0	0	0	0	0	0	0	0	4	0	0	0	0	0	0	0	0	0	0	0	0	11	0	0	0	0	0	4	0	0	0	0	0	0	1	0
pellets_co_bin.1183	18	Bacteroidaceae_f_Group	Bacteroidetes	Bacteroidia	Bacteroidales	Bacteroidaceae	Bacteroides		0	0	0	0	0	0	0	0	0	0	0	0	0	1	0	0	0	1	0	0	2	0	0	0	0	0	3	0	0	0	0	0	10	0	0	3	0	0	0	3	0
pellets_co_bin.1890	18	Bacteroidaceae_f_Group	Bacteroidetes	Bacteroidia	Bacteroidales	Bacteroidaceae	Mediterranea	massiliensis	0	0	0	0	0	0	1	0	0	0	0	0	0	1	0	0	1	3	0	0	0	0	0	0	0	0	3	0	0	0	0	1	0	5	0	0	0	0	1	2	0
pellets_co_bin.2367	18	Bacteroidaceae_f_Group	Bacteroidetes	Bacteroidia	Bacteroidales	Bacteroidaceae	Bacteroides		0	0	0	0	0	0	0	0	0	0	0	0	0	3	0	0	0	4	0	0	7	0	0	0	0	0	10	0	0	0	0	0	4	2	0	2	0	0	0	8	0
xg0r2_bin.17	18	Bacteroidaceae_f_Group	Bacteroidetes	Bacteroidia	Bacteroidales	Bacteroidaceae	Bacteroides		0	0	0	0	0	0	0	0	0	0	0	0	0	1	1	1	0	3	0	0	3	0	0	0	0	0	3	0	0	0	0	0	0	0	0	3	0	0	0	1	0
ag10r3_bin.38	19	Prevotella_g_Group	Bacteroidetes	Bacteroidia	Bacteroidales	Prevotellaceae	Prevotella	sp. NE3005	0	0	1	0	0	0	0	0	0	0	0	1	0	3	1	2	0	7	0	7	0	2	0	0	0	0	11	0	0	0	0	0	12	0	0	1	1	4	1	3	0
ag5r3_bin.39	19	Prevotella_g_Group	Bacteroidetes	Bacteroidia	Bacteroidales	Prevotellaceae	Prevotella	ruminicola	0	0	0	0	0	0	0	0	0	0	0	2	0	1	0	1	1	6	0	0	0	0	0	0	0	0	1	0	0	1	0	0	6	1	0	1	0	0	0	1	0
bg5r2_bin.28	19	Prevotella_g_Group	Bacteroidetes	Bacteroidia	Bacteroidales	Bacteroidaceae			0	0	0	0	0	0	0	0	0	0	0	0	0	1	0	0	0	2	0	0	0	0	0	0	0	0	2	0	0	0	0	0	12	0	0	2	1	2	2	3	2
bg5r2_bin.29	19	Prevotella_g_Group	Bacteroidetes	Bacteroidia	Bacteroidales	Prevotellaceae	Prevotella	ruminicola KHT3	0	0	0	0	0	0	0	0	0	0	0	0	0	3	0	0	0	7	0	0	5	0	1	0	0	0	11	0	0	0	0	0	9	0	0	3	0	1	0	3	0
NoAnti_co_megahit_ag0r3_bin.68	19	Prevotella_g_Group	Bacteroidetes	Bacteroidia	Bacteroidales	Prevotellaceae	Prevotella		0	0	0	0	0	0	0	0	0	0	0	0	0	2	0	0	0	2	0	0	0	1	0	0	0	0	5	0	0	0	0	0	10	0	0	5	0	0	0	1	0
NoAnti_co_megahit_bin.220	19	Prevotella_g_Group	Bacteroidetes	Bacteroidia	Bacteroidales	Prevotellaceae	Prevotella		0	0	1	0	0	0	0	0	0	0	0	9	0	1	0	0	0	2	0	0	2	0	0	0	0	0	2	0	0	0	0	0	6	6	0	2	0	0	1	0	0
rg0r3_bin.56	19	Prevotella_g_Group	Bacteroidetes	Bacteroidia	Bacteroidales	Prevotellaceae	Prevotella		0	0	0	0	0	0	0	0	0	0	0	0	0	0	0	0	0	0	0	0	0	0	0	0	0	0	0	0	0	0	0	0	0	0	0	0	0	0	0	0	0
rg10r3_bin.55	19	Prevotella_g_Group	Bacteroidetes	Bacteroidia	Bacteroidales	Prevotellaceae	Prevotella		0	0	0	0	0	0	0	0	0	0	0	0	0	1	0	0	0	4	0	0	1	0	0	0	0	0	3	0	0	0	0	0	0	0	0	0	0	0	0	1	0
ag5r3_bin.25	20	Bacteroidales_o_Group5	Bacteroidetes	Bacteroidia	Bacteroidales				0	0	0	0	0	0	0	0	0	0	0	0	0	2	0	0	0	4	0	1	16	0	1	0	0	0	13	0	0	0	0	0	25	0	0	2	0	2	2	7	0
NoAnti_co_megahit_bin.256	20	Bacteroidales_o_Group5	Bacteroidetes	Bacteroidia	Bacteroidales				0	0	0	0	0	0	0	0	0	0	0	0	0	0	0	0	0	3	0	0	0	0	0	0	0	0	0	0	0	0	0	0	0	0	0	0	0	0	0	1	0
pellet_dilute1_bin.486	20	Bacteroidales_o_Group5	Bacteroidetes	Bacteroidia	Bacteroidales				0	0	1	0	0	0	0	0	0	0	0	1	0	2	0	0	0	1	0	0	12	0	0	0	0	0	4	0	0	0	0	0	0	0	0	4	0	0	0	0	0
pellet_dilute1_bin.533	20	Bacteroidales_o_Group5	Bacteroidetes	Bacteroidia	Bacteroidales				0	0	0	0	0	0	1	0	0	0	0	2	0	1	0	0	1	2	0	0	0	0	0	0	0	0	13	0	0	1	0	0	11	4	0	3	1	0	2	6	0
pellet_dilute1_bin.677	20	Bacteroidales_o_Group5	Bacteroidetes	Bacteroidia	Bacteroidales				0	1	0	0	0	3	0	2	0	0	5	2	0	4	2	7	0	7	0	0	6	3	0	0	2	1	16	0	0	4	0	0	0	0	0	1	1	0	0	1	1
pellet_dilute2_bin.223	20	Bacteroidales_o_Group5	Bacteroidetes	Bacteroidia	Bacteroidales				0	0	0	0	0	0	0	0	0	0	0	0	0	1	0	0	1	4	0	0	5	0	0	0	0	0	6	0	0	1	0	0	3	0	0	0	1	0	0	3	0
pellet_dilute2_bin.552	20	Bacteroidales_o_Group5	Bacteroidetes	Bacteroidia	Bacteroidales				0	0	0	0	0	0	0	0	0	0	0	0	1	2	1	0	0	1	0	0	0	8	0	0	0	0	2	0	0	1	0	0	8	0	0	0	2	0	0	2	0
pellet_dilute2_bin.559	20	Bacteroidales_o_Group5	Bacteroidetes	Bacteroidia	Bacteroidales				0	0	0	0	0	0	0	0	0	0	0	0	0	1	0	51	0	5	0	0	1	0	0	0	0	0	2	0	0	0	0	0	6	7	0	0	0	3	3	3	0
pellet_dilute3_bin.462	20	Bacteroidales_o_Group5	Bacteroidetes	Bacteroidia	Bacteroidales				0	0	0	0	0	0	0	0	0	0	0	0	0	1	0	0	1	4	0	0	1	2	0	0	0	0	4	0	0	1	0	0	20	7	0	0	0	3	5	0	1
pellet1_bin.124	20	Bacteroidales_o_Group5	Bacteroidetes	Bacteroidia	Bacteroidales				0	0	0	0	0	0	1	0	0	0	0	7	0	1	0	0	1	1	0	0	0	0	0	1	0	0	3	0	0	1	0	0	12	16	0	1	0	0	2	0	0
pellet2_bin.315	20	Bacteroidales_o_Group5	Bacteroidetes	Bacteroidia	Bacteroidales				0	0	0	0	0	2	0	0	0	0	0	0	0	1	0	2	0	3	0	0	2	0	0	0	0	0	4	0	0	1	0	0	0	0	0	1	0	0	0	2	0
pellet2_bin.559	20	Bacteroidales_o_Group5	Bacteroidetes	Bacteroidia	Bacteroidales				0	0	0	0	0	0	1	0	0	0	0	8	0	1	0	0	1	1	0	0	0	0	0	1	0	0	4	0	0	1	0	0	12	18	0	1	0	0	2	0	0
pellet3_bin.183	20	Bacteroidales_o_Group5	Bacteroidetes	Bacteroidia	Bacteroidales				0	0	0	0	0	0	0	0	0	0	0	1	0	2	1	0	0	3	0	0	0	0	0	0	0	0	4	0	0	0	0	0	16	5	0	0	0	0	9	5	0
pellet3_bin.556	20	Bacteroidales_o_Group5	Bacteroidetes	Bacteroidia	Bacteroidales				0	0	0	0	0	0	0	0	0	0	0	0	0	0	0	0	0	7	0	0	0	0	0	0	0	0	1	0	0	0	0	0	7	0	0	0	0	1	0	1	1
pellets_co_bin.160	20	Bacteroidales_o_Group5	Bacteroidetes	Bacteroidia	Bacteroidales				0	0	0	0	0	0	0	0	0	0	0	3	0	1	0	4	1	4	0	0	0	0	0	0	0	0	3	0	0	1	0	0	12	6	0	0	0	5	6	1	0
pellets_co_bin.1642	20	Bacteroidales_o_Group5	Bacteroidetes	Bacteroidia	Bacteroidales				0	0	0	0	0	0	0	0	0	0	0	1	0	1	2	2	0	8	0	1	0	3	0	0	0	0	6	0	0	0	0	0	26	4	0	0	4	3	4	9	1
rg10r3_bin.51	20	Bacteroidales_o_Group5	Bacteroidetes	Bacteroidia	Bacteroidales			Closet balst hit to rpS3 was Bacteroidales bacterium WCE2008 (76% identity)	0	0	0	0	0	0	0	0	0	0	0	0	0	2	0	0	0	7	0	0	0	0	0	0	0	0	4	0	0	2	0	0	26	4	0	0	0	12	6	3	1
rg10r3_bin.72	20	Bacteroidales_o_Group5	Bacteroidetes	Bacteroidia	Bacteroidales				0	0	0	0	0	6	0	0	0	0	0	0	0	2	0	2	0	3	0	0	2	0	0	0	0	0	5	0	0	1	0	0	0	0	0	2	0	0	0	2	0
ag0r2_cm_bin.157	21	Rikenellaceae_f_Group	Bacteroidetes	Bacteroidia	Bacteroidales	Rikenellaceae			0	0	0	0	0	0	0	0	0	0	0	0	0	2	0	0	0	6	0	0	0	0	0	0	0	0	4	0	0	0	0	0	9	3	0	1	1	0	1	2	0
ag0r2_cm_bin.167	21	Rikenellaceae_f_Group	Bacteroidetes	Bacteroidia	Bacteroidales	Rikenellaceae			0	0	0	0	0	0	0	0	0	0	0	0	0	1	0	1	0	8	0	0	1	0	0	0	0	0	4	0	0	7	0	0	17	7	0	0	0	0	3	4	0
ag0r2_cm_bin.31	21	Rikenellaceae_f_Group	Bacteroidetes	Bacteroidia	Bacteroidales	Rikenellaceae			0	0	0	0	0	0	0	0	0	0	0	4	0	1	0	0	1	3	0	0	0	0	0	0	0	0	3	0	0	1	0	0	9	7	0	0	0	0	2	1	0
bg0r2_cm_bin.72	21	Rikenellaceae_f_Group	Bacteroidetes	Bacteroidia	Bacteroidales	Rikenellaceae			0	0	0	0	0	0	1	0	0	0	0	4	0	2	1	0	1	1	0	0	0	1	0	1	0	0	3	0	0	2	0	0	19	7	2	1	4	1	1	0	0
pellet_dilute1_bin.545	21	Rikenellaceae_f_Group	Bacteroidetes	Bacteroidia	Bacteroidales	Rikenellaceae			0	0	0	0	0	0	0	0	0	0	0	6	0	2	1	0	0	7	0	0	0	3	1	0	0	0	4	0	0	0	0	0	29	5	0	0	0	4	6	3	0
pellet_dilute1_bin.614	21	Rikenellaceae_f_Group	Bacteroidetes	Bacteroidia	Bacteroidales	Rikenellaceae			0	0	0	0	0	0	0	0	0	0	0	0	0	1	0	0	0	5	0	0	0	0	0	0	0	0	4	0	0	1	0	0	15	2	0	0	0	3	4	7	0
pellet1_bin.302	21	Rikenellaceae_f_Group	Bacteroidetes	Bacteroidia	Bacteroidales	Rikenellaceae			0	0	0	0	0	0	0	0	0	0	0	1	0	1	0	0	0	4	0	0	0	0	0	0	0	0	4	0	0	5	0	0	19	3	0	4	0	1	5	9	2
pellet1_bin.316	21	Rikenellaceae_f_Group	Bacteroidetes	Bacteroidia	Bacteroidales	Rikenellaceae			0	0	0	0	0	0	1	0	0	0	0	1	0	2	0	0	1	0	0	0	0	0	0	0	0	0	8	0	0	1	0	0	21	10	0	0	0	0	1	11	1
pellet1_bin.336	21	Rikenellaceae_f_Group	Bacteroidetes	Bacteroidia	Bacteroidales	Rikenellaceae			0	0	0	0	0	0	0	0	0	0	0	0	0	0	0	0	1	1	0	0	0	0	0	0	0	0	0	0	0	0	0	0	0	0	1	0	0	0	0	1	0
pellet1_bin.618	21	Rikenellaceae_f_Group	Bacteroidetes	Bacteroidia	Bacteroidales	Rikenellaceae			0	0	0	0	0	0	1	0	0	0	0	0	0	3	0	2	1	1	0	1	0	2	0	1	0	0	11	0	0	4	0	0	25	6	0	0	3	1	1	9	2
pellet2_bin.243	21	Rikenellaceae_f_Group	Bacteroidetes	Bacteroidia	Bacteroidales	Rikenellaceae			0	0	0	0	0	0	1	0	0	0	0	1	0	1	0	0	1	1	0	0	0	2	0	0	0	0	4	0	0	0	0	0	16	9	0	0	0	0	1	9	1
pellet2_bin.265	21	Rikenellaceae_f_Group	Bacteroidetes	Bacteroidia	Bacteroidales	Rikenellaceae			0	0	0	0	0	0	0	0	0	0	0	0	0	0	0	0	0	1	0	0	0	0	0	0	0	0	0	0	0	0	0	0	0	0	0	0	0	0	0	1	0
pellet3_bin.285	21	Rikenellaceae_f_Group	Bacteroidetes	Bacteroidia	Bacteroidales	Rikenellaceae			0	0	0	0	0	0	0	0	0	0	0	0	0	1	0	0	0	4	0	0	0	0	0	0	0	0	3	0	0	1	0	0	7	4	0	1	0	3	0	1	0
pellet3_bin.444	21	Rikenellaceae_f_Group	Bacteroidetes	Bacteroidia	Bacteroidales	Rikenellaceae			0	0	0	0	0	0	0	0	0	0	0	0	0	0	0	0	0	5	0	0	0	0	0	0	0	0	5	0	0	0	0	0	0	0	0	2	0	0	0	0	0
pellets_co_bin.116	21	Rikenellaceae_f_Group	Bacteroidetes	Bacteroidia	Bacteroidales	Rikenellaceae			0	0	0	0	0	0	1	0	0	0	0	1	0	1	0	0	1	1	0	0	0	0	0	0	0	0	7	0	0	0	0	0	14	2	0	0	0	0	0	1	1
pellets_co_bin.1291	21	Rikenellaceae_f_Group	Bacteroidetes	Bacteroidia	Bacteroidales	Rikenellaceae			0	0	0	0	0	0	1	0	0	0	0	5	0	1	0	1	1	1	0	0	0	0	0	0	0	0	3	0	0	1	0	0	12	18	1	1	0	0	3	0	0
pellets_co_bin.1398	21	Rikenellaceae_f_Group	Bacteroidetes	Bacteroidia	Bacteroidales	Rikenellaceae			0	0	0	0	0	1	0	0	0	0	2	1	0	1	4	11	0	4	0	1	0	3	0	0	2	0	3	0	0	0	0	0	5	0	0	3	5	0	0	2	1
pellets_co_bin.1636	21	Rikenellaceae_f_Group	Bacteroidetes	Bacteroidia	Bacteroidales	Rikenellaceae			0	0	0	0	0	0	0	0	0	0	0	0	0	3	0	0	1	1	0	0	0	0	0	0	0	0	3	0	0	0	0	0	0	0	1	0	0	0	0	1	0
pellets_co_bin.204	21	Rikenellaceae_f_Group	Bacteroidetes	Bacteroidia	Bacteroidales	Rikenellaceae			0	0	0	0	0	0	1	0	0	0	0	2	0	5	2	2	1	1	0	0	0	3	0	0	0	0	7	0	0	0	0	0	8	4	0	0	0	0	0	3	0
pellets_co_bin.2244	21	Rikenellaceae_f_Group	Bacteroidetes	Bacteroidia	Bacteroidales	Rikenellaceae			0	0	0	0	0	0	0	0	0	0	0	0	0	3	0	0	1	0	0	0	0	0	0	1	0	0	4	0	0	0	0	0	0	0	1	0	0	0	0	1	0
pellets_co_bin.2323	21	Rikenellaceae_f_Group	Bacteroidetes	Bacteroidia	Bacteroidales	Rikenellaceae			0	0	0	0	0	0	0	0	0	0	0	4	0	1	0	1	0	1	0	0	1	0	0	0	0	0	3	0	0	0	0	0	10	2	0	0	0	2	0	3	0
pellets_co_bin.243	21	Rikenellaceae_f_Group	Bacteroidetes	Bacteroidia	Bacteroidales	Rikenellaceae			0	0	0	0	0	0	0	0	0	0	0	0	0	0	0	0	0	3	0	0	0	0	0	0	0	0	0	0	0	0	0	0	3	0	0	1	0	0	0	3	0
pellets_co_bin.2575	21	Rikenellaceae_f_Group	Bacteroidetes	Bacteroidia	Bacteroidales	Rikenellaceae			0	0	0	0	0	0	0	0	0	0	0	0	0	1	0	0	0	6	0	0	0	0	0	0	0	0	2	0	0	0	0	0	15	2	0	0	0	0	0	1	0
pellets_co_bin.609	21	Rikenellaceae_f_Group	Bacteroidetes	Bacteroidia	Bacteroidales	Rikenellaceae			0	0	0	0	0	0	0	0	0	0	0	2	0	1	0	4	1	6	0	0	2	3	0	0	0	0	5	0	0	3	0	0	14	5	0	0	0	3	6	1	1
bg10r2_cm_bin.3	22	Bacillales_o_Group	Firmicutes	Bacilli	Bacillales	Bacillaceae	Bacillus		0	0	0	0	0	0	0	0	0	0	0	0	0	2	0	0	0	4	0	0	0	0	1	0	0	0	3	0	0	2	0	0	14	4	0	1	0	0	0	3	3
rg10r2_cm_bin.2	22	Bacillales_o_Group	Firmicutes	Bacilli	Bacillales	Staphylococcaceae	Staphylococcus	xylosus	0	0	0	0	0	0	0	0	0	0	4	0	0	2	2	15	0	3	0	0	0	3	0	0	4	0	4	0	0	1	0	0	0	0	0	4	4	0	0	2	0
ag0r3_bin.58	23	Lactobacillales_o_Group	Firmicutes	Bacilli	Lactobacillales	Enterococcaceae	Enterococcus	faecium	0	0	0	0	0	0	1	0	0	0	0	1	0	3	4	2	1	1	0	1	0	5	0	0	0	0	12	0	0	3	0	0	24	10	0	2	3	1	1	10	2
ag0r3_bin.7	23	Lactobacillales_o_Group	Firmicutes	Bacilli	Lactobacillales	Streptococcaceae	Streptococcus	gallolyticus	0	0	0	0	0	0	0	0	0	0	0	0	0	0	0	1	0	1	0	0	0	0	0	0	0	0	1	0	0	0	0	0	0	0	0	0	0	0	0	0	0
NoAnti_co_megahit_ag10r3_bin.125	23	Lactobacillales_o_Group	Firmicutes	Bacilli	Lactobacillales	Enterococcaceae	Enterococcus	casseliflavus	0	0	0	0	0	0	0	0	0	0	0	0	0	1	0	0	0	2	0	0	0	0	0	0	0	0	2	0	0	1	0	0	3	2	0	0	0	1	0	0	0
xg10r1_bin.7	23	Lactobacillales_o_Group	Firmicutes	Bacilli	Lactobacillales	Streptococcaceae	Streptococcus	equinus	0	0	0	0	0	0	0	0	0	0	0	0	0	2	0	0	0	3	0	0	4	0	0	0	0	0	8	0	0	0	0	0	37	0	1	2	0	0	1	5	0
xylan_g5g10_co_bin.6	23	Lactobacillales_o_Group	Firmicutes	Bacilli	Lactobacillales	Enterococcaceae	Enterococcus	faecium	0	0	0	0	0	0	0	0	0	0	0	0	0	1	0	9	0	5	0	0	0	27	0	0	0	0	3	0	0	1	0	0	8	5	0	0	1	5	3	4	4
ag10r3_bin.24	24	Firmicutes_p_Group	Firmicutes						0	0	0	0	0	1	0	0	0	0	2	2	0	0	1	14	0	1	0	1	0	2	0	0	0	0	2	0	0	3	0	0	0	0	0	3	3	0	0	2	1
ag10r3_bin.71	24	Firmicutes_p_Group	Firmicutes						0	0	0	0	0	0	0	0	0	0	0	0	0	0	0	0	0	2	0	0	0	0	0	0	0	0	0	0	0	0	0	0	0	0	1	1	0	0	0	1	0
bg10r2_bin.51	24	Firmicutes_p_Group	Firmicutes						0	0	0	0	0	0	0	0	0	0	0	0	0	1	0	0	0	4	0	0	0	0	0	0	0	0	2	0	0	5	0	0	9	0	0	1	0	0	0	0	0
pellet_dilute1_bin.548	24	Firmicutes_p_Group	Firmicutes						0	0	0	0	0	0	0	0	0	0	0	0	0	2	0	0	0	4	0	0	0	0	0	0	0	0	3	0	0	0	0	0	11	4	0	1	0	1	0	1	0
pellet_dilute2_bin.248	24	Firmicutes_p_Group	Firmicutes						0	0	0	0	0	0	0	0	0	0	0	1	0	1	0	0	0	7	0	0	0	4	1	0	0	0	3	0	0	2	0	0	14	3	0	0	1	4	4	16	0
pellet1_bin.35	24	Firmicutes_p_Group	Firmicutes						0	0	0	0	0	0	0	0	0	0	0	2	0	0	0	1	0	6	0	0	0	0	0	0	0	0	1	0	0	0	0	0	10	0	0	0	0	0	0	3	0
pellets_co_bin.1048	24	Firmicutes_p_Group	Firmicutes	Bacilli	Lactobacillales				0	0	0	0	0	0	0	0	0	0	0	1	0	1	0	0	0	3	0	0	0	0	0	0	0	0	4	0	0	1	0	0	10	2	0	0	0	0	0	3	2
pellets_co_bin.1209	24	Firmicutes_p_Group	Firmicutes						0	0	0	0	0	0	0	0	0	0	0	3	0	1	0	0	1	1	0	0	0	0	0	0	0	0	3	0	0	0	0	0	4	7	0	0	0	0	3	1	0
pellets_co_bin.1286	24	Firmicutes_p_Group	Firmicutes						0	0	0	0	0	0	1	0	0	0	0	1	0	4	0	2	1	1	0	1	0	2	0	0	0	0	11	0	0	2	0	0	18	6	0	0	2	2	1	7	1
pellets_co_bin.1410	24	Firmicutes_p_Group	Firmicutes						0	0	0	0	0	0	1	0	0	0	0	4	0	2	0	0	1	0	0	0	0	0	0	0	0	0	8	0	0	1	0	0	12	13	0	0	2	0	0	3	0
pellets_co_bin.1465	24	Firmicutes_p_Group	Firmicutes						0	0	0	0	0	0	0	0	0	0	0	0	0	3	0	0	0	2	0	0	0	0	0	0	0	0	4	0	0	0	0	0	0	0	0	0	0	0	0	0	0
pellets_co_bin.188	24	Firmicutes_p_Group	Firmicutes						0	0	0	0	0	0	0	0	0	0	0	0	0	1	0	14	0	3	0	0	0	0	0	0	0	0	3	0	0	2	0	0	5	0	0	0	0	0	0	0	0
pellets_co_bin.222	24	Firmicutes_p_Group	Firmicutes
pellets_co_bin.286	24	Firmicutes_p_Group	Firmicutes						0	0	0	1	0	0	0	0	0	0	3	1	0	1	3	9	0	5	0	1	0	3	0	0	1	0	3	0	0	0	0	0	6	0	0	3	4	0	0	2	1
pellets_co_bin.385	24	Firmicutes_p_Group	Firmicutes						0	0	0	0	0	0	0	0	0	0	0	0	0	1	2	0	0	3	0	0	0	0	0	0	0	0	2	0	0	0	0	0	0	2	1	1	0	0	0	1	0
pellets_co_bin.521	24	Firmicutes_p_Group	Firmicutes						0	0	0	0	0	0	0	0	0	0	4	1	0	2	6	9	0	5	0	1	0	3	0	0	1	0	5	0	0	0	0	0	4	0	0	2	5	0	0	3	1
pellets_co_bin.562	24	Firmicutes_p_Group	Firmicutes						0	0	0	0	0	0	0	0	0	0	0	0	0	1	1	0	0	3	0	0	0	0	0	0	0	0	4	0	0	0	0	0	17	4	0	1	1	1	1	2	3
pellets_co_bin.799	24	Firmicutes_p_Group	Firmicutes						0	0	0	0	0	2	0	0	0	0	1	0	0	2	0	1	0	2	0	0	1	0	0	0	0	0	5	0	0	0	0	0	6	0	3	6	1	0	0	2	0
ag0r1_ps_bin.25	25	Erysipelotrichaceae_f_Group1	Firmicutes	Eryspelotrichia	Erysipelotrichales	Erysipelotrichaceae			0	0	0	0	0	0	0	0	0	0	0	0	0	1	0	0	0	4	0	0	0	0	0	0	0	0	4	0	0	0	0	0	19	3	0	0	0	2	3	7	0
ag0r1_ps_bin.30	25	Erysipelotrichaceae_f_Group1	Firmicutes	Eryspelotrichia	Erysipelotrichales	Erysipelotrichaceae			0	0	0	0	0	0	0	0	0	0	0	0	0	1	0	0	0	2	0	0	0	0	0	0	0	0	2	0	0	0	0	0	0	0	0	0	0	0	0	0	0
ag0r1_ps_bin.60	25	Erysipelotrichaceae_f_Group1	Firmicutes	Eryspelotrichia	Erysipelotrichales	Erysipelotrichaceae			0	0	0	0	0	0	0	0	0	0	0	0	0	1	0	0	0	4	0	0	0	1	0	0	0	0	3	0	0	1	0	0	24	6	0	0	0	0	2	4	1
ag10r1_ps_bin.11	25	Erysipelotrichaceae_f_Group1	Firmicutes	Eryspelotrichia	Erysipelotrichales	Erysipelotrichaceae			0	0	0	0	0	0	0	0	0	0	0	2	0	0	0	6	1	2	0	0	0	0	1	0	0	0	3	0	0	0	0	0	6	1	0	0	0	2	1	1	0
ag10r1_ps_bin.6	25	Erysipelotrichaceae_f_Group1	Firmicutes	Eryspelotrichia	Erysipelotrichales	Erysipelotrichaceae			0	0	0	0	0	0	0	0	0	0	0	1	0	1	0	0	0	6	0	0	0	0	0	0	0	0	3	0	0	0	0	0	18	2	0	0	0	2	4	6	2
bg0r3_ps_bin.99	25	Erysipelotrichaceae_f_Group1	Firmicutes	Eryspelotrichia	Erysipelotrichales	Erysipelotrichaceae			0	0	0	0	0	1	0	0	0	0	0	1	0	2	4	0	0	2	0	0	0	0	0	0	0	0	5	0	0	2	0	0	12	0	0	2	6	0	1	4	1
bg10r3_ps_bin.4	25	Erysipelotrichaceae_f_Group1	Firmicutes	Eryspelotrichia	Erysipelotrichales	Erysipelotrichaceae			0	0	0	0	0	0	1	0	0	0	0	0	0	4	1	0	1	1	0	0	0	0	0	0	0	0	11	0	0	2	0	0	16	5	0	0	2	1	3	6	2
NoAnti_co_megahit_bin.228	25	Erysipelotrichaceae_f_Group1	Firmicutes	Eryspelotrichia	Erysipelotrichales	Erysipelotrichaceae			0	0	0	0	0	0	1	0	0	0	0	6	0	1	0	3	1	1	0	0	0	1	0	0	0	0	5	0	0	2	0	0	34	10	0	1	0	2	3	0	0
pellet3_bin.265	25	Erysipelotrichaceae_f_Group1	Firmicutes	Eryspelotrichia	Erysipelotrichales	Erysipelotrichaceae			0	0	0	0	0	0	0	0	0	0	0	4	0	2	0	0	1	1	0	0	0	0	0	0	0	0	2	0	0	1	0	0	9	12	0	0	0	0	2	0	0
pellets_co_bin.1369	25	Erysipelotrichaceae_f_Group1	Firmicutes	Eryspelotrichia	Erysipelotrichales	Erysipelotrichaceae			0	0	0	0	0	0	0	0	0	0	0	0	0	1	3	2	0	4	0	0	2	2	0	0	0	0	5	0	0	0	0	0	12	1	0	0	0	0	1	5	0
ag0r2_cm_bin.126	26	Erysipelotrichaceae_f_Group2	Firmicutes	Erysipelotrichia	Erysipelotrichales	Erysipelotrichaceae			0	0	0	0	0	1	0	0	0	0	1	0	0	1	3	9	0	4	0	0	0	2	0	0	1	0	3	0	0	1	0	0	1	0	0	5	4	0	0	3	0
ag0r2_cm_bin.37	26	Erysipelotrichaceae_f_Group2	Firmicutes	Erysipelotrichia	Erysipelotrichales	Erysipelotrichaceae			0	0	0	0	0	4	0	0	0	0	0	0	0	2	0	2	0	3	0	0	2	0	0	0	0	0	6	0	0	1	0	0	0	0	0	1	0	0	0	2	0
ag0r2_cm_bin.56	26	Erysipelotrichaceae_f_Group2	Firmicutes	Erysipelotrichia	Erysipelotrichales	Erysipelotrichaceae
bg0r3_ps_bin.76	26	Erysipelotrichaceae_f_Group2	Firmicutes	Erysipelotrichia	Erysipelotrichales	Erysipelotrichaceae			0	0	0	0	0	0	0	0	0	0	0	0	0	1	0	0	0	4	0	0	0	1	0	0	0	0	3	0	0	0	0	0	5	3	0	0	0	0	0	1	0
NoAnti_co_megahit_rg10r3_bin.82	26	Erysipelotrichaceae_f_Group2	Firmicutes	Erysipelotrichia	Erysipelotrichales	Erysipelotrichaceae			0	0	0	0	0	0	0	0	0	0	0	2	0	1	0	0	1	2	0	0	0	0	0	0	1	0	3	0	0	2	0	0	4	8	0	0	0	0	5	2	0
pellets_co_bin.1152	26	Erysipelotrichaceae_f_Group2	Firmicutes	Erysipelotrichia	Erysipelotrichales	Erysipelotrichaceae			0	0	0	0	0	0	0	0	0	0	0	0	0	1	0	0	0	2	0	0	0	0	0	0	0	0	3	0	0	0	0	0	6	0	1	1	0	0	0	0	0
pellets_co_bin.138	26	Erysipelotrichaceae_f_Group2	Firmicutes	Erysipelotrichia	Erysipelotrichales	Erysipelotrichaceae			0	0	0	0	0	0	0	0	0	0	0	0	0	0	0	0	1	0	0	0	0	0	0	1	0	0	0	0	0	0	0	0	0	0	1	0	0	0	0	1	0
pellets_co_bin.906	26	Erysipelotrichaceae_f_Group2	Firmicutes	Erysipelotrichia	Erysipelotrichales	Erysipelotrichaceae			0	0	0	0	0	0	1	0	0	0	0	0	0	1	0	0	1	0	0	1	0	0	0	0	0	0	10	0	0	2	0	0	14	6	0	0	0	1	0	7	1
rg0r2_cm_bin.109	26	Erysipelotrichaceae_f_Group2	Firmicutes	Erysipelotrichia	Erysipelotrichales	Erysipelotrichaceae			0	0	0	0	0	0	0	0	0	0	0	2	0	1	0	3	1	2	0	0	0	3	1	0	0	0	4	0	0	2	0	0	11	1	0	0	0	1	0	0	0
rg0r2_cm_bin.188	26	Erysipelotrichaceae_f_Group2	Firmicutes	Erysipelotrichia	Erysipelotrichales	Erysipelotrichaceae			0	0	0	0	0	0	0	0	0	0	0	0	0	1	0	0	0	4	0	0	0	1	0	0	0	0	2	0	0	2	0	0	21	12	0	0	0	5	7	11	0
bg0r2_cm_bin.77	27	Peptococcaceae_f	Firmicutes	Clostridia	Clostridiales	Peptococcaceae			0	0	0	0	0	0	0	0	0	0	0	0	0	1	0	0	0	7	0	0	2	1	0	0	0	0	2	0	0	1	0	0	11	1	0	0	0	0	0	4	1
ag0r3_bin.78	28	Negativicutes_c_Group	Firmicutes	Negativicutes	Selenomonadales	Selenomonadaceae	Selenomonas	ruminantium	0	0	0	0	0	0	0	0	0	0	0	3	0	1	0	0	1	1	0	0	0	0	0	0	0	0	2	0	0	0	0	0	4	4	1	0	0	0	3	1	0
ag0r3_bin.9	28	Negativicutes_c_Group	Firmicutes	Negativicutes	Selenomonadales	Selenomonadaceae	Selenomonas	ruminantium	0	0	0	0	0	0	0	0	0	0	0	0	0	2	0	0	0	4	0	2	1	0	0	0	0	0	5	1	0	0	0	0	8	0	1	1	0	3	2	3	0
ag5r3_bin.44	28	Negativicutes_c_Group	Firmicutes	Negativicutes	Selenomonadales	Selenomonadaceae	Anaerovibrio	lipolyticus	0	0	0	0	0	0	1	0	0	0	0	0	0	3	0	1	1	2	0	4	0	0	0	0	0	0	8	0	0	0	0	0	32	3	0	0	0	8	1	3	0
bg0r2_bin.17	28	Negativicutes_c_Group	Firmicutes	Negativicutes	Selenomonadales	Selenomonadaceae	Schwartzia	succinivorans	0	0	0	0	0	0	1	0	0	0	0	2	0	1	0	0	1	1	0	0	0	0	0	0	0	0	5	0	0	1	0	0	16	4	0	0	1	0	0	2	1
bg10r2_bin.23	28	Negativicutes_c_Group	Firmicutes	Negativicutes	Selenomonadales	Selenomonadaceae	Schwartzia	succinivorans	0	0	0	0	0	0	0	0	0	0	0	0	0	1	0	0	0	5	0	0	1	0	0	0	0	0	2	0	0	0	0	0	5	0	0	1	0	1	0	2	0
NoAnti_co_megahit_ag0r3_bin.51	28	Negativicutes_c_Group	Firmicutes	Negativicutes	Veillonellales	Veillonellaceae	Veillonella		0	0	0	0	0	0	0	0	0	0	0	0	0	1	0	0	0	2	0	0	0	0	0	0	0	0	2	0	0	0	0	0	0	0	0	0	0	0	0	0	0
NoAnti_co_megahit_xg0r1_bin.61	28	Negativicutes_c_Group	Firmicutes	Negativicutes	Selenomonadales	Selenomonadaceae	Selenomonas	ruminantium	0	0	0	0	0	0	0	0	0	0	0	0	0	1	0	0	0	6	0	0	0	0	0	0	0	0	2	0	0	0	0	0	15	3	0	0	1	3	2	0	0
rg5r3_bin.60	28	Negativicutes_c_Group	Firmicutes	Negativicutes	Selenomonadales	Selenomonadaceae	Anaerovibrio		0	0	0	0	0	0	0	0	0	0	0	1	0	4	1	0	0	2	0	0	0	0	0	0	0	0	13	0	0	0	0	0	0	0	0	6	0	0	0	0	0
xg0r2_bin.7	28	Negativicutes_c_Group	Firmicutes	Negativicutes	Selenomonadales	Selenomonadaceae	Selenomonas	ruminantium	0	0	0	0	0	0	1	0	0	0	0	0	0	3	0	0	1	1	0	2	0	0	0	0	0	0	7	0	0	0	0	0	11	3	0	0	0	2	0	1	0
ag10r3_bin.26	29	Tissierellaceae_f	Firmicutes	Tissierellia	Tissierellales	Tissierellaceae			0	0	0	0	0	0	0	0	0	0	0	0	0	1	2	3	0	6	0	1	1	3	0	0	0	0	4	0	0	0	0	0	16	2	0	0	2	1	3	5	0
ag0r3_bin.22	30	Clostridium_g_Group	Firmicutes	Clostridia	Clostridiales	Clostridiaceae	Clostridium	lundense	0	0	0	0	0	0	0	0	0	0	0	0	0	0	0	0	0	1	0	0	0	0	0	0	0	0	0	0	0	0	0	0	0	0	0	0	0	0	0	2	0
ag10r3_bin.17	30	Clostridium_g_Group	Firmicutes	Clostridia	Clostridiales	Clostridiaceae	Clostridium		0	0	0	0	0	0	0	0	0	0	0	0	0	1	1	0	0	4	0	0	0	0	0	0	0	0	2	0	0	0	0	0	12	2	0	0	0	2	3	0	0
NoAnti_co_megahit_bin.115	30	Clostridium_g_Group	Firmicutes	Clostridia	Clostridiales	Clostridiaceae	Clostridium	sp.	0	1	0	0	0	0	0	0	0	0	0	1	0	1	0	0	0	5	0	0	0	0	0	0	0	0	3	0	0	0	0	0	17	3	0	0	0	0	4	5	1
NoAnti_co_megahit_bin.134	30	Clostridium_g_Group	Firmicutes	Clostridia	Clostridiales	Clostridiaceae	Clostridium	beijerinckii	0	0	0	0	0	0	0	0	0	0	0	0	0	0	0	0	1	0	0	0	0	0	0	1	0	0	0	0	0	0	0	0	0	0	1	0	0	0	0	0	0
NoAnti_co_megahit_bin.199	30	Clostridium_g_Group	Firmicutes	Clostridia	Clostridiales	Clostridiaceae	Clostridium	butyricum	0	0	0	0	0	0	0	0	0	0	0	4	0	1	0	0	1	1	0	0	0	0	0	0	0	0	3	0	0	0	0	0	4	7	0	0	0	0	3	1	0
NoAnti_co_megahit_bin.20	30	Clostridium_g_Group	Firmicutes	Clostridia	Clostridiales	Clostridiaceae	Clostridium	sulfidigenes	0	0	0	0	0	0	0	0	0	0	0	0	0	0	0	0	0	2	0	0	0	0	0	0	0	0	1	0	1	0	0	0	0	0	0	0	0	0	0	0	0
NoAnti_co_megahit_bin.258	30	Clostridium_g_Group	Firmicutes	Clostridia	Clostridiales	Clostridiaceae	Clostridium	sartagoforme	0	0	0	0	0	0	0	0	0	0	0	0	0	1	0	0	0	2	0	0	0	0	0	0	0	0	3	0	0	0	0	0	0	0	0	0	0	0	0	0	0
NoAnti_co_megahit_bin.48	30	Clostridium_g_Group	Firmicutes	Clostridia	Clostridiales	Clostridiaceae	Clostridium	lundense	0	0	0	0	0	0	0	0	0	0	0	2	0	3	1	0	0	2	0	0	0	3	0	0	0	0	6	0	0	0	0	0	14	3	1	1	0	2	0	4	1
NoAnti_co_megahit_rg0r3_bin.114	30	Clostridium_g_Group	Firmicutes	Clostridia	Clostridiales	Clostridiaceae	Clostridium	thermopalmarium	0	0	0	0	0	0	0	0	0	0	0	1	0	2	3	1	0	6	0	3	3	3	0	0	0	0	9	0	0	2	0	0	38	0	0	1	3	1	1	7	3
NoAnti_co_megahit_xg0r1_bin.29	30	Clostridium_g_Group	Firmicutes	Clostridia	Clostridiales	Clostridiaceae	Clostridium	sp.	0	0	0	0	0	0	0	0	0	0	0	0	0	2	1	0	0	2	0	1	1	0	0	0	0	0	4	0	0	0	0	0	20	1	0	0	0	1	0	3	1
rg5r3_bin.77	30	Clostridium_g_Group	Firmicutes	Clostridia	Clostridiales	Clostridiaceae	Clostridium	cochlearium NLAE-zl-C224	0	0	0	0	0	0	0	0	0	0	0	0	0	1	0	0	0	4	0	0	0	0	0	0	0	0	2	0	0	0	0	0	15	4	0	0	0	1	1	0	0
xg0r2_bin.20	30	Clostridium_g_Group	Firmicutes	Clostridia	Clostridiales	Clostridiaceae	Clostridium	butyricum	0	0	0	0	0	0	0	0	0	0	0	0	0	1	0	0	0	5	0	0	3	0	0	0	0	0	3	0	0	0	0	0	3	5	0	0	0	2	1	0	0
ag5r3_bin.41	31	Clostridiales_o_Group1	Firmicutes	Clostridia	Clostridiales				0	0	0	0	0	0	0	0	0	0	0	0	0	1	1	0	0	5	0	0	0	0	1	0	0	0	4	0	0	6	0	0	21	3	0	2	0	3	5	5	2
bg0r2_cm_bin.93	31	Clostridiales_o_Group1	Firmicutes	Clostridia	Clostridiales				0	0	0	0	0	0	0	0	0	0	0	0	0	2	0	0	0	3	0	0	0	0	0	0	0	0	3	0	0	0	0	0	6	0	0	0	0	0	0	0	0
bg0r3_ps_bin.91	31	Clostridiales_o_Group1	Firmicutes	Clostridia	Clostridiales				0	0	0	0	0	0	0	0	0	0	0	2	0	1	0	1	0	4	0	3	1	0	0	0	0	0	4	0	0	0	0	0	30	0	0	2	0	4	1	4	1
bg5r2_bin.8	31	Clostridiales_o_Group1	Firmicutes	Clostridia	Clostridiales				0	0	0	0	0	0	1	0	0	0	0	1	0	4	0	0	1	1	0	0	0	0	0	0	0	0	9	0	0	2	0	0	14	7	0	0	0	0	1	3	1
pellets_co_bin.1113	31	Clostridiales_o_Group1	Firmicutes	Clostridia	Clostridiales				0	0	0	0	0	0	0	0	0	0	0	0	0	1	0	0	0	5	0	0	0	1	0	0	0	0	3	0	0	1	0	0	26	6	0	0	0	1	2	5	2
pellets_co_bin.1515	31	Clostridiales_o_Group1	Firmicutes	Clostridia	Clostridiales	Eubacteriaceae	Anaerofustis	stercorihominis	0	0	0	0	0	0	0	0	0	0	0	0	0	0	0	0	1	0	0	0	0	0	0	2	0	0	0	0	0	0	0	0	0	0	0	0	0	0	0	0	0
pellets_co_bin.1630	31	Clostridiales_o_Group1	Firmicutes	Clostridia	Clostridiales				0	0	0	0	0	0	0	0	0	0	0	0	0	1	0	0	0	9	0	0	0	0	0	0	0	0	5	0	0	0	0	0	11	4	2	0	0	1	1	1	0
pellets_co_bin.1885	31	Clostridiales_o_Group1	Firmicutes	Clostridia	Clostridiales				0	0	0	0	0	0	0	0	0	0	0	0	0	0	0	0	1	0	0	0	0	0	0	1	0	0	0	0	0	0	0	0	0	0	0	0	0	0	0	0	0
pellets_co_bin.2005	31	Clostridiales_o_Group1	Firmicutes	Clostridia	Clostridiales				0	0	0	0	0	0	0	0	0	0	0	0	0	1	0	0	0	5	0	0	3	2	0	0	0	0	2	0	0	1	0	0	5	0	0	0	0	4	1	1	0
pellets_co_bin.2229	31	Clostridiales_o_Group1	Firmicutes	Clostridia	Clostridiales				0	0	0	0	0	0	0	0	0	0	0	0	0	3	0	0	0	0	0	0	0	0	0	0	0	0	4	0	0	0	0	0	13	1	0	1	0	2	0	1	0
pellets_co_bin.904	31	Clostridiales_o_Group1	Firmicutes	Clostridia	Clostridiales				0	0	0	0	0	0	0	0	0	0	0	0	0	1	0	0	0	1	0	0	0	0	0	0	0	0	2	0	0	0	0	0	7	0	0	2	0	0	0	1	0
xg0r3_ps_bin.28	31	Clostridiales_o_Group1	Firmicutes	Clostridia	Clostridiales				0	0	0	0	0	0	0	0	0	0	0	0	0	1	1	1	0	7	0	0	0	3	0	0	0	0	4	0	0	0	0	0	24	2	0	0	0	1	6	4	1
xg0r3_ps_bin.50	31	Clostridiales_o_Group1	Firmicutes	Clostridia	Clostridiales				0	0	0	0	0	0	0	0	0	0	0	0	0	0	0	0	0	1	0	0	0	0	0	0	0	0	0	0	0	0	0	0	0	0	0	0	0	0	0	0	0
bg0r3_ps_bin.80	32	Lachnospiraceae_f_Group1	Firmicutes	Clostridia	Clostridiales	Lachnospiraceae			0	0	0	0	0	0	0	0	0	0	0	0	0	1	0	0	0	4	0	0	0	0	0	0	0	0	4	0	0	0	0	0	0	2	0	0	0	0	1	1	0
NoAnti_co_megahit_rg10r3_bin.62	32	Lachnospiraceae_f_Group1	Firmicutes	Clostridia	Clostridiales	Lachnospiraceae			0	0	0	0	0	0	0	0	0	0	0	4	0	2	3	1	0	1	0	0	1	0	0	0	0	0	2	0	0	0	0	0	9	3	0	0	0	3	1	2	0
pellets_co_bin.405	32	Lachnospiraceae_f_Group1	Firmicutes	Clostridia	Clostridiales	Lachnospiraceae			0	0	0	0	0	0	0	0	0	0	0	0	0	1	1	0	0	2	0	0	0	0	0	0	0	0	5	0	0	4	0	0	17	4	0	1	0	2	4	7	1
xg0r1_bin.13	32	Lachnospiraceae_f_Group1	Firmicutes	Clostridia	Clostridiales	Lachnospiraceae		JC7	0	0	0	0	0	0	0	0	0	0	0	1	0	1	0	0	0	3	0	0	0	0	0	0	0	0	3	0	0	0	0	0	0	1	0	0	2	0	0	0	0
xg0r2_bin.34	32	Lachnospiraceae_f_Group1	Firmicutes	Clostridia	Clostridiales	Lachnospiraceae	Cellulosilyticum		0	0	0	0	0	0	0	0	0	0	0	0	0	0	0	0	0	4	0	0	0	0	0	0	0	0	1	0	0	0	0	0	11	5	0	0	0	0	0	2	0
bg0r2_cm_bin.187	33	Lachnospiraceae_f_Group2	Firmicutes	Clostridia	Clostridiales	Lachnospiraceae			0	0	0	0	0	0	1	0	0	0	0	1	0	5	0	1	1	2	0	0	0	0	0	0	0	0	5	0	0	0	0	0	19	3	0	0	0	0	0	2	2
pellets_co_bin.1443	33	Lachnospiraceae_f_Group2	Firmicutes	Clostridia	Clostridiales	Lachnospiraceae	Sarcina		0	0	0	0	0	0	1	0	0	0	0	1	0	4	0	0	1	2	0	2	0	0	0	0	0	0	8	0	0	0	0	0	7	4	0	0	0	2	0	0	0
rg0r2_cm_bin.174	33	Lachnospiraceae_f_Group2	Firmicutes	Clostridia	Clostridiales	Clostridiaceae			0	0	0	0	0	0	0	0	0	0	0	0	0	1	0	0	0	3	0	0	0	0	0	0	0	0	4	0	0	0	0	0	22	3	0	0	0	1	2	3	2
rg0r2_cm_bin.200	33	Lachnospiraceae_f_Group2	Firmicutes	Clostridia	Clostridiales	Lachnospiraceae	Sarcina		0	0	0	0	0	0	0	0	0	0	0	0	0	2	0	0	0	1	0	0	0	0	0	0	0	0	6	0	0	1	0	0	15	0	0	1	0	0	0	5	0
rg0r2_cm_bin.56	33	Lachnospiraceae_f_Group2	Firmicutes	Clostridia	Clostridiales	Lachnospiraceae	Sarcina		0	0	0	0	0	0	1	0	0	0	0	1	0	4	5	2	1	2	0	2	0	6	0	0	0	0	6	0	0	0	0	0	19	0	0	1	2	3	1	8	0
bg0r2_bin.42	34	Lachnospiraceae_f_Group3	Firmicutes	Clostridia	Clostridiales	Lachnospiraceae			0	0	0	0	0	0	0	0	0	0	0	15	0	1	0	0	0	2	0	0	0	0	0	0	0	0	4	0	0	0	0	0	4	4	0	3	1	0	0	2	1
bg5r2_bin.19	34	Lachnospiraceae_f_Group3	Firmicutes	Clostridia	Clostridiales	Lachnospiraceae			0	0	0	0	0	0	1	0	0	0	0	0	0	1	0	0	1	2	0	0	0	0	0	0	0	0	3	0	0	0	0	0	0	4	0	0	0	0	0	2	0
ag0r3_bin.12	35	Lachnoclostridium_g_Group	Firmicutes	Clostridia	Clostridiales	Lachnospiraceae	Lachnoclostridium	clostridioforme	0	0	0	0	0	0	0	0	0	0	0	0	0	1	0	0	0	5	0	0	0	0	0	0	0	0	3	0	0	1	0	0	12	1	1	2	0	0	0	4	0
NoAnti_co_megahit_bin.56	35	Lachnoclostridium_g_Group	Firmicutes	Clostridia	Clostridiales	Lachnospiraceae	Lachnoclostridium	citroniae	0	0	0	0	0	0	0	0	0	0	0	0	0	0	0	0	0	5	0	0	1	0	0	0	0	0	0	0	0	0	0	0	9	0	0	0	0	1	0	0	0
NoAnti_co_megahit_rg10r3_bin.53	35	Lachnoclostridium_g_Group	Firmicutes	Clostridia	Clostridiales	Lachnospiraceae	Lachnoclostridium	celerecrescens	0	0	0	0	0	0	1	0	0	0	0	6	0	1	0	0	1	1	0	0	0	0	0	1	0	0	3	0	0	1	0	0	15	7	1	2	0	1	1	0	0
pellets_co_bin.2188	35	Lachnoclostridium_g_Group	Firmicutes	Clostridia	Clostridiales	Lachnospiraceae	Lachnoclostridium		0	0	0	0	0	0	0	0	0	0	0	5	0	1	0	0	1	3	0	0	0	0	0	0	0	0	2	0	0	2	0	0	6	7	0	0	0	0	2	1	0
ag0r3_bin.4	36	Paenibacillaceae_f_Group	Firmicutes	Bacilli	Bacillales	Paenibacillaceae			0	0	0	0	0	0	0	0	0	0	0	1	0	1	0	0	0	10	0	0	0	0	0	0	0	0	2	0	0	0	0	0	16	4	0	0	0	1	4	6	1
ag10r3_bin.60	36	Paenibacillaceae_f_Group	Firmicutes	Bacilli	Bacillales	Paenibacillaceae			0	0	0	0	0	0	0	0	0	0	0	0	0	0	0	0	0	5	0	0	0	0	0	0	0	0	4	0	0	0	0	0	15	4	0	0	0	5	3	3	0
bg0r2_bin.4	36	Paenibacillaceae_f_Group	Firmicutes	Bacilli	Bacillales	Paenibacillaceae			0	0	0	0	0	0	1	0	0	0	0	2	0	3	1	0	1	2	0	0	0	0	0	0	0	0	9	0	0	3	0	0	3	2	0	0	0	0	0	3	2
bg5r2_bin.30	36	Paenibacillaceae_f_Group	Firmicutes	Bacilli	Bacillales	Paenibacillaceae			0	0	0	0	0	0	0	0	0	0	0	0	0	1	0	3	0	5	0	0	0	2	0	0	0	0	3	0	0	1	0	0	8	1	0	0	0	2	0	1	0
rg10r3_bin.3	36	Paenibacillaceae_f_Group	Firmicutes	Bacilli	Bacillales	Paenibacillaceae			0	0	0	0	0	0	0	0	0	0	0	2	0	1	0	0	0	2	0	0	0	0	0	0	0	0	2	0	0	0	0	0	2	3	0	0	0	0	0	3	0
ag0r2_cm_bin.102	37	Lachnospiraceae_f_Group4	Firmicutes	Clostridia	Clostridiales	Lachnospiraceae			0	0	0	0	0	0	0	0	0	0	0	2	0	1	2	1	1	3	0	0	0	0	0	0	0	0	4	0	0	0	0	0	2	10	0	0	0	2	0	1	0
bg5r2_bin.27	37	Lachnospiraceae_f_Group4	Firmicutes	Clostridia	Clostridiales	Lachnospiraceae			0	0	0	0	0	0	1	0	0	0	0	0	0	2	1	2	1	1	0	1	0	2	0	0	0	0	10	0	0	2	0	0	18	5	0	1	0	2	2	3	1
NoAnti_co_megahit_bin.227	37	Lachnospiraceae_f_Group4	Firmicutes	Clostridia	Clostridiales	Lachnospiraceae			0	0	0	0	0	0	0	0	0	0	0	0	0	1	0	0	0	2	0	0	0	0	0	0	0	0	2	0	0	0	0	0	0	4	0	1	1	0	0	4	0
NoAnti_co_megahit_bin.47	37	Lachnospiraceae_f_Group4	Firmicutes	Clostridia	Clostridiales	Lachnospiraceae			0	0	0	0	0	0	0	0	0	0	0	0	0	1	0	0	0	3	0	0	0	0	1	0	0	0	2	0	0	0	0	0	6	0	0	1	0	0	0	0	0
pellet_dilute1_bin.210	37	Lachnospiraceae_f_Group4	Firmicutes	Clostridia	Clostridiales	Lachnospiraceae			0	0	0	0	0	0	0	0	0	0	0	1	0	1	0	0	0	5	0	0	0	0	0	0	0	0	2	0	0	0	0	0	8	13	0	1	0	4	1	7	0
pellet_dilute1_bin.27	37	Lachnospiraceae_f_Group4	Firmicutes	Clostridia	Clostridiales	Lachnospiraceae			0	0	0	0	0	0	0	0	0	0	0	0	0	0	0	0	0	1	0	0	0	0	0	0	0	0	0	0	0	0	0	0	0	0	0	0	0	0	0	0	0
pellet_dilute3_bin.620	37	Lachnospiraceae_f_Group4	Firmicutes	Clostridia	Clostridiales	Lachnospiraceae			0	0	0	0	0	2	0	0	0	0	1	0	0	3	1	0	0	3	0	0	2	0	0	0	0	0	5	0	0	0	0	0	7	0	0	6	2	0	0	2	0
pellet1_bin.499	37	Lachnospiraceae_f_Group4	Firmicutes	Clostridia	Clostridiales	Lachnospiraceae			0	0	0	0	0	0	0	0	0	0	0	0	0	1	0	1	0	5	0	1	1	3	0	0	0	0	4	0	0	0	0	0	18	2	0	0	3	1	1	7	0
pellet1_bin.617	37	Lachnospiraceae_f_Group4	Firmicutes	Clostridia	Clostridiales	Lachnospiraceae			0	0	0	0	0	0	1	0	0	0	0	0	0	3	0	0	1	1	0	0	0	0	0	0	0	0	6	0	0	0	0	0	0	0	0	1	0	0	1	1	0
pellets_co_bin.1122	37	Lachnospiraceae_f_Group4	Firmicutes	Clostridia	Clostridiales	Lachnospiraceae			0	0	0	0	0	0	0	0	0	0	0	1	0	1	0	1	0	4	0	0	0	2	0	0	0	0	3	0	0	0	0	0	15	0	0	1	0	0	0	3	0
pellets_co_bin.1684	37	Lachnospiraceae_f_Group4	Firmicutes	Clostridia	Clostridiales	Lachnospiraceae			0	0	0	0	0	0	0	0	0	0	0	10	0	2	1	0	0	3	0	0	0	0	0	0	0	0	3	0	0	0	0	0	4	0	0	0	0	0	1	1	0
pellets_co_bin.1820	37	Lachnospiraceae_f_Group4	Firmicutes	Clostridia	Clostridiales	Lachnospiraceae			0	0	0	0	0	0	1	0	0	0	0	0	0	1	0	0	1	3	0	0	0	0	0	0	0	0	3	0	0	0	0	0	0	6	0	0	0	0	1	1	0
pellets_co_bin.2248	37	Lachnospiraceae_f_Group4	Firmicutes	Clostridia	Clostridiales	Lachnospiraceae			0	0	0	0	0	0	0	0	0	0	0	0	0	1	0	0	0	8	0	0	1	0	0	0	0	0	2	0	0	0	0	0	20	0	0	0	0	8	5	2	0
pellets_co_bin.2314	37	Lachnospiraceae_f_Group4	Firmicutes	Clostridia	Clostridiales	Lachnospiraceae			0	0	0	0	0	0	0	0	0	0	0	2	0	1	5	5	1	5	0	0	2	0	0	0	0	0	3	0	0	4	0	0	13	13	0	0	0	7	4	3	0
pellets_co_bin.2474	37	Lachnospiraceae_f_Group4	Firmicutes	Clostridia	Clostridiales	Lachnospiraceae			0	0	0	0	0	0	0	0	0	0	0	0	0	2	0	0	0	1	0	0	0	0	0	0	0	0	2	0	0	0	0	0	0	2	0	0	0	0	0	4	0
pellets_co_bin.2601	37	Lachnospiraceae_f_Group4	Firmicutes	Clostridia	Clostridiales	Lachnospiraceae	Lachnospira		0	0	0	0	0	0	1	0	0	0	0	3	0	2	0	0	1	1	0	0	0	0	0	0	0	0	3	0	0	2	0	0	28	2	0	0	0	1	0	0	0
pellets_co_bin.2654	37	Lachnospiraceae_f_Group4	Firmicutes	Clostridia	Clostridiales	Lachnospiraceae			0	0	0	0	0	0	0	0	0	0	0	0	0	1	0	4	1	7	0	0	1	2	0	0	0	0	5	0	0	1	0	0	18	3	0	0	0	1	3	1	0
pellets_co_bin.410	37	Lachnospiraceae_f_Group4	Firmicutes	Clostridia	Clostridiales	Lachnospiraceae			0	0	0	0	0	0	0	0	0	0	0	0	0	0	0	0	0	5	0	0	0	0	0	0	0	0	1	0	1	0	0	0	0	0	0	0	1	0	0	0	0
pellets_co_bin.480	37	Lachnospiraceae_f_Group4	Firmicutes	Clostridia	Clostridiales	Lachnospiraceae			0	0	0	0	0	0	0	0	0	0	0	0	0	1	0	0	0	4	0	0	1	0	0	0	0	0	2	0	0	0	0	0	7	6	0	0	0	0	4	1	0
rg0r3_bin.4	37	Lachnospiraceae_f_Group4	Firmicutes	Clostridia	Clostridiales	Lachnospiraceae			0	0	0	0	0	0	0	0	0	0	0	0	0	1	0	0	0	2	0	0	0	0	0	0	0	0	2	0	0	0	0	0	13	3	0	0	0	0	1	0	0
ag10r3_bin.29	38	Lachnospiraceae_f_Group5	Firmicutes	Clostridia	Clostridiales	Lachnospiraceae			0	0	0	0	0	0	0	0	0	0	0	0	0	1	0	0	0	3	0	0	0	0	0	0	0	0	2	0	0	0	0	0	3	0	0	0	0	0	0	1	0
ag10r3_bin.57	38	Lachnospiraceae_f_Group5	Firmicutes	Clostridia	Clostridiales	Lachnospiraceae			0	0	0	0	0	0	0	0	0	0	0	0	0	1	1	0	0	4	0	0	0	1	0	0	0	0	2	0	0	0	0	0	15	3	0	0	0	1	4	5	2
ag10r3_bin.7	38	Lachnospiraceae_f_Group5	Firmicutes	Clostridia	Clostridiales	Lachnospiraceae	Pseudobutyrivibrio	ruminis	0	0	0	0	0	0	1	0	0	0	0	1	0	2	0	0	1	1	0	0	0	1	0	0	0	0	7	0	0	0	0	0	15	6	0	1	0	0	0	3	0
ag5r3_bin.1	38	Lachnospiraceae_f_Group5	Firmicutes	Clostridia	Clostridiales	Lachnospiraceae	Pseudobutyrivibrio		0	0	0	0	0	0	0	0	0	0	0	0	0	1	0	0	0	2	0	0	0	0	0	0	0	0	2	0	0	1	0	0	3	0	0	0	0	0	0	0	0
ag5r3_bin.19	38	Lachnospiraceae_f_Group5	Firmicutes	Clostridia	Clostridiales	Lachnospiraceae	Pseudobutyrivibrio	ruminis	0	0	0	0	0	0	0	0	0	0	0	0	0	2	0	0	0	7	0	0	0	1	0	0	0	0	2	0	0	9	0	0	13	10	0	1	0	1	2	2	0
bg0r2_cm_bin.104	38	Lachnospiraceae_f_Group5	Firmicutes	Clostridia	Clostridiales	Lachnospiraceae			0	0	0	0	0	0	1	0	0	0	0	0	0	1	0	0	1	3	0	0	0	0	0	0	0	0	3	0	0	0	0	1	0	4	0	0	0	0	1	2	0
bg10r2_bin.50	38	Lachnospiraceae_f_Group5	Firmicutes	Clostridia	Clostridiales	Lachnospiraceae	Pseudobutyrivibrio	sp. AR14	0	0	0	0	0	0	0	0	0	0	0	4	0	1	1	2	1	2	0	0	0	0	1	0	0	0	4	0	0	3	0	0	40	25	0	0	3	14	9	0	0
bg5r2_bin.23	38	Lachnospiraceae_f_Group5	Firmicutes	Clostridia	Clostridiales	Lachnospiraceae			0	0	0	0	0	0	0	0	0	0	0	0	0	1	0	0	0	6	0	0	2	1	0	0	0	0	2	0	0	0	0	0	21	2	0	0	0	2	5	3	0
NoAnti_co_megahit_ag0r3_bin.8	38	Lachnospiraceae_f_Group5	Firmicutes	Clostridia	Clostridiales	Lachnospiraceae			0	0	0	0	0	0	0	0	0	0	0	0	0	1	0	0	0	1	0	0	2	0	0	0	0	0	4	0	0	0	0	0	8	0	0	2	0	0	0	4	0
NoAnti_co_megahit_bin.12	38	Lachnospiraceae_f_Group5	Firmicutes	Clostridia	Clostridiales	Lachnospiraceae			0	0	0	0	0	0	0	0	0	0	0	0	0	2	0	0	0	5	0	0	0	5	1	0	0	0	5	0	0	3	0	0	26	3	0	1	0	6	4	1	1
pellets_co_bin.1468	38	Lachnospiraceae_f_Group5	Firmicutes	Clostridia	Clostridiales	Lachnospiraceae			0	0	0	0	0	0	0	0	0	0	0	0	0	1	0	0	0	3	0	0	0	0	0	0	0	0	3	0	0	0	0	0	6	0	0	0	0	0	0	3	0
rg10r3_bin.65	38	Lachnospiraceae_f_Group5	Firmicutes	Clostridia	Clostridiales	Lachnospiraceae	Pseudobutyrivibrio	ruminis	0	0	0	0	0	0	0	0	0	0	0	10	0	1	0	0	0	4	0	0	0	0	0	0	0	0	4	0	0	0	0	0	12	14	0	0	2	3	0	0	0
pellet_dilute3_bin.308	39	Lachnospiraceae_f_Group6	Firmicutes	Clostridia	Clostridiales	Lachnospiraceae			0	0	0	0	0	0	0	0	0	0	0	4	0	1	0	3	1	3	0	0	0	0	0	0	0	0	3	0	0	0	0	0	15	1	0	0	0	0	1	0	0
pellet2_bin.636	39	Lachnospiraceae_f_Group6	Firmicutes	Clostridia	Clostridiales	Lachnospiraceae			0	0	0	0	0	0	0	0	0	0	0	9	0	1	0	0	0	2	0	0	0	0	0	0	0	0	3	0	0	0	0	0	3	3	0	0	0	0	0	0	0
pellets_co_bin.1133	39	Lachnospiraceae_f_Group6	Firmicutes	Clostridia	Clostridiales	Lachnospiraceae			0	0	0	0	0	0	0	0	0	0	0	1	0	1	0	1	0	8	0	0	0	3	0	0	0	0	3	0	0	0	0	0	24	0	0	0	0	4	2	2	1
pellets_co_bin.1154	39	Lachnospiraceae_f_Group6	Firmicutes	Clostridia	Clostridiales	Lachnospiraceae			0	0	0	0	0	1	0	0	0	0	0	0	0	0	0	0	0	2	0	0	0	0	0	0	0	0	0	0	0	0	0	0	0	1	0	0	0	0	0	1	0
pellets_co_bin.1200	39	Lachnospiraceae_f_Group6	Firmicutes	Clostridia	Clostridiales	Lachnospiraceae			0	0	0	0	0	0	0	0	0	0	0	1	0	1	0	2	0	7	0	0	1	62	0	0	0	0	4	0	0	0	0	0	15	2	0	0	0	5	1	2	1
pellets_co_bin.1310	39	Lachnospiraceae_f_Group6	Firmicutes	Clostridia	Clostridiales	Lachnospiraceae			0	0	0	0	0	0	0	0	0	0	0	2	0	1	0	0	0	2	0	0	0	0	0	0	0	0	3	1	0	0	0	0	16	0	0	0	0	1	1	3	0
pellets_co_bin.1653	39	Lachnospiraceae_f_Group6	Firmicutes	Clostridia	Clostridiales	Lachnospiraceae			0	0	0	0	0	0	0	0	0	0	0	5	0	1	0	2	0	4	0	0	0	2	0	0	0	0	4	0	0	0	0	0	10	2	0	0	0	8	1	1	3
pellets_co_bin.2234	39	Lachnospiraceae_f_Group6	Firmicutes	Clostridia	Clostridiales	Lachnospiraceae			0	0	0	0	0	0	0	0	0	0	0	1	0	1	1	0	0	3	0	0	0	0	0	0	0	0	2	0	0	0	0	0	0	0	0	0	1	0	0	1	0
pellets_co_bin.2390	39	Lachnospiraceae_f_Group6	Firmicutes	Clostridia	Clostridiales	Lachnospiraceae			0	0	0	0	0	0	0	0	0	0	0	0	0	1	0	4	0	7	0	0	0	0	0	0	0	0	3	0	0	0	0	0	11	2	0	1	2	7	4	14	0
pellets_co_bin.872	39	Lachnospiraceae_f_Group6	Firmicutes	Clostridia	Clostridiales	Lachnospiraceae			0	0	0	0	0	0	0	0	0	0	0	0	0	1	0	0	0	1	0	0	0	0	0	0	0	0	2	0	0	0	0	0	3	0	0	1	0	0	0	0	0
rg0r3_bin.40	39	Lachnospiraceae_f_Group6	Firmicutes	Clostridia	Clostridiales	Lachnospiraceae			0	0	0	0	0	0	0	0	0	0	0	0	0	1	0	0	0	6	0	0	0	0	0	0	0	0	3	0	0	0	0	0	3	0	0	0	0	0	0	3	0
rg5r3_bin.76	39	Lachnospiraceae_f_Group6	Firmicutes	Clostridia	Clostridiales	Lachnospiraceae			0	0	0	0	0	0	0	0	0	0	0	0	0	0	0	0	0	0	0	0	0	0	0	0	0	0	0	0	0	0	0	0	0	0	0	0	0	0	0	0	0
bg10r2_bin.56	40	Lachnospiraceae_f_Group7	Firmicutes	Clostridia	Clostridiales	Lachnospiraceae			0	0	0	0	0	0	0	0	0	0	0	0	0	0	0	0	1	0	0	0	0	0	0	0	0	0	1	0	0	0	0	0	0	0	0	0	0	0	0	1	0
NoAnti_co_megahit_bin.81	40	Lachnospiraceae_f_Group7	Firmicutes	Clostridia	Clostridiales	Lachnospiraceae			0	0	0	0	0	0	0	0	1	0	0	0	0	5	0	0	0	1	0	0	0	0	0	0	0	0	13	0	0	0	0	0	3	0	1	8	0	0	0	2	0
pellets_co_bin.29	40	Lachnospiraceae_f_Group7	Firmicutes	Clostridia	Clostridiales	Lachnospiraceae			0	0	0	0	0	0	0	0	0	0	0	1	0	1	0	1	1	5	0	0	1	1	0	0	0	0	3	0	0	1	0	0	24	9	0	0	0	3	4	0	0
rg0r3_bin.21	40	Lachnospiraceae_f_Group7	Firmicutes	Clostridia	Clostridiales	Lachnospiraceae			0	0	0	0	0	0	0	0	0	0	0	0	0	1	0	0	0	2	0	0	0	0	0	0	0	0	2	0	0	0	0	0	0	0	0	0	0	0	0	0	0
rg0r3_bin.33	40	Lachnospiraceae_f_Group7	Firmicutes	Clostridia	Clostridiales	Lachnospiraceae		G11	0	0	0	0	0	0	0	0	0	0	0	0	0	0	2	0	0	4	0	0	0	0	0	0	0	0	2	0	0	0	0	0	23	1	0	2	0	1	0	8	0
ag5r3_bin.14	41	Butyrivibrio_g_Group	Firmicutes	Clostridia	Clostridiales	Lachnospiraceae	Butyrivibrio		0	0	0	0	0	0	0	0	0	0	0	0	0	1	0	0	0	4	0	0	0	1	0	0	0	0	3	0	0	0	0	0	16	1	0	0	0	2	3	1	0
bg0r2_bin.37	41	Butyrivibrio_g_Group	Firmicutes	Clostridia	Clostridiales	Lachnospiraceae	Butyrivibrio		0	0	0	0	0	0	0	0	0	0	0	0	0	3	0	0	0	1	0	1	35	0	0	0	0	0	10	0	0	0	0	0	22	0	0	1	0	2	1	3	0
bg5r2_bin.31	41	Butyrivibrio_g_Group	Firmicutes	Clostridia	Clostridiales	Lachnospiraceae	Butyrivibrio	sp. MB2005	0	0	0	0	0	0	0	0	0	0	0	0	0	0	2	1	0	4	0	1	0	5	0	0	0	0	5	0	0	0	0	0	14	0	0	3	0	0	0	4	0
bg5r2_bin.48	41	Butyrivibrio_g_Group	Firmicutes	Clostridia	Clostridiales	Lachnospiraceae	Butyrivibrio		0	0	0	0	0	0	0	0	0	0	0	0	0	2	0	0	1	0	0	0	0	0	0	0	0	0	3	0	0	0	0	0	0	0	1	0	0	0	0	1	0
NoAnti_co_megahit_ag10r3_bin.112	41	Butyrivibrio_g_Group	Firmicutes	Clostridia	Clostridiales	Lachnospiraceae	Butyrivibrio	sp.	0	0	0	0	0	0	1	0	0	0	0	0	0	1	0	0	1	1	0	0	0	2	0	0	0	0	4	0	0	0	0	0	8	4	0	0	0	0	0	3	0
NoAnti_co_megahit_bin.100	41	Butyrivibrio_g_Group	Firmicutes	Clostridia	Clostridiales	Lachnospiraceae	Butyrivibrio		0	0	0	0	0	0	0	0	0	0	0	0	0	0	0	0	0	0	0	0	0	0	0	0	0	0	0	0	0	0	0	0	0	0	0	0	0	0	0	0	0
rg10r3_bin.41	41	Butyrivibrio_g_Group	Firmicutes	Clostridia	Clostridiales	Lachnospiraceae	Butyrivibrio		0	0	0	0	0	0	0	0	0	0	0	0	0	1	0	0	0	4	0	0	0	0	0	0	0	0	3	0	0	0	0	0	8	1	0	0	0	2	4	3	0
rg5r3_bin.29	41	Butyrivibrio_g_Group	Firmicutes	Clostridia	Clostridiales	Lachnospiraceae	Butyrivibrio		0	0	0	0	0	0	1	0	0	0	0	0	0	6	4	1	1	2	0	4	0	3	0	0	0	0	7	0	0	0	0	0	39	0	0	1	2	10	0	8	0
xg0r1_bin.10	41	Butyrivibrio_g_Group	Firmicutes	Clostridia	Clostridiales	Lachnospiraceae	Butyrivibrio		0	0	0	0	0	0	0	0	0	0	0	0	0	1	0	0	0	4	0	0	0	0	0	0	0	0	3	0	0	0	0	0	0	0	0	1	0	0	0	0	0
pellet1_bin.477	42	Clostridiales_o_Group2	Firmicutes	Clostridia	Clostridiales				0	0	0	0	0	0	0	0	0	0	0	0	0	0	1	0	0	3	0	0	1	0	0	0	0	0	0	0	0	0	0	0	0	0	0	1	0	0	0	2	0
pellet3_bin.314	42	Clostridiales_o_Group2	Firmicutes	Clostridia	Clostridiales				0	0	0	0	0	0	0	0	0	0	0	0	0	1	0	0	0	2	0	0	0	0	0	0	0	0	2	0	0	0	0	0	3	0	0	2	0	0	0	0	0
pellets_co_bin.2559	42	Clostridiales_o_Group2	Firmicutes	Clostridia	Clostridiales				0	0	0	0	0	0	0	0	0	0	0	0	0	1	0	0	0	4	0	0	0	0	0	0	0	0	2	0	0	0	0	0	5	4	0	0	0	1	0	1	0
pellets_co_bin.2607	42	Clostridiales_o_Group2	Firmicutes	Clostridia	Clostridiales				0	0	0	0	0	0	0	0	0	0	0	0	0	2	0	1	0	2	0	1	2	2	0	0	0	0	3	0	0	0	0	0	31	0	0	0	0	2	2	6	2
pellets_co_bin.724	42	Clostridiales_o_Group2	Firmicutes	Clostridia	Clostridiales				0	0	0	0	0	0	0	0	0	0	1	0	0	3	0	2	0	4	0	0	1	4	0	0	1	0	7	0	0	0	0	0	6	0	0	4	0	0	0	3	0
pellets_co_bin.86	42	Clostridiales_o_Group2	Firmicutes	Clostridia	Clostridiales				0	0	0	0	0	0	0	0	0	0	0	0	0	0	0	0	0	1	0	0	0	0	0	0	0	0	0	0	0	0	0	0	0	0	0	0	0	0	0	0	0
ag0r2_cm_bin.222	43	Clostridiales_o_Group3	Firmicutes	Clostridia	Clostridiales				0	0	0	0	0	0	0	0	0	0	0	9	0	1	3	1	0	3	0	0	1	1	1	0	0	0	3	1	0	4	0	0	18	8	0	1	0	0	6	5	0
bg0r2_cm_bin.47	43	Clostridiales_o_Group3	Firmicutes	Clostridia	Clostridiales				0	0	0	0	0	0	0	0	0	0	0	0	0	0	0	0	0	1	0	0	0	0	0	0	0	0	0	0	0	0	0	0	0	0	0	1	0	0	0	1	0
pellet_dilute1_bin.254	43	Clostridiales_o_Group3	Firmicutes	Clostridia	Clostridiales				0	0	0	0	0	0	0	0	0	0	0	0	0	2	0	0	0	3	0	0	1	0	0	0	0	0	5	0	0	0	0	0	4	0	0	0	0	0	0	1	0
pellet_dilute3_bin.601	43	Clostridiales_o_Group3	Firmicutes	Clostridia	Clostridiales				0	0	0	0	0	0	0	0	0	0	0	0	0	3	1	0	0	4	0	0	1	0	0	0	0	0	6	0	0	0	0	0	18	7	0	1	0	5	3	5	0
pellet1_bin.342	43	Clostridiales_o_Group3	Firmicutes	Clostridia	Clostridiales				0	0	0	0	0	0	0	0	0	0	0	4	0	1	3	1	1	2	0	3	0	3	0	0	0	0	3	0	0	2	0	0	56	9	0	0	2	5	5	7	2
pellet1_bin.520	43	Clostridiales_o_Group3	Firmicutes	Clostridia	Clostridiales				0	0	0	0	0	0	0	0	0	0	0	0	0	1	0	0	0	4	0	0	0	0	0	0	0	0	2	0	0	0	0	0	17	10	0	0	0	7	3	2	0
pellet1_bin.91	43	Clostridiales_o_Group3	Firmicutes	Clostridia	Clostridiales				0	0	0	0	0	0	0	0	0	0	0	1	0	1	0	3	1	3	0	0	0	0	0	0	0	0	5	0	0	0	0	0	14	7	0	0	0	4	7	3	0
pellet2_bin.99	43	Clostridiales_o_Group3	Firmicutes	Clostridia	Clostridiales				0	0	0	0	0	0	0	0	0	0	0	0	0	1	1	1	0	3	0	1	1	1	0	0	0	0	2	0	0	0	0	0	13	1	0	0	1	2	2	4	0
pellets_co_bin.1044	43	Clostridiales_o_Group3	Firmicutes	Clostridia	Clostridiales				0	0	0	0	0	0	0	0	0	0	0	1	0	1	0	0	0	2	0	0	0	0	0	0	0	0	5	0	0	0	0	0	19	5	0	0	1	1	2	4	2
pellets_co_bin.1197	43	Clostridiales_o_Group3	Firmicutes	Clostridia	Clostridiales				0	0	0	0	0	0	0	0	0	0	0	0	0	1	0	1	0	6	0	0	1	4	0	0	0	0	3	0	0	1	0	0	12	12	0	0	0	10	2	3	1
pellets_co_bin.126	43	Clostridiales_o_Group3	Firmicutes	Clostridia	Clostridiales				0	0	0	0	0	0	0	0	0	0	0	0	0	1	0	0	0	3	0	0	0	0	0	0	0	0	4	0	0	1	0	0	19	4	0	0	0	2	2	3	2
pellets_co_bin.1292	43	Clostridiales_o_Group3	Firmicutes	Clostridia	Clostridiales				0	0	0	0	0	0	0	0	0	0	0	0	0	0	0	0	0	1	0	0	0	0	0	0	0	0	0	0	0	0	0	0	0	0	0	0	0	0	0	0	0
pellets_co_bin.1509	43	Clostridiales_o_Group3	Firmicutes	Clostridia	Clostridiales				0	0	0	0	0	0	0	0	0	0	0	0	0	2	0	0	0	2	0	0	0	0	0	0	0	0	6	0	0	0	0	0	10	1	0	1	0	0	0	3	0
pellets_co_bin.1728	43	Clostridiales_o_Group3	Firmicutes	Clostridia	Clostridiales				0	0	0	0	0	0	0	0	0	0	0	0	0	1	0	4	0	6	0	0	1	0	0	0	0	0	2	0	0	0	0	0	9	1	1	0	0	0	4	2	0
pellets_co_bin.1982	43	Clostridiales_o_Group3	Firmicutes	Clostridia	Clostridiales				0	0	0	0	0	0	1	0	0	0	0	0	0	1	0	1	1	2	0	0	0	2	0	0	0	0	5	0	0	0	0	0	33	12	0	0	0	1	1	7	1
pellets_co_bin.238	43	Clostridiales_o_Group3	Firmicutes	Clostridia	Clostridiales				0	0	0	0	0	0	0	0	0	0	0	1	0	1	1	2	0	9	0	2	0	2	0	0	0	0	3	0	0	0	0	0	22	4	0	0	4	3	2	8	1
pellets_co_bin.2591	43	Clostridiales_o_Group3	Firmicutes	Clostridia	Clostridiales				0	0	0	0	0	0	0	0	0	0	0	0	0	1	0	0	0	2	0	0	0	2	0	0	0	0	2	0	0	0	0	0	11	4	0	1	0	0	0	3	1
pellets_co_bin.347	43	Clostridiales_o_Group3	Firmicutes	Clostridia	Clostridiales				0	0	0	0	0	0	0	0	0	0	0	9	0	1	0	0	0	1	0	0	1	0	0	0	0	0	3	0	0	0	0	0	6	2	0	0	0	1	0	2	0
pellets_co_bin.87	43	Clostridiales_o_Group3	Firmicutes	Clostridia	Clostridiales				0	0	0	0	0	0	0	0	0	0	0	2	0	1	1	5	1	3	0	0	0	0	0	0	0	0	4	0	0	0	0	0	12	4	0	0	0	1	4	2	0
pellets_co_bin.914	43	Clostridiales_o_Group3	Firmicutes	Clostridia	Clostridiales				0	0	0	0	0	0	0	0	0	0	0	8	0	2	1	0	0	3	0	0	0	0	0	0	0	0	3	0	0	0	0	0	4	0	0	0	0	1	1	3	0
rg0r2_cm_bin.201	43	Clostridiales_o_Group3	Firmicutes	Clostridia	Clostridiales				0	0	0	0	0	1	0	0	0	0	0	0	0	3	0	1	0	3	0	0	0	0	0	0	0	0	7	0	0	0	0	0	3	0	0	3	0	0	0	5	0
rg0r2_cm_bin.220	43	Clostridiales_o_Group3	Firmicutes	Clostridia	Clostridiales				0	0	1	0	0	0	1	0	0	0	0	2	0	1	3	0	1	1	0	0	0	0	0	0	0	0	5	0	0	1	0	0	0	0	0	1	1	0	0	0	1
ag5r1_ps_bin.15	44	Clostridiales_o_Group4	Firmicutes	Clostridia	Clostridiales				0	0	0	0	0	0	0	0	0	0	0	0	0	1	0	0	0	3	0	0	0	0	0	0	0	0	2	0	0	0	0	0	0	0	0	0	0	0	0	1	0
bg0r3_ps_bin.9	44	Clostridiales_o_Group4	Firmicutes	Clostridia	Clostridiales				0	0	0	0	0	0	0	0	0	0	0	1	0	1	1	4	1	4	0	0	0	0	0	0	0	0	3	0	0	0	0	0	5	3	0	0	0	1	1	3	0
pellet_dilute2_bin.272	44	Clostridiales_o_Group4	Firmicutes	Clostridia	Clostridiales				0	0	0	0	0	0	0	0	0	0	0	0	0	3	0	0	0	1	0	0	0	0	0	0	0	0	12	1	0	0	0	0	0	0	0	0	0	0	0	1	0
pellet_dilute2_bin.575	44	Clostridiales_o_Group4	Firmicutes	Clostridia	Clostridiales				0	0	0	1	0	0	0	0	0	0	3	1	0	1	6	8	0	2	0	1	0	3	0	0	1	0	3	0	0	0	0	0	3	0	0	5	8	0	0	2	1
pellet_dilute3_bin.338	44	Clostridiales_o_Group4	Firmicutes	Clostridia	Clostridiales				0	0	0	0	0	0	0	0	0	0	0	0	0	1	0	0	0	4	0	0	1	0	0	0	0	0	2	0	0	0	0	0	10	2	0	0	0	0	5	0	0
pellet_dilute3_bin.641	44	Clostridiales_o_Group4	Firmicutes	Clostridia	Clostridiales				0	0	0	0	0	0	0	0	0	0	0	0	0	0	0	0	0	0	0	0	0	0	0	0	0	0	0	0	0	0	0	0	0	0	0	0	0	0	0	0	0
pellet1_bin.323	44	Clostridiales_o_Group4	Firmicutes	Clostridia	Clostridiales				0	0	0	0	0	0	0	0	0	0	0	1	0	1	0	0	0	4	0	0	0	2	0	0	0	0	3	0	0	3	0	0	39	3	0	0	0	5	5	2	1
pellet1_bin.481	44	Clostridiales_o_Group4	Firmicutes	Clostridia	Clostridiales				0	0	0	0	0	0	0	0	0	0	0	0	0	0	0	0	1	1	0	0	0	0	0	0	0	0	0	0	0	0	0	0	0	0	0	0	0	0	0	0	0
pellet1_bin.577	44	Clostridiales_o_Group4	Firmicutes	Clostridia	Clostridiales				0	0	0	0	0	0	0	0	0	0	0	0	0	1	3	0	0	5	0	1	0	0	0	0	0	0	6	0	0	1	0	0	15	2	1	1	0	1	0	3	0
pellet1_bin.682	44	Clostridiales_o_Group4	Firmicutes	Clostridia	Clostridiales				0	0	0	0	0	0	0	0	0	0	0	2	0	1	0	0	0	3	0	0	0	1	0	0	0	0	3	0	0	0	0	0	10	1	0	0	0	1	1	4	0
pellet2_bin.131	44	Clostridiales_o_Group4	Firmicutes	Clostridia	Clostridiales				0	0	0	0	0	0	0	0	0	0	0	0	0	0	0	0	0	1	0	0	0	0	0	0	0	0	0	0	0	0	0	0	0	0	0	0	0	0	0	0	0
pellet2_bin.437	44	Clostridiales_o_Group4	Firmicutes	Clostridia	Clostridiales				0	0	0	0	0	0	0	0	0	0	0	0	0	2	0	0	0	3	0	0	0	0	0	0	0	0	5	0	0	0	0	0	3	0	0	0	0	0	0	0	0
pellets_co_bin.1131	44	Clostridiales_o_Group4	Firmicutes	Clostridia	Clostridiales				0	0	0	0	0	0	1	0	0	0	0	0	0	3	0	0	1	2	0	0	0	0	0	0	0	0	9	0	0	0	0	0	0	2	0	1	1	0	0	1	0
pellets_co_bin.1206	44	Clostridiales_o_Group4	Firmicutes	Clostridia	Clostridiales				0	0	0	0	0	0	0	0	0	0	0	2	0	1	0	1	0	3	0	0	0	0	0	0	0	0	3	0	0	6	0	0	19	2	0	0	0	1	2	7	1
pellets_co_bin.1366	44	Clostridiales_o_Group4	Firmicutes	Clostridia	Clostridiales				0	0	0	0	0	0	1	0	0	0	0	2	0	4	0	0	1	2	0	0	0	0	0	0	0	0	5	0	0	2	0	0	20	4	0	0	0	1	0	1	1
pellets_co_bin.1372	44	Clostridiales_o_Group4	Firmicutes	Clostridia	Clostridiales				0	0	0	0	0	0	0	0	0	0	0	0	0	2	0	0	0	3	0	0	0	0	0	0	0	0	4	0	0	0	0	0	0	0	0	0	0	0	0	0	0
pellets_co_bin.1403	44	Clostridiales_o_Group4	Firmicutes	Clostridia	Clostridiales				0	0	0	0	0	0	0	0	0	0	0	0	0	1	0	0	0	3	0	0	0	0	0	0	0	0	2	0	0	0	0	0	6	0	1	1	0	0	0	3	0
pellets_co_bin.1449	44	Clostridiales_o_Group4	Firmicutes	Clostridia	Clostridiales				0	0	0	0	0	0	0	0	0	0	0	0	0	0	0	0	0	5	0	0	0	0	0	0	0	0	0	0	0	0	0	0	0	0	0	1	0	0	0	0	0
pellets_co_bin.1458	44	Clostridiales_o_Group4	Firmicutes	Clostridia	Clostridiales				0	0	0	0	0	0	0	0	0	0	0	0	0	0	1	0	0	3	0	0	0	0	0	0	0	0	0	0	0	0	0	0	7	0	0	0	0	2	0	0	0
pellets_co_bin.1469	44	Clostridiales_o_Group4	Firmicutes	Clostridia	Clostridiales				0	0	0	0	0	0	0	0	0	0	0	3	0	1	0	0	0	4	0	0	0	1	0	0	0	0	2	0	0	1	0	0	17	1	0	0	0	0	0	4	1
pellets_co_bin.1521	44	Clostridiales_o_Group4	Firmicutes	Clostridia	Clostridiales				0	0	0	0	0	0	0	0	0	0	0	0	0	2	0	0	1	0	0	0	0	0	0	1	0	0	3	0	0	0	0	0	0	0	0	0	0	0	0	1	0
pellets_co_bin.1539	44	Clostridiales_o_Group4	Firmicutes	Clostridia	Clostridiales				0	0	0	0	0	0	0	0	0	0	0	0	0	3	0	0	0	0	0	0	1	0	0	0	0	1	11	0	0	0	0	0	9	0	0	2	0	0	0	3	0
pellets_co_bin.167	44	Clostridiales_o_Group4	Firmicutes	Clostridia	Clostridiales				0	0	0	0	0	0	0	0	0	0	0	0	0	2	0	0	0	3	0	0	0	0	0	0	0	0	4	0	0	0	0	0	6	0	0	0	0	0	0	0	0
pellets_co_bin.1703	44	Clostridiales_o_Group4	Firmicutes	Clostridia	Clostridiales				0	0	0	0	0	0	0	0	0	0	0	0	0	1	0	0	0	5	0	0	0	0	0	0	0	0	3	0	0	0	0	0	0	2	0	0	0	0	0	0	0
pellets_co_bin.1782	44	Clostridiales_o_Group4	Firmicutes	Clostridia	Clostridiales				0	0	0	0	0	0	0	0	0	0	0	1	0	2	0	0	0	3	0	0	0	0	0	0	0	0	3	0	0	0	0	0	18	2	0	0	0	2	2	1	0
pellets_co_bin.1855	44	Clostridiales_o_Group4	Firmicutes	Clostridia	Clostridiales				0	0	0	0	0	0	0	0	0	0	0	0	0	2	1	0	0	3	0	0	0	0	0	0	0	0	3	0	0	0	0	0	0	0	0	0	0	0	0	1	0
pellets_co_bin.1863	44	Clostridiales_o_Group4	Firmicutes	Clostridia	Clostridiales				0	0	0	0	0	0	0	0	0	0	0	0	0	1	0	0	0	2	0	0	0	0	0	0	0	0	4	0	0	0	0	0	0	0	0	0	0	0	0	0	0
pellets_co_bin.2085	44	Clostridiales_o_Group4	Firmicutes	Clostridia	Clostridiales				0	0	0	0	0	0	0	0	0	0	0	0	0	0	0	0	0	1	0	0	0	0	0	0	0	0	0	0	0	0	0	0	0	0	0	1	0	0	0	0	0
pellets_co_bin.2099	44	Clostridiales_o_Group4	Firmicutes	Clostridia	Clostridiales				0	0	0	0	0	0	0	0	0	0	0	1	0	4	0	1	0	2	0	2	1	0	0	0	0	0	10	0	0	2	0	0	20	2	0	1	0	2	2	6	1
pellets_co_bin.2183	44	Clostridiales_o_Group4	Firmicutes	Clostridia	Clostridiales				0	0	0	0	0	0	0	0	0	0	0	0	0	1	0	0	0	4	0	0	0	1	0	0	0	0	2	0	0	0	0	0	5	5	0	0	0	4	0	3	0
pellets_co_bin.2308	44	Clostridiales_o_Group4	Firmicutes	Clostridia	Clostridiales				0	0	0	0	0	0	0	0	0	0	0	0	0	1	0	0	0	3	0	0	0	0	0	0	0	0	2	0	0	0	0	0	9	8	0	0	1	0	1	0	0
pellets_co_bin.2405	44	Clostridiales_o_Group4	Firmicutes	Clostridia	Clostridiales				0	0	1	0	0	0	0	0	0	0	0	20	0	4	0	0	0	3	0	0	0	0	1	0	0	0	13	0	0	0	0	0	13	11	0	1	0	0	2	8	0
pellets_co_bin.2409	44	Clostridiales_o_Group4	Firmicutes	Clostridia	Clostridiales				0	0	0	0	0	0	0	0	0	0	0	1	0	2	0	3	1	2	0	0	0	7	2	0	0	0	3	0	0	2	0	0	27	2	0	0	0	7	1	0	2
pellets_co_bin.2466	44	Clostridiales_o_Group4	Firmicutes	Clostridia	Clostridiales				0	0	0	0	0	2	0	0	0	0	0	0	0	1	0	0	0	3	0	0	0	0	0	0	0	0	3	0	0	0	0	0	5	0	1	1	0	0	0	6	0
pellets_co_bin.255	44	Clostridiales_o_Group4	Firmicutes	Clostridia	Clostridiales				0	0	0	0	0	0	0	0	0	0	0	1	0	1	0	0	0	6	0	0	0	1	0	0	0	0	2	0	0	0	0	0	13	2	0	0	0	1	5	6	1
pellets_co_bin.2574	44	Clostridiales_o_Group4	Firmicutes	Clostridia	Clostridiales				0	0	0	0	0	0	0	0	0	0	0	0	0	0	0	0	0	2	0	0	0	0	0	0	0	0	0	0	0	0	0	0	0	0	0	0	0	0	0	0	0
pellets_co_bin.2620	44	Clostridiales_o_Group4	Firmicutes	Clostridia	Clostridiales				0	0	0	0	0	0	0	0	0	0	0	1	0	2	0	0	0	4	0	0	0	0	0	0	0	0	5	0	0	3	0	0	19	2	0	0	0	1	3	6	1
pellets_co_bin.2645	44	Clostridiales_o_Group4	Firmicutes	Clostridia	Clostridiales				0	0	0	0	0	0	0	0	0	0	0	2	0	1	1	3	1	4	0	0	0	0	0	0	0	0	5	0	0	1	0	0	13	4	0	0	0	1	3	1	0
pellets_co_bin.2663	44	Clostridiales_o_Group4	Firmicutes	Clostridia	Clostridiales				0	0	0	0	0	0	0	0	0	0	0	0	0	0	0	0	0	2	0	0	0	0	0	0	0	0	0	0	0	0	0	0	0	0	0	0	0	0	0	1	0
pellets_co_bin.2670	44	Clostridiales_o_Group4	Firmicutes	Clostridia	Clostridiales				0	0	0	0	0	0	0	0	0	0	0	1	0	0	0	0	0	3	0	0	0	0	0	0	0	0	0	0	0	0	0	0	3	0	0	0	0	0	0	1	0
pellets_co_bin.2700	44	Clostridiales_o_Group4	Firmicutes	Clostridia	Clostridiales				0	0	0	0	0	0	0	0	0	0	0	0	0	1	0	0	0	3	0	0	0	0	0	0	0	0	2	0	0	0	0	0	8	1	0	0	0	1	4	1	0
pellets_co_bin.322	44	Clostridiales_o_Group4	Firmicutes	Clostridia	Clostridiales				0	0	0	0	0	0	0	0	0	0	0	0	0	0	0	0	0	2	0	0	0	1	0	0	0	0	0	0	0	0	0	0	0	0	0	0	0	0	0	0	0
pellets_co_bin.576	44	Clostridiales_o_Group4	Firmicutes	Clostridia	Clostridiales				0	0	0	0	0	0	0	0	0	0	0	2	0	1	0	1	0	6	0	0	1	2	0	0	0	0	4	0	0	1	0	0	11	1	0	0	1	1	3	6	0
pellets_co_bin.738	44	Clostridiales_o_Group4	Firmicutes	Clostridia	Clostridiales				0	0	0	0	0	0	1	0	0	0	0	0	0	2	0	0	1	1	0	0	0	0	0	0	0	0	10	0	0	0	0	0	0	1	0	0	0	0	0	1	0
pellets_co_bin.91	44	Clostridiales_o_Group4	Firmicutes	Clostridia	Clostridiales				0	0	0	0	0	0	0	0	0	0	0	0	0	0	0	0	0	3	0	0	0	0	0	0	0	0	0	0	0	0	0	0	13	1	0	0	0	0	0	0	0
bg0r2_cm_bin.1	45	Ruminococcaceae_f_Group1	Firmicutes	Clostridia	Clostridiales	Ruminococcaceae			0	0	0	0	0	0	1	0	0	0	0	4	0	2	0	3	1	0	0	0	0	1	0	0	0	0	7	0	0	1	0	0	18	14	0	0	2	4	0	9	0
pellet1_bin.319	45	Ruminococcaceae_f_Group1	Firmicutes	Clostridia	Clostridiales	Ruminococcaceae			0	0	0	0	0	0	0	0	0	0	0	0	0	1	0	0	0	4	0	0	0	0	0	0	0	0	2	1	0	2	0	0	19	6	0	2	0	3	6	2	0
pellets_co_bin.2166	45	Ruminococcaceae_f_Group1	Firmicutes	Clostridia	Clostridiales	Ruminococcaceae			0	0	0	0	0	0	0	0	0	0	0	0	0	1	0	0	0	5	0	0	0	0	0	0	0	0	2	0	0	0	0	0	16	2	0	0	0	0	3	8	0
pellets_co_bin.2565	45	Ruminococcaceae_f_Group1	Firmicutes	Clostridia	Clostridiales	Ruminococcaceae			0	0	0	0	0	0	0	0	0	0	0	0	0	1	0	0	0	5	0	0	0	0	0	0	0	0	2	0	0	0	0	0	0	0	0	1	0	0	0	1	0
pellets_co_bin.670	45	Ruminococcaceae_f_Group1	Firmicutes	Clostridia	Clostridiales	Ruminococcaceae			0	0	0	0	0	0	1	0	0	0	0	0	0	2	0	0	1	1	0	0	0	0	0	0	0	0	7	0	0	0	0	0	15	6	0	1	0	0	0	4	0
pellets_co_bin.971	45	Ruminococcaceae_f_Group1	Firmicutes	Clostridia	Clostridiales	Ruminococcaceae			0	0	0	0	0	0	0	0	0	0	0	0	0	1	0	0	0	5	0	0	0	1	0	0	0	0	2	0	0	0	0	0	6	17	0	0	0	4	1	0	1
NoAnti_co_megahit_ag5r3_bin.20	46	Ruminococcaceae_f_Group2	Firmicutes	Clostridia	Clostridiales	Ruminococcaceae			0	0	0	0	0	0	1	0	0	0	0	2	0	3	1	1	1	1	0	2	0	3	1	0	0	0	6	0	0	1	0	0	29	7	0	0	2	2	3	11	1
pellet_dilute1_bin.152	46	Ruminococcaceae_f_Group2	Firmicutes	Clostridia	Clostridiales	Ruminococcaceae			0	0	0	0	0	0	0	0	0	0	0	0	0	2	0	0	0	4	0	0	0	0	0	0	0	0	4	0	0	0	0	0	15	0	1	1	0	1	0	5	0
pellet_dilute2_bin.281	46	Ruminococcaceae_f_Group2	Firmicutes	Clostridia	Clostridiales	Ruminococcaceae			0	0	0	0	0	4	0	0	0	0	0	0	0	3	2	4	0	3	0	6	1	4	0	0	0	0	9	0	0	1	0	0	19	1	0	9	3	4	0	6	0
pellet2_bin.217	46	Ruminococcaceae_f_Group2	Firmicutes	Clostridia	Clostridiales	Ruminococcaceae			0	0	0	0	0	0	0	0	0	0	0	0	0	1	0	0	0	7	0	0	0	0	0	0	0	0	2	0	0	0	0	0	9	1	1	0	0	0	0	1	0
pellet3_bin.362	46	Ruminococcaceae_f_Group2	Firmicutes	Clostridia	Clostridiales	Ruminococcaceae			0	0	0	0	0	0	0	0	0	0	0	0	0	1	0	0	0	5	0	0	0	0	0	0	0	0	2	0	0	0	0	0	5	1	0	0	0	3	1	1	0
pellets_co_bin.1035	46	Ruminococcaceae_f_Group2	Firmicutes	Clostridia	Clostridiales	Ruminococcaceae			0	0	0	0	0	0	0	0	0	0	0	0	0	2	0	0	0	2	0	0	0	0	0	0	0	0	4	0	0	0	0	0	11	0	0	0	0	0	0	0	0
pellets_co_bin.1040	46	Ruminococcaceae_f_Group2	Firmicutes	Clostridia	Clostridiales	Ruminococcaceae			0	0	0	0	0	1	0	0	0	0	0	0	0	2	0	2	0	4	0	1	2	0	0	0	0	0	5	0	0	1	0	0	3	0	0	2	0	1	0	2	0
pellets_co_bin.1054	46	Ruminococcaceae_f_Group2	Firmicutes	Clostridia	Clostridiales	Ruminococcaceae			0	0	0	0	0	0	0	0	0	0	0	0	0	1	0	5	0	8	0	0	1	0	0	0	0	0	3	0	0	0	0	0	13	3	1	0	0	0	0	3	2
pellets_co_bin.1070	46	Ruminococcaceae_f_Group2	Firmicutes	Clostridia	Clostridiales	Ruminococcaceae			0	0	0	0	0	0	0	0	0	0	0	0	0	2	0	0	1	0	0	0	0	0	0	1	0	0	3	0	0	0	0	0	0	0	1	0	0	0	0	1	0
pellets_co_bin.1074	46	Ruminococcaceae_f_Group2	Firmicutes	Clostridia	Clostridiales	Ruminococcaceae			0	0	0	0	0	0	0	0	0	0	0	0	0	0	0	0	0	2	0	0	0	0	0	0	0	0	1	0	0	0	0	0	0	0	0	0	0	0	0	0	0
pellets_co_bin.1099	46	Ruminococcaceae_f_Group2	Firmicutes	Clostridia	Clostridiales	Ruminococcaceae			0	0	0	0	0	0	0	0	0	0	0	2	0	2	3	0	0	2	0	0	0	0	0	0	0	0	4	0	0	0	0	0	12	0	1	1	0	0	0	8	0
pellets_co_bin.1305	46	Ruminococcaceae_f_Group2	Firmicutes	Clostridia	Clostridiales	Ruminococcaceae			0	0	0	0	0	0	0	0	0	0	0	0	0	1	0	0	0	3	0	0	0	0	0	0	0	0	3	1	0	0	0	0	19	4	0	0	0	0	1	2	0
pellets_co_bin.1317	46	Ruminococcaceae_f_Group2	Firmicutes	Clostridia	Clostridiales	Ruminococcaceae			0	0	0	0	0	0	0	0	0	0	0	0	0	2	0	0	0	6	0	0	0	0	0	0	0	0	3	0	0	3	0	0	28	6	0	0	0	3	4	2	1
pellets_co_bin.1516	46	Ruminococcaceae_f_Group2	Firmicutes	Clostridia	Clostridiales	Ruminococcaceae			0	0	0	0	0	0	0	0	0	0	0	0	0	0	0	0	0	3	0	0	1	0	0	0	0	0	2	0	0	0	0	0	5	0	0	0	0	0	0	2	0
pellets_co_bin.156	46	Ruminococcaceae_f_Group2	Firmicutes	Clostridia	Clostridiales	Ruminococcaceae			0	0	0	0	0	0	0	0	0	0	0	0	0	4	1	0	0	6	0	0	0	13	0	0	0	0	1	0	0	0	0	0	14	0	0	1	0	0	2	3	1
pellets_co_bin.1833	46	Ruminococcaceae_f_Group2	Firmicutes	Clostridia	Clostridiales	Ruminococcaceae			0	0	0	0	0	0	0	0	0	0	3	3	0	1	7	10	0	3	0	1	0	2	0	0	1	0	2	0	0	1	0	0	4	0	0	3	4	0	0	4	1
pellets_co_bin.1961	46	Ruminococcaceae_f_Group2	Firmicutes	Clostridia	Clostridiales	Ruminococcaceae			0	0	0	0	0	0	0	0	0	0	0	0	0	1	0	0	0	4	0	0	0	0	0	0	0	0	3	0	0	0	0	0	3	0	0	3	0	0	1	0	0
pellets_co_bin.2049	46	Ruminococcaceae_f_Group2	Firmicutes	Clostridia	Clostridiales	Ruminococcaceae			0	0	1	0	0	0	0	0	0	0	0	0	0	1	0	0	0	4	0	0	0	0	0	0	0	0	3	0	0	0	0	0	3	2	0	1	0	0	1	1	0
pellets_co_bin.2194	46	Ruminococcaceae_f_Group2	Firmicutes	Clostridia	Clostridiales	Ruminococcaceae			0	0	0	0	0	0	0	0	0	0	0	0	0	1	0	0	0	5	0	0	0	0	0	0	0	0	2	0	0	0	0	0	30	0	1	0	0	0	1	1	0
pellets_co_bin.2373	46	Ruminococcaceae_f_Group2	Firmicutes	Clostridia	Clostridiales	Ruminococcaceae			0	0	0	0	0	0	0	0	0	0	0	3	0	1	0	5	1	4	0	0	2	2	0	0	0	0	3	0	0	2	0	0	8	2	0	0	0	6	0	0	0
pellets_co_bin.2382	46	Ruminococcaceae_f_Group2	Firmicutes	Clostridia	Clostridiales	Ruminococcaceae			0	0	0	0	0	0	0	0	0	0	0	1	0	2	0	0	0	7	0	0	0	0	0	0	0	0	4	0	0	0	0	0	12	2	0	1	0	0	2	3	0
pellets_co_bin.2436	46	Ruminococcaceae_f_Group2	Firmicutes	Clostridia	Clostridiales	Ruminococcaceae			0	0	0	0	0	0	0	0	0	0	0	0	0	1	0	0	0	3	0	0	1	0	0	0	0	0	2	0	0	0	0	0	2	0	0	0	0	0	0	0	0
pellets_co_bin.2583	46	Ruminococcaceae_f_Group2	Firmicutes	Clostridia	Clostridiales	Ruminococcaceae			0	0	0	0	0	0	0	0	0	0	0	0	0	1	0	0	0	2	0	0	0	0	0	0	0	0	2	0	0	0	0	0	10	1	0	0	0	1	1	3	0
pellets_co_bin.2687	46	Ruminococcaceae_f_Group2	Firmicutes	Clostridia	Clostridiales	Ruminococcaceae			0	0	0	0	0	0	0	0	0	0	0	1	0	2	0	2	0	6	0	0	0	0	0	0	0	0	3	0	0	1	0	0	35	3	0	1	0	1	4	4	1
pellets_co_bin.425	46	Ruminococcaceae_f_Group2	Firmicutes	Clostridia	Clostridiales	Ruminococcaceae			0	0	0	0	0	0	0	0	0	0	0	0	0	1	0	0	0	3	0	0	0	0	0	0	0	0	2	2	0	5	0	0	21	3	0	1	0	3	6	3	1
pellets_co_bin.577	46	Ruminococcaceae_f_Group2	Firmicutes	Clostridia	Clostridiales	Ruminococcaceae			0	0	0	0	0	1	0	0	0	0	0	0	0	3	0	2	0	5	0	0	2	1	0	0	0	0	7	0	0	1	0	0	0	0	0	3	1	0	0	2	0
pellets_co_bin.810	46	Ruminococcaceae_f_Group2	Firmicutes	Clostridia	Clostridiales	Ruminococcaceae			0	0	0	0	0	0	0	0	0	0	0	0	0	1	0	0	0	5	0	0	0	0	0	0	0	0	4	0	0	0	0	0	9	0	0	3	0	0	0	3	0
pellets_co_bin.85	46	Ruminococcaceae_f_Group2	Firmicutes	Clostridia	Clostridiales	Ruminococcaceae			0	0	0	0	0	0	0	0	0	0	0	3	0	2	0	0	0	2	0	0	0	0	0	0	0	0	5	0	0	0	0	0	13	0	1	1	0	0	0	3	0
pellets_co_bin.878	46	Ruminococcaceae_f_Group2	Firmicutes	Clostridia	Clostridiales	Ruminococcaceae			0	0	0	0	0	0	0	0	0	0	0	0	0	1	0	4	0	4	0	0	1	4	2	0	0	0	4	0	0	1	0	0	16	1	0	0	1	4	0	2	1
pellets_co_bin.886	46	Ruminococcaceae_f_Group2	Firmicutes	Clostridia	Clostridiales	Ruminococcaceae			0	0	0	0	0	0	0	0	0	0	0	0	0	2	0	1	0	5	0	0	0	0	0	0	0	0	4	0	0	0	0	0	6	1	2	0	0	0	0	2	0
pellets_co_bin.962	46	Ruminococcaceae_f_Group2	Firmicutes	Clostridia	Clostridiales	Ruminococcaceae			0	0	0	0	0	0	0	0	0	0	0	0	0	2	0	0	1	0	0	0	0	0	0	0	0	0	2	0	0	0	0	0	0	0	0	0	0	0	0	1	0
ag0r2_cm_bin.125	47	Ruminococcaceae_f_Group3	Firmicutes	Clostridia	Clostridiales	Ruminococcaceae			0	0	0	0	0	0	0	0	0	0	0	1	0	2	0	0	0	8	0	0	0	0	0	0	0	0	4	0	0	0	0	0	12	2	0	1	0	0	1	3	0
ag0r2_cm_bin.97	47	Ruminococcaceae_f_Group3	Firmicutes	Clostridia	Clostridiales	Ruminococcaceae			0	0	0	0	0	0	0	0	0	0	0	0	0	1	0	0	0	2	0	0	0	0	0	0	0	0	3	0	0	0	0	0	8	0	0	0	0	2	0	1	0
ag10r3_bin.72	47	Ruminococcaceae_f_Group3	Firmicutes	Clostridia	Clostridiales	Ruminococcaceae			0	0	0	0	0	0	0	0	0	0	0	0	0	1	0	1	0	6	0	0	0	3	0	0	0	0	3	0	0	3	0	0	42	17	0	1	0	14	9	2	0
bg10r2_bin.28	47	Ruminococcaceae_f_Group3	Firmicutes	Clostridia	Clostridiales	Ruminococcaceae			0	0	0	0	0	0	0	0	0	0	0	0	0	1	0	0	0	4	0	0	0	0	0	0	0	0	2	0	0	1	0	0	0	1	0	0	0	1	2	1	0
bg10r2_bin.31	47	Ruminococcaceae_f_Group3	Firmicutes	Clostridia	Clostridiales	Ruminococcaceae			0	0	0	0	0	0	0	0	0	0	0	0	0	2	0	0	1	0	0	0	0	0	0	0	0	0	2	0	0	0	0	0	0	0	1	0	0	0	0	1	0
NoAnti_co_megahit_ag10r3_bin.8	47	Ruminococcaceae_f_Group3	Firmicutes	Clostridia	Clostridiales	Ruminococcaceae			0	0	1	0	0	0	0	0	0	0	0	0	0	0	0	0	1	0	0	0	0	0	0	1	0	0	0	0	0	0	0	0	0	0	0	0	0	0	0	0	0
NoAnti_co_megahit_ag5r3_bin.95	47	Ruminococcaceae_f_Group3	Firmicutes	Clostridia	Clostridiales	Ruminococcaceae			0	0	0	0	0	0	0	0	0	0	0	0	0	0	0	0	0	1	0	0	0	0	0	0	0	0	1	0	0	0	0	0	0	0	0	1	0	0	0	0	0
NoAnti_co_megahit_bin.249	47	Ruminococcaceae_f_Group3	Firmicutes	Clostridia	Clostridiales	Ruminococcaceae			0	0	0	0	0	0	0	0	0	0	0	0	0	0	0	0	0	2	0	0	1	0	0	0	0	0	1	0	0	0	0	0	0	0	0	0	1	0	0	0	0
pellet_dilute1_bin.255	47	Ruminococcaceae_f_Group3	Firmicutes	Clostridia	Clostridiales	Ruminococcaceae			0	0	0	0	0	0	1	0	0	0	0	1	0	3	0	1	1	2	0	2	0	0	0	0	0	0	6	0	0	1	0	0	33	3	0	1	0	8	1	2	1
pellet_dilute1_bin.568	47	Ruminococcaceae_f_Group3	Firmicutes	Clostridia	Clostridiales	Ruminococcaceae			0	0	0	0	0	0	0	0	0	0	0	0	0	2	0	0	0	4	0	0	0	1	0	0	0	0	3	0	0	4	0	0	22	0	0	0	0	3	2	3	1
pellet_dilute1_bin.697	47	Ruminococcaceae_f_Group3	Firmicutes	Clostridia	Clostridiales	Ruminococcaceae			0	0	0	0	0	0	0	0	0	0	0	0	0	0	0	0	1	0	0	0	0	0	0	0	0	0	5	0	0	0	0	0	0	0	0	0	0	0	0	1	0
pellet_dilute2_bin.276	47	Ruminococcaceae_f_Group3	Firmicutes	Clostridia	Clostridiales	Ruminococcaceae			0	0	0	0	0	0	0	0	0	0	0	0	0	0	0	0	0	2	0	0	0	0	0	0	0	0	0	0	0	0	0	0	3	0	0	0	0	0	0	0	0
pellet_dilute2_bin.300	47	Ruminococcaceae_f_Group3	Firmicutes	Clostridia	Clostridiales	Ruminococcaceae			0	0	1	0	0	0	0	0	0	0	0	0	0	2	2	0	0	8	0	0	0	0	0	0	0	0	3	0	0	3	0	0	28	9	0	1	0	5	8	1	0
pellet_dilute2_bin.36	47	Ruminococcaceae_f_Group3	Firmicutes	Clostridia	Clostridiales	Ruminococcaceae			0	0	0	0	0	0	0	0	0	0	0	0	0	2	2	0	0	3	0	0	0	2	0	0	0	0	3	0	0	0	0	0	0	0	1	2	0	0	0	6	0
pellet_dilute3_bin.199	47	Ruminococcaceae_f_Group3	Firmicutes	Clostridia	Clostridiales	Ruminococcaceae			0	0	0	0	0	0	0	0	0	0	0	0	0	1	0	0	0	10	0	0	0	1	1	0	0	0	1	0	0	1	0	0	36	5	0	0	2	6	5	2	0
pellet_dilute3_bin.657	47	Ruminococcaceae_f_Group3	Firmicutes	Clostridia	Clostridiales	Ruminococcaceae			0	0	0	0	0	1	0	0	0	0	8	1	0	3	6	14	0	2	0	1	1	3	0	0	0	0	4	0	0	2	0	0	6	0	1	5	4	0	0	3	1
pellet1_bin.284	47	Ruminococcaceae_f_Group3	Firmicutes	Clostridia	Clostridiales	Ruminococcaceae			0	0	0	0	0	3	0	0	0	0	1	1	0	2	1	0	0	4	0	0	0	0	0	0	0	0	5	0	0	1	0	0	6	0	0	0	4	0	1	2	1
pellet1_bin.489	47	Ruminococcaceae_f_Group3	Firmicutes	Clostridia	Clostridiales	Ruminococcaceae			0	0	0	0	0	0	0	0	0	0	0	0	0	0	0	0	0	1	0	0	0	0	0	0	0	0	0	0	0	0	0	0	0	0	0	0	0	0	0	0	0
pellet2_bin.307	47	Ruminococcaceae_f_Group3	Firmicutes	Clostridia	Clostridiales	Ruminococcaceae			0	0	0	0	0	1	0	0	0	0	2	1	0	1	1	13	0	4	0	1	0	2	0	0	1	0	3	0	0	4	0	0	0	0	0	4	2	0	0	2	1
pellet2_bin.33	47	Ruminococcaceae_f_Group3	Firmicutes	Clostridia	Clostridiales	Ruminococcaceae			0	0	0	0	0	0	0	0	0	0	0	1	0	1	0	0	0	1	0	0	0	0	0	0	0	0	3	0	0	0	0	0	0	1	0	0	0	0	0	0	0
pellet2_bin.573	47	Ruminococcaceae_f_Group3	Firmicutes	Clostridia	Clostridiales	Ruminococcaceae			0	0	0	0	0	0	0	0	0	0	0	0	0	1	0	0	0	3	0	0	0	0	0	0	0	0	3	1	0	0	0	0	8	4	0	0	0	1	1	2	0
pellet2_bin.615	47	Ruminococcaceae_f_Group3	Firmicutes	Clostridia	Clostridiales	Ruminococcaceae			0	0	0	0	0	0	0	0	0	0	0	0	0	2	0	0	0	4	0	0	0	0	0	0	0	0	2	0	0	0	0	0	6	0	0	0	0	0	0	1	0
pellets_co_bin.1010	47	Ruminococcaceae_f_Group3	Firmicutes	Clostridia	Clostridiales	Ruminococcaceae			0	0	0	0	0	0	0	0	0	0	0	1	0	1	2	5	1	7	0	0	2	4	0	0	0	0	4	0	0	5	0	0	34	23	0	0	0	16	8	3	0
pellets_co_bin.1185	47	Ruminococcaceae_f_Group3	Firmicutes	Clostridia	Clostridiales	Ruminococcaceae			0	0	0	0	0	0	0	0	0	0	0	0	0	1	0	0	0	1	0	0	1	0	0	0	0	0	6	0	0	0	0	0	5	3	0	3	3	0	0	2	0
pellets_co_bin.1189	47	Ruminococcaceae_f_Group3	Firmicutes	Clostridia	Clostridiales	Ruminococcaceae			0	0	0	0	0	0	0	0	0	0	0	0	0	1	0	0	0	1	0	0	0	0	0	0	0	0	4	0	0	0	0	0	3	0	0	1	0	0	0	0	0
pellets_co_bin.1194	47	Ruminococcaceae_f_Group3	Firmicutes	Clostridia	Clostridiales	Ruminococcaceae			0	0	0	0	0	0	0	0	0	0	0	0	0	1	0	0	0	6	0	0	0	0	0	0	0	0	3	0	0	0	0	0	40	0	1	0	0	2	4	1	0
pellets_co_bin.1216	47	Ruminococcaceae_f_Group3	Firmicutes	Clostridia	Clostridiales	Ruminococcaceae			0	0	0	0	0	0	0	0	0	0	0	0	0	1	0	2	0	5	0	0	0	2	0	0	0	0	4	0	0	1	0	0	11	1	1	0	0	0	0	6	0
pellets_co_bin.129	47	Ruminococcaceae_f_Group3	Firmicutes	Clostridia	Clostridiales	Ruminococcaceae			0	0	0	0	0	0	1	0	0	0	0	1	0	2	0	0	1	2	0	3	0	0	0	0	0	0	8	0	0	0	0	0	22	2	0	0	0	7	0	2	0
pellets_co_bin.1375	47	Ruminococcaceae_f_Group3	Firmicutes	Clostridia	Clostridiales	Ruminococcaceae			0	0	0	0	0	0	0	0	0	0	0	5	0	1	0	0	0	9	0	0	0	0	0	0	0	0	3	0	0	0	0	0	15	1	0	0	0	4	0	2	1
pellets_co_bin.1405	47	Ruminococcaceae_f_Group3	Firmicutes	Clostridia	Clostridiales	Ruminococcaceae			0	0	0	0	0	2	0	0	0	0	1	0	0	3	0	1	0	2	0	1	0	0	0	0	0	0	4	0	0	0	0	0	0	0	0	1	0	1	0	1	0
pellets_co_bin.1479	47	Ruminococcaceae_f_Group3	Firmicutes	Clostridia	Clostridiales	Ruminococcaceae			0	0	0	0	0	0	0	0	0	0	0	0	0	1	0	1	0	3	0	0	0	0	0	0	0	0	4	0	0	4	0	0	21	4	0	1	0	2	4	7	1
pellets_co_bin.1487	47	Ruminococcaceae_f_Group3	Firmicutes	Clostridia	Clostridiales	Ruminococcaceae			0	0	0	0	0	0	0	0	0	0	0	2	0	1	0	2	0	5	0	0	1	0	0	0	0	0	1	0	0	0	0	0	3	1	0	0	0	0	0	0	0
pellets_co_bin.1629	47	Ruminococcaceae_f_Group3	Firmicutes	Clostridia	Clostridiales	Ruminococcaceae			0	0	0	0	0	0	0	0	0	0	0	0	0	4	0	0	0	3	0	1	1	0	0	0	0	0	11	0	0	0	0	0	25	2	0	1	2	1	1	7	0
pellets_co_bin.165	47	Ruminococcaceae_f_Group3	Firmicutes	Clostridia	Clostridiales	Ruminococcaceae			0	0	0	0	0	0	0	0	0	0	0	0	0	0	0	0	0	4	0	0	0	0	0	0	0	0	0	0	0	0	0	0	13	1	0	0	0	2	2	1	0
pellets_co_bin.1656	47	Ruminococcaceae_f_Group3	Firmicutes	Clostridia	Clostridiales	Ruminococcaceae			0	0	0	0	0	0	0	0	0	0	0	1	0	0	0	0	0	4	0	0	0	0	0	0	0	0	3	0	0	0	0	0	13	2	0	0	0	3	4	8	0
pellets_co_bin.1685	47	Ruminococcaceae_f_Group3	Firmicutes	Clostridia	Clostridiales	Ruminococcaceae			0	0	0	0	0	0	0	0	0	0	0	6	0	1	0	0	1	3	0	0	0	0	0	0	0	0	2	0	0	2	0	0	9	9	0	0	0	0	2	1	0
pellets_co_bin.1711	47	Ruminococcaceae_f_Group3	Firmicutes	Clostridia	Clostridiales	Ruminococcaceae			0	0	0	0	0	0	0	0	0	0	0	1	0	1	0	1	0	3	0	0	0	0	0	0	0	0	2	0	0	0	0	0	7	0	0	0	0	1	0	1	0
pellets_co_bin.1729	47	Ruminococcaceae_f_Group3	Firmicutes	Clostridia	Clostridiales	Ruminococcaceae			0	0	0	0	0	0	0	0	0	0	0	4	0	2	0	3	1	2	0	0	0	2	0	0	0	0	5	0	0	3	0	0	9	1	0	0	0	0	0	0	0
pellets_co_bin.1734	47	Ruminococcaceae_f_Group3	Firmicutes	Clostridia	Clostridiales	Ruminococcaceae			0	0	0	0	0	0	0	0	0	0	0	7	0	1	1	0	0	6	0	0	1	0	0	0	0	0	4	0	0	0	0	0	8	2	0	1	0	0	0	0	0
pellets_co_bin.1761	47	Ruminococcaceae_f_Group3	Firmicutes	Clostridia	Clostridiales	Ruminococcaceae			0	0	0	0	0	0	0	0	0	0	0	0	0	1	0	0	0	4	0	0	0	0	0	0	0	0	1	0	0	0	0	0	2	0	0	0	0	1	0	0	0
pellets_co_bin.1805	47	Ruminococcaceae_f_Group3	Firmicutes	Clostridia	Clostridiales	Ruminococcaceae			0	0	0	0	0	0	0	0	0	0	0	0	0	2	0	0	0	4	0	0	0	0	0	0	0	0	3	0	0	0	0	0	0	2	0	3	0	0	2	0	0
pellets_co_bin.1832	47	Ruminococcaceae_f_Group3	Firmicutes	Clostridia	Clostridiales	Ruminococcaceae			0	0	0	0	0	0	0	0	0	0	0	0	0	2	0	0	0	3	0	0	0	0	0	0	0	0	3	0	0	0	0	0	0	0	0	0	1	0	0	1	0
pellets_co_bin.1839	47	Ruminococcaceae_f_Group3	Firmicutes	Clostridia	Clostridiales	Ruminococcaceae			0	0	0	0	0	0	0	0	0	0	0	0	0	0	0	0	0	3	0	0	0	0	0	0	0	0	0	0	0	0	0	0	0	0	0	0	0	0	0	0	0
pellets_co_bin.1858	47	Ruminococcaceae_f_Group3	Firmicutes	Clostridia	Clostridiales	Ruminococcaceae			0	0	0	0	0	0	0	0	0	0	0	0	0	1	0	0	0	7	0	0	0	1	0	0	0	0	1	0	0	0	0	0	16	2	0	0	0	1	3	1	1
pellets_co_bin.1914	47	Ruminococcaceae_f_Group3	Firmicutes	Clostridia	Clostridiales	Ruminococcaceae			0	0	0	0	0	0	0	0	0	0	0	0	0	1	0	0	0	0	0	0	0	0	0	0	0	0	7	0	0	0	0	0	4	0	0	3	0	0	0	2	0
pellets_co_bin.2091	47	Ruminococcaceae_f_Group3	Firmicutes	Clostridia	Clostridiales	Ruminococcaceae			0	0	0	0	0	1	0	0	0	0	0	0	0	2	0	0	0	4	0	1	0	0	0	0	0	0	4	0	0	0	0	0	6	0	0	4	0	1	0	2	0
pellets_co_bin.2364	47	Ruminococcaceae_f_Group3	Firmicutes	Clostridia	Clostridiales	Ruminococcaceae			0	0	0	0	0	0	1	0	0	0	0	0	0	3	0	1	1	2	0	5	0	1	0	0	0	0	8	0	0	0	0	0	29	1	0	0	0	8	1	3	0
pellets_co_bin.2408	47	Ruminococcaceae_f_Group3	Firmicutes	Clostridia	Clostridiales	Ruminococcaceae			0	0	0	0	0	0	0	0	0	0	0	0	0	1	6	4	0	6	0	0	0	9	0	0	0	0	4	0	0	0	0	0	18	0	0	0	0	0	1	2	0
pellets_co_bin.2516	47	Ruminococcaceae_f_Group3	Firmicutes	Clostridia	Clostridiales	Ruminococcaceae			0	0	0	0	0	0	0	0	0	0	0	0	0	1	0	0	0	5	0	0	0	0	0	0	0	0	3	0	0	1	0	0	15	2	0	0	0	2	4	6	0
pellets_co_bin.397	47	Ruminococcaceae_f_Group3	Firmicutes	Clostridia	Clostridiales	Ruminococcaceae			0	0	0	0	0	0	0	0	0	0	0	0	0	0	0	0	0	4	0	0	0	0	0	0	0	0	1	0	0	0	0	0	0	2	0	0	0	0	0	0	0
pellets_co_bin.424	47	Ruminococcaceae_f_Group3	Firmicutes	Clostridia	Clostridiales	Ruminococcaceae			0	0	0	0	0	0	0	0	0	0	0	0	0	1	0	0	0	5	0	0	0	0	0	0	0	0	2	0	0	0	0	0	0	0	0	0	1	0	0	0	0
pellets_co_bin.446	47	Ruminococcaceae_f_Group3	Firmicutes	Clostridia	Clostridiales	Ruminococcaceae			0	0	0	0	0	2	0	0	0	0	0	0	0	1	0	1	0	6	0	0	1	1	0	0	0	0	3	0	0	0	0	0	8	0	0	1	0	0	1	1	2
pellets_co_bin.504	47	Ruminococcaceae_f_Group3	Firmicutes	Clostridia	Clostridiales	Ruminococcaceae			0	0	0	0	0	0	1	0	0	0	0	1	0	4	0	0	1	1	0	0	0	0	0	0	0	0	9	0	0	0	0	0	14	5	0	0	0	0	1	0	0
pellets_co_bin.580	47	Ruminococcaceae_f_Group3	Firmicutes	Clostridia	Clostridiales	Ruminococcaceae			0	0	0	0	0	0	0	0	0	0	0	0	0	0	0	0	0	1	0	0	4	0	0	0	0	0	0	0	0	0	0	0	23	9	0	0	0	3	4	3	0
rg5r3_bin.63	47	Ruminococcaceae_f_Group3	Firmicutes	Clostridia	Clostridiales	Ruminococcaceae			0	0	0	0	0	0	1	0	0	0	0	5	0	0	0	0	1	1	0	0	0	0	0	0	0	0	2	0	0	1	0	0	9	14	0	1	0	0	3	0	0
ag0r2_cm_bin.198	48	Ruminococcaceae_f_Group4	Firmicutes	Clostridia	Clostridiales	Ruminococcaceae			0	0	0	0	0	0	0	0	0	0	0	0	0	1	0	0	0	2	0	0	0	0	0	0	0	0	2	0	0	0	0	0	6	2	0	0	0	1	0	0	0
NoAnti_co_megahit_ag5r3_bin.13	48	Ruminococcaceae_f_Group4	Firmicutes	Clostridia	Clostridiales	Ruminococcaceae			0	0	0	0	0	0	0	0	0	0	0	0	0	1	0	0	0	4	0	0	0	0	0	0	0	0	4	0	0	1	0	0	19	4	0	0	0	1	1	3	1
pellet_dilute1_bin.228	48	Ruminococcaceae_f_Group4	Firmicutes	Clostridia	Clostridiales	Ruminococcaceae			0	0	0	0	0	0	0	0	0	0	0	0	0	1	0	0	0	5	0	0	0	0	0	0	0	0	2	0	0	0	0	0	15	14	0	0	0	1	1	0	0
pellet_dilute3_bin.434	48	Ruminococcaceae_f_Group4	Firmicutes	Clostridia	Clostridiales	Ruminococcaceae			0	0	0	0	0	0	0	0	0	0	0	0	0	5	0	0	0	3	0	0	0	0	0	0	0	0	15	0	0	0	0	0	0	0	1	3	0	0	0	1	0
pellet1_bin.605	48	Ruminococcaceae_f_Group4	Firmicutes	Clostridia	Clostridiales	Ruminococcaceae			0	0	0	0	0	0	1	0	0	0	0	3	0	4	1	0	1	2	0	0	0	1	0	0	0	0	7	0	0	0	0	0	14	4	0	1	0	1	7	4	0
pellet2_bin.338	48	Ruminococcaceae_f_Group4	Firmicutes	Clostridia	Clostridiales	Ruminococcaceae			0	0	0	0	0	0	0	0	0	0	0	0	0	1	0	20	0	2	0	0	1	0	0	0	0	0	3	0	0	0	0	0	4	1	0	0	0	3	0	1	0
pellet3_bin.192	48	Ruminococcaceae_f_Group4	Firmicutes	Clostridia	Clostridiales	Ruminococcaceae			0	0	1	0	0	0	0	0	0	0	0	1	0	1	0	3	1	1	0	0	0	0	0	0	0	0	3	0	0	0	0	0	8	3	0	0	0	0	1	1	0
pellets_co_bin.1444	48	Ruminococcaceae_f_Group4	Firmicutes	Clostridia	Clostridiales	Ruminococcaceae			0	0	0	0	0	0	0	0	0	0	0	0	0	1	0	1	0	5	0	0	2	3	0	0	0	0	4	0	0	0	0	0	13	0	0	0	3	0	1	6	0
pellets_co_bin.1749	48	Ruminococcaceae_f_Group4	Firmicutes	Clostridia	Clostridiales	Ruminococcaceae			0	0	0	0	0	0	0	0	0	0	0	6	0	1	0	0	0	6	0	0	0	0	0	0	0	0	2	0	0	0	0	0	9	0	0	0	2	0	1	1	0
pellets_co_bin.1829	48	Ruminococcaceae_f_Group4	Firmicutes	Clostridia	Clostridiales	Ruminococcaceae			0	0	0	0	0	5	0	0	0	0	1	0	0	2	0	2	0	5	0	2	0	1	0	0	0	0	4	0	0	0	0	0	3	3	0	5	1	4	0	3	0
pellets_co_bin.1936	48	Ruminococcaceae_f_Group4	Firmicutes	Clostridia	Clostridiales	Ruminococcaceae			0	0	0	0	0	0	0	0	0	0	0	1	0	1	0	0	0	3	0	0	0	0	0	0	0	0	1	0	0	0	0	0	10	1	0	0	0	0	1	4	0
pellets_co_bin.2151	48	Ruminococcaceae_f_Group4	Firmicutes	Clostridia	Clostridiales	Ruminococcaceae			0	0	0	0	0	0	0	0	0	0	0	0	0	1	0	0	0	5	0	0	0	0	0	0	0	0	2	0	0	0	0	0	0	1	1	3	0	0	0	1	0
pellets_co_bin.2331	48	Ruminococcaceae_f_Group4	Firmicutes	Clostridia	Clostridiales	Ruminococcaceae			0	0	0	0	0	0	0	0	0	0	0	1	0	2	0	0	0	3	0	0	0	0	0	0	0	0	3	0	0	1	0	0	8	0	0	0	0	0	0	11	0
pellets_co_bin.428	48	Ruminococcaceae_f_Group4	Firmicutes	Clostridia	Clostridiales	Ruminococcaceae			0	0	0	0	0	0	1	0	0	0	0	1	0	1	0	0	1	2	0	0	0	0	0	0	0	0	3	0	0	0	0	0	17	6	0	0	0	0	1	3	0
pellets_co_bin.44	48	Ruminococcaceae_f_Group4	Firmicutes	Clostridia	Clostridiales	Ruminococcaceae			0	0	0	0	0	0	0	0	0	0	0	7	0	1	0	0	0	7	0	0	0	0	0	0	0	0	2	0	0	0	0	0	8	2	0	0	0	2	0	2	1
pellets_co_bin.727	48	Ruminococcaceae_f_Group4	Firmicutes	Clostridia	Clostridiales	Ruminococcaceae			0	0	0	0	0	0	0	0	0	0	0	2	0	1	0	0	0	9	0	0	0	0	1	0	0	0	2	0	0	1	0	0	4	0	0	0	0	0	0	0	0
pellets_co_bin.741	48	Ruminococcaceae_f_Group4	Firmicutes	Clostridia	Clostridiales	Ruminococcaceae			0	0	0	0	0	0	0	0	0	0	0	0	0	5	0	0	0	1	0	0	0	0	0	0	0	0	16	0	0	0	0	0	0	0	0	0	0	0	0	2	0
rg0r2_cm_bin.195	48	Ruminococcaceae_f_Group4	Firmicutes	Clostridia	Clostridiales	Ruminococcaceae			0	0	0	0	0	0	0	0	0	0	0	0	0	1	0	0	0	4	0	0	0	0	0	0	0	0	1	0	0	0	0	0	3	0	0	0	0	1	1	1	0
ag0r3_bin.26	49	Ruminococcus_g_Group	Firmicutes	Clostridia	Clostridiales	Ruminococcaceae	Ruminococcus		0	0	0	0	0	0	0	0	0	0	0	0	0	3	0	0	1	0	0	0	0	0	0	1	0	0	3	0	0	0	0	0	0	0	0	0	0	0	0	1	0
ag0r3_bin.35	49	Ruminococcus_g_Group	Firmicutes	Clostridia	Clostridiales	Ruminococcaceae	Ruminococcus	albus	0	0	0	0	0	0	0	0	0	0	0	2	0	1	8	8	0	6	0	0	0	9	0	0	0	0	4	0	0	0	0	0	15	0	0	0	0	0	1	2	1
ag0r3_bin.39	49	Ruminococcus_g_Group	Firmicutes	Clostridia	Clostridiales	Ruminococcaceae	Ruminococcus	flaveflaciens	0	0	0	0	0	1	0	0	0	0	0	0	0	2	0	2	0	5	0	0	1	2	0	0	0	0	5	0	0	0	0	0	5	0	1	2	0	0	0	6	0
pellet_dilute1_bin.661	49	Ruminococcus_g_Group	Firmicutes	Clostridia	Clostridiales	Ruminococcaceae	Ruminococcus		0	0	0	0	0	0	0	0	0	0	3	1	0	2	3	6	0	2	0	1	0	2	0	0	0	0	5	0	0	1	0	0	6	0	1	3	6	0	0	1	0
pellet_dilute2_bin.185	49	Ruminococcus_g_Group	Firmicutes	Clostridia	Clostridiales	Ruminococcaceae	Ruminococcus		0	0	0	0	0	0	0	0	0	0	0	0	0	3	0	0	1	0	0	0	0	0	0	0	0	0	3	0	0	0	0	0	0	0	1	0	0	0	0	1	0
pellet_dilute2_bin.30	49	Ruminococcus_g_Group	Firmicutes	Clostridia	Clostridiales	Ruminococcaceae	Ruminococcus		0	0	0	0	0	0	0	0	0	0	0	0	0	1	0	0	0	3	0	0	0	0	0	0	0	0	2	0	0	0	0	0	4	0	0	0	0	0	0	1	0
pellet_dilute3_bin.180	49	Ruminococcus_g_Group	Firmicutes	Clostridia	Clostridiales	Ruminococcaceae	Ruminococcus		0	0	0	0	0	0	0	0	0	0	0	4	0	2	0	0	0	6	0	0	0	0	0	0	0	0	4	0	0	0	0	0	6	2	0	0	0	0	2	1	0
pellet_dilute3_bin.211	49	Ruminococcus_g_Group	Firmicutes	Clostridia	Clostridiales	Ruminococcaceae	Ruminococcus		0	0	0	0	0	0	1	0	0	0	0	0	0	1	0	0	1	1	0	0	0	0	0	0	0	0	1	0	0	0	0	0	0	0	0	0	0	0	0	4	0
pellet_dilute3_bin.610	49	Ruminococcus_g_Group	Firmicutes	Clostridia	Clostridiales	Ruminococcaceae	Ruminococcus		0	0	0	0	0	0	0	0	0	0	0	0	0	1	0	0	0	2	0	0	2	0	0	0	0	0	2	0	0	0	0	0	0	0	0	0	0	0	0	0	0
pellets_co_bin.1335	49	Ruminococcus_g_Group	Firmicutes	Clostridia	Clostridiales	Ruminococcaceae	Ruminococcus		0	0	0	0	0	0	0	0	0	0	0	0	0	0	0	1	0	7	0	0	0	0	0	0	0	0	1	0	0	0	0	0	12	0	0	0	0	3	9	1	0
pellets_co_bin.1743	49	Ruminococcus_g_Group	Firmicutes	Clostridia	Clostridiales	Ruminococcaceae	Ruminococcus		0	0	0	0	0	0	0	0	0	0	1	0	0	0	1	2	0	1	0	0	0	2	0	0	0	0	3	0	0	1	0	0	8	0	0	2	1	0	1	4	0
pellets_co_bin.1923	49	Ruminococcus_g_Group	Firmicutes	Clostridia	Clostridiales	Ruminococcaceae	Ruminococcus		0	0	1	0	0	0	0	0	0	0	0	0	0	1	0	0	0	6	0	0	0	0	0	0	0	0	2	0	0	0	0	0	3	2	0	0	0	3	1	1	0
pellets_co_bin.1955	49	Ruminococcus_g_Group	Firmicutes	Clostridia	Clostridiales	Ruminococcaceae	Ruminococcus		0	0	0	0	0	0	1	0	0	0	0	3	0	1	0	0	1	1	0	0	0	1	0	0	0	0	3	0	0	0	0	0	17	11	0	0	0	0	1	1	0
pellets_co_bin.2050	49	Ruminococcus_g_Group	Firmicutes	Clostridia	Clostridiales	Ruminococcaceae	Ruminococcus		0	0	0	0	0	0	0	0	0	0	0	0	0	1	0	4	0	3	0	0	0	0	0	0	0	0	2	0	0	4	0	0	12	0	0	1	0	1	0	3	0
pellets_co_bin.2483	49	Ruminococcus_g_Group	Firmicutes	Clostridia	Clostridiales	Ruminococcaceae	Ruminococcus		0	0	0	0	0	0	0	0	0	0	0	23	0	1	0	23	0	2	0	0	0	0	0	0	0	0	3	0	0	0	0	0	5	8	0	0	0	1	0	4	0
pellets_co_bin.2674	49	Ruminococcus_g_Group	Firmicutes	Clostridia	Clostridiales	Ruminococcaceae	Ruminococcus		0	0	0	0	0	0	0	0	0	0	0	0	0	1	1	0	0	5	0	0	0	0	0	0	0	0	2	0	0	0	0	0	42	0	0	1	0	3	0	1	0
pellets_co_bin.2713	49	Ruminococcus_g_Group	Firmicutes	Clostridia	Clostridiales	Ruminococcaceae	Ruminococcus		0	0	0	0	0	1	0	0	0	0	0	0	0	2	0	0	0	7	0	4	0	0	0	0	0	0	4	0	0	0	0	0	2	0	0	2	0	2	0	1	0
pellets_co_bin.958	49	Ruminococcus_g_Group	Firmicutes	Clostridia	Clostridiales	Ruminococcaceae	Ruminococcus		0	0	0	0	0	0	0	0	1	0	0	0	0	0	0	1	0	4	0	0	0	0	0	0	0	0	1	0	0	0	0	0	0	0	0	0	0	0	0	1	0
rg0r3_bin.36	49	Ruminococcus_g_Group	Firmicutes	Clostridia	Clostridiales	Ruminococcaceae	Ruminococcus	albus	0	0	0	0	0	0	0	0	0	0	0	1	0	1	0	0	0	3	0	0	1	0	0	0	0	0	2	0	0	0	0	0	9	2	0	1	0	0	0	3	0
ag0r2_cm_bin.219	50	Ruminococcaceae_f_Group5	Firmicutes	Clostridia	Clostridiales	Ruminococcaceae			0	0	0	0	0	0	0	0	0	0	0	1	0	2	0	2	0	3	0	0	0	0	0	0	0	0	4	0	0	6	0	0	16	1	0	0	0	1	0	6	2
ag10r3_bin.50	50	Ruminococcaceae_f_Group5	Firmicutes	Clostridia	Clostridiales	Ruminococcaceae	Ruminoclostridium	sporosphaeroides DSM 1294	0	0	0	0	0	0	0	0	0	0	0	0	0	0	0	0	0	1	0	0	0	0	0	0	0	0	0	0	0	0	0	0	0	0	0	0	0	0	0	0	0
ag5r3_bin.21	50	Ruminococcaceae_f_Group5	Firmicutes	Clostridia	Clostridiales	Ruminococcaceae			0	0	0	0	0	0	0	0	0	0	0	0	0	0	0	0	0	2	0	0	0	0	0	0	0	0	0	0	0	0	0	0	0	0	0	0	0	0	0	0	0
ag5r3_bin.38	50	Ruminococcaceae_f_Group5	Firmicutes	Clostridia	Clostridiales	Ruminococcaceae			0	0	0	0	0	0	0	0	0	0	0	0	0	3	0	0	0	1	0	0	0	0	0	0	0	0	2	0	0	0	0	0	2	0	0	0	0	2	0	0	0
bg0r2_cm_bin.122	50	Ruminococcaceae_f_Group5	Firmicutes	Clostridia	Clostridiales	Ruminococcaceae			0	0	0	0	0	3	0	0	0	0	0	1	0	2	6	3	0	6	0	0	1	13	0	0	4	0	4	0	0	2	0	0	13	0	0	0	0	0	0	2	0
bg0r2_cm_bin.169	50	Ruminococcaceae_f_Group5	Firmicutes	Clostridia	Clostridiales	Ruminococcaceae			0	0	0	0	0	0	0	0	0	0	0	0	0	0	0	0	0	3	0	0	0	0	0	0	0	0	0	0	0	0	0	0	0	0	0	0	0	0	0	0	0
NoAnti_co_megahit_ag0r3_bin.114	50	Ruminococcaceae_f_Group5	Firmicutes	Clostridia	Clostridiales	Ruminococcaceae			0	0	0	0	0	0	0	0	0	0	0	0	0	0	0	0	0	1	0	0	0	0	0	0	0	0	0	0	0	0	0	0	0	0	0	0	0	0	0	0	0
NoAnti_co_megahit_bin.37	50	Ruminococcaceae_f_Group5	Firmicutes	Clostridia	Clostridiales	Ruminococcaceae			0	0	0	0	0	0	0	0	0	0	0	0	0	0	0	0	0	3	0	0	0	0	0	0	0	0	0	0	0	0	0	0	3	0	0	0	0	0	2	0	0
NoAnti_co_megahit_bin.52	50	Ruminococcaceae_f_Group5	Firmicutes	Clostridia	Clostridiales	Ruminococcaceae			0	0	0	0	0	1	0	0	0	0	0	0	0	2	2	0	0	3	0	0	1	0	0	0	0	0	3	0	0	4	0	0	1	0	0	1	1	0	0	2	0
pellet_dilute1_bin.299	50	Ruminococcaceae_f_Group5	Firmicutes	Clostridia	Clostridiales	Ruminococcaceae			0	0	0	0	0	0	0	0	0	0	0	2	0	0	0	0	0	5	0	0	0	0	0	0	0	0	0	0	0	1	0	0	8	5	0	1	0	2	2	0	1
pellet_dilute1_bin.383	50	Ruminococcaceae_f_Group5	Firmicutes	Clostridia	Clostridiales	Ruminococcaceae			0	0	0	0	0	0	0	0	0	0	0	0	0	2	2	0	0	5	0	0	0	1	0	0	0	0	3	0	0	1	0	0	21	5	0	2	0	1	1	3	1
pellet_dilute1_bin.40	50	Ruminococcaceae_f_Group5	Firmicutes	Clostridia	Clostridiales	Ruminococcaceae			0	0	0	0	0	0	0	0	0	0	0	4	0	1	0	0	0	3	0	1	0	0	1	0	0	0	3	0	0	0	0	0	3	2	0	0	0	0	4	2	0
pellet_dilute2_bin.18	50	Ruminococcaceae_f_Group5	Firmicutes	Clostridia	Clostridiales	Ruminococcaceae			0	0	0	0	0	0	0	0	0	0	0	0	0	0	0	0	0	3	0	0	0	0	0	0	0	0	0	0	0	0	0	0	0	0	0	0	0	0	0	0	0
pellet_dilute2_bin.306	50	Ruminococcaceae_f_Group5	Firmicutes	Clostridia	Clostridiales	Ruminococcaceae			0	0	0	0	0	0	0	0	0	0	0	1	0	1	0	0	0	5	0	0	0	0	0	0	0	0	2	0	0	0	0	0	12	9	0	0	0	1	3	0	0
pellet_dilute2_bin.321	50	Ruminococcaceae_f_Group5	Firmicutes	Clostridia	Clostridiales	Ruminococcaceae			0	0	0	0	0	0	0	0	0	0	0	0	0	1	0	0	0	3	0	0	0	0	0	0	0	0	3	0	0	0	0	0	14	7	0	0	0	4	1	1	0
pellet_dilute2_bin.601	50	Ruminococcaceae_f_Group5	Firmicutes	Clostridia	Clostridiales	Ruminococcaceae			0	0	0	0	0	0	0	0	0	0	9	1	0	2	3	25	0	2	0	1	0	6	0	0	4	0	5	0	0	4	0	0	4	0	1	6	5	1	0	4	1
pellet_dilute3_bin.242	50	Ruminococcaceae_f_Group5	Firmicutes	Clostridia	Clostridiales	Ruminococcaceae			0	0	0	0	0	0	0	0	0	0	0	4	0	1	0	1	0	3	0	0	1	0	0	0	0	0	2	0	0	0	0	0	13	2	0	0	0	1	1	2	0
pellet_dilute3_bin.323	50	Ruminococcaceae_f_Group5	Firmicutes	Clostridia	Clostridiales	Ruminococcaceae			0	0	0	0	0	0	0	0	0	0	0	0	0	0	0	0	0	7	0	0	0	0	0	0	0	0	0	0	0	0	0	0	20	17	0	0	0	9	4	1	0
pellet_dilute3_bin.428	50	Ruminococcaceae_f_Group5	Firmicutes	Clostridia	Clostridiales	Ruminococcaceae			0	0	0	0	0	1	0	0	0	0	0	0	0	0	0	0	0	3	0	0	0	0	0	0	0	0	0	0	0	0	0	0	0	0	0	0	0	0	0	0	0
pellet1_bin.21	50	Ruminococcaceae_f_Group5	Firmicutes	Clostridia	Clostridiales	Ruminococcaceae			0	0	0	0	0	1	0	0	0	0	0	0	0	1	0	1	0	2	0	0	1	1	0	0	0	0	5	0	0	0	0	0	6	0	1	4	0	0	0	2	0
pellet1_bin.326	50	Ruminococcaceae_f_Group5	Firmicutes	Clostridia	Clostridiales	Ruminococcaceae			0	0	0	0	0	0	0	0	0	0	0	0	0	3	0	0	1	0	0	0	0	0	0	0	0	0	4	0	0	0	0	0	0	0	1	0	0	0	0	1	0
pellet1_bin.417	50	Ruminococcaceae_f_Group5	Firmicutes	Clostridia	Clostridiales	Ruminococcaceae			0	0	0	0	0	0	0	0	0	0	0	0	0	2	0	0	1	0	0	0	0	0	0	0	0	0	3	0	0	0	0	0	0	0	1	0	0	0	0	1	0
pellet1_bin.541	50	Ruminococcaceae_f_Group5	Firmicutes	Clostridia	Clostridiales	Ruminococcaceae			0	0	0	0	0	0	0	0	0	0	0	0	0	0	0	0	0	2	0	0	0	0	0	0	0	0	0	0	0	0	0	0	0	0	0	0	0	0	0	0	0
pellet1_bin.588	50	Ruminococcaceae_f_Group5	Firmicutes	Clostridia	Clostridiales	Ruminococcaceae			0	0	0	0	0	0	0	0	0	0	0	2	0	2	0	1	1	0	0	0	0	2	2	0	0	0	4	0	0	1	0	0	24	6	0	0	0	1	0	0	1
pellet2_bin.184	50	Ruminococcaceae_f_Group5	Firmicutes	Clostridia	Clostridiales	Ruminococcaceae			0	0	0	0	0	0	0	0	0	0	0	3	0	1	0	0	1	3	0	0	0	0	0	0	0	0	2	0	0	0	0	0	9	7	0	0	0	0	2	1	0
pellet2_bin.233	50	Ruminococcaceae_f_Group5	Firmicutes	Clostridia	Clostridiales	Ruminococcaceae			0	0	0	0	0	0	0	0	0	0	0	1	0	1	0	0	0	6	0	0	0	0	0	0	0	0	3	0	0	0	0	0	6	0	0	0	0	0	0	5	0
pellet2_bin.293	50	Ruminococcaceae_f_Group5	Firmicutes	Clostridia	Clostridiales	Ruminococcaceae			0	0	0	0	0	0	0	0	0	0	0	0	0	2	0	0	0	5	0	0	1	0	0	0	0	0	2	0	0	0	0	0	6	5	0	2	0	0	2	2	0
pellet2_bin.596	50	Ruminococcaceae_f_Group5	Firmicutes	Clostridia	Clostridiales	Ruminococcaceae			0	0	0	0	0	0	0	0	0	0	0	5	0	1	0	0	1	1	0	0	0	0	0	0	0	0	3	0	0	3	0	0	6	5	0	0	0	0	2	1	0
pellet3_bin.489	50	Ruminococcaceae_f_Group5	Firmicutes	Clostridia	Clostridiales	Ruminococcaceae			0	0	0	0	0	0	0	0	0	0	0	0	0	0	0	0	0	0	0	0	0	0	0	0	0	0	6	0	0	0	0	0	0	0	1	0	0	0	0	0	0
pellet3_bin.54	50	Ruminococcaceae_f_Group5	Firmicutes	Clostridia	Clostridiales	Ruminococcaceae			0	0	0	0	0	0	1	0	0	0	0	1	0	1	0	1	0	3	0	0	0	0	0	0	0	0	3	0	0	0	0	0	36	2	0	0	0	11	0	6	0
pellets_co_bin.1022	50	Ruminococcaceae_f_Group5	Firmicutes	Clostridia	Clostridiales	Ruminococcaceae			0	0	0	0	0	0	0	0	0	0	0	0	0	1	0	0	0	2	0	0	0	0	0	0	0	0	3	0	0	0	0	0	11	7	0	1	0	0	2	1	1
pellets_co_bin.1264	50	Ruminococcaceae_f_Group5	Firmicutes	Clostridia	Clostridiales	Ruminococcaceae			0	0	0	0	0	0	0	0	0	0	0	0	0	2	0	0	0	1	0	0	0	0	1	0	0	0	2	0	0	0	0	0	24	1	0	1	0	1	1	1	0
pellets_co_bin.1280	50	Ruminococcaceae_f_Group5	Firmicutes	Clostridia	Clostridiales	Ruminococcaceae			0	0	0	0	0	0	0	0	0	0	0	0	0	0	0	0	0	1	0	0	0	1	0	0	0	0	1	0	0	0	0	0	0	0	0	2	0	0	0	0	0
pellets_co_bin.1391	50	Ruminococcaceae_f_Group5	Firmicutes	Clostridia	Clostridiales	Ruminococcaceae			0	0	0	0	0	0	0	0	0	0	0	0	0	1	0	0	0	4	0	0	0	0	0	0	0	0	2	0	0	0	0	0	10	2	0	0	0	0	0	1	0
pellets_co_bin.1496	50	Ruminococcaceae_f_Group5	Firmicutes	Clostridia	Clostridiales	Ruminococcaceae			0	0	0	0	0	0	0	0	0	0	0	0	0	1	0	0	0	5	0	0	0	0	0	0	0	0	4	0	0	0	0	0	6	0	0	0	0	0	0	1	0
pellets_co_bin.1511	50	Ruminococcaceae_f_Group5	Firmicutes	Clostridia	Clostridiales	Ruminococcaceae			0	0	0	0	0	0	0	0	0	0	0	0	0	0	0	0	0	3	0	0	0	0	0	0	0	0	0	0	0	0	0	0	0	0	0	0	0	0	0	1	0
pellets_co_bin.163	50	Ruminococcaceae_f_Group5	Firmicutes	Clostridia	Clostridiales	Ruminococcaceae			0	0	0	0	0	0	0	0	0	0	0	0	0	2	0	0	0	3	0	0	0	0	0	0	0	0	3	0	0	0	0	0	9	0	0	1	0	0	0	1	1
pellets_co_bin.1724	50	Ruminococcaceae_f_Group5	Firmicutes	Clostridia	Clostridiales	Ruminococcaceae			0	0	0	0	0	0	0	0	0	0	0	0	0	2	0	0	1	0	0	0	0	0	0	0	0	0	2	0	0	0	0	0	0	0	1	0	0	0	0	1	0
pellets_co_bin.1786	50	Ruminococcaceae_f_Group5	Firmicutes	Clostridia	Clostridiales	Ruminococcaceae			0	0	0	0	0	0	0	0	0	0	0	12	0	1	0	0	0	1	0	0	0	0	0	0	0	0	4	0	0	0	0	0	7	4	0	1	1	0	0	2	1
pellets_co_bin.180	50	Ruminococcaceae_f_Group5	Firmicutes	Clostridia	Clostridiales	Ruminococcaceae			0	0	0	0	0	0	0	0	0	0	0	0	0	1	0	2	0	4	0	0	0	0	0	0	0	0	2	0	0	0	0	0	11	4	1	0	0	1	0	1	0
pellets_co_bin.1964	50	Ruminococcaceae_f_Group5	Firmicutes	Clostridia	Clostridiales	Ruminococcaceae			0	0	0	0	0	0	0	0	0	0	0	0	0	1	3	0	0	3	0	0	0	0	0	0	0	0	2	0	0	0	0	0	6	2	0	0	2	0	0	0	0
pellets_co_bin.1999	50	Ruminococcaceae_f_Group5	Firmicutes	Clostridia	Clostridiales	Ruminococcaceae			0	0	0	0	0	0	0	0	0	0	0	0	0	1	0	0	0	4	0	0	0	0	0	0	0	0	2	0	0	0	0	0	6	0	0	2	0	0	1	0	0
pellets_co_bin.2029	50	Ruminococcaceae_f_Group5	Firmicutes	Clostridia	Clostridiales	Ruminococcaceae			0	0	0	0	0	0	0	0	0	0	0	0	0	1	0	0	0	2	0	0	0	0	0	0	0	0	1	0	0	0	0	0	0	0	0	0	0	0	0	0	0
pellets_co_bin.2083	50	Ruminococcaceae_f_Group5	Firmicutes	Clostridia	Clostridiales	Ruminococcaceae			0	0	0	0	0	0	0	0	0	0	0	0	0	1	0	0	0	3	0	0	0	0	0	0	0	0	2	0	0	0	0	0	0	2	0	2	0	0	0	0	0
pellets_co_bin.211	50	Ruminococcaceae_f_Group5	Firmicutes	Clostridia	Clostridiales	Ruminococcaceae			0	0	0	0	0	0	0	0	0	0	0	0	0	1	0	0	0	10	0	0	0	0	0	0	0	0	5	0	0	0	0	0	12	4	1	0	0	1	1	1	0
pellets_co_bin.2267	50	Ruminococcaceae_f_Group5	Firmicutes	Clostridia	Clostridiales	Ruminococcaceae			0	0	0	0	0	0	0	0	2	0	0	0	0	6	0	1	0	3	0	0	0	0	0	0	0	0	17	0	0	0	0	0	2	0	0	3	0	0	0	1	0
pellets_co_bin.2353	50	Ruminococcaceae_f_Group5	Firmicutes	Clostridia	Clostridiales	Ruminococcaceae			0	0	0	0	0	1	0	0	0	0	0	0	0	1	1	2	0	2	0	0	0	6	1	0	1	0	3	0	0	1	0	0	5	0	0	0	0	0	0	2	0
pellets_co_bin.2475	50	Ruminococcaceae_f_Group5	Firmicutes	Clostridia	Clostridiales	Ruminococcaceae			0	0	0	0	0	0	0	0	0	0	0	0	0	1	0	0	0	4	0	0	0	0	0	0	0	0	2	0	0	0	0	0	15	3	0	1	0	1	2	4	0
pellets_co_bin.258	50	Ruminococcaceae_f_Group5	Firmicutes	Clostridia	Clostridiales	Ruminococcaceae			0	0	0	0	0	0	0	0	0	0	0	0	0	1	0	0	0	3	0	0	1	0	0	0	0	0	2	0	0	0	0	0	2	0	0	2	0	0	0	2	0
pellets_co_bin.2612	50	Ruminococcaceae_f_Group5	Firmicutes	Clostridia	Clostridiales	Ruminococcaceae			0	0	0	0	0	0	0	0	0	0	0	0	0	0	0	0	0	1	0	0	0	0	0	0	0	0	0	0	0	0	0	0	0	0	0	1	0	0	0	0	0
pellets_co_bin.2616	50	Ruminococcaceae_f_Group5	Firmicutes	Clostridia	Clostridiales	Ruminococcaceae			0	0	0	0	0	0	0	0	0	0	0	0	0	1	0	0	0	6	0	0	0	0	0	0	0	0	2	0	0	0	0	0	6	0	0	0	0	0	0	0	0
pellets_co_bin.644	50	Ruminococcaceae_f_Group5	Firmicutes	Clostridia	Clostridiales	Ruminococcaceae			0	0	0	0	0	0	0	0	0	0	0	0	0	1	0	0	0	5	0	0	0	0	0	0	0	0	2	0	0	0	0	0	9	2	0	0	1	0	0	0	0
pellets_co_bin.713	50	Ruminococcaceae_f_Group5	Firmicutes	Clostridia	Clostridiales	Ruminococcaceae			0	0	0	0	0	0	0	0	0	0	0	0	0	2	0	0	1	0	0	0	0	0	0	0	0	0	2	0	0	0	0	0	0	0	0	0	0	0	0	1	0
pellets_co_bin.862	50	Ruminococcaceae_f_Group5	Firmicutes	Clostridia	Clostridiales	Ruminococcaceae			0	0	0	0	0	0	1	0	0	0	0	4	0	1	0	0	1	1	0	0	0	0	0	0	0	0	3	0	0	1	0	0	12	17	2	0	0	0	1	0	0
rg0r2_cm_bin.176	50	Ruminococcaceae_f_Group5	Firmicutes	Clostridia	Clostridiales	Ruminococcaceae			0	0	0	0	0	0	0	0	0	0	0	0	0	0	0	0	0	0	0	0	0	0	0	0	0	0	0	0	0	0	0	0	0	0	0	0	0	0	0	0	0
rg0r2_cm_bin.227	50	Ruminococcaceae_f_Group5	Firmicutes	Clostridia	Clostridiales	Ruminococcaceae			0	0	0	0	0	0	0	0	0	0	0	0	0	1	0	5	1	4	0	0	2	0	0	0	0	0	3	0	0	0	0	0	13	6	0	0	0	1	3	1	0
rg0r2_cm_bin.83	50	Ruminococcaceae_f_Group5	Firmicutes	Clostridia	Clostridiales	Ruminococcaceae			0	0	0	0	0	0	0	0	0	0	0	0	0	2	2	0	0	8	0	0	0	2	1	0	0	0	3	0	0	2	0	0	15	4	0	0	0	4	1	1	0
rg0r3_bin.65	50	Ruminococcaceae_f_Group5	Firmicutes	Clostridia	Clostridiales	Ruminococcaceae			0	0	0	0	0	0	0	0	0	0	0	0	0	1	0	1	0	4	0	0	0	0	0	0	0	0	3	0	0	0	0	0	1	0	0	0	0	1	3	0	0
rg5r3_bin.20	50	Ruminococcaceae_f_Group5	Firmicutes	Clostridia	Clostridiales	Ruminococcaceae			0	0	0	0	0	0	0	0	0	0	0	1	0	1	0	0	0	3	0	0	0	0	0	0	0	0	4	0	0	0	0	0	3	0	0	0	1	0	0	0	0
rg5r3_bin.26	50	Ruminococcaceae_f_Group5	Firmicutes	Clostridia	Clostridiales	Ruminococcaceae			0	0	0	0	0	0	0	0	0	0	0	0	0	1	0	0	0	5	0	0	0	0	0	0	0	0	2	0	0	0	0	0	13	19	0	1	0	1	2	3	0
xg0r1_bin.22	50	Ruminococcaceae_f_Group5	Firmicutes	Clostridia	Clostridiales	Ruminococcaceae			0	0	0	0	0	0	0	0	0	0	0	0	0	1	0	0	0	2	0	0	0	1	0	0	0	0	3	0	0	1	0	0	12	5	0	0	0	2	1	4	0
xg0r3_ps_bin.46	50	Ruminococcaceae_f_Group5	Firmicutes	Clostridia	Clostridiales	Ruminococcaceae			0	0	0	0	0	0	0	0	0	0	0	1	0	1	0	0	0	9	0	0	0	0	0	0	0	0	2	0	0	0	0	0	7	0	0	0	0	0	3	2	0
bg0r2_cm_bin.109	51	Ruminococcaceae_f_Group6	Firmicutes	Clostridia	Clostridiales	Ruminococcaceae			0	0	0	0	0	0	1	0	0	0	0	0	0	2	0	0	1	2	0	5	0	0	0	0	0	0	8	0	0	0	0	0	26	2	0	0	0	6	0	1	0
bg0r2_cm_bin.229	51	Ruminococcaceae_f_Group6	Firmicutes	Clostridia	Clostridiales	Ruminococcaceae			0	0	0	0	0	0	1	0	0	0	0	13	0	1	0	0	1	1	0	0	0	0	0	0	0	0	3	0	0	1	0	0	9	6	0	0	0	0	1	1	0
NoAnti_co_megahit_bg10r2_bin.73	51	Ruminococcaceae_f_Group6	Firmicutes	Clostridia	Clostridiales	Ruminococcaceae			0	0	0	0	0	0	0	0	0	0	0	0	0	4	0	1	0	2	0	0	0	0	0	0	0	0	15	0	0	0	0	0	0	3	0	3	0	0	0	0	0
pellet_dilute1_bin.240	51	Ruminococcaceae_f_Group6	Firmicutes	Clostridia	Clostridiales	Ruminococcaceae			0	0	0	0	0	0	0	0	0	0	0	1	0	2	0	0	0	3	0	0	0	0	0	0	0	0	5	0	0	0	0	0	13	3	0	0	0	0	0	3	1
pellet_dilute1_bin.286	51	Ruminococcaceae_f_Group6	Firmicutes	Clostridia	Clostridiales	Ruminococcaceae			0	0	0	0	0	0	0	0	0	0	0	0	0	2	0	0	0	7	0	0	1	0	0	0	0	0	6	0	0	0	0	0	6	0	0	1	0	0	0	1	0
pellet_dilute1_bin.368	51	Ruminococcaceae_f_Group6	Firmicutes	Clostridia	Clostridiales	Ruminococcaceae			0	0	0	0	0	0	0	0	0	0	0	0	0	1	0	1	0	6	0	0	0	0	0	0	0	0	2	0	0	0	0	0	5	5	0	3	0	0	2	3	0
pellet_dilute1_bin.567	51	Ruminococcaceae_f_Group6	Firmicutes	Clostridia	Clostridiales	Ruminococcaceae			0	0	0	0	0	0	0	0	0	0	0	5	0	1	2	1	0	4	0	0	1	0	0	0	0	0	3	0	0	0	0	0	12	4	0	0	0	1	1	2	0
pellet_dilute1_bin.690	51	Ruminococcaceae_f_Group6	Firmicutes	Clostridia	Clostridiales	Ruminococcaceae			0	0	0	0	0	0	0	0	0	0	0	0	0	1	0	0	1	0	0	0	0	0	0	2	0	0	4	0	0	0	0	0	0	0	0	0	0	0	0	1	0
pellet_dilute1_bin.99	51	Ruminococcaceae_f_Group6	Firmicutes	Clostridia	Clostridiales	Ruminococcaceae			0	0	0	0	0	0	0	0	0	0	0	2	0	0	0	0	0	9	0	0	0	0	0	0	0	0	0	0	0	0	0	0	16	10	0	1	0	3	6	2	0
pellet_dilute2_bin.356	51	Ruminococcaceae_f_Group6	Firmicutes	Clostridia	Clostridiales	Ruminococcaceae			0	0	0	0	0	0	0	0	0	0	0	0	0	1	0	0	0	3	0	0	0	0	0	0	0	0	2	0	0	0	0	0	12	0	0	0	0	0	0	0	0
pellet_dilute2_bin.469	51	Ruminococcaceae_f_Group6	Firmicutes	Clostridia	Clostridiales	Ruminococcaceae			0	0	0	0	0	0	0	0	0	0	0	1	0	1	0	0	0	3	0	0	0	0	0	0	0	0	2	0	0	0	0	0	26	0	0	2	0	5	6	2	0
pellet_dilute3_bin.342	51	Ruminococcaceae_f_Group6	Firmicutes	Clostridia	Clostridiales	Ruminococcaceae			0	0	0	0	0	0	0	0	0	0	0	1	0	1	0	0	0	4	0	0	0	0	0	0	0	0	4	0	1	0	0	0	0	0	0	0	0	0	0	0	0
pellet_dilute3_bin.639	51	Ruminococcaceae_f_Group6	Firmicutes	Clostridia	Clostridiales	Ruminococcaceae			0	0	0	0	0	3	0	0	0	0	0	0	0	1	1	0	0	5	0	0	1	1	0	0	0	0	4	0	0	1	0	0	15	0	0	2	4	0	0	3	0
pellet1_bin.17	51	Ruminococcaceae_f_Group6	Firmicutes	Clostridia	Clostridiales	Ruminococcaceae			0	0	0	0	0	0	0	0	0	0	0	0	0	0	0	0	0	4	0	0	0	0	0	0	0	0	3	0	0	0	0	0	4	1	0	0	0	0	1	4	0
pellet1_bin.324	51	Ruminococcaceae_f_Group6	Firmicutes	Clostridia	Clostridiales	Ruminococcaceae			0	0	0	0	0	0	0	0	0	0	0	1	0	1	1	19	0	5	0	0	0	0	0	0	0	0	2	0	0	0	0	0	21	2	0	0	0	2	0	2	0
pellet1_bin.380	51	Ruminococcaceae_f_Group6	Firmicutes	Clostridia	Clostridiales	Ruminococcaceae			0	0	0	0	0	0	0	0	0	0	0	0	0	2	0	0	0	3	0	0	0	0	0	0	0	0	3	0	0	0	0	0	17	4	0	1	0	0	0	0	0
pellet1_bin.625	51	Ruminococcaceae_f_Group6	Firmicutes	Clostridia	Clostridiales	Ruminococcaceae			0	0	0	0	0	0	0	0	0	0	0	0	0	0	0	0	0	7	0	0	0	0	0	0	0	0	0	0	0	0	0	0	23	8	0	1	0	1	2	2	0
pellet1_bin.671	51	Ruminococcaceae_f_Group6	Firmicutes	Clostridia	Clostridiales	Ruminococcaceae			0	0	0	0	0	0	0	0	0	0	0	0	0	2	0	0	0	6	0	0	0	0	0	0	0	0	3	0	0	0	0	0	14	2	0	0	0	6	2	0	2
pellet1_bin.710	51	Ruminococcaceae_f_Group6	Firmicutes	Clostridia	Clostridiales	Ruminococcaceae			0	0	0	0	0	0	0	0	0	0	0	0	0	1	0	0	0	5	0	0	0	0	0	0	0	0	3	0	0	0	0	0	7	1	0	1	0	0	0	0	0
pellet1_bin.83	51	Ruminococcaceae_f_Group6	Firmicutes	Clostridia	Clostridiales	Ruminococcaceae			0	0	0	0	0	0	1	0	0	0	0	1	0	2	0	0	1	1	0	2	0	0	0	0	0	0	9	0	0	0	0	0	9	1	0	1	0	2	0	0	0
pellet2_bin.15	51	Ruminococcaceae_f_Group6	Firmicutes	Clostridia	Clostridiales	Ruminococcaceae			0	0	0	0	0	0	0	0	0	0	0	0	0	0	0	0	0	2	0	0	0	0	0	0	0	0	0	0	0	0	0	0	0	0	0	0	0	0	0	0	0
pellet2_bin.310	51	Ruminococcaceae_f_Group6	Firmicutes	Clostridia	Clostridiales	Ruminococcaceae			0	0	0	0	0	0	0	0	0	0	0	0	0	1	0	0	0	4	0	0	0	2	0	0	0	0	3	0	0	1	0	0	9	3	0	0	0	0	0	1	0
pellet2_bin.415	51	Ruminococcaceae_f_Group6	Firmicutes	Clostridia	Clostridiales	Ruminococcaceae			0	0	0	0	0	0	0	0	0	0	0	0	0	1	0	0	0	4	0	0	0	0	0	0	0	0	2	0	0	0	0	0	1	0	0	0	0	1	0	3	1
pellet2_bin.49	51	Ruminococcaceae_f_Group6	Firmicutes	Clostridia	Clostridiales	Ruminococcaceae			0	0	0	0	0	0	0	0	0	0	0	0	0	2	0	0	0	2	0	1	1	0	0	0	0	0	6	0	0	0	0	0	10	2	0	0	0	1	0	2	0
pellet3_bin.148	51	Ruminococcaceae_f_Group6	Firmicutes	Clostridia	Clostridiales	Ruminococcaceae			0	0	0	0	0	0	0	0	0	0	0	1	0	2	0	0	0	3	0	0	0	0	0	0	0	0	3	0	0	0	0	0	9	1	0	1	0	4	1	4	2
pellet3_bin.150	51	Ruminococcaceae_f_Group6	Firmicutes	Clostridia	Clostridiales	Ruminococcaceae			0	0	0	0	0	0	0	0	0	0	0	0	0	2	0	0	0	3	0	0	0	0	0	0	0	0	3	0	0	0	0	0	6	1	0	0	8	0	0	3	0
pellet3_bin.315	51	Ruminococcaceae_f_Group6	Firmicutes	Clostridia	Clostridiales	Ruminococcaceae			0	0	0	0	0	0	0	0	0	0	0	0	0	2	0	0	0	8	0	0	0	0	0	0	0	0	4	0	0	0	0	0	11	1	0	0	0	1	7	2	0
pellet3_bin.359	51	Ruminococcaceae_f_Group6	Firmicutes	Clostridia	Clostridiales	Ruminococcaceae			0	0	0	0	0	0	0	0	0	0	0	1	0	1	0	0	0	3	0	0	0	0	0	0	0	0	2	0	0	0	0	0	0	1	0	0	0	1	1	0	0
pellet3_bin.438	51	Ruminococcaceae_f_Group6	Firmicutes	Clostridia	Clostridiales	Ruminococcaceae			0	0	0	0	0	0	0	0	0	0	0	0	0	0	0	0	0	5	0	0	0	0	0	0	0	0	0	0	0	0	0	0	5	0	0	0	0	3	1	4	0
pellet3_bin.63	51	Ruminococcaceae_f_Group6	Firmicutes	Clostridia	Clostridiales	Ruminococcaceae			0	0	0	0	0	0	0	0	0	0	0	0	0	1	0	1	0	5	0	0	0	1	1	0	0	0	2	0	0	11	0	0	27	1	0	0	0	3	1	13	0
pellets_co_bin.1014	51	Ruminococcaceae_f_Group6	Firmicutes	Clostridia	Clostridiales	Ruminococcaceae			0	0	0	0	0	0	0	0	0	0	0	1	0	1	0	0	0	5	0	0	0	2	0	0	0	0	2	0	0	0	0	0	29	0	0	0	0	0	3	4	0
pellets_co_bin.1061	51	Ruminococcaceae_f_Group6	Firmicutes	Clostridia	Clostridiales	Ruminococcaceae			0	0	0	0	0	0	0	0	0	0	0	0	0	1	0	0	0	4	0	0	0	0	0	0	0	0	3	0	0	0	0	0	9	1	0	3	0	0	3	1	0
pellets_co_bin.1110	51	Ruminococcaceae_f_Group6	Firmicutes	Clostridia	Clostridiales	Ruminococcaceae			0	0	0	0	0	0	0	0	0	0	0	0	0	1	0	1	0	6	0	0	0	0	0	0	0	0	3	0	0	0	0	0	5	1	0	0	1	0	1	4	0
pellets_co_bin.1150	51	Ruminococcaceae_f_Group6	Firmicutes	Clostridia	Clostridiales	Ruminococcaceae			0	0	0	0	0	0	0	0	0	0	0	3	0	1	0	0	0	1	0	0	0	1	0	0	0	0	2	0	0	0	0	0	13	1	0	0	0	0	1	2	0
pellets_co_bin.1180	51	Ruminococcaceae_f_Group6	Firmicutes	Clostridia	Clostridiales	Ruminococcaceae			0	0	0	0	0	0	0	0	0	0	0	0	0	0	0	0	1	0	0	0	0	0	0	0	0	0	3	0	0	0	0	0	0	0	0	0	0	0	0	1	0
pellets_co_bin.1195	51	Ruminococcaceae_f_Group6	Firmicutes	Clostridia	Clostridiales	Ruminococcaceae			0	0	0	0	0	0	0	0	0	0	0	11	0	1	0	0	0	2	0	0	1	0	0	0	0	0	4	0	0	0	0	0	5	4	0	0	1	0	0	1	1
pellets_co_bin.1208	51	Ruminococcaceae_f_Group6	Firmicutes	Clostridia	Clostridiales	Ruminococcaceae			0	0	0	0	0	0	0	0	0	0	0	4	0	0	0	0	0	3	0	0	0	0	0	0	0	0	0	0	0	0	0	0	3	0	0	0	1	0	0	0	0
pellets_co_bin.1229	51	Ruminococcaceae_f_Group6	Firmicutes	Clostridia	Clostridiales	Ruminococcaceae			0	0	0	0	0	0	0	0	0	0	0	0	0	1	0	0	0	3	0	0	0	0	0	0	0	0	2	0	0	0	0	0	0	0	0	0	3	0	0	1	0
pellets_co_bin.1239	51	Ruminococcaceae_f_Group6	Firmicutes	Clostridia	Clostridiales	Ruminococcaceae			0	0	0	0	0	0	0	0	0	0	0	0	0	3	0	0	0	3	0	0	5	0	0	0	0	0	5	0	0	0	0	0	17	0	0	0	0	0	0	3	0
pellets_co_bin.128	51	Ruminococcaceae_f_Group6	Firmicutes	Clostridia	Clostridiales	Ruminococcaceae			0	0	0	0	0	0	0	0	0	0	0	1	0	1	0	0	0	3	0	0	2	0	0	0	0	0	2	0	0	0	0	0	2	1	0	0	0	0	1	0	0
pellets_co_bin.1288	51	Ruminococcaceae_f_Group6	Firmicutes	Clostridia	Clostridiales	Ruminococcaceae			0	0	0	0	0	0	0	0	0	0	0	0	0	1	2	0	0	3	0	0	1	3	0	0	0	0	4	0	0	0	0	0	22	0	0	1	0	5	10	5	0
pellets_co_bin.1302	51	Ruminococcaceae_f_Group6	Firmicutes	Clostridia	Clostridiales	Ruminococcaceae			0	0	0	0	0	0	0	0	0	0	0	4	0	2	2	0	0	4	0	0	0	0	0	0	0	0	2	0	0	0	0	0	2	0	0	0	0	0	1	2	0
pellets_co_bin.131	51	Ruminococcaceae_f_Group6	Firmicutes	Clostridia	Clostridiales	Ruminococcaceae			0	0	0	0	0	0	0	0	0	0	0	0	0	1	0	0	0	3	0	0	1	0	0	0	0	0	3	0	0	0	0	0	15	3	0	0	0	0	0	3	0
pellets_co_bin.1377	51	Ruminococcaceae_f_Group6	Firmicutes	Clostridia	Clostridiales	Ruminococcaceae			0	0	0	0	0	0	0	0	0	0	0	0	0	1	1	2	1	4	0	0	0	0	0	0	0	0	4	0	0	0	0	0	9	8	0	0	0	1	1	1	0
pellets_co_bin.1411	51	Ruminococcaceae_f_Group6	Firmicutes	Clostridia	Clostridiales	Ruminococcaceae			0	0	0	0	0	0	0	0	0	0	0	0	0	0	0	0	1	0	0	0	0	1	0	0	0	0	2	0	0	0	0	0	0	0	0	0	0	0	0	1	0
pellets_co_bin.1425	51	Ruminococcaceae_f_Group6	Firmicutes	Clostridia	Clostridiales	Ruminococcaceae			0	0	0	0	0	0	0	0	0	0	2	1	0	1	7	7	0	3	0	0	0	3	0	0	1	0	3	0	0	1	0	0	4	0	0	3	4	0	0	2	1
pellets_co_bin.145	51	Ruminococcaceae_f_Group6	Firmicutes	Clostridia	Clostridiales	Ruminococcaceae			0	0	0	0	0	0	0	0	0	0	0	7	0	1	0	1	0	3	0	0	0	0	0	0	0	0	3	0	0	0	0	0	0	9	0	0	0	1	0	3	0
pellets_co_bin.1457	51	Ruminococcaceae_f_Group6	Firmicutes	Clostridia	Clostridiales	Ruminococcaceae			0	0	0	0	0	0	0	0	0	0	0	0	0	1	0	0	0	6	0	0	0	0	0	0	0	0	2	0	0	0	0	0	8	1	0	1	0	0	1	1	0
pellets_co_bin.1504	51	Ruminococcaceae_f_Group6	Firmicutes	Clostridia	Clostridiales	Ruminococcaceae			0	0	0	0	0	0	0	0	0	0	0	0	0	0	0	0	0	5	0	0	0	0	0	0	0	0	0	0	0	0	0	0	8	0	0	1	0	0	0	2	1
pellets_co_bin.1596	51	Ruminococcaceae_f_Group6	Firmicutes	Clostridia	Clostridiales	Ruminococcaceae			0	0	0	0	0	0	0	0	0	0	0	0	0	3	0	0	0	2	0	0	0	0	0	0	0	0	3	0	0	0	0	0	3	1	0	2	0	0	0	3	0
pellets_co_bin.1639	51	Ruminococcaceae_f_Group6	Firmicutes	Clostridia	Clostridiales	Ruminococcaceae			0	0	0	0	0	0	0	0	0	0	0	0	0	1	0	0	0	3	0	0	0	0	0	0	0	0	2	0	0	0	0	0	0	0	0	1	0	0	0	0	0
pellets_co_bin.1673	51	Ruminococcaceae_f_Group6	Firmicutes	Clostridia	Clostridiales	Ruminococcaceae			0	0	0	0	0	0	0	0	0	0	0	1	0	0	1	0	0	0	0	0	0	0	0	0	0	0	0	0	0	0	0	0	3	0	0	0	0	0	0	0	0
pellets_co_bin.1763	51	Ruminococcaceae_f_Group6	Firmicutes	Clostridia	Clostridiales	Ruminococcaceae			0	0	0	0	0	0	0	0	0	0	0	0	0	0	0	0	0	1	0	0	0	0	0	0	0	0	0	0	0	0	0	0	0	0	0	0	0	0	0	0	0
pellets_co_bin.1775	51	Ruminococcaceae_f_Group6	Firmicutes	Clostridia	Clostridiales	Ruminococcaceae			0	0	0	0	0	0	0	0	0	0	0	0	0	0	0	0	0	1	0	0	0	0	0	0	0	0	0	0	0	0	0	0	0	0	0	0	0	0	0	0	0
pellets_co_bin.1849	51	Ruminococcaceae_f_Group6	Firmicutes	Clostridia	Clostridiales	Ruminococcaceae			0	0	0	0	0	0	0	0	0	0	0	0	0	0	0	0	0	0	0	0	0	0	0	0	0	0	0	0	0	0	0	0	0	0	0	0	0	0	0	0	0
pellets_co_bin.1899	51	Ruminococcaceae_f_Group6	Firmicutes	Clostridia	Clostridiales	Ruminococcaceae			0	0	0	0	0	0	0	0	0	0	0	0	0	2	0	0	0	2	0	1	5	0	0	0	0	0	5	0	0	0	0	0	3	0	0	1	0	1	1	0	0
pellets_co_bin.1905	51	Ruminococcaceae_f_Group6	Firmicutes	Clostridia	Clostridiales	Ruminococcaceae			0	0	0	0	0	0	0	0	0	0	0	0	0	0	0	0	0	1	0	0	0	0	0	0	0	0	0	0	0	0	0	0	6	0	0	2	0	0	0	0	0
pellets_co_bin.1911	51	Ruminococcaceae_f_Group6	Firmicutes	Clostridia	Clostridiales	Ruminococcaceae			0	0	0	0	0	0	1	0	0	0	0	2	0	1	0	1	1	0	0	0	0	0	0	0	0	0	3	0	0	0	0	0	3	0	0	0	0	0	0	1	0
pellets_co_bin.1917	51	Ruminococcaceae_f_Group6	Firmicutes	Clostridia	Clostridiales	Ruminococcaceae			0	0	0	0	0	0	0	0	0	0	0	0	0	1	0	0	0	1	0	0	0	0	0	0	0	0	3	0	0	0	0	0	3	0	0	1	0	0	0	0	0
pellets_co_bin.2028	51	Ruminococcaceae_f_Group6	Firmicutes	Clostridia	Clostridiales	Ruminococcaceae			0	0	0	0	0	0	0	0	0	0	0	0	0	4	0	0	0	2	0	0	0	0	0	0	0	0	15	0	0	0	0	0	0	1	0	3	0	0	0	0	0
pellets_co_bin.2224	51	Ruminococcaceae_f_Group6	Firmicutes	Clostridia	Clostridiales	Ruminococcaceae			0	0	0	0	0	0	0	0	0	0	0	0	0	4	0	0	0	3	0	1	34	0	0	0	0	0	11	0	0	0	0	0	12	0	0	3	0	2	0	2	0
pellets_co_bin.2309	51	Ruminococcaceae_f_Group6	Firmicutes	Clostridia	Clostridiales	Ruminococcaceae			0	0	0	0	0	0	0	0	0	0	0	0	0	1	0	0	0	3	0	0	0	0	0	0	0	0	3	0	0	0	0	0	3	0	0	1	0	0	0	1	0
pellets_co_bin.2350	51	Ruminococcaceae_f_Group6	Firmicutes	Clostridia	Clostridiales	Ruminococcaceae			0	0	0	0	0	0	0	0	0	0	0	0	0	3	0	0	0	1	0	0	1	0	0	0	0	4	12	0	0	0	0	0	9	0	0	5	0	0	0	2	0
pellets_co_bin.2360	51	Ruminococcaceae_f_Group6	Firmicutes	Clostridia	Clostridiales	Ruminococcaceae			0	0	0	0	0	0	0	0	0	0	0	0	0	1	0	0	0	7	0	0	0	2	0	0	0	0	5	0	0	2	0	0	17	5	0	0	0	5	4	2	1
pellets_co_bin.2449	51	Ruminococcaceae_f_Group6	Firmicutes	Clostridia	Clostridiales	Ruminococcaceae			0	0	0	0	0	0	0	0	0	0	0	0	0	2	0	0	0	3	0	0	1	0	0	0	0	0	5	0	0	0	0	0	6	4	0	1	0	0	6	2	0
pellets_co_bin.2502	51	Ruminococcaceae_f_Group6	Firmicutes	Clostridia	Clostridiales	Ruminococcaceae			0	0	0	0	0	0	0	0	0	0	0	0	0	2	0	0	0	3	0	0	0	0	0	0	0	0	7	0	0	0	0	0	3	2	0	1	0	0	0	5	0
pellets_co_bin.2648	51	Ruminococcaceae_f_Group6	Firmicutes	Clostridia	Clostridiales	Ruminococcaceae			0	0	0	0	0	0	0	0	0	0	0	0	0	4	0	0	0	1	0	0	1	0	0	0	0	6	11	0	0	0	1	0	12	0	0	3	0	0	0	1	0
pellets_co_bin.2683	51	Ruminococcaceae_f_Group6	Firmicutes	Clostridia	Clostridiales	Ruminococcaceae			0	0	0	0	0	0	0	0	0	0	0	0	0	1	0	1	0	4	0	0	0	0	0	0	0	0	2	0	0	4	0	0	13	0	0	0	0	1	2	1	0
pellets_co_bin.2686	51	Ruminococcaceae_f_Group6	Firmicutes	Clostridia	Clostridiales	Ruminococcaceae			0	0	0	0	0	0	0	0	0	0	0	0	0	2	0	0	0	1	0	1	0	0	0	0	0	0	5	0	0	0	0	0	0	0	0	5	0	0	0	1	0
pellets_co_bin.2709	51	Ruminococcaceae_f_Group6	Firmicutes	Clostridia	Clostridiales	Ruminococcaceae			0	0	0	0	0	0	0	0	0	0	0	0	0	3	0	0	0	2	0	0	1	2	0	0	0	0	12	0	0	0	0	0	13	1	0	4	0	0	0	5	1
pellets_co_bin.2711	51	Ruminococcaceae_f_Group6	Firmicutes	Clostridia	Clostridiales	Ruminococcaceae			0	0	0	0	0	1	0	0	0	0	2	0	0	4	3	18	0	5	0	1	0	5	0	0	7	1	5	0	0	2	0	0	6	0	0	5	4	0	0	5	2
pellets_co_bin.2719	51	Ruminococcaceae_f_Group6	Firmicutes	Clostridia	Clostridiales	Ruminococcaceae			0	0	0	0	0	1	0	0	0	0	0	0	0	3	0	3	0	5	0	0	2	0	0	0	0	0	6	0	0	2	0	0	3	0	0	3	1	0	0	2	0
pellets_co_bin.275	51	Ruminococcaceae_f_Group6	Firmicutes	Clostridia	Clostridiales	Ruminococcaceae			0	0	0	0	0	0	0	0	0	0	0	6	0	2	2	3	0	4	0	0	0	1	0	0	0	1	7	0	0	0	0	0	3	0	0	3	0	1	0	2	1
pellets_co_bin.355	51	Ruminococcaceae_f_Group6	Firmicutes	Clostridia	Clostridiales	Ruminococcaceae			0	1	0	0	0	0	1	0	0	0	0	0	0	2	17	1	1	4	0	1	0	3	0	0	4	0	3	0	0	3	0	0	3	0	0	1	1	0	0	2	2
pellets_co_bin.381	51	Ruminococcaceae_f_Group6	Firmicutes	Clostridia	Clostridiales	Ruminococcaceae			0	0	0	0	0	0	2	0	0	0	0	0	0	2	2	2	1	3	0	6	0	2	0	0	0	0	6	0	0	0	0	0	27	1	1	3	4	3	0	5	0
pellets_co_bin.382	51	Ruminococcaceae_f_Group6	Firmicutes	Clostridia	Clostridiales	Ruminococcaceae			0	0	0	0	0	0	0	0	0	0	0	0	0	1	0	1	0	3	0	0	1	0	0	0	0	0	2	0	0	0	0	0	0	0	0	3	0	1	1	1	0
pellets_co_bin.386	51	Ruminococcaceae_f_Group6	Firmicutes	Clostridia	Clostridiales	Ruminococcaceae			0	0	0	0	0	0	0	0	0	0	0	0	0	0	0	0	0	0	0	0	0	0	0	0	0	0	0	0	0	0	0	0	0	0	0	0	0	0	0	0	0
pellets_co_bin.419	51	Ruminococcaceae_f_Group6	Firmicutes	Clostridia	Clostridiales	Ruminococcaceae			0	0	0	0	0	0	0	0	0	0	0	0	0	0	0	0	0	1	0	0	2	0	0	0	0	0	1	0	0	0	0	0	6	0	0	1	0	0	0	1	0
pellets_co_bin.479	51	Ruminococcaceae_f_Group6	Firmicutes	Clostridia	Clostridiales	Ruminococcaceae			0	0	0	0	0	0	1	0	0	0	3	2	0	2	1	1	0	5	0	1	9	2	0	0	1	0	10	0	0	0	0	0	23	1	0	2	0	3	0	8	0
pellets_co_bin.494	51	Ruminococcaceae_f_Group6	Firmicutes	Clostridia	Clostridiales	Ruminococcaceae			0	0	0	0	0	0	0	0	0	0	0	0	0	4	0	2	0	2	0	1	1	0	0	0	0	1	13	0	0	2	0	0	11	1	0	5	0	0	0	9	2
pellets_co_bin.542	51	Ruminococcaceae_f_Group6	Firmicutes	Clostridia	Clostridiales	Ruminococcaceae			0	0	0	0	0	0	1	0	0	0	0	0	0	1	0	0	1	2	0	0	0	0	0	0	0	0	0	0	0	0	0	0	0	2	0	0	0	0	1	3	0
pellets_co_bin.544	51	Ruminococcaceae_f_Group6	Firmicutes	Clostridia	Clostridiales	Ruminococcaceae			0	0	0	0	0	0	3	0	0	0	0	0	0	2	2	2	1	2	0	8	0	3	0	0	0	0	6	0	0	0	0	0	39	3	3	3	2	5	0	10	0
pellets_co_bin.571	51	Ruminococcaceae_f_Group6	Firmicutes	Clostridia	Clostridiales	Ruminococcaceae			0	0	0	0	0	0	0	0	0	0	0	0	0	1	0	0	0	1	0	0	4	0	0	0	0	1	11	0	0	0	0	0	11	0	0	4	0	0	0	8	0
pellets_co_bin.60	51	Ruminococcaceae_f_Group6	Firmicutes	Clostridia	Clostridiales	Ruminococcaceae			0	0	0	0	0	0	1	0	0	0	0	1	0	5	0	0	1	1	0	0	0	0	0	0	0	0	6	0	0	2	0	0	16	11	0	0	2	0	3	13	1
pellets_co_bin.603	51	Ruminococcaceae_f_Group6	Firmicutes	Clostridia	Clostridiales	Ruminococcaceae			0	0	0	0	0	0	0	0	0	0	0	0	0	0	0	0	0	1	0	0	0	0	0	0	0	0	0	0	0	0	0	0	0	0	0	0	0	0	0	0	0
pellets_co_bin.669	51	Ruminococcaceae_f_Group6	Firmicutes	Clostridia	Clostridiales	Ruminococcaceae			0	0	0	0	0	0	0	0	0	0	0	0	0	1	0	0	0	3	0	0	0	0	0	0	0	0	3	0	0	0	0	0	19	2	0	2	1	2	1	3	3
pellets_co_bin.676	51	Ruminococcaceae_f_Group6	Firmicutes	Clostridia	Clostridiales	Ruminococcaceae			0	0	0	0	0	0	0	0	0	0	0	0	0	1	0	0	0	2	0	0	0	0	0	0	0	0	3	0	0	0	0	0	9	0	0	2	0	2	2	2	3
pellets_co_bin.681	51	Ruminococcaceae_f_Group6	Firmicutes	Clostridia	Clostridiales	Ruminococcaceae			0	0	0	0	0	1	0	0	0	0	0	0	0	4	0	1	0	2	0	1	0	1	0	0	0	1	12	0	0	0	0	0	7	0	0	3	0	3	0	7	0
pellets_co_bin.697	51	Ruminococcaceae_f_Group6	Firmicutes	Clostridia	Clostridiales	Ruminococcaceae			0	0	0	0	0	1	0	0	0	0	0	1	0	1	0	0	1	3	0	0	0	0	0	0	0	0	3	0	0	0	0	0	0	0	0	0	0	0	0	1	0
pellets_co_bin.698	51	Ruminococcaceae_f_Group6	Firmicutes	Clostridia	Clostridiales	Ruminococcaceae			0	0	0	0	0	0	0	0	0	0	0	0	0	1	0	0	0	6	0	0	1	0	0	0	0	1	7	0	0	0	0	0	5	0	0	2	0	0	0	5	0
pellets_co_bin.745	51	Ruminococcaceae_f_Group6	Firmicutes	Clostridia	Clostridiales	Ruminococcaceae			0	0	0	0	0	3	0	0	0	0	0	0	0	2	1	1	0	5	0	1	1	6	0	0	0	0	7	0	0	0	0	0	20	0	0	4	0	2	1	7	0
pellets_co_bin.751	51	Ruminococcaceae_f_Group6	Firmicutes	Clostridia	Clostridiales	Ruminococcaceae			0	0	0	0	0	0	0	0	0	0	0	0	0	0	0	0	0	6	0	0	0	0	0	0	0	0	0	0	0	0	0	0	0	0	0	0	0	0	0	1	0
pellets_co_bin.789	51	Ruminococcaceae_f_Group6	Firmicutes	Clostridia	Clostridiales	Ruminococcaceae			0	0	0	0	0	1	0	0	0	0	0	0	0	5	3	0	0	2	0	2	2	5	0	0	0	1	14	0	0	0	0	0	31	2	0	5	0	3	3	9	1
pellets_co_bin.792	51	Ruminococcaceae_f_Group6	Firmicutes	Clostridia	Clostridiales	Ruminococcaceae			0	0	0	0	0	0	0	0	0	0	0	0	0	2	1	0	0	3	0	1	3	0	0	0	0	0	9	0	0	0	0	0	14	0	0	0	0	4	0	1	0
pellets_co_bin.809	51	Ruminococcaceae_f_Group6	Firmicutes	Clostridia	Clostridiales	Ruminococcaceae			0	0	0	0	0	0	1	0	0	0	0	0	0	2	0	0	0	4	0	0	2	0	0	0	0	0	13	0	0	0	0	0	7	1	0	4	0	0	1	7	1
pellets_co_bin.812	51	Ruminococcaceae_f_Group6	Firmicutes	Clostridia	Clostridiales	Ruminococcaceae			0	0	0	0	0	0	0	0	0	0	0	0	0	3	0	0	1	3	0	1	4	0	0	0	0	0	8	0	1	0	0	0	9	0	3	1	0	0	0	2	0
pellets_co_bin.84	51	Ruminococcaceae_f_Group6	Firmicutes	Clostridia	Clostridiales	Ruminococcaceae			0	0	0	0	0	0	1	0	0	0	0	6	0	2	1	0	1	2	0	0	0	0	0	0	0	0	6	0	0	3	0	0	23	21	0	1	1	0	5	4	0
pellets_co_bin.844	51	Ruminococcaceae_f_Group6	Firmicutes	Clostridia	Clostridiales	Ruminococcaceae			0	2	0	0	0	1	0	0	0	0	0	0	0	3	0	0	0	8	0	0	7	0	0	0	0	0	9	0	0	1	0	1	0	1	3	1	2	0	0	1	1
pellets_co_bin.849	51	Ruminococcaceae_f_Group6	Firmicutes	Clostridia	Clostridiales	Ruminococcaceae			0	0	0	0	0	0	0	0	0	0	0	0	0	3	1	2	0	10	0	2	1	2	0	0	1	0	11	0	0	2	0	0	12	0	0	0	2	1	0	5	0
pellets_co_bin.88	51	Ruminococcaceae_f_Group6	Firmicutes	Clostridia	Clostridiales	Ruminococcaceae			0	0	0	0	0	0	0	0	0	0	0	0	0	2	0	0	1	6	0	0	2	0	0	0	0	1	5	0	0	0	0	0	3	0	0	0	0	1	0	1	0
pellets_co_bin.885	51	Ruminococcaceae_f_Group6	Firmicutes	Clostridia	Clostridiales	Ruminococcaceae			0	0	0	0	0	0	0	0	0	0	0	0	0	0	0	0	0	0	0	0	0	0	0	0	0	0	0	0	0	0	0	0	3	0	0	1	0	0	0	1	0
pellets_co_bin.922	51	Ruminococcaceae_f_Group6	Firmicutes	Clostridia	Clostridiales	Ruminococcaceae			0	0	0	0	0	0	0	0	0	0	0	1	0	1	1	0	0	4	0	0	0	0	0	0	0	0	4	0	0	5	0	0	21	2	0	2	0	3	5	7	4
pellets_co_bin.928	51	Ruminococcaceae_f_Group6	Firmicutes	Clostridia	Clostridiales	Ruminococcaceae			0	0	0	0	0	0	0	0	0	0	0	0	0	1	0	0	0	0	0	0	1	0	0	0	0	0	6	0	0	0	0	0	5	0	0	3	0	0	0	1	0
pellets_co_bin.979	51	Ruminococcaceae_f_Group6	Firmicutes	Clostridia	Clostridiales	Ruminococcaceae			0	0	0	0	0	0	0	0	0	0	0	0	0	1	0	0	0	1	0	0	6	0	0	0	0	0	5	0	0	3	0	0	0	0	0	2	0	0	0	0	0
pellets_co_bin.984	51	Ruminococcaceae_f_Group6	Firmicutes	Clostridia	Clostridiales	Ruminococcaceae			0	0	0	0	0	0	0	0	0	0	0	0	0	0	0	0	0	0	0	0	0	0	0	0	0	0	0	0	0	0	0	0	0	0	0	0	0	0	0	0	0
pellets_co_bin.988	51	Ruminococcaceae_f_Group6	Firmicutes	Clostridia	Clostridiales	Ruminococcaceae			0	0	0	0	0	0	0	0	0	0	0	0	0	0	0	0	0	0	0	0	0	0	0	0	0	0	0	0	0	0	0	0	0	0	0	0	0	0	0	0	0
ps_g5g10_co_megahit_bin.10	51	Ruminococcaceae_f_Group6	Firmicutes	Clostridia	Clostridiales	Ruminococcaceae			0	0	0	0	0	0	0	0	0	0	0	0	1	0	0	0	0	0	0	0	0	0	0	0	0	0	1	0	0	0	0	0	0	0	0	0	0	0	0	0	0
[truncated: 76 more columns]

## Sheet: ALL_CAZymes_eukMAG
eukMAG_ID	GH1	GH2	GH3	GH5	GH6	GH8	GH9	GH10	GH11	GH13	GH16	GH20	GH24	GH25	GH26	GH28	GH30	GH31	GH32	GH36	GH37	GH38	GH39	GH43	GH45	GH47	GH48	GH53	GH57	GH58	GH67	GH73	GH78	GH88	GH97	GH108	GH114	GH115	CBM1	CBM6	CBM10	CBM13	CBM18	CBM21	CBM22	CBM25	CBM26	CBM32	CBM48
ag0r1_ps_bin.50	7	3	19	37	21	2	13	30	40	7	5	1	1	2	8	0	2	3	0	0	2	2	2	19	20	3	8	3	0	0	0	0	1	1	0	2	34	1	114	7	463	22	216	4	2	1	4	3	2
ag0r1_ps_bin.53	5	0	18	20	19	1	12	26	20	8	2	0	2	1	7	0	3	2	0	0	1	3	0	16	11	4	6	1	1	1	2	2	1	2	1	0	17	5	57	6	253	3	72	9	1	2	4	1	1
ag0r2_cm_bin.1_171	7	7	20	35	29	2	14	32	56	10	5	1	3	4	8	1	2	4	0	2	2	2	2	18	24	3	14	2	0	0	2	1	1	1	0	2	36	2	131	7	495	27	265	5	2	1	5	3	3
ag10r2_cm_bin.2	7	0	23	26	39	1	13	35	36	10	3	1	1	2	8	1	4	2	4	0	1	3	4	23	21	3	5	3	0	1	0	1	1	2	0	0	18	8	98	9	369	10	114	9	1	2	3	4	5
ag5r2_cm_bin.1	8	0	23	29	32	1	9	34	34	11	2	1	1	1	9	1	3	3	1	0	1	2	1	19	18	4	5	3	0	1	0	1	1	2	0	0	18	8	88	7	327	6	105	8	1	2	4	2	5
bg0r3_ps_bin.50	2	3	17	30	16	3	19	26	30	9	1	0	1	1	6	0	6	2	0	2	1	1	1	23	23	4	10	3	0	0	0	1	1	1	0	0	41	5	94	11	448	6	187	9	3	0	2	5	1
bg10r2_cm_bin.4	6	0	25	30	40	1	11	39	36	10	5	1	1	1	10	0	4	4	1	0	1	3	2	29	18	6	6	3	0	1	0	1	1	2	0	0	16	7	92	11	365	9	111	9	1	2	5	1	3
bg10r3_ps_bin.3	7	0	20	20	23	1	8	22	27	9	2	0	1	2	10	0	3	2	1	2	1	2	1	15	15	3	8	2	0	1	0	1	1	2	0	0	12	5	65	8	275	5	79	9	1	2	3	2	3
bg5r2_cm_bin.2	10	0	26	29	34	1	11	33	35	10	4	1	1	2	9	0	3	3	1	0	1	3	4	22	19	7	6	3	0	1	0	1	1	1	0	0	19	7	91	10	356	7	110	8	1	2	4	4	5
bg5r3_ps_bin.9	3	0	22	15	17	1	9	16	18	10	3	0	1	1	5	0	2	1	0	0	3	2	1	17	9	2	7	2	0	0	0	1	1	2	0	0	8	2	38	7	221	6	57	8	1	1	2	1	3
rg0r2_cm_bin.197	3	0	11	32	23	2	9	23	35	7	3	1	3	3	7	1	2	1	0	1	2	3	2	14	20	3	6	2	0	0	0	0	1	0	0	1	35	0	99	6	362	23	191	2	2	1	4	3	1
rg0r2_cm_bin.24	12	4	29	25	23	1	19	33	39	13	4	0	1	2	9	0	4	6	0	0	0	2	3	29	14	4	15	1	0	1	2	2	1	2	1	1	15	9	86	12	421	15	154	13	1	1	5	2	6
rg0r3_ps_bin.10_13	6	0	16	20	15	1	12	24	27	8	5	0	1	2	7	0	2	2	1	0	3	2	0	15	12	4	5	1	0	1	0	2	0	2	0	0	13	5	68	7	240	5	89	5	0	2	3	2	1
rg0r3_ps_bin.6	8	7	16	37	19	2	16	31	34	11	5	1	3	3	9	1	2	3	0	1	2	2	2	19	17	3	9	2	0	0	2	0	1	1	0	2	32	1	112	8	463	19	219	5	3	1	4	3	3
rg10r2_cm_bin.4	11	0	23	32	35	1	13	32	38	12	5	1	1	2	10	0	3	3	0	0	1	3	3	25	21	5	6	3	0	1	0	1	1	2	0	0	19	7	99	9	375	8	128	10	1	2	4	2	4
rg10r3_ps_bin.3	2	0	20	19	12	1	7	19	14	7	3	1	1	2	3	0	2	1	0	0	0	2	0	14	12	2	5	0	0	1	0	1	0	2	0	0	9	2	44	5	205	3	64	9	1	1	2	2	1
rg5r2_cm_bin.2	10	0	20	27	43	1	13	34	37	10	6	2	1	2	11	0	3	3	4	0	1	3	3	27	20	5	8	3	0	1	0	1	1	2	0	0	19	7	92	7	381	7	119	9	1	2	4	3	4
xg0r3_ps_bin.26	5	0	10	12	10	1	10	9	20	10	3	1	5	9	5	0	3	3	0	2	2	3	2	16	10	2	7	2	0	0	2	5	3	0	0	1	16	2	49	10	321	10	194	5	1	1	2	1	2
[truncated: 28 more columns]

## Sheet: CAZymes_MAG_with_Dockerin
MAG ID	Group Number	Group ID	Phylum	Class	Order	Family	Genus	Species	GH16	GH5	GH13	PL1	GH11	GH9	GH127	CE4	GH48	GH73	GH30	GH44	GH58	GH25	GH43	CE8	Total
pellets_co_bin.1743	49	Ruminococcus_g_Group	Firmicutes	Clostridia	Clostridiales	Ruminococcaceae	Ruminococcus		0	0	0	0	1	0	0	1	0	0	0	1	0	0	3	0	6
NoAnti_co_megahit_bin.115	30	Clostridium_g_Group	Firmicutes	Clostridia	Clostridiales	Clostridiaceae	Clostridium	sp.	0	2	0	0	0	1	0	0	1	0	0	0	1	0	0	0	5
NoAnti_co_megahit_xg0r1_bin.29	30	Clostridium_g_Group	Firmicutes	Clostridia	Clostridiales	Clostridiaceae	Clostridium	sp.	0	1	0	0	0	1	0	0	1	0	0	0	0	0	0	0	3
pellet_dilute1_bin.661	49	Ruminococcus_g_Group	Firmicutes	Clostridia	Clostridiales	Ruminococcaceae	Ruminococcus		0	0	0	1	0	0	0	0	0	0	0	0	0	0	0	1	2
pellet_dilute3_bin.211	49	Ruminococcus_g_Group	Firmicutes	Clostridia	Clostridiales	Ruminococcaceae	Ruminococcus		0	0	0	0	0	0	0	0	0	0	1	0	0	0	1	0	2
pellets_co_bin.1288	51	Ruminococcaceae_f_Group6	Firmicutes	Clostridia	Clostridiales	Ruminococcaceae			0	0	1	0	0	0	0	0	0	1	0	0	0	0	0	0	2
pellets_co_bin.1923	49	Ruminococcus_g_Group	Firmicutes	Clostridia	Clostridiales	Ruminococcaceae	Ruminococcus		0	0	0	0	0	1	0	0	0	0	0	0	0	1	0	0	2
pellets_co_bin.2713	49	Ruminococcus_g_Group	Firmicutes	Clostridia	Clostridiales	Ruminococcaceae	Ruminococcus		0	1	0	0	0	0	1	0	0	0	0	0	0	0	0	0	2
pellets_co_bin.419	51	Ruminococcaceae_f_Group6	Firmicutes	Clostridia	Clostridiales	Ruminococcaceae			0	0	0	0	0	0	0	0	0	1	0	0	0	1	0	0	2
ag0r3_bin.39	49	Ruminococcus_g_Group	Firmicutes	Clostridia	Clostridiales	Ruminococcaceae	Ruminococcus	flaveflaciens	0	0	0	0	0	0	0	0	0	0	0	0	0	0	1	0	1
pellet_dilute2_bin.306	50	Ruminococcaceae_f_Group5	Firmicutes	Clostridia	Clostridiales	Ruminococcaceae			1	0	0	0	0	0	0	0	0	0	0	0	0	0	0	0	1
pellet_dilute3_bin.180	49	Ruminococcus_g_Group	Firmicutes	Clostridia	Clostridiales	Ruminococcaceae	Ruminococcus		0	0	0	0	0	0	0	0	0	0	0	1	0	0	0	0	1
pellets_co_bin.1335	49	Ruminococcus_g_Group	Firmicutes	Clostridia	Clostridiales	Ruminococcaceae	Ruminococcus		0	0	0	0	0	0	0	0	0	0	0	0	0	0	1	0	1
pellets_co_bin.188	24	Firmicutes_p_Group	Firmicutes						0	0	0	0	0	0	0	0	0	1	0	0	0	0	0	0	1
pellets_co_bin.676	51	Ruminococcaceae_f_Group6	Firmicutes	Clostridia	Clostridiales	Ruminococcaceae			0	0	0	0	0	0	0	0	0	0	0	0	0	1	0	0	1
rg0r3_bin.36	49	Ruminococcus_g_Group	Firmicutes	Clostridia	Clostridiales	Ruminococcaceae	Ruminococcus	albus	0	0	0	0	0	0	0	0	0	0	1	0	0	0	0	0	1
ag0r1_ps_bin.25	25	Erysipelotrichaceae_f_Group1	Firmicutes	Eryspelotrichia	Erysipelotrichales	Erysipelotrichaceae			0	0	0	0	0	0	0	0	0	0	0	0	0	0	0	0	0
ag0r1_ps_bin.30	25	Erysipelotrichaceae_f_Group1	Firmicutes	Eryspelotrichia	Erysipelotrichales	Erysipelotrichaceae			0	0	0	0	0	0	0	0	0	0	0	0	0	0	0	0	0
ag0r1_ps_bin.52	4	Methanosphaera_stadtmanae	Euryarchaeota	Methanobacteria	Methanomicrobiales	Methanobacteriaceae	Methanosphaera	stadtmanae	0	0	0	0	0	0	0	0	0	0	0	0	0	0	0	0	0
ag0r1_ps_bin.60	25	Erysipelotrichaceae_f_Group1	Firmicutes	Eryspelotrichia	Erysipelotrichales	Erysipelotrichaceae			0	0	0	0	0	0	0	0	0	0	0	0	0	0	0	0	0
ag0r2_cm_bin.102	37	Lachnospiraceae_f_Group4	Firmicutes	Clostridia	Clostridiales	Lachnospiraceae			0	0	0	0	0	0	0	0	0	0	0	0	0	0	0	0	0
ag0r2_cm_bin.125	47	Ruminococcaceae_f_Group3	Firmicutes	Clostridia	Clostridiales	Ruminococcaceae			0	0	0	0	0	0	0	0	0	0	0	0	0	0	0	0	0
ag0r2_cm_bin.126	26	Erysipelotrichaceae_f_Group2	Firmicutes	Erysipelotrichia	Erysipelotrichales	Erysipelotrichaceae			0	0	0	0	0	0	0	0	0	0	0	0	0	0	0	0	0
ag0r2_cm_bin.145	17	Bacteroidales_o_Group4	Bacteroidetes	Bacteroidia	Bacteroidales				0	0	0	0	0	0	0	0	0	0	0	0	0	0	0	0	0
ag0r2_cm_bin.157	21	Rikenellaceae_f_Group	Bacteroidetes	Bacteroidia	Bacteroidales	Rikenellaceae			0	0	0	0	0	0	0	0	0	0	0	0	0	0	0	0	0
ag0r2_cm_bin.167	21	Rikenellaceae_f_Group	Bacteroidetes	Bacteroidia	Bacteroidales	Rikenellaceae			0	0	0	0	0	0	0	0	0	0	0	0	0	0	0	0	0
ag0r2_cm_bin.170	15	Bacteroidales_o_Group2	Bacteroidetes	Bacteroidia	Bacteroidales				0	0	0	0	0	0	0	0	0	0	0	0	0	0	0	0	0
ag0r2_cm_bin.198	48	Ruminococcaceae_f_Group4	Firmicutes	Clostridia	Clostridiales	Ruminococcaceae			0	0	0	0	0	0	0	0	0	0	0	0	0	0	0	0	0
ag0r2_cm_bin.219	50	Ruminococcaceae_f_Group5	Firmicutes	Clostridia	Clostridiales	Ruminococcaceae			0	0	0	0	0	0	0	0	0	0	0	0	0	0	0	0	0
ag0r2_cm_bin.222	43	Clostridiales_o_Group3	Firmicutes	Clostridia	Clostridiales				0	0	0	0	0	0	0	0	0	0	0	0	0	0	0	0	0
ag0r2_cm_bin.31	21	Rikenellaceae_f_Group	Bacteroidetes	Bacteroidia	Bacteroidales	Rikenellaceae			0	0	0	0	0	0	0	0	0	0	0	0	0	0	0	0	0
ag0r2_cm_bin.37	26	Erysipelotrichaceae_f_Group2	Firmicutes	Erysipelotrichia	Erysipelotrichales	Erysipelotrichaceae			0	0	0	0	0	0	0	0	0	0	0	0	0	0	0	0	0
ag0r2_cm_bin.56	26	Erysipelotrichaceae_f_Group2	Firmicutes	Erysipelotrichia	Erysipelotrichales	Erysipelotrichaceae			0	0	0	0	0	0	0	0	0	0	0	0	0	0	0	0	0
ag0r2_cm_bin.97	47	Ruminococcaceae_f_Group3	Firmicutes	Clostridia	Clostridiales	Ruminococcaceae			0	0	0	0	0	0	0	0	0	0	0	0	0	0	0	0	0
ag0r3_bin.12	35	Lachnoclostridium_g_Group	Firmicutes	Clostridia	Clostridiales	Lachnospiraceae	Lachnoclostridium	clostridioforme	0	0	0	0	0	0	0	0	0	0	0	0	0	0	0	0	0
ag0r3_bin.2	6	Actinobacteria_p_Group	Actinobacteria	Coriobacteria	Coriobacteriales	Coriobacteriaceae			0	0	0	0	0	0	0	0	0	0	0	0	0	0	0	0	0
ag0r3_bin.22	30	Clostridium_g_Group	Firmicutes	Clostridia	Clostridiales	Clostridiaceae	Clostridium	lundense	0	0	0	0	0	0	0	0	0	0	0	0	0	0	0	0	0
ag0r3_bin.26	49	Ruminococcus_g_Group	Firmicutes	Clostridia	Clostridiales	Ruminococcaceae	Ruminococcus		0	0	0	0	0	0	0	0	0	0	0	0	0	0	0	0	0
ag0r3_bin.33	6	Actinobacteria_p_Group	Actinobacteria	Actinobacteria	Actinomycetales	Actinomycetaceae			0	0	0	0	0	0	0	0	0	0	0	0	0	0	0	0	0
ag0r3_bin.35	49	Ruminococcus_g_Group	Firmicutes	Clostridia	Clostridiales	Ruminococcaceae	Ruminococcus	albus	0	0	0	0	0	0	0	0	0	0	0	0	0	0	0	0	0
ag0r3_bin.38	12	Spirochaetes_p_Group	Spirochaetes	Spirochaetia	Spirochaetales	Spirochaetaceae	Treponema		0	0	0	0	0	0	0	0	0	0	0	0	0	0	0	0	0
ag0r3_bin.4	36	Paenibacillaceae_f_Group	Firmicutes	Bacilli	Bacillales	Paenibacillaceae			0	0	0	0	0	0	0	0	0	0	0	0	0	0	0	0	0
ag0r3_bin.58	23	Lactobacillales_o_Group	Firmicutes	Bacilli	Lactobacillales	Enterococcaceae	Enterococcus	faecium	0	0	0	0	0	0	0	0	0	0	0	0	0	0	0	0	0
ag0r3_bin.7	23	Lactobacillales_o_Group	Firmicutes	Bacilli	Lactobacillales	Streptococcaceae	Streptococcus	gallolyticus	0	0	0	0	0	0	0	0	0	0	0	0	0	0	0	0	0
ag0r3_bin.78	28	Negativicutes_c_Group	Firmicutes	Negativicutes	Selenomonadales	Selenomonadaceae	Selenomonas	ruminantium	0	0	0	0	0	0	0	0	0	0	0	0	0	0	0	0	0
ag0r3_bin.9	28	Negativicutes_c_Group	Firmicutes	Negativicutes	Selenomonadales	Selenomonadaceae	Selenomonas	ruminantium	0	0	0	0	0	0	0	0	0	0	0	0	0	0	0	0	0
ag10r1_ps_bin.11	25	Erysipelotrichaceae_f_Group1	Firmicutes	Eryspelotrichia	Erysipelotrichales	Erysipelotrichaceae			0	0	0	0	0	0	0	0	0	0	0	0	0	0	0	0	0
ag10r1_ps_bin.16	1	Thermoplasmata_c_Group	Euryarchaeota	Thermoplasmata					0	0	0	0	0	0	0	0	0	0	0	0	0	0	0	0	0
ag10r1_ps_bin.17	7	Proteobacteria_p_Group	Proteobacteria	Gammaproteobacteria		Enterobacterales	Enterobacteriaceae	coli	0	0	0	0	0	0	0	0	0	0	0	0	0	0	0	0	0
ag10r1_ps_bin.2	4	Methanosphaera_stadtmanae	Euryarchaeota	Methanobacteria	Methanomicrobiales	Methanobacteriaceae	Methanosphaera	stadtmanae	0	0	0	0	0	0	0	0	0	0	0	0	0	0	0	0	0
ag10r1_ps_bin.6	25	Erysipelotrichaceae_f_Group1	Firmicutes	Eryspelotrichia	Erysipelotrichales	Erysipelotrichaceae			0	0	0	0	0	0	0	0	0	0	0	0	0	0	0	0	0
ag10r3_bin.15	6	Actinobacteria_p_Group	Actinobacteria	Actinobacteria	Propionibacteriales	Propionibacteriaceae			0	0	0	0	0	0	0	0	0	0	0	0	0	0	0	0	0
ag10r3_bin.17	30	Clostridium_g_Group	Firmicutes	Clostridia	Clostridiales	Clostridiaceae	Clostridium		0	0	0	0	0	0	0	0	0	0	0	0	0	0	0	0	0
ag10r3_bin.24	24	Firmicutes_p_Group	Firmicutes						0	0	0	0	0	0	0	0	0	0	0	0	0	0	0	0	0
ag10r3_bin.26	29	Tissierellaceae_f	Firmicutes	Tissierellia	Tissierellales	Tissierellaceae			0	0	0	0	0	0	0	0	0	0	0	0	0	0	0	0	0
ag10r3_bin.27	14	Bacteroidales_o_Group1	Bacteroidetes	Bacteroidia	Bacteroidales				0	0	0	0	0	0	0	0	0	0	0	0	0	0	0	0	0
ag10r3_bin.29	38	Lachnospiraceae_f_Group5	Firmicutes	Clostridia	Clostridiales	Lachnospiraceae			0	0	0	0	0	0	0	0	0	0	0	0	0	0	0	0	0
ag10r3_bin.35	3	Methanobrevibacter_g_Group	Euryarchaeota	Methanobacteria	Methanomicrobiales	Methanobacteriaceae	Methanobrevibacter	thaueri	0	0	0	0	0	0	0	0	0	0	0	0	0	0	0	0	0
ag10r3_bin.38	19	Prevotella_g_Group	Bacteroidetes	Bacteroidia	Bacteroidales	Prevotellaceae	Prevotella	sp. NE3005	0	0	0	0	0	0	0	0	0	0	0	0	0	0	0	0	0
ag10r3_bin.44	15	Bacteroidales_o_Group2	Bacteroidetes	Bacteroidia	Bacteroidales				0	0	0	0	0	0	0	0	0	0	0	0	0	0	0	0	0
ag10r3_bin.48	7	Proteobacteria_p_Group	Proteobacteria	Gammaproteobacteria	Aeromonadales	Succinivibrionaceae	Succinivibrio	dextrinosolvens	0	0	0	0	0	0	0	0	0	0	0	0	0	0	0	0	0
ag10r3_bin.50	50	Ruminococcaceae_f_Group5	Firmicutes	Clostridia	Clostridiales	Ruminococcaceae	Ruminoclostridium	sporosphaeroides DSM 1294	0	0	0	0	0	0	0	0	0	0	0	0	0	0	0	0	0
ag10r3_bin.57	38	Lachnospiraceae_f_Group5	Firmicutes	Clostridia	Clostridiales	Lachnospiraceae			0	0	0	0	0	0	0	0	0	0	0	0	0	0	0	0	0
ag10r3_bin.60	36	Paenibacillaceae_f_Group	Firmicutes	Bacilli	Bacillales	Paenibacillaceae			0	0	0	0	0	0	0	0	0	0	0	0	0	0	0	0	0
ag10r3_bin.7	38	Lachnospiraceae_f_Group5	Firmicutes	Clostridia	Clostridiales	Lachnospiraceae	Pseudobutyrivibrio	ruminis	0	0	0	0	0	0	0	0	0	0	0	0	0	0	0	0	0
ag10r3_bin.71	24	Firmicutes_p_Group	Firmicutes						0	0	0	0	0	0	0	0	0	0	0	0	0	0	0	0	0
ag10r3_bin.72	47	Ruminococcaceae_f_Group3	Firmicutes	Clostridia	Clostridiales	Ruminococcaceae			0	0	0	0	0	0	0	0	0	0	0	0	0	0	0	0	0
ag10r3_bin.81	6	Actinobacteria_p_Group	Actinobacteria	Actinobacteria	Actinomycetales	Actinomycetaceae	Actinomyces	ruminicola	0	0	0	0	0	0	0	0	0	0	0	0	0	0	0	0	0
ag10r3_bin.86	3	Methanobrevibacter_g_Group	Euryarchaeota	Methanobacteria	Methanomicrobiales	Methanobacteriaceae	Methanobrevibacter		0	0	0	0	0	0	0	0	0	0	0	0	0	0	0	0	0
ag5r1_ps_bin.15	44	Clostridiales_o_Group4	Firmicutes	Clostridia	Clostridiales				0	0	0	0	0	0	0	0	0	0	0	0	0	0	0	0	0
ag5r1_ps_bin.4	1	Thermoplasmata_c_Group	Euryarchaeota	Thermoplasmata					0	0	0	0	0	0	0	0	0	0	0	0	0	0	0	0	0
ag5r3_bin.1	38	Lachnospiraceae_f_Group5	Firmicutes	Clostridia	Clostridiales	Lachnospiraceae	Pseudobutyrivibrio		0	0	0	0	0	0	0	0	0	0	0	0	0	0	0	0	0
ag5r3_bin.14	41	Butyrivibrio_g_Group	Firmicutes	Clostridia	Clostridiales	Lachnospiraceae	Butyrivibrio		0	0	0	0	0	0	0	0	0	0	0	0	0	0	0	0	0
ag5r3_bin.19	38	Lachnospiraceae_f_Group5	Firmicutes	Clostridia	Clostridiales	Lachnospiraceae	Pseudobutyrivibrio	ruminis	0	0	0	0	0	0	0	0	0	0	0	0	0	0	0	0	0
ag5r3_bin.21	50	Ruminococcaceae_f_Group5	Firmicutes	Clostridia	Clostridiales	Ruminococcaceae			0	0	0	0	0	0	0	0	0	0	0	0	0	0	0	0	0
ag5r3_bin.25	20	Bacteroidales_o_Group5	Bacteroidetes	Bacteroidia	Bacteroidales				0	0	0	0	0	0	0	0	0	0	0	0	0	0	0	0	0
ag5r3_bin.27	14	Bacteroidales_o_Group1	Bacteroidetes	Bacteroidia	Bacteroidales				0	0	0	0	0	0	0	0	0	0	0	0	0	0	0	0	0
ag5r3_bin.33	15	Bacteroidales_o_Group2	Bacteroidetes	Bacteroidia	Bacteroidales				0	0	0	0	0	0	0	0	0	0	0	0	0	0	0	0	0
ag5r3_bin.38	50	Ruminococcaceae_f_Group5	Firmicutes	Clostridia	Clostridiales	Ruminococcaceae			0	0	0	0	0	0	0	0	0	0	0	0	0	0	0	0	0
ag5r3_bin.39	19	Prevotella_g_Group	Bacteroidetes	Bacteroidia	Bacteroidales	Prevotellaceae	Prevotella	ruminicola	0	0	0	0	0	0	0	0	0	0	0	0	0	0	0	0	0
ag5r3_bin.41	31	Clostridiales_o_Group1	Firmicutes	Clostridia	Clostridiales				0	0	0	0	0	0	0	0	0	0	0	0	0	0	0	0	0
ag5r3_bin.44	28	Negativicutes_c_Group	Firmicutes	Negativicutes	Selenomonadales	Selenomonadaceae	Anaerovibrio	lipolyticus	0	0	0	0	0	0	0	0	0	0	0	0	0	0	0	0	0
ag5r3_bin.70	1	Thermoplasmata_c_Group	Euryarchaeota	Thermoplasmata					0	0	0	0	0	0	0	0	0	0	0	0	0	0	0	0	0
bg0r2_bin.15	2	Methanocorpusculum_parvum	Euryarchaeota	Methanobacteria	Methanomicrobiales	Methanocorpusculaceae	Methanocorpusculum	parvum	0	0	0	0	0	0	0	0	0	0	0	0	0	0	0	0	0
bg0r2_bin.17	28	Negativicutes_c_Group	Firmicutes	Negativicutes	Selenomonadales	Selenomonadaceae	Schwartzia	succinivorans	0	0	0	0	0	0	0	0	0	0	0	0	0	0	0	0	0
bg0r2_bin.20	6	Actinobacteria_p_Group	Actinobacteria	Actinobacteria	Actinomycetales	Actinomycetaceae	Actinomyces	succiniciruminis	0	0	0	0	0	0	0	0	0	0	0	0	0	0	0	0	0
bg0r2_bin.37	41	Butyrivibrio_g_Group	Firmicutes	Clostridia	Clostridiales	Lachnospiraceae	Butyrivibrio		0	0	0	0	0	0	0	0	0	0	0	0	0	0	0	0	0
bg0r2_bin.4	36	Paenibacillaceae_f_Group	Firmicutes	Bacilli	Bacillales	Paenibacillaceae			0	0	0	0	0	0	0	0	0	0	0	0	0	0	0	0	0
bg0r2_bin.42	34	Lachnospiraceae_f_Group3	Firmicutes	Clostridia	Clostridiales	Lachnospiraceae			0	0	0	0	0	0	0	0	0	0	0	0	0	0	0	0	0
bg0r2_bin.56	4	Methanosphaera_stadtmanae	Euryarchaeota	Methanobacteria	Methanomicrobiales	Methanobacteriaceae	Methanosphaera	stadtmanae	0	0	0	0	0	0	0	0	0	0	0	0	0	0	0	0	0
bg0r2_cm_bin.1	45	Ruminococcaceae_f_Group1	Firmicutes	Clostridia	Clostridiales	Ruminococcaceae			0	0	0	0	0	0	0	0	0	0	0	0	0	0	0	0	0
bg0r2_cm_bin.104	38	Lachnospiraceae_f_Group5	Firmicutes	Clostridia	Clostridiales	Lachnospiraceae			0	0	0	0	0	0	0	0	0	0	0	0	0	0	0	0	0
bg0r2_cm_bin.109	51	Ruminococcaceae_f_Group6	Firmicutes	Clostridia	Clostridiales	Ruminococcaceae			0	0	0	0	0	0	0	0	0	0	0	0	0	0	0	0	0
bg0r2_cm_bin.122	50	Ruminococcaceae_f_Group5	Firmicutes	Clostridia	Clostridiales	Ruminococcaceae			0	0	0	0	0	0	0	0	0	0	0	0	0	0	0	0	0
bg0r2_cm_bin.169	50	Ruminococcaceae_f_Group5	Firmicutes	Clostridia	Clostridiales	Ruminococcaceae			0	0	0	0	0	0	0	0	0	0	0	0	0	0	0	0	0
bg0r2_cm_bin.187	33	Lachnospiraceae_f_Group2	Firmicutes	Clostridia	Clostridiales	Lachnospiraceae			0	0	0	0	0	0	0	0	0	0	0	0	0	0	0	0	0
bg0r2_cm_bin.200	6	Actinobacteria_p_Group	Actinobacteria	Coriobacteria	Coriobacteriales	Coriobacteriaceae			0	0	0	0	0	0	0	0	0	0	0	0	0	0	0	0	0
bg0r2_cm_bin.229	51	Ruminococcaceae_f_Group6	Firmicutes	Clostridia	Clostridiales	Ruminococcaceae			0	0	0	0	0	0	0	0	0	0	0	0	0	0	0	0	0
bg0r2_cm_bin.47	43	Clostridiales_o_Group3	Firmicutes	Clostridia	Clostridiales				0	0	0	0	0	0	0	0	0	0	0	0	0	0	0	0	0
bg0r2_cm_bin.72	21	Rikenellaceae_f_Group	Bacteroidetes	Bacteroidia	Bacteroidales	Rikenellaceae			0	0	0	0	0	0	0	0	0	0	0	0	0	0	0	0	0
bg0r2_cm_bin.77	27	Peptococcaceae_f	Firmicutes	Clostridia	Clostridiales	Peptococcaceae			0	0	0	0	0	0	0	0	0	0	0	0	0	0	0	0	0
bg0r2_cm_bin.93	31	Clostridiales_o_Group1	Firmicutes	Clostridia	Clostridiales				0	0	0	0	0	0	0	0	0	0	0	0	0	0	0	0	0
bg0r3_ps_bin.38	6	Actinobacteria_p_Group	Actinobacteria	Coriobacteria	Coriobacteriales	Coriobacteriaceae	Olsenella		0	0	0	0	0	0	0	0	0	0	0	0	0	0	0	0	0
bg0r3_ps_bin.76	26	Erysipelotrichaceae_f_Group2	Firmicutes	Erysipelotrichia	Erysipelotrichales	Erysipelotrichaceae			0	0	0	0	0	0	0	0	0	0	0	0	0	0	0	0	0
bg0r3_ps_bin.80	32	Lachnospiraceae_f_Group1	Firmicutes	Clostridia	Clostridiales	Lachnospiraceae			0	0	0	0	0	0	0	0	0	0	0	0	0	0	0	0	0
bg0r3_ps_bin.9	44	Clostridiales_o_Group4	Firmicutes	Clostridia	Clostridiales				0	0	0	0	0	0	0	0	0	0	0	0	0	0	0	0	0
bg0r3_ps_bin.91	31	Clostridiales_o_Group1	Firmicutes	Clostridia	Clostridiales				0	0	0	0	0	0	0	0	0	0	0	0	0	0	0	0	0
bg0r3_ps_bin.99	25	Erysipelotrichaceae_f_Group1	Firmicutes	Eryspelotrichia	Erysipelotrichales	Erysipelotrichaceae			0	0	0	0	0	0	0	0	0	0	0	0	0	0	0	0	0
bg10r2_bin.2	6	Actinobacteria_p_Group	Actinobacteria	Coriobacteria	Eggerthellales	Eggerthellaceae	Denitrobacterium	detoxificans DSM 21843	0	0	0	0	0	0	0	0	0	0	0	0	0	0	0	0	0
bg10r2_bin.23	28	Negativicutes_c_Group	Firmicutes	Negativicutes	Selenomonadales	Selenomonadaceae	Schwartzia	succinivorans	0	0	0	0	0	0	0	0	0	0	0	0	0	0	0	0	0
bg10r2_bin.28	47	Ruminococcaceae_f_Group3	Firmicutes	Clostridia	Clostridiales	Ruminococcaceae			0	0	0	0	0	0	0	0	0	0	0	0	0	0	0	0	0
bg10r2_bin.31	47	Ruminococcaceae_f_Group3	Firmicutes	Clostridia	Clostridiales	Ruminococcaceae			0	0	0	0	0	0	0	0	0	0	0	0	0	0	0	0	0
bg10r2_bin.50	38	Lachnospiraceae_f_Group5	Firmicutes	Clostridia	Clostridiales	Lachnospiraceae	Pseudobutyrivibrio	sp. AR14	0	0	0	0	0	0	0	0	0	0	0	0	0	0	0	0	0
bg10r2_bin.51	24	Firmicutes_p_Group	Firmicutes						0	0	0	0	0	0	0	0	0	0	0	0	0	0	0	0	0
bg10r2_bin.56	40	Lachnospiraceae_f_Group7	Firmicutes	Clostridia	Clostridiales	Lachnospiraceae			0	0	0	0	0	0	0	0	0	0	0	0	0	0	0	0	0
bg10r2_cm_bin.3	22	Bacillales_o_Group	Firmicutes	Bacilli	Bacillales	Bacillaceae	Bacillus		0	0	0	0	0	0	0	0	0	0	0	0	0	0	0	0	0
bg10r3_ps_bin.4	25	Erysipelotrichaceae_f_Group1	Firmicutes	Eryspelotrichia	Erysipelotrichales	Erysipelotrichaceae			0	0	0	0	0	0	0	0	0	0	0	0	0	0	0	0	0
bg5r2_bin.19	34	Lachnospiraceae_f_Group3	Firmicutes	Clostridia	Clostridiales	Lachnospiraceae			0	0	0	0	0	0	0	0	0	0	0	0	0	0	0	0	0
bg5r2_bin.23	38	Lachnospiraceae_f_Group5	Firmicutes	Clostridia	Clostridiales	Lachnospiraceae			0	0	0	0	0	0	0	0	0	0	0	0	0	0	0	0	0
bg5r2_bin.27	37	Lachnospiraceae_f_Group4	Firmicutes	Clostridia	Clostridiales	Lachnospiraceae			0	0	0	0	0	0	0	0	0	0	0	0	0	0	0	0	0
bg5r2_bin.28	19	Prevotella_g_Group	Bacteroidetes	Bacteroidia	Bacteroidales	Bacteroidaceae			0	0	0	0	0	0	0	0	0	0	0	0	0	0	0	0	0
bg5r2_bin.29	19	Prevotella_g_Group	Bacteroidetes	Bacteroidia	Bacteroidales	Prevotellaceae	Prevotella	ruminicola KHT3	0	0	0	0	0	0	0	0	0	0	0	0	0	0	0	0	0
bg5r2_bin.30	36	Paenibacillaceae_f_Group	Firmicutes	Bacilli	Bacillales	Paenibacillaceae			0	0	0	0	0	0	0	0	0	0	0	0	0	0	0	0	0
bg5r2_bin.31	41	Butyrivibrio_g_Group	Firmicutes	Clostridia	Clostridiales	Lachnospiraceae	Butyrivibrio	sp. MB2005	0	0	0	0	0	0	0	0	0	0	0	0	0	0	0	0	0
bg5r2_bin.48	41	Butyrivibrio_g_Group	Firmicutes	Clostridia	Clostridiales	Lachnospiraceae	Butyrivibrio		0	0	0	0	0	0	0	0	0	0	0	0	0	0	0	0	0
bg5r2_bin.8	31	Clostridiales_o_Group1	Firmicutes	Clostridia	Clostridiales				0	0	0	0	0	0	0	0	0	0	0	0	0	0	0	0	0
NoAnti_co_megahit_ag0r3_bin.109	18	Bacteroidaceae_f_Group	Bacteroidetes	Bacteroidia	Bacteroidales	Bacteroidaceae	Bacteroides		0	0	0	0	0	0	0	0	0	0	0	0	0	0	0	0	0
NoAnti_co_megahit_ag0r3_bin.114	50	Ruminococcaceae_f_Group5	Firmicutes	Clostridia	Clostridiales	Ruminococcaceae			0	0	0	0	0	0	0	0	0	0	0	0	0	0	0	0	0
NoAnti_co_megahit_ag0r3_bin.51	28	Negativicutes_c_Group	Firmicutes	Negativicutes	Veillonellales	Veillonellaceae	Veillonella		0	0	0	0	0	0	0	0	0	0	0	0	0	0	0	0	0
NoAnti_co_megahit_ag0r3_bin.68	19	Prevotella_g_Group	Bacteroidetes	Bacteroidia	Bacteroidales	Prevotellaceae	Prevotella		0	0	0	0	0	0	0	0	0	0	0	0	0	0	0	0	0
NoAnti_co_megahit_ag0r3_bin.8	38	Lachnospiraceae_f_Group5	Firmicutes	Clostridia	Clostridiales	Lachnospiraceae			0	0	0	0	0	0	0	0	0	0	0	0	0	0	0	0	0
NoAnti_co_megahit_ag10r3_bin.112	41	Butyrivibrio_g_Group	Firmicutes	Clostridia	Clostridiales	Lachnospiraceae	Butyrivibrio	sp.	0	0	0	0	0	0	0	0	0	0	0	0	0	0	0	0	0
NoAnti_co_megahit_ag10r3_bin.125	23	Lactobacillales_o_Group	Firmicutes	Bacilli	Lactobacillales	Enterococcaceae	Enterococcus	casseliflavus	0	0	0	0	0	0	0	0	0	0	0	0	0	0	0	0	0
NoAnti_co_megahit_ag10r3_bin.8	47	Ruminococcaceae_f_Group3	Firmicutes	Clostridia	Clostridiales	Ruminococcaceae			0	0	0	0	0	0	0	0	0	0	0	0	0	0	0	0	0
NoAnti_co_megahit_ag5r3_bin.13	48	Ruminococcaceae_f_Group4	Firmicutes	Clostridia	Clostridiales	Ruminococcaceae			0	0	0	0	0	0	0	0	0	0	0	0	0	0	0	0	0
NoAnti_co_megahit_ag5r3_bin.20	46	Ruminococcaceae_f_Group2	Firmicutes	Clostridia	Clostridiales	Ruminococcaceae			0	0	0	0	0	0	0	0	0	0	0	0	0	0	0	0	0
NoAnti_co_megahit_ag5r3_bin.95	47	Ruminococcaceae_f_Group3	Firmicutes	Clostridia	Clostridiales	Ruminococcaceae			0	0	0	0	0	0	0	0	0	0	0	0	0	0	0	0	0
NoAnti_co_megahit_bg10r2_bin.61	7	Proteobacteria_p_Group	Proteobacteria	Deltaproteobacteria	Desulfovibrionales	Desulfovibrionaceae	Desulfovibrio	desulfuricans	0	0	0	0	0	0	0	0	0	0	0	0	0	0	0	0	0
NoAnti_co_megahit_bg10r2_bin.73	51	Ruminococcaceae_f_Group6	Firmicutes	Clostridia	Clostridiales	Ruminococcaceae			0	0	0	0	0	0	0	0	0	0	0	0	0	0	0	0	0
NoAnti_co_megahit_bin.100	41	Butyrivibrio_g_Group	Firmicutes	Clostridia	Clostridiales	Lachnospiraceae	Butyrivibrio		0	0	0	0	0	0	0	0	0	0	0	0	0	0	0	0	0
NoAnti_co_megahit_bin.12	38	Lachnospiraceae_f_Group5	Firmicutes	Clostridia	Clostridiales	Lachnospiraceae			0	0	0	0	0	0	0	0	0	0	0	0	0	0	0	0	0
NoAnti_co_megahit_bin.129	3	Methanobrevibacter_g_Group	Euryarchaeota	Methanobacteria	Methanomicrobiales	Methanobacteriaceae	Methanobrevibacter	millerae	0	0	0	0	0	0	0	0	0	0	0	0	0	0	0	0	0
NoAnti_co_megahit_bin.134	30	Clostridium_g_Group	Firmicutes	Clostridia	Clostridiales	Clostridiaceae	Clostridium	beijerinckii	0	0	0	0	0	0	0	0	0	0	0	0	0	0	0	0	0
NoAnti_co_megahit_bin.199	30	Clostridium_g_Group	Firmicutes	Clostridia	Clostridiales	Clostridiaceae	Clostridium	butyricum	0	0	0	0	0	0	0	0	0	0	0	0	0	0	0	0	0
NoAnti_co_megahit_bin.20	30	Clostridium_g_Group	Firmicutes	Clostridia	Clostridiales	Clostridiaceae	Clostridium	sulfidigenes	0	0	0	0	0	0	0	0	0	0	0	0	0	0	0	0	0
NoAnti_co_megahit_bin.220	19	Prevotella_g_Group	Bacteroidetes	Bacteroidia	Bacteroidales	Prevotellaceae	Prevotella		0	0	0	0	0	0	0	0	0	0	0	0	0	0	0	0	0
NoAnti_co_megahit_bin.227	37	Lachnospiraceae_f_Group4	Firmicutes	Clostridia	Clostridiales	Lachnospiraceae			0	0	0	0	0	0	0	0	0	0	0	0	0	0	0	0	0
NoAnti_co_megahit_bin.228	25	Erysipelotrichaceae_f_Group1	Firmicutes	Eryspelotrichia	Erysipelotrichales	Erysipelotrichaceae			0	0	0	0	0	0	0	0	0	0	0	0	0	0	0	0	0
NoAnti_co_megahit_bin.249	47	Ruminococcaceae_f_Group3	Firmicutes	Clostridia	Clostridiales	Ruminococcaceae			0	0	0	0	0	0	0	0	0	0	0	0	0	0	0	0	0
NoAnti_co_megahit_bin.256	20	Bacteroidales_o_Group5	Bacteroidetes	Bacteroidia	Bacteroidales				0	0	0	0	0	0	0	0	0	0	0	0	0	0	0	0	0
NoAnti_co_megahit_bin.258	30	Clostridium_g_Group	Firmicutes	Clostridia	Clostridiales	Clostridiaceae	Clostridium	sartagoforme	0	0	0	0	0	0	0	0	0	0	0	0	0	0	0	0	0
NoAnti_co_megahit_bin.37	50	Ruminococcaceae_f_Group5	Firmicutes	Clostridia	Clostridiales	Ruminococcaceae			0	0	0	0	0	0	0	0	0	0	0	0	0	0	0	0	0
NoAnti_co_megahit_bin.47	37	Lachnospiraceae_f_Group4	Firmicutes	Clostridia	Clostridiales	Lachnospiraceae			0	0	0	0	0	0	0	0	0	0	0	0	0	0	0	0	0
NoAnti_co_megahit_bin.48	30	Clostridium_g_Group	Firmicutes	Clostridia	Clostridiales	Clostridiaceae	Clostridium	lundense	0	0	0	0	0	0	0	0	0	0	0	0	0	0	0	0	0
NoAnti_co_megahit_bin.52	50	Ruminococcaceae_f_Group5	Firmicutes	Clostridia	Clostridiales	Ruminococcaceae			0	0	0	0	0	0	0	0	0	0	0	0	0	0	0	0	0
NoAnti_co_megahit_bin.56	35	Lachnoclostridium_g_Group	Firmicutes	Clostridia	Clostridiales	Lachnospiraceae	Lachnoclostridium	citroniae	0	0	0	0	0	0	0	0	0	0	0	0	0	0	0	0	0
NoAnti_co_megahit_bin.81	40	Lachnospiraceae_f_Group7	Firmicutes	Clostridia	Clostridiales	Lachnospiraceae			0	0	0	0	0	0	0	0	0	0	0	0	0	0	0	0	0
NoAnti_co_megahit_bin.82	6	Actinobacteria_p_Group	Actinobacteria	Coriobacteria	Coriobacteriales	Coriobacteriaceae			0	0	0	0	0	0	0	0	0	0	0	0	0	0	0	0	0
NoAnti_co_megahit_bin.97	1	Thermoplasmata_c_Group	Euryarchaeota	Thermoplasmata					0	0	0	0	0	0	0	0	0	0	0	0	0	0	0	0	0
NoAnti_co_megahit_rg0r3_bin.114	30	Clostridium_g_Group	Firmicutes	Clostridia	Clostridiales	Clostridiaceae	Clostridium	thermopalmarium	0	0	0	0	0	0	0	0	0	0	0	0	0	0	0	0	0
NoAnti_co_megahit_rg10r3_bin.53	35	Lachnoclostridium_g_Group	Firmicutes	Clostridia	Clostridiales	Lachnospiraceae	Lachnoclostridium	celerecrescens	0	0	0	0	0	0	0	0	0	0	0	0	0	0	0	0	0
NoAnti_co_megahit_rg10r3_bin.62	32	Lachnospiraceae_f_Group1	Firmicutes	Clostridia	Clostridiales	Lachnospiraceae			0	0	0	0	0	0	0	0	0	0	0	0	0	0	0	0	0
NoAnti_co_megahit_rg10r3_bin.82	26	Erysipelotrichaceae_f_Group2	Firmicutes	Erysipelotrichia	Erysipelotrichales	Erysipelotrichaceae			0	0	0	0	0	0	0	0	0	0	0	0	0	0	0	0	0
NoAnti_co_megahit_rg10r3_bin.91	16	Bacteroidales_o_Group3	Bacteroidetes	Bacteroidia	Bacteroidales				0	0	0	0	0	0	0	0	0	0	0	0	0	0	0	0	0
NoAnti_co_megahit_xg0r1_bin.61	28	Negativicutes_c_Group	Firmicutes	Negativicutes	Selenomonadales	Selenomonadaceae	Selenomonas	ruminantium	0	0	0	0	0	0	0	0	0	0	0	0	0	0	0	0	0
NoAnti_co_megahit_xg0r2_bin.47	12	Spirochaetes_p_Group	Spirochaetes	Spirochaetia	Spirochaetales	Spirochaetaceae	Treponema	bryantii	0	0	0	0	0	0	0	0	0	0	0	0	0	0	0	0	0
pellet_dilute1_bin.152	46	Ruminococcaceae_f_Group2	Firmicutes	Clostridia	Clostridiales	Ruminococcaceae			0	0	0	0	0	0	0	0	0	0	0	0	0	0	0	0	0
pellet_dilute1_bin.182	11	Lentisphaerae_p_Group	Lentisphaerae						0	0	0	0	0	0	0	0	0	0	0	0	0	0	0	0	0
pellet_dilute1_bin.201	17	Bacteroidales_o_Group4	Bacteroidetes	Bacteroidia	Bacteroidales				0	0	0	0	0	0	0	0	0	0	0	0	0	0	0	0	0
pellet_dilute1_bin.210	37	Lachnospiraceae_f_Group4	Firmicutes	Clostridia	Clostridiales	Lachnospiraceae			0	0	0	0	0	0	0	0	0	0	0	0	0	0	0	0	0
pellet_dilute1_bin.215	17	Bacteroidales_o_Group4	Bacteroidetes	Bacteroidia	Bacteroidales				0	0	0	0	0	0	0	0	0	0	0	0	0	0	0	0	0
pellet_dilute1_bin.228	48	Ruminococcaceae_f_Group4	Firmicutes	Clostridia	Clostridiales	Ruminococcaceae			0	0	0	0	0	0	0	0	0	0	0	0	0	0	0	0	0
pellet_dilute1_bin.240	51	Ruminococcaceae_f_Group6	Firmicutes	Clostridia	Clostridiales	Ruminococcaceae			0	0	0	0	0	0	0	0	0	0	0	0	0	0	0	0	0
pellet_dilute1_bin.253	11	Lentisphaerae_p_Group	Lentisphaerae						0	0	0	0	0	0	0	0	0	0	0	0	0	0	0	0	0
pellet_dilute1_bin.254	43	Clostridiales_o_Group3	Firmicutes	Clostridia	Clostridiales				0	0	0	0	0	0	0	0	0	0	0	0	0	0	0	0	0
pellet_dilute1_bin.255	47	Ruminococcaceae_f_Group3	Firmicutes	Clostridia	Clostridiales	Ruminococcaceae			0	0	0	0	0	0	0	0	0	0	0	0	0	0	0	0	0
pellet_dilute1_bin.27	37	Lachnospiraceae_f_Group4	Firmicutes	Clostridia	Clostridiales	Lachnospiraceae			0	0	0	0	0	0	0	0	0	0	0	0	0	0	0	0	0
pellet_dilute1_bin.286	51	Ruminococcaceae_f_Group6	Firmicutes	Clostridia	Clostridiales	Ruminococcaceae			0	0	0	0	0	0	0	0	0	0	0	0	0	0	0	0	0
pellet_dilute1_bin.299	50	Ruminococcaceae_f_Group5	Firmicutes	Clostridia	Clostridiales	Ruminococcaceae			0	0	0	0	0	0	0	0	0	0	0	0	0	0	0	0	0
pellet_dilute1_bin.34	10	Verrucomicrobia_p_Group	Verrucomicrobia	;Verrucomicrobiae	Verrucomicrobiales	Akkermansiaceae			0	0	0	0	0	0	0	0	0	0	0	0	0	0	0	0	0
pellet_dilute1_bin.353	17	Bacteroidales_o_Group4	Bacteroidetes	Bacteroidia	Bacteroidales				0	0	0	0	0	0	0	0	0	0	0	0	0	0	0	0	0
pellet_dilute1_bin.368	51	Ruminococcaceae_f_Group6	Firmicutes	Clostridia	Clostridiales	Ruminococcaceae			0	0	0	0	0	0	0	0	0	0	0	0	0	0	0	0	0
pellet_dilute1_bin.383	50	Ruminococcaceae_f_Group5	Firmicutes	Clostridia	Clostridiales	Ruminococcaceae			0	0	0	0	0	0	0	0	0	0	0	0	0	0	0	0	0
pellet_dilute1_bin.40	50	Ruminococcaceae_f_Group5	Firmicutes	Clostridia	Clostridiales	Ruminococcaceae			0	0	0	0	0	0	0	0	0	0	0	0	0	0	0	0	0
pellet_dilute1_bin.486	20	Bacteroidales_o_Group5	Bacteroidetes	Bacteroidia	Bacteroidales				0	0	0	0	0	0	0	0	0	0	0	0	0	0	0	0	0
pellet_dilute1_bin.49	7	Proteobacteria_p_Group	Proteobacteria	Epsilonproteobacteria	Capylobacterales	Campylobacteraceae	Campylobacter		0	0	0	0	0	0	0	0	0	0	0	0	0	0	0	0	0
pellet_dilute1_bin.533	20	Bacteroidales_o_Group5	Bacteroidetes	Bacteroidia	Bacteroidales				0	0	0	0	0	0	0	0	0	0	0	0	0	0	0	0	0
pellet_dilute1_bin.545	21	Rikenellaceae_f_Group	Bacteroidetes	Bacteroidia	Bacteroidales	Rikenellaceae			0	0	0	0	0	0	0	0	0	0	0	0	0	0	0	0	0
pellet_dilute1_bin.548	24	Firmicutes_p_Group	Firmicutes						0	0	0	0	0	0	0	0	0	0	0	0	0	0	0	0	0
pellet_dilute1_bin.567	51	Ruminococcaceae_f_Group6	Firmicutes	Clostridia	Clostridiales	Ruminococcaceae			0	0	0	0	0	0	0	0	0	0	0	0	0	0	0	0	0
pellet_dilute1_bin.568	47	Ruminococcaceae_f_Group3	Firmicutes	Clostridia	Clostridiales	Ruminococcaceae			0	0	0	0	0	0	0	0	0	0	0	0	0	0	0	0	0
pellet_dilute1_bin.614	21	Rikenellaceae_f_Group	Bacteroidetes	Bacteroidia	Bacteroidales	Rikenellaceae			0	0	0	0	0	0	0	0	0	0	0	0	0	0	0	0	0
pellet_dilute1_bin.629	17	Bacteroidales_o_Group4	Bacteroidetes	Bacteroidia	Bacteroidales				0	0	0	0	0	0	0	0	0	0	0	0	0	0	0	0	0
pellet_dilute1_bin.674	7	Proteobacteria_p_Group	Proteobacteria	Alphaproteobacteria					0	0	0	0	0	0	0	0	0	0	0	0	0	0	0	0	0
pellet_dilute1_bin.677	20	Bacteroidales_o_Group5	Bacteroidetes	Bacteroidia	Bacteroidales				0	0	0	0	0	0	0	0	0	0	0	0	0	0	0	0	0
pellet_dilute1_bin.687	7	Proteobacteria_p_Group	Proteobacteria	Alphaproteobacteria					0	0	0	0	0	0	0	0	0	0	0	0	0	0	0	0	0
pellet_dilute1_bin.690	51	Ruminococcaceae_f_Group6	Firmicutes	Clostridia	Clostridiales	Ruminococcaceae			0	0	0	0	0	0	0	0	0	0	0	0	0	0	0	0	0
pellet_dilute1_bin.697	47	Ruminococcaceae_f_Group3	Firmicutes	Clostridia	Clostridiales	Ruminococcaceae			0	0	0	0	0	0	0	0	0	0	0	0	0	0	0	0	0
pellet_dilute1_bin.99	51	Ruminococcaceae_f_Group6	Firmicutes	Clostridia	Clostridiales	Ruminococcaceae			0	0	0	0	0	0	0	0	0	0	0	0	0	0	0	0	0
pellet_dilute2_bin.115	11	Lentisphaerae_p_Group	Lentisphaerae						0	0	0	0	0	0	0	0	0	0	0	0	0	0	0	0	0
pellet_dilute2_bin.18	50	Ruminococcaceae_f_Group5	Firmicutes	Clostridia	Clostridiales	Ruminococcaceae			0	0	0	0	0	0	0	0	0	0	0	0	0	0	0	0	0
pellet_dilute2_bin.185	49	Ruminococcus_g_Group	Firmicutes	Clostridia	Clostridiales	Ruminococcaceae	Ruminococcus		0	0	0	0	0	0	0	0	0	0	0	0	0	0	0	0	0
pellet_dilute2_bin.223	20	Bacteroidales_o_Group5	Bacteroidetes	Bacteroidia	Bacteroidales				0	0	0	0	0	0	0	0	0	0	0	0	0	0	0	0	0
pellet_dilute2_bin.248	24	Firmicutes_p_Group	Firmicutes						0	0	0	0	0	0	0	0	0	0	0	0	0	0	0	0	0
pellet_dilute2_bin.272	44	Clostridiales_o_Group4	Firmicutes	Clostridia	Clostridiales				0	0	0	0	0	0	0	0	0	0	0	0	0	0	0	0	0
pellet_dilute2_bin.276	47	Ruminococcaceae_f_Group3	Firmicutes	Clostridia	Clostridiales	Ruminococcaceae			0	0	0	0	0	0	0	0	0	0	0	0	0	0	0	0	0
pellet_dilute2_bin.281	46	Ruminococcaceae_f_Group2	Firmicutes	Clostridia	Clostridiales	Ruminococcaceae			0	0	0	0	0	0	0	0	0	0	0	0	0	0	0	0	0
pellet_dilute2_bin.30	49	Ruminococcus_g_Group	Firmicutes	Clostridia	Clostridiales	Ruminococcaceae	Ruminococcus		0	0	0	0	0	0	0	0	0	0	0	0	0	0	0	0	0
pellet_dilute2_bin.300	47	Ruminococcaceae_f_Group3	Firmicutes	Clostridia	Clostridiales	Ruminococcaceae			0	0	0	0	0	0	0	0	0	0	0	0	0	0	0	0	0
pellet_dilute2_bin.321	50	Ruminococcaceae_f_Group5	Firmicutes	Clostridia	Clostridiales	Ruminococcaceae			0	0	0	0	0	0	0	0	0	0	0	0	0	0	0	0	0
pellet_dilute2_bin.356	51	Ruminococcaceae_f_Group6	Firmicutes	Clostridia	Clostridiales	Ruminococcaceae			0	0	0	0	0	0	0	0	0	0	0	0	0	0	0	0	0
pellet_dilute2_bin.36	47	Ruminococcaceae_f_Group3	Firmicutes	Clostridia	Clostridiales	Ruminococcaceae			0	0	0	0	0	0	0	0	0	0	0	0	0	0	0	0	0
pellet_dilute2_bin.469	51	Ruminococcaceae_f_Group6	Firmicutes	Clostridia	Clostridiales	Ruminococcaceae			0	0	0	0	0	0	0	0	0	0	0	0	0	0	0	0	0
pellet_dilute2_bin.532	13	Lentimicrobiaceae_f_Group	Bacteroidetes	Bacteroidia	Bacteroidales	Lentimicrobiaceae			0	0	0	0	0	0	0	0	0	0	0	0	0	0	0	0	0
pellet_dilute2_bin.552	20	Bacteroidales_o_Group5	Bacteroidetes	Bacteroidia	Bacteroidales				0	0	0	0	0	0	0	0	0	0	0	0	0	0	0	0	0
pellet_dilute2_bin.559	20	Bacteroidales_o_Group5	Bacteroidetes	Bacteroidia	Bacteroidales				0	0	0	0	0	0	0	0	0	0	0	0	0	0	0	0	0
pellet_dilute2_bin.575	44	Clostridiales_o_Group4	Firmicutes	Clostridia	Clostridiales				0	0	0	0	0	0	0	0	0	0	0	0	0	0	0	0	0
pellet_dilute2_bin.601	50	Ruminococcaceae_f_Group5	Firmicutes	Clostridia	Clostridiales	Ruminococcaceae			0	0	0	0	0	0	0	0	0	0	0	0	0	0	0	0	0
pellet_dilute3_bin.164	12	Spirochaetes_p_Group	Spirochaetes	Spirochaetia	Spirochaetales	Spirochaetaceae			0	0	0	0	0	0	0	0	0	0	0	0	0	0	0	0	0
pellet_dilute3_bin.199	47	Ruminococcaceae_f_Group3	Firmicutes	Clostridia	Clostridiales	Ruminococcaceae			0	0	0	0	0	0	0	0	0	0	0	0	0	0	0	0	0
pellet_dilute3_bin.242	50	Ruminococcaceae_f_Group5	Firmicutes	Clostridia	Clostridiales	Ruminococcaceae			0	0	0	0	0	0	0	0	0	0	0	0	0	0	0	0	0
pellet_dilute3_bin.308	39	Lachnospiraceae_f_Group6	Firmicutes	Clostridia	Clostridiales	Lachnospiraceae			0	0	0	0	0	0	0	0	0	0	0	0	0	0	0	0	0
pellet_dilute3_bin.323	50	Ruminococcaceae_f_Group5	Firmicutes	Clostridia	Clostridiales	Ruminococcaceae			0	0	0	0	0	0	0	0	0	0	0	0	0	0	0	0	0
pellet_dilute3_bin.338	44	Clostridiales_o_Group4	Firmicutes	Clostridia	Clostridiales				0	0	0	0	0	0	0	0	0	0	0	0	0	0	0	0	0
pellet_dilute3_bin.342	51	Ruminococcaceae_f_Group6	Firmicutes	Clostridia	Clostridiales	Ruminococcaceae			0	0	0	0	0	0	0	0	0	0	0	0	0	0	0	0	0
pellet_dilute3_bin.418	11	Lentisphaerae_p_Group	Lentisphaerae						0	0	0	0	0	0	0	0	0	0	0	0	0	0	0	0	0
pellet_dilute3_bin.428	50	Ruminococcaceae_f_Group5	Firmicutes	Clostridia	Clostridiales	Ruminococcaceae			0	0	0	0	0	0	0	0	0	0	0	0	0	0	0	0	0
pellet_dilute3_bin.434	48	Ruminococcaceae_f_Group4	Firmicutes	Clostridia	Clostridiales	Ruminococcaceae			0	0	0	0	0	0	0	0	0	0	0	0	0	0	0	0	0
pellet_dilute3_bin.462	20	Bacteroidales_o_Group5	Bacteroidetes	Bacteroidia	Bacteroidales				0	0	0	0	0	0	0	0	0	0	0	0	0	0	0	0	0
pellet_dilute3_bin.478	17	Bacteroidales_o_Group4	Bacteroidetes	Bacteroidia	Bacteroidales				0	0	0	0	0	0	0	0	0	0	0	0	0	0	0	0	0
pellet_dilute3_bin.542	10	Verrucomicrobia_p_Group	Verrucomicrobia						0	0	0	0	0	0	0	0	0	0	0	0	0	0	0	0	0
pellet_dilute3_bin.601	43	Clostridiales_o_Group3	Firmicutes	Clostridia	Clostridiales				0	0	0	0	0	0	0	0	0	0	0	0	0	0	0	0	0
pellet_dilute3_bin.610	49	Ruminococcus_g_Group	Firmicutes	Clostridia	Clostridiales	Ruminococcaceae	Ruminococcus		0	0	0	0	0	0	0	0	0	0	0	0	0	0	0	0	0
pellet_dilute3_bin.620	37	Lachnospiraceae_f_Group4	Firmicutes	Clostridia	Clostridiales	Lachnospiraceae			0	0	0	0	0	0	0	0	0	0	0	0	0	0	0	0	0
pellet_dilute3_bin.639	51	Ruminococcaceae_f_Group6	Firmicutes	Clostridia	Clostridiales	Ruminococcaceae			0	0	0	0	0	0	0	0	0	0	0	0	0	0	0	0	0
pellet_dilute3_bin.641	44	Clostridiales_o_Group4	Firmicutes	Clostridia	Clostridiales				0	0	0	0	0	0	0	0	0	0	0	0	0	0	0	0	0
pellet_dilute3_bin.656	13	Lentimicrobiaceae_f_Group	Bacteroidetes	Bacteroidia	Bacteroidales	Lentimicrobiaceae			0	0	0	0	0	0	0	0	0	0	0	0	0	0	0	0	0
pellet_dilute3_bin.657	47	Ruminococcaceae_f_Group3	Firmicutes	Clostridia	Clostridiales	Ruminococcaceae			0	0	0	0	0	0	0	0	0	0	0	0	0	0	0	0	0
pellet1_bin.122	7	Proteobacteria_p_Group	Proteobacteria	Alphaproteobacteria					0	0	0	0	0	0	0	0	0	0	0	0	0	0	0	0	0
pellet1_bin.124	20	Bacteroidales_o_Group5	Bacteroidetes	Bacteroidia	Bacteroidales				0	0	0	0	0	0	0	0	0	0	0	0	0	0	0	0	0
pellet1_bin.147	9	Planctomycetes_p_Group	Planctomycetes	Planctomycetia	Planctomycetales	Planctomycetaceae			0	0	0	0	0	0	0	0	0	0	0	0	0	0	0	0	0
pellet1_bin.17	51	Ruminococcaceae_f_Group6	Firmicutes	Clostridia	Clostridiales	Ruminococcaceae			0	0	0	0	0	0	0	0	0	0	0	0	0	0	0	0	0
pellet1_bin.21	50	Ruminococcaceae_f_Group5	Firmicutes	Clostridia	Clostridiales	Ruminococcaceae			0	0	0	0	0	0	0	0	0	0	0	0	0	0	0	0	0
pellet1_bin.228	13	Lentimicrobiaceae_f_Group	Bacteroidetes	Bacteroidia	Bacteroidales	Lentimicrobiaceae			0	0	0	0	0	0	0	0	0	0	0	0	0	0	0	0	0
pellet1_bin.284	47	Ruminococcaceae_f_Group3	Firmicutes	Clostridia	Clostridiales	Ruminococcaceae			0	0	0	0	0	0	0	0	0	0	0	0	0	0	0	0	0
pellet1_bin.302	21	Rikenellaceae_f_Group	Bacteroidetes	Bacteroidia	Bacteroidales	Rikenellaceae			0	0	0	0	0	0	0	0	0	0	0	0	0	0	0	0	0
pellet1_bin.316	21	Rikenellaceae_f_Group	Bacteroidetes	Bacteroidia	Bacteroidales	Rikenellaceae			0	0	0	0	0	0	0	0	0	0	0	0	0	0	0	0	0
pellet1_bin.319	45	Ruminococcaceae_f_Group1	Firmicutes	Clostridia	Clostridiales	Ruminococcaceae			0	0	0	0	0	0	0	0	0	0	0	0	0	0	0	0	0
pellet1_bin.323	44	Clostridiales_o_Group4	Firmicutes	Clostridia	Clostridiales				0	0	0	0	0	0	0	0	0	0	0	0	0	0	0	0	0
pellet1_bin.324	51	Ruminococcaceae_f_Group6	Firmicutes	Clostridia	Clostridiales	Ruminococcaceae			0	0	0	0	0	0	0	0	0	0	0	0	0	0	0	0	0
pellet1_bin.326	50	Ruminococcaceae_f_Group5	Firmicutes	Clostridia	Clostridiales	Ruminococcaceae			0	0	0	0	0	0	0	0	0	0	0	0	0	0	0	0	0
pellet1_bin.336	21	Rikenellaceae_f_Group	Bacteroidetes	Bacteroidia	Bacteroidales	Rikenellaceae			0	0	0	0	0	0	0	0	0	0	0	0	0	0	0	0	0
pellet1_bin.342	43	Clostridiales_o_Group3	Firmicutes	Clostridia	Clostridiales				0	0	0	0	0	0	0	0	0	0	0	0	0	0	0	0	0
pellet1_bin.35	24	Firmicutes_p_Group	Firmicutes						0	0	0	0	0	0	0	0	0	0	0	0	0	0	0	0	0
pellet1_bin.380	51	Ruminococcaceae_f_Group6	Firmicutes	Clostridia	Clostridiales	Ruminococcaceae			0	0	0	0	0	0	0	0	0	0	0	0	0	0	0	0	0
pellet1_bin.417	50	Ruminococcaceae_f_Group5	Firmicutes	Clostridia	Clostridiales	Ruminococcaceae			0	0	0	0	0	0	0	0	0	0	0	0	0	0	0	0	0
pellet1_bin.423	7	Proteobacteria_p_Group	Proteobacteria	Alphaproteobacteria					0	0	0	0	0	0	0	0	0	0	0	0	0	0	0	0	0
pellet1_bin.458	13	Lentimicrobiaceae_f_Group	Bacteroidetes	Bacteroidia	Bacteroidales	Lentimicrobiaceae			0	0	0	0	0	0	0	0	0	0	0	0	0	0	0	0	0
pellet1_bin.477	42	Clostridiales_o_Group2	Firmicutes	Clostridia	Clostridiales				0	0	0	0	0	0	0	0	0	0	0	0	0	0	0	0	0
pellet1_bin.481	44	Clostridiales_o_Group4	Firmicutes	Clostridia	Clostridiales				0	0	0	0	0	0	0	0	0	0	0	0	0	0	0	0	0
pellet1_bin.489	47	Ruminococcaceae_f_Group3	Firmicutes	Clostridia	Clostridiales	Ruminococcaceae			0	0	0	0	0	0	0	0	0	0	0	0	0	0	0	0	0
pellet1_bin.499	37	Lachnospiraceae_f_Group4	Firmicutes	Clostridia	Clostridiales	Lachnospiraceae			0	0	0	0	0	0	0	0	0	0	0	0	0	0	0	0	0
pellet1_bin.520	43	Clostridiales_o_Group3	Firmicutes	Clostridia	Clostridiales				0	0	0	0	0	0	0	0	0	0	0	0	0	0	0	0	0
pellet1_bin.541	50	Ruminococcaceae_f_Group5	Firmicutes	Clostridia	Clostridiales	Ruminococcaceae			0	0	0	0	0	0	0	0	0	0	0	0	0	0	0	0	0
pellet1_bin.577	44	Clostridiales_o_Group4	Firmicutes	Clostridia	Clostridiales				0	0	0	0	0	0	0	0	0	0	0	0	0	0	0	0	0
pellet1_bin.588	50	Ruminococcaceae_f_Group5	Firmicutes	Clostridia	Clostridiales	Ruminococcaceae			0	0	0	0	0	0	0	0	0	0	0	0	0	0	0	0	0
pellet1_bin.605	48	Ruminococcaceae_f_Group4	Firmicutes	Clostridia	Clostridiales	Ruminococcaceae			0	0	0	0	0	0	0	0	0	0	0	0	0	0	0	0	0
pellet1_bin.617	37	Lachnospiraceae_f_Group4	Firmicutes	Clostridia	Clostridiales	Lachnospiraceae			0	0	0	0	0	0	0	0	0	0	0	0	0	0	0	0	0
pellet1_bin.618	21	Rikenellaceae_f_Group	Bacteroidetes	Bacteroidia	Bacteroidales	Rikenellaceae			0	0	0	0	0	0	0	0	0	0	0	0	0	0	0	0	0
pellet1_bin.625	51	Ruminococcaceae_f_Group6	Firmicutes	Clostridia	Clostridiales	Ruminococcaceae			0	0	0	0	0	0	0	0	0	0	0	0	0	0	0	0	0
pellet1_bin.628	7	Proteobacteria_p_Group	Proteobacteria	Alphaproteobacteria					0	0	0	0	0	0	0	0	0	0	0	0	0	0	0	0	0
pellet1_bin.671	51	Ruminococcaceae_f_Group6	Firmicutes	Clostridia	Clostridiales	Ruminococcaceae			0	0	0	0	0	0	0	0	0	0	0	0	0	0	0	0	0
pellet1_bin.676	7	Proteobacteria_p_Group	Proteobacteria	Alphaproteobacteria					0	0	0	0	0	0	0	0	0	0	0	0	0	0	0	0	0
pellet1_bin.682	44	Clostridiales_o_Group4	Firmicutes	Clostridia	Clostridiales				0	0	0	0	0	0	0	0	0	0	0	0	0	0	0	0	0
pellet1_bin.710	51	Ruminococcaceae_f_Group6	Firmicutes	Clostridia	Clostridiales	Ruminococcaceae			0	0	0	0	0	0	0	0	0	0	0	0	0	0	0	0	0
pellet1_bin.83	51	Ruminococcaceae_f_Group6	Firmicutes	Clostridia	Clostridiales	Ruminococcaceae			0	0	0	0	0	0	0	0	0	0	0	0	0	0	0	0	0
pellet1_bin.91	43	Clostridiales_o_Group3	Firmicutes	Clostridia	Clostridiales				0	0	0	0	0	0	0	0	0	0	0	0	0	0	0	0	0
pellet2_bin.114	1	Thermoplasmata_c_Group	Euryarchaeota	Thermoplasmata					0	0	0	0	0	0	0	0	0	0	0	0	0	0	0	0	0
pellet2_bin.131	44	Clostridiales_o_Group4	Firmicutes	Clostridia	Clostridiales				0	0	0	0	0	0	0	0	0	0	0	0	0	0	0	0	0
pellet2_bin.15	51	Ruminococcaceae_f_Group6	Firmicutes	Clostridia	Clostridiales	Ruminococcaceae			0	0	0	0	0	0	0	0	0	0	0	0	0	0	0	0	0
pellet2_bin.184	50	Ruminococcaceae_f_Group5	Firmicutes	Clostridia	Clostridiales	Ruminococcaceae			0	0	0	0	0	0	0	0	0	0	0	0	0	0	0	0	0
pellet2_bin.217	46	Ruminococcaceae_f_Group2	Firmicutes	Clostridia	Clostridiales	Ruminococcaceae			0	0	0	0	0	0	0	0	0	0	0	0	0	0	0	0	0
pellet2_bin.233	50	Ruminococcaceae_f_Group5	Firmicutes	Clostridia	Clostridiales	Ruminococcaceae			0	0	0	0	0	0	0	0	0	0	0	0	0	0	0	0	0
pellet2_bin.243	21	Rikenellaceae_f_Group	Bacteroidetes	Bacteroidia	Bacteroidales	Rikenellaceae			0	0	0	0	0	0	0	0	0	0	0	0	0	0	0	0	0
pellet2_bin.265	21	Rikenellaceae_f_Group	Bacteroidetes	Bacteroidia	Bacteroidales	Rikenellaceae			0	0	0	0	0	0	0	0	0	0	0	0	0	0	0	0	0
pellet2_bin.293	50	Ruminococcaceae_f_Group5	Firmicutes	Clostridia	Clostridiales	Ruminococcaceae			0	0	0	0	0	0	0	0	0	0	0	0	0	0	0	0	0
pellet2_bin.307	47	Ruminococcaceae_f_Group3	Firmicutes	Clostridia	Clostridiales	Ruminococcaceae			0	0	0	0	0	0	0	0	0	0	0	0	0	0	0	0	0
pellet2_bin.309	18	Bacteroidaceae_f_Group	Bacteroidetes	Bacteroidia	Bacteroidales	Bacteroidaceae	Mediterranea	massiliensis	0	0	0	0	0	0	0	0	0	0	0	0	0	0	0	0	0
pellet2_bin.310	51	Ruminococcaceae_f_Group6	Firmicutes	Clostridia	Clostridiales	Ruminococcaceae			0	0	0	0	0	0	0	0	0	0	0	0	0	0	0	0	0
pellet2_bin.315	20	Bacteroidales_o_Group5	Bacteroidetes	Bacteroidia	Bacteroidales				0	0	0	0	0	0	0	0	0	0	0	0	0	0	0	0	0
pellet2_bin.33	47	Ruminococcaceae_f_Group3	Firmicutes	Clostridia	Clostridiales	Ruminococcaceae			0	0	0	0	0	0	0	0	0	0	0	0	0	0	0	0	0
pellet2_bin.338	48	Ruminococcaceae_f_Group4	Firmicutes	Clostridia	Clostridiales	Ruminococcaceae			0	0	0	0	0	0	0	0	0	0	0	0	0	0	0	0	0
pellet2_bin.372	17	Bacteroidales_o_Group4	Bacteroidetes	Bacteroidia	Bacteroidales				0	0	0	0	0	0	0	0	0	0	0	0	0	0	0	0	0
pellet2_bin.413	10	Verrucomicrobia_p_Group	Verrucomicrobia	;Verrucomicrobiae	Verrucomicrobiales	Akkermansiaceae			0	0	0	0	0	0	0	0	0	0	0	0	0	0	0	0	0
pellet2_bin.415	51	Ruminococcaceae_f_Group6	Firmicutes	Clostridia	Clostridiales	Ruminococcaceae			0	0	0	0	0	0	0	0	0	0	0	0	0	0	0	0	0
pellet2_bin.437	44	Clostridiales_o_Group4	Firmicutes	Clostridia	Clostridiales				0	0	0	0	0	0	0	0	0	0	0	0	0	0	0	0	0
pellet2_bin.445	15	Bacteroidales_o_Group2	Bacteroidetes	Bacteroidia	Bacteroidales				0	0	0	0	0	0	0	0	0	0	0	0	0	0	0	0	0
pellet2_bin.486	11	Lentisphaerae_p_Group	Lentisphaerae						0	0	0	0	0	0	0	0	0	0	0	0	0	0	0	0	0
pellet2_bin.49	51	Ruminococcaceae_f_Group6	Firmicutes	Clostridia	Clostridiales	Ruminococcaceae			0	0	0	0	0	0	0	0	0	0	0	0	0	0	0	0	0
pellet2_bin.512	11	Lentisphaerae_p_Group	Lentisphaerae						0	0	0	0	0	0	0	0	0	0	0	0	0	0	0	0	0
pellet2_bin.559	20	Bacteroidales_o_Group5	Bacteroidetes	Bacteroidia	Bacteroidales				0	0	0	0	0	0	0	0	0	0	0	0	0	0	0	0	0
pellet2_bin.573	47	Ruminococcaceae_f_Group3	Firmicutes	Clostridia	Clostridiales	Ruminococcaceae			0	0	0	0	0	0	0	0	0	0	0	0	0	0	0	0	0
pellet2_bin.596	50	Ruminococcaceae_f_Group5	Firmicutes	Clostridia	Clostridiales	Ruminococcaceae			0	0	0	0	0	0	0	0	0	0	0	0	0	0	0	0	0
pellet2_bin.615	47	Ruminococcaceae_f_Group3	Firmicutes	Clostridia	Clostridiales	Ruminococcaceae			0	0	0	0	0	0	0	0	0	0	0	0	0	0	0	0	0
pellet2_bin.624	3	Methanobrevibacter_g_Group	Euryarchaeota	Methanobacteria	Methanomicrobiales	Methanobacteriaceae	Methanobrevibacter	thaueri	0	0	0	0	0	0	0	0	0	0	0	0	0	0	0	0	0
pellet2_bin.636	39	Lachnospiraceae_f_Group6	Firmicutes	Clostridia	Clostridiales	Lachnospiraceae			0	0	0	0	0	0	0	0	0	0	0	0	0	0	0	0	0
pellet2_bin.99	43	Clostridiales_o_Group3	Firmicutes	Clostridia	Clostridiales				0	0	0	0	0	0	0	0	0	0	0	0	0	0	0	0	0
pellet3_bin.106	16	Bacteroidales_o_Group3	Bacteroidetes	Bacteroidia	Bacteroidales				0	0	0	0	0	0	0	0	0	0	0	0	0	0	0	0	0
pellet3_bin.148	51	Ruminococcaceae_f_Group6	Firmicutes	Clostridia	Clostridiales	Ruminococcaceae			0	0	0	0	0	0	0	0	0	0	0	0	0	0	0	0	0
pellet3_bin.150	51	Ruminococcaceae_f_Group6	Firmicutes	Clostridia	Clostridiales	Ruminococcaceae			0	0	0	0	0	0	0	0	0	0	0	0	0	0	0	0	0
pellet3_bin.183	20	Bacteroidales_o_Group5	Bacteroidetes	Bacteroidia	Bacteroidales				0	0	0	0	0	0	0	0	0	0	0	0	0	0	0	0	0
pellet3_bin.192	48	Ruminococcaceae_f_Group4	Firmicutes	Clostridia	Clostridiales	Ruminococcaceae			0	0	0	0	0	0	0	0	0	0	0	0	0	0	0	0	0
pellet3_bin.195	11	Lentisphaerae_p_Group	Lentisphaerae						0	0	0	0	0	0	0	0	0	0	0	0	0	0	0	0	0
pellet3_bin.265	25	Erysipelotrichaceae_f_Group1	Firmicutes	Eryspelotrichia	Erysipelotrichales	Erysipelotrichaceae			0	0	0	0	0	0	0	0	0	0	0	0	0	0	0	0	0
pellet3_bin.285	21	Rikenellaceae_f_Group	Bacteroidetes	Bacteroidia	Bacteroidales	Rikenellaceae			0	0	0	0	0	0	0	0	0	0	0	0	0	0	0	0	0
pellet3_bin.309	11	Lentisphaerae_p_Group	Lentisphaerae						0	0	0	0	0	0	0	0	0	0	0	0	0	0	0	0	0
pellet3_bin.314	42	Clostridiales_o_Group2	Firmicutes	Clostridia	Clostridiales				0	0	0	0	0	0	0	0	0	0	0	0	0	0	0	0	0
pellet3_bin.315	51	Ruminococcaceae_f_Group6	Firmicutes	Clostridia	Clostridiales	Ruminococcaceae			0	0	0	0	0	0	0	0	0	0	0	0	0	0	0	0	0
pellet3_bin.359	51	Ruminococcaceae_f_Group6	Firmicutes	Clostridia	Clostridiales	Ruminococcaceae			0	0	0	0	0	0	0	0	0	0	0	0	0	0	0	0	0
pellet3_bin.362	46	Ruminococcaceae_f_Group2	Firmicutes	Clostridia	Clostridiales	Ruminococcaceae			0	0	0	0	0	0	0	0	0	0	0	0	0	0	0	0	0
pellet3_bin.438	51	Ruminococcaceae_f_Group6	Firmicutes	Clostridia	Clostridiales	Ruminococcaceae			0	0	0	0	0	0	0	0	0	0	0	0	0	0	0	0	0
pellet3_bin.444	21	Rikenellaceae_f_Group	Bacteroidetes	Bacteroidia	Bacteroidales	Rikenellaceae			0	0	0	0	0	0	0	0	0	0	0	0	0	0	0	0	0
pellet3_bin.489	50	Ruminococcaceae_f_Group5	Firmicutes	Clostridia	Clostridiales	Ruminococcaceae			0	0	0	0	0	0	0	0	0	0	0	0	0	0	0	0	0
pellet3_bin.54	50	Ruminococcaceae_f_Group5	Firmicutes	Clostridia	Clostridiales	Ruminococcaceae			0	0	0	0	0	0	0	0	0	0	0	0	0	0	0	0	0
pellet3_bin.556	20	Bacteroidales_o_Group5	Bacteroidetes	Bacteroidia	Bacteroidales				0	0	0	0	0	0	0	0	0	0	0	0	0	0	0	0	0
pellet3_bin.576	11	Lentisphaerae_p_Group	Lentisphaerae						0	0	0	0	0	0	0	0	0	0	0	0	0	0	0	0	0
pellet3_bin.63	51	Ruminococcaceae_f_Group6	Firmicutes	Clostridia	Clostridiales	Ruminococcaceae			0	0	0	0	0	0	0	0	0	0	0	0	0	0	0	0	0
pellets_co_bin.1010	47	Ruminococcaceae_f_Group3	Firmicutes	Clostridia	Clostridiales	Ruminococcaceae			0	0	0	0	0	0	0	0	0	0	0	0	0	0	0	0	0
pellets_co_bin.1014	51	Ruminococcaceae_f_Group6	Firmicutes	Clostridia	Clostridiales	Ruminococcaceae			0	0	0	0	0	0	0	0	0	0	0	0	0	0	0	0	0
pellets_co_bin.1022	50	Ruminococcaceae_f_Group5	Firmicutes	Clostridia	Clostridiales	Ruminococcaceae			0	0	0	0	0	0	0	0	0	0	0	0	0	0	0	0	0
pellets_co_bin.1035	46	Ruminococcaceae_f_Group2	Firmicutes	Clostridia	Clostridiales	Ruminococcaceae			0	0	0	0	0	0	0	0	0	0	0	0	0	0	0	0	0
pellets_co_bin.1039	11	Lentisphaerae_p_Group	Lentisphaerae						0	0	0	0	0	0	0	0	0	0	0	0	0	0	0	0	0
pellets_co_bin.1040	46	Ruminococcaceae_f_Group2	Firmicutes	Clostridia	Clostridiales	Ruminococcaceae			0	0	0	0	0	0	0	0	0	0	0	0	0	0	0	0	0
pellets_co_bin.1044	43	Clostridiales_o_Group3	Firmicutes	Clostridia	Clostridiales				0	0	0	0	0	0	0	0	0	0	0	0	0	0	0	0	0
pellets_co_bin.1048	24	Firmicutes_p_Group	Firmicutes	Bacilli	Lactobacillales				0	0	0	0	0	0	0	0	0	0	0	0	0	0	0	0	0
pellets_co_bin.1054	46	Ruminococcaceae_f_Group2	Firmicutes	Clostridia	Clostridiales	Ruminococcaceae			0	0	0	0	0	0	0	0	0	0	0	0	0	0	0	0	0
pellets_co_bin.1061	51	Ruminococcaceae_f_Group6	Firmicutes	Clostridia	Clostridiales	Ruminococcaceae			0	0	0	0	0	0	0	0	0	0	0	0	0	0	0	0	0
pellets_co_bin.1070	46	Ruminococcaceae_f_Group2	Firmicutes	Clostridia	Clostridiales	Ruminococcaceae			0	0	0	0	0	0	0	0	0	0	0	0	0	0	0	0	0
pellets_co_bin.1074	46	Ruminococcaceae_f_Group2	Firmicutes	Clostridia	Clostridiales	Ruminococcaceae			0	0	0	0	0	0	0	0	0	0	0	0	0	0	0	0	0
pellets_co_bin.1099	46	Ruminococcaceae_f_Group2	Firmicutes	Clostridia	Clostridiales	Ruminococcaceae			0	0	0	0	0	0	0	0	0	0	0	0	0	0	0	0	0
pellets_co_bin.1110	51	Ruminococcaceae_f_Group6	Firmicutes	Clostridia	Clostridiales	Ruminococcaceae			0	0	0	0	0	0	0	0	0	0	0	0	0	0	0	0	0
pellets_co_bin.1113	31	Clostridiales_o_Group1	Firmicutes	Clostridia	Clostridiales				0	0	0	0	0	0	0	0	0	0	0	0	0	0	0	0	0
pellets_co_bin.1114	3	Methanobrevibacter_g_Group	Euryarchaeota	Methanobacteria	Methanomicrobiales	Methanobacteriaceae	Methanobrevibacter	thaueri	0	0	0	0	0	0	0	0	0	0	0	0	0	0	0	0	0
pellets_co_bin.1120	5	Gastranaerophilaceae_f_Group	Cyanobacteria	Melainabacteria	Gastranaerophilales	Gastranaerophilaceae			0	0	0	0	0	0	0	0	0	0	0	0	0	0	0	0	0
pellets_co_bin.1122	37	Lachnospiraceae_f_Group4	Firmicutes	Clostridia	Clostridiales	Lachnospiraceae			0	0	0	0	0	0	0	0	0	0	0	0	0	0	0	0	0
pellets_co_bin.1123	11	Lentisphaerae_p_Group	Lentisphaerae						0	0	0	0	0	0	0	0	0	0	0	0	0	0	0	0	0
pellets_co_bin.1131	44	Clostridiales_o_Group4	Firmicutes	Clostridia	Clostridiales				0	0	0	0	0	0	0	0	0	0	0	0	0	0	0	0	0
pellets_co_bin.1133	39	Lachnospiraceae_f_Group6	Firmicutes	Clostridia	Clostridiales	Lachnospiraceae			0	0	0	0	0	0	0	0	0	0	0	0	0	0	0	0	0
pellets_co_bin.1150	51	Ruminococcaceae_f_Group6	Firmicutes	Clostridia	Clostridiales	Ruminococcaceae			0	0	0	0	0	0	0	0	0	0	0	0	0	0	0	0	0
pellets_co_bin.1152	26	Erysipelotrichaceae_f_Group2	Firmicutes	Erysipelotrichia	Erysipelotrichales	Erysipelotrichaceae			0	0	0	0	0	0	0	0	0	0	0	0	0	0	0	0	0
pellets_co_bin.1154	39	Lachnospiraceae_f_Group6	Firmicutes	Clostridia	Clostridiales	Lachnospiraceae			0	0	0	0	0	0	0	0	0	0	0	0	0	0	0	0	0
pellets_co_bin.1158	7	Proteobacteria_p_Group	Proteobacteria	Alphaproteobacteria					0	0	0	0	0	0	0	0	0	0	0	0	0	0	0	0	0
pellets_co_bin.116	21	Rikenellaceae_f_Group	Bacteroidetes	Bacteroidia	Bacteroidales	Rikenellaceae			0	0	0	0	0	0	0	0	0	0	0	0	0	0	0	0	0
pellets_co_bin.1174	2	Methanocorpusculum_parvum	Euryarchaeota	Methanobacteria	Methanomicrobiales	Methanocorpusculaceae	Methanocorpusculum	parvum	0	0	0	0	0	0	0	0	0	0	0	0	0	0	0	0	0
pellets_co_bin.1180	51	Ruminococcaceae_f_Group6	Firmicutes	Clostridia	Clostridiales	Ruminococcaceae			0	0	0	0	0	0	0	0	0	0	0	0	0	0	0	0	0
pellets_co_bin.1183	18	Bacteroidaceae_f_Group	Bacteroidetes	Bacteroidia	Bacteroidales	Bacteroidaceae	Bacteroides		0	0	0	0	0	0	0	0	0	0	0	0	0	0	0	0	0
pellets_co_bin.1185	47	Ruminococcaceae_f_Group3	Firmicutes	Clostridia	Clostridiales	Ruminococcaceae			0	0	0	0	0	0	0	0	0	0	0	0	0	0	0	0	0
pellets_co_bin.1189	47	Ruminococcaceae_f_Group3	Firmicutes	Clostridia	Clostridiales	Ruminococcaceae			0	0	0	0	0	0	0	0	0	0	0	0	0	0	0	0	0
pellets_co_bin.1194	47	Ruminococcaceae_f_Group3	Firmicutes	Clostridia	Clostridiales	Ruminococcaceae			0	0	0	0	0	0	0	0	0	0	0	0	0	0	0	0	0
pellets_co_bin.1195	51	Ruminococcaceae_f_Group6	Firmicutes	Clostridia	Clostridiales	Ruminococcaceae			0	0	0	0	0	0	0	0	0	0	0	0	0	0	0	0	0
pellets_co_bin.1197	43	Clostridiales_o_Group3	Firmicutes	Clostridia	Clostridiales				0	0	0	0	0	0	0	0	0	0	0	0	0	0	0	0	0
pellets_co_bin.1200	39	Lachnospiraceae_f_Group6	Firmicutes	Clostridia	Clostridiales	Lachnospiraceae			0	0	0	0	0	0	0	0	0	0	0	0	0	0	0	0	0
pellets_co_bin.1206	44	Clostridiales_o_Group4	Firmicutes	Clostridia	Clostridiales				0	0	0	0	0	0	0	0	0	0	0	0	0	0	0	0	0
pellets_co_bin.1208	51	Ruminococcaceae_f_Group6	Firmicutes	Clostridia	Clostridiales	Ruminococcaceae			0	0	0	0	0	0	0	0	0	0	0	0	0	0	0	0	0
pellets_co_bin.1209	24	Firmicutes_p_Group	Firmicutes						0	0	0	0	0	0	0	0	0	0	0	0	0	0	0	0	0
pellets_co_bin.1216	47	Ruminococcaceae_f_Group3	Firmicutes	Clostridia	Clostridiales	Ruminococcaceae			0	0	0	0	0	0	0	0	0	0	0	0	0	0	0	0	0
pellets_co_bin.1229	51	Ruminococcaceae_f_Group6	Firmicutes	Clostridia	Clostridiales	Ruminococcaceae			0	0	0	0	0	0	0	0	0	0	0	0	0	0	0	0	0
pellets_co_bin.1233	11	Lentisphaerae_p_Group	Lentisphaerae						0	0	0	0	0	0	0	0	0	0	0	0	0	0	0	0	0
pellets_co_bin.1239	51	Ruminococcaceae_f_Group6	Firmicutes	Clostridia	Clostridiales	Ruminococcaceae			0	0	0	0	0	0	0	0	0	0	0	0	0	0	0	0	0
pellets_co_bin.1244	11	Lentisphaerae_p_Group	Lentisphaerae						0	0	0	0	0	0	0	0	0	0	0	0	0	0	0	0	0
pellets_co_bin.126	43	Clostridiales_o_Group3	Firmicutes	Clostridia	Clostridiales				0	0	0	0	0	0	0	0	0	0	0	0	0	0	0	0	0
pellets_co_bin.1264	50	Ruminococcaceae_f_Group5	Firmicutes	Clostridia	Clostridiales	Ruminococcaceae			0	0	0	0	0	0	0	0	0	0	0	0	0	0	0	0	0
pellets_co_bin.128	51	Ruminococcaceae_f_Group6	Firmicutes	Clostridia	Clostridiales	Ruminococcaceae			0	0	0	0	0	0	0	0	0	0	0	0	0	0	0	0	0
pellets_co_bin.1280	50	Ruminococcaceae_f_Group5	Firmicutes	Clostridia	Clostridiales	Ruminococcaceae			0	0	0	0	0	0	0	0	0	0	0	0	0	0	0	0	0
pellets_co_bin.1286	24	Firmicutes_p_Group	Firmicutes						0	0	0	0	0	0	0	0	0	0	0	0	0	0	0	0	0
pellets_co_bin.129	47	Ruminococcaceae_f_Group3	Firmicutes	Clostridia	Clostridiales	Ruminococcaceae			0	0	0	0	0	0	0	0	0	0	0	0	0	0	0	0	0
pellets_co_bin.1291	21	Rikenellaceae_f_Group	Bacteroidetes	Bacteroidia	Bacteroidales	Rikenellaceae			0	0	0	0	0	0	0	0	0	0	0	0	0	0	0	0	0
pellets_co_bin.1292	43	Clostridiales_o_Group3	Firmicutes	Clostridia	Clostridiales				0	0	0	0	0	0	0	0	0	0	0	0	0	0	0	0	0
pellets_co_bin.1302	51	Ruminococcaceae_f_Group6	Firmicutes	Clostridia	Clostridiales	Ruminococcaceae			0	0	0	0	0	0	0	0	0	0	0	0	0	0	0	0	0
pellets_co_bin.1305	46	Ruminococcaceae_f_Group2	Firmicutes	Clostridia	Clostridiales	Ruminococcaceae			0	0	0	0	0	0	0	0	0	0	0	0	0	0	0	0	0
pellets_co_bin.1309	11	Lentisphaerae_p_Group	Lentisphaerae						0	0	0	0	0	0	0	0	0	0	0	0	0	0	0	0	0
pellets_co_bin.131	51	Ruminococcaceae_f_Group6	Firmicutes	Clostridia	Clostridiales	Ruminococcaceae			0	0	0	0	0	0	0	0	0	0	0	0	0	0	0	0	0
pellets_co_bin.1310	39	Lachnospiraceae_f_Group6	Firmicutes	Clostridia	Clostridiales	Lachnospiraceae			0	0	0	0	0	0	0	0	0	0	0	0	0	0	0	0	0
pellets_co_bin.1311	15	Bacteroidales_o_Group2	Bacteroidetes	Bacteroidia	Bacteroidales				0	0	0	0	0	0	0	0	0	0	0	0	0	0	0	0	0
pellets_co_bin.1317	46	Ruminococcaceae_f_Group2	Firmicutes	Clostridia	Clostridiales	Ruminococcaceae			0	0	0	0	0	0	0	0	0	0	0	0	0	0	0	0	0
pellets_co_bin.1320	11	Lentisphaerae_p_Group	Lentisphaerae						0	0	0	0	0	0	0	0	0	0	0	0	0	0	0	0	0
pellets_co_bin.1328	12	Spirochaetes_p_Group	Spirochaetes	Spirochaetia	Spirochaetales	Spirochaetaceae			0	0	0	0	0	0	0	0	0	0	0	0	0	0	0	0	0
pellets_co_bin.1366	44	Clostridiales_o_Group4	Firmicutes	Clostridia	Clostridiales				0	0	0	0	0	0	0	0	0	0	0	0	0	0	0	0	0
pellets_co_bin.1369	25	Erysipelotrichaceae_f_Group1	Firmicutes	Eryspelotrichia	Erysipelotrichales	Erysipelotrichaceae			0	0	0	0	0	0	0	0	0	0	0	0	0	0	0	0	0
pellets_co_bin.1372	44	Clostridiales_o_Group4	Firmicutes	Clostridia	Clostridiales				0	0	0	0	0	0	0	0	0	0	0	0	0	0	0	0	0
pellets_co_bin.1374	7	Proteobacteria_p_Group	Proteobacteria	Alphaproteobacteria					0	0	0	0	0	0	0	0	0	0	0	0	0	0	0	0	0
pellets_co_bin.1375	47	Ruminococcaceae_f_Group3	Firmicutes	Clostridia	Clostridiales	Ruminococcaceae			0	0	0	0	0	0	0	0	0	0	0	0	0	0	0	0	0
pellets_co_bin.1377	51	Ruminococcaceae_f_Group6	Firmicutes	Clostridia	Clostridiales	Ruminococcaceae			0	0	0	0	0	0	0	0	0	0	0	0	0	0	0	0	0
pellets_co_bin.1378	3	Methanobrevibacter_g_Group	Euryarchaeota	Methanobacteria	Methanomicrobiales	Methanobacteriaceae	Methanobrevibacter	sp. YE315	0	0	0	0	0	0	0	0	0	0	0	0	0	0	0	0	0
pellets_co_bin.138	26	Erysipelotrichaceae_f_Group2	Firmicutes	Erysipelotrichia	Erysipelotrichales	Erysipelotrichaceae			0	0	0	0	0	0	0	0	0	0	0	0	0	0	0	0	0
pellets_co_bin.1388	16	Bacteroidales_o_Group3	Bacteroidetes	Bacteroidia	Bacteroidales				0	0	0	0	0	0	0	0	0	0	0	0	0	0	0	0	0
pellets_co_bin.1391	50	Ruminococcaceae_f_Group5	Firmicutes	Clostridia	Clostridiales	Ruminococcaceae			0	0	0	0	0	0	0	0	0	0	0	0	0	0	0	0	0
pellets_co_bin.1398	21	Rikenellaceae_f_Group	Bacteroidetes	Bacteroidia	Bacteroidales	Rikenellaceae			0	0	0	0	0	0	0	0	0	0	0	0	0	0	0	0	0
pellets_co_bin.1403	44	Clostridiales_o_Group4	Firmicutes	Clostridia	Clostridiales				0	0	0	0	0	0	0	0	0	0	0	0	0	0	0	0	0
pellets_co_bin.1405	47	Ruminococcaceae_f_Group3	Firmicutes	Clostridia	Clostridiales	Ruminococcaceae			0	0	0	0	0	0	0	0	0	0	0	0	0	0	0	0	0
pellets_co_bin.1410	24	Firmicutes_p_Group	Firmicutes						0	0	0	0	0	0	0	0	0	0	0	0	0	0	0	0	0
pellets_co_bin.1411	51	Ruminococcaceae_f_Group6	Firmicutes	Clostridia	Clostridiales	Ruminococcaceae			0	0	0	0	0	0	0	0	0	0	0	0	0	0	0	0	0
pellets_co_bin.1425	51	Ruminococcaceae_f_Group6	Firmicutes	Clostridia	Clostridiales	Ruminococcaceae			0	0	0	0	0	0	0	0	0	0	0	0	0	0	0	0	0
pellets_co_bin.1426	5	Gastranaerophilaceae_f_Group	Cyanobacteria	Melainabacteria	Gastranaerophilales	Gastranaerophilaceae			0	0	0	0	0	0	0	0	0	0	0	0	0	0	0	0	0
pellets_co_bin.1443	33	Lachnospiraceae_f_Group2	Firmicutes	Clostridia	Clostridiales	Lachnospiraceae	Sarcina		0	0	0	0	0	0	0	0	0	0	0	0	0	0	0	0	0
pellets_co_bin.1444	48	Ruminococcaceae_f_Group4	Firmicutes	Clostridia	Clostridiales	Ruminococcaceae			0	0	0	0	0	0	0	0	0	0	0	0	0	0	0	0	0
pellets_co_bin.1449	44	Clostridiales_o_Group4	Firmicutes	Clostridia	Clostridiales				0	0	0	0	0	0	0	0	0	0	0	0	0	0	0	0	0
pellets_co_bin.145	51	Ruminococcaceae_f_Group6	Firmicutes	Clostridia	Clostridiales	Ruminococcaceae			0	0	0	0	0	0	0	0	0	0	0	0	0	0	0	0	0
pellets_co_bin.1457	51	Ruminococcaceae_f_Group6	Firmicutes	Clostridia	Clostridiales	Ruminococcaceae			0	0	0	0	0	0	0	0	0	0	0	0	0	0	0	0	0
pellets_co_bin.1458	44	Clostridiales_o_Group4	Firmicutes	Clostridia	Clostridiales				0	0	0	0	0	0	0	0	0	0	0	0	0	0	0	0	0
pellets_co_bin.1465	24	Firmicutes_p_Group	Firmicutes						0	0	0	0	0	0	0	0	0	0	0	0	0	0	0	0	0
pellets_co_bin.1468	38	Lachnospiraceae_f_Group5	Firmicutes	Clostridia	Clostridiales	Lachnospiraceae			0	0	0	0	0	0	0	0	0	0	0	0	0	0	0	0	0
pellets_co_bin.1469	44	Clostridiales_o_Group4	Firmicutes	Clostridia	Clostridiales				0	0	0	0	0	0	0	0	0	0	0	0	0	0	0	0	0
pellets_co_bin.1479	47	Ruminococcaceae_f_Group3	Firmicutes	Clostridia	Clostridiales	Ruminococcaceae			0	0	0	0	0	0	0	0	0	0	0	0	0	0	0	0	0
pellets_co_bin.1487	47	Ruminococcaceae_f_Group3	Firmicutes	Clostridia	Clostridiales	Ruminococcaceae			0	0	0	0	0	0	0	0	0	0	0	0	0	0	0	0	0
pellets_co_bin.1495	10	Verrucomicrobia_p_Group	Verrucomicrobia	Opitutae	Opitutales				0	0	0	0	0	0	0	0	0	0	0	0	0	0	0	0	0
pellets_co_bin.1496	50	Ruminococcaceae_f_Group5	Firmicutes	Clostridia	Clostridiales	Ruminococcaceae			0	0	0	0	0	0	0	0	0	0	0	0	0	0	0	0	0
pellets_co_bin.1504	51	Ruminococcaceae_f_Group6	Firmicutes	Clostridia	Clostridiales	Ruminococcaceae			0	0	0	0	0	0	0	0	0	0	0	0	0	0	0	0	0
pellets_co_bin.1509	43	Clostridiales_o_Group3	Firmicutes	Clostridia	Clostridiales				0	0	0	0	0	0	0	0	0	0	0	0	0	0	0	0	0
pellets_co_bin.1511	50	Ruminococcaceae_f_Group5	Firmicutes	Clostridia	Clostridiales	Ruminococcaceae			0	0	0	0	0	0	0	0	0	0	0	0	0	0	0	0	0
pellets_co_bin.1512	11	Lentisphaerae_p_Group	Lentisphaerae						0	0	0	0	0	0	0	0	0	0	0	0	0	0	0	0	0
pellets_co_bin.1515	31	Clostridiales_o_Group1	Firmicutes	Clostridia	Clostridiales	Eubacteriaceae	Anaerofustis	stercorihominis	0	0	0	0	0	0	0	0	0	0	0	0	0	0	0	0	0
pellets_co_bin.1516	46	Ruminococcaceae_f_Group2	Firmicutes	Clostridia	Clostridiales	Ruminococcaceae			0	0	0	0	0	0	0	0	0	0	0	0	0	0	0	0	0
pellets_co_bin.1521	44	Clostridiales_o_Group4	Firmicutes	Clostridia	Clostridiales				0	0	0	0	0	0	0	0	0	0	0	0	0	0	0	0	0
pellets_co_bin.1539	44	Clostridiales_o_Group4	Firmicutes	Clostridia	Clostridiales				0	0	0	0	0	0	0	0	0	0	0	0	0	0	0	0	0
pellets_co_bin.156	46	Ruminococcaceae_f_Group2	Firmicutes	Clostridia	Clostridiales	Ruminococcaceae			0	0	0	0	0	0	0	0	0	0	0	0	0	0	0	0	0
pellets_co_bin.1584	16	Bacteroidales_o_Group3	Bacteroidetes	Bacteroidia	Bacteroidales				0	0	0	0	0	0	0	0	0	0	0	0	0	0	0	0	0
pellets_co_bin.1596	51	Ruminococcaceae_f_Group6	Firmicutes	Clostridia	Clostridiales	Ruminococcaceae			0	0	0	0	0	0	0	0	0	0	0	0	0	0	0	0	0
pellets_co_bin.160	20	Bacteroidales_o_Group5	Bacteroidetes	Bacteroidia	Bacteroidales				0	0	0	0	0	0	0	0	0	0	0	0	0	0	0	0	0
pellets_co_bin.1629	47	Ruminococcaceae_f_Group3	Firmicutes	Clostridia	Clostridiales	Ruminococcaceae			0	0	0	0	0	0	0	0	0	0	0	0	0	0	0	0	0
pellets_co_bin.163	50	Ruminococcaceae_f_Group5	Firmicutes	Clostridia	Clostridiales	Ruminococcaceae			0	0	0	0	0	0	0	0	0	0	0	0	0	0	0	0	0
pellets_co_bin.1630	31	Clostridiales_o_Group1	Firmicutes	Clostridia	Clostridiales				0	0	0	0	0	0	0	0	0	0	0	0	0	0	0	0	0
pellets_co_bin.1636	21	Rikenellaceae_f_Group	Bacteroidetes	Bacteroidia	Bacteroidales	Rikenellaceae			0	0	0	0	0	0	0	0	0	0	0	0	0	0	0	0	0
pellets_co_bin.1639	51	Ruminococcaceae_f_Group6	Firmicutes	Clostridia	Clostridiales	Ruminococcaceae			0	0	0	0	0	0	0	0	0	0	0	0	0	0	0	0	0
pellets_co_bin.1642	20	Bacteroidales_o_Group5	Bacteroidetes	Bacteroidia	Bacteroidales				0	0	0	0	0	0	0	0	0	0	0	0	0	0	0	0	0
pellets_co_bin.165	47	Ruminococcaceae_f_Group3	Firmicutes	Clostridia	Clostridiales	Ruminococcaceae			0	0	0	0	0	0	0	0	0	0	0	0	0	0	0	0	0
pellets_co_bin.1653	39	Lachnospiraceae_f_Group6	Firmicutes	Clostridia	Clostridiales	Lachnospiraceae			0	0	0	0	0	0	0	0	0	0	0	0	0	0	0	0	0
pellets_co_bin.1656	47	Ruminococcaceae_f_Group3	Firmicutes	Clostridia	Clostridiales	Ruminococcaceae			0	0	0	0	0	0	0	0	0	0	0	0	0	0	0	0	0
pellets_co_bin.167	44	Clostridiales_o_Group4	Firmicutes	Clostridia	Clostridiales				0	0	0	0	0	0	0	0	0	0	0	0	0	0	0	0	0
pellets_co_bin.1673	51	Ruminococcaceae_f_Group6	Firmicutes	Clostridia	Clostridiales	Ruminococcaceae			0	0	0	0	0	0	0	0	0	0	0	0	0	0	0	0	0
pellets_co_bin.1684	37	Lachnospiraceae_f_Group4	Firmicutes	Clostridia	Clostridiales	Lachnospiraceae			0	0	0	0	0	0	0	0	0	0	0	0	0	0	0	0	0
pellets_co_bin.1685	47	Ruminococcaceae_f_Group3	Firmicutes	Clostridia	Clostridiales	Ruminococcaceae			0	0	0	0	0	0	0	0	0	0	0	0	0	0	0	0	0
pellets_co_bin.1693	7	Proteobacteria_p_Group	Proteobacteria	Alphaproteobacteria					0	0	0	0	0	0	0	0	0	0	0	0	0	0	0	0	0
pellets_co_bin.1703	44	Clostridiales_o_Group4	Firmicutes	Clostridia	Clostridiales				0	0	0	0	0	0	0	0	0	0	0	0	0	0	0	0	0
pellets_co_bin.1711	47	Ruminococcaceae_f_Group3	Firmicutes	Clostridia	Clostridiales	Ruminococcaceae			0	0	0	0	0	0	0	0	0	0	0	0	0	0	0	0	0
pellets_co_bin.1724	50	Ruminococcaceae_f_Group5	Firmicutes	Clostridia	Clostridiales	Ruminococcaceae			0	0	0	0	0	0	0	0	0	0	0	0	0	0	0	0	0
pellets_co_bin.1728	43	Clostridiales_o_Group3	Firmicutes	Clostridia	Clostridiales				0	0	0	0	0	0	0	0	0	0	0	0	0	0	0	0	0
pellets_co_bin.1729	47	Ruminococcaceae_f_Group3	Firmicutes	Clostridia	Clostridiales	Ruminococcaceae			0	0	0	0	0	0	0	0	0	0	0	0	0	0	0	0	0
pellets_co_bin.1734	47	Ruminococcaceae_f_Group3	Firmicutes	Clostridia	Clostridiales	Ruminococcaceae			0	0	0	0	0	0	0	0	0	0	0	0	0	0	0	0	0
pellets_co_bin.1749	48	Ruminococcaceae_f_Group4	Firmicutes	Clostridia	Clostridiales	Ruminococcaceae			0	0	0	0	0	0	0	0	0	0	0	0	0	0	0	0	0
pellets_co_bin.1761	47	Ruminococcaceae_f_Group3	Firmicutes	Clostridia	Clostridiales	Ruminococcaceae			0	0	0	0	0	0	0	0	0	0	0	0	0	0	0	0	0
pellets_co_bin.1763	51	Ruminococcaceae_f_Group6	Firmicutes	Clostridia	Clostridiales	Ruminococcaceae			0	0	0	0	0	0	0	0	0	0	0	0	0	0	0	0	0
pellets_co_bin.1765	11	Lentisphaerae_p_Group	Lentisphaerae						0	0	0	0	0	0	0	0	0	0	0	0	0	0	0	0	0
pellets_co_bin.1775	51	Ruminococcaceae_f_Group6	Firmicutes	Clostridia	Clostridiales	Ruminococcaceae			0	0	0	0	0	0	0	0	0	0	0	0	0	0	0	0	0
pellets_co_bin.1782	44	Clostridiales_o_Group4	Firmicutes	Clostridia	Clostridiales				0	0	0	0	0	0	0	0	0	0	0	0	0	0	0	0	0
pellets_co_bin.1786	50	Ruminococcaceae_f_Group5	Firmicutes	Clostridia	Clostridiales	Ruminococcaceae			0	0	0	0	0	0	0	0	0	0	0	0	0	0	0	0	0
pellets_co_bin.180	50	Ruminococcaceae_f_Group5	Firmicutes	Clostridia	Clostridiales	Ruminococcaceae			0	0	0	0	0	0	0	0	0	0	0	0	0	0	0	0	0
pellets_co_bin.1805	47	Ruminococcaceae_f_Group3	Firmicutes	Clostridia	Clostridiales	Ruminococcaceae			0	0	0	0	0	0	0	0	0	0	0	0	0	0	0	0	0
pellets_co_bin.1820	37	Lachnospiraceae_f_Group4	Firmicutes	Clostridia	Clostridiales	Lachnospiraceae			0	0	0	0	0	0	0	0	0	0	0	0	0	0	0	0	0
pellets_co_bin.1829	48	Ruminococcaceae_f_Group4	Firmicutes	Clostridia	Clostridiales	Ruminococcaceae			0	0	0	0	0	0	0	0	0	0	0	0	0	0	0	0	0
pellets_co_bin.1832	47	Ruminococcaceae_f_Group3	Firmicutes	Clostridia	Clostridiales	Ruminococcaceae			0	0	0	0	0	0	0	0	0	0	0	0	0	0	0	0	0
pellets_co_bin.1833	46	Ruminococcaceae_f_Group2	Firmicutes	Clostridia	Clostridiales	Ruminococcaceae			0	0	0	0	0	0	0	0	0	0	0	0	0	0	0	0	0
pellets_co_bin.1839	47	Ruminococcaceae_f_Group3	Firmicutes	Clostridia	Clostridiales	Ruminococcaceae			0	0	0	0	0	0	0	0	0	0	0	0	0	0	0	0	0
pellets_co_bin.1848	7	Proteobacteria_p_Group	Proteobacteria	Alphaproteobacteria					0	0	0	0	0	0	0	0	0	0	0	0	0	0	0	0	0
pellets_co_bin.1849	51	Ruminococcaceae_f_Group6	Firmicutes	Clostridia	Clostridiales	Ruminococcaceae			0	0	0	0	0	0	0	0	0	0	0	0	0	0	0	0	0
pellets_co_bin.1855	44	Clostridiales_o_Group4	Firmicutes	Clostridia	Clostridiales				0	0	0	0	0	0	0	0	0	0	0	0	0	0	0	0	0
pellets_co_bin.1858	47	Ruminococcaceae_f_Group3	Firmicutes	Clostridia	Clostridiales	Ruminococcaceae			0	0	0	0	0	0	0	0	0	0	0	0	0	0	0	0	0
pellets_co_bin.1863	44	Clostridiales_o_Group4	Firmicutes	Clostridia	Clostridiales				0	0	0	0	0	0	0	0	0	0	0	0	0	0	0	0	0
pellets_co_bin.1867	7	Proteobacteria_p_Group	Proteobacteria	Alphaproteobacteria					0	0	0	0	0	0	0	0	0	0	0	0	0	0	0	0	0
pellets_co_bin.1869	7	Proteobacteria_p_Group	Proteobacteria	Alphaproteobacteria					0	0	0	0	0	0	0	0	0	0	0	0	0	0	0	0	0
pellets_co_bin.1885	31	Clostridiales_o_Group1	Firmicutes	Clostridia	Clostridiales				0	0	0	0	0	0	0	0	0	0	0	0	0	0	0	0	0
pellets_co_bin.1890	18	Bacteroidaceae_f_Group	Bacteroidetes	Bacteroidia	Bacteroidales	Bacteroidaceae	Mediterranea	massiliensis	0	0	0	0	0	0	0	0	0	0	0	0	0	0	0	0	0
pellets_co_bin.1899	51	Ruminococcaceae_f_Group6	Firmicutes	Clostridia	Clostridiales	Ruminococcaceae			0	0	0	0	0	0	0	0	0	0	0	0	0	0	0	0	0
pellets_co_bin.1903	5	Gastranaerophilaceae_f_Group	Cyanobacteria	Melainabacteria	Gastranaerophilales	Gastranaerophilaceae			0	0	0	0	0	0	0	0	0	0	0	0	0	0	0	0	0
pellets_co_bin.1905	51	Ruminococcaceae_f_Group6	Firmicutes	Clostridia	Clostridiales	Ruminococcaceae			0	0	0	0	0	0	0	0	0	0	0	0	0	0	0	0	0
pellets_co_bin.1911	51	Ruminococcaceae_f_Group6	Firmicutes	Clostridia	Clostridiales	Ruminococcaceae			0	0	0	0	0	0	0	0	0	0	0	0	0	0	0	0	0
pellets_co_bin.1914	47	Ruminococcaceae_f_Group3	Firmicutes	Clostridia	Clostridiales	Ruminococcaceae			0	0	0	0	0	0	0	0	0	0	0	0	0	0	0	0	0
pellets_co_bin.1917	51	Ruminococcaceae_f_Group6	Firmicutes	Clostridia	Clostridiales	Ruminococcaceae			0	0	0	0	0	0	0	0	0	0	0	0	0	0	0	0	0
pellets_co_bin.1936	48	Ruminococcaceae_f_Group4	Firmicutes	Clostridia	Clostridiales	Ruminococcaceae			0	0	0	0	0	0	0	0	0	0	0	0	0	0	0	0	0
pellets_co_bin.1944	1	Thermoplasmata_c_Group	Euryarchaeota	Thermoplasmata					0	0	0	0	0	0	0	0	0	0	0	0	0	0	0	0	0
pellets_co_bin.1955	49	Ruminococcus_g_Group	Firmicutes	Clostridia	Clostridiales	Ruminococcaceae	Ruminococcus		0	0	0	0	0	0	0	0	0	0	0	0	0	0	0	0	0
pellets_co_bin.1961	46	Ruminococcaceae_f_Group2	Firmicutes	Clostridia	Clostridiales	Ruminococcaceae			0	0	0	0	0	0	0	0	0	0	0	0	0	0	0	0	0
pellets_co_bin.1964	50	Ruminococcaceae_f_Group5	Firmicutes	Clostridia	Clostridiales	Ruminococcaceae			0	0	0	0	0	0	0	0	0	0	0	0	0	0	0	0	0
pellets_co_bin.1982	43	Clostridiales_o_Group3	Firmicutes	Clostridia	Clostridiales				0	0	0	0	0	0	0	0	0	0	0	0	0	0	0	0	0
pellets_co_bin.1998	11	Lentisphaerae_p_Group	Lentisphaerae						0	0	0	0	0	0	0	0	0	0	0	0	0	0	0	0	0
pellets_co_bin.1999	50	Ruminococcaceae_f_Group5	Firmicutes	Clostridia	Clostridiales	Ruminococcaceae			0	0	0	0	0	0	0	0	0	0	0	0	0	0	0	0	0
pellets_co_bin.2005	31	Clostridiales_o_Group1	Firmicutes	Clostridia	Clostridiales				0	0	0	0	0	0	0	0	0	0	0	0	0	0	0	0	0
pellets_co_bin.2028	51	Ruminococcaceae_f_Group6	Firmicutes	Clostridia	Clostridiales	Ruminococcaceae			0	0	0	0	0	0	0	0	0	0	0	0	0	0	0	0	0
pellets_co_bin.2029	50	Ruminococcaceae_f_Group5	Firmicutes	Clostridia	Clostridiales	Ruminococcaceae			0	0	0	0	0	0	0	0	0	0	0	0	0	0	0	0	0
pellets_co_bin.204	21	Rikenellaceae_f_Group	Bacteroidetes	Bacteroidia	Bacteroidales	Rikenellaceae			0	0	0	0	0	0	0	0	0	0	0	0	0	0	0	0	0
pellets_co_bin.2049	46	Ruminococcaceae_f_Group2	Firmicutes	Clostridia	Clostridiales	Ruminococcaceae			0	0	0	0	0	0	0	0	0	0	0	0	0	0	0	0	0
pellets_co_bin.2050	49	Ruminococcus_g_Group	Firmicutes	Clostridia	Clostridiales	Ruminococcaceae	Ruminococcus		0	0	0	0	0	0	0	0	0	0	0	0	0	0	0	0	0
pellets_co_bin.2083	50	Ruminococcaceae_f_Group5	Firmicutes	Clostridia	Clostridiales	Ruminococcaceae			0	0	0	0	0	0	0	0	0	0	0	0	0	0	0	0	0
pellets_co_bin.2085	44	Clostridiales_o_Group4	Firmicutes	Clostridia	Clostridiales				0	0	0	0	0	0	0	0	0	0	0	0	0	0	0	0	0
pellets_co_bin.2091	47	Ruminococcaceae_f_Group3	Firmicutes	Clostridia	Clostridiales	Ruminococcaceae			0	0	0	0	0	0	0	0	0	0	0	0	0	0	0	0	0
pellets_co_bin.2099	44	Clostridiales_o_Group4	Firmicutes	Clostridia	Clostridiales				0	0	0	0	0	0	0	0	0	0	0	0	0	0	0	0	0
pellets_co_bin.211	50	Ruminococcaceae_f_Group5	Firmicutes	Clostridia	Clostridiales	Ruminococcaceae			0	0	0	0	0	0	0	0	0	0	0	0	0	0	0	0	0
pellets_co_bin.2122	10	Verrucomicrobia_p_Group	Verrucomicrobia	;Verrucomicrobiae	Verrucomicrobiales	Akkermansiaceae			0	0	0	0	0	0	0	0	0	0	0	0	0	0	0	0	0
pellets_co_bin.2151	48	Ruminococcaceae_f_Group4	Firmicutes	Clostridia	Clostridiales	Ruminococcaceae			0	0	0	0	0	0	0	0	0	0	0	0	0	0	0	0	0
pellets_co_bin.2152	9	Planctomycetes_p_Group	Planctomycetes	Planctomycetia	Planctomycetales	Planctomycetaceae			0	0	0	0	0	0	0	0	0	0	0	0	0	0	0	0	0
pellets_co_bin.2166	45	Ruminococcaceae_f_Group1	Firmicutes	Clostridia	Clostridiales	Ruminococcaceae			0	0	0	0	0	0	0	0	0	0	0	0	0	0	0	0	0
pellets_co_bin.2183	44	Clostridiales_o_Group4	Firmicutes	Clostridia	Clostridiales				0	0	0	0	0	0	0	0	0	0	0	0	0	0	0	0	0
pellets_co_bin.2188	35	Lachnoclostridium_g_Group	Firmicutes	Clostridia	Clostridiales	Lachnospiraceae	Lachnoclostridium		0	0	0	0	0	0	0	0	0	0	0	0	0	0	0	0	0
pellets_co_bin.2194	46	Ruminococcaceae_f_Group2	Firmicutes	Clostridia	Clostridiales	Ruminococcaceae			0	0	0	0	0	0	0	0	0	0	0	0	0	0	0	0	0
pellets_co_bin.222	24	Firmicutes_p_Group	Firmicutes						0	0	0	0	0	0	0	0	0	0	0	0	0	0	0	0	0
pellets_co_bin.2224	51	Ruminococcaceae_f_Group6	Firmicutes	Clostridia	Clostridiales	Ruminococcaceae			0	0	0	0	0	0	0	0	0	0	0	0	0	0	0	0	0
pellets_co_bin.2229	31	Clostridiales_o_Group1	Firmicutes	Clostridia	Clostridiales				0	0	0	0	0	0	0	0	0	0	0	0	0	0	0	0	0
pellets_co_bin.2234	39	Lachnospiraceae_f_Group6	Firmicutes	Clostridia	Clostridiales	Lachnospiraceae			0	0	0	0	0	0	0	0	0	0	0	0	0	0	0	0	0
pellets_co_bin.2244	21	Rikenellaceae_f_Group	Bacteroidetes	Bacteroidia	Bacteroidales	Rikenellaceae			0	0	0	0	0	0	0	0	0	0	0	0	0	0	0	0	0
pellets_co_bin.2248	37	Lachnospiraceae_f_Group4	Firmicutes	Clostridia	Clostridiales	Lachnospiraceae			0	0	0	0	0	0	0	0	0	0	0	0	0	0	0	0	0
pellets_co_bin.2267	50	Ruminococcaceae_f_Group5	Firmicutes	Clostridia	Clostridiales	Ruminococcaceae			0	0	0	0	0	0	0	0	0	0	0	0	0	0	0	0	0
pellets_co_bin.2308	44	Clostridiales_o_Group4	Firmicutes	Clostridia	Clostridiales				0	0	0	0	0	0	0	0	0	0	0	0	0	0	0	0	0
pellets_co_bin.2309	51	Ruminococcaceae_f_Group6	Firmicutes	Clostridia	Clostridiales	Ruminococcaceae			0	0	0	0	0	0	0	0	0	0	0	0	0	0	0	0	0
pellets_co_bin.2314	37	Lachnospiraceae_f_Group4	Firmicutes	Clostridia	Clostridiales	Lachnospiraceae			0	0	0	0	0	0	0	0	0	0	0	0	0	0	0	0	0
pellets_co_bin.2323	21	Rikenellaceae_f_Group	Bacteroidetes	Bacteroidia	Bacteroidales	Rikenellaceae			0	0	0	0	0	0	0	0	0	0	0	0	0	0	0	0	0
pellets_co_bin.2331	48	Ruminococcaceae_f_Group4	Firmicutes	Clostridia	Clostridiales	Ruminococcaceae			0	0	0	0	0	0	0	0	0	0	0	0	0	0	0	0	0
pellets_co_bin.2338	17	Bacteroidales_o_Group4	Bacteroidetes	Bacteroidia	Bacteroidales				0	0	0	0	0	0	0	0	0	0	0	0	0	0	0	0	0
pellets_co_bin.2350	51	Ruminococcaceae_f_Group6	Firmicutes	Clostridia	Clostridiales	Ruminococcaceae			0	0	0	0	0	0	0	0	0	0	0	0	0	0	0	0	0
pellets_co_bin.2353	50	Ruminococcaceae_f_Group5	Firmicutes	Clostridia	Clostridiales	Ruminococcaceae			0	0	0	0	0	0	0	0	0	0	0	0	0	0	0	0	0
pellets_co_bin.2360	51	Ruminococcaceae_f_Group6	Firmicutes	Clostridia	Clostridiales	Ruminococcaceae			0	0	0	0	0	0	0	0	0	0	0	0	0	0	0	0	0
pellets_co_bin.2364	47	Ruminococcaceae_f_Group3	Firmicutes	Clostridia	Clostridiales	Ruminococcaceae			0	0	0	0	0	0	0	0	0	0	0	0	0	0	0	0	0
pellets_co_bin.2367	18	Bacteroidaceae_f_Group	Bacteroidetes	Bacteroidia	Bacteroidales	Bacteroidaceae	Bacteroides		0	0	0	0	0	0	0	0	0	0	0	0	0	0	0	0	0
pellets_co_bin.2373	46	Ruminococcaceae_f_Group2	Firmicutes	Clostridia	Clostridiales	Ruminococcaceae			0	0	0	0	0	0	0	0	0	0	0	0	0	0	0	0	0
pellets_co_bin.2376	11	Lentisphaerae_p_Group	Lentisphaerae						0	0	0	0	0	0	0	0	0	0	0	0	0	0	0	0	0
pellets_co_bin.238	43	Clostridiales_o_Group3	Firmicutes	Clostridia	Clostridiales				0	0	0	0	0	0	0	0	0	0	0	0	0	0	0	0	0
pellets_co_bin.2382	46	Ruminococcaceae_f_Group2	Firmicutes	Clostridia	Clostridiales	Ruminococcaceae			0	0	0	0	0	0	0	0	0	0	0	0	0	0	0	0	0
pellets_co_bin.2390	39	Lachnospiraceae_f_Group6	Firmicutes	Clostridia	Clostridiales	Lachnospiraceae			0	0	0	0	0	0	0	0	0	0	0	0	0	0	0	0	0
pellets_co_bin.2405	44	Clostridiales_o_Group4	Firmicutes	Clostridia	Clostridiales				0	0	0	0	0	0	0	0	0	0	0	0	0	0	0	0	0
pellets_co_bin.2408	47	Ruminococcaceae_f_Group3	Firmicutes	Clostridia	Clostridiales	Ruminococcaceae			0	0	0	0	0	0	0	0	0	0	0	0	0	0	0	0	0
pellets_co_bin.2409	44	Clostridiales_o_Group4	Firmicutes	Clostridia	Clostridiales				0	0	0	0	0	0	0	0	0	0	0	0	0	0	0	0	0
pellets_co_bin.243	21	Rikenellaceae_f_Group	Bacteroidetes	Bacteroidia	Bacteroidales	Rikenellaceae			0	0	0	0	0	0	0	0	0	0	0	0	0	0	0	0	0
pellets_co_bin.2436	46	Ruminococcaceae_f_Group2	Firmicutes	Clostridia	Clostridiales	Ruminococcaceae			0	0	0	0	0	0	0	0	0	0	0	0	0	0	0	0	0
pellets_co_bin.2449	51	Ruminococcaceae_f_Group6	Firmicutes	Clostridia	Clostridiales	Ruminococcaceae			0	0	0	0	0	0	0	0	0	0	0	0	0	0	0	0	0
pellets_co_bin.2453	12	Spirochaetes_p_Group	Spirochaetes	Spirochaetia	Spirochaetales	Spirochaetaceae			0	0	0	0	0	0	0	0	0	0	0	0	0	0	0	0	0
pellets_co_bin.2466	44	Clostridiales_o_Group4	Firmicutes	Clostridia	Clostridiales				0	0	0	0	0	0	0	0	0	0	0	0	0	0	0	0	0
pellets_co_bin.2468	7	Proteobacteria_p_Group	Proteobacteria	Alphaproteobacteria					0	0	0	0	0	0	0	0	0	0	0	0	0	0	0	0	0
pellets_co_bin.2474	37	Lachnospiraceae_f_Group4	Firmicutes	Clostridia	Clostridiales	Lachnospiraceae			0	0	0	0	0	0	0	0	0	0	0	0	0	0	0	0	0
pellets_co_bin.2475	50	Ruminococcaceae_f_Group5	Firmicutes	Clostridia	Clostridiales	Ruminococcaceae			0	0	0	0	0	0	0	0	0	0	0	0	0	0	0	0	0
pellets_co_bin.2483	49	Ruminococcus_g_Group	Firmicutes	Clostridia	Clostridiales	Ruminococcaceae	Ruminococcus		0	0	0	0	0	0	0	0	0	0	0	0	0	0	0	0	0
pellets_co_bin.2493	7	Proteobacteria_p_Group	Proteobacteria	Alphaproteobacteria					0	0	0	0	0	0	0	0	0	0	0	0	0	0	0	0	0
pellets_co_bin.2502	51	Ruminococcaceae_f_Group6	Firmicutes	Clostridia	Clostridiales	Ruminococcaceae			0	0	0	0	0	0	0	0	0	0	0	0	0	0	0	0	0
pellets_co_bin.2516	47	Ruminococcaceae_f_Group3	Firmicutes	Clostridia	Clostridiales	Ruminococcaceae			0	0	0	0	0	0	0	0	0	0	0	0	0	0	0	0	0
pellets_co_bin.252	8	Elusimicrobium_g	Elusimicrobia	Elusimicrobia	Elusimicrobiales	Elusimicrobiaceae	Elusimicrobium		0	0	0	0	0	0	0	0	0	0	0	0	0	0	0	0	0
pellets_co_bin.255	44	Clostridiales_o_Group4	Firmicutes	Clostridia	Clostridiales				0	0	0	0	0	0	0	0	0	0	0	0	0	0	0	0	0
pellets_co_bin.2559	42	Clostridiales_o_Group2	Firmicutes	Clostridia	Clostridiales				0	0	0	0	0	0	0	0	0	0	0	0	0	0	0	0	0
pellets_co_bin.2565	45	Ruminococcaceae_f_Group1	Firmicutes	Clostridia	Clostridiales	Ruminococcaceae			0	0	0	0	0	0	0	0	0	0	0	0	0	0	0	0	0
pellets_co_bin.2574	44	Clostridiales_o_Group4	Firmicutes	Clostridia	Clostridiales				0	0	0	0	0	0	0	0	0	0	0	0	0	0	0	0	0
pellets_co_bin.2575	21	Rikenellaceae_f_Group	Bacteroidetes	Bacteroidia	Bacteroidales	Rikenellaceae			0	0	0	0	0	0	0	0	0	0	0	0	0	0	0	0	0
pellets_co_bin.258	50	Ruminococcaceae_f_Group5	Firmicutes	Clostridia	Clostridiales	Ruminococcaceae			0	0	0	0	0	0	0	0	0	0	0	0	0	0	0	0	0
pellets_co_bin.2583	46	Ruminococcaceae_f_Group2	Firmicutes	Clostridia	Clostridiales	Ruminococcaceae			0	0	0	0	0	0	0	0	0	0	0	0	0	0	0	0	0
pellets_co_bin.2591	43	Clostridiales_o_Group3	Firmicutes	Clostridia	Clostridiales				0	0	0	0	0	0	0	0	0	0	0	0	0	0	0	0	0
pellets_co_bin.2601	37	Lachnospiraceae_f_Group4	Firmicutes	Clostridia	Clostridiales	Lachnospiraceae	Lachnospira		0	0	0	0	0	0	0	0	0	0	0	0	0	0	0	0	0
pellets_co_bin.2607	42	Clostridiales_o_Group2	Firmicutes	Clostridia	Clostridiales				0	0	0	0	0	0	0	0	0	0	0	0	0	0	0	0	0
pellets_co_bin.2612	50	Ruminococcaceae_f_Group5	Firmicutes	Clostridia	Clostridiales	Ruminococcaceae			0	0	0	0	0	0	0	0	0	0	0	0	0	0	0	0	0
pellets_co_bin.2616	50	Ruminococcaceae_f_Group5	Firmicutes	Clostridia	Clostridiales	Ruminococcaceae			0	0	0	0	0	0	0	0	0	0	0	0	0	0	0	0	0
pellets_co_bin.2620	44	Clostridiales_o_Group4	Firmicutes	Clostridia	Clostridiales				0	0	0	0	0	0	0	0	0	0	0	0	0	0	0	0	0
pellets_co_bin.2645	44	Clostridiales_o_Group4	Firmicutes	Clostridia	Clostridiales				0	0	0	0	0	0	0	0	0	0	0	0	0	0	0	0	0
pellets_co_bin.2648	51	Ruminococcaceae_f_Group6	Firmicutes	Clostridia	Clostridiales	Ruminococcaceae			0	0	0	0	0	0	0	0	0	0	0	0	0	0	0	0	0
pellets_co_bin.2654	37	Lachnospiraceae_f_Group4	Firmicutes	Clostridia	Clostridiales	Lachnospiraceae			0	0	0	0	0	0	0	0	0	0	0	0	0	0	0	0	0
pellets_co_bin.2663	44	Clostridiales_o_Group4	Firmicutes	Clostridia	Clostridiales				0	0	0	0	0	0	0	0	0	0	0	0	0	0	0	0	0
pellets_co_bin.2666	3	Methanobrevibacter_g_Group	Euryarchaeota	Methanobacteria	Methanomicrobiales	Methanobacteriaceae	Methanobrevibacter		0	0	0	0	0	0	0	0	0	0	0	0	0	0	0	0	0
pellets_co_bin.2670	44	Clostridiales_o_Group4	Firmicutes	Clostridia	Clostridiales				0	0	0	0	0	0	0	0	0	0	0	0	0	0	0	0	0
pellets_co_bin.2674	49	Ruminococcus_g_Group	Firmicutes	Clostridia	Clostridiales	Ruminococcaceae	Ruminococcus		0	0	0	0	0	0	0	0	0	0	0	0	0	0	0	0	0
pellets_co_bin.2683	51	Ruminococcaceae_f_Group6	Firmicutes	Clostridia	Clostridiales	Ruminococcaceae			0	0	0	0	0	0	0	0	0	0	0	0	0	0	0	0	0
pellets_co_bin.2686	51	Ruminococcaceae_f_Group6	Firmicutes	Clostridia	Clostridiales	Ruminococcaceae			0	0	0	0	0	0	0	0	0	0	0	0	0	0	0	0	0
pellets_co_bin.2687	46	Ruminococcaceae_f_Group2	Firmicutes	Clostridia	Clostridiales	Ruminococcaceae			0	0	0	0	0	0	0	0	0	0	0	0	0	0	0	0	0
pellets_co_bin.2700	44	Clostridiales_o_Group4	Firmicutes	Clostridia	Clostridiales				0	0	0	0	0	0	0	0	0	0	0	0	0	0	0	0	0
pellets_co_bin.2709	51	Ruminococcaceae_f_Group6	Firmicutes	Clostridia	Clostridiales	Ruminococcaceae			0	0	0	0	0	0	0	0	0	0	0	0	0	0	0	0	0
pellets_co_bin.2711	51	Ruminococcaceae_f_Group6	Firmicutes	Clostridia	Clostridiales	Ruminococcaceae			0	0	0	0	0	0	0	0	0	0	0	0	0	0	0	0	0
pellets_co_bin.2719	51	Ruminococcaceae_f_Group6	Firmicutes	Clostridia	Clostridiales	Ruminococcaceae			0	0	0	0	0	0	0	0	0	0	0	0	0	0	0	0	0
pellets_co_bin.275	51	Ruminococcaceae_f_Group6	Firmicutes	Clostridia	Clostridiales	Ruminococcaceae			0	0	0	0	0	0	0	0	0	0	0	0	0	0	0	0	0
pellets_co_bin.286	24	Firmicutes_p_Group	Firmicutes						0	0	0	0	0	0	0	0	0	0	0	0	0	0	0	0	0
pellets_co_bin.29	40	Lachnospiraceae_f_Group7	Firmicutes	Clostridia	Clostridiales	Lachnospiraceae			0	0	0	0	0	0	0	0	0	0	0	0	0	0	0	0	0
pellets_co_bin.308	7	Proteobacteria_p_Group	Proteobacteria	Alphaproteobacteria					0	0	0	0	0	0	0	0	0	0	0	0	0	0	0	0	0
pellets_co_bin.310	7	Proteobacteria_p_Group	Proteobacteria	Alphaproteobacteria					0	0	0	0	0	0	0	0	0	0	0	0	0	0	0	0	0
pellets_co_bin.322	44	Clostridiales_o_Group4	Firmicutes	Clostridia	Clostridiales				0	0	0	0	0	0	0	0	0	0	0	0	0	0	0	0	0
pellets_co_bin.324	10	Verrucomicrobia_p_Group	Verrucomicrobia	Opitutae	Opitutales	Verrucomicrobiaceae			0	0	0	0	0	0	0	0	0	0	0	0	0	0	0	0	0
pellets_co_bin.34	10	Verrucomicrobia_p_Group	Verrucomicrobia	;Verrucomicrobiae	Verrucomicrobiales	Akkermansiaceae			0	0	0	0	0	0	0	0	0	0	0	0	0	0	0	0	0
pellets_co_bin.347	43	Clostridiales_o_Group3	Firmicutes	Clostridia	Clostridiales				0	0	0	0	0	0	0	0	0	0	0	0	0	0	0	0	0
pellets_co_bin.355	51	Ruminococcaceae_f_Group6	Firmicutes	Clostridia	Clostridiales	Ruminococcaceae			0	0	0	0	0	0	0	0	0	0	0	0	0	0	0	0	0
pellets_co_bin.364	10	Verrucomicrobia_p_Group	Verrucomicrobia	;Verrucomicrobiae	Verrucomicrobiales	Akkermansiaceae			0	0	0	0	0	0	0	0	0	0	0	0	0	0	0	0	0
pellets_co_bin.371	5	Gastranaerophilaceae_f_Group	Cyanobacteria	Melainabacteria	Gastranaerophilales	Gastranaerophilaceae			0	0	0	0	0	0	0	0	0	0	0	0	0	0	0	0	0
pellets_co_bin.380	17	Bacteroidales_o_Group4	Bacteroidetes	Bacteroidia	Bacteroidales	Tannerellaceae	Parabacteroides	distasonis	0	0	0	0	0	0	0	0	0	0	0	0	0	0	0	0	0
pellets_co_bin.381	51	Ruminococcaceae_f_Group6	Firmicutes	Clostridia	Clostridiales	Ruminococcaceae			0	0	0	0	0	0	0	0	0	0	0	0	0	0	0	0	0
pellets_co_bin.382	51	Ruminococcaceae_f_Group6	Firmicutes	Clostridia	Clostridiales	Ruminococcaceae			0	0	0	0	0	0	0	0	0	0	0	0	0	0	0	0	0
pellets_co_bin.385	24	Firmicutes_p_Group	Firmicutes						0	0	0	0	0	0	0	0	0	0	0	0	0	0	0	0	0
pellets_co_bin.386	51	Ruminococcaceae_f_Group6	Firmicutes	Clostridia	Clostridiales	Ruminococcaceae			0	0	0	0	0	0	0	0	0	0	0	0	0	0	0	0	0
pellets_co_bin.397	47	Ruminococcaceae_f_Group3	Firmicutes	Clostridia	Clostridiales	Ruminococcaceae			0	0	0	0	0	0	0	0	0	0	0	0	0	0	0	0	0
pellets_co_bin.405	32	Lachnospiraceae_f_Group1	Firmicutes	Clostridia	Clostridiales	Lachnospiraceae			0	0	0	0	0	0	0	0	0	0	0	0	0	0	0	0	0
pellets_co_bin.410	37	Lachnospiraceae_f_Group4	Firmicutes	Clostridia	Clostridiales	Lachnospiraceae			0	0	0	0	0	0	0	0	0	0	0	0	0	0	0	0	0
pellets_co_bin.416	7	Proteobacteria_p_Group	Proteobacteria	Alphaproteobacteria					0	0	0	0	0	0	0	0	0	0	0	0	0	0	0	0	0
pellets_co_bin.424	47	Ruminococcaceae_f_Group3	Firmicutes	Clostridia	Clostridiales	Ruminococcaceae			0	0	0	0	0	0	0	0	0	0	0	0	0	0	0	0	0
pellets_co_bin.425	46	Ruminococcaceae_f_Group2	Firmicutes	Clostridia	Clostridiales	Ruminococcaceae			0	0	0	0	0	0	0	0	0	0	0	0	0	0	0	0	0
pellets_co_bin.428	48	Ruminococcaceae_f_Group4	Firmicutes	Clostridia	Clostridiales	Ruminococcaceae			0	0	0	0	0	0	0	0	0	0	0	0	0	0	0	0	0
pellets_co_bin.44	48	Ruminococcaceae_f_Group4	Firmicutes	Clostridia	Clostridiales	Ruminococcaceae			0	0	0	0	0	0	0	0	0	0	0	0	0	0	0	0	0
pellets_co_bin.446	47	Ruminococcaceae_f_Group3	Firmicutes	Clostridia	Clostridiales	Ruminococcaceae			0	0	0	0	0	0	0	0	0	0	0	0	0	0	0	0	0
pellets_co_bin.479	51	Ruminococcaceae_f_Group6	Firmicutes	Clostridia	Clostridiales	Ruminococcaceae			0	0	0	0	0	0	0	0	0	0	0	0	0	0	0	0	0
pellets_co_bin.480	37	Lachnospiraceae_f_Group4	Firmicutes	Clostridia	Clostridiales	Lachnospiraceae			0	0	0	0	0	0	0	0	0	0	0	0	0	0	0	0	0
pellets_co_bin.487	12	Spirochaetes_p_Group	Spirochaetes	Spirochaetia	Spirochaetales	Spirochaetaceae	Treponema	bryantii	0	0	0	0	0	0	0	0	0	0	0	0	0	0	0	0	0
pellets_co_bin.494	51	Ruminococcaceae_f_Group6	Firmicutes	Clostridia	Clostridiales	Ruminococcaceae			0	0	0	0	0	0	0	0	0	0	0	0	0	0	0	0	0
pellets_co_bin.504	47	Ruminococcaceae_f_Group3	Firmicutes	Clostridia	Clostridiales	Ruminococcaceae			0	0	0	0	0	0	0	0	0	0	0	0	0	0	0	0	0
pellets_co_bin.521	24	Firmicutes_p_Group	Firmicutes						0	0	0	0	0	0	0	0	0	0	0	0	0	0	0	0	0
pellets_co_bin.542	51	Ruminococcaceae_f_Group6	Firmicutes	Clostridia	Clostridiales	Ruminococcaceae			0	0	0	0	0	0	0	0	0	0	0	0	0	0	0	0	0
pellets_co_bin.544	51	Ruminococcaceae_f_Group6	Firmicutes	Clostridia	Clostridiales	Ruminococcaceae			0	0	0	0	0	0	0	0	0	0	0	0	0	0	0	0	0
pellets_co_bin.546	7	Proteobacteria_p_Group	Proteobacteria	Alphaproteobacteria					0	0	0	0	0	0	0	0	0	0	0	0	0	0	0	0	0
pellets_co_bin.552	16	Bacteroidales_o_Group3	Bacteroidetes	Bacteroidia	Bacteroidales				0	0	0	0	0	0	0	0	0	0	0	0	0	0	0	0	0
pellets_co_bin.562	24	Firmicutes_p_Group	Firmicutes						0	0	0	0	0	0	0	0	0	0	0	0	0	0	0	0	0
pellets_co_bin.57	11	Lentisphaerae_p_Group	Lentisphaerae						0	0	0	0	0	0	0	0	0	0	0	0	0	0	0	0	0
pellets_co_bin.571	51	Ruminococcaceae_f_Group6	Firmicutes	Clostridia	Clostridiales	Ruminococcaceae			0	0	0	0	0	0	0	0	0	0	0	0	0	0	0	0	0
pellets_co_bin.576	44	Clostridiales_o_Group4	Firmicutes	Clostridia	Clostridiales				0	0	0	0	0	0	0	0	0	0	0	0	0	0	0	0	0
pellets_co_bin.577	46	Ruminococcaceae_f_Group2	Firmicutes	Clostridia	Clostridiales	Ruminococcaceae			0	0	0	0	0	0	0	0	0	0	0	0	0	0	0	0	0
pellets_co_bin.580	47	Ruminococcaceae_f_Group3	Firmicutes	Clostridia	Clostridiales	Ruminococcaceae			0	0	0	0	0	0	0	0	0	0	0	0	0	0	0	0	0
pellets_co_bin.60	51	Ruminococcaceae_f_Group6	Firmicutes	Clostridia	Clostridiales	Ruminococcaceae			0	0	0	0	0	0	0	0	0	0	0	0	0	0	0	0	0
pellets_co_bin.603	51	Ruminococcaceae_f_Group6	Firmicutes	Clostridia	Clostridiales	Ruminococcaceae			0	0	0	0	0	0	0	0	0	0	0	0	0	0	0	0	0
pellets_co_bin.609	21	Rikenellaceae_f_Group	Bacteroidetes	Bacteroidia	Bacteroidales	Rikenellaceae			0	0	0	0	0	0	0	0	0	0	0	0	0	0	0	0	0
pellets_co_bin.639	16	Bacteroidales_o_Group3	Bacteroidetes	Bacteroidia	Bacteroidales				0	0	0	0	0	0	0	0	0	0	0	0	0	0	0	0	0
pellets_co_bin.644	50	Ruminococcaceae_f_Group5	Firmicutes	Clostridia	Clostridiales	Ruminococcaceae			0	0	0	0	0	0	0	0	0	0	0	0	0	0	0	0	0
pellets_co_bin.669	51	Ruminococcaceae_f_Group6	Firmicutes	Clostridia	Clostridiales	Ruminococcaceae			0	0	0	0	0	0	0	0	0	0	0	0	0	0	0	0	0
pellets_co_bin.670	45	Ruminococcaceae_f_Group1	Firmicutes	Clostridia	Clostridiales	Ruminococcaceae			0	0	0	0	0	0	0	0	0	0	0	0	0	0	0	0	0
pellets_co_bin.681	51	Ruminococcaceae_f_Group6	Firmicutes	Clostridia	Clostridiales	Ruminococcaceae			0	0	0	0	0	0	0	0	0	0	0	0	0	0	0	0	0
pellets_co_bin.690	5	Gastranaerophilaceae_f_Group	Cyanobacteria	Melainabacteria	Gastranaerophilales	Gastranaerophilaceae			0	0	0	0	0	0	0	0	0	0	0	0	0	0	0	0	0
pellets_co_bin.697	51	Ruminococcaceae_f_Group6	Firmicutes	Clostridia	Clostridiales	Ruminococcaceae			0	0	0	0	0	0	0	0	0	0	0	0	0	0	0	0	0
pellets_co_bin.698	51	Ruminococcaceae_f_Group6	Firmicutes	Clostridia	Clostridiales	Ruminococcaceae			0	0	0	0	0	0	0	0	0	0	0	0	0	0	0	0	0
pellets_co_bin.713	50	Ruminococcaceae_f_Group5	Firmicutes	Clostridia	Clostridiales	Ruminococcaceae			0	0	0	0	0	0	0	0	0	0	0	0	0	0	0	0	0
pellets_co_bin.724	42	Clostridiales_o_Group2	Firmicutes	Clostridia	Clostridiales				0	0	0	0	0	0	0	0	0	0	0	0	0	0	0	0	0
pellets_co_bin.727	48	Ruminococcaceae_f_Group4	Firmicutes	Clostridia	Clostridiales	Ruminococcaceae			0	0	0	0	0	0	0	0	0	0	0	0	0	0	0	0	0
pellets_co_bin.738	44	Clostridiales_o_Group4	Firmicutes	Clostridia	Clostridiales				0	0	0	0	0	0	0	0	0	0	0	0	0	0	0	0	0
pellets_co_bin.741	48	Ruminococcaceae_f_Group4	Firmicutes	Clostridia	Clostridiales	Ruminococcaceae			0	0	0	0	0	0	0	0	0	0	0	0	0	0	0	0	0
pellets_co_bin.745	51	Ruminococcaceae_f_Group6	Firmicutes	Clostridia	Clostridiales	Ruminococcaceae			0	0	0	0	0	0	0	0	0	0	0	0	0	0	0	0	0
pellets_co_bin.751	51	Ruminococcaceae_f_Group6	Firmicutes	Clostridia	Clostridiales	Ruminococcaceae			0	0	0	0	0	0	0	0	0	0	0	0	0	0	0	0	0
pellets_co_bin.789	51	Ruminococcaceae_f_Group6	Firmicutes	Clostridia	Clostridiales	Ruminococcaceae			0	0	0	0	0	0	0	0	0	0	0	0	0	0	0	0	0
pellets_co_bin.792	51	Ruminococcaceae_f_Group6	Firmicutes	Clostridia	Clostridiales	Ruminococcaceae			0	0	0	0	0	0	0	0	0	0	0	0	0	0	0	0	0
pellets_co_bin.794	16	Bacteroidales_o_Group3	Bacteroidetes	Bacteroidia	Bacteroidales				0	0	0	0	0	0	0	0	0	0	0	0	0	0	0	0	0
pellets_co_bin.799	24	Firmicutes_p_Group	Firmicutes						0	0	0	0	0	0	0	0	0	0	0	0	0	0	0	0	0
pellets_co_bin.809	51	Ruminococcaceae_f_Group6	Firmicutes	Clostridia	Clostridiales	Ruminococcaceae			0	0	0	0	0	0	0	0	0	0	0	0	0	0	0	0	0
pellets_co_bin.810	46	Ruminococcaceae_f_Group2	Firmicutes	Clostridia	Clostridiales	Ruminococcaceae			0	0	0	0	0	0	0	0	0	0	0	0	0	0	0	0	0
pellets_co_bin.812	51	Ruminococcaceae_f_Group6	Firmicutes	Clostridia	Clostridiales	Ruminococcaceae			0	0	0	0	0	0	0	0	0	0	0	0	0	0	0	0	0
pellets_co_bin.84	51	Ruminococcaceae_f_Group6	Firmicutes	Clostridia	Clostridiales	Ruminococcaceae			0	0	0	0	0	0	0	0	0	0	0	0	0	0	0	0	0
pellets_co_bin.844	51	Ruminococcaceae_f_Group6	Firmicutes	Clostridia	Clostridiales	Ruminococcaceae			0	0	0	0	0	0	0	0	0	0	0	0	0	0	0	0	0
pellets_co_bin.849	51	Ruminococcaceae_f_Group6	Firmicutes	Clostridia	Clostridiales	Ruminococcaceae			0	0	0	0	0	0	0	0	0	0	0	0	0	0	0	0	0
pellets_co_bin.85	46	Ruminococcaceae_f_Group2	Firmicutes	Clostridia	Clostridiales	Ruminococcaceae			0	0	0	0	0	0	0	0	0	0	0	0	0	0	0	0	0
pellets_co_bin.86	42	Clostridiales_o_Group2	Firmicutes	Clostridia	Clostridiales				0	0	0	0	0	0	0	0	0	0	0	0	0	0	0	0	0
pellets_co_bin.862	50	Ruminococcaceae_f_Group5	Firmicutes	Clostridia	Clostridiales	Ruminococcaceae			0	0	0	0	0	0	0	0	0	0	0	0	0	0	0	0	0
pellets_co_bin.87	43	Clostridiales_o_Group3	Firmicutes	Clostridia	Clostridiales				0	0	0	0	0	0	0	0	0	0	0	0	0	0	0	0	0
pellets_co_bin.872	39	Lachnospiraceae_f_Group6	Firmicutes	Clostridia	Clostridiales	Lachnospiraceae			0	0	0	0	0	0	0	0	0	0	0	0	0	0	0	0	0
pellets_co_bin.878	46	Ruminococcaceae_f_Group2	Firmicutes	Clostridia	Clostridiales	Ruminococcaceae			0	0	0	0	0	0	0	0	0	0	0	0	0	0	0	0	0
pellets_co_bin.88	51	Ruminococcaceae_f_Group6	Firmicutes	Clostridia	Clostridiales	Ruminococcaceae			0	0	0	0	0	0	0	0	0	0	0	0	0	0	0	0	0
pellets_co_bin.881	5	Gastranaerophilaceae_f_Group	Cyanobacteria	Melainabacteria	Gastranaerophilales	Gastranaerophilaceae			0	0	0	0	0	0	0	0	0	0	0	0	0	0	0	0	0
pellets_co_bin.885	51	Ruminococcaceae_f_Group6	Firmicutes	Clostridia	Clostridiales	Ruminococcaceae			0	0	0	0	0	0	0	0	0	0	0	0	0	0	0	0	0
pellets_co_bin.886	46	Ruminococcaceae_f_Group2	Firmicutes	Clostridia	Clostridiales	Ruminococcaceae			0	0	0	0	0	0	0	0	0	0	0	0	0	0	0	0	0
pellets_co_bin.904	31	Clostridiales_o_Group1	Firmicutes	Clostridia	Clostridiales				0	0	0	0	0	0	0	0	0	0	0	0	0	0	0	0	0
pellets_co_bin.906	26	Erysipelotrichaceae_f_Group2	Firmicutes	Erysipelotrichia	Erysipelotrichales	Erysipelotrichaceae			0	0	0	0	0	0	0	0	0	0	0	0	0	0	0	0	0
pellets_co_bin.91	44	Clostridiales_o_Group4	Firmicutes	Clostridia	Clostridiales				0	0	0	0	0	0	0	0	0	0	0	0	0	0	0	0	0
pellets_co_bin.914	43	Clostridiales_o_Group3	Firmicutes	Clostridia	Clostridiales				0	0	0	0	0	0	0	0	0	0	0	0	0	0	0	0	0
pellets_co_bin.922	51	Ruminococcaceae_f_Group6	Firmicutes	Clostridia	Clostridiales	Ruminococcaceae			0	0	0	0	0	0	0	0	0	0	0	0	0	0	0	0	0
pellets_co_bin.928	51	Ruminococcaceae_f_Group6	Firmicutes	Clostridia	Clostridiales	Ruminococcaceae			0	0	0	0	0	0	0	0	0	0	0	0	0	0	0	0	0
pellets_co_bin.946	11	Lentisphaerae_p_Group	Lentisphaerae						0	0	0	0	0	0	0	0	0	0	0	0	0	0	0	0	0
pellets_co_bin.949	5	Gastranaerophilaceae_f_Group	Cyanobacteria	Melainabacteria	Gastranaerophilales	Gastranaerophilaceae			0	0	0	0	0	0	0	0	0	0	0	0	0	0	0	0	0
pellets_co_bin.958	49	Ruminococcus_g_Group	Firmicutes	Clostridia	Clostridiales	Ruminococcaceae	Ruminococcus		0	0	0	0	0	0	0	0	0	0	0	0	0	0	0	0	0
pellets_co_bin.962	46	Ruminococcaceae_f_Group2	Firmicutes	Clostridia	Clostridiales	Ruminococcaceae			0	0	0	0	0	0	0	0	0	0	0	0	0	0	0	0	0
pellets_co_bin.971	45	Ruminococcaceae_f_Group1	Firmicutes	Clostridia	Clostridiales	Ruminococcaceae			0	0	0	0	0	0	0	0	0	0	0	0	0	0	0	0	0
pellets_co_bin.979	51	Ruminococcaceae_f_Group6	Firmicutes	Clostridia	Clostridiales	Ruminococcaceae			0	0	0	0	0	0	0	0	0	0	0	0	0	0	0	0	0
pellets_co_bin.984	51	Ruminococcaceae_f_Group6	Firmicutes	Clostridia	Clostridiales	Ruminococcaceae			0	0	0	0	0	0	0	0	0	0	0	0	0	0	0	0	0
pellets_co_bin.988	51	Ruminococcaceae_f_Group6	Firmicutes	Clostridia	Clostridiales	Ruminococcaceae			0	0	0	0	0	0	0	0	0	0	0	0	0	0	0	0	0
ps_g5g10_co_megahit_bin.10	51	Ruminococcaceae_f_Group6	Firmicutes	Clostridia	Clostridiales	Ruminococcaceae			0	0	0	0	0	0	0	0	0	0	0	0	0	0	0	0	0
ps_g5g10_co_spades_bin.12	1	Thermoplasmata_c_Group	Euryarchaeota	Thermoplasmata					0	0	0	0	0	0	0	0	0	0	0	0	0	0	0	0	0
ps_g5g10_co_spades_bin.27	1	Thermoplasmata_c_Group	Euryarchaeota	Thermoplasmata					0	0	0	0	0	0	0	0	0	0	0	0	0	0	0	0	0
ps_g5g10_co_spades_bin.4	3	Methanobrevibacter_g_Group	Euryarchaeota	Methanobacteria	Methanomicrobiales	Methanobacteriaceae	Methanobrevibacter	olleyae	0	0	0	0	0	0	0	0	0	0	0	0	0	0	0	0	0
rg0r2_cm_bin.109	26	Erysipelotrichaceae_f_Group2	Firmicutes	Erysipelotrichia	Erysipelotrichales	Erysipelotrichaceae			0	0	0	0	0	0	0	0	0	0	0	0	0	0	0	0	0
rg0r2_cm_bin.130	6	Actinobacteria_p_Group	Actinobacteria	Coriobacteria	Eggerthellales	Eggerthellaceae			0	0	0	0	0	0	0	0	0	0	0	0	0	0	0	0	0
rg0r2_cm_bin.168	14	Bacteroidales_o_Group1	Bacteroidetes	Bacteroidia	Bacteroidales				0	0	0	0	0	0	0	0	0	0	0	0	0	0	0	0	0
rg0r2_cm_bin.174	33	Lachnospiraceae_f_Group2	Firmicutes	Clostridia	Clostridiales	Clostridiaceae			0	0	0	0	0	0	0	0	0	0	0	0	0	0	0	0	0
rg0r2_cm_bin.176	50	Ruminococcaceae_f_Group5	Firmicutes	Clostridia	Clostridiales	Ruminococcaceae			0	0	0	0	0	0	0	0	0	0	0	0	0	0	0	0	0
rg0r2_cm_bin.188	26	Erysipelotrichaceae_f_Group2	Firmicutes	Erysipelotrichia	Erysipelotrichales	Erysipelotrichaceae			0	0	0	0	0	0	0	0	0	0	0	0	0	0	0	0	0
rg0r2_cm_bin.195	48	Ruminococcaceae_f_Group4	Firmicutes	Clostridia	Clostridiales	Ruminococcaceae			0	0	0	0	0	0	0	0	0	0	0	0	0	0	0	0	0
rg0r2_cm_bin.200	33	Lachnospiraceae_f_Group2	Firmicutes	Clostridia	Clostridiales	Lachnospiraceae	Sarcina		0	0	0	0	0	0	0	0	0	0	0	0	0	0	0	0	0
rg0r2_cm_bin.201	43	Clostridiales_o_Group3	Firmicutes	Clostridia	Clostridiales				0	0	0	0	0	0	0	0	0	0	0	0	0	0	0	0	0
rg0r2_cm_bin.220	43	Clostridiales_o_Group3	Firmicutes	Clostridia	Clostridiales				0	0	0	0	0	0	0	0	0	0	0	0	0	0	0	0	0
rg0r2_cm_bin.227	50	Ruminococcaceae_f_Group5	Firmicutes	Clostridia	Clostridiales	Ruminococcaceae			0	0	0	0	0	0	0	0	0	0	0	0	0	0	0	0	0
rg0r2_cm_bin.56	33	Lachnospiraceae_f_Group2	Firmicutes	Clostridia	Clostridiales	Lachnospiraceae	Sarcina		0	0	0	0	0	0	0	0	0	0	0	0	0	0	0	0	0
rg0r2_cm_bin.83	50	Ruminococcaceae_f_Group5	Firmicutes	Clostridia	Clostridiales	Ruminococcaceae			0	0	0	0	0	0	0	0	0	0	0	0	0	0	0	0	0
rg0r3_bin.21	40	Lachnospiraceae_f_Group7	Firmicutes	Clostridia	Clostridiales	Lachnospiraceae			0	0	0	0	0	0	0	0	0	0	0	0	0	0	0	0	0
rg0r3_bin.33	40	Lachnospiraceae_f_Group7	Firmicutes	Clostridia	Clostridiales	Lachnospiraceae		G11	0	0	0	0	0	0	0	0	0	0	0	0	0	0	0	0	0
rg0r3_bin.4	37	Lachnospiraceae_f_Group4	Firmicutes	Clostridia	Clostridiales	Lachnospiraceae			0	0	0	0	0	0	0	0	0	0	0	0	0	0	0	0	0
rg0r3_bin.40	39	Lachnospiraceae_f_Group6	Firmicutes	Clostridia	Clostridiales	Lachnospiraceae			0	0	0	0	0	0	0	0	0	0	0	0	0	0	0	0	0
rg0r3_bin.54	15	Bacteroidales_o_Group2	Bacteroidetes	Bacteroidia	Bacteroidales				0	0	0	0	0	0	0	0	0	0	0	0	0	0	0	0	0
rg0r3_bin.56	19	Prevotella_g_Group	Bacteroidetes	Bacteroidia	Bacteroidales	Prevotellaceae	Prevotella		0	0	0	0	0	0	0	0	0	0	0	0	0	0	0	0	0
rg0r3_bin.65	50	Ruminococcaceae_f_Group5	Firmicutes	Clostridia	Clostridiales	Ruminococcaceae			0	0	0	0	0	0	0	0	0	0	0	0	0	0	0	0	0
rg0r3_ps_bin.2	3	Methanobrevibacter_g_Group	Euryarchaeota	Methanobacteria	Methanomicrobiales	Methanobacteriaceae	Methanobrevibacter	millerae	0	0	0	0	0	0	0	0	0	0	0	0	0	0	0	0	0
rg10r2_cm_bin.2	22	Bacillales_o_Group	Firmicutes	Bacilli	Bacillales	Staphylococcaceae	Staphylococcus	xylosus	0	0	0	0	0	0	0	0	0	0	0	0	0	0	0	0	0
rg10r3_bin.3	36	Paenibacillaceae_f_Group	Firmicutes	Bacilli	Bacillales	Paenibacillaceae			0	0	0	0	0	0	0	0	0	0	0	0	0	0	0	0	0
rg10r3_bin.41	41	Butyrivibrio_g_Group	Firmicutes	Clostridia	Clostridiales	Lachnospiraceae	Butyrivibrio		0	0	0	0	0	0	0	0	0	0	0	0	0	0	0	0	0
rg10r3_bin.51	20	Bacteroidales_o_Group5	Bacteroidetes	Bacteroidia	Bacteroidales			Closet balst hit to rpS3 was Bacteroidales bacterium WCE2008 (76% identity)	0	0	0	0	0	0	0	0	0	0	0	0	0	0	0	0	0
rg10r3_bin.55	19	Prevotella_g_Group	Bacteroidetes	Bacteroidia	Bacteroidales	Prevotellaceae	Prevotella		0	0	0	0	0	0	0	0	0	0	0	0	0	0	0	0	0
rg10r3_bin.65	38	Lachnospiraceae_f_Group5	Firmicutes	Clostridia	Clostridiales	Lachnospiraceae	Pseudobutyrivibrio	ruminis	0	0	0	0	0	0	0	0	0	0	0	0	0	0	0	0	0
rg10r3_bin.72	20	Bacteroidales_o_Group5	Bacteroidetes	Bacteroidia	Bacteroidales				0	0	0	0	0	0	0	0	0	0	0	0	0	0	0	0	0
rg10r3_bin.74	1	Thermoplasmata_c_Group	Euryarchaeota	Thermoplasmata					0	0	0	0	0	0	0	0	0	0	0	0	0	0	0	0	0
rg5r3_bin.20	50	Ruminococcaceae_f_Group5	Firmicutes	Clostridia	Clostridiales	Ruminococcaceae			0	0	0	0	0	0	0	0	0	0	0	0	0	0	0	0	0
rg5r3_bin.26	50	Ruminococcaceae_f_Group5	Firmicutes	Clostridia	Clostridiales	Ruminococcaceae			0	0	0	0	0	0	0	0	0	0	0	0	0	0	0	0	0
rg5r3_bin.29	41	Butyrivibrio_g_Group	Firmicutes	Clostridia	Clostridiales	Lachnospiraceae	Butyrivibrio		0	0	0	0	0	0	0	0	0	0	0	0	0	0	0	0	0
rg5r3_bin.60	28	Negativicutes_c_Group	Firmicutes	Negativicutes	Selenomonadales	Selenomonadaceae	Anaerovibrio		0	0	0	0	0	0	0	0	0	0	0	0	0	0	0	0	0
rg5r3_bin.63	47	Ruminococcaceae_f_Group3	Firmicutes	Clostridia	Clostridiales	Ruminococcaceae			0	0	0	0	0	0	0	0	0	0	0	0	0	0	0	0	0
rg5r3_bin.76	39	Lachnospiraceae_f_Group6	Firmicutes	Clostridia	Clostridiales	Lachnospiraceae			0	0	0	0	0	0	0	0	0	0	0	0	0	0	0	0	0
rg5r3_bin.77	30	Clostridium_g_Group	Firmicutes	Clostridia	Clostridiales	Clostridiaceae	Clostridium	cochlearium NLAE-zl-C224	0	0	0	0	0	0	0	0	0	0	0	0	0	0	0	0	0
xg0r1_bin.10	41	Butyrivibrio_g_Group	Firmicutes	Clostridia	Clostridiales	Lachnospiraceae	Butyrivibrio		0	0	0	0	0	0	0	0	0	0	0	0	0	0	0	0	0
xg0r1_bin.13	32	Lachnospiraceae_f_Group1	Firmicutes	Clostridia	Clostridiales	Lachnospiraceae		JC7	0	0	0	0	0	0	0	0	0	0	0	0	0	0	0	0	0
xg0r1_bin.22	50	Ruminococcaceae_f_Group5	Firmicutes	Clostridia	Clostridiales	Ruminococcaceae			0	0	0	0	0	0	0	0	0	0	0	0	0	0	0	0	0
xg0r1_bin.32	7	Proteobacteria_p_Group	Proteobacteria	Gammaproteobacteria	Enterobacterales	Enterobacteriaceae	Escherichia	coli	0	0	0	0	0	0	0	0	0	0	0	0	0	0	0	0	0
xg0r2_bin.17	18	Bacteroidaceae_f_Group	Bacteroidetes	Bacteroidia	Bacteroidales	Bacteroidaceae	Bacteroides		0	0	0	0	0	0	0	0	0	0	0	0	0	0	0	0	0
xg0r2_bin.20	30	Clostridium_g_Group	Firmicutes	Clostridia	Clostridiales	Clostridiaceae	Clostridium	butyricum	0	0	0	0	0	0	0	0	0	0	0	0	0	0	0	0	0
xg0r2_bin.34	32	Lachnospiraceae_f_Group1	Firmicutes	Clostridia	Clostridiales	Lachnospiraceae	Cellulosilyticum		0	0	0	0	0	0	0	0	0	0	0	0	0	0	0	0	0
xg0r2_bin.7	28	Negativicutes_c_Group	Firmicutes	Negativicutes	Selenomonadales	Selenomonadaceae	Selenomonas	ruminantium	0	0	0	0	0	0	0	0	0	0	0	0	0	0	0	0	0
xg0r3_ps_bin.28	31	Clostridiales_o_Group1	Firmicutes	Clostridia	Clostridiales				0	0	0	0	0	0	0	0	0	0	0	0	0	0	0	0	0
xg0r3_ps_bin.46	50	Ruminococcaceae_f_Group5	Firmicutes	Clostridia	Clostridiales	Ruminococcaceae			0	0	0	0	0	0	0	0	0	0	0	0	0	0	0	0	0
xg0r3_ps_bin.50	31	Clostridiales_o_Group1	Firmicutes	Clostridia	Clostridiales				0	0	0	0	0	0	0	0	0	0	0	0	0	0	0	0	0
xg10r1_bin.7	23	Lactobacillales_o_Group	Firmicutes	Bacilli	Lactobacillales	Streptococcaceae	Streptococcus	equinus	0	0	0	0	0	0	0	0	0	0	0	0	0	0	0	0	0
xg4r3_ps_bin.10	3	Methanobrevibacter_g_Group	Euryarchaeota	Methanobacteria	Methanomicrobiales	Methanobacteriaceae	Methanobrevibacter	sp. YE315	0	0	0	0	0	0	0	0	0	0	0	0	0	0	0	0	0
xg4r3_ps_bin.17	3	Methanobrevibacter_g_Group	Euryarchaeota	Methanobacteria	Methanomicrobiales	Methanobacteriaceae	Methanobrevibacter		0	0	0	0	0	0	0	0	0	0	0	0	0	0	0	0	0
xylan_g5g10_co_bin.6	23	Lactobacillales_o_Group	Firmicutes	Bacilli	Lactobacillales	Enterococcaceae	Enterococcus	faecium	0	0	0	0	0	0	0	0	0	0	0	0	0	0	0	0	0

## Sheet: CAZymes_eukMAG_with_Dockerin
eukMAG_ID	GH16	GH5	GH6	PL3	PL1	GH10	GH11	GH3	GH8	GH9	GH30	CE4	GH48	GH45	GH26	GH43
ag0r1_ps_bin.50	4	20	15	2	1	17	22	0	2	13	2	2	8	9	7	10
ag0r1_ps_bin.53	0	10	12	0	0	12	7	2	1	7	1	1	4	9	5	7
ag0r2_cm_bin.1_171	4	19	21	2	1	19	38	2	2	13	2	4	14	11	7	10
ag10r2_cm_bin.2	1	12	22	0	0	14	12	2	1	7	2	1	4	17	6	10
ag5r2_cm_bin.1	0	16	16	0	0	16	9	2	1	7	1	1	4	15	7	9
bg0r3_ps_bin.50	1	19	14	1	1	16	24	2	3	14	4	2	10	15	5	14
bg10r2_cm_bin.4	2	20	24	0	0	20	20	2	1	8	2	3	4	15	10	13
bg10r3_ps_bin.3	0	10	15	0	0	11	10	2	1	5	1	2	8	14	9	7
bg5r2_cm_bin.2	1	18	23	0	0	14	18	1	1	10	1	3	5	18	8	9
bg5r3_ps_bin.9	2	6	10	0	0	11	12	2	1	6	0	3	9	9	5	10
rg0r2_cm_bin.197	1	16	16	2	1	12	12	0	2	10	2	1	5	9	5	10
rg0r2_cm_bin.24	3	18	18	0	0	15	26	4	1	12	2	1	14	12	7	14
rg0r3_ps_bin.10_13	1	9	7	0	0	12	6	0	1	7	0	2	4	11	5	6
rg0r3_ps_bin.6	4	21	16	2	1	18	21	0	2	15	2	2	9	9	8	12
rg10r2_cm_bin.4	2	18	21	0	0	13	17	2	1	9	1	3	7	15	9	10
rg10r3_ps_bin.3	0	10	7	0	0	10	9	1	1	5	0	1	5	10	2	5
rg5r2_cm_bin.2	2	15	26	0	0	14	19	2	1	12	1	4	7	17	12	12
xg0r3_ps_bin.26	1	7	7	2	0	5	5	1	1	8	3	0	7	7	2	11
