# Supplementary material for: Genomic and functional analyses of fungal and bacterial consortia that enable lignocellulose breakdown in goat gut microbiomes
Source: Nat Microbiol. 2021 Feb 1;6(4):499–511. doi: 10.1038/s41564-020-00861-0 (PMC8007473; doi:10.1038/s41564-020-00861-0)
Supplement: Supplementary file 10 — Relative abundance of prokaryotic taxa in the source microbiome (pellets) and enrichment cultures at G10 quantified by the V4 region of the 16S rRNA gene. DADA2 was used to generate ASVs from raw sequencing data. Taxonomic assignment to ASVs was performed using the SILVA rRNA gene database v.132. This dataset includes six sheets. The first three sheets present data in the antibiotic-free, PS-treated (‘PS_Consortia’) and CM-treated (‘CM_Consortia’) enrichment cultures at the level of ‘ASV clusters’, which include ASVs clustered at the 97% similarity level by the UPARSE algorithm and serve as an operational taxonomic unit at a level between genus and species (see Supplementary Methods for details). These first three sheets are divided into a top part including all ASV clusters present in at least one of the enrichment cultures at G10 and a bottom part including the remaining ASV clusters. The undivided relative abundance and read numbers are included in the fourth and fifth sheets, respectively. The sixth sheet includes read numbers, the classification of ASVs into clusters and ASV sequences from samples including all batches (G0, G1, G3, G5, G8 and G10). [file 41564_2020_861_MOESM10_ESM.xlsx]

## Sheet: 1_Antibiotics-free_Consortia
Supplementary Data 7. Relative abundance of prokaryotic taxa in the source microbiome (pellets) and enrichment cultures at G10 quantified by the V4 region of the 16S rRNA gene. DADA2 was used to generate amplicon sequence variants (ASVs) from raw sequencing data. Taxonomic assignment to ASVs was performed using the SILVA ribosomal RNA gene database v132. This dataset includes six sheets. The firs…
The table below includes all ASV clusters that were present in at least one of the antibiotics-free enrichment cultures at G10
ASV_Cluster_ID	Kingdom	Phylum	Class	Order	Family	Genus	Pellet1	Pellet2	Pellet3	PelletDilute1	PelletDilute2	PelletDilute3	AG10R1	AG10R2	AG10R3	BG10R1	BG10R2	BG10R3	RG10R1	RG10R2	RG10R3	XG10R1	XG10R2	XG10R3
5	Bacteria	Firmicutes	Bacilli	Lactobacillales	Streptococcaceae	Streptococcus	0	0	0	0	0	0	0.270952	0.375847	0.22186	0.0751334	0	0.0749344	0.269267	0.293219	0.28478	0.0154186	0.00451826	0
56	Bacteria	Firmicutes	Clostridia	Clostridiales	Ruminococcaceae	Ruminococcaceae_UCG-014	0	0	0	0	0	0	0.125813	0	0.112764	0	0	0	0	0	0	0	0	0
2	Bacteria	Firmicutes	Clostridia	Clostridiales	Lachnospiraceae	Butyrivibrio_2	0	0	0	0	0	0	0.104565	0.0955741	0.116775	0.270898	0.172536	0	0.0678742	0.139047	0.111136	0	0	0
34	Bacteria	Firmicutes	Clostridia	Clostridiales	Lachnospiraceae	Lachnospiraceae_AC2044_group	0	0	0	0	0	0	0.0476893	0	0	0.158915	0.28796	0.0732493	0	0	0.0326869	0	0	0
116	Bacteria	Bacteroidetes	Bacteroidia	Bacteroidales	p-251-o5	Bacteroidales_p-251-o5_family	0	0	0	0	0	0	0.0463804	0	0.027239	0	0	0	0	0	0	0	0	0
136	Bacteria	Firmicutes	Bacilli	Lactobacillales	Streptococcaceae	Streptococcus	0	0	0	0	0	0	0.042454	0	0	0	0	0	0.131259	0	0	0	0	0
20	Bacteria	Firmicutes	Clostridia	Clostridiales	Lachnospiraceae	Oribacterium	0	0	0	0	0	0	0.0410457	0	0.0887569	0.0474646	0.0417707	0.0270771	0.0179661	0	0.0207048	0	0	0
42	Bacteria	Firmicutes	Clostridia	Clostridiales	Lachnospiraceae	Lachnospiraceae_family	0	0	0	0	0	0	0.0381216	0	0.054938	0	0.0141034	0	0.0622995	0.0362894	0	0	0	0
10	Bacteria	Bacteroidetes	Bacteroidia	Bacteroidales	Prevotellaceae	Prevotella_1	0	0	0	0	0	0	0.0318177	0.0399657	0.0334739	0.0722506	0.136978	0.121718	0.0436683	0.0399044	0.042594	0	0	0
77	Bacteria	Proteobacteria	Gammaproteobacteria	Aeromonadales	Succinivibrionaceae	Succinivibrio	0	0	0	0	0	0	0.0289432	0.05898	0.0536221	0	0	0	0.0116188	0.0163839	0.0204661	0	0	0
16	Bacteria	Firmicutes	Clostridia	Clostridiales	Ruminococcaceae	Ruminococcus_1	0	0	0	0	0	0	0.0289101	0.0352854	0	0.0376019	0.0385745	0.0547219	0.0369396	0.0556352	0.0426216	0	0	0
11	Bacteria	Proteobacteria	Gammaproteobacteria	Enterobacteriales	Enterobacteriaceae	Escherichia/Shigella	0	0	0	0	0	0	0.0262759	0.0350236	0.0280951	0.0566458	0.0425598	0.0586508	0.0185138	0.040091	0.0213016	0	0	0
58	Bacteria	Firmicutes	Negativicutes	Selenomonadales	Veillonellaceae	Anaerovibrio	0	0	0	0	0	0	0.0205933	0.015067	0.0271368	0	0	0	0	0	0	0	0	0
12	Archaea	Euryarchaeota	Methanobacteria	Methanobacteriales	Methanobacteriaceae	Methanobrevibacter	0.00356948	0.00506576	0.00434587	0.00835485	0.00815559	0	0.0193673	0	0	0	0	0	0.0229344	0	0.0355241	0	0	0
45	Bacteria	Bacteroidetes	Bacteroidia	Bacteroidales	NA	Bacteroidales_Order	0	0	0	0	0	0	0.0180833	0.035411	0.0269963	0	0	0	0	0	0.00166189	0	0	0
31	Bacteria	Bacteroidetes	Bacteroidia	Bacteroidales	Rikenellaceae	RikenellaceaeU29-B03	0	0	0	0	0	0	0.017752	0.0356518	0.0260892	0	0	0.0248155	0	0	0	0	0	0
245	Bacteria	Tenericutes	Mollicutes	Mollicutes_RF39	NA	Mollicutes_RF39	0	0	0	0	0	0	0.0157307	0	0.0112815	0	0	0	0	0.00502595	0.00317688	0	0	0
241	Bacteria	Actinobacteria	Actinobacteria	Actinomycetales	Actinomycetaceae	Actinomyces	0	0	0	0	0	0	0.0101724	0.00416723	0.0118692	0	0	0	0	0	0	0	0	0
348	Bacteria	Actinobacteria	Coriobacteriia	Coriobacteriales	Eggerthellaceae	Denitrobacterium	0	0	0	0	0	0	0.00748018	0.0113814	0.0130063	0.0155186	0.0110669	0	0	0.00567897	0	0	0	0
485	Bacteria	Bacteroidetes	Bacteroidia	Bacteroidales	p-251-o5	Bacteroidales_p-251-o5_family	0.000860851	0	0	0	0.000810597	0	0.00748018	0	0.00926281	0	0	0	0.0113547	0	0	0	0	0
533	Bacteria	Firmicutes	Clostridia	Clostridiales	Ruminococcaceae	Ruminococcaceae_CAG-352	0	0	0	0	0	0	0.00739734	0	0.00958222	0	0	0	0.00444018	0	0	0	0	0
134	Bacteria	Firmicutes	Clostridia	Clostridiales	Lachnospiraceae	Coprococcus_2	0	0	0	0	0	0	0.00732279	0	0.0226779	0.0203677	0	0	0	0.0151361	0.0129279	0	0	0
64	Bacteria	Firmicutes	Clostridia	Clostridiales	Clostridiaceae_1	Clostridium_sensu_stricto_15	0	0	0	0	0	0	0.00727309	0.0320395	0.0136706	0	0	0.0459238	0.0367049	0.0572212	0.0379664	0	0	0
228	Bacteria	Firmicutes	Negativicutes	Selenomonadales	Veillonellaceae	Schwartzia	0	0	0	0	0	0	0.00708256	0.00960139	0.0101955	0.0044574	0.011836	0.0106074	0.00866521	0.0140983	0.00883282	0	0	0
238	Bacteria	Firmicutes	Clostridia	Clostridiales	Lachnospiraceae	Lachnospiraceae_XBB1006	0	0	0	0	0	0	0.00708256	0	0	0.0164978	0	0	0	0	0	0	0	0
538	Archaea	Euryarchaeota	Thermoplasmata	Methanomassiliicoccales	Methanomethylophilaceae	Methanomethylophilaceae_family	0	0	0	0	0	0	0.0037111	0	0	0	0	0	0	0	0	0	0	0
80	Bacteria	Firmicutes	Clostridia	Clostridiales	Ruminococcaceae	Ruminococcaceae_family	0	0	0	0	0	0	0.00328863	0.00671155	0.00452281	0	0	0	0	0.00320681	0.00594058	0	0	0
340	Bacteria	Firmicutes	Clostridia	Clostridiales	Ruminococcaceae	Ruminococcaceae_UCG-002	0	0	0	0	0	0	0.00283303	0.00576921	0	0	0	0	0	0	0	0	0	0
750	Bacteria	Actinobacteria	Coriobacteriia	Coriobacteriales	Eggerthellaceae	Eggerthellaceae_DNF00809	0	0	0	0	0	0	0.00217033	0	0	0	0	0	0	0	0	0	0	0
52	Archaea	Euryarchaeota	Methanobacteria	Methanobacteriales	Methanobacteriaceae	Methanosphaera	0	0.000256813	0	0.000439641	0	0	0.00115972	0	0	0	0	0	0	0	0	0	0	0
530	Bacteria	Firmicutes	Clostridia	Clostridiales	Ruminococcaceae	Ruminococcaceae_UCG-010	0	0	0	0	0	0	0.00105203	0	0	0	0	0	0	0	0	0	0	0
41	Bacteria	Firmicutes	Clostridia	Clostridiales	Lachnospiraceae	Butyrivibrio_2	0	0	0	0	0	0	0	0.0587706	0	0	0	0.034057	0	0	0	0	0	0
13	Bacteria	Firmicutes	Clostridia	Clostridiales	Lachnospiraceae	Lachnospiraceae_family	0	0	0	0	0	0	0	0.0368664	0.0546059	0	0	0.0930006	0.0897328	0.128074	0.102138	0	0	0
122	Bacteria	Firmicutes	Clostridia	Clostridiales	Lachnospiraceae	Butyrivibrio_2	0	0	0	0	0	0	0	0.0315998	0	0	0	0	0	0	0	0	0	0
3	Bacteria	Firmicutes	Clostridia	Clostridiales	Lachnospiraceae	Pseudobutyrivibrio	0	0	0	0	0	0	0	0.0160407	0	0.0774992	0.151122	0.203127	0	0.022436	0.0773744	0	0	0
70	Bacteria	Bacteroidetes	Bacteroidia	Bacteroidales	p-251-o5	Bacteroidales_p-251-o5_family	0	0.000807367	0	0.000585636	0	0.000816492	0	0.0153915	0	0.0111161	0.0342296	0	0	0.0123025	0	0	0	0
53	Bacteria	Bacteroidetes	Bacteroidia	Bacteroidales	NA	Bacteroidales_Order	0	0	0	0	0	0	0	0.0099888	0.0123036	0	0	0	0	0.013352	0.0115139	0	0	0
63	Bacteria	Firmicutes	Clostridia	Clostridiales	Lachnospiraceae	Lachnoclostridium	0.0213755	0	0	0	0	0	0	0.00916163	0	0	0	0	0	0	0	0	0	0
351	Bacteria	Tenericutes	Mollicutes	Mollicutes_RF39	NA	Mollicutes_RF39	0	0	0	0	0	0	0	0.00841823	0	0	0	0	0.00661138	0.00439625	0	0	0	0
309	Bacteria	Bacteroidetes	Bacteroidia	Bacteroidales	Bacteroidales_RF16_group	Bacteroidales_RF16_group_family	0	0	0	0	0	0	0	0.00812506	0.0052255	0	0	0	0	0	0	0	0	0
190	Bacteria	Spirochaetes	Spirochaetia	Spirochaetales	Spirochaetaceae	Treponema_2	0	0	0	0	0	0	0	0.00429288	0	0	0	0	0	0	0	0	0	0
166	Archaea	Euryarchaeota	Methanobacteria	Methanobacteriales	Methanobacteriaceae	Methanosphaera	0	0	0	0	0	0	0	0.00245008	0	0	0	0	0	0	0	0	0	0
363	Bacteria	Firmicutes	Clostridia	Clostridiales	Family_XI	Clostridiales_Family_XI	0	0	0	0	0	0	0	0.00241867	0.00353903	0	0	0	0.00263086	0	0	0	0	0
127	Bacteria	Bacteroidetes	Bacteroidia	Bacteroidales	Bacteroidaceae	Bacteroides	0	0	0	0	0	0	0	0	0.000511051	0.00463757	0	0.00361856	0	0	0	0	0	0
207	Bacteria	Proteobacteria	Deltaproteobacteria	Desulfovibrionales	Desulfovibrionaceae	Desulfovibrio	0	0	0	0	0	0	0	0	0	0.0315308	0.0112367	0	0	0	0	0	0	0
104	Bacteria	Tenericutes	Mollicutes	Mollicutes_RF39	NA	Mollicutes_RF39	0	0	0	0	0	0	0	0	0	0.0307944	0	0.0255783	0	0	0	0	0	0
336	Bacteria	Firmicutes	Clostridia	Clostridiales	Ruminococcaceae	Ruminococcus_1	0	0	0	0	0	0	0	0	0	0.0195295	0.0247907	0	0.0185627	0	0	0	0	0
25	Bacteria	Firmicutes	Clostridia	Clostridiales	Lachnospiraceae	Lachnospiraceae_family	0	0	0	0	0	0	0	0	0	0.0159887	0	0	0.0302402	0	0	0	0	0
69	Bacteria	Firmicutes	Clostridia	Clostridiales	Ruminococcaceae	Ruminococcaceae_family	0	0	0	0	0	0	0	0	0	0.0083586	0	0	0	0	0	0	0	0
217	Bacteria	Firmicutes	Clostridia	Clostridiales	Ruminococcaceae	Ruminococcaceae_UCG-002	0	0	0	0	0	0	0	0	0	0.00796691	0.0074612	0	0	0	0	0	0	0
39	Bacteria	Firmicutes	Clostridia	Clostridiales	Clostridiaceae_1	Clostridium_sensu_stricto_18	0	0	0	0	0	0	0	0	0	0.00657251	0.00617272	0.0147403	0	0	0	0	0	0
124	Bacteria	Firmicutes	Clostridia	Clostridiales	Family_XI	Sedimentibacter	0	0	0	0	0	0	0	0	0	0.00627482	0	0	0	0	0	0	0	0
298	Bacteria	Bacteroidetes	Bacteroidia	Bacteroidales	Muribaculaceae	Muribaculaceae_family	0	0	0	0	0	0	0	0	0	0.00307866	0	0	0	0	0	0	0	0
121	Bacteria	Firmicutes	Clostridia	Clostridiales	Clostridiaceae_1	Clostridium_sensu_stricto_7	0	0	0	0	0	0	0	0	0	0.00090088	0	0	0.0105528	0.0157775	0	0	0	0
214	Bacteria	Firmicutes	Clostridia	Clostridiales	Family_XIII	Anaerovorax	0	0	0	0	0	0	0	0	0	0	0.0048343	0	0	0	0	0	0	0
616	Bacteria	Firmicutes	Negativicutes	Selenomonadales	Veillonellaceae	Veillonellaceae_UCG-001	0	0	0	0	0	0	0	0	0	0	0.00276674	0	0	0	0	0	0	0
30	Bacteria	Firmicutes	Clostridia	NA	NA	Clostridia_Class	0	0	0	0	0	0	0	0	0	0	0	0.0692937	0	0	0	0	0	0
27	Bacteria	Firmicutes	Clostridia	Clostridiales	Ruminococcaceae	Ruminococcus_1	0.0188146	0.0151251	0.0200516	0.0205619	0.0224337	0.0241845	0	0	0	0	0	0.0289041	0	0.0250131	0.0232849	0	0	0
49	Bacteria	Bacteroidetes	Bacteroidia	Bacteroidales	Rikenellaceae	Rikenellaceae_RC9_gut_group	0	0	0	0	0	0	0	0	0	0	0	0.016931	0	0.0149029	0.0189052	0	0	0
302	Bacteria	Bacteroidetes	Bacteroidia	Bacteroidales	Prevotellaceae	Prevotellaceae_YAB2003_group	0	0	0	0	0	0	0	0	0	0	0	0.0160707	0.0210175	0	0	0	0	0
174	Bacteria	Bacteroidetes	Bacteroidia	Bacteroidales	NA	Bacteroidales_Order	0	0	0	0	0	0	0	0	0	0	0	0.00297999	0.00291448	0.00338173	0.0042695	0	0	0
171	Bacteria	Firmicutes	Clostridia	Clostridiales	Lachnospiraceae	Butyrivibrio_2	0	0	0	0	0	0	0	0	0	0	0	0	0.0557859	0	0	0	0	0
215	Bacteria	Firmicutes	Clostridia	Clostridiales	Lachnospiraceae	Lachnospiraceae_XPB1014_group	0	0	0	0	0	0	0	0	0	0	0	0	0.00855762	0.0170952	0.0230094	0	0	0
314	Bacteria	Kiritimatiellaeota	Kiritimatiellae	WCHB1-41	NA	Kiritimatiellae_WCHB1-41_Order	0	0.000323954	0	0	0	0	0	0	0	0	0	0	0.0057116	0.00944551	0	0	0	0
729	Bacteria	Firmicutes	Clostridia	Clostridiales	Lachnospiraceae	Lachnospiraceae_family	0	0	0	0	0	0	0	0	0	0	0	0	0.00334481	0	0	0	0	0
17	Bacteria	Firmicutes	Bacilli	Lactobacillales	Enterococcaceae	Enterococcus	0	0	0	0	0	0	0	0	0	0	0	0	0.000831312	0	0	0	0.230804	0.214005
48	Bacteria	Bacteroidetes	Bacteroidia	Bacteroidales	Prevotellaceae	Prevotellaceae_YAB2003_group	0	0	0	0	0	0	0	0	0	0	0	0	0	0.00895575	0	0	0	0
338	Bacteria	Bacteroidetes	Bacteroidia	Bacteroidales	Prevotellaceae	Prevotellaceae_UCG-003	0	0	0	0	0	0	0	0	0	0	0	0	0	0.0039298	0.00419605	0	0	0
203	Bacteria	Firmicutes	Negativicutes	Selenomonadales	Veillonellaceae	Anaerovibrio	0	0	0	0	0	0	0	0	0	0	0	0	0	0	0.0425114	0	0	0
385	Bacteria	Firmicutes	Clostridia	Clostridiales	Clostridiaceae_1	Clostridium_sensu_stricto_7	0	0	0	0	0	0	0	0	0	0	0	0	0	0	0.00536213	0	0	0
445	Bacteria	Firmicutes	Clostridia	Clostridiales	Ruminococcaceae	Ruminococcaceae_UCG-002	0	0	0	0	0	0	0	0	0	0	0	0	0	0	0.00309424	0	0	0
109	Archaea	Euryarchaeota	Thermoplasmata	Methanomassiliicoccales	Methanomethylophilaceae	Methanomethylophilaceae_family	0	0	0	0.000844443	0	0	0	0	0	0	0	0	0	0	0.00154253	0	0	0
734	Bacteria	Firmicutes	Erysipelotrichia	Erysipelotrichales	Erysipelotrichaceae	Faecalicoccus	0	0	0	0	0	0	0	0	0	0	0	0	0	0	0.00047745	0	0	0
71	Bacteria	Firmicutes	Negativicutes	Selenomonadales	Veillonellaceae	Selenomonas_1	0	0	0	0	0	0	0	0	0	0	0	0	0	0	0	0.877985	0.568407	0.675025
374	Bacteria	Firmicutes	Negativicutes	Selenomonadales	Veillonellaceae	Selenomonas_1	0.000139864	0	0	0	0	0	0	0	0	0	0	0	0	0	0	0.0548561	0.0265468	0.0957284
28	Bacteria	Firmicutes	Clostridia	Clostridiales	Ruminococcaceae	Caproiciproducens	0	0	0	0	0	0	0	0	0	0	0	0	0	0	0	0.0517402	0.0124459	0.0152416
14	Bacteria	Firmicutes	Clostridia	Clostridiales	Clostridiaceae_1	Clostridium_sensu_stricto_11	0	0	0	0	0	0	0	0	0	0	0	0	0	0	0	0	0.157278	0
The table below includes all ASV clusters that were present in the pellet samples but not in any of the antibiotics-free enrichment cultures at G10
ASV_Cluster_ID	Kingdom	Phylum	Class	Order	Family	Genus	Pellet1	Pellet2	Pellet3	PelletDilute1	PelletDilute2	PelletDilute3	AG10R1	AG10R2	AG10R3	BG10R1	BG10R2	BG10R3	RG10R1	RG10R2	RG10R3	XG10R1	XG10R2	XG10R3
4	Bacteria	Bacteroidetes	Bacteroidia	Bacteroidales	Rikenellaceae	Rikenellaceae_RC9_gut_group	0.0885928	0.0892484	0.0909178	0.0763765	0.0838289	0.085955	0	0	0	0	0	0	0	0	0	0	0	0
1	Bacteria	Firmicutes	Clostridia	Clostridiales	Ruminococcaceae	Ruminococcaceae_UCG-005	0.0751403	0.0665431	0.0738104	0.0818397	0.0799447	0.0483162	0	0	0	0	0	0	0	0	0	0	0	0
7	Bacteria	Bacteroidetes	Bacteroidia	Bacteroidales	Bacteroidaceae	Bacteroides	0.0364985	0.0361485	0.0377022	0.0345542	0.0313238	0.0309585	0	0	0	0	0	0	0	0	0	0	0	0
37	Bacteria	Bacteroidetes	Bacteroidia	Bacteroidales	Rikenellaceae	Rikenellaceae_RC9_gut_group	0.0326001	0.0320311	0.0308343	0.0236693	0.0229796	0.0267942	0	0	0	0	0	0	0	0	0	0	0	0
54	Bacteria	Bacteroidetes	Bacteroidia	Bacteroidales	Prevotellaceae	Prevotellaceae_UCG-004	0.0278585	0.0228262	0.0286578	0.0216138	0.02115	0.0230101	0	0	0	0	0	0	0	0	0	0	0	0
29	Bacteria	Firmicutes	Clostridia	Clostridiales	Ruminococcaceae	Ruminococcaceae_UCG-005	0.0260166	0.0324306	0.0168955	0.0375719	0.026571	0.0386155	0	0	0	0	0	0	0	0	0	0	0	0
15	Bacteria	Bacteroidetes	Bacteroidia	Bacteroidales	Rikenellaceae	Rikenellaceae_RC9_gut_group	0.0256345	0.0288957	0.0269729	0.022289	0.0188158	0.0289147	0	0	0	0	0	0	0	0	0	0	0	0
74	Bacteria	Bacteroidetes	Bacteroidia	Bacteroidales	Prevotellaceae	Prevotellaceae_UCG-004	0.0207865	0.0196924	0.02192	0.0174413	0.0163956	0.0161185	0	0	0	0	0	0	0	0	0	0	0	0
79	Bacteria	Firmicutes	Clostridia	Clostridiales	Ruminococcaceae	Ruminococcaceae_family	0.0204063	0.0165837	0.0169614	0.0180203	0.0190474	0.0194901	0	0	0	0	0	0	0	0	0	0	0	0
72	Bacteria	Bacteroidetes	Bacteroidia	Bacteroidales	Bacteroidaceae	Bacteroides	0.0197897	0.0209043	0.0195155	0.0183471	0.0176032	0.0163656	0	0	0	0	0	0	0	0	0	0	0	0
61	Bacteria	Firmicutes	Clostridia	Clostridiales	Christensenellaceae	Christensenellaceae_R-7_group	0.0192756	0.0133593	0	0.0144634	0.0187546	0.0176628	0	0	0	0	0	0	0	0	0	0	0	0
107	Bacteria	Firmicutes	Clostridia	Clostridiales	Christensenellaceae	Christensenellaceae_R-7_group	0.0184009	0	0	0	0	0	0	0	0	0	0	0	0	0	0	0	0	0
108	Bacteria	Firmicutes	Clostridia	Clostridiales	Ruminococcaceae	Ruminococcaceae_family	0.018334	0	0	0	0	0	0	0	0	0	0	0	0	0	0	0	0	0
95	Bacteria	Bacteroidetes	Bacteroidia	Bacteroidales	NA	Bacteroidales_Order	0.0178612	0.0167936	0.0153174	0.0108235	0.0118711	0.0106502	0	0	0	0	0	0	0	0	0	0	0	0
43	Bacteria	Bacteroidetes	Bacteroidia	Bacteroidales	Bacteroidaceae	Bacteroides	0.0171599	0.0167751	0.0175937	0.0130051	0.0151267	0.0142128	0	0	0	0	0	0	0	0	0	0	0	0
102	Bacteria	Bacteroidetes	Bacteroidia	Bacteroidales	Rikenellaceae	Alistipes	0.0164901	0.0161775	0.0128934	0	0.0153931	0.01409	0	0	0	0	0	0	0	0	0	0	0	0
86	Bacteria	Bacteroidetes	Bacteroidia	Bacteroidales	Rikenellaceae	Rikenellaceae_dgA-11_gut_group	0.0157948	0.0173072	0.0191005	0.0166831	0.0155601	0.0159242	0	0	0	0	0	0	0	0	0	0	0	0
89	Bacteria	Bacteroidetes	Bacteroidia	Bacteroidales	Rikenellaceae	Rikenellaceae_RC9_gut_group	0.0156037	0	0.0186071	0.0165272	0.0122069	0	0	0	0	0	0	0	0	0	0	0	0	0
113	Bacteria	Spirochaetes	Spirochaetia	Spirochaetales	Spirochaetaceae	Treponema_2	0.0152885	0.0121609	0.0148793	0.0136521	0.0144237	0.0143491	0	0	0	0	0	0	0	0	0	0	0	0
145	Bacteria	Firmicutes	Clostridia	Clostridiales	Ruminococcaceae	Ruminococcaceae_UCG-014	0.0130132	0	0	0	0	0	0	0	0	0	0	0	0	0	0	0	0	0
153	Bacteria	Bacteroidetes	Bacteroidia	Bacteroidales	NA	Bacteroidales_Order	0.0117328	0.0106351	0.010537	0.00871485	0.00990086	0.0103042	0	0	0	0	0	0	0	0	0	0	0	0
87	Bacteria	Firmicutes	Clostridia	Clostridiales	Lachnospiraceae	Lachnospiraceae_family	0.0115654	0	0	0	0	0.018164	0	0	0	0	0	0	0	0	0	0	0	0
185	Bacteria	Firmicutes	Clostridia	Clostridiales	Ruminococcaceae	Ruminococcaceae_UCG-010	0.0100525	0	0	0	0	0.00516146	0	0	0	0	0	0	0	0	0	0	0	0
126	Bacteria	Firmicutes	Clostridia	Clostridiales	Ruminococcaceae	Flavonifractor	0.00993229	0	0.0102235	0.012733	0	0.0105599	0	0	0	0	0	0	0	0	0	0	0	0
90	Bacteria	Firmicutes	Clostridia	Clostridiales	Lachnospiraceae	Lachnoclostridium_10	0.00925464	0.0135372	0.00753938	0.0170747	0.0156329	0.0088638	0	0	0	0	0	0	0	0	0	0	0	0
201	Bacteria	Firmicutes	Clostridia	Clostridiales	Ruminococcaceae	Ruminococcaceae_UCG-010	0.009166	0	0	0	0	0.00531487	0	0	0	0	0	0	0	0	0	0	0	0
205	Bacteria	Firmicutes	Clostridia	Clostridiales	Ruminococcaceae	Ruminococcaceae_UCG-010	0.00889415	0.00688863	0.0063977	0.0076564	0	0	0	0	0	0	0	0	0	0	0	0	0	0
110	Bacteria	Bacteroidetes	Bacteroidia	Bacteroidales	F082	Bacteroidales_F082_Family	0.00871095	0.0150311	0.0093561	0.00612014	0.0107081	0.0108275	0	0	0	0	0	0	0	0	0	0	0	0
213	Bacteria	Firmicutes	Clostridia	Clostridiales	Ruminococcaceae	Ruminococcaceae_UCG-009	0.00869913	0	0.00777448	0	0	0	0	0	0	0	0	0	0	0	0	0	0	0
226	Bacteria	Firmicutes	Clostridia	Clostridiales	Ruminococcaceae	Ruminococcaceae_family	0.00788753	0.00641026	0	0	0	0	0	0	0	0	0	0	0	0	0	0	0	0
164	Bacteria	Firmicutes	Clostridia	Clostridiales	Peptococcaceae	Peptococcaceae_family	0.00782843	0.00982268	0.0103874	0.00839798	0.00875775	0.00878539	0	0	0	0	0	0	0	0	0	0	0	0
208	Bacteria	Verrucomicrobia	Verrucomicrobiae	Opitutales	Puniceicoccaceae	Cerasicoccus	0.00782449	0.00754661	0.0074806	0.00707242	0.00497276	0.0050285	0	0	0	0	0	0	0	0	0	0	0	0
211	Bacteria	Bacteroidetes	Bacteroidia	Bacteroidales	Rikenellaceae	Alistipes	0.00780085	0.00720923	0.0075091	0.00730966	0.00736816	0.00624727	0	0	0	0	0	0	0	0	0	0	0	0
220	Bacteria	Bacteroidetes	Bacteroidia	Bacteroidales	F082	Bacteroidales_F082_Family	0.00766887	0	0.00753582	0.00412765	0	0	0	0	0	0	0	0	0	0	0	0	0	0
159	Bacteria	Firmicutes	Clostridia	Clostridiales	Ruminococcaceae	Ruminococcaceae_family	0.00759007	0.00831369	0.00830881	0.00930547	0.00989093	0.0100928	0	0	0	0	0	0	0	0	0	0	0	0
251	Bacteria	Firmicutes	Clostridia	Clostridiales	Ruminococcaceae	Ruminococcaceae_family	0.00714881	0	0	0	0	0.00529101	0	0	0	0	0	0	0	0	0	0	0	0
194	Bacteria	Firmicutes	Clostridia	Clostridiales	Lachnospiraceae	Lachnospiraceae_family	0.00708774	0.00617191	0.00738977	0.00492398	0.00470311	0.00817856	0	0	0	0	0	0	0	0	0	0	0	0
210	Bacteria	Firmicutes	Clostridia	Clostridiales	Ruminococcaceae	Ruminococcaceae_UCG-010	0.00707198	0.00669728	0	0	0.00706046	0.00759559	0	0	0	0	0	0	0	0	0	0	0	0
229	Bacteria	Bacteroidetes	Bacteroidia	Bacteroidales	Rikenellaceae	Rikenellaceae_dgA-11_gut_group	0.00701879	0.00475692	0.00708876	0.00550796	0.0054889	0.00535919	0	0	0	0	0	0	0	0	0	0	0	0
224	Bacteria	Bacteroidetes	Bacteroidia	Bacteroidales	NA	Bacteroidales_Order	0.00701486	0.00675603	0.00670761	0.00437319	0.00423826	0.00419837	0	0	0	0	0	0	0	0	0	0	0	0
274	Bacteria	Bacteroidetes	Bacteroidia	Bacteroidales	Rikenellaceae	Rikenellaceae_RC9_gut_group	0.00650268	0	0	0.00442462	0	0	0	0	0	0	0	0	0	0	0	0	0	0
237	Bacteria	Firmicutes	Clostridia	Clostridiales	Ruminococcaceae	Ruminococcaceae_UCG-013	0.00629584	0.00643543	0.00613766	0.00321685	0.00409765	0.00411655	0	0	0	0	0	0	0	0	0	0	0	0
222	Bacteria	Firmicutes	Clostridia	Clostridiales	Christensenellaceae	Christensenellaceae_R-7_group	0.00628993	0.0070162	0.00504228	0.00556105	0.00639875	0.00506259	0	0	0	0	0	0	0	0	0	0	0	0
200	Bacteria	Firmicutes	Clostridia	Clostridiales	Ruminococcaceae	Oscillibacter	0.0061737	0	0.00832128	0.00486592	0.00532016	0.00601375	0	0	0	0	0	0	0	0	0	0	0	0
248	Bacteria	Firmicutes	Clostridia	Clostridiales	Ruminococcaceae	Ruminococcaceae_NK4A214_group	0.00615991	0	0.00582597	0.00517781	0	0	0	0	0	0	0	0	0	0	0	0	0	0
235	Bacteria	Bacteroidetes	Bacteroidia	Bacteroidales	Rikenellaceae	Alistipes	0.00608309	0.00573885	0.00535576	0.00646688	0.00506706	0	0	0	0	0	0	0	0	0	0	0	0	0
221	Bacteria	Bacteroidetes	Bacteroidia	Bacteroidales	Rikenellaceae	Alistipes	0.00598853	0	0	0.00699776	0.00609602	0	0	0	0	0	0	0	0	0	0	0	0	0
170	Bacteria	Firmicutes	Clostridia	Clostridiales	Ruminococcaceae	Ruminococcaceae_UCG-010	0.00590579	0.00958098	0.0062	0	0	0	0	0	0	0	0	0	0	0	0	0	0	0
271	Bacteria	Bacteroidetes	Bacteroidia	Bacteroidales	Bacteroidaceae	Bacteroides	0.00574229	0.00544511	0.00555168	0.00516122	0.00555011	0.00520748	0	0	0	0	0	0	0	0	0	0	0	0
278	Bacteria	Tenericutes	Mollicutes	Mollicutes_RF39	NA	Mollicutes_RF39	0.00553348	0	0.00578144	0	0	0	0	0	0	0	0	0	0	0	0	0	0	0
267	Bacteria	Bacteroidetes	Bacteroidia	Bacteroidales	Muribaculaceae	Muribaculaceae_family	0.00549014	0.00570024	0	0	0	0	0	0	0	0	0	0	0	0	0	0	0	0
303	Bacteria	Bacteroidetes	Bacteroidia	Bacteroidales	NA	Bacteroidales_Order	0.00477113	0.00488616	0.00500844	0.00357188	0.00332841	0.00325745	0	0	0	0	0	0	0	0	0	0	0	0
243	Bacteria	Firmicutes	Clostridia	Clostridiales	Ruminococcaceae	Ruminococcaceae_family	0.00460565	0.00510269	0.00536644	0.00587295	0.00519113	0.00642114	0	0	0	0	0	0	0	0	0	0	0	0
356	Bacteria	Bacteroidetes	Bacteroidia	Bacteroidales	Rikenellaceae	Rikenellaceae_dgA-11_gut_group	0.00453277	0	0	0	0	0	0	0	0	0	0	0	0	0	0	0	0	0
244	Bacteria	Firmicutes	Clostridia	Clostridiales	Lachnospiraceae	Lachnospiraceae_family	0.00441851	0.00505066	0	0.0053122	0.00581479	0.00641432	0	0	0	0	0	0	0	0	0	0	0	0
357	Bacteria	Lentisphaerae	Lentisphaeria	Victivallales	Victivallaceae	Victivallaceae_family	0.00432593	0.00385052	0.00322022	0.00270753	0.00239043	0	0	0	0	0	0	0	0	0	0	0	0	0
364	Bacteria	Tenericutes	Mollicutes	Mollicutes_RF39	NA	Mollicutes_RF39	0.00414075	0	0	0	0.00368408	0	0	0	0	0	0	0	0	0	0	0	0	0
327	Bacteria	Firmicutes	Negativicutes	Selenomonadales	Acidaminococcaceae	Phascolarctobacterium	0.00409939	0.00456892	0.00452933	0.00402645	0.00351865	0.0034995	0	0	0	0	0	0	0	0	0	0	0	0
380	Bacteria	Firmicutes	Clostridia	Clostridiales	Ruminococcaceae	Ruminococcaceae_UCG-010	0.00400089	0.0031019	0.00268411	0.00212189	0.00228456	0	0	0	0	0	0	0	0	0	0	0	0	0
287	Bacteria	Firmicutes	Clostridia	Clostridiales	Ruminococcaceae	Ruminococcaceae_family	0.00394179	0	0	0.00522924	0.00432594	0	0	0	0	0	0	0	0	0	0	0	0	0
349	Bacteria	Bacteroidetes	Bacteroidia	Bacteroidales	Prevotellaceae	Prevotellaceae_UCG-004	0.00391224	0.00390255	0.00429066	0.00293979	0.00292973	0	0	0	0	0	0	0	0	0	0	0	0	0
388	Bacteria	Firmicutes	Clostridia	Clostridiales	Ruminococcaceae	Ruminococcaceae_UCG-010	0.00385118	0	0	0	0	0	0	0	0	0	0	0	0	0	0	0	0	0
307	Bacteria	Proteobacteria	Deltaproteobacteria	Desulfovibrionales	Desulfovibrionaceae	Mailhella	0.00377435	0	0.00320954	0	0	0.00491941	0	0	0	0	0	0	0	0	0	0	0	0
394	Bacteria	Firmicutes	Clostridia	Clostridiales	Ruminococcaceae	Ruminococcaceae_family	0.00369358	0.00319925	0.00211416	0	0.0016824	0	0	0	0	0	0	0	0	0	0	0	0	0
350	Bacteria	Firmicutes	Clostridia	Clostridiales	Family_XIII	Clostridiales_Family_XIII_AD3011_group	0.00368964	0	0.00427641	0	0	0	0	0	0	0	0	0	0	0	0	0	0	0
359	Bacteria	Firmicutes	Clostridia	Clostridiales	Ruminococcaceae	Ruminococcaceae_UCG-010	0.00362661	0.00348124	0.00295484	0.00378423	0	0.00295914	0	0	0	0	0	0	0	0	0	0	0	0
355	Bacteria	Firmicutes	Clostridia	Clostridiales	Clostridiales_vadinBB60_group	Clostridiales_vadinBB60_group_family	0.00359312	0	0	0	0.00367084	0.00393246	0	0	0	0	0	0	0	0	0	0	0	0
317	Bacteria	Firmicutes	Clostridia	Clostridiales	Ruminococcaceae	Ruminococcus_2	0.0035419	0	0	0.00464361	0.00450956	0.00438588	0	0	0	0	0	0	0	0	0	0	0	0
326	Bacteria	Firmicutes	Clostridia	Clostridiales	NA	Clostridiales	0.00332915	0.00458067	0	0.0034292	0	0.00416939	0	0	0	0	0	0	0	0	0	0	0	0
384	Bacteria	Bacteroidetes	Bacteroidia	Bacteroidales	Muribaculaceae	Muribaculaceae_family	0.00331339	0.003352	0.00320419	0.00285352	0.00277092	0.00265914	0	0	0	0	0	0	0	0	0	0	0	0
323	Bacteria	Verrucomicrobia	Verrucomicrobiae	Verrucomicrobiales	Akkermansiaceae	Akkermansia	0.00320111	0.00455885	0.00426573	0.00410774	0.00453107	0	0	0	0	0	0	0	0	0	0	0	0	0
401	Bacteria	Proteobacteria	Alphaproteobacteria	Rhodospirillales	NA	Rhodospirillales	0.0031952	0.00295923	0	0.00303104	0.00235238	0.00217845	0	0	0	0	0	0	0	0	0	0	0	0
345	Bacteria	Firmicutes	Clostridia	Clostridiales	Ruminococcaceae	Ruminococcaceae_UCG-010	0.00317944	0.00285684	0	0.00405465	0.00278084	0.00245459	0	0	0	0	0	0	0	0	0	0	0	0
329	Bacteria	Spirochaetes	Spirochaetia	Spirochaetales	Spirochaetaceae	Treponema_2	0.0031164	0	0.00477334	0.00435992	0	0.00441656	0	0	0	0	0	0	0	0	0	0	0	0
444	Bacteria	Firmicutes	Clostridia	Clostridiales	Ruminococcaceae	Ruminococcaceae_family	0.00294896	0	0	0	0	0	0	0	0	0	0	0	0	0	0	0	0	0
413	Bacteria	Firmicutes	Clostridia	Clostridiales	Ruminococcaceae	Ruminococcaceae_family	0.00292138	0.00273598	0.00292278	0.00274403	0.00281558	0.00285517	0	0	0	0	0	0	0	0	0	0	0	0
395	Bacteria	Bacteroidetes	Bacteroidia	Bacteroidales	Muribaculaceae	Muribaculaceae_family	0.00284652	0.00305994	0.00318816	0.00300947	0.00315306	0.00317051	0	0	0	0	0	0	0	0	0	0	0	0
387	Bacteria	Firmicutes	Clostridia	Clostridiales	Ruminococcaceae	Ruminococcaceae_UCG-010	0.00277758	0	0	0.00280209	0.00327382	0.00280914	0	0	0	0	0	0	0	0	0	0	0	0
263	Bacteria	Proteobacteria	Deltaproteobacteria	Desulfovibrionales	Desulfovibrionaceae	Mailhella	0.00273227	0.00588488	0.00252025	0.00501025	0.00446821	0	0	0	0	0	0	0	0	0	0	0	0	0
439	Bacteria	Kiritimatiellaeota	Kiritimatiellae	WCHB1-41	NA	Kiritimatiellae_WCHB1-41_Order	0.00271651	0.00255806	0	0.00137367	0.00112326	0.00114207	0	0	0	0	0	0	0	0	0	0	0	0
404	Bacteria	Firmicutes	Clostridia	Clostridiales	Ruminococcaceae	Ruminococcaceae_UCG-010	0.00258649	0.00304651	0.00263068	0.00195765	0.00196032	0.00198072	0	0	0	0	0	0	0	0	0	0	0	0
434	Bacteria	Firmicutes	Clostridia	Clostridiales	Ruminococcaceae	Hydrogenoanaerobacterium	0.00256089	0.00263359	0	0.00209203	0.00226967	0	0	0	0	0	0	0	0	0	0	0	0	0
40	Archaea	Euryarchaeota	Methanomicrobia	Methanomicrobiales	Methanocorpusculaceae	Methanocorpusculum	0.00245648	0.00212836	0.00223349	0.00234088	0.00137305	0.00161935	0	0	0	0	0	0	0	0	0	0	0	0
399	Bacteria	Bacteroidetes	Bacteroidia	Bacteroidales	Rikenellaceae	Alistipes	0.00242496	0.0018598	0	0.0030609	0.00245826	0.00240345	0	0	0	0	0	0	0	0	0	0	0	0
333	Bacteria	Firmicutes	Clostridia	Clostridiales	Lachnospiraceae	Lachnospiraceae_FCS020_group	0.00242299	0	0.00279276	0.0043483	0	0	0	0	0	0	0	0	0	0	0	0	0	0
423	Bacteria	Firmicutes	Clostridia	Clostridiales	Ruminococcaceae	Candidatus_Soleaferrea	0.0023895	0.00244728	0.00254875	0	0.00270475	0.00276312	0	0	0	0	0	0	0	0	0	0	0	0
495	Bacteria	Firmicutes	Clostridia	Clostridiales	Ruminococcaceae	Ruminococcaceae_UCG-010	0.00234419	0	0	0	0	0	0	0	0	0	0	0	0	0	0	0	0	0
230	Bacteria	Spirochaetes	Spirochaetia	Spirochaetales	Spirochaetaceae	Treponema_2	0.002226	0.00432218	0	0.00329814	0.0065708	0.00361711	0	0	0	0	0	0	0	0	0	0	0	0
499	Bacteria	Firmicutes	Clostridia	Clostridiales	Ruminococcaceae	Ruminococcaceae_family	0.00222009	0.00198401	0	0	0	0	0	0	0	0	0	0	0	0	0	0	0	0
368	Bacteria	Tenericutes	Mollicutes	Mollicutes_RF39	NA	Mollicutes_RF39	0.0021866	0.00226768	0.00204826	0.00171377	0.00197025	0.0017864	0	0	0	0	0	0	0	0	0	0	0	0
527	Bacteria	Firmicutes	NA	NA	NA	Firmicutes_Phylum	0.00208417	0	0	0	0.00150374	0	0	0	0	0	0	0	0	0	0	0	0	0
535	Bacteria	Firmicutes	Clostridia	Clostridiales	Ruminococcaceae	Ruminococcaceae_UCG-010	0.0020428	0	0	0	0	0	0	0	0	0	0	0	0	0	0	0	0	0
458	Bacteria	Firmicutes	Clostridia	Clostridiales	Ruminococcaceae	Ruminococcaceae_UCG-014	0.0020231	0	0.00253628	0.00181165	0.00180647	0	0	0	0	0	0	0	0	0	0	0	0	0
540	Bacteria	Firmicutes	Clostridia	Clostridiales	Ruminococcaceae	Ruminococcaceae_UCG-010	0.00200143	0	0	0	0	0	0	0	0	0	0	0	0	0	0	0	0	0
541	Bacteria	Tenericutes	Mollicutes	Mollicutes_RF39	NA	Mollicutes_RF39	0.0019837	0	0	0	0	0	0	0	0	0	0	0	0	0	0	0	0	0
516	Bacteria	Bacteroidetes	Bacteroidia	Bacteroidales	Marinifilaceae	Odoribacter	0.00192263	0.00184637	0.00185234	0.00173036	0.00154013	0.00154435	0	0	0	0	0	0	0	0	0	0	0	0
561	Bacteria	Bacteroidetes	Bacteroidia	Bacteroidales	Rikenellaceae	Alistipes	0.00178474	0.00143177	0.00149968	0.00134215	0.00146073	0.00136537	0	0	0	0	0	0	0	0	0	0	0	0
463	Bacteria	Firmicutes	Clostridia	Clostridiales	Ruminococcaceae	Ruminococcaceae_UCG-010	0.0017217	0	0.00194139	0.00171045	0	0.00237959	0	0	0	0	0	0	0	0	0	0	0	0
517	Bacteria	Tenericutes	Mollicutes	Mollicutes_RF39	NA	Mollicutes_RF39	0.00163306	0	0	0	0	0.00187162	0	0	0	0	0	0	0	0	0	0	0	0
583	Bacteria	Firmicutes	Clostridia	Clostridiales	NA	Clostridiales	0.00161139	0	0	0	0	0	0	0	0	0	0	0	0	0	0	0	0	0
339	Bacteria	Firmicutes	Clostridia	Clostridiales	Family_XIII	Mogibacterium	0.0015385	0	0.00186837	0	0.00419525	0.00214436	0	0	0	0	0	0	0	0	0	0	0	0
424	Bacteria	Tenericutes	Mollicutes	Izimaplasmatales	NA	Izimaplasmatales_Order	0.00148334	0.00138478	0.00112565	0.00268928	0.00184287	0.00206254	0	0	0	0	0	0	0	0	0	0	0	0
523	Bacteria	Bacteroidetes	Bacteroidia	Bacteroidales	Muribaculaceae	Muribaculaceae_family	0.00145379	0.00178426	0.00142844	0.00134049	0.00148554	0.00128014	0	0	0	0	0	0	0	0	0	0	0	0
588	Bacteria	Firmicutes	Clostridia	Clostridiales	Ruminococcaceae	Ruminococcaceae_UCG-010	0.00144985	0.00132603	0	0	0	0.00111138	0	0	0	0	0	0	0	0	0	0	0	0
489	Bacteria	Firmicutes	Clostridia	Clostridiales	NA	Clostridiales	0.00143804	0.00174398	0.00195742	0.00187304	0.00198017	0	0	0	0	0	0	0	0	0	0	0	0	0
494	Bacteria	Epsilonbacteraeota	Campylobacteria	Campylobacterales	Campylobacteraceae	Campylobacter	0.00137894	0.00116321	0.00212129	0.000880942	0.000890002	0.000790923	0	0	0	0	0	0	0	0	0	0	0	0
617	Bacteria	Lentisphaerae	Lentisphaeria	Victivallales	Victivallaceae	Victivallaceae_family	0.00137894	0	0	0	0	0	0	0	0	0	0	0	0	0	0	0	0	0
605	Bacteria	Firmicutes	Clostridia	Clostridiales	Clostridiales_vadinBB60_group	Clostridiales_vadinBB60_group_family	0.00137697	0	0	0	0.00120432	0	0	0	0	0	0	0	0	0	0	0	0	0
598	Bacteria	Firmicutes	Clostridia	Clostridiales	Ruminococcaceae	Ruminococcaceae_UCG-013	0.00135924	0	0.00134829	0	0.000982642	0	0	0	0	0	0	0	0	0	0	0	0	0
580	Bacteria	Firmicutes	NA	NA	NA	Firmicutes_Phylum	0.00135727	0	0.0010366	0	0.00138629	0.00120854	0	0	0	0	0	0	0	0	0	0	0	0
556	Bacteria	Firmicutes	Clostridia	Clostridiales	Family_XIII	Anaerovorax	0.00133363	0.00159963	0.001489	0.000997073	0.00134658	0.00118127	0	0	0	0	0	0	0	0	0	0	0	0
563	Bacteria	Tenericutes	Mollicutes	Mollicutes_RF39	NA	Mollicutes_RF39	0.00123316	0	0	0	0.00149216	0.00147105	0	0	0	0	0	0	0	0	0	0	0	0
620	Bacteria	Proteobacteria	Alphaproteobacteria	Rhodospirillales	NA	Rhodospirillales	0.00122725	0.00103229	0	0.00114141	0.000949556	0.00100229	0	0	0	0	0	0	0	0	0	0	0	0
596	Bacteria	Bacteroidetes	Bacteroidia	Bacteroidales	Bacteroidales_RF16_group	Bacteroidales_RF16_group_family	0.0011918	0	0	0.00128243	0.000934668	0.000988654	0	0	0	0	0	0	0	0	0	0	0	0
47	Bacteria	Firmicutes	Clostridia	Clostridiales	Peptostreptococcaceae	Romboutsia	0.001113	0.00184301	0.00141241	0.00258642	0	0.00173696	0	0	0	0	0	0	0	0	0	0	0	0
402	Bacteria	Firmicutes	Clostridia	Clostridiales	Ruminococcaceae	Ruminococcaceae_UCG-009	0.00110709	0	0	0.00303104	0.00214725	0	0	0	0	0	0	0	0	0	0	0	0	0
567	Bacteria	Planctomycetes	Planctomycetacia	Pirellulales	Pirellulaceae	p-1088-a5_gut_group	0.00105587	0.00130756	0.0013661	0.00146824	0.00143757	0.00130911	0	0	0	0	0	0	0	0	0	0	0	0
607	Bacteria	Cyanobacteria	Melainabacteria	Gastranaerophilales	NA	Gastranaerophilales_Order	0.00102829	0.0012186	0	0	0	0	0	0	0	0	0	0	0	0	0	0	0	0
660	Bacteria	Bacteroidetes	Bacteroidia	Bacteroidales	Tannerellaceae	Parabacteroides	0.000813573	0.000765404	0.000901235	0.000567386	0.00064186	0.000588079	0	0	0	0	0	0	0	0	0	0	0	0
705	Archaea	Euryarchaeota	Thermoplasmata	Methanomassiliicoccales	Methanomethylophilaceae	Methanomethylophilaceae_family	0.000770235	0.000637836	0	0	0.000605466	0	0	0	0	0	0	0	0	0	0	0	0	0
692	Bacteria	Lentisphaerae	Lentisphaeria	Victivallales	vadinBE97	Victivallales_vadinBE97_family	0.000748566	0.000579088	0.000598448	0.000676882	0.000655094	0.000572738	0	0	0	0	0	0	0	0	0	0	0	0
706	Bacteria	Firmicutes	Clostridia	Clostridiales	Peptococcaceae	Peptococcaceae_family	0.000687499	0.000649586	0	0	0	0	0	0	0	0	0	0	0	0	0	0	0	0
722	Bacteria	Firmicutes	Clostridia	Clostridiales	Ruminococcaceae	Ruminococcaceae_family	0.000685529	0	0	0	0.000453272	0	0	0	0	0	0	0	0	0	0	0	0	0
609	Bacteria	Firmicutes	Clostridia	Clostridiales	Defluviitaleaceae	Defluviitaleaceae_UCG-011	0.000589004	0	0	0.000899191	0.00107032	0.00121366	0	0	0	0	0	0	0	0	0	0	0	0
735	Bacteria	Bacteroidetes	Bacteroidia	Bacteroidales	Barnesiellaceae	Barnesiellaceae_family	0.000543696	0.000528733	0	0.000469504	0	0	0	0	0	0	0	0	0	0	0	0	0	0
769	Bacteria	Firmicutes	Erysipelotrichia	Erysipelotrichales	Erysipelotrichaceae	Erysipelotrichaceae_family	0.00044717	0	0	0	0	0	0	0	0	0	0	0	0	0	0	0	0	0
770	Bacteria	Firmicutes	Clostridia	Clostridiales	NA	Clostridiales	0.00044717	0	0	0	0	0	0	0	0	0	0	0	0	0	0	0	0	0
677	Bacteria	Spirochaetes	Spirochaetia	Spirochaetales	Spirochaetaceae	Treponema_2	0.000362464	0	0	0.000756515	0.000608775	0.00076365	0	0	0	0	0	0	0	0	0	0	0	0
786	Bacteria	Firmicutes	Clostridia	Clostridiales	Ruminococcaceae	Ruminococcaceae_family	0.000342765	0.000308847	0	0	0	0	0	0	0	0	0	0	0	0	0	0	0	0
627	Bacteria	Firmicutes	Clostridia	Clostridiales	Ruminococcaceae	Saccharofermentans	0.000340795	0	0	0.00102362	0.000827139	0.000681831	0	0	0	0	0	0	0	0	0	0	0	0
802	Bacteria	Firmicutes	Clostridia	Clostridiales	Ruminococcaceae	Ruminiclostridium	0.000279727	0	0	0	0	0.000228413	0	0	0	0	0	0	0	0	0	0	0	0
801	Bacteria	Proteobacteria	Alphaproteobacteria	Rhodospirillales	Terasakiellaceae	Aestuariispira	0.000279727	0	0	0	0	0	0	0	0	0	0	0	0	0	0	0	0	0
831	Bacteria	Firmicutes	Clostridia	Clostridiales	Ruminococcaceae	Ruminococcaceae_family	0.000171382	0	0	0	0	0	0	0	0	0	0	0	0	0	0	0	0	0
844	Bacteria	Firmicutes	Clostridia	Clostridiales	Christensenellaceae	Christensenellaceae_R-7_group	0.000139864	0	0	0	0	0	0	0	0	0	0	0	0	0	0	0	0	0
78	Bacteria	Firmicutes	Clostridia	Clostridiales	Lachnospiraceae	Lachnospiraceae_family	0	0.0196705	0	0	0.0165709	0	0	0	0	0	0	0	0	0	0	0	0	0
44	Bacteria	Firmicutes	Clostridia	Clostridiales	Lachnospiraceae	Lachnospiraceae_family	0	0.0166324	0.013905	0.0232197	0.0157884	0.0218066	0	0	0	0	0	0	0	0	0	0	0	0
65	Bacteria	Firmicutes	Clostridia	Clostridiales	Christensenellaceae	Christensenellaceae_R-7_group	0	0.0164528	0.0237313	0	0	0	0	0	0	0	0	0	0	0	0	0	0	0
101	Bacteria	Firmicutes	Clostridia	Clostridiales	Ruminococcaceae	Ruminococcaceae_family	0	0.0162883	0	0.0118222	0	0	0	0	0	0	0	0	0	0	0	0	0	0
57	Bacteria	Firmicutes	Clostridia	Clostridiales	Christensenellaceae	Christensenellaceae_R-7_group	0	0.0161003	0.0131694	0.0229708	0.0232426	0	0	0	0	0	0	0	0	0	0	0	0	0
76	Bacteria	Firmicutes	Clostridia	Clostridiales	Ruminococcaceae	Ruminococcaceae_UCG-014	0	0.0155296	0.0138747	0	0.0196843	0	0	0	0	0	0	0	0	0	0	0	0	0
160	Bacteria	Firmicutes	Clostridia	Clostridiales	Ruminococcaceae	Flavonifractor	0	0.0100207	0	0	0	0	0	0	0	0	0	0	0	0	0	0	0	0
162	Bacteria	Firmicutes	Clostridia	Clostridiales	Ruminococcaceae	Oscillibacter	0	0.00988814	0	0	0	0	0	0	0	0	0	0	0	0	0	0	0	0
165	Bacteria	Firmicutes	Clostridia	Clostridiales	Ruminococcaceae	Ruminococcaceae_UCG-010	0	0.00980422	0	0.00898196	0	0	0	0	0	0	0	0	0	0	0	0	0	0
172	Bacteria	Firmicutes	Clostridia	Clostridiales	Ruminococcaceae	Ruminococcaceae_UCG-009	0	0.00950712	0.00311336	0	0	0	0	0	0	0	0	0	0	0	0	0	0	0
199	Bacteria	Firmicutes	Clostridia	Clostridiales	Ruminococcaceae	Ruminococcaceae_UCG-013	0	0.00787728	0	0	0.00479079	0	0	0	0	0	0	0	0	0	0	0	0	0
242	Bacteria	Firmicutes	Clostridia	Clostridiales	Ruminococcaceae	Ruminococcaceae_UCG-005	0	0.00639851	0	0	0	0	0	0	0	0	0	0	0	0	0	0	0	0
246	Bacteria	Firmicutes	Clostridia	Clostridiales	Family_XIII	Clostridiales_Family_XIII_AD3011_group	0	0.00628437	0	0	0	0	0	0	0	0	0	0	0	0	0	0	0	0
261	Bacteria	Firmicutes	Clostridia	Clostridiales	Ruminococcaceae	Ruminococcaceae_UCG-010	0	0.00592516	0	0	0.00306042	0	0	0	0	0	0	0	0	0	0	0	0	0
233	Bacteria	Firmicutes	Clostridia	Clostridiales	Ruminococcaceae	Ruminococcaceae_UCG-010	0	0.00550218	0.0047395	0	0.00651124	0	0	0	0	0	0	0	0	0	0	0	0	0
281	Bacteria	Bacteroidetes	Bacteroidia	Bacteroidales	Rikenellaceae	Alistipes	0	0.00536286	0.00490158	0	0	0.00550067	0	0	0	0	0	0	0	0	0	0	0	0
286	Bacteria	Firmicutes	Clostridia	Clostridiales	Ruminococcaceae	Ruminococcaceae_NK4A214_group	0	0.00529236	0	0	0	0.00475577	0	0	0	0	0	0	0	0	0	0	0	0
218	Bacteria	Firmicutes	Clostridia	Clostridiales	Ruminococcaceae	Ruminococcaceae_family	0	0.00490295	0.00513134	0.00634079	0.00665351	0.00727343	0	0	0	0	0	0	0	0	0	0	0	0
312	Bacteria	Firmicutes	Clostridia	Clostridiales	Ruminococcaceae	Ruminococcus_1	0	0.00477538	0	0	0	0	0	0	0	0	0	0	0	0	0	0	0	0
319	Bacteria	Firmicutes	Clostridia	Clostridiales	Lachnospiraceae	Tyzzerella	0	0.00456053	0.00393978	0.00440139	0.00460717	0	0	0	0	0	0	0	0	0	0	0	0	0
330	Bacteria	Tenericutes	Mollicutes	Mollicutes_RF39	NA	Mollicutes_RF39	0	0.00444975	0.00474662	0.00376101	0	0	0	0	0	0	0	0	0	0	0	0	0	0
197	Bacteria	Firmicutes	Clostridia	Clostridiales	Ruminococcaceae	Ruminococcaceae_family	0	0.00427686	0	0.00726984	0	0.00804219	0	0	0	0	0	0	0	0	0	0	0	0
270	Bacteria	Firmicutes	Clostridia	Clostridiales	Ruminococcaceae	Ruminococcus_1	0	0.00417447	0	0.00409613	0.00476101	0.00575976	0	0	0	0	0	0	0	0	0	0	0	0
265	Bacteria	Firmicutes	Clostridia	Clostridiales	Ruminococcaceae	Ruminococcus_2	0	0.00404858	0.00362809	0	0	0	0	0	0	0	0	0	0	0	0	0	0	0
320	Bacteria	Firmicutes	Clostridia	Clostridiales	Ruminococcaceae	Ruminococcaceae_family	0	0.00391934	0.00360494	0.004053	0.00450129	0.00472338	0	0	0	0	0	0	0	0	0	0	0	0
361	Bacteria	Tenericutes	Mollicutes	Mollicutes_RF39	NA	Mollicutes_RF39	0	0.00381023	0	0.00278384	0	0	0	0	0	0	0	0	0	0	0	0	0	0
392	Bacteria	Firmicutes	Clostridia	Clostridiales	Ruminococcaceae	Ruminococcaceae_UCG-010	0	0.00322611	0	0	0.00256082	0.00213243	0	0	0	0	0	0	0	0	0	0	0	0
422	Bacteria	Firmicutes	Clostridia	Clostridiales	Ruminococcaceae	Ruminococcaceae_NK4A214_group	0	0.00274605	0	0	0	0	0	0	0	0	0	0	0	0	0	0	0	0
446	Bacteria	Firmicutes	Clostridia	Clostridiales	Family_XIII	Mogibacterium	0	0.0025077	0	0	0	0	0	0	0	0	0	0	0	0	0	0	0	0
457	Bacteria	Firmicutes	Clostridia	Clostridiales	Clostridiales_vadinBB60_group	Clostridiales_vadinBB60_group_family	0	0.00239021	0	0	0	0	0	0	0	0	0	0	0	0	0	0	0	0
478	Bacteria	Tenericutes	Mollicutes	Mollicutes_RF39	NA	Mollicutes_RF39	0	0.00222236	0.00236886	0	0.00198513	0.00200117	0	0	0	0	0	0	0	0	0	0	0	0
480	Bacteria	Firmicutes	Clostridia	Clostridiales	Ruminococcaceae	Ruminococcaceae_UCG-013	0	0.00219886	0	0	0	0	0	0	0	0	0	0	0	0	0	0	0	0
508	Bacteria	Firmicutes	Clostridia	Clostridiales	Ruminococcaceae	Ruminococcaceae_UCG-010	0	0.00193365	0	0	0	0	0	0	0	0	0	0	0	0	0	0	0	0
514	Bacteria	Firmicutes	Clostridia	Clostridiales	Ruminococcaceae	Ruminococcaceae_UCG-010	0	0.00187994	0	0	0	0	0	0	0	0	0	0	0	0	0	0	0	0
529	Bacteria	Tenericutes	Mollicutes	Mollicutes_RF39	NA	Mollicutes_RF39	0	0.00176916	0.00172054	0.00139358	0.00169894	0	0	0	0	0	0	0	0	0	0	0	0	0
536	Bacteria	Firmicutes	Clostridia	Clostridiales	NA	Clostridiales	0	0.00173894	0	0	0	0.00135855	0	0	0	0	0	0	0	0	0	0	0	0
543	Bacteria	Bacteroidetes	Bacteroidia	Bacteroidales	Rikenellaceae	Rikenellaceae_dgA-11_gut_group	0	0.0016718	0	0	0	0	0	0	0	0	0	0	0	0	0	0	0	0
234	Bacteria	Firmicutes	Clostridia	Clostridiales	Ruminococcaceae	Ruminococcaceae_UCG-014	0	0.00157781	0	0.00515956	0	0.0067058	0	0	0	0	0	0	0	0	0	0	0	0
562	Bacteria	Firmicutes	Clostridia	Clostridiales	NA	Clostridiales	0	0.00151738	0	0	0	0	0	0	0	0	0	0	0	0	0	0	0	0
592	Bacteria	Lentisphaerae	Lentisphaeria	Victivallales	Victivallaceae	Victivallaceae_family	0	0.00131596	0.00106153	0.00103523	0.000878422	0	0	0	0	0	0	0	0	0	0	0	0	0
500	Bacteria	Firmicutes	Clostridia	Clostridiales	NA	Clostridiales	0	0.00117496	0	0.00195599	0	0.0016398	0	0	0	0	0	0	0	0	0	0	0	0
410	Bacteria	Firmicutes	Clostridia	Clostridiales	Lachnospiraceae	Dorea	0	0.00107257	0	0.000622134	0	0	0	0	0	0	0	0	0	0	0	0	0	0
652	Bacteria	Tenericutes	Mollicutes	Izimaplasmatales	NA	Izimaplasmatales_Order	0	0.000812402	0.000598448	0	0	0.000917062	0	0	0	0	0	0	0	0	0	0	0	0
683	Bacteria	Firmicutes	Clostridia	Clostridiales	Peptococcaceae	Peptococcaceae_family	0	0.000731833	0	0	0	0	0	0	0	0	0	0	0	0	0	0	0	0
697	Bacteria	Tenericutes	Mollicutes	Mollicutes_RF39	NA	Mollicutes_RF39	0	0.000676442	0	0	0	0	0	0	0	0	0	0	0	0	0	0	0	0
698	Bacteria	Cyanobacteria	Melainabacteria	Gastranaerophilales	NA	Gastranaerophilales_Order	0	0.000673085	0	0	0	0	0	0	0	0	0	0	0	0	0	0	0	0
707	Bacteria	Bacteroidetes	Bacteroidia	Bacteroidales	Prevotellaceae	Prevotellaceae_family	0	0.000641193	0.000609135	0	0.000585615	0.000487509	0	0	0	0	0	0	0	0	0	0	0	0
719	Bacteria	Proteobacteria	Alphaproteobacteria	Rhodospirillales	NA	Rhodospirillales	0	0.000599231	0	0	0	0	0	0	0	0	0	0	0	0	0	0	0	0
727	Bacteria	Firmicutes	Clostridia	Clostridiales	Ruminococcaceae	Ruminococcaceae_UCG-013	0	0.000553911	0	0.000530888	0	0.00058467	0	0	0	0	0	0	0	0	0	0	0	0
733	Bacteria	Firmicutes	Clostridia	Clostridiales	Ruminococcaceae	Ruminococcaceae_UCG-014	0	0.000550554	0	0	0	0	0	0	0	0	0	0	0	0	0	0	0	0
695	Bacteria	Proteobacteria	Deltaproteobacteria	Myxococcales	Myxococcaceae	Myxococcaceae_family	0	0.000505234	0	0.000670246	0.00060712	0.000569329	0	0	0	0	0	0	0	0	0	0	0	0
771	Bacteria	Firmicutes	Clostridia	DTU014	NA	Clostridia_Class_DTU014	0	0.000374309	0	0	0	0	0	0	0	0	0	0	0	0	0	0	0	0
787	Bacteria	Proteobacteria	Deltaproteobacteria	Desulfovibrionales	Desulfovibrionaceae	Desulfovibrio	0	0.000283669	0	0	0	0.000311937	0	0	0	0	0	0	0	0	0	0	0	0
762	Bacteria	Spirochaetes	Spirochaetia	Spirochaetales	Spirochaetaceae	Treponema_2	0	0.000265206	0	0.000406461	0	0.000375007	0	0	0	0	0	0	0	0	0	0	0	0
805	Bacteria	Firmicutes	Clostridia	Clostridiales	Ruminococcaceae	Ruminococcaceae_family	0	0.000142674	0	0.000227286	0	0	0	0	0	0	0	0	0	0	0	0	0	0
846	Bacteria	Proteobacteria	Alphaproteobacteria	Rickettsiales	NA	Rickettsiales	0	0.000110782	0	0	0	0	0	0	0	0	0	0	0	0	0	0	0	0
94	Bacteria	Firmicutes	Clostridia	Clostridiales	Ruminococcaceae	Ruminococcaceae_UCG-010	0	0	0.0178965	0	0	0	0	0	0	0	0	0	0	0	0	0	0	0
98	Bacteria	Firmicutes	Clostridia	Clostridiales	Ruminococcaceae	Ruminococcaceae_family	0	0	0.0176916	0	0	0	0	0	0	0	0	0	0	0	0	0	0	0
118	Bacteria	Firmicutes	Clostridia	Clostridiales	Ruminococcaceae	Ruminococcaceae_UCG-013	0	0	0.0145195	0	0	0	0	0	0	0	0	0	0	0	0	0	0	0
139	Bacteria	Firmicutes	Clostridia	Clostridiales	Lachnospiraceae	Lachnospiraceae_NK4A136_group	0	0	0.0126689	0	0	0	0	0	0	0	0	0	0	0	0	0	0	0
168	Bacteria	Firmicutes	Clostridia	Clostridiales	Lachnospiraceae	Lachnospiraceae_family	0	0	0.0103215	0	0	0	0	0	0	0	0	0	0	0	0	0	0	0
119	Bacteria	Firmicutes	Clostridia	Clostridiales	Ruminococcaceae	Ruminococcaceae_UCG-005	0	0	0.00844061	0	0.0133484	0	0	0	0	0	0	0	0	0	0	0	0	0
192	Bacteria	Firmicutes	Clostridia	Clostridiales	Christensenellaceae	Christensenellaceae_R-7_group	0	0	0.00746457	0.00774598	0.0079852	0	0	0	0	0	0	0	0	0	0	0	0	0
259	Bacteria	Firmicutes	Clostridia	Clostridiales	Ruminococcaceae	Ruminococcaceae_family	0	0	0.00636029	0	0	0	0	0	0	0	0	0	0	0	0	0	0	0
266	Bacteria	Bacteroidetes	Bacteroidia	Bacteroidales	Rikenellaceae	Alistipes	0	0	0.00613766	0	0	0.00581431	0	0	0	0	0	0	0	0	0	0	0	0
268	Bacteria	Firmicutes	Clostridia	Clostridiales	Ruminococcaceae	Ruminococcaceae_UCG-010	0	0	0.00604326	0	0	0	0	0	0	0	0	0	0	0	0	0	0	0
285	Bacteria	Firmicutes	Clostridia	Clostridiales	Ruminococcaceae	Ruminococcaceae_UCG-010	0	0	0.00563895	0	0.00366754	0.00409951	0	0	0	0	0	0	0	0	0	0	0	0
293	Bacteria	Firmicutes	Clostridia	Clostridiales	Lachnospiraceae	Lachnospiraceae_family	0	0	0.00533795	0	0	0	0	0	0	0	0	0	0	0	0	0	0	0
296	Bacteria	Bacteroidetes	Bacteroidia	Bacteroidales	Muribaculaceae	Muribaculaceae_family	0	0	0.00531123	0.0045225	0.00488674	0.00453247	0	0	0	0	0	0	0	0	0	0	0	0
315	Bacteria	Bacteroidetes	Bacteroidia	Bacteroidales	Bacteroidaceae	Bacteroides	0	0	0.00499776	0	0	0	0	0	0	0	0	0	0	0	0	0	0	0
393	Bacteria	Proteobacteria	Alphaproteobacteria	Rhodospirillales	NA	Rhodospirillales	0	0	0.00342327	0	0	0	0	0	0	0	0	0	0	0	0	0	0	0
453	Bacteria	Bacteroidetes	Bacteroidia	Bacteroidales	NA	Bacteroidales_Order	0	0	0.00258971	0.00225627	0	0.00188015	0	0	0	0	0	0	0	0	0	0	0	0
440	Bacteria	Firmicutes	Clostridia	Clostridiales	Ruminococcaceae	Ruminococcaceae_NK4A214_group	0	0	0.00242407	0.00234752	0	0	0	0	0	0	0	0	0	0	0	0	0	0
492	Bacteria	Kiritimatiellaeota	Kiritimatiellae	WCHB1-41	NA	Kiritimatiellae_WCHB1-41_Order	0	0	0.00213375	0	0	0	0	0	0	0	0	0	0	0	0	0	0	0
493	Bacteria	Firmicutes	Clostridia	Clostridiales	Family_XIII	Clostridiales_Family_XIII	0	0	0.00212307	0.00138197	0	0	0	0	0	0	0	0	0	0	0	0	0	0
546	Bacteria	Firmicutes	Clostridia	Clostridiales	Ruminococcaceae	Angelakisella	0	0	0.00175794	0	0	0	0	0	0	0	0	0	0	0	0	0	0	0
586	Bacteria	Firmicutes	Clostridia	Clostridiales	Ruminococcaceae	Ruminococcaceae_UCG-014	0	0	0.00142666	0.000947303	0	0.000942631	0	0	0	0	0	0	0	0	0	0	0	0
625	Bacteria	Firmicutes	Clostridia	Clostridiales	Ruminococcaceae	Ruminococcaceae_family	0	0	0.00115771	0	0	0	0	0	0	0	0	0	0	0	0	0	0	0
555	Bacteria	Firmicutes	Clostridia	Clostridiales	Ruminococcaceae	Ruminococcaceae_UCG-011	0	0	0.00105085	0.00149976	0.00158149	0.00131593	0	0	0	0	0	0	0	0	0	0	0	0
582	Bacteria	Firmicutes	Clostridia	Clostridiales	Ruminococcaceae	Ruminococcaceae_UCG-010	0	0	0.00084424	0	0.00137801	0.00116252	0	0	0	0	0	0	0	0	0	0	0	0
681	Bacteria	Spirochaetes	Spirochaetia	Spirochaetales	Spirochaetaceae	Treponema_2	0	0	0.000794369	0	0.000281227	0	0	0	0	0	0	0	0	0	0	0	0	0
416	Bacteria	Firmicutes	Clostridia	Clostridiales	Lachnospiraceae	Lachnospiraceae_NK3A20_group	0	0	0.000516518	0.00100371	0.000848645	0.000528419	0	0	0	0	0	0	0	0	0	0	0	0
745	Bacteria	Firmicutes	NA	NA	NA	Firmicutes_Phylum	0	0	0.000496926	0.000496048	0	0	0	0	0	0	0	0	0	0	0	0	0	0
744	Bacteria	Firmicutes	Clostridia	NA	NA	Clostridia_Class	0	0	0.000347314	0.000501025	0.000466507	0	0	0	0	0	0	0	0	0	0	0	0	0
804	Bacteria	Proteobacteria	Alphaproteobacteria	Rhodospirillales	NA	Rhodospirillales	0	0	0.000245791	0	0	0	0	0	0	0	0	0	0	0	0	0	0	0
827	Bacteria	Lentisphaerae	Lentisphaeria	Victivallales	vadinBE97	Victivallales_vadinBE97_family	0	0	0.000176329	0	0	0	0	0	0	0	0	0	0	0	0	0	0	0
862	Bacteria	Firmicutes	Clostridia	Clostridiales	NA	Clostridiales	0	0	6.59006e-05	0	0	0	0	0	0	0	0	0	0	0	0	0	0	0
863	Bacteria	Tenericutes	Mollicutes	Izimaplasmatales	NA	Izimaplasmatales_Order	0	0	5.69951e-05	0	0	0	0	0	0	0	0	0	0	0	0	0	0	0
128	Bacteria	Bacteroidetes	Bacteroidia	Bacteroidales	Rikenellaceae	Alistipes	0	0	0	0.0126932	0	0	0	0	0	0	0	0	0	0	0	0	0	0
129	Bacteria	Firmicutes	Clostridia	Clostridiales	Ruminococcaceae	Ruminococcaceae_UCG-014	0	0	0	0.0126816	0	0.0129019	0	0	0	0	0	0	0	0	0	0	0	0
148	Bacteria	Firmicutes	Clostridia	Clostridiales	Christensenellaceae	Christensenellaceae_R-7_group	0	0	0	0.0108318	0	0	0	0	0	0	0	0	0	0	0	0	0	0
182	Bacteria	Firmicutes	Clostridia	Clostridiales	Ruminococcaceae	Ruminococcaceae_UCG-010	0	0	0	0.00876794	0	0	0	0	0	0	0	0	0	0	0	0	0	0
178	Bacteria	Firmicutes	Clostridia	Clostridiales	Christensenellaceae	Christensenellaceae_R-7_group	0	0	0	0.00831005	0.00895792	0	0	0	0	0	0	0	0	0	0	0	0	0
209	Bacteria	Firmicutes	Clostridia	Clostridiales	Ruminococcaceae	Ruminococcaceae_UCG-010	0	0	0	0.00740754	0	0	0	0	0	0	0	0	0	0	0	0	0	0
216	Bacteria	Firmicutes	Clostridia	Clostridiales	Ruminococcaceae	Ruminococcaceae_UCG-010	0	0	0	0.0071421	0	0	0	0	0	0	0	0	0	0	0	0	0	0
219	Bacteria	Firmicutes	Clostridia	Clostridiales	Ruminococcaceae	Ruminococcaceae_family	0	0	0	0.00707408	0	0	0	0	0	0	0	0	0	0	0	0	0	0
290	Bacteria	Firmicutes	Clostridia	Clostridiales	Clostridiales_vadinBB60_group	Clostridiales_vadinBB60_group_family	0	0	0	0.00512473	0	0	0	0	0	0	0	0	0	0	0	0	0	0
325	Bacteria	Firmicutes	Clostridia	Clostridiales	Ruminococcaceae	Ruminococcaceae_NK4A214_group	0	0	0	0.00453743	0	0	0	0	0	0	0	0	0	0	0	0	0	0
288	Bacteria	Firmicutes	Clostridia	Clostridiales	Family_XIII	Clostridiales_Family_XIII_AD3011_group	0	0	0	0.00430517	0.00517458	0.00513589	0	0	0	0	0	0	0	0	0	0	0	0
198	Bacteria	Firmicutes	Clostridia	Clostridiales	Family_XIII	Mogibacterium	0	0	0	0.00429024	0	0	0	0	0	0	0	0	0	0	0	0	0	0
342	Bacteria	Firmicutes	Clostridia	Clostridiales	Ruminococcaceae	Ruminococcaceae_UCG-013	0	0	0	0.00413761	0	0	0	0	0	0	0	0	0	0	0	0	0	0
372	Bacteria	Firmicutes	Clostridia	Clostridiales	Ruminococcaceae	Ruminococcaceae_family	0	0	0	0.00321685	0.00303229	0.00366995	0	0	0	0	0	0	0	0	0	0	0	0
414	Bacteria	Bacteroidetes	Bacteroidia	Bacteroidales	F082	Bacteroidales_F082_Family	0	0	0	0.00281205	0	0	0	0	0	0	0	0	0	0	0	0	0	0
418	Bacteria	Firmicutes	Clostridia	Clostridiales	Ruminococcaceae	Candidatus_Soleaferrea	0	0	0	0.00276891	0	0	0	0	0	0	0	0	0	0	0	0	0	0
475	Bacteria	Firmicutes	Clostridia	Clostridiales	Ruminococcaceae	Ruminococcaceae_UCG-009	0	0	0	0.00222309	0	0.00171139	0	0	0	0	0	0	0	0	0	0	0	0
496	Bacteria	Firmicutes	Clostridia	Clostridiales	Ruminococcaceae	Ruminococcaceae_UCG-010	0	0	0	0.00197424	0	0	0	0	0	0	0	0	0	0	0	0	0	0
504	Bacteria	Firmicutes	Clostridia	Clostridiales	Ruminococcaceae	Ruminococcaceae_UCG-010	0	0	0	0.00192945	0	0	0	0	0	0	0	0	0	0	0	0	0	0
532	Bacteria	Tenericutes	Mollicutes	Mollicutes_RF39	NA	Mollicutes_RF39	0	0	0	0.00174032	0	0	0	0	0	0	0	0	0	0	0	0	0	0
552	Bacteria	Firmicutes	Clostridia	Clostridiales	Ruminococcaceae	Ruminococcaceae_family	0	0	0	0.00159598	0	0	0	0	0	0	0	0	0	0	0	0	0	0
574	Bacteria	Bacteroidetes	Bacteroidia	Bacteroidales	Bacteroidaceae	Bacteroides	0	0	0	0.00143671	0	0	0	0	0	0	0	0	0	0	0	0	0	0
577	Bacteria	Firmicutes	Clostridia	Clostridiales	Clostridiales_vadinBB60_group	Clostridiales_vadinBB60_group_family	0	0	0	0.00143174	0	0	0	0	0	0	0	0	0	0	0	0	0	0
539	Bacteria	Firmicutes	Clostridia	Clostridiales	Ruminococcaceae	Ruminiclostridium	0	0	0	0.00112648	0	0	0	0	0	0	0	0	0	0	0	0	0	0
624	Bacteria	Firmicutes	Clostridia	Clostridiales	Ruminococcaceae	Ruminococcaceae_family	0	0	0	0.000945644	0.00108686	0	0	0	0	0	0	0	0	0	0	0	0	0
650	Bacteria	Tenericutes	Mollicutes	Mollicutes_RF39	NA	Mollicutes_RF39	0	0	0	0.000897532	0	0	0	0	0	0	0	0	0	0	0	0	0	0
657	Bacteria	Firmicutes	Clostridia	NA	NA	Clostridia_Class	0	0	0	0.000857715	0	0.000806265	0	0	0	0	0	0	0	0	0	0	0	0
647	Bacteria	Firmicutes	Clostridia	Clostridiales	Peptococcaceae	Peptococcaceae_family	0	0	0	0.000754856	0.00091647	0	0	0	0	0	0	0	0	0	0	0	0	0
105	Bacteria	Firmicutes	Erysipelotrichia	Erysipelotrichales	Erysipelotrichaceae	Turicibacter	0	0	0	0.000734948	0	0.000485804	0	0	0	0	0	0	0	0	0	0	0	0
712	Bacteria	Firmicutes	Clostridia	Clostridiales	Ruminococcaceae	Ruminococcaceae_family	0	0	0	0.000610521	0	0	0	0	0	0	0	0	0	0	0	0	0	0
713	Bacteria	Firmicutes	Erysipelotrichia	Erysipelotrichales	Erysipelotrichaceae	Erysipelotrichaceae_family	0	0	0	0.000610521	0	0	0	0	0	0	0	0	0	0	0	0	0	0
736	Bacteria	Firmicutes	Clostridia	NA	NA	Clostridia_Class	0	0	0	0.000461209	0.000489667	0.000535237	0	0	0	0	0	0	0	0	0	0	0	0
685	Bacteria	Cyanobacteria	Oxyphotobacteria	Chloroplast	NA	Chloroplast	0	0	0	0.000454573	0.000420187	0	0	0	0	0	0	0	0	0	0	0	0	0
753	Bacteria	Firmicutes	Erysipelotrichia	Erysipelotrichales	Erysipelotrichaceae	Erysipelotrichaceae_UCG-006	0	0	0	0.000437982	0	0	0	0	0	0	0	0	0	0	0	0	0	0
91	Bacteria	Tenericutes	Mollicutes	Anaeroplasmatales	Anaeroplasmataceae	Anaeroplasma	0	0	0	0.000371621	0	0	0	0	0	0	0	0	0	0	0	0	0	0
758	Bacteria	Actinobacteria	Actinobacteria	Bifidobacteriales	Bifidobacteriaceae	Aeriscardovia	0	0	0	0.000360008	0	0.000427849	0	0	0	0	0	0	0	0	0	0	0	0
777	Bacteria	Firmicutes	Clostridia	Clostridiales	NA	Clostridiales	0	0	0	0.000343418	0	0.000284664	0	0	0	0	0	0	0	0	0	0	0	0
780	Bacteria	Proteobacteria	Alphaproteobacteria	Rhodospirillales	NA	Rhodospirillales	0	0	0	0.000338441	0	0	0	0	0	0	0	0	0	0	0	0	0	0
778	Bacteria	Tenericutes	Mollicutes	Anaeroplasmatales	Anaeroplasmataceae	Anaeroplasma	0	0	0	0.000325169	0	0.000351143	0	0	0	0	0	0	0	0	0	0	0	0
789	Bacteria	Tenericutes	Mollicutes	Izimaplasmatales	NA	Izimaplasmatales_Order	0	0	0	0.000295306	0	0	0	0	0	0	0	0	0	0	0	0	0	0
839	Bacteria	Bacteroidetes	Bacteroidia	Bacteroidales	Rikenellaceae	Rikenellaceae_hoa5-07d05_gut_group	0	0	0	0.000124427	0	0	0	0	0	0	0	0	0	0	0	0	0	0
845	Bacteria	Firmicutes	Clostridia	Clostridiales	Ruminococcaceae	Ruminococcaceae_DTU089	0	0	0	0.000111155	0	0	0	0	0	0	0	0	0	0	0	0	0	0
821	Bacteria	Firmicutes	Clostridia	Clostridiales	Eubacteriaceae	Anaerofustis	0	0	0	7.29971e-05	0	0	0	0	0	0	0	0	0	0	0	0	0	0
85	Bacteria	Firmicutes	Clostridia	Clostridiales	Ruminococcaceae	Ruminococcaceae_family	0	0	0	0	0.0179787	0.0183924	0	0	0	0	0	0	0	0	0	0	0	0
169	Bacteria	Firmicutes	Clostridia	Clostridiales	Ruminococcaceae	Flavonifractor	0	0	0	0	0.00956504	0	0	0	0	0	0	0	0	0	0	0	0	0
179	Bacteria	Firmicutes	Clostridia	Clostridiales	Christensenellaceae	Christensenellaceae_R-7_group	0	0	0	0	0.00888017	0	0	0	0	0	0	0	0	0	0	0	0	0
181	Bacteria	Firmicutes	Clostridia	Clostridiales	Ruminococcaceae	Ruminococcaceae_UCG-009	0	0	0	0	0.00879084	0.00889448	0	0	0	0	0	0	0	0	0	0	0	0
196	Bacteria	Firmicutes	Clostridia	Clostridiales	Ruminococcaceae	Ruminococcaceae_NK4A214_group	0	0	0	0	0.00782639	0	0	0	0	0	0	0	0	0	0	0	0	0
188	Bacteria	Firmicutes	Clostridia	Clostridiales	Lachnospiraceae	Lachnospiraceae_family	0	0	0	0	0.00605797	0.00857913	0	0	0	0	0	0	0	0	0	0	0	0
272	Bacteria	Tenericutes	Mollicutes	Mollicutes_RF39	NA	Mollicutes_RF39	0	0	0	0	0.00552529	0	0	0	0	0	0	0	0	0	0	0	0	0
141	Bacteria	Bacteroidetes	Bacteroidia	Bacteroidales	Rikenellaceae	Rikenellaceae_RC9_gut_group	0	0	0	0	0.00549551	0	0	0	0	0	0	0	0	0	0	0	0	0
294	Bacteria	Firmicutes	Clostridia	Clostridiales	Ruminococcaceae	Ruminococcaceae_family	0	0	0	0	0.00494133	0	0	0	0	0	0	0	0	0	0	0	0	0
321	Bacteria	Firmicutes	Clostridia	Clostridiales	Ruminococcaceae	Ruminococcaceae_UCG-013	0	0	0	0	0.00455919	0	0	0	0	0	0	0	0	0	0	0	0	0
177	Bacteria	Firmicutes	Clostridia	Clostridiales	Ruminococcaceae	Ruminococcaceae_UCG-010	0	0	0	0	0.00441527	0.00939222	0	0	0	0	0	0	0	0	0	0	0	0
377	Bacteria	Firmicutes	Clostridia	Clostridiales	Ruminococcaceae	Ruminococcaceae_UCG-010	0	0	0	0	0.00348226	0	0	0	0	0	0	0	0	0	0	0	0	0
379	Bacteria	Firmicutes	Clostridia	Clostridiales	Ruminococcaceae	Ruminococcaceae_UCG-010	0	0	0	0	0.0034012	0	0	0	0	0	0	0	0	0	0	0	0	0
383	Bacteria	Firmicutes	Clostridia	Clostridiales	Ruminococcaceae	Ruminococcaceae_UCG-010	0	0	0	0	0.00331352	0	0	0	0	0	0	0	0	0	0	0	0	0
452	Bacteria	Firmicutes	Clostridia	Clostridiales	Peptostreptococcaceae	Romboutsia	0	0	0	0	0.00240863	0	0	0	0	0	0	0	0	0	0	0	0	0
474	Bacteria	Firmicutes	Clostridia	Clostridiales	Christensenellaceae	Christensenellaceae_R-7_group	0	0	0	0	0.00223493	0	0	0	0	0	0	0	0	0	0	0	0	0
486	Bacteria	Firmicutes	Clostridia	Clostridiales	Lachnospiraceae	Lachnospiraceae_family	0	0	0	0	0.00203807	0	0	0	0	0	0	0	0	0	0	0	0	0
511	Bacteria	Firmicutes	Clostridia	Clostridiales	Ruminococcaceae	Ruminiclostridium_6	0	0	0	0	0.0018743	0	0	0	0	0	0	0	0	0	0	0	0	0
581	Bacteria	Tenericutes	Mollicutes	Mollicutes_RF39	NA	Mollicutes_RF39	0	0	0	0	0.00138629	0	0	0	0	0	0	0	0	0	0	0	0	0
584	Bacteria	Firmicutes	Clostridia	Clostridiales	Ruminococcaceae	Ruminococcaceae_family	0	0	0	0	0.00133335	0.00096479	0	0	0	0	0	0	0	0	0	0	0	0
630	Bacteria	Firmicutes	Clostridia	Clostridiales	NA	Clostridiales	0	0	0	0	0.000954519	0	0	0	0	0	0	0	0	0	0	0	0	0
659	Bacteria	Tenericutes	Mollicutes	Izimaplasmatales	NA	Izimaplasmatales_Order	0	0	0	0	0.000848645	0	0	0	0	0	0	0	0	0	0	0	0	0
674	Bacteria	Firmicutes	Clostridia	Clostridiales	Family_XIII	Clostridiales_Family_XIII	0	0	0	0	0.000751043	0.000787514	0	0	0	0	0	0	0	0	0	0	0	0
156	Bacteria	Kiritimatiellaeota	Kiritimatiellae	WCHB1-41	NA	Kiritimatiellae_WCHB1-41_Order	0	0	0	0	0.000668329	0	0	0	0	0	0	0	0	0	0	0	0	0
725	Bacteria	Firmicutes	Clostridia	Clostridiales	Christensenellaceae	Christensenellaceae_family	0	0	0	0	0.000570726	0	0	0	0	0	0	0	0	0	0	0	0	0
763	Bacteria	Tenericutes	Mollicutes	Mollicutes_RF39	NA	Mollicutes_RF39	0	0	0	0	0.000405298	0	0	0	0	0	0	0	0	0	0	0	0	0
828	Bacteria	Firmicutes	Clostridia	Clostridiales	Ruminococcaceae	Ruminococcaceae_UCG-010	0	0	0	0	0.000162119	0	0	0	0	0	0	0	0	0	0	0	0	0
841	Bacteria	Firmicutes	Erysipelotrichia	Erysipelotrichales	Erysipelotrichaceae	Erysipelotrichaceae_UCG-004	0	0	0	0	0.000119108	0	0	0	0	0	0	0	0	0	0	0	0	0
33	Bacteria	Firmicutes	Clostridia	Clostridiales	Ruminococcaceae	Ruminococcaceae_UCG-005	0	0	0	0	0	0.0369433	0	0	0	0	0	0	0	0	0	0	0	0
24	Bacteria	Firmicutes	Clostridia	Clostridiales	Christensenellaceae	Christensenellaceae_R-7_group	0	0	0	0	0	0.0337233	0	0	0	0	0	0	0	0	0	0	0	0
84	Bacteria	Firmicutes	Clostridia	Clostridiales	Christensenellaceae	Christensenellaceae_R-7_group	0	0	0	0	0	0.0114684	0	0	0	0	0	0	0	0	0	0	0	0
206	Archaea	Euryarchaeota	Methanobacteria	Methanobacteriales	Methanobacteriaceae	Methanobrevibacter	0	0	0	0	0	0.00568647	0	0	0	0	0	0	0	0	0	0	0	0
276	Bacteria	Tenericutes	Mollicutes	Mollicutes_RF39	NA	Mollicutes_RF39	0	0	0	0	0	0.00558419	0	0	0	0	0	0	0	0	0	0	0	0
310	Bacteria	Firmicutes	Clostridia	Clostridiales	Ruminococcaceae	Ruminococcaceae_UCG-010	0	0	0	0	0	0.00488191	0	0	0	0	0	0	0	0	0	0	0	0
313	Bacteria	Firmicutes	Clostridia	Clostridiales	Lachnospiraceae	Lachnospiraceae_UCG-010	0	0	0	0	0	0.00482395	0	0	0	0	0	0	0	0	0	0	0	0
324	Bacteria	Verrucomicrobia	Verrucomicrobiae	Verrucomicrobiales	Akkermansiaceae	Akkermansia	0	0	0	0	0	0.00466883	0	0	0	0	0	0	0	0	0	0	0	0
344	Bacteria	Firmicutes	Clostridia	Clostridiales	Ruminococcaceae	Oscillibacter	0	0	0	0	0	0.00416769	0	0	0	0	0	0	0	0	0	0	0	0
308	Bacteria	Firmicutes	Clostridia	Clostridiales	Ruminococcaceae	Ruminococcaceae_NK4A214_group	0	0	0	0	0	0.00381143	0	0	0	0	0	0	0	0	0	0	0	0
346	Bacteria	Firmicutes	Clostridia	Clostridiales	Lachnospiraceae	Lachnospiraceae_family	0	0	0	0	0	0.00352847	0	0	0	0	0	0	0	0	0	0	0	0
411	Bacteria	Firmicutes	Clostridia	Clostridiales	Ruminococcaceae	Ruminococcaceae_UCG-004	0	0	0	0	0	0.00221765	0	0	0	0	0	0	0	0	0	0	0	0
510	Bacteria	Firmicutes	Clostridia	Clostridiales	Ruminococcaceae	Ruminiclostridium_6	0	0	0	0	0	0.00195004	0	0	0	0	0	0	0	0	0	0	0	0
513	Bacteria	Firmicutes	Clostridia	Clostridiales	Ruminococcaceae	Ruminococcus_1	0	0	0	0	0	0.00191083	0	0	0	0	0	0	0	0	0	0	0	0
524	Bacteria	Firmicutes	Clostridia	NA	NA	Clostridia_Class	0	0	0	0	0	0.00181196	0	0	0	0	0	0	0	0	0	0	0	0
548	Bacteria	Lentisphaerae	Lentisphaeria	Victivallales	Victivallaceae	Victivallaceae_family	0	0	0	0	0	0.00165855	0	0	0	0	0	0	0	0	0	0	0	0
602	Bacteria	Firmicutes	Clostridia	Clostridiales	Clostridiales_vadinBB60_group	Clostridiales_vadinBB60_group_family	0	0	0	0	0	0.00127332	0	0	0	0	0	0	0	0	0	0	0	0
726	Bacteria	Firmicutes	Clostridia	Clostridiales	Clostridiales_vadinBB60_group	Clostridiales_vadinBB60_group_family	0	0	0	0	0	0.000588079	0	0	0	0	0	0	0	0	0	0	0	0
767	Bacteria	Cyanobacteria	Oxyphotobacteria	Chloroplast	NA	Chloroplast	0	0	0	0	0	0.000395462	0	0	0	0	0	0	0	0	0	0	0	0
806	Bacteria	Tenericutes	Mollicutes	Mollicutes_RF39	NA	Mollicutes_RF39	0	0	0	0	0	0.000233527	0	0	0	0	0	0	0	0	0	0	0	0
876	Bacteria	Tenericutes	Mollicutes	Anaeroplasmatales	Anaeroplasmataceae	Anaeroplasma	0	0	0	0	0	1.87503e-05	0	0	0	0	0	0	0	0	0	0	0	0
81	Bacteria	Firmicutes	Erysipelotrichia	Erysipelotrichales	Erysipelotrichaceae	Erysipelotrichaceae_UCG-004	0	0	0	0	0	0	0	0	0	0	0	0	0	0	0	0	0	0
18	Bacteria	Firmicutes	Erysipelotrichia	Erysipelotrichales	Erysipelotrichaceae	Erysipelotrichaceae_UCG-004	0	0	0	0	0	0	0	0	0	0	0	0	0	0	0	0	0	0
23	Bacteria	Firmicutes	Clostridia	Clostridiales	Ruminococcaceae	Ruminococcaceae_UCG-010	0	0	0	0	0	0	0	0	0	0	0	0	0	0	0	0	0	0
6	Bacteria	Firmicutes	Bacilli	Bacillales	Bacillaceae	Bacillaceae_family	0	0	0	0	0	0	0	0	0	0	0	0	0	0	0	0	0	0
8	Bacteria	Actinobacteria	Actinobacteria	Streptomycetales	Streptomycetaceae	Streptomyces	0	0	0	0	0	0	0	0	0	0	0	0	0	0	0	0	0	0
9	Bacteria	Firmicutes	Bacilli	Lactobacillales	Leuconostocaceae	Weissella	0	0	0	0	0	0	0	0	0	0	0	0	0	0	0	0	0	0
22	Bacteria	Firmicutes	Erysipelotrichia	Erysipelotrichales	Erysipelotrichaceae	Erysipelotrichaceae_UCG-004	0	0	0	0	0	0	0	0	0	0	0	0	0	0	0	0	0	0
26	Bacteria	Firmicutes	Bacilli	Bacillales	Staphylococcaceae	Staphylococcus	0	0	0	0	0	0	0	0	0	0	0	0	0	0	0	0	0	0
50	Bacteria	Actinobacteria	Actinobacteria	Micrococcales	Microbacteriaceae	Frigoribacterium	0	0	0	0	0	0	0	0	0	0	0	0	0	0	0	0	0	0
55	Bacteria	Firmicutes	Erysipelotrichia	Erysipelotrichales	Erysipelotrichaceae	Erysipelotrichaceae_UCG-004	0	0	0	0	0	0	0	0	0	0	0	0	0	0	0	0	0	0
60	Bacteria	Bacteroidetes	Bacteroidia	Bacteroidales	Bacteroidales_RF16_group	Bacteroidales_RF16_group_family	0	0	0	0	0	0	0	0	0	0	0	0	0	0	0	0	0	0
68	Bacteria	Firmicutes	Clostridia	Clostridiales	Ruminococcaceae	Ruminococcaceae_UCG-010	0	0	0	0	0	0	0	0	0	0	0	0	0	0	0	0	0	0
73	Bacteria	Bacteroidetes	Bacteroidia	Bacteroidales	Prevotellaceae	Prevotella_1	0	0	0	0	0	0	0	0	0	0	0	0	0	0	0	0	0	0
82	Archaea	Euryarchaeota	Thermoplasmata	Methanomassiliicoccales	Methanomethylophilaceae	Methanomethylophilaceae_family	0	0	0	0	0	0	0	0	0	0	0	0	0	0	0	0	0	0
144	Bacteria	Kiritimatiellaeota	Kiritimatiellae	WCHB1-41	NA	Kiritimatiellae_WCHB1-41_Order	0	0	0	0	0	0	0	0	0	0	0	0	0	0	0	0	0	0
146	Archaea	Euryarchaeota	Methanobacteria	Methanobacteriales	Methanobacteriaceae	Methanobrevibacter	0	0	0	0	0	0	0	0	0	0	0	0	0	0	0	0	0	0
147	Bacteria	Actinobacteria	Actinobacteria	Micrococcales	Microbacteriaceae	Leucobacter	0	0	0	0	0	0	0	0	0	0	0	0	0	0	0	0	0	0
155	Bacteria	Actinobacteria	Actinobacteria	Corynebacteriales	Nocardiaceae	Rhodococcus	0	0	0	0	0	0	0	0	0	0	0	0	0	0	0	0	0	0
157	Bacteria	Firmicutes	Erysipelotrichia	Erysipelotrichales	Erysipelotrichaceae	Erysipelotrichaceae_UCG-004	0	0	0	0	0	0	0	0	0	0	0	0	0	0	0	0	0	0
158	Bacteria	Bacteroidetes	Bacteroidia	Bacteroidales	Prevotellaceae	Prevotella_1	0	0	0	0	0	0	0	0	0	0	0	0	0	0	0	0	0	0
176	Bacteria	Bacteroidetes	Bacteroidia	Bacteroidales	F082	Bacteroidales_F082_Family	0	0	0	0	0	0	0	0	0	0	0	0	0	0	0	0	0	0
187	Bacteria	Cyanobacteria	Oxyphotobacteria	Chloroplast	NA	Chloroplast	0	0	0	0	0	0	0	0	0	0	0	0	0	0	0	0	0	0
191	Bacteria	Actinobacteria	Actinobacteria	Micrococcales	Sanguibacteraceae	Sanguibacter	0	0	0	0	0	0	0	0	0	0	0	0	0	0	0	0	0	0
193	Bacteria	NA	NA	NA	NA	Bacteria_Domain	0	0	0	0	0	0	0	0	0	0	0	0	0	0	0	0	0	0
204	Bacteria	Bacteroidetes	Bacteroidia	Bacteroidales	Prevotellaceae	Prevotella_1	0	0	0	0	0	0	0	0	0	0	0	0	0	0	0	0	0	0
212	Bacteria	Bacteroidetes	Bacteroidia	Bacteroidales	Prevotellaceae	Prevotellaceae_UCG-003	0	0	0	0	0	0	0	0	0	0	0	0	0	0	0	0	0	0
231	Bacteria	Firmicutes	Clostridia	Clostridiales	Ruminococcaceae	Ruminococcus_2	0	0	0	0	0	0	0	0	0	0	0	0	0	0	0	0	0	0
232	Bacteria	Bacteroidetes	Bacteroidia	Bacteroidales	Bacteroidales_RF16_group	Bacteroidales_RF16_group_family	0	0	0	0	0	0	0	0	0	0	0	0	0	0	0	0	0	0
247	Bacteria	Bacteroidetes	Bacteroidia	Bacteroidales	Bacteroidales_UCG-001	Bacteroidales_UCG-001_family	0	0	0	0	0	0	0	0	0	0	0	0	0	0	0	0	0	0
249	Bacteria	Kiritimatiellaeota	Kiritimatiellae	WCHB1-41	NA	Kiritimatiellae_WCHB1-41_Order	0	0	0	0	0	0	0	0	0	0	0	0	0	0	0	0	0	0
252	Bacteria	Bacteroidetes	Bacteroidia	Bacteroidales	Prevotellaceae	Prevotella_1	0	0	0	0	0	0	0	0	0	0	0	0	0	0	0	0	0	0
300	Bacteria	Bacteroidetes	Bacteroidia	Bacteroidales	Rikenellaceae	Rikenellaceae_RC9_gut_group	0	0	0	0	0	0	0	0	0	0	0	0	0	0	0	0	0	0
341	Bacteria	Bacteroidetes	Bacteroidia	Bacteroidales	Prevotellaceae	Prevotella_1	0	0	0	0	0	0	0	0	0	0	0	0	0	0	0	0	0	0
353	Bacteria	Lentisphaerae	Lentisphaeria	Victivallales	Victivallaceae	Victivallaceae_family	0	0	0	0	0	0	0	0	0	0	0	0	0	0	0	0	0	0
366	Bacteria	Bacteroidetes	Bacteroidia	Bacteroidales	Prevotellaceae	Prevotellaceae_UCG-003	0	0	0	0	0	0	0	0	0	0	0	0	0	0	0	0	0	0
389	Eukaryota	Neocallimastigomycota	Neocallimastigomycetes	Neocallimastigales	Neocallimastigaceae	Cyllamyces	0	0	0	0	0	0	0	0	0	0	0	0	0	0	0	0	0	0
400	Bacteria	Bacteroidetes	Bacteroidia	Bacteroidales	Prevotellaceae	Prevotellaceae_family	0	0	0	0	0	0	0	0	0	0	0	0	0	0	0	0	0	0
419	Bacteria	Kiritimatiellaeota	Kiritimatiellae	WCHB1-41	NA	Kiritimatiellae_WCHB1-41_Order	0	0	0	0	0	0	0	0	0	0	0	0	0	0	0	0	0	0
425	Bacteria	Kiritimatiellaeota	Kiritimatiellae	WCHB1-41	NA	Kiritimatiellae_WCHB1-41_Order	0	0	0	0	0	0	0	0	0	0	0	0	0	0	0	0	0	0
428	Bacteria	Bacteroidetes	Bacteroidia	Bacteroidales	F082	Bacteroidales_F082_Family	0	0	0	0	0	0	0	0	0	0	0	0	0	0	0	0	0	0
448	Bacteria	Bacteroidetes	Bacteroidia	Bacteroidales	Prevotellaceae	Prevotella_1	0	0	0	0	0	0	0	0	0	0	0	0	0	0	0	0	0	0
456	Bacteria	Bacteroidetes	Bacteroidia	Bacteroidales	Rikenellaceae	Rikenellaceae_RC9_gut_group	0	0	0	0	0	0	0	0	0	0	0	0	0	0	0	0	0	0
473	Bacteria	Kiritimatiellaeota	Kiritimatiellae	WCHB1-41	NA	Kiritimatiellae_WCHB1-41_Order	0	0	0	0	0	0	0	0	0	0	0	0	0	0	0	0	0	0
476	Bacteria	Bacteroidetes	Bacteroidia	Bacteroidales	F082	Bacteroidales_F082_Family	0	0	0	0	0	0	0	0	0	0	0	0	0	0	0	0	0	0
483	Bacteria	Proteobacteria	Gammaproteobacteria	Aeromonadales	Succinivibrionaceae	Succinivibrio	0	0	0	0	0	0	0	0	0	0	0	0	0	0	0	0	0	0
501	Bacteria	Lentisphaerae	Lentisphaeria	Victivallales	vadinBE97	Victivallales_vadinBE97_family	0	0	0	0	0	0	0	0	0	0	0	0	0	0	0	0	0	0
502	Bacteria	Kiritimatiellaeota	Kiritimatiellae	WCHB1-41	NA	Kiritimatiellae_WCHB1-41_Order	0	0	0	0	0	0	0	0	0	0	0	0	0	0	0	0	0	0
525	Bacteria	Kiritimatiellaeota	Kiritimatiellae	WCHB1-41	NA	Kiritimatiellae_WCHB1-41_Order	0	0	0	0	0	0	0	0	0	0	0	0	0	0	0	0	0	0
526	Bacteria	Fibrobacteres	Fibrobacteria	Fibrobacterales	Fibrobacteraceae	Fibrobacter	0	0	0	0	0	0	0	0	0	0	0	0	0	0	0	0	0	0
531	Bacteria	Bacteroidetes	Bacteroidia	Bacteroidales	Prevotellaceae	Prevotellaceae_UCG-003	0	0	0	0	0	0	0	0	0	0	0	0	0	0	0	0	0	0
545	Bacteria	Bacteroidetes	Bacteroidia	Bacteroidales	Bacteroidales_BS11_gut_group	Bacteroidales_BS11_gut_group_family	0	0	0	0	0	0	0	0	0	0	0	0	0	0	0	0	0	0
551	Bacteria	Bacteroidetes	Bacteroidia	Bacteroidales	Prevotellaceae	Prevotellaceae_YAB2003_group	0	0	0	0	0	0	0	0	0	0	0	0	0	0	0	0	0	0
560	Bacteria	Kiritimatiellaeota	Kiritimatiellae	WCHB1-41	NA	Kiritimatiellae_WCHB1-41_Order	0	0	0	0	0	0	0	0	0	0	0	0	0	0	0	0	0	0
590	Bacteria	Firmicutes	Clostridia	Clostridiales	Ruminococcaceae	Ruminococcaceae_UCG-014	0	0	0	0	0	0	0	0	0	0	0	0	0	0	0	0	0	0
600	Bacteria	Firmicutes	Negativicutes	Selenomonadales	Acidaminococcaceae	Succiniclasticum	0	0	0	0	0	0	0	0	0	0	0	0	0	0	0	0	0	0
608	Bacteria	Bacteroidetes	Bacteroidia	Bacteroidales	Prevotellaceae	Prevotella_1	0	0	0	0	0	0	0	0	0	0	0	0	0	0	0	0	0	0
611	Bacteria	Bacteroidetes	Bacteroidia	Bacteroidales	Prevotellaceae	Prevotellaceae_family	0	0	0	0	0	0	0	0	0	0	0	0	0	0	0	0	0	0
614	Bacteria	Kiritimatiellaeota	Kiritimatiellae	WCHB1-41	NA	Kiritimatiellae_WCHB1-41_Order	0	0	0	0	0	0	0	0	0	0	0	0	0	0	0	0	0	0
654	NA	NA	NA	NA	NA	NA	0	0	0	0	0	0	0	0	0	0	0	0	0	0	0	0	0	0
688	Bacteria	Kiritimatiellaeota	Kiritimatiellae	WCHB1-41	NA	Kiritimatiellae_WCHB1-41_Order	0	0	0	0	0	0	0	0	0	0	0	0	0	0	0	0	0	0
689	Bacteria	Firmicutes	Clostridia	Clostridiales	Ruminococcaceae	Ruminococcaceae_UCG-010	0	0	0	0	0	0	0	0	0	0	0	0	0	0	0	0	0	0
703	Bacteria	Bacteroidetes	Bacteroidia	Bacteroidales	Prevotellaceae	Prevotellaceae_UCG-003	0	0	0	0	0	0	0	0	0	0	0	0	0	0	0	0	0	0
717	Bacteria	Firmicutes	Clostridia	Clostridiales	Ruminococcaceae	Ruminococcaceae_UCG-002	0	0	0	0	0	0	0	0	0	0	0	0	0	0	0	0	0	0
773	Bacteria	Bacteroidetes	Bacteroidia	Bacteroidales	Rikenellaceae	Rikenellaceae_RC9_gut_group	0	0	0	0	0	0	0	0	0	0	0	0	0	0	0	0	0	0
775	Bacteria	Tenericutes	Mollicutes	Mollicutes_RF39	NA	Mollicutes_RF39	0	0	0	0	0	0	0	0	0	0	0	0	0	0	0	0	0	0
853	Bacteria	Firmicutes	Clostridia	Clostridiales	Ruminococcaceae	Ruminococcaceae_UCG-013	0	0	0	0	0	0	0	0	0	0	0	0	0	0	0	0	0	0

## Sheet: 2_PS_Consortia
The table below includes all ASV clusters that were present in at least one of the penicillin and streptomycin-treated (PS) enrichment cultures at G10
ASV_Cluster_ID	Kingdom	Phylum	Class	Order	Family	Genus	Pellet1	Pellet2	Pellet3	PelletDilute1	PelletDilute2	PelletDilute3	AG10R1PS	AG10R2PS	AG10R3PS	BG10R1PS	BG10R2PS	BG10R3PS	RG10R1PS	RG10R2PS	RG10R3PS	XG10R1PS	XG10R3PS
12	Archaea	Euryarchaeota	Methanobacteria	Methanobacteriales	Methanobacteriaceae	Methanobrevibacter	0.00356948	0.00506576	0.00434587	0.00835485	0.00815559	0	0.334288	0.317983	0.248225	0.00337725	0.613089	0.914398	0.423344	0.245977	0.5101	0.348158	0.056183
11	Bacteria	Proteobacteria	Gammaproteobacteria	Enterobacteriales	Enterobacteriaceae	Escherichia/Shigella	0	0	0	0	0	0	0.333478	0	0.61915	0.994673	0	0	0	0	0	0	0
81	Bacteria	Firmicutes	Erysipelotrichia	Erysipelotrichales	Erysipelotrichaceae	Erysipelotrichaceae_UCG-004	0	0	0	0	0	0	0.239184	0.464166	0.0406374	0	0	0	0	0	0.430502	0	0
18	Bacteria	Firmicutes	Erysipelotrichia	Erysipelotrichales	Erysipelotrichaceae	Erysipelotrichaceae_UCG-004	0	0	0	0	0	0	0.0484884	0.0185629	0.0903269	0	0.30168	0	0	0.754023	0.0259269	0.424091	0
206	Archaea	Euryarchaeota	Methanobacteria	Methanobacteriales	Methanobacteriaceae	Methanobrevibacter	0	0	0	0	0	0.00568647	0.0275433	0.0217331	0	0	0.0852308	0.0856016	0	0	0.0119134	0.202305	0
166	Archaea	Euryarchaeota	Methanobacteria	Methanobacteriales	Methanobacteriaceae	Methanosphaera	0	0	0	0	0	0	0.00828295	0.0392909	0	0	0	0	0.00262113	0	0	0	0
23	Bacteria	Firmicutes	Clostridia	Clostridiales	Ruminococcaceae	Ruminococcaceae_UCG-010	0	0	0	0	0	0	0.00613443	0.0975697	0	0	0	0	0.106515	0	0	0.00539669	0
109	Archaea	Euryarchaeota	Thermoplasmata	Methanomassiliicoccales	Methanomethylophilaceae	Methanomethylophilaceae_family	0	0	0	0.000844443	0	0	0.00260053	0	0	0	0	0	0	0	0	0	0
146	Archaea	Euryarchaeota	Methanobacteria	Methanobacteriales	Methanobacteriaceae	Methanobrevibacter	0	0	0	0	0	0	0	0.0351494	0	0	0	0	0	0	0	0	0
82	Archaea	Euryarchaeota	Thermoplasmata	Methanomassiliicoccales	Methanomethylophilaceae	Methanomethylophilaceae_family	0	0	0	0	0	0	0	0.00554458	0	0	0	0	0.0185937	0	0	0	0
538	Archaea	Euryarchaeota	Thermoplasmata	Methanomassiliicoccales	Methanomethylophilaceae	Methanomethylophilaceae_family	0	0	0	0	0	0	0	0	0.00166013	0	0	0	0	0	0	0	0
22	Bacteria	Firmicutes	Erysipelotrichia	Erysipelotrichales	Erysipelotrichaceae	Erysipelotrichaceae_UCG-004	0	0	0	0	0	0	0	0	0	0.00194953	0	0	0.00713881	0	0.0119605	0	0
55	Bacteria	Firmicutes	Erysipelotrichia	Erysipelotrichales	Erysipelotrichaceae	Erysipelotrichaceae_UCG-004	0	0	0	0	0	0	0	0	0	0	0	0	0.25011	0	0	0	0
157	Bacteria	Firmicutes	Erysipelotrichia	Erysipelotrichales	Erysipelotrichaceae	Erysipelotrichaceae_UCG-004	0	0	0	0	0	0	0	0	0	0	0	0	0.191677	0	0	0	0
52	Archaea	Euryarchaeota	Methanobacteria	Methanobacteriales	Methanobacteriaceae	Methanosphaera	0	0.000256813	0	0.000439641	0	0	0	0	0	0	0	0	0	0	0.00959664	0.0200497	0
68	Bacteria	Firmicutes	Clostridia	Clostridiales	Ruminococcaceae	Ruminococcaceae_UCG-010	0	0	0	0	0	0	0	0	0	0	0	0	0	0	0	0	0.936973
689	Bacteria	Firmicutes	Clostridia	Clostridiales	Ruminococcaceae	Ruminococcaceae_UCG-010	0	0	0	0	0	0	0	0	0	0	0	0	0	0	0	0	0.00684436
The table below includes all ASV clusters that were present in the pellet samples but not in any of the penicillin and streptomycin-treated (PS) enrichment cultures at G10
ASV_Cluster_ID	Kingdom	Phylum	Class	Order	Family	Genus	Pellet1	Pellet2	Pellet3	PelletDilute1	PelletDilute2	PelletDilute3	AG10R1PS	AG10R2PS	AG10R3PS	BG10R1PS	BG10R2PS	BG10R3PS	RG10R1PS	RG10R2PS	RG10R3PS	XG10R1PS	XG10R3PS
4	Bacteria	Bacteroidetes	Bacteroidia	Bacteroidales	Rikenellaceae	Rikenellaceae_RC9_gut_group	0.0885928	0.0892484	0.0909178	0.0763765	0.0838289	0.085955	0	0	0	0	0	0	0	0	0	0	0
1	Bacteria	Firmicutes	Clostridia	Clostridiales	Ruminococcaceae	Ruminococcaceae_UCG-005	0.0751403	0.0665431	0.0738104	0.0818397	0.0799447	0.0483162	0	0	0	0	0	0	0	0	0	0	0
7	Bacteria	Bacteroidetes	Bacteroidia	Bacteroidales	Bacteroidaceae	Bacteroides	0.0364985	0.0361485	0.0377022	0.0345542	0.0313238	0.0309585	0	0	0	0	0	0	0	0	0	0	0
37	Bacteria	Bacteroidetes	Bacteroidia	Bacteroidales	Rikenellaceae	Rikenellaceae_RC9_gut_group	0.0326001	0.0320311	0.0308343	0.0236693	0.0229796	0.0267942	0	0	0	0	0	0	0	0	0	0	0
54	Bacteria	Bacteroidetes	Bacteroidia	Bacteroidales	Prevotellaceae	Prevotellaceae_UCG-004	0.0278585	0.0228262	0.0286578	0.0216138	0.02115	0.0230101	0	0	0	0	0	0	0	0	0	0	0
29	Bacteria	Firmicutes	Clostridia	Clostridiales	Ruminococcaceae	Ruminococcaceae_UCG-005	0.0260166	0.0324306	0.0168955	0.0375719	0.026571	0.0386155	0	0	0	0	0	0	0	0	0	0	0
15	Bacteria	Bacteroidetes	Bacteroidia	Bacteroidales	Rikenellaceae	Rikenellaceae_RC9_gut_group	0.0256345	0.0288957	0.0269729	0.022289	0.0188158	0.0289147	0	0	0	0	0	0	0	0	0	0	0
63	Bacteria	Firmicutes	Clostridia	Clostridiales	Lachnospiraceae	Lachnoclostridium	0.0213755	0	0	0	0	0	0	0	0	0	0	0	0	0	0	0	0
74	Bacteria	Bacteroidetes	Bacteroidia	Bacteroidales	Prevotellaceae	Prevotellaceae_UCG-004	0.0207865	0.0196924	0.02192	0.0174413	0.0163956	0.0161185	0	0	0	0	0	0	0	0	0	0	0
79	Bacteria	Firmicutes	Clostridia	Clostridiales	Ruminococcaceae	Ruminococcaceae_family	0.0204063	0.0165837	0.0169614	0.0180203	0.0190474	0.0194901	0	0	0	0	0	0	0	0	0	0	0
72	Bacteria	Bacteroidetes	Bacteroidia	Bacteroidales	Bacteroidaceae	Bacteroides	0.0197897	0.0209043	0.0195155	0.0183471	0.0176032	0.0163656	0	0	0	0	0	0	0	0	0	0	0
61	Bacteria	Firmicutes	Clostridia	Clostridiales	Christensenellaceae	Christensenellaceae_R-7_group	0.0192756	0.0133593	0	0.0144634	0.0187546	0.0176628	0	0	0	0	0	0	0	0	0	0	0
27	Bacteria	Firmicutes	Clostridia	Clostridiales	Ruminococcaceae	Ruminococcus_1	0.0188146	0.0151251	0.0200516	0.0205619	0.0224337	0.0241845	0	0	0	0	0	0	0	0	0	0	0
107	Bacteria	Firmicutes	Clostridia	Clostridiales	Christensenellaceae	Christensenellaceae_R-7_group	0.0184009	0	0	0	0	0	0	0	0	0	0	0	0	0	0	0	0
108	Bacteria	Firmicutes	Clostridia	Clostridiales	Ruminococcaceae	Ruminococcaceae_family	0.018334	0	0	0	0	0	0	0	0	0	0	0	0	0	0	0	0
95	Bacteria	Bacteroidetes	Bacteroidia	Bacteroidales	NA	Bacteroidales_Order	0.0178612	0.0167936	0.0153174	0.0108235	0.0118711	0.0106502	0	0	0	0	0	0	0	0	0	0	0
43	Bacteria	Bacteroidetes	Bacteroidia	Bacteroidales	Bacteroidaceae	Bacteroides	0.0171599	0.0167751	0.0175937	0.0130051	0.0151267	0.0142128	0	0	0	0	0	0	0	0	0	0	0
102	Bacteria	Bacteroidetes	Bacteroidia	Bacteroidales	Rikenellaceae	Alistipes	0.0164901	0.0161775	0.0128934	0	0.0153931	0.01409	0	0	0	0	0	0	0	0	0	0	0
86	Bacteria	Bacteroidetes	Bacteroidia	Bacteroidales	Rikenellaceae	Rikenellaceae_dgA-11_gut_group	0.0157948	0.0173072	0.0191005	0.0166831	0.0155601	0.0159242	0	0	0	0	0	0	0	0	0	0	0
89	Bacteria	Bacteroidetes	Bacteroidia	Bacteroidales	Rikenellaceae	Rikenellaceae_RC9_gut_group	0.0156037	0	0.0186071	0.0165272	0.0122069	0	0	0	0	0	0	0	0	0	0	0	0
113	Bacteria	Spirochaetes	Spirochaetia	Spirochaetales	Spirochaetaceae	Treponema_2	0.0152885	0.0121609	0.0148793	0.0136521	0.0144237	0.0143491	0	0	0	0	0	0	0	0	0	0	0
145	Bacteria	Firmicutes	Clostridia	Clostridiales	Ruminococcaceae	Ruminococcaceae_UCG-014	0.0130132	0	0	0	0	0	0	0	0	0	0	0	0	0	0	0	0
153	Bacteria	Bacteroidetes	Bacteroidia	Bacteroidales	NA	Bacteroidales_Order	0.0117328	0.0106351	0.010537	0.00871485	0.00990086	0.0103042	0	0	0	0	0	0	0	0	0	0	0
87	Bacteria	Firmicutes	Clostridia	Clostridiales	Lachnospiraceae	Lachnospiraceae_family	0.0115654	0	0	0	0	0.018164	0	0	0	0	0	0	0	0	0	0	0
185	Bacteria	Firmicutes	Clostridia	Clostridiales	Ruminococcaceae	Ruminococcaceae_UCG-010	0.0100525	0	0	0	0	0.00516146	0	0	0	0	0	0	0	0	0	0	0
126	Bacteria	Firmicutes	Clostridia	Clostridiales	Ruminococcaceae	Flavonifractor	0.00993229	0	0.0102235	0.012733	0	0.0105599	0	0	0	0	0	0	0	0	0	0	0
90	Bacteria	Firmicutes	Clostridia	Clostridiales	Lachnospiraceae	Lachnoclostridium_10	0.00925464	0.0135372	0.00753938	0.0170747	0.0156329	0.0088638	0	0	0	0	0	0	0	0	0	0	0
201	Bacteria	Firmicutes	Clostridia	Clostridiales	Ruminococcaceae	Ruminococcaceae_UCG-010	0.009166	0	0	0	0	0.00531487	0	0	0	0	0	0	0	0	0	0	0
205	Bacteria	Firmicutes	Clostridia	Clostridiales	Ruminococcaceae	Ruminococcaceae_UCG-010	0.00889415	0.00688863	0.0063977	0.0076564	0	0	0	0	0	0	0	0	0	0	0	0	0
110	Bacteria	Bacteroidetes	Bacteroidia	Bacteroidales	F082	Bacteroidales_F082_Family	0.00871095	0.0150311	0.0093561	0.00612014	0.0107081	0.0108275	0	0	0	0	0	0	0	0	0	0	0
213	Bacteria	Firmicutes	Clostridia	Clostridiales	Ruminococcaceae	Ruminococcaceae_UCG-009	0.00869913	0	0.00777448	0	0	0	0	0	0	0	0	0	0	0	0	0	0
226	Bacteria	Firmicutes	Clostridia	Clostridiales	Ruminococcaceae	Ruminococcaceae_family	0.00788753	0.00641026	0	0	0	0	0	0	0	0	0	0	0	0	0	0	0
164	Bacteria	Firmicutes	Clostridia	Clostridiales	Peptococcaceae	Peptococcaceae_family	0.00782843	0.00982268	0.0103874	0.00839798	0.00875775	0.00878539	0	0	0	0	0	0	0	0	0	0	0
208	Bacteria	Verrucomicrobia	Verrucomicrobiae	Opitutales	Puniceicoccaceae	Cerasicoccus	0.00782449	0.00754661	0.0074806	0.00707242	0.00497276	0.0050285	0	0	0	0	0	0	0	0	0	0	0
211	Bacteria	Bacteroidetes	Bacteroidia	Bacteroidales	Rikenellaceae	Alistipes	0.00780085	0.00720923	0.0075091	0.00730966	0.00736816	0.00624727	0	0	0	0	0	0	0	0	0	0	0
220	Bacteria	Bacteroidetes	Bacteroidia	Bacteroidales	F082	Bacteroidales_F082_Family	0.00766887	0	0.00753582	0.00412765	0	0	0	0	0	0	0	0	0	0	0	0	0
159	Bacteria	Firmicutes	Clostridia	Clostridiales	Ruminococcaceae	Ruminococcaceae_family	0.00759007	0.00831369	0.00830881	0.00930547	0.00989093	0.0100928	0	0	0	0	0	0	0	0	0	0	0
251	Bacteria	Firmicutes	Clostridia	Clostridiales	Ruminococcaceae	Ruminococcaceae_family	0.00714881	0	0	0	0	0.00529101	0	0	0	0	0	0	0	0	0	0	0
194	Bacteria	Firmicutes	Clostridia	Clostridiales	Lachnospiraceae	Lachnospiraceae_family	0.00708774	0.00617191	0.00738977	0.00492398	0.00470311	0.00817856	0	0	0	0	0	0	0	0	0	0	0
210	Bacteria	Firmicutes	Clostridia	Clostridiales	Ruminococcaceae	Ruminococcaceae_UCG-010	0.00707198	0.00669728	0	0	0.00706046	0.00759559	0	0	0	0	0	0	0	0	0	0	0
229	Bacteria	Bacteroidetes	Bacteroidia	Bacteroidales	Rikenellaceae	Rikenellaceae_dgA-11_gut_group	0.00701879	0.00475692	0.00708876	0.00550796	0.0054889	0.00535919	0	0	0	0	0	0	0	0	0	0	0
224	Bacteria	Bacteroidetes	Bacteroidia	Bacteroidales	NA	Bacteroidales_Order	0.00701486	0.00675603	0.00670761	0.00437319	0.00423826	0.00419837	0	0	0	0	0	0	0	0	0	0	0
274	Bacteria	Bacteroidetes	Bacteroidia	Bacteroidales	Rikenellaceae	Rikenellaceae_RC9_gut_group	0.00650268	0	0	0.00442462	0	0	0	0	0	0	0	0	0	0	0	0	0
237	Bacteria	Firmicutes	Clostridia	Clostridiales	Ruminococcaceae	Ruminococcaceae_UCG-013	0.00629584	0.00643543	0.00613766	0.00321685	0.00409765	0.00411655	0	0	0	0	0	0	0	0	0	0	0
222	Bacteria	Firmicutes	Clostridia	Clostridiales	Christensenellaceae	Christensenellaceae_R-7_group	0.00628993	0.0070162	0.00504228	0.00556105	0.00639875	0.00506259	0	0	0	0	0	0	0	0	0	0	0
200	Bacteria	Firmicutes	Clostridia	Clostridiales	Ruminococcaceae	Oscillibacter	0.0061737	0	0.00832128	0.00486592	0.00532016	0.00601375	0	0	0	0	0	0	0	0	0	0	0
248	Bacteria	Firmicutes	Clostridia	Clostridiales	Ruminococcaceae	Ruminococcaceae_NK4A214_group	0.00615991	0	0.00582597	0.00517781	0	0	0	0	0	0	0	0	0	0	0	0	0
235	Bacteria	Bacteroidetes	Bacteroidia	Bacteroidales	Rikenellaceae	Alistipes	0.00608309	0.00573885	0.00535576	0.00646688	0.00506706	0	0	0	0	0	0	0	0	0	0	0	0
221	Bacteria	Bacteroidetes	Bacteroidia	Bacteroidales	Rikenellaceae	Alistipes	0.00598853	0	0	0.00699776	0.00609602	0	0	0	0	0	0	0	0	0	0	0	0
170	Bacteria	Firmicutes	Clostridia	Clostridiales	Ruminococcaceae	Ruminococcaceae_UCG-010	0.00590579	0.00958098	0.0062	0	0	0	0	0	0	0	0	0	0	0	0	0	0
271	Bacteria	Bacteroidetes	Bacteroidia	Bacteroidales	Bacteroidaceae	Bacteroides	0.00574229	0.00544511	0.00555168	0.00516122	0.00555011	0.00520748	0	0	0	0	0	0	0	0	0	0	0
278	Bacteria	Tenericutes	Mollicutes	Mollicutes_RF39	NA	Mollicutes_RF39	0.00553348	0	0.00578144	0	0	0	0	0	0	0	0	0	0	0	0	0	0
267	Bacteria	Bacteroidetes	Bacteroidia	Bacteroidales	Muribaculaceae	Muribaculaceae_family	0.00549014	0.00570024	0	0	0	0	0	0	0	0	0	0	0	0	0	0	0
303	Bacteria	Bacteroidetes	Bacteroidia	Bacteroidales	NA	Bacteroidales_Order	0.00477113	0.00488616	0.00500844	0.00357188	0.00332841	0.00325745	0	0	0	0	0	0	0	0	0	0	0
243	Bacteria	Firmicutes	Clostridia	Clostridiales	Ruminococcaceae	Ruminococcaceae_family	0.00460565	0.00510269	0.00536644	0.00587295	0.00519113	0.00642114	0	0	0	0	0	0	0	0	0	0	0
356	Bacteria	Bacteroidetes	Bacteroidia	Bacteroidales	Rikenellaceae	Rikenellaceae_dgA-11_gut_group	0.00453277	0	0	0	0	0	0	0	0	0	0	0	0	0	0	0	0
244	Bacteria	Firmicutes	Clostridia	Clostridiales	Lachnospiraceae	Lachnospiraceae_family	0.00441851	0.00505066	0	0.0053122	0.00581479	0.00641432	0	0	0	0	0	0	0	0	0	0	0
357	Bacteria	Lentisphaerae	Lentisphaeria	Victivallales	Victivallaceae	Victivallaceae_family	0.00432593	0.00385052	0.00322022	0.00270753	0.00239043	0	0	0	0	0	0	0	0	0	0	0	0
364	Bacteria	Tenericutes	Mollicutes	Mollicutes_RF39	NA	Mollicutes_RF39	0.00414075	0	0	0	0.00368408	0	0	0	0	0	0	0	0	0	0	0	0
327	Bacteria	Firmicutes	Negativicutes	Selenomonadales	Acidaminococcaceae	Phascolarctobacterium	0.00409939	0.00456892	0.00452933	0.00402645	0.00351865	0.0034995	0	0	0	0	0	0	0	0	0	0	0
380	Bacteria	Firmicutes	Clostridia	Clostridiales	Ruminococcaceae	Ruminococcaceae_UCG-010	0.00400089	0.0031019	0.00268411	0.00212189	0.00228456	0	0	0	0	0	0	0	0	0	0	0	0
287	Bacteria	Firmicutes	Clostridia	Clostridiales	Ruminococcaceae	Ruminococcaceae_family	0.00394179	0	0	0.00522924	0.00432594	0	0	0	0	0	0	0	0	0	0	0	0
349	Bacteria	Bacteroidetes	Bacteroidia	Bacteroidales	Prevotellaceae	Prevotellaceae_UCG-004	0.00391224	0.00390255	0.00429066	0.00293979	0.00292973	0	0	0	0	0	0	0	0	0	0	0	0
388	Bacteria	Firmicutes	Clostridia	Clostridiales	Ruminococcaceae	Ruminococcaceae_UCG-010	0.00385118	0	0	0	0	0	0	0	0	0	0	0	0	0	0	0	0
307	Bacteria	Proteobacteria	Deltaproteobacteria	Desulfovibrionales	Desulfovibrionaceae	Mailhella	0.00377435	0	0.00320954	0	0	0.00491941	0	0	0	0	0	0	0	0	0	0	0
394	Bacteria	Firmicutes	Clostridia	Clostridiales	Ruminococcaceae	Ruminococcaceae_family	0.00369358	0.00319925	0.00211416	0	0.0016824	0	0	0	0	0	0	0	0	0	0	0	0
350	Bacteria	Firmicutes	Clostridia	Clostridiales	Family_XIII	Clostridiales_Family_XIII_AD3011_group	0.00368964	0	0.00427641	0	0	0	0	0	0	0	0	0	0	0	0	0	0
359	Bacteria	Firmicutes	Clostridia	Clostridiales	Ruminococcaceae	Ruminococcaceae_UCG-010	0.00362661	0.00348124	0.00295484	0.00378423	0	0.00295914	0	0	0	0	0	0	0	0	0	0	0
355	Bacteria	Firmicutes	Clostridia	Clostridiales	Clostridiales_vadinBB60_group	Clostridiales_vadinBB60_group_family	0.00359312	0	0	0	0.00367084	0.00393246	0	0	0	0	0	0	0	0	0	0	0
317	Bacteria	Firmicutes	Clostridia	Clostridiales	Ruminococcaceae	Ruminococcus_2	0.0035419	0	0	0.00464361	0.00450956	0.00438588	0	0	0	0	0	0	0	0	0	0	0
326	Bacteria	Firmicutes	Clostridia	Clostridiales	NA	Clostridiales	0.00332915	0.00458067	0	0.0034292	0	0.00416939	0	0	0	0	0	0	0	0	0	0	0
384	Bacteria	Bacteroidetes	Bacteroidia	Bacteroidales	Muribaculaceae	Muribaculaceae_family	0.00331339	0.003352	0.00320419	0.00285352	0.00277092	0.00265914	0	0	0	0	0	0	0	0	0	0	0
323	Bacteria	Verrucomicrobia	Verrucomicrobiae	Verrucomicrobiales	Akkermansiaceae	Akkermansia	0.00320111	0.00455885	0.00426573	0.00410774	0.00453107	0	0	0	0	0	0	0	0	0	0	0	0
401	Bacteria	Proteobacteria	Alphaproteobacteria	Rhodospirillales	NA	Rhodospirillales	0.0031952	0.00295923	0	0.00303104	0.00235238	0.00217845	0	0	0	0	0	0	0	0	0	0	0
345	Bacteria	Firmicutes	Clostridia	Clostridiales	Ruminococcaceae	Ruminococcaceae_UCG-010	0.00317944	0.00285684	0	0.00405465	0.00278084	0.00245459	0	0	0	0	0	0	0	0	0	0	0
329	Bacteria	Spirochaetes	Spirochaetia	Spirochaetales	Spirochaetaceae	Treponema_2	0.0031164	0	0.00477334	0.00435992	0	0.00441656	0	0	0	0	0	0	0	0	0	0	0
444	Bacteria	Firmicutes	Clostridia	Clostridiales	Ruminococcaceae	Ruminococcaceae_family	0.00294896	0	0	0	0	0	0	0	0	0	0	0	0	0	0	0	0
413	Bacteria	Firmicutes	Clostridia	Clostridiales	Ruminococcaceae	Ruminococcaceae_family	0.00292138	0.00273598	0.00292278	0.00274403	0.00281558	0.00285517	0	0	0	0	0	0	0	0	0	0	0
395	Bacteria	Bacteroidetes	Bacteroidia	Bacteroidales	Muribaculaceae	Muribaculaceae_family	0.00284652	0.00305994	0.00318816	0.00300947	0.00315306	0.00317051	0	0	0	0	0	0	0	0	0	0	0
387	Bacteria	Firmicutes	Clostridia	Clostridiales	Ruminococcaceae	Ruminococcaceae_UCG-010	0.00277758	0	0	0.00280209	0.00327382	0.00280914	0	0	0	0	0	0	0	0	0	0	0
263	Bacteria	Proteobacteria	Deltaproteobacteria	Desulfovibrionales	Desulfovibrionaceae	Mailhella	0.00273227	0.00588488	0.00252025	0.00501025	0.00446821	0	0	0	0	0	0	0	0	0	0	0	0
439	Bacteria	Kiritimatiellaeota	Kiritimatiellae	WCHB1-41	NA	Kiritimatiellae_WCHB1-41_Order	0.00271651	0.00255806	0	0.00137367	0.00112326	0.00114207	0	0	0	0	0	0	0	0	0	0	0
404	Bacteria	Firmicutes	Clostridia	Clostridiales	Ruminococcaceae	Ruminococcaceae_UCG-010	0.00258649	0.00304651	0.00263068	0.00195765	0.00196032	0.00198072	0	0	0	0	0	0	0	0	0	0	0
434	Bacteria	Firmicutes	Clostridia	Clostridiales	Ruminococcaceae	Hydrogenoanaerobacterium	0.00256089	0.00263359	0	0.00209203	0.00226967	0	0	0	0	0	0	0	0	0	0	0	0
40	Archaea	Euryarchaeota	Methanomicrobia	Methanomicrobiales	Methanocorpusculaceae	Methanocorpusculum	0.00245648	0.00212836	0.00223349	0.00234088	0.00137305	0.00161935	0	0	0	0	0	0	0	0	0	0	0
399	Bacteria	Bacteroidetes	Bacteroidia	Bacteroidales	Rikenellaceae	Alistipes	0.00242496	0.0018598	0	0.0030609	0.00245826	0.00240345	0	0	0	0	0	0	0	0	0	0	0
333	Bacteria	Firmicutes	Clostridia	Clostridiales	Lachnospiraceae	Lachnospiraceae_FCS020_group	0.00242299	0	0.00279276	0.0043483	0	0	0	0	0	0	0	0	0	0	0	0	0
423	Bacteria	Firmicutes	Clostridia	Clostridiales	Ruminococcaceae	Candidatus_Soleaferrea	0.0023895	0.00244728	0.00254875	0	0.00270475	0.00276312	0	0	0	0	0	0	0	0	0	0	0
495	Bacteria	Firmicutes	Clostridia	Clostridiales	Ruminococcaceae	Ruminococcaceae_UCG-010	0.00234419	0	0	0	0	0	0	0	0	0	0	0	0	0	0	0	0
230	Bacteria	Spirochaetes	Spirochaetia	Spirochaetales	Spirochaetaceae	Treponema_2	0.002226	0.00432218	0	0.00329814	0.0065708	0.00361711	0	0	0	0	0	0	0	0	0	0	0
499	Bacteria	Firmicutes	Clostridia	Clostridiales	Ruminococcaceae	Ruminococcaceae_family	0.00222009	0.00198401	0	0	0	0	0	0	0	0	0	0	0	0	0	0	0
368	Bacteria	Tenericutes	Mollicutes	Mollicutes_RF39	NA	Mollicutes_RF39	0.0021866	0.00226768	0.00204826	0.00171377	0.00197025	0.0017864	0	0	0	0	0	0	0	0	0	0	0
527	Bacteria	Firmicutes	NA	NA	NA	Firmicutes_Phylum	0.00208417	0	0	0	0.00150374	0	0	0	0	0	0	0	0	0	0	0	0
535	Bacteria	Firmicutes	Clostridia	Clostridiales	Ruminococcaceae	Ruminococcaceae_UCG-010	0.0020428	0	0	0	0	0	0	0	0	0	0	0	0	0	0	0	0
458	Bacteria	Firmicutes	Clostridia	Clostridiales	Ruminococcaceae	Ruminococcaceae_UCG-014	0.0020231	0	0.00253628	0.00181165	0.00180647	0	0	0	0	0	0	0	0	0	0	0	0
540	Bacteria	Firmicutes	Clostridia	Clostridiales	Ruminococcaceae	Ruminococcaceae_UCG-010	0.00200143	0	0	0	0	0	0	0	0	0	0	0	0	0	0	0	0
541	Bacteria	Tenericutes	Mollicutes	Mollicutes_RF39	NA	Mollicutes_RF39	0.0019837	0	0	0	0	0	0	0	0	0	0	0	0	0	0	0	0
516	Bacteria	Bacteroidetes	Bacteroidia	Bacteroidales	Marinifilaceae	Odoribacter	0.00192263	0.00184637	0.00185234	0.00173036	0.00154013	0.00154435	0	0	0	0	0	0	0	0	0	0	0
561	Bacteria	Bacteroidetes	Bacteroidia	Bacteroidales	Rikenellaceae	Alistipes	0.00178474	0.00143177	0.00149968	0.00134215	0.00146073	0.00136537	0	0	0	0	0	0	0	0	0	0	0
463	Bacteria	Firmicutes	Clostridia	Clostridiales	Ruminococcaceae	Ruminococcaceae_UCG-010	0.0017217	0	0.00194139	0.00171045	0	0.00237959	0	0	0	0	0	0	0	0	0	0	0
517	Bacteria	Tenericutes	Mollicutes	Mollicutes_RF39	NA	Mollicutes_RF39	0.00163306	0	0	0	0	0.00187162	0	0	0	0	0	0	0	0	0	0	0
583	Bacteria	Firmicutes	Clostridia	Clostridiales	NA	Clostridiales	0.00161139	0	0	0	0	0	0	0	0	0	0	0	0	0	0	0	0
339	Bacteria	Firmicutes	Clostridia	Clostridiales	Family_XIII	Mogibacterium	0.0015385	0	0.00186837	0	0.00419525	0.00214436	0	0	0	0	0	0	0	0	0	0	0
424	Bacteria	Tenericutes	Mollicutes	Izimaplasmatales	NA	Izimaplasmatales_Order	0.00148334	0.00138478	0.00112565	0.00268928	0.00184287	0.00206254	0	0	0	0	0	0	0	0	0	0	0
523	Bacteria	Bacteroidetes	Bacteroidia	Bacteroidales	Muribaculaceae	Muribaculaceae_family	0.00145379	0.00178426	0.00142844	0.00134049	0.00148554	0.00128014	0	0	0	0	0	0	0	0	0	0	0
588	Bacteria	Firmicutes	Clostridia	Clostridiales	Ruminococcaceae	Ruminococcaceae_UCG-010	0.00144985	0.00132603	0	0	0	0.00111138	0	0	0	0	0	0	0	0	0	0	0
489	Bacteria	Firmicutes	Clostridia	Clostridiales	NA	Clostridiales	0.00143804	0.00174398	0.00195742	0.00187304	0.00198017	0	0	0	0	0	0	0	0	0	0	0	0
494	Bacteria	Epsilonbacteraeota	Campylobacteria	Campylobacterales	Campylobacteraceae	Campylobacter	0.00137894	0.00116321	0.00212129	0.000880942	0.000890002	0.000790923	0	0	0	0	0	0	0	0	0	0	0
617	Bacteria	Lentisphaerae	Lentisphaeria	Victivallales	Victivallaceae	Victivallaceae_family	0.00137894	0	0	0	0	0	0	0	0	0	0	0	0	0	0	0	0
605	Bacteria	Firmicutes	Clostridia	Clostridiales	Clostridiales_vadinBB60_group	Clostridiales_vadinBB60_group_family	0.00137697	0	0	0	0.00120432	0	0	0	0	0	0	0	0	0	0	0	0
598	Bacteria	Firmicutes	Clostridia	Clostridiales	Ruminococcaceae	Ruminococcaceae_UCG-013	0.00135924	0	0.00134829	0	0.000982642	0	0	0	0	0	0	0	0	0	0	0	0
580	Bacteria	Firmicutes	NA	NA	NA	Firmicutes_Phylum	0.00135727	0	0.0010366	0	0.00138629	0.00120854	0	0	0	0	0	0	0	0	0	0	0
556	Bacteria	Firmicutes	Clostridia	Clostridiales	Family_XIII	Anaerovorax	0.00133363	0.00159963	0.001489	0.000997073	0.00134658	0.00118127	0	0	0	0	0	0	0	0	0	0	0
563	Bacteria	Tenericutes	Mollicutes	Mollicutes_RF39	NA	Mollicutes_RF39	0.00123316	0	0	0	0.00149216	0.00147105	0	0	0	0	0	0	0	0	0	0	0
620	Bacteria	Proteobacteria	Alphaproteobacteria	Rhodospirillales	NA	Rhodospirillales	0.00122725	0.00103229	0	0.00114141	0.000949556	0.00100229	0	0	0	0	0	0	0	0	0	0	0
596	Bacteria	Bacteroidetes	Bacteroidia	Bacteroidales	Bacteroidales_RF16_group	Bacteroidales_RF16_group_family	0.0011918	0	0	0.00128243	0.000934668	0.000988654	0	0	0	0	0	0	0	0	0	0	0
47	Bacteria	Firmicutes	Clostridia	Clostridiales	Peptostreptococcaceae	Romboutsia	0.001113	0.00184301	0.00141241	0.00258642	0	0.00173696	0	0	0	0	0	0	0	0	0	0	0
402	Bacteria	Firmicutes	Clostridia	Clostridiales	Ruminococcaceae	Ruminococcaceae_UCG-009	0.00110709	0	0	0.00303104	0.00214725	0	0	0	0	0	0	0	0	0	0	0	0
567	Bacteria	Planctomycetes	Planctomycetacia	Pirellulales	Pirellulaceae	p-1088-a5_gut_group	0.00105587	0.00130756	0.0013661	0.00146824	0.00143757	0.00130911	0	0	0	0	0	0	0	0	0	0	0
607	Bacteria	Cyanobacteria	Melainabacteria	Gastranaerophilales	NA	Gastranaerophilales_Order	0.00102829	0.0012186	0	0	0	0	0	0	0	0	0	0	0	0	0	0	0
485	Bacteria	Bacteroidetes	Bacteroidia	Bacteroidales	p-251-o5	Bacteroidales_p-251-o5_family	0.000860851	0	0	0	0.000810597	0	0	0	0	0	0	0	0	0	0	0	0
660	Bacteria	Bacteroidetes	Bacteroidia	Bacteroidales	Tannerellaceae	Parabacteroides	0.000813573	0.000765404	0.000901235	0.000567386	0.00064186	0.000588079	0	0	0	0	0	0	0	0	0	0	0
705	Archaea	Euryarchaeota	Thermoplasmata	Methanomassiliicoccales	Methanomethylophilaceae	Methanomethylophilaceae_family	0.000770235	0.000637836	0	0	0.000605466	0	0	0	0	0	0	0	0	0	0	0	0
692	Bacteria	Lentisphaerae	Lentisphaeria	Victivallales	vadinBE97	Victivallales_vadinBE97_family	0.000748566	0.000579088	0.000598448	0.000676882	0.000655094	0.000572738	0	0	0	0	0	0	0	0	0	0	0
706	Bacteria	Firmicutes	Clostridia	Clostridiales	Peptococcaceae	Peptococcaceae_family	0.000687499	0.000649586	0	0	0	0	0	0	0	0	0	0	0	0	0	0	0
722	Bacteria	Firmicutes	Clostridia	Clostridiales	Ruminococcaceae	Ruminococcaceae_family	0.000685529	0	0	0	0.000453272	0	0	0	0	0	0	0	0	0	0	0	0
609	Bacteria	Firmicutes	Clostridia	Clostridiales	Defluviitaleaceae	Defluviitaleaceae_UCG-011	0.000589004	0	0	0.000899191	0.00107032	0.00121366	0	0	0	0	0	0	0	0	0	0	0
735	Bacteria	Bacteroidetes	Bacteroidia	Bacteroidales	Barnesiellaceae	Barnesiellaceae_family	0.000543696	0.000528733	0	0.000469504	0	0	0	0	0	0	0	0	0	0	0	0	0
769	Bacteria	Firmicutes	Erysipelotrichia	Erysipelotrichales	Erysipelotrichaceae	Erysipelotrichaceae_family	0.00044717	0	0	0	0	0	0	0	0	0	0	0	0	0	0	0	0
770	Bacteria	Firmicutes	Clostridia	Clostridiales	NA	Clostridiales	0.00044717	0	0	0	0	0	0	0	0	0	0	0	0	0	0	0	0
677	Bacteria	Spirochaetes	Spirochaetia	Spirochaetales	Spirochaetaceae	Treponema_2	0.000362464	0	0	0.000756515	0.000608775	0.00076365	0	0	0	0	0	0	0	0	0	0	0
786	Bacteria	Firmicutes	Clostridia	Clostridiales	Ruminococcaceae	Ruminococcaceae_family	0.000342765	0.000308847	0	0	0	0	0	0	0	0	0	0	0	0	0	0	0
627	Bacteria	Firmicutes	Clostridia	Clostridiales	Ruminococcaceae	Saccharofermentans	0.000340795	0	0	0.00102362	0.000827139	0.000681831	0	0	0	0	0	0	0	0	0	0	0
801	Bacteria	Proteobacteria	Alphaproteobacteria	Rhodospirillales	Terasakiellaceae	Aestuariispira	0.000279727	0	0	0	0	0	0	0	0	0	0	0	0	0	0	0	0
802	Bacteria	Firmicutes	Clostridia	Clostridiales	Ruminococcaceae	Ruminiclostridium	0.000279727	0	0	0	0	0.000228413	0	0	0	0	0	0	0	0	0	0	0
831	Bacteria	Firmicutes	Clostridia	Clostridiales	Ruminococcaceae	Ruminococcaceae_family	0.000171382	0	0	0	0	0	0	0	0	0	0	0	0	0	0	0	0
374	Bacteria	Firmicutes	Negativicutes	Selenomonadales	Veillonellaceae	Selenomonas_1	0.000139864	0	0	0	0	0	0	0	0	0	0	0	0	0	0	0	0
844	Bacteria	Firmicutes	Clostridia	Clostridiales	Christensenellaceae	Christensenellaceae_R-7_group	0.000139864	0	0	0	0	0	0	0	0	0	0	0	0	0	0	0	0
60	Bacteria	Bacteroidetes	Bacteroidia	Bacteroidales	Bacteroidales_RF16_group	Bacteroidales_RF16_group_family	0	0	0	0	0	0	0	0	0	0	0	0	0	0	0	0	0
10	Bacteria	Bacteroidetes	Bacteroidia	Bacteroidales	Prevotellaceae	Prevotella_1	0	0	0	0	0	0	0	0	0	0	0	0	0	0	0	0	0
176	Bacteria	Bacteroidetes	Bacteroidia	Bacteroidales	F082	Bacteroidales_F082_Family	0	0	0	0	0	0	0	0	0	0	0	0	0	0	0	0	0
389	Eukaryota	Neocallimastigomycota	Neocallimastigomycetes	Neocallimastigales	Neocallimastigaceae	Cyllamyces	0	0	0	0	0	0	0	0	0	0	0	0	0	0	0	0	0
158	Bacteria	Bacteroidetes	Bacteroidia	Bacteroidales	Prevotellaceae	Prevotella_1	0	0	0	0	0	0	0	0	0	0	0	0	0	0	0	0	0
204	Bacteria	Bacteroidetes	Bacteroidia	Bacteroidales	Prevotellaceae	Prevotella_1	0	0	0	0	0	0	0	0	0	0	0	0	0	0	0	0	0
231	Bacteria	Firmicutes	Clostridia	Clostridiales	Ruminococcaceae	Ruminococcus_2	0	0	0	0	0	0	0	0	0	0	0	0	0	0	0	0	0
300	Bacteria	Bacteroidetes	Bacteroidia	Bacteroidales	Rikenellaceae	Rikenellaceae_RC9_gut_group	0	0	0	0	0	0	0	0	0	0	0	0	0	0	0	0	0
5	Bacteria	Firmicutes	Bacilli	Lactobacillales	Streptococcaceae	Streptococcus	0	0	0	0	0	0	0	0	0	0	0	0	0	0	0	0	0
425	Bacteria	Kiritimatiellaeota	Kiritimatiellae	WCHB1-41	NA	Kiritimatiellae_WCHB1-41_Order	0	0	0	0	0	0	0	0	0	0	0	0	0	0	0	0	0
476	Bacteria	Bacteroidetes	Bacteroidia	Bacteroidales	F082	Bacteroidales_F082_Family	0	0	0	0	0	0	0	0	0	0	0	0	0	0	0	0	0
428	Bacteria	Bacteroidetes	Bacteroidia	Bacteroidales	F082	Bacteroidales_F082_Family	0	0	0	0	0	0	0	0	0	0	0	0	0	0	0	0	0
525	Bacteria	Kiritimatiellaeota	Kiritimatiellae	WCHB1-41	NA	Kiritimatiellae_WCHB1-41_Order	0	0	0	0	0	0	0	0	0	0	0	0	0	0	0	0	0
531	Bacteria	Bacteroidetes	Bacteroidia	Bacteroidales	Prevotellaceae	Prevotellaceae_UCG-003	0	0	0	0	0	0	0	0	0	0	0	0	0	0	0	0	0
590	Bacteria	Firmicutes	Clostridia	Clostridiales	Ruminococcaceae	Ruminococcaceae_UCG-014	0	0	0	0	0	0	0	0	0	0	0	0	0	0	0	0	0
473	Bacteria	Kiritimatiellaeota	Kiritimatiellae	WCHB1-41	NA	Kiritimatiellae_WCHB1-41_Order	0	0	0	0	0	0	0	0	0	0	0	0	0	0	0	0	0
456	Bacteria	Bacteroidetes	Bacteroidia	Bacteroidales	Rikenellaceae	Rikenellaceae_RC9_gut_group	0	0	0	0	0	0	0	0	0	0	0	0	0	0	0	0	0
551	Bacteria	Bacteroidetes	Bacteroidia	Bacteroidales	Prevotellaceae	Prevotellaceae_YAB2003_group	0	0	0	0	0	0	0	0	0	0	0	0	0	0	0	0	0
77	Bacteria	Proteobacteria	Gammaproteobacteria	Aeromonadales	Succinivibrionaceae	Succinivibrio	0	0	0	0	0	0	0	0	0	0	0	0	0	0	0	0	0
703	Bacteria	Bacteroidetes	Bacteroidia	Bacteroidales	Prevotellaceae	Prevotellaceae_UCG-003	0	0	0	0	0	0	0	0	0	0	0	0	0	0	0	0	0
717	Bacteria	Firmicutes	Clostridia	Clostridiales	Ruminococcaceae	Ruminococcaceae_UCG-002	0	0	0	0	0	0	0	0	0	0	0	0	0	0	0	0	0
501	Bacteria	Lentisphaerae	Lentisphaeria	Victivallales	vadinBE97	Victivallales_vadinBE97_family	0	0	0	0	0	0	0	0	0	0	0	0	0	0	0	0	0
773	Bacteria	Bacteroidetes	Bacteroidia	Bacteroidales	Rikenellaceae	Rikenellaceae_RC9_gut_group	0	0	0	0	0	0	0	0	0	0	0	0	0	0	0	0	0
775	Bacteria	Tenericutes	Mollicutes	Mollicutes_RF39	NA	Mollicutes_RF39	0	0	0	0	0	0	0	0	0	0	0	0	0	0	0	0	0
309	Bacteria	Bacteroidetes	Bacteroidia	Bacteroidales	Bacteroidales_RF16_group	Bacteroidales_RF16_group_family	0	0	0	0	0	0	0	0	0	0	0	0	0	0	0	0	0
853	Bacteria	Firmicutes	Clostridia	Clostridiales	Ruminococcaceae	Ruminococcaceae_UCG-013	0	0	0	0	0	0	0	0	0	0	0	0	0	0	0	0	0
526	Bacteria	Fibrobacteres	Fibrobacteria	Fibrobacterales	Fibrobacteraceae	Fibrobacter	0	0	0	0	0	0	0	0	0	0	0	0	0	0	0	0	0
71	Bacteria	Firmicutes	Negativicutes	Selenomonadales	Veillonellaceae	Selenomonas_1	0	0	0	0	0	0	0	0	0	0	0	0	0	0	0	0	0
17	Bacteria	Firmicutes	Bacilli	Lactobacillales	Enterococcaceae	Enterococcus	0	0	0	0	0	0	0	0	0	0	0	0	0	0	0	0	0
14	Bacteria	Firmicutes	Clostridia	Clostridiales	Clostridiaceae_1	Clostridium_sensu_stricto_11	0	0	0	0	0	0	0	0	0	0	0	0	0	0	0	0	0
28	Bacteria	Firmicutes	Clostridia	Clostridiales	Ruminococcaceae	Caproiciproducens	0	0	0	0	0	0	0	0	0	0	0	0	0	0	0	0	0
2	Bacteria	Firmicutes	Clostridia	Clostridiales	Lachnospiraceae	Butyrivibrio_2	0	0	0	0	0	0	0	0	0	0	0	0	0	0	0	0	0
13	Bacteria	Firmicutes	Clostridia	Clostridiales	Lachnospiraceae	Lachnospiraceae_family	0	0	0	0	0	0	0	0	0	0	0	0	0	0	0	0	0
3	Bacteria	Firmicutes	Clostridia	Clostridiales	Lachnospiraceae	Pseudobutyrivibrio	0	0	0	0	0	0	0	0	0	0	0	0	0	0	0	0	0
16	Bacteria	Firmicutes	Clostridia	Clostridiales	Ruminococcaceae	Ruminococcus_1	0	0	0	0	0	0	0	0	0	0	0	0	0	0	0	0	0
203	Bacteria	Firmicutes	Negativicutes	Selenomonadales	Veillonellaceae	Anaerovibrio	0	0	0	0	0	0	0	0	0	0	0	0	0	0	0	0	0
64	Bacteria	Firmicutes	Clostridia	Clostridiales	Clostridiaceae_1	Clostridium_sensu_stricto_15	0	0	0	0	0	0	0	0	0	0	0	0	0	0	0	0	0
34	Bacteria	Firmicutes	Clostridia	Clostridiales	Lachnospiraceae	Lachnospiraceae_AC2044_group	0	0	0	0	0	0	0	0	0	0	0	0	0	0	0	0	0
215	Bacteria	Firmicutes	Clostridia	Clostridiales	Lachnospiraceae	Lachnospiraceae_XPB1014_group	0	0	0	0	0	0	0	0	0	0	0	0	0	0	0	0	0
20	Bacteria	Firmicutes	Clostridia	Clostridiales	Lachnospiraceae	Oribacterium	0	0	0	0	0	0	0	0	0	0	0	0	0	0	0	0	0
49	Bacteria	Bacteroidetes	Bacteroidia	Bacteroidales	Rikenellaceae	Rikenellaceae_RC9_gut_group	0	0	0	0	0	0	0	0	0	0	0	0	0	0	0	0	0
134	Bacteria	Firmicutes	Clostridia	Clostridiales	Lachnospiraceae	Coprococcus_2	0	0	0	0	0	0	0	0	0	0	0	0	0	0	0	0	0
53	Bacteria	Bacteroidetes	Bacteroidia	Bacteroidales	NA	Bacteroidales_Order	0	0	0	0	0	0	0	0	0	0	0	0	0	0	0	0	0
228	Bacteria	Firmicutes	Negativicutes	Selenomonadales	Veillonellaceae	Schwartzia	0	0	0	0	0	0	0	0	0	0	0	0	0	0	0	0	0
80	Bacteria	Firmicutes	Clostridia	Clostridiales	Ruminococcaceae	Ruminococcaceae_family	0	0	0	0	0	0	0	0	0	0	0	0	0	0	0	0	0
385	Bacteria	Firmicutes	Clostridia	Clostridiales	Clostridiaceae_1	Clostridium_sensu_stricto_7	0	0	0	0	0	0	0	0	0	0	0	0	0	0	0	0	0
174	Bacteria	Bacteroidetes	Bacteroidia	Bacteroidales	NA	Bacteroidales_Order	0	0	0	0	0	0	0	0	0	0	0	0	0	0	0	0	0
338	Bacteria	Bacteroidetes	Bacteroidia	Bacteroidales	Prevotellaceae	Prevotellaceae_UCG-003	0	0	0	0	0	0	0	0	0	0	0	0	0	0	0	0	0
245	Bacteria	Tenericutes	Mollicutes	Mollicutes_RF39	NA	Mollicutes_RF39	0	0	0	0	0	0	0	0	0	0	0	0	0	0	0	0	0
445	Bacteria	Firmicutes	Clostridia	Clostridiales	Ruminococcaceae	Ruminococcaceae_UCG-002	0	0	0	0	0	0	0	0	0	0	0	0	0	0	0	0	0
45	Bacteria	Bacteroidetes	Bacteroidia	Bacteroidales	NA	Bacteroidales_Order	0	0	0	0	0	0	0	0	0	0	0	0	0	0	0	0	0
734	Bacteria	Firmicutes	Erysipelotrichia	Erysipelotrichales	Erysipelotrichaceae	Faecalicoccus	0	0	0	0	0	0	0	0	0	0	0	0	0	0	0	0	0
42	Bacteria	Firmicutes	Clostridia	Clostridiales	Lachnospiraceae	Lachnospiraceae_family	0	0	0	0	0	0	0	0	0	0	0	0	0	0	0	0	0
121	Bacteria	Firmicutes	Clostridia	Clostridiales	Clostridiaceae_1	Clostridium_sensu_stricto_7	0	0	0	0	0	0	0	0	0	0	0	0	0	0	0	0	0
70	Bacteria	Bacteroidetes	Bacteroidia	Bacteroidales	p-251-o5	Bacteroidales_p-251-o5_family	0	0.000807367	0	0.000585636	0	0.000816492	0	0	0	0	0	0	0	0	0	0	0
314	Bacteria	Kiritimatiellaeota	Kiritimatiellae	WCHB1-41	NA	Kiritimatiellae_WCHB1-41_Order	0	0.000323954	0	0	0	0	0	0	0	0	0	0	0	0	0	0	0
48	Bacteria	Bacteroidetes	Bacteroidia	Bacteroidales	Prevotellaceae	Prevotellaceae_YAB2003_group	0	0	0	0	0	0	0	0	0	0	0	0	0	0	0	0	0
348	Bacteria	Actinobacteria	Coriobacteriia	Coriobacteriales	Eggerthellaceae	Denitrobacterium	0	0	0	0	0	0	0	0	0	0	0	0	0	0	0	0	0
351	Bacteria	Tenericutes	Mollicutes	Mollicutes_RF39	NA	Mollicutes_RF39	0	0	0	0	0	0	0	0	0	0	0	0	0	0	0	0	0
136	Bacteria	Firmicutes	Bacilli	Lactobacillales	Streptococcaceae	Streptococcus	0	0	0	0	0	0	0	0	0	0	0	0	0	0	0	0	0
171	Bacteria	Firmicutes	Clostridia	Clostridiales	Lachnospiraceae	Butyrivibrio_2	0	0	0	0	0	0	0	0	0	0	0	0	0	0	0	0	0
25	Bacteria	Firmicutes	Clostridia	Clostridiales	Lachnospiraceae	Lachnospiraceae_family	0	0	0	0	0	0	0	0	0	0	0	0	0	0	0	0	0
302	Bacteria	Bacteroidetes	Bacteroidia	Bacteroidales	Prevotellaceae	Prevotellaceae_YAB2003_group	0	0	0	0	0	0	0	0	0	0	0	0	0	0	0	0	0
336	Bacteria	Firmicutes	Clostridia	Clostridiales	Ruminococcaceae	Ruminococcus_1	0	0	0	0	0	0	0	0	0	0	0	0	0	0	0	0	0
533	Bacteria	Firmicutes	Clostridia	Clostridiales	Ruminococcaceae	Ruminococcaceae_CAG-352	0	0	0	0	0	0	0	0	0	0	0	0	0	0	0	0	0
729	Bacteria	Firmicutes	Clostridia	Clostridiales	Lachnospiraceae	Lachnospiraceae_family	0	0	0	0	0	0	0	0	0	0	0	0	0	0	0	0	0
363	Bacteria	Firmicutes	Clostridia	Clostridiales	Family_XI	Clostridiales_Family_XI	0	0	0	0	0	0	0	0	0	0	0	0	0	0	0	0	0
30	Bacteria	Firmicutes	Clostridia	NA	NA	Clostridia_Class	0	0	0	0	0	0	0	0	0	0	0	0	0	0	0	0	0
41	Bacteria	Firmicutes	Clostridia	Clostridiales	Lachnospiraceae	Butyrivibrio_2	0	0	0	0	0	0	0	0	0	0	0	0	0	0	0	0	0
104	Bacteria	Tenericutes	Mollicutes	Mollicutes_RF39	NA	Mollicutes_RF39	0	0	0	0	0	0	0	0	0	0	0	0	0	0	0	0	0
31	Bacteria	Bacteroidetes	Bacteroidia	Bacteroidales	Rikenellaceae	RikenellaceaeU29-B03	0	0	0	0	0	0	0	0	0	0	0	0	0	0	0	0	0
39	Bacteria	Firmicutes	Clostridia	Clostridiales	Clostridiaceae_1	Clostridium_sensu_stricto_18	0	0	0	0	0	0	0	0	0	0	0	0	0	0	0	0	0
127	Bacteria	Bacteroidetes	Bacteroidia	Bacteroidales	Bacteroidaceae	Bacteroides	0	0	0	0	0	0	0	0	0	0	0	0	0	0	0	0	0
207	Bacteria	Proteobacteria	Deltaproteobacteria	Desulfovibrionales	Desulfovibrionaceae	Desulfovibrio	0	0	0	0	0	0	0	0	0	0	0	0	0	0	0	0	0
217	Bacteria	Firmicutes	Clostridia	Clostridiales	Ruminococcaceae	Ruminococcaceae_UCG-002	0	0	0	0	0	0	0	0	0	0	0	0	0	0	0	0	0
214	Bacteria	Firmicutes	Clostridia	Clostridiales	Family_XIII	Anaerovorax	0	0	0	0	0	0	0	0	0	0	0	0	0	0	0	0	0
616	Bacteria	Firmicutes	Negativicutes	Selenomonadales	Veillonellaceae	Veillonellaceae_UCG-001	0	0	0	0	0	0	0	0	0	0	0	0	0	0	0	0	0
238	Bacteria	Firmicutes	Clostridia	Clostridiales	Lachnospiraceae	Lachnospiraceae_XBB1006	0	0	0	0	0	0	0	0	0	0	0	0	0	0	0	0	0
69	Bacteria	Firmicutes	Clostridia	Clostridiales	Ruminococcaceae	Ruminococcaceae_family	0	0	0	0	0	0	0	0	0	0	0	0	0	0	0	0	0
124	Bacteria	Firmicutes	Clostridia	Clostridiales	Family_XI	Sedimentibacter	0	0	0	0	0	0	0	0	0	0	0	0	0	0	0	0	0
298	Bacteria	Bacteroidetes	Bacteroidia	Bacteroidales	Muribaculaceae	Muribaculaceae_family	0	0	0	0	0	0	0	0	0	0	0	0	0	0	0	0	0
56	Bacteria	Firmicutes	Clostridia	Clostridiales	Ruminococcaceae	Ruminococcaceae_UCG-014	0	0	0	0	0	0	0	0	0	0	0	0	0	0	0	0	0
116	Bacteria	Bacteroidetes	Bacteroidia	Bacteroidales	p-251-o5	Bacteroidales_p-251-o5_family	0	0	0	0	0	0	0	0	0	0	0	0	0	0	0	0	0
58	Bacteria	Firmicutes	Negativicutes	Selenomonadales	Veillonellaceae	Anaerovibrio	0	0	0	0	0	0	0	0	0	0	0	0	0	0	0	0	0
241	Bacteria	Actinobacteria	Actinobacteria	Actinomycetales	Actinomycetaceae	Actinomyces	0	0	0	0	0	0	0	0	0	0	0	0	0	0	0	0	0
340	Bacteria	Firmicutes	Clostridia	Clostridiales	Ruminococcaceae	Ruminococcaceae_UCG-002	0	0	0	0	0	0	0	0	0	0	0	0	0	0	0	0	0
750	Bacteria	Actinobacteria	Coriobacteriia	Coriobacteriales	Eggerthellaceae	Eggerthellaceae_DNF00809	0	0	0	0	0	0	0	0	0	0	0	0	0	0	0	0	0
530	Bacteria	Firmicutes	Clostridia	Clostridiales	Ruminococcaceae	Ruminococcaceae_UCG-010	0	0	0	0	0	0	0	0	0	0	0	0	0	0	0	0	0
122	Bacteria	Firmicutes	Clostridia	Clostridiales	Lachnospiraceae	Butyrivibrio_2	0	0	0	0	0	0	0	0	0	0	0	0	0	0	0	0	0
190	Bacteria	Spirochaetes	Spirochaetia	Spirochaetales	Spirochaetaceae	Treponema_2	0	0	0	0	0	0	0	0	0	0	0	0	0	0	0	0	0
6	Bacteria	Firmicutes	Bacilli	Bacillales	Bacillaceae	Bacillaceae_family	0	0	0	0	0	0	0	0	0	0	0	0	0	0	0	0	0
8	Bacteria	Actinobacteria	Actinobacteria	Streptomycetales	Streptomycetaceae	Streptomyces	0	0	0	0	0	0	0	0	0	0	0	0	0	0	0	0	0
9	Bacteria	Firmicutes	Bacilli	Lactobacillales	Leuconostocaceae	Weissella	0	0	0	0	0	0	0	0	0	0	0	0	0	0	0	0	0
24	Bacteria	Firmicutes	Clostridia	Clostridiales	Christensenellaceae	Christensenellaceae_R-7_group	0	0	0	0	0	0.0337233	0	0	0	0	0	0	0	0	0	0	0
26	Bacteria	Firmicutes	Bacilli	Bacillales	Staphylococcaceae	Staphylococcus	0	0	0	0	0	0	0	0	0	0	0	0	0	0	0	0	0
33	Bacteria	Firmicutes	Clostridia	Clostridiales	Ruminococcaceae	Ruminococcaceae_UCG-005	0	0	0	0	0	0.0369433	0	0	0	0	0	0	0	0	0	0	0
44	Bacteria	Firmicutes	Clostridia	Clostridiales	Lachnospiraceae	Lachnospiraceae_family	0	0.0166324	0.013905	0.0232197	0.0157884	0.0218066	0	0	0	0	0	0	0	0	0	0	0
50	Bacteria	Actinobacteria	Actinobacteria	Micrococcales	Microbacteriaceae	Frigoribacterium	0	0	0	0	0	0	0	0	0	0	0	0	0	0	0	0	0
57	Bacteria	Firmicutes	Clostridia	Clostridiales	Christensenellaceae	Christensenellaceae_R-7_group	0	0.0161003	0.0131694	0.0229708	0.0232426	0	0	0	0	0	0	0	0	0	0	0	0
65	Bacteria	Firmicutes	Clostridia	Clostridiales	Christensenellaceae	Christensenellaceae_R-7_group	0	0.0164528	0.0237313	0	0	0	0	0	0	0	0	0	0	0	0	0	0
73	Bacteria	Bacteroidetes	Bacteroidia	Bacteroidales	Prevotellaceae	Prevotella_1	0	0	0	0	0	0	0	0	0	0	0	0	0	0	0	0	0
76	Bacteria	Firmicutes	Clostridia	Clostridiales	Ruminococcaceae	Ruminococcaceae_UCG-014	0	0.0155296	0.0138747	0	0.0196843	0	0	0	0	0	0	0	0	0	0	0	0
78	Bacteria	Firmicutes	Clostridia	Clostridiales	Lachnospiraceae	Lachnospiraceae_family	0	0.0196705	0	0	0.0165709	0	0	0	0	0	0	0	0	0	0	0	0
84	Bacteria	Firmicutes	Clostridia	Clostridiales	Christensenellaceae	Christensenellaceae_R-7_group	0	0	0	0	0	0.0114684	0	0	0	0	0	0	0	0	0	0	0
85	Bacteria	Firmicutes	Clostridia	Clostridiales	Ruminococcaceae	Ruminococcaceae_family	0	0	0	0	0.0179787	0.0183924	0	0	0	0	0	0	0	0	0	0	0
91	Bacteria	Tenericutes	Mollicutes	Anaeroplasmatales	Anaeroplasmataceae	Anaeroplasma	0	0	0	0.000371621	0	0	0	0	0	0	0	0	0	0	0	0	0
94	Bacteria	Firmicutes	Clostridia	Clostridiales	Ruminococcaceae	Ruminococcaceae_UCG-010	0	0	0.0178965	0	0	0	0	0	0	0	0	0	0	0	0	0	0
98	Bacteria	Firmicutes	Clostridia	Clostridiales	Ruminococcaceae	Ruminococcaceae_family	0	0	0.0176916	0	0	0	0	0	0	0	0	0	0	0	0	0	0
101	Bacteria	Firmicutes	Clostridia	Clostridiales	Ruminococcaceae	Ruminococcaceae_family	0	0.0162883	0	0.0118222	0	0	0	0	0	0	0	0	0	0	0	0	0
105	Bacteria	Firmicutes	Erysipelotrichia	Erysipelotrichales	Erysipelotrichaceae	Turicibacter	0	0	0	0.000734948	0	0.000485804	0	0	0	0	0	0	0	0	0	0	0
118	Bacteria	Firmicutes	Clostridia	Clostridiales	Ruminococcaceae	Ruminococcaceae_UCG-013	0	0	0.0145195	0	0	0	0	0	0	0	0	0	0	0	0	0	0
119	Bacteria	Firmicutes	Clostridia	Clostridiales	Ruminococcaceae	Ruminococcaceae_UCG-005	0	0	0.00844061	0	0.0133484	0	0	0	0	0	0	0	0	0	0	0	0
128	Bacteria	Bacteroidetes	Bacteroidia	Bacteroidales	Rikenellaceae	Alistipes	0	0	0	0.0126932	0	0	0	0	0	0	0	0	0	0	0	0	0
129	Bacteria	Firmicutes	Clostridia	Clostridiales	Ruminococcaceae	Ruminococcaceae_UCG-014	0	0	0	0.0126816	0	0.0129019	0	0	0	0	0	0	0	0	0	0	0
139	Bacteria	Firmicutes	Clostridia	Clostridiales	Lachnospiraceae	Lachnospiraceae_NK4A136_group	0	0	0.0126689	0	0	0	0	0	0	0	0	0	0	0	0	0	0
141	Bacteria	Bacteroidetes	Bacteroidia	Bacteroidales	Rikenellaceae	Rikenellaceae_RC9_gut_group	0	0	0	0	0.00549551	0	0	0	0	0	0	0	0	0	0	0	0
144	Bacteria	Kiritimatiellaeota	Kiritimatiellae	WCHB1-41	NA	Kiritimatiellae_WCHB1-41_Order	0	0	0	0	0	0	0	0	0	0	0	0	0	0	0	0	0
147	Bacteria	Actinobacteria	Actinobacteria	Micrococcales	Microbacteriaceae	Leucobacter	0	0	0	0	0	0	0	0	0	0	0	0	0	0	0	0	0
148	Bacteria	Firmicutes	Clostridia	Clostridiales	Christensenellaceae	Christensenellaceae_R-7_group	0	0	0	0.0108318	0	0	0	0	0	0	0	0	0	0	0	0	0
155	Bacteria	Actinobacteria	Actinobacteria	Corynebacteriales	Nocardiaceae	Rhodococcus	0	0	0	0	0	0	0	0	0	0	0	0	0	0	0	0	0
156	Bacteria	Kiritimatiellaeota	Kiritimatiellae	WCHB1-41	NA	Kiritimatiellae_WCHB1-41_Order	0	0	0	0	0.000668329	0	0	0	0	0	0	0	0	0	0	0	0
160	Bacteria	Firmicutes	Clostridia	Clostridiales	Ruminococcaceae	Flavonifractor	0	0.0100207	0	0	0	0	0	0	0	0	0	0	0	0	0	0	0
162	Bacteria	Firmicutes	Clostridia	Clostridiales	Ruminococcaceae	Oscillibacter	0	0.00988814	0	0	0	0	0	0	0	0	0	0	0	0	0	0	0
165	Bacteria	Firmicutes	Clostridia	Clostridiales	Ruminococcaceae	Ruminococcaceae_UCG-010	0	0.00980422	0	0.00898196	0	0	0	0	0	0	0	0	0	0	0	0	0
168	Bacteria	Firmicutes	Clostridia	Clostridiales	Lachnospiraceae	Lachnospiraceae_family	0	0	0.0103215	0	0	0	0	0	0	0	0	0	0	0	0	0	0
169	Bacteria	Firmicutes	Clostridia	Clostridiales	Ruminococcaceae	Flavonifractor	0	0	0	0	0.00956504	0	0	0	0	0	0	0	0	0	0	0	0
172	Bacteria	Firmicutes	Clostridia	Clostridiales	Ruminococcaceae	Ruminococcaceae_UCG-009	0	0.00950712	0.00311336	0	0	0	0	0	0	0	0	0	0	0	0	0	0
177	Bacteria	Firmicutes	Clostridia	Clostridiales	Ruminococcaceae	Ruminococcaceae_UCG-010	0	0	0	0	0.00441527	0.00939222	0	0	0	0	0	0	0	0	0	0	0
178	Bacteria	Firmicutes	Clostridia	Clostridiales	Christensenellaceae	Christensenellaceae_R-7_group	0	0	0	0.00831005	0.00895792	0	0	0	0	0	0	0	0	0	0	0	0
179	Bacteria	Firmicutes	Clostridia	Clostridiales	Christensenellaceae	Christensenellaceae_R-7_group	0	0	0	0	0.00888017	0	0	0	0	0	0	0	0	0	0	0	0
181	Bacteria	Firmicutes	Clostridia	Clostridiales	Ruminococcaceae	Ruminococcaceae_UCG-009	0	0	0	0	0.00879084	0.00889448	0	0	0	0	0	0	0	0	0	0	0
182	Bacteria	Firmicutes	Clostridia	Clostridiales	Ruminococcaceae	Ruminococcaceae_UCG-010	0	0	0	0.00876794	0	0	0	0	0	0	0	0	0	0	0	0	0
187	Bacteria	Cyanobacteria	Oxyphotobacteria	Chloroplast	NA	Chloroplast	0	0	0	0	0	0	0	0	0	0	0	0	0	0	0	0	0
188	Bacteria	Firmicutes	Clostridia	Clostridiales	Lachnospiraceae	Lachnospiraceae_family	0	0	0	0	0.00605797	0.00857913	0	0	0	0	0	0	0	0	0	0	0
191	Bacteria	Actinobacteria	Actinobacteria	Micrococcales	Sanguibacteraceae	Sanguibacter	0	0	0	0	0	0	0	0	0	0	0	0	0	0	0	0	0
192	Bacteria	Firmicutes	Clostridia	Clostridiales	Christensenellaceae	Christensenellaceae_R-7_group	0	0	0.00746457	0.00774598	0.0079852	0	0	0	0	0	0	0	0	0	0	0	0
193	Bacteria	NA	NA	NA	NA	Bacteria_Domain	0	0	0	0	0	0	0	0	0	0	0	0	0	0	0	0	0
196	Bacteria	Firmicutes	Clostridia	Clostridiales	Ruminococcaceae	Ruminococcaceae_NK4A214_group	0	0	0	0	0.00782639	0	0	0	0	0	0	0	0	0	0	0	0
197	Bacteria	Firmicutes	Clostridia	Clostridiales	Ruminococcaceae	Ruminococcaceae_family	0	0.00427686	0	0.00726984	0	0.00804219	0	0	0	0	0	0	0	0	0	0	0
198	Bacteria	Firmicutes	Clostridia	Clostridiales	Family_XIII	Mogibacterium	0	0	0	0.00429024	0	0	0	0	0	0	0	0	0	0	0	0	0
199	Bacteria	Firmicutes	Clostridia	Clostridiales	Ruminococcaceae	Ruminococcaceae_UCG-013	0	0.00787728	0	0	0.00479079	0	0	0	0	0	0	0	0	0	0	0	0
209	Bacteria	Firmicutes	Clostridia	Clostridiales	Ruminococcaceae	Ruminococcaceae_UCG-010	0	0	0	0.00740754	0	0	0	0	0	0	0	0	0	0	0	0	0
212	Bacteria	Bacteroidetes	Bacteroidia	Bacteroidales	Prevotellaceae	Prevotellaceae_UCG-003	0	0	0	0	0	0	0	0	0	0	0	0	0	0	0	0	0
216	Bacteria	Firmicutes	Clostridia	Clostridiales	Ruminococcaceae	Ruminococcaceae_UCG-010	0	0	0	0.0071421	0	0	0	0	0	0	0	0	0	0	0	0	0
218	Bacteria	Firmicutes	Clostridia	Clostridiales	Ruminococcaceae	Ruminococcaceae_family	0	0.00490295	0.00513134	0.00634079	0.00665351	0.00727343	0	0	0	0	0	0	0	0	0	0	0
219	Bacteria	Firmicutes	Clostridia	Clostridiales	Ruminococcaceae	Ruminococcaceae_family	0	0	0	0.00707408	0	0	0	0	0	0	0	0	0	0	0	0	0
232	Bacteria	Bacteroidetes	Bacteroidia	Bacteroidales	Bacteroidales_RF16_group	Bacteroidales_RF16_group_family	0	0	0	0	0	0	0	0	0	0	0	0	0	0	0	0	0
233	Bacteria	Firmicutes	Clostridia	Clostridiales	Ruminococcaceae	Ruminococcaceae_UCG-010	0	0.00550218	0.0047395	0	0.00651124	0	0	0	0	0	0	0	0	0	0	0	0
234	Bacteria	Firmicutes	Clostridia	Clostridiales	Ruminococcaceae	Ruminococcaceae_UCG-014	0	0.00157781	0	0.00515956	0	0.0067058	0	0	0	0	0	0	0	0	0	0	0
242	Bacteria	Firmicutes	Clostridia	Clostridiales	Ruminococcaceae	Ruminococcaceae_UCG-005	0	0.00639851	0	0	0	0	0	0	0	0	0	0	0	0	0	0	0
246	Bacteria	Firmicutes	Clostridia	Clostridiales	Family_XIII	Clostridiales_Family_XIII_AD3011_group	0	0.00628437	0	0	0	0	0	0	0	0	0	0	0	0	0	0	0
247	Bacteria	Bacteroidetes	Bacteroidia	Bacteroidales	Bacteroidales_UCG-001	Bacteroidales_UCG-001_family	0	0	0	0	0	0	0	0	0	0	0	0	0	0	0	0	0
249	Bacteria	Kiritimatiellaeota	Kiritimatiellae	WCHB1-41	NA	Kiritimatiellae_WCHB1-41_Order	0	0	0	0	0	0	0	0	0	0	0	0	0	0	0	0	0
252	Bacteria	Bacteroidetes	Bacteroidia	Bacteroidales	Prevotellaceae	Prevotella_1	0	0	0	0	0	0	0	0	0	0	0	0	0	0	0	0	0
259	Bacteria	Firmicutes	Clostridia	Clostridiales	Ruminococcaceae	Ruminococcaceae_family	0	0	0.00636029	0	0	0	0	0	0	0	0	0	0	0	0	0	0
261	Bacteria	Firmicutes	Clostridia	Clostridiales	Ruminococcaceae	Ruminococcaceae_UCG-010	0	0.00592516	0	0	0.00306042	0	0	0	0	0	0	0	0	0	0	0	0
265	Bacteria	Firmicutes	Clostridia	Clostridiales	Ruminococcaceae	Ruminococcus_2	0	0.00404858	0.00362809	0	0	0	0	0	0	0	0	0	0	0	0	0	0
266	Bacteria	Bacteroidetes	Bacteroidia	Bacteroidales	Rikenellaceae	Alistipes	0	0	0.00613766	0	0	0.00581431	0	0	0	0	0	0	0	0	0	0	0
268	Bacteria	Firmicutes	Clostridia	Clostridiales	Ruminococcaceae	Ruminococcaceae_UCG-010	0	0	0.00604326	0	0	0	0	0	0	0	0	0	0	0	0	0	0
270	Bacteria	Firmicutes	Clostridia	Clostridiales	Ruminococcaceae	Ruminococcus_1	0	0.00417447	0	0.00409613	0.00476101	0.00575976	0	0	0	0	0	0	0	0	0	0	0
272	Bacteria	Tenericutes	Mollicutes	Mollicutes_RF39	NA	Mollicutes_RF39	0	0	0	0	0.00552529	0	0	0	0	0	0	0	0	0	0	0	0
276	Bacteria	Tenericutes	Mollicutes	Mollicutes_RF39	NA	Mollicutes_RF39	0	0	0	0	0	0.00558419	0	0	0	0	0	0	0	0	0	0	0
281	Bacteria	Bacteroidetes	Bacteroidia	Bacteroidales	Rikenellaceae	Alistipes	0	0.00536286	0.00490158	0	0	0.00550067	0	0	0	0	0	0	0	0	0	0	0
285	Bacteria	Firmicutes	Clostridia	Clostridiales	Ruminococcaceae	Ruminococcaceae_UCG-010	0	0	0.00563895	0	0.00366754	0.00409951	0	0	0	0	0	0	0	0	0	0	0
286	Bacteria	Firmicutes	Clostridia	Clostridiales	Ruminococcaceae	Ruminococcaceae_NK4A214_group	0	0.00529236	0	0	0	0.00475577	0	0	0	0	0	0	0	0	0	0	0
288	Bacteria	Firmicutes	Clostridia	Clostridiales	Family_XIII	Clostridiales_Family_XIII_AD3011_group	0	0	0	0.00430517	0.00517458	0.00513589	0	0	0	0	0	0	0	0	0	0	0
290	Bacteria	Firmicutes	Clostridia	Clostridiales	Clostridiales_vadinBB60_group	Clostridiales_vadinBB60_group_family	0	0	0	0.00512473	0	0	0	0	0	0	0	0	0	0	0	0	0
293	Bacteria	Firmicutes	Clostridia	Clostridiales	Lachnospiraceae	Lachnospiraceae_family	0	0	0.00533795	0	0	0	0	0	0	0	0	0	0	0	0	0	0
294	Bacteria	Firmicutes	Clostridia	Clostridiales	Ruminococcaceae	Ruminococcaceae_family	0	0	0	0	0.00494133	0	0	0	0	0	0	0	0	0	0	0	0
296	Bacteria	Bacteroidetes	Bacteroidia	Bacteroidales	Muribaculaceae	Muribaculaceae_family	0	0	0.00531123	0.0045225	0.00488674	0.00453247	0	0	0	0	0	0	0	0	0	0	0
308	Bacteria	Firmicutes	Clostridia	Clostridiales	Ruminococcaceae	Ruminococcaceae_NK4A214_group	0	0	0	0	0	0.00381143	0	0	0	0	0	0	0	0	0	0	0
310	Bacteria	Firmicutes	Clostridia	Clostridiales	Ruminococcaceae	Ruminococcaceae_UCG-010	0	0	0	0	0	0.00488191	0	0	0	0	0	0	0	0	0	0	0
312	Bacteria	Firmicutes	Clostridia	Clostridiales	Ruminococcaceae	Ruminococcus_1	0	0.00477538	0	0	0	0	0	0	0	0	0	0	0	0	0	0	0
313	Bacteria	Firmicutes	Clostridia	Clostridiales	Lachnospiraceae	Lachnospiraceae_UCG-010	0	0	0	0	0	0.00482395	0	0	0	0	0	0	0	0	0	0	0
315	Bacteria	Bacteroidetes	Bacteroidia	Bacteroidales	Bacteroidaceae	Bacteroides	0	0	0.00499776	0	0	0	0	0	0	0	0	0	0	0	0	0	0
319	Bacteria	Firmicutes	Clostridia	Clostridiales	Lachnospiraceae	Tyzzerella	0	0.00456053	0.00393978	0.00440139	0.00460717	0	0	0	0	0	0	0	0	0	0	0	0
320	Bacteria	Firmicutes	Clostridia	Clostridiales	Ruminococcaceae	Ruminococcaceae_family	0	0.00391934	0.00360494	0.004053	0.00450129	0.00472338	0	0	0	0	0	0	0	0	0	0	0
321	Bacteria	Firmicutes	Clostridia	Clostridiales	Ruminococcaceae	Ruminococcaceae_UCG-013	0	0	0	0	0.00455919	0	0	0	0	0	0	0	0	0	0	0	0
324	Bacteria	Verrucomicrobia	Verrucomicrobiae	Verrucomicrobiales	Akkermansiaceae	Akkermansia	0	0	0	0	0	0.00466883	0	0	0	0	0	0	0	0	0	0	0
325	Bacteria	Firmicutes	Clostridia	Clostridiales	Ruminococcaceae	Ruminococcaceae_NK4A214_group	0	0	0	0.00453743	0	0	0	0	0	0	0	0	0	0	0	0	0
330	Bacteria	Tenericutes	Mollicutes	Mollicutes_RF39	NA	Mollicutes_RF39	0	0.00444975	0.00474662	0.00376101	0	0	0	0	0	0	0	0	0	0	0	0	0
341	Bacteria	Bacteroidetes	Bacteroidia	Bacteroidales	Prevotellaceae	Prevotella_1	0	0	0	0	0	0	0	0	0	0	0	0	0	0	0	0	0
342	Bacteria	Firmicutes	Clostridia	Clostridiales	Ruminococcaceae	Ruminococcaceae_UCG-013	0	0	0	0.00413761	0	0	0	0	0	0	0	0	0	0	0	0	0
344	Bacteria	Firmicutes	Clostridia	Clostridiales	Ruminococcaceae	Oscillibacter	0	0	0	0	0	0.00416769	0	0	0	0	0	0	0	0	0	0	0
346	Bacteria	Firmicutes	Clostridia	Clostridiales	Lachnospiraceae	Lachnospiraceae_family	0	0	0	0	0	0.00352847	0	0	0	0	0	0	0	0	0	0	0
353	Bacteria	Lentisphaerae	Lentisphaeria	Victivallales	Victivallaceae	Victivallaceae_family	0	0	0	0	0	0	0	0	0	0	0	0	0	0	0	0	0
361	Bacteria	Tenericutes	Mollicutes	Mollicutes_RF39	NA	Mollicutes_RF39	0	0.00381023	0	0.00278384	0	0	0	0	0	0	0	0	0	0	0	0	0
366	Bacteria	Bacteroidetes	Bacteroidia	Bacteroidales	Prevotellaceae	Prevotellaceae_UCG-003	0	0	0	0	0	0	0	0	0	0	0	0	0	0	0	0	0
372	Bacteria	Firmicutes	Clostridia	Clostridiales	Ruminococcaceae	Ruminococcaceae_family	0	0	0	0.00321685	0.00303229	0.00366995	0	0	0	0	0	0	0	0	0	0	0
377	Bacteria	Firmicutes	Clostridia	Clostridiales	Ruminococcaceae	Ruminococcaceae_UCG-010	0	0	0	0	0.00348226	0	0	0	0	0	0	0	0	0	0	0	0
379	Bacteria	Firmicutes	Clostridia	Clostridiales	Ruminococcaceae	Ruminococcaceae_UCG-010	0	0	0	0	0.0034012	0	0	0	0	0	0	0	0	0	0	0	0
383	Bacteria	Firmicutes	Clostridia	Clostridiales	Ruminococcaceae	Ruminococcaceae_UCG-010	0	0	0	0	0.00331352	0	0	0	0	0	0	0	0	0	0	0	0
392	Bacteria	Firmicutes	Clostridia	Clostridiales	Ruminococcaceae	Ruminococcaceae_UCG-010	0	0.00322611	0	0	0.00256082	0.00213243	0	0	0	0	0	0	0	0	0	0	0
393	Bacteria	Proteobacteria	Alphaproteobacteria	Rhodospirillales	NA	Rhodospirillales	0	0	0.00342327	0	0	0	0	0	0	0	0	0	0	0	0	0	0
400	Bacteria	Bacteroidetes	Bacteroidia	Bacteroidales	Prevotellaceae	Prevotellaceae_family	0	0	0	0	0	0	0	0	0	0	0	0	0	0	0	0	0
410	Bacteria	Firmicutes	Clostridia	Clostridiales	Lachnospiraceae	Dorea	0	0.00107257	0	0.000622134	0	0	0	0	0	0	0	0	0	0	0	0	0
411	Bacteria	Firmicutes	Clostridia	Clostridiales	Ruminococcaceae	Ruminococcaceae_UCG-004	0	0	0	0	0	0.00221765	0	0	0	0	0	0	0	0	0	0	0
414	Bacteria	Bacteroidetes	Bacteroidia	Bacteroidales	F082	Bacteroidales_F082_Family	0	0	0	0.00281205	0	0	0	0	0	0	0	0	0	0	0	0	0
416	Bacteria	Firmicutes	Clostridia	Clostridiales	Lachnospiraceae	Lachnospiraceae_NK3A20_group	0	0	0.000516518	0.00100371	0.000848645	0.000528419	0	0	0	0	0	0	0	0	0	0	0
418	Bacteria	Firmicutes	Clostridia	Clostridiales	Ruminococcaceae	Candidatus_Soleaferrea	0	0	0	0.00276891	0	0	0	0	0	0	0	0	0	0	0	0	0
419	Bacteria	Kiritimatiellaeota	Kiritimatiellae	WCHB1-41	NA	Kiritimatiellae_WCHB1-41_Order	0	0	0	0	0	0	0	0	0	0	0	0	0	0	0	0	0
422	Bacteria	Firmicutes	Clostridia	Clostridiales	Ruminococcaceae	Ruminococcaceae_NK4A214_group	0	0.00274605	0	0	0	0	0	0	0	0	0	0	0	0	0	0	0
440	Bacteria	Firmicutes	Clostridia	Clostridiales	Ruminococcaceae	Ruminococcaceae_NK4A214_group	0	0	0.00242407	0.00234752	0	0	0	0	0	0	0	0	0	0	0	0	0
446	Bacteria	Firmicutes	Clostridia	Clostridiales	Family_XIII	Mogibacterium	0	0.0025077	0	0	0	0	0	0	0	0	0	0	0	0	0	0	0
448	Bacteria	Bacteroidetes	Bacteroidia	Bacteroidales	Prevotellaceae	Prevotella_1	0	0	0	0	0	0	0	0	0	0	0	0	0	0	0	0	0
452	Bacteria	Firmicutes	Clostridia	Clostridiales	Peptostreptococcaceae	Romboutsia	0	0	0	0	0.00240863	0	0	0	0	0	0	0	0	0	0	0	0
453	Bacteria	Bacteroidetes	Bacteroidia	Bacteroidales	NA	Bacteroidales_Order	0	0	0.00258971	0.00225627	0	0.00188015	0	0	0	0	0	0	0	0	0	0	0
457	Bacteria	Firmicutes	Clostridia	Clostridiales	Clostridiales_vadinBB60_group	Clostridiales_vadinBB60_group_family	0	0.00239021	0	0	0	0	0	0	0	0	0	0	0	0	0	0	0
474	Bacteria	Firmicutes	Clostridia	Clostridiales	Christensenellaceae	Christensenellaceae_R-7_group	0	0	0	0	0.00223493	0	0	0	0	0	0	0	0	0	0	0	0
475	Bacteria	Firmicutes	Clostridia	Clostridiales	Ruminococcaceae	Ruminococcaceae_UCG-009	0	0	0	0.00222309	0	0.00171139	0	0	0	0	0	0	0	0	0	0	0
478	Bacteria	Tenericutes	Mollicutes	Mollicutes_RF39	NA	Mollicutes_RF39	0	0.00222236	0.00236886	0	0.00198513	0.00200117	0	0	0	0	0	0	0	0	0	0	0
480	Bacteria	Firmicutes	Clostridia	Clostridiales	Ruminococcaceae	Ruminococcaceae_UCG-013	0	0.00219886	0	0	0	0	0	0	0	0	0	0	0	0	0	0	0
483	Bacteria	Proteobacteria	Gammaproteobacteria	Aeromonadales	Succinivibrionaceae	Succinivibrio	0	0	0	0	0	0	0	0	0	0	0	0	0	0	0	0	0
486	Bacteria	Firmicutes	Clostridia	Clostridiales	Lachnospiraceae	Lachnospiraceae_family	0	0	0	0	0.00203807	0	0	0	0	0	0	0	0	0	0	0	0
492	Bacteria	Kiritimatiellaeota	Kiritimatiellae	WCHB1-41	NA	Kiritimatiellae_WCHB1-41_Order	0	0	0.00213375	0	0	0	0	0	0	0	0	0	0	0	0	0	0
493	Bacteria	Firmicutes	Clostridia	Clostridiales	Family_XIII	Clostridiales_Family_XIII	0	0	0.00212307	0.00138197	0	0	0	0	0	0	0	0	0	0	0	0	0
496	Bacteria	Firmicutes	Clostridia	Clostridiales	Ruminococcaceae	Ruminococcaceae_UCG-010	0	0	0	0.00197424	0	0	0	0	0	0	0	0	0	0	0	0	0
500	Bacteria	Firmicutes	Clostridia	Clostridiales	NA	Clostridiales	0	0.00117496	0	0.00195599	0	0.0016398	0	0	0	0	0	0	0	0	0	0	0
502	Bacteria	Kiritimatiellaeota	Kiritimatiellae	WCHB1-41	NA	Kiritimatiellae_WCHB1-41_Order	0	0	0	0	0	0	0	0	0	0	0	0	0	0	0	0	0
504	Bacteria	Firmicutes	Clostridia	Clostridiales	Ruminococcaceae	Ruminococcaceae_UCG-010	0	0	0	0.00192945	0	0	0	0	0	0	0	0	0	0	0	0	0
508	Bacteria	Firmicutes	Clostridia	Clostridiales	Ruminococcaceae	Ruminococcaceae_UCG-010	0	0.00193365	0	0	0	0	0	0	0	0	0	0	0	0	0	0	0
510	Bacteria	Firmicutes	Clostridia	Clostridiales	Ruminococcaceae	Ruminiclostridium_6	0	0	0	0	0	0.00195004	0	0	0	0	0	0	0	0	0	0	0
511	Bacteria	Firmicutes	Clostridia	Clostridiales	Ruminococcaceae	Ruminiclostridium_6	0	0	0	0	0.0018743	0	0	0	0	0	0	0	0	0	0	0	0
513	Bacteria	Firmicutes	Clostridia	Clostridiales	Ruminococcaceae	Ruminococcus_1	0	0	0	0	0	0.00191083	0	0	0	0	0	0	0	0	0	0	0
514	Bacteria	Firmicutes	Clostridia	Clostridiales	Ruminococcaceae	Ruminococcaceae_UCG-010	0	0.00187994	0	0	0	0	0	0	0	0	0	0	0	0	0	0	0
524	Bacteria	Firmicutes	Clostridia	NA	NA	Clostridia_Class	0	0	0	0	0	0.00181196	0	0	0	0	0	0	0	0	0	0	0
529	Bacteria	Tenericutes	Mollicutes	Mollicutes_RF39	NA	Mollicutes_RF39	0	0.00176916	0.00172054	0.00139358	0.00169894	0	0	0	0	0	0	0	0	0	0	0	0
532	Bacteria	Tenericutes	Mollicutes	Mollicutes_RF39	NA	Mollicutes_RF39	0	0	0	0.00174032	0	0	0	0	0	0	0	0	0	0	0	0	0
536	Bacteria	Firmicutes	Clostridia	Clostridiales	NA	Clostridiales	0	0.00173894	0	0	0	0.00135855	0	0	0	0	0	0	0	0	0	0	0
539	Bacteria	Firmicutes	Clostridia	Clostridiales	Ruminococcaceae	Ruminiclostridium	0	0	0	0.00112648	0	0	0	0	0	0	0	0	0	0	0	0	0
543	Bacteria	Bacteroidetes	Bacteroidia	Bacteroidales	Rikenellaceae	Rikenellaceae_dgA-11_gut_group	0	0.0016718	0	0	0	0	0	0	0	0	0	0	0	0	0	0	0
545	Bacteria	Bacteroidetes	Bacteroidia	Bacteroidales	Bacteroidales_BS11_gut_group	Bacteroidales_BS11_gut_group_family	0	0	0	0	0	0	0	0	0	0	0	0	0	0	0	0	0
546	Bacteria	Firmicutes	Clostridia	Clostridiales	Ruminococcaceae	Angelakisella	0	0	0.00175794	0	0	0	0	0	0	0	0	0	0	0	0	0	0
548	Bacteria	Lentisphaerae	Lentisphaeria	Victivallales	Victivallaceae	Victivallaceae_family	0	0	0	0	0	0.00165855	0	0	0	0	0	0	0	0	0	0	0
552	Bacteria	Firmicutes	Clostridia	Clostridiales	Ruminococcaceae	Ruminococcaceae_family	0	0	0	0.00159598	0	0	0	0	0	0	0	0	0	0	0	0	0
555	Bacteria	Firmicutes	Clostridia	Clostridiales	Ruminococcaceae	Ruminococcaceae_UCG-011	0	0	0.00105085	0.00149976	0.00158149	0.00131593	0	0	0	0	0	0	0	0	0	0	0
560	Bacteria	Kiritimatiellaeota	Kiritimatiellae	WCHB1-41	NA	Kiritimatiellae_WCHB1-41_Order	0	0	0	0	0	0	0	0	0	0	0	0	0	0	0	0	0
562	Bacteria	Firmicutes	Clostridia	Clostridiales	NA	Clostridiales	0	0.00151738	0	0	0	0	0	0	0	0	0	0	0	0	0	0	0
574	Bacteria	Bacteroidetes	Bacteroidia	Bacteroidales	Bacteroidaceae	Bacteroides	0	0	0	0.00143671	0	0	0	0	0	0	0	0	0	0	0	0	0
577	Bacteria	Firmicutes	Clostridia	Clostridiales	Clostridiales_vadinBB60_group	Clostridiales_vadinBB60_group_family	0	0	0	0.00143174	0	0	0	0	0	0	0	0	0	0	0	0	0
581	Bacteria	Tenericutes	Mollicutes	Mollicutes_RF39	NA	Mollicutes_RF39	0	0	0	0	0.00138629	0	0	0	0	0	0	0	0	0	0	0	0
582	Bacteria	Firmicutes	Clostridia	Clostridiales	Ruminococcaceae	Ruminococcaceae_UCG-010	0	0	0.00084424	0	0.00137801	0.00116252	0	0	0	0	0	0	0	0	0	0	0
584	Bacteria	Firmicutes	Clostridia	Clostridiales	Ruminococcaceae	Ruminococcaceae_family	0	0	0	0	0.00133335	0.00096479	0	0	0	0	0	0	0	0	0	0	0
586	Bacteria	Firmicutes	Clostridia	Clostridiales	Ruminococcaceae	Ruminococcaceae_UCG-014	0	0	0.00142666	0.000947303	0	0.000942631	0	0	0	0	0	0	0	0	0	0	0
592	Bacteria	Lentisphaerae	Lentisphaeria	Victivallales	Victivallaceae	Victivallaceae_family	0	0.00131596	0.00106153	0.00103523	0.000878422	0	0	0	0	0	0	0	0	0	0	0	0
600	Bacteria	Firmicutes	Negativicutes	Selenomonadales	Acidaminococcaceae	Succiniclasticum	0	0	0	0	0	0	0	0	0	0	0	0	0	0	0	0	0
602	Bacteria	Firmicutes	Clostridia	Clostridiales	Clostridiales_vadinBB60_group	Clostridiales_vadinBB60_group_family	0	0	0	0	0	0.00127332	0	0	0	0	0	0	0	0	0	0	0
608	Bacteria	Bacteroidetes	Bacteroidia	Bacteroidales	Prevotellaceae	Prevotella_1	0	0	0	0	0	0	0	0	0	0	0	0	0	0	0	0	0
611	Bacteria	Bacteroidetes	Bacteroidia	Bacteroidales	Prevotellaceae	Prevotellaceae_family	0	0	0	0	0	0	0	0	0	0	0	0	0	0	0	0	0
614	Bacteria	Kiritimatiellaeota	Kiritimatiellae	WCHB1-41	NA	Kiritimatiellae_WCHB1-41_Order	0	0	0	0	0	0	0	0	0	0	0	0	0	0	0	0	0
624	Bacteria	Firmicutes	Clostridia	Clostridiales	Ruminococcaceae	Ruminococcaceae_family	0	0	0	0.000945644	0.00108686	0	0	0	0	0	0	0	0	0	0	0	0
625	Bacteria	Firmicutes	Clostridia	Clostridiales	Ruminococcaceae	Ruminococcaceae_family	0	0	0.00115771	0	0	0	0	0	0	0	0	0	0	0	0	0	0
630	Bacteria	Firmicutes	Clostridia	Clostridiales	NA	Clostridiales	0	0	0	0	0.000954519	0	0	0	0	0	0	0	0	0	0	0	0
647	Bacteria	Firmicutes	Clostridia	Clostridiales	Peptococcaceae	Peptococcaceae_family	0	0	0	0.000754856	0.00091647	0	0	0	0	0	0	0	0	0	0	0	0
650	Bacteria	Tenericutes	Mollicutes	Mollicutes_RF39	NA	Mollicutes_RF39	0	0	0	0.000897532	0	0	0	0	0	0	0	0	0	0	0	0	0
652	Bacteria	Tenericutes	Mollicutes	Izimaplasmatales	NA	Izimaplasmatales_Order	0	0.000812402	0.000598448	0	0	0.000917062	0	0	0	0	0	0	0	0	0	0	0
654	NA	NA	NA	NA	NA	NA	0	0	0	0	0	0	0	0	0	0	0	0	0	0	0	0	0
657	Bacteria	Firmicutes	Clostridia	NA	NA	Clostridia_Class	0	0	0	0.000857715	0	0.000806265	0	0	0	0	0	0	0	0	0	0	0
659	Bacteria	Tenericutes	Mollicutes	Izimaplasmatales	NA	Izimaplasmatales_Order	0	0	0	0	0.000848645	0	0	0	0	0	0	0	0	0	0	0	0
674	Bacteria	Firmicutes	Clostridia	Clostridiales	Family_XIII	Clostridiales_Family_XIII	0	0	0	0	0.000751043	0.000787514	0	0	0	0	0	0	0	0	0	0	0
681	Bacteria	Spirochaetes	Spirochaetia	Spirochaetales	Spirochaetaceae	Treponema_2	0	0	0.000794369	0	0.000281227	0	0	0	0	0	0	0	0	0	0	0	0
683	Bacteria	Firmicutes	Clostridia	Clostridiales	Peptococcaceae	Peptococcaceae_family	0	0.000731833	0	0	0	0	0	0	0	0	0	0	0	0	0	0	0
685	Bacteria	Cyanobacteria	Oxyphotobacteria	Chloroplast	NA	Chloroplast	0	0	0	0.000454573	0.000420187	0	0	0	0	0	0	0	0	0	0	0	0
688	Bacteria	Kiritimatiellaeota	Kiritimatiellae	WCHB1-41	NA	Kiritimatiellae_WCHB1-41_Order	0	0	0	0	0	0	0	0	0	0	0	0	0	0	0	0	0
695	Bacteria	Proteobacteria	Deltaproteobacteria	Myxococcales	Myxococcaceae	Myxococcaceae_family	0	0.000505234	0	0.000670246	0.00060712	0.000569329	0	0	0	0	0	0	0	0	0	0	0
697	Bacteria	Tenericutes	Mollicutes	Mollicutes_RF39	NA	Mollicutes_RF39	0	0.000676442	0	0	0	0	0	0	0	0	0	0	0	0	0	0	0
698	Bacteria	Cyanobacteria	Melainabacteria	Gastranaerophilales	NA	Gastranaerophilales_Order	0	0.000673085	0	0	0	0	0	0	0	0	0	0	0	0	0	0	0
707	Bacteria	Bacteroidetes	Bacteroidia	Bacteroidales	Prevotellaceae	Prevotellaceae_family	0	0.000641193	0.000609135	0	0.000585615	0.000487509	0	0	0	0	0	0	0	0	0	0	0
712	Bacteria	Firmicutes	Clostridia	Clostridiales	Ruminococcaceae	Ruminococcaceae_family	0	0	0	0.000610521	0	0	0	0	0	0	0	0	0	0	0	0	0
713	Bacteria	Firmicutes	Erysipelotrichia	Erysipelotrichales	Erysipelotrichaceae	Erysipelotrichaceae_family	0	0	0	0.000610521	0	0	0	0	0	0	0	0	0	0	0	0	0
719	Bacteria	Proteobacteria	Alphaproteobacteria	Rhodospirillales	NA	Rhodospirillales	0	0.000599231	0	0	0	0	0	0	0	0	0	0	0	0	0	0	0
725	Bacteria	Firmicutes	Clostridia	Clostridiales	Christensenellaceae	Christensenellaceae_family	0	0	0	0	0.000570726	0	0	0	0	0	0	0	0	0	0	0	0
726	Bacteria	Firmicutes	Clostridia	Clostridiales	Clostridiales_vadinBB60_group	Clostridiales_vadinBB60_group_family	0	0	0	0	0	0.000588079	0	0	0	0	0	0	0	0	0	0	0
727	Bacteria	Firmicutes	Clostridia	Clostridiales	Ruminococcaceae	Ruminococcaceae_UCG-013	0	0.000553911	0	0.000530888	0	0.00058467	0	0	0	0	0	0	0	0	0	0	0
733	Bacteria	Firmicutes	Clostridia	Clostridiales	Ruminococcaceae	Ruminococcaceae_UCG-014	0	0.000550554	0	0	0	0	0	0	0	0	0	0	0	0	0	0	0
736	Bacteria	Firmicutes	Clostridia	NA	NA	Clostridia_Class	0	0	0	0.000461209	0.000489667	0.000535237	0	0	0	0	0	0	0	0	0	0	0
744	Bacteria	Firmicutes	Clostridia	NA	NA	Clostridia_Class	0	0	0.000347314	0.000501025	0.000466507	0	0	0	0	0	0	0	0	0	0	0	0
745	Bacteria	Firmicutes	NA	NA	NA	Firmicutes_Phylum	0	0	0.000496926	0.000496048	0	0	0	0	0	0	0	0	0	0	0	0	0
753	Bacteria	Firmicutes	Erysipelotrichia	Erysipelotrichales	Erysipelotrichaceae	Erysipelotrichaceae_UCG-006	0	0	0	0.000437982	0	0	0	0	0	0	0	0	0	0	0	0	0
758	Bacteria	Actinobacteria	Actinobacteria	Bifidobacteriales	Bifidobacteriaceae	Aeriscardovia	0	0	0	0.000360008	0	0.000427849	0	0	0	0	0	0	0	0	0	0	0
762	Bacteria	Spirochaetes	Spirochaetia	Spirochaetales	Spirochaetaceae	Treponema_2	0	0.000265206	0	0.000406461	0	0.000375007	0	0	0	0	0	0	0	0	0	0	0
763	Bacteria	Tenericutes	Mollicutes	Mollicutes_RF39	NA	Mollicutes_RF39	0	0	0	0	0.000405298	0	0	0	0	0	0	0	0	0	0	0	0
767	Bacteria	Cyanobacteria	Oxyphotobacteria	Chloroplast	NA	Chloroplast	0	0	0	0	0	0.000395462	0	0	0	0	0	0	0	0	0	0	0
771	Bacteria	Firmicutes	Clostridia	DTU014	NA	Clostridia_Class_DTU014	0	0.000374309	0	0	0	0	0	0	0	0	0	0	0	0	0	0	0
777	Bacteria	Firmicutes	Clostridia	Clostridiales	NA	Clostridiales	0	0	0	0.000343418	0	0.000284664	0	0	0	0	0	0	0	0	0	0	0
778	Bacteria	Tenericutes	Mollicutes	Anaeroplasmatales	Anaeroplasmataceae	Anaeroplasma	0	0	0	0.000325169	0	0.000351143	0	0	0	0	0	0	0	0	0	0	0
780	Bacteria	Proteobacteria	Alphaproteobacteria	Rhodospirillales	NA	Rhodospirillales	0	0	0	0.000338441	0	0	0	0	0	0	0	0	0	0	0	0	0
787	Bacteria	Proteobacteria	Deltaproteobacteria	Desulfovibrionales	Desulfovibrionaceae	Desulfovibrio	0	0.000283669	0	0	0	0.000311937	0	0	0	0	0	0	0	0	0	0	0
789	Bacteria	Tenericutes	Mollicutes	Izimaplasmatales	NA	Izimaplasmatales_Order	0	0	0	0.000295306	0	0	0	0	0	0	0	0	0	0	0	0	0
804	Bacteria	Proteobacteria	Alphaproteobacteria	Rhodospirillales	NA	Rhodospirillales	0	0	0.000245791	0	0	0	0	0	0	0	0	0	0	0	0	0	0
805	Bacteria	Firmicutes	Clostridia	Clostridiales	Ruminococcaceae	Ruminococcaceae_family	0	0.000142674	0	0.000227286	0	0	0	0	0	0	0	0	0	0	0	0	0
806	Bacteria	Tenericutes	Mollicutes	Mollicutes_RF39	NA	Mollicutes_RF39	0	0	0	0	0	0.000233527	0	0	0	0	0	0	0	0	0	0	0
821	Bacteria	Firmicutes	Clostridia	Clostridiales	Eubacteriaceae	Anaerofustis	0	0	0	7.29971e-05	0	0	0	0	0	0	0	0	0	0	0	0	0
827	Bacteria	Lentisphaerae	Lentisphaeria	Victivallales	vadinBE97	Victivallales_vadinBE97_family	0	0	0.000176329	0	0	0	0	0	0	0	0	0	0	0	0	0	0
828	Bacteria	Firmicutes	Clostridia	Clostridiales	Ruminococcaceae	Ruminococcaceae_UCG-010	0	0	0	0	0.000162119	0	0	0	0	0	0	0	0	0	0	0	0
839	Bacteria	Bacteroidetes	Bacteroidia	Bacteroidales	Rikenellaceae	Rikenellaceae_hoa5-07d05_gut_group	0	0	0	0.000124427	0	0	0	0	0	0	0	0	0	0	0	0	0
841	Bacteria	Firmicutes	Erysipelotrichia	Erysipelotrichales	Erysipelotrichaceae	Erysipelotrichaceae_UCG-004	0	0	0	0	0.000119108	0	0	0	0	0	0	0	0	0	0	0	0
845	Bacteria	Firmicutes	Clostridia	Clostridiales	Ruminococcaceae	Ruminococcaceae_DTU089	0	0	0	0.000111155	0	0	0	0	0	0	0	0	0	0	0	0	0
846	Bacteria	Proteobacteria	Alphaproteobacteria	Rickettsiales	NA	Rickettsiales	0	0.000110782	0	0	0	0	0	0	0	0	0	0	0	0	0	0	0
862	Bacteria	Firmicutes	Clostridia	Clostridiales	NA	Clostridiales	0	0	6.59006e-05	0	0	0	0	0	0	0	0	0	0	0	0	0	0
863	Bacteria	Tenericutes	Mollicutes	Izimaplasmatales	NA	Izimaplasmatales_Order	0	0	5.69951e-05	0	0	0	0	0	0	0	0	0	0	0	0	0	0
876	Bacteria	Tenericutes	Mollicutes	Anaeroplasmatales	Anaeroplasmataceae	Anaeroplasma	0	0	0	0	0	1.87503e-05	0	0	0	0	0	0	0	0	0	0	0

## Sheet: 3_CM_Consortia
The table below includes all ASV clusters that were present in at least one of the chloramphenicol-treated (CM) enrichment cultures at G10
ASV_Cluster_ID	Kingdom	Phylum	Class	Order	Family	Genus	Pellet1	Pellet2	Pellet3	PelletDilute1	PelletDilute2	PelletDilute3	BG10R1CM	BG10R2CM	BG10R3CM	RG10R1CM	RG10R2CM	RG10R3CM
8	Bacteria	Actinobacteria	Actinobacteria	Streptomycetales	Streptomycetaceae	Streptomyces	0	0	0	0	0	0	0.545977	0.533387	0.575828	0	0	0
6	Bacteria	Firmicutes	Bacilli	Bacillales	Bacillaceae	Bacillaceae_family	0	0	0	0	0	0	0.454023	0.466613	0.424172	0	0	0
26	Bacteria	Firmicutes	Bacilli	Bacillales	Staphylococcaceae	Staphylococcus	0	0	0	0	0	0	0	0	0	0.610696	0.684068	0.583101
9	Bacteria	Firmicutes	Bacilli	Lactobacillales	Leuconostocaceae	Weissella	0	0	0	0	0	0	0	0	0	0.167655	0.187815	0.192029
147	Bacteria	Actinobacteria	Actinobacteria	Micrococcales	Microbacteriaceae	Leucobacter	0	0	0	0	0	0	0	0	0	0.221649	0	0
191	Bacteria	Actinobacteria	Actinobacteria	Micrococcales	Sanguibacteraceae	Sanguibacter	0	0	0	0	0	0	0	0	0	0	0.0643656	0
155	Bacteria	Actinobacteria	Actinobacteria	Corynebacteriales	Nocardiaceae	Rhodococcus	0	0	0	0	0	0	0	0	0	0	0.0552758	0
654	NA	NA	NA	NA	NA	NA	0	0	0	0	0	0	0	0	0	0	0.00847562	0
50	Bacteria	Actinobacteria	Actinobacteria	Micrococcales	Microbacteriaceae	Frigoribacterium	0	0	0	0	0	0	0	0	0	0	0	0.15847
193	Bacteria	NA	NA	NA	NA	Bacteria_Domain	0	0	0	0	0	0	0	0	0	0	0	0.0406536
187	Bacteria	Cyanobacteria	Oxyphotobacteria	Chloroplast	NA	Chloroplast	0	0	0	0	0	0	0	0	0	0	0	0.0257473
The table below includes all ASV clusters that were present in the pellet samples but not in any of the chloramphenicol-treated (CM) enrichment cultures at G10
ASV_Cluster_ID	Kingdom	Phylum	Class	Order	Family	Genus	Pellet1	Pellet2	Pellet3	PelletDilute1	PelletDilute2	PelletDilute3	BG10R1CM	BG10R2CM	BG10R3CM	RG10R1CM	RG10R2CM	RG10R3CM
4	Bacteria	Bacteroidetes	Bacteroidia	Bacteroidales	Rikenellaceae	Rikenellaceae_RC9_gut_group	0.0885928	0.0892484	0.0909178	0.0763765	0.0838289	0.085955	0	0	0	0	0	0
1	Bacteria	Firmicutes	Clostridia	Clostridiales	Ruminococcaceae	Ruminococcaceae_UCG-005	0.0751403	0.0665431	0.0738104	0.0818397	0.0799447	0.0483162	0	0	0	0	0	0
7	Bacteria	Bacteroidetes	Bacteroidia	Bacteroidales	Bacteroidaceae	Bacteroides	0.0364985	0.0361485	0.0377022	0.0345542	0.0313238	0.0309585	0	0	0	0	0	0
37	Bacteria	Bacteroidetes	Bacteroidia	Bacteroidales	Rikenellaceae	Rikenellaceae_RC9_gut_group	0.0326001	0.0320311	0.0308343	0.0236693	0.0229796	0.0267942	0	0	0	0	0	0
54	Bacteria	Bacteroidetes	Bacteroidia	Bacteroidales	Prevotellaceae	Prevotellaceae_UCG-004	0.0278585	0.0228262	0.0286578	0.0216138	0.02115	0.0230101	0	0	0	0	0	0
29	Bacteria	Firmicutes	Clostridia	Clostridiales	Ruminococcaceae	Ruminococcaceae_UCG-005	0.0260166	0.0324306	0.0168955	0.0375719	0.026571	0.0386155	0	0	0	0	0	0
15	Bacteria	Bacteroidetes	Bacteroidia	Bacteroidales	Rikenellaceae	Rikenellaceae_RC9_gut_group	0.0256345	0.0288957	0.0269729	0.022289	0.0188158	0.0289147	0	0	0	0	0	0
63	Bacteria	Firmicutes	Clostridia	Clostridiales	Lachnospiraceae	Lachnoclostridium	0.0213755	0	0	0	0	0	0	0	0	0	0	0
74	Bacteria	Bacteroidetes	Bacteroidia	Bacteroidales	Prevotellaceae	Prevotellaceae_UCG-004	0.0207865	0.0196924	0.02192	0.0174413	0.0163956	0.0161185	0	0	0	0	0	0
79	Bacteria	Firmicutes	Clostridia	Clostridiales	Ruminococcaceae	Ruminococcaceae_family	0.0204063	0.0165837	0.0169614	0.0180203	0.0190474	0.0194901	0	0	0	0	0	0
72	Bacteria	Bacteroidetes	Bacteroidia	Bacteroidales	Bacteroidaceae	Bacteroides	0.0197897	0.0209043	0.0195155	0.0183471	0.0176032	0.0163656	0	0	0	0	0	0
61	Bacteria	Firmicutes	Clostridia	Clostridiales	Christensenellaceae	Christensenellaceae_R-7_group	0.0192756	0.0133593	0	0.0144634	0.0187546	0.0176628	0	0	0	0	0	0
27	Bacteria	Firmicutes	Clostridia	Clostridiales	Ruminococcaceae	Ruminococcus_1	0.0188146	0.0151251	0.0200516	0.0205619	0.0224337	0.0241845	0	0	0	0	0	0
107	Bacteria	Firmicutes	Clostridia	Clostridiales	Christensenellaceae	Christensenellaceae_R-7_group	0.0184009	0	0	0	0	0	0	0	0	0	0	0
108	Bacteria	Firmicutes	Clostridia	Clostridiales	Ruminococcaceae	Ruminococcaceae_family	0.018334	0	0	0	0	0	0	0	0	0	0	0
95	Bacteria	Bacteroidetes	Bacteroidia	Bacteroidales	NA	Bacteroidales_Order	0.0178612	0.0167936	0.0153174	0.0108235	0.0118711	0.0106502	0	0	0	0	0	0
43	Bacteria	Bacteroidetes	Bacteroidia	Bacteroidales	Bacteroidaceae	Bacteroides	0.0171599	0.0167751	0.0175937	0.0130051	0.0151267	0.0142128	0	0	0	0	0	0
102	Bacteria	Bacteroidetes	Bacteroidia	Bacteroidales	Rikenellaceae	Alistipes	0.0164901	0.0161775	0.0128934	0	0.0153931	0.01409	0	0	0	0	0	0
86	Bacteria	Bacteroidetes	Bacteroidia	Bacteroidales	Rikenellaceae	Rikenellaceae_dgA-11_gut_group	0.0157948	0.0173072	0.0191005	0.0166831	0.0155601	0.0159242	0	0	0	0	0	0
89	Bacteria	Bacteroidetes	Bacteroidia	Bacteroidales	Rikenellaceae	Rikenellaceae_RC9_gut_group	0.0156037	0	0.0186071	0.0165272	0.0122069	0	0	0	0	0	0	0
113	Bacteria	Spirochaetes	Spirochaetia	Spirochaetales	Spirochaetaceae	Treponema_2	0.0152885	0.0121609	0.0148793	0.0136521	0.0144237	0.0143491	0	0	0	0	0	0
145	Bacteria	Firmicutes	Clostridia	Clostridiales	Ruminococcaceae	Ruminococcaceae_UCG-014	0.0130132	0	0	0	0	0	0	0	0	0	0	0
153	Bacteria	Bacteroidetes	Bacteroidia	Bacteroidales	NA	Bacteroidales_Order	0.0117328	0.0106351	0.010537	0.00871485	0.00990086	0.0103042	0	0	0	0	0	0
87	Bacteria	Firmicutes	Clostridia	Clostridiales	Lachnospiraceae	Lachnospiraceae_family	0.0115654	0	0	0	0	0.018164	0	0	0	0	0	0
185	Bacteria	Firmicutes	Clostridia	Clostridiales	Ruminococcaceae	Ruminococcaceae_UCG-010	0.0100525	0	0	0	0	0.00516146	0	0	0	0	0	0
126	Bacteria	Firmicutes	Clostridia	Clostridiales	Ruminococcaceae	Flavonifractor	0.00993229	0	0.0102235	0.012733	0	0.0105599	0	0	0	0	0	0
90	Bacteria	Firmicutes	Clostridia	Clostridiales	Lachnospiraceae	Lachnoclostridium_10	0.00925464	0.0135372	0.00753938	0.0170747	0.0156329	0.0088638	0	0	0	0	0	0
201	Bacteria	Firmicutes	Clostridia	Clostridiales	Ruminococcaceae	Ruminococcaceae_UCG-010	0.009166	0	0	0	0	0.00531487	0	0	0	0	0	0
205	Bacteria	Firmicutes	Clostridia	Clostridiales	Ruminococcaceae	Ruminococcaceae_UCG-010	0.00889415	0.00688863	0.0063977	0.0076564	0	0	0	0	0	0	0	0
110	Bacteria	Bacteroidetes	Bacteroidia	Bacteroidales	F082	Bacteroidales_F082_Family	0.00871095	0.0150311	0.0093561	0.00612014	0.0107081	0.0108275	0	0	0	0	0	0
213	Bacteria	Firmicutes	Clostridia	Clostridiales	Ruminococcaceae	Ruminococcaceae_UCG-009	0.00869913	0	0.00777448	0	0	0	0	0	0	0	0	0
226	Bacteria	Firmicutes	Clostridia	Clostridiales	Ruminococcaceae	Ruminococcaceae_family	0.00788753	0.00641026	0	0	0	0	0	0	0	0	0	0
164	Bacteria	Firmicutes	Clostridia	Clostridiales	Peptococcaceae	Peptococcaceae_family	0.00782843	0.00982268	0.0103874	0.00839798	0.00875775	0.00878539	0	0	0	0	0	0
208	Bacteria	Verrucomicrobia	Verrucomicrobiae	Opitutales	Puniceicoccaceae	Cerasicoccus	0.00782449	0.00754661	0.0074806	0.00707242	0.00497276	0.0050285	0	0	0	0	0	0
211	Bacteria	Bacteroidetes	Bacteroidia	Bacteroidales	Rikenellaceae	Alistipes	0.00780085	0.00720923	0.0075091	0.00730966	0.00736816	0.00624727	0	0	0	0	0	0
220	Bacteria	Bacteroidetes	Bacteroidia	Bacteroidales	F082	Bacteroidales_F082_Family	0.00766887	0	0.00753582	0.00412765	0	0	0	0	0	0	0	0
159	Bacteria	Firmicutes	Clostridia	Clostridiales	Ruminococcaceae	Ruminococcaceae_family	0.00759007	0.00831369	0.00830881	0.00930547	0.00989093	0.0100928	0	0	0	0	0	0
251	Bacteria	Firmicutes	Clostridia	Clostridiales	Ruminococcaceae	Ruminococcaceae_family	0.00714881	0	0	0	0	0.00529101	0	0	0	0	0	0
194	Bacteria	Firmicutes	Clostridia	Clostridiales	Lachnospiraceae	Lachnospiraceae_family	0.00708774	0.00617191	0.00738977	0.00492398	0.00470311	0.00817856	0	0	0	0	0	0
210	Bacteria	Firmicutes	Clostridia	Clostridiales	Ruminococcaceae	Ruminococcaceae_UCG-010	0.00707198	0.00669728	0	0	0.00706046	0.00759559	0	0	0	0	0	0
229	Bacteria	Bacteroidetes	Bacteroidia	Bacteroidales	Rikenellaceae	Rikenellaceae_dgA-11_gut_group	0.00701879	0.00475692	0.00708876	0.00550796	0.0054889	0.00535919	0	0	0	0	0	0
224	Bacteria	Bacteroidetes	Bacteroidia	Bacteroidales	NA	Bacteroidales_Order	0.00701486	0.00675603	0.00670761	0.00437319	0.00423826	0.00419837	0	0	0	0	0	0
274	Bacteria	Bacteroidetes	Bacteroidia	Bacteroidales	Rikenellaceae	Rikenellaceae_RC9_gut_group	0.00650268	0	0	0.00442462	0	0	0	0	0	0	0	0
237	Bacteria	Firmicutes	Clostridia	Clostridiales	Ruminococcaceae	Ruminococcaceae_UCG-013	0.00629584	0.00643543	0.00613766	0.00321685	0.00409765	0.00411655	0	0	0	0	0	0
222	Bacteria	Firmicutes	Clostridia	Clostridiales	Christensenellaceae	Christensenellaceae_R-7_group	0.00628993	0.0070162	0.00504228	0.00556105	0.00639875	0.00506259	0	0	0	0	0	0
200	Bacteria	Firmicutes	Clostridia	Clostridiales	Ruminococcaceae	Oscillibacter	0.0061737	0	0.00832128	0.00486592	0.00532016	0.00601375	0	0	0	0	0	0
248	Bacteria	Firmicutes	Clostridia	Clostridiales	Ruminococcaceae	Ruminococcaceae_NK4A214_group	0.00615991	0	0.00582597	0.00517781	0	0	0	0	0	0	0	0
235	Bacteria	Bacteroidetes	Bacteroidia	Bacteroidales	Rikenellaceae	Alistipes	0.00608309	0.00573885	0.00535576	0.00646688	0.00506706	0	0	0	0	0	0	0
221	Bacteria	Bacteroidetes	Bacteroidia	Bacteroidales	Rikenellaceae	Alistipes	0.00598853	0	0	0.00699776	0.00609602	0	0	0	0	0	0	0
170	Bacteria	Firmicutes	Clostridia	Clostridiales	Ruminococcaceae	Ruminococcaceae_UCG-010	0.00590579	0.00958098	0.0062	0	0	0	0	0	0	0	0	0
271	Bacteria	Bacteroidetes	Bacteroidia	Bacteroidales	Bacteroidaceae	Bacteroides	0.00574229	0.00544511	0.00555168	0.00516122	0.00555011	0.00520748	0	0	0	0	0	0
278	Bacteria	Tenericutes	Mollicutes	Mollicutes_RF39	NA	Mollicutes_RF39	0.00553348	0	0.00578144	0	0	0	0	0	0	0	0	0
267	Bacteria	Bacteroidetes	Bacteroidia	Bacteroidales	Muribaculaceae	Muribaculaceae_family	0.00549014	0.00570024	0	0	0	0	0	0	0	0	0	0
303	Bacteria	Bacteroidetes	Bacteroidia	Bacteroidales	NA	Bacteroidales_Order	0.00477113	0.00488616	0.00500844	0.00357188	0.00332841	0.00325745	0	0	0	0	0	0
243	Bacteria	Firmicutes	Clostridia	Clostridiales	Ruminococcaceae	Ruminococcaceae_family	0.00460565	0.00510269	0.00536644	0.00587295	0.00519113	0.00642114	0	0	0	0	0	0
356	Bacteria	Bacteroidetes	Bacteroidia	Bacteroidales	Rikenellaceae	Rikenellaceae_dgA-11_gut_group	0.00453277	0	0	0	0	0	0	0	0	0	0	0
244	Bacteria	Firmicutes	Clostridia	Clostridiales	Lachnospiraceae	Lachnospiraceae_family	0.00441851	0.00505066	0	0.0053122	0.00581479	0.00641432	0	0	0	0	0	0
357	Bacteria	Lentisphaerae	Lentisphaeria	Victivallales	Victivallaceae	Victivallaceae_family	0.00432593	0.00385052	0.00322022	0.00270753	0.00239043	0	0	0	0	0	0	0
364	Bacteria	Tenericutes	Mollicutes	Mollicutes_RF39	NA	Mollicutes_RF39	0.00414075	0	0	0	0.00368408	0	0	0	0	0	0	0
327	Bacteria	Firmicutes	Negativicutes	Selenomonadales	Acidaminococcaceae	Phascolarctobacterium	0.00409939	0.00456892	0.00452933	0.00402645	0.00351865	0.0034995	0	0	0	0	0	0
380	Bacteria	Firmicutes	Clostridia	Clostridiales	Ruminococcaceae	Ruminococcaceae_UCG-010	0.00400089	0.0031019	0.00268411	0.00212189	0.00228456	0	0	0	0	0	0	0
287	Bacteria	Firmicutes	Clostridia	Clostridiales	Ruminococcaceae	Ruminococcaceae_family	0.00394179	0	0	0.00522924	0.00432594	0	0	0	0	0	0	0
349	Bacteria	Bacteroidetes	Bacteroidia	Bacteroidales	Prevotellaceae	Prevotellaceae_UCG-004	0.00391224	0.00390255	0.00429066	0.00293979	0.00292973	0	0	0	0	0	0	0
388	Bacteria	Firmicutes	Clostridia	Clostridiales	Ruminococcaceae	Ruminococcaceae_UCG-010	0.00385118	0	0	0	0	0	0	0	0	0	0	0
307	Bacteria	Proteobacteria	Deltaproteobacteria	Desulfovibrionales	Desulfovibrionaceae	Mailhella	0.00377435	0	0.00320954	0	0	0.00491941	0	0	0	0	0	0
394	Bacteria	Firmicutes	Clostridia	Clostridiales	Ruminococcaceae	Ruminococcaceae_family	0.00369358	0.00319925	0.00211416	0	0.0016824	0	0	0	0	0	0	0
350	Bacteria	Firmicutes	Clostridia	Clostridiales	Family_XIII	Clostridiales_Family_XIII_AD3011_group	0.00368964	0	0.00427641	0	0	0	0	0	0	0	0	0
359	Bacteria	Firmicutes	Clostridia	Clostridiales	Ruminococcaceae	Ruminococcaceae_UCG-010	0.00362661	0.00348124	0.00295484	0.00378423	0	0.00295914	0	0	0	0	0	0
355	Bacteria	Firmicutes	Clostridia	Clostridiales	Clostridiales_vadinBB60_group	Clostridiales_vadinBB60_group_family	0.00359312	0	0	0	0.00367084	0.00393246	0	0	0	0	0	0
12	Archaea	Euryarchaeota	Methanobacteria	Methanobacteriales	Methanobacteriaceae	Methanobrevibacter	0.00356948	0.00506576	0.00434587	0.00835485	0.00815559	0	0	0	0	0	0	0
317	Bacteria	Firmicutes	Clostridia	Clostridiales	Ruminococcaceae	Ruminococcus_2	0.0035419	0	0	0.00464361	0.00450956	0.00438588	0	0	0	0	0	0
326	Bacteria	Firmicutes	Clostridia	Clostridiales	NA	Clostridiales	0.00332915	0.00458067	0	0.0034292	0	0.00416939	0	0	0	0	0	0
384	Bacteria	Bacteroidetes	Bacteroidia	Bacteroidales	Muribaculaceae	Muribaculaceae_family	0.00331339	0.003352	0.00320419	0.00285352	0.00277092	0.00265914	0	0	0	0	0	0
323	Bacteria	Verrucomicrobia	Verrucomicrobiae	Verrucomicrobiales	Akkermansiaceae	Akkermansia	0.00320111	0.00455885	0.00426573	0.00410774	0.00453107	0	0	0	0	0	0	0
401	Bacteria	Proteobacteria	Alphaproteobacteria	Rhodospirillales	NA	Rhodospirillales	0.0031952	0.00295923	0	0.00303104	0.00235238	0.00217845	0	0	0	0	0	0
345	Bacteria	Firmicutes	Clostridia	Clostridiales	Ruminococcaceae	Ruminococcaceae_UCG-010	0.00317944	0.00285684	0	0.00405465	0.00278084	0.00245459	0	0	0	0	0	0
329	Bacteria	Spirochaetes	Spirochaetia	Spirochaetales	Spirochaetaceae	Treponema_2	0.0031164	0	0.00477334	0.00435992	0	0.00441656	0	0	0	0	0	0
444	Bacteria	Firmicutes	Clostridia	Clostridiales	Ruminococcaceae	Ruminococcaceae_family	0.00294896	0	0	0	0	0	0	0	0	0	0	0
413	Bacteria	Firmicutes	Clostridia	Clostridiales	Ruminococcaceae	Ruminococcaceae_family	0.00292138	0.00273598	0.00292278	0.00274403	0.00281558	0.00285517	0	0	0	0	0	0
395	Bacteria	Bacteroidetes	Bacteroidia	Bacteroidales	Muribaculaceae	Muribaculaceae_family	0.00284652	0.00305994	0.00318816	0.00300947	0.00315306	0.00317051	0	0	0	0	0	0
387	Bacteria	Firmicutes	Clostridia	Clostridiales	Ruminococcaceae	Ruminococcaceae_UCG-010	0.00277758	0	0	0.00280209	0.00327382	0.00280914	0	0	0	0	0	0
263	Bacteria	Proteobacteria	Deltaproteobacteria	Desulfovibrionales	Desulfovibrionaceae	Mailhella	0.00273227	0.00588488	0.00252025	0.00501025	0.00446821	0	0	0	0	0	0	0
439	Bacteria	Kiritimatiellaeota	Kiritimatiellae	WCHB1-41	NA	Kiritimatiellae_WCHB1-41_Order	0.00271651	0.00255806	0	0.00137367	0.00112326	0.00114207	0	0	0	0	0	0
404	Bacteria	Firmicutes	Clostridia	Clostridiales	Ruminococcaceae	Ruminococcaceae_UCG-010	0.00258649	0.00304651	0.00263068	0.00195765	0.00196032	0.00198072	0	0	0	0	0	0
434	Bacteria	Firmicutes	Clostridia	Clostridiales	Ruminococcaceae	Hydrogenoanaerobacterium	0.00256089	0.00263359	0	0.00209203	0.00226967	0	0	0	0	0	0	0
40	Archaea	Euryarchaeota	Methanomicrobia	Methanomicrobiales	Methanocorpusculaceae	Methanocorpusculum	0.00245648	0.00212836	0.00223349	0.00234088	0.00137305	0.00161935	0	0	0	0	0	0
399	Bacteria	Bacteroidetes	Bacteroidia	Bacteroidales	Rikenellaceae	Alistipes	0.00242496	0.0018598	0	0.0030609	0.00245826	0.00240345	0	0	0	0	0	0
333	Bacteria	Firmicutes	Clostridia	Clostridiales	Lachnospiraceae	Lachnospiraceae_FCS020_group	0.00242299	0	0.00279276	0.0043483	0	0	0	0	0	0	0	0
423	Bacteria	Firmicutes	Clostridia	Clostridiales	Ruminococcaceae	Candidatus_Soleaferrea	0.0023895	0.00244728	0.00254875	0	0.00270475	0.00276312	0	0	0	0	0	0
495	Bacteria	Firmicutes	Clostridia	Clostridiales	Ruminococcaceae	Ruminococcaceae_UCG-010	0.00234419	0	0	0	0	0	0	0	0	0	0	0
230	Bacteria	Spirochaetes	Spirochaetia	Spirochaetales	Spirochaetaceae	Treponema_2	0.002226	0.00432218	0	0.00329814	0.0065708	0.00361711	0	0	0	0	0	0
499	Bacteria	Firmicutes	Clostridia	Clostridiales	Ruminococcaceae	Ruminococcaceae_family	0.00222009	0.00198401	0	0	0	0	0	0	0	0	0	0
368	Bacteria	Tenericutes	Mollicutes	Mollicutes_RF39	NA	Mollicutes_RF39	0.0021866	0.00226768	0.00204826	0.00171377	0.00197025	0.0017864	0	0	0	0	0	0
527	Bacteria	Firmicutes	NA	NA	NA	Firmicutes_Phylum	0.00208417	0	0	0	0.00150374	0	0	0	0	0	0	0
535	Bacteria	Firmicutes	Clostridia	Clostridiales	Ruminococcaceae	Ruminococcaceae_UCG-010	0.0020428	0	0	0	0	0	0	0	0	0	0	0
458	Bacteria	Firmicutes	Clostridia	Clostridiales	Ruminococcaceae	Ruminococcaceae_UCG-014	0.0020231	0	0.00253628	0.00181165	0.00180647	0	0	0	0	0	0	0
540	Bacteria	Firmicutes	Clostridia	Clostridiales	Ruminococcaceae	Ruminococcaceae_UCG-010	0.00200143	0	0	0	0	0	0	0	0	0	0	0
541	Bacteria	Tenericutes	Mollicutes	Mollicutes_RF39	NA	Mollicutes_RF39	0.0019837	0	0	0	0	0	0	0	0	0	0	0
516	Bacteria	Bacteroidetes	Bacteroidia	Bacteroidales	Marinifilaceae	Odoribacter	0.00192263	0.00184637	0.00185234	0.00173036	0.00154013	0.00154435	0	0	0	0	0	0
561	Bacteria	Bacteroidetes	Bacteroidia	Bacteroidales	Rikenellaceae	Alistipes	0.00178474	0.00143177	0.00149968	0.00134215	0.00146073	0.00136537	0	0	0	0	0	0
463	Bacteria	Firmicutes	Clostridia	Clostridiales	Ruminococcaceae	Ruminococcaceae_UCG-010	0.0017217	0	0.00194139	0.00171045	0	0.00237959	0	0	0	0	0	0
517	Bacteria	Tenericutes	Mollicutes	Mollicutes_RF39	NA	Mollicutes_RF39	0.00163306	0	0	0	0	0.00187162	0	0	0	0	0	0
583	Bacteria	Firmicutes	Clostridia	Clostridiales	NA	Clostridiales	0.00161139	0	0	0	0	0	0	0	0	0	0	0
339	Bacteria	Firmicutes	Clostridia	Clostridiales	Family_XIII	Mogibacterium	0.0015385	0	0.00186837	0	0.00419525	0.00214436	0	0	0	0	0	0
424	Bacteria	Tenericutes	Mollicutes	Izimaplasmatales	NA	Izimaplasmatales_Order	0.00148334	0.00138478	0.00112565	0.00268928	0.00184287	0.00206254	0	0	0	0	0	0
523	Bacteria	Bacteroidetes	Bacteroidia	Bacteroidales	Muribaculaceae	Muribaculaceae_family	0.00145379	0.00178426	0.00142844	0.00134049	0.00148554	0.00128014	0	0	0	0	0	0
588	Bacteria	Firmicutes	Clostridia	Clostridiales	Ruminococcaceae	Ruminococcaceae_UCG-010	0.00144985	0.00132603	0	0	0	0.00111138	0	0	0	0	0	0
489	Bacteria	Firmicutes	Clostridia	Clostridiales	NA	Clostridiales	0.00143804	0.00174398	0.00195742	0.00187304	0.00198017	0	0	0	0	0	0	0
494	Bacteria	Epsilonbacteraeota	Campylobacteria	Campylobacterales	Campylobacteraceae	Campylobacter	0.00137894	0.00116321	0.00212129	0.000880942	0.000890002	0.000790923	0	0	0	0	0	0
617	Bacteria	Lentisphaerae	Lentisphaeria	Victivallales	Victivallaceae	Victivallaceae_family	0.00137894	0	0	0	0	0	0	0	0	0	0	0
605	Bacteria	Firmicutes	Clostridia	Clostridiales	Clostridiales_vadinBB60_group	Clostridiales_vadinBB60_group_family	0.00137697	0	0	0	0.00120432	0	0	0	0	0	0	0
598	Bacteria	Firmicutes	Clostridia	Clostridiales	Ruminococcaceae	Ruminococcaceae_UCG-013	0.00135924	0	0.00134829	0	0.000982642	0	0	0	0	0	0	0
580	Bacteria	Firmicutes	NA	NA	NA	Firmicutes_Phylum	0.00135727	0	0.0010366	0	0.00138629	0.00120854	0	0	0	0	0	0
556	Bacteria	Firmicutes	Clostridia	Clostridiales	Family_XIII	Anaerovorax	0.00133363	0.00159963	0.001489	0.000997073	0.00134658	0.00118127	0	0	0	0	0	0
563	Bacteria	Tenericutes	Mollicutes	Mollicutes_RF39	NA	Mollicutes_RF39	0.00123316	0	0	0	0.00149216	0.00147105	0	0	0	0	0	0
620	Bacteria	Proteobacteria	Alphaproteobacteria	Rhodospirillales	NA	Rhodospirillales	0.00122725	0.00103229	0	0.00114141	0.000949556	0.00100229	0	0	0	0	0	0
596	Bacteria	Bacteroidetes	Bacteroidia	Bacteroidales	Bacteroidales_RF16_group	Bacteroidales_RF16_group_family	0.0011918	0	0	0.00128243	0.000934668	0.000988654	0	0	0	0	0	0
47	Bacteria	Firmicutes	Clostridia	Clostridiales	Peptostreptococcaceae	Romboutsia	0.001113	0.00184301	0.00141241	0.00258642	0	0.00173696	0	0	0	0	0	0
402	Bacteria	Firmicutes	Clostridia	Clostridiales	Ruminococcaceae	Ruminococcaceae_UCG-009	0.00110709	0	0	0.00303104	0.00214725	0	0	0	0	0	0	0
567	Bacteria	Planctomycetes	Planctomycetacia	Pirellulales	Pirellulaceae	p-1088-a5_gut_group	0.00105587	0.00130756	0.0013661	0.00146824	0.00143757	0.00130911	0	0	0	0	0	0
607	Bacteria	Cyanobacteria	Melainabacteria	Gastranaerophilales	NA	Gastranaerophilales_Order	0.00102829	0.0012186	0	0	0	0	0	0	0	0	0	0
485	Bacteria	Bacteroidetes	Bacteroidia	Bacteroidales	p-251-o5	Bacteroidales_p-251-o5_family	0.000860851	0	0	0	0.000810597	0	0	0	0	0	0	0
660	Bacteria	Bacteroidetes	Bacteroidia	Bacteroidales	Tannerellaceae	Parabacteroides	0.000813573	0.000765404	0.000901235	0.000567386	0.00064186	0.000588079	0	0	0	0	0	0
705	Archaea	Euryarchaeota	Thermoplasmata	Methanomassiliicoccales	Methanomethylophilaceae	Methanomethylophilaceae_family	0.000770235	0.000637836	0	0	0.000605466	0	0	0	0	0	0	0
692	Bacteria	Lentisphaerae	Lentisphaeria	Victivallales	vadinBE97	Victivallales_vadinBE97_family	0.000748566	0.000579088	0.000598448	0.000676882	0.000655094	0.000572738	0	0	0	0	0	0
706	Bacteria	Firmicutes	Clostridia	Clostridiales	Peptococcaceae	Peptococcaceae_family	0.000687499	0.000649586	0	0	0	0	0	0	0	0	0	0
722	Bacteria	Firmicutes	Clostridia	Clostridiales	Ruminococcaceae	Ruminococcaceae_family	0.000685529	0	0	0	0.000453272	0	0	0	0	0	0	0
609	Bacteria	Firmicutes	Clostridia	Clostridiales	Defluviitaleaceae	Defluviitaleaceae_UCG-011	0.000589004	0	0	0.000899191	0.00107032	0.00121366	0	0	0	0	0	0
735	Bacteria	Bacteroidetes	Bacteroidia	Bacteroidales	Barnesiellaceae	Barnesiellaceae_family	0.000543696	0.000528733	0	0.000469504	0	0	0	0	0	0	0	0
769	Bacteria	Firmicutes	Erysipelotrichia	Erysipelotrichales	Erysipelotrichaceae	Erysipelotrichaceae_family	0.00044717	0	0	0	0	0	0	0	0	0	0	0
770	Bacteria	Firmicutes	Clostridia	Clostridiales	NA	Clostridiales	0.00044717	0	0	0	0	0	0	0	0	0	0	0
677	Bacteria	Spirochaetes	Spirochaetia	Spirochaetales	Spirochaetaceae	Treponema_2	0.000362464	0	0	0.000756515	0.000608775	0.00076365	0	0	0	0	0	0
786	Bacteria	Firmicutes	Clostridia	Clostridiales	Ruminococcaceae	Ruminococcaceae_family	0.000342765	0.000308847	0	0	0	0	0	0	0	0	0	0
627	Bacteria	Firmicutes	Clostridia	Clostridiales	Ruminococcaceae	Saccharofermentans	0.000340795	0	0	0.00102362	0.000827139	0.000681831	0	0	0	0	0	0
802	Bacteria	Firmicutes	Clostridia	Clostridiales	Ruminococcaceae	Ruminiclostridium	0.000279727	0	0	0	0	0.000228413	0	0	0	0	0	0
801	Bacteria	Proteobacteria	Alphaproteobacteria	Rhodospirillales	Terasakiellaceae	Aestuariispira	0.000279727	0	0	0	0	0	0	0	0	0	0	0
831	Bacteria	Firmicutes	Clostridia	Clostridiales	Ruminococcaceae	Ruminococcaceae_family	0.000171382	0	0	0	0	0	0	0	0	0	0	0
374	Bacteria	Firmicutes	Negativicutes	Selenomonadales	Veillonellaceae	Selenomonas_1	0.000139864	0	0	0	0	0	0	0	0	0	0	0
844	Bacteria	Firmicutes	Clostridia	Clostridiales	Christensenellaceae	Christensenellaceae_R-7_group	0.000139864	0	0	0	0	0	0	0	0	0	0	0
78	Bacteria	Firmicutes	Clostridia	Clostridiales	Lachnospiraceae	Lachnospiraceae_family	0	0.0196705	0	0	0.0165709	0	0	0	0	0	0	0
44	Bacteria	Firmicutes	Clostridia	Clostridiales	Lachnospiraceae	Lachnospiraceae_family	0	0.0166324	0.013905	0.0232197	0.0157884	0.0218066	0	0	0	0	0	0
65	Bacteria	Firmicutes	Clostridia	Clostridiales	Christensenellaceae	Christensenellaceae_R-7_group	0	0.0164528	0.0237313	0	0	0	0	0	0	0	0	0
101	Bacteria	Firmicutes	Clostridia	Clostridiales	Ruminococcaceae	Ruminococcaceae_family	0	0.0162883	0	0.0118222	0	0	0	0	0	0	0	0
57	Bacteria	Firmicutes	Clostridia	Clostridiales	Christensenellaceae	Christensenellaceae_R-7_group	0	0.0161003	0.0131694	0.0229708	0.0232426	0	0	0	0	0	0	0
76	Bacteria	Firmicutes	Clostridia	Clostridiales	Ruminococcaceae	Ruminococcaceae_UCG-014	0	0.0155296	0.0138747	0	0.0196843	0	0	0	0	0	0	0
160	Bacteria	Firmicutes	Clostridia	Clostridiales	Ruminococcaceae	Flavonifractor	0	0.0100207	0	0	0	0	0	0	0	0	0	0
162	Bacteria	Firmicutes	Clostridia	Clostridiales	Ruminococcaceae	Oscillibacter	0	0.00988814	0	0	0	0	0	0	0	0	0	0
165	Bacteria	Firmicutes	Clostridia	Clostridiales	Ruminococcaceae	Ruminococcaceae_UCG-010	0	0.00980422	0	0.00898196	0	0	0	0	0	0	0	0
172	Bacteria	Firmicutes	Clostridia	Clostridiales	Ruminococcaceae	Ruminococcaceae_UCG-009	0	0.00950712	0.00311336	0	0	0	0	0	0	0	0	0
199	Bacteria	Firmicutes	Clostridia	Clostridiales	Ruminococcaceae	Ruminococcaceae_UCG-013	0	0.00787728	0	0	0.00479079	0	0	0	0	0	0	0
242	Bacteria	Firmicutes	Clostridia	Clostridiales	Ruminococcaceae	Ruminococcaceae_UCG-005	0	0.00639851	0	0	0	0	0	0	0	0	0	0
246	Bacteria	Firmicutes	Clostridia	Clostridiales	Family_XIII	Clostridiales_Family_XIII_AD3011_group	0	0.00628437	0	0	0	0	0	0	0	0	0	0
261	Bacteria	Firmicutes	Clostridia	Clostridiales	Ruminococcaceae	Ruminococcaceae_UCG-010	0	0.00592516	0	0	0.00306042	0	0	0	0	0	0	0
233	Bacteria	Firmicutes	Clostridia	Clostridiales	Ruminococcaceae	Ruminococcaceae_UCG-010	0	0.00550218	0.0047395	0	0.00651124	0	0	0	0	0	0	0
281	Bacteria	Bacteroidetes	Bacteroidia	Bacteroidales	Rikenellaceae	Alistipes	0	0.00536286	0.00490158	0	0	0.00550067	0	0	0	0	0	0
286	Bacteria	Firmicutes	Clostridia	Clostridiales	Ruminococcaceae	Ruminococcaceae_NK4A214_group	0	0.00529236	0	0	0	0.00475577	0	0	0	0	0	0
218	Bacteria	Firmicutes	Clostridia	Clostridiales	Ruminococcaceae	Ruminococcaceae_family	0	0.00490295	0.00513134	0.00634079	0.00665351	0.00727343	0	0	0	0	0	0
312	Bacteria	Firmicutes	Clostridia	Clostridiales	Ruminococcaceae	Ruminococcus_1	0	0.00477538	0	0	0	0	0	0	0	0	0	0
319	Bacteria	Firmicutes	Clostridia	Clostridiales	Lachnospiraceae	Tyzzerella	0	0.00456053	0.00393978	0.00440139	0.00460717	0	0	0	0	0	0	0
330	Bacteria	Tenericutes	Mollicutes	Mollicutes_RF39	NA	Mollicutes_RF39	0	0.00444975	0.00474662	0.00376101	0	0	0	0	0	0	0	0
197	Bacteria	Firmicutes	Clostridia	Clostridiales	Ruminococcaceae	Ruminococcaceae_family	0	0.00427686	0	0.00726984	0	0.00804219	0	0	0	0	0	0
270	Bacteria	Firmicutes	Clostridia	Clostridiales	Ruminococcaceae	Ruminococcus_1	0	0.00417447	0	0.00409613	0.00476101	0.00575976	0	0	0	0	0	0
265	Bacteria	Firmicutes	Clostridia	Clostridiales	Ruminococcaceae	Ruminococcus_2	0	0.00404858	0.00362809	0	0	0	0	0	0	0	0	0
320	Bacteria	Firmicutes	Clostridia	Clostridiales	Ruminococcaceae	Ruminococcaceae_family	0	0.00391934	0.00360494	0.004053	0.00450129	0.00472338	0	0	0	0	0	0
361	Bacteria	Tenericutes	Mollicutes	Mollicutes_RF39	NA	Mollicutes_RF39	0	0.00381023	0	0.00278384	0	0	0	0	0	0	0	0
392	Bacteria	Firmicutes	Clostridia	Clostridiales	Ruminococcaceae	Ruminococcaceae_UCG-010	0	0.00322611	0	0	0.00256082	0.00213243	0	0	0	0	0	0
422	Bacteria	Firmicutes	Clostridia	Clostridiales	Ruminococcaceae	Ruminococcaceae_NK4A214_group	0	0.00274605	0	0	0	0	0	0	0	0	0	0
446	Bacteria	Firmicutes	Clostridia	Clostridiales	Family_XIII	Mogibacterium	0	0.0025077	0	0	0	0	0	0	0	0	0	0
457	Bacteria	Firmicutes	Clostridia	Clostridiales	Clostridiales_vadinBB60_group	Clostridiales_vadinBB60_group_family	0	0.00239021	0	0	0	0	0	0	0	0	0	0
478	Bacteria	Tenericutes	Mollicutes	Mollicutes_RF39	NA	Mollicutes_RF39	0	0.00222236	0.00236886	0	0.00198513	0.00200117	0	0	0	0	0	0
480	Bacteria	Firmicutes	Clostridia	Clostridiales	Ruminococcaceae	Ruminococcaceae_UCG-013	0	0.00219886	0	0	0	0	0	0	0	0	0	0
508	Bacteria	Firmicutes	Clostridia	Clostridiales	Ruminococcaceae	Ruminococcaceae_UCG-010	0	0.00193365	0	0	0	0	0	0	0	0	0	0
514	Bacteria	Firmicutes	Clostridia	Clostridiales	Ruminococcaceae	Ruminococcaceae_UCG-010	0	0.00187994	0	0	0	0	0	0	0	0	0	0
529	Bacteria	Tenericutes	Mollicutes	Mollicutes_RF39	NA	Mollicutes_RF39	0	0.00176916	0.00172054	0.00139358	0.00169894	0	0	0	0	0	0	0
536	Bacteria	Firmicutes	Clostridia	Clostridiales	NA	Clostridiales	0	0.00173894	0	0	0	0.00135855	0	0	0	0	0	0
543	Bacteria	Bacteroidetes	Bacteroidia	Bacteroidales	Rikenellaceae	Rikenellaceae_dgA-11_gut_group	0	0.0016718	0	0	0	0	0	0	0	0	0	0
234	Bacteria	Firmicutes	Clostridia	Clostridiales	Ruminococcaceae	Ruminococcaceae_UCG-014	0	0.00157781	0	0.00515956	0	0.0067058	0	0	0	0	0	0
562	Bacteria	Firmicutes	Clostridia	Clostridiales	NA	Clostridiales	0	0.00151738	0	0	0	0	0	0	0	0	0	0
592	Bacteria	Lentisphaerae	Lentisphaeria	Victivallales	Victivallaceae	Victivallaceae_family	0	0.00131596	0.00106153	0.00103523	0.000878422	0	0	0	0	0	0	0
500	Bacteria	Firmicutes	Clostridia	Clostridiales	NA	Clostridiales	0	0.00117496	0	0.00195599	0	0.0016398	0	0	0	0	0	0
410	Bacteria	Firmicutes	Clostridia	Clostridiales	Lachnospiraceae	Dorea	0	0.00107257	0	0.000622134	0	0	0	0	0	0	0	0
652	Bacteria	Tenericutes	Mollicutes	Izimaplasmatales	NA	Izimaplasmatales_Order	0	0.000812402	0.000598448	0	0	0.000917062	0	0	0	0	0	0
70	Bacteria	Bacteroidetes	Bacteroidia	Bacteroidales	p-251-o5	Bacteroidales_p-251-o5_family	0	0.000807367	0	0.000585636	0	0.000816492	0	0	0	0	0	0
683	Bacteria	Firmicutes	Clostridia	Clostridiales	Peptococcaceae	Peptococcaceae_family	0	0.000731833	0	0	0	0	0	0	0	0	0	0
697	Bacteria	Tenericutes	Mollicutes	Mollicutes_RF39	NA	Mollicutes_RF39	0	0.000676442	0	0	0	0	0	0	0	0	0	0
698	Bacteria	Cyanobacteria	Melainabacteria	Gastranaerophilales	NA	Gastranaerophilales_Order	0	0.000673085	0	0	0	0	0	0	0	0	0	0
707	Bacteria	Bacteroidetes	Bacteroidia	Bacteroidales	Prevotellaceae	Prevotellaceae_family	0	0.000641193	0.000609135	0	0.000585615	0.000487509	0	0	0	0	0	0
719	Bacteria	Proteobacteria	Alphaproteobacteria	Rhodospirillales	NA	Rhodospirillales	0	0.000599231	0	0	0	0	0	0	0	0	0	0
727	Bacteria	Firmicutes	Clostridia	Clostridiales	Ruminococcaceae	Ruminococcaceae_UCG-013	0	0.000553911	0	0.000530888	0	0.00058467	0	0	0	0	0	0
733	Bacteria	Firmicutes	Clostridia	Clostridiales	Ruminococcaceae	Ruminococcaceae_UCG-014	0	0.000550554	0	0	0	0	0	0	0	0	0	0
695	Bacteria	Proteobacteria	Deltaproteobacteria	Myxococcales	Myxococcaceae	Myxococcaceae_family	0	0.000505234	0	0.000670246	0.00060712	0.000569329	0	0	0	0	0	0
771	Bacteria	Firmicutes	Clostridia	DTU014	NA	Clostridia_Class_DTU014	0	0.000374309	0	0	0	0	0	0	0	0	0	0
314	Bacteria	Kiritimatiellaeota	Kiritimatiellae	WCHB1-41	NA	Kiritimatiellae_WCHB1-41_Order	0	0.000323954	0	0	0	0	0	0	0	0	0	0
787	Bacteria	Proteobacteria	Deltaproteobacteria	Desulfovibrionales	Desulfovibrionaceae	Desulfovibrio	0	0.000283669	0	0	0	0.000311937	0	0	0	0	0	0
762	Bacteria	Spirochaetes	Spirochaetia	Spirochaetales	Spirochaetaceae	Treponema_2	0	0.000265206	0	0.000406461	0	0.000375007	0	0	0	0	0	0
52	Archaea	Euryarchaeota	Methanobacteria	Methanobacteriales	Methanobacteriaceae	Methanosphaera	0	0.000256813	0	0.000439641	0	0	0	0	0	0	0	0
805	Bacteria	Firmicutes	Clostridia	Clostridiales	Ruminococcaceae	Ruminococcaceae_family	0	0.000142674	0	0.000227286	0	0	0	0	0	0	0	0
846	Bacteria	Proteobacteria	Alphaproteobacteria	Rickettsiales	NA	Rickettsiales	0	0.000110782	0	0	0	0	0	0	0	0	0	0
94	Bacteria	Firmicutes	Clostridia	Clostridiales	Ruminococcaceae	Ruminococcaceae_UCG-010	0	0	0.0178965	0	0	0	0	0	0	0	0	0
98	Bacteria	Firmicutes	Clostridia	Clostridiales	Ruminococcaceae	Ruminococcaceae_family	0	0	0.0176916	0	0	0	0	0	0	0	0	0
118	Bacteria	Firmicutes	Clostridia	Clostridiales	Ruminococcaceae	Ruminococcaceae_UCG-013	0	0	0.0145195	0	0	0	0	0	0	0	0	0
139	Bacteria	Firmicutes	Clostridia	Clostridiales	Lachnospiraceae	Lachnospiraceae_NK4A136_group	0	0	0.0126689	0	0	0	0	0	0	0	0	0
168	Bacteria	Firmicutes	Clostridia	Clostridiales	Lachnospiraceae	Lachnospiraceae_family	0	0	0.0103215	0	0	0	0	0	0	0	0	0
119	Bacteria	Firmicutes	Clostridia	Clostridiales	Ruminococcaceae	Ruminococcaceae_UCG-005	0	0	0.00844061	0	0.0133484	0	0	0	0	0	0	0
192	Bacteria	Firmicutes	Clostridia	Clostridiales	Christensenellaceae	Christensenellaceae_R-7_group	0	0	0.00746457	0.00774598	0.0079852	0	0	0	0	0	0	0
259	Bacteria	Firmicutes	Clostridia	Clostridiales	Ruminococcaceae	Ruminococcaceae_family	0	0	0.00636029	0	0	0	0	0	0	0	0	0
266	Bacteria	Bacteroidetes	Bacteroidia	Bacteroidales	Rikenellaceae	Alistipes	0	0	0.00613766	0	0	0.00581431	0	0	0	0	0	0
268	Bacteria	Firmicutes	Clostridia	Clostridiales	Ruminococcaceae	Ruminococcaceae_UCG-010	0	0	0.00604326	0	0	0	0	0	0	0	0	0
285	Bacteria	Firmicutes	Clostridia	Clostridiales	Ruminococcaceae	Ruminococcaceae_UCG-010	0	0	0.00563895	0	0.00366754	0.00409951	0	0	0	0	0	0
293	Bacteria	Firmicutes	Clostridia	Clostridiales	Lachnospiraceae	Lachnospiraceae_family	0	0	0.00533795	0	0	0	0	0	0	0	0	0
296	Bacteria	Bacteroidetes	Bacteroidia	Bacteroidales	Muribaculaceae	Muribaculaceae_family	0	0	0.00531123	0.0045225	0.00488674	0.00453247	0	0	0	0	0	0
315	Bacteria	Bacteroidetes	Bacteroidia	Bacteroidales	Bacteroidaceae	Bacteroides	0	0	0.00499776	0	0	0	0	0	0	0	0	0
393	Bacteria	Proteobacteria	Alphaproteobacteria	Rhodospirillales	NA	Rhodospirillales	0	0	0.00342327	0	0	0	0	0	0	0	0	0
453	Bacteria	Bacteroidetes	Bacteroidia	Bacteroidales	NA	Bacteroidales_Order	0	0	0.00258971	0.00225627	0	0.00188015	0	0	0	0	0	0
440	Bacteria	Firmicutes	Clostridia	Clostridiales	Ruminococcaceae	Ruminococcaceae_NK4A214_group	0	0	0.00242407	0.00234752	0	0	0	0	0	0	0	0
492	Bacteria	Kiritimatiellaeota	Kiritimatiellae	WCHB1-41	NA	Kiritimatiellae_WCHB1-41_Order	0	0	0.00213375	0	0	0	0	0	0	0	0	0
493	Bacteria	Firmicutes	Clostridia	Clostridiales	Family_XIII	Clostridiales_Family_XIII	0	0	0.00212307	0.00138197	0	0	0	0	0	0	0	0
546	Bacteria	Firmicutes	Clostridia	Clostridiales	Ruminococcaceae	Angelakisella	0	0	0.00175794	0	0	0	0	0	0	0	0	0
586	Bacteria	Firmicutes	Clostridia	Clostridiales	Ruminococcaceae	Ruminococcaceae_UCG-014	0	0	0.00142666	0.000947303	0	0.000942631	0	0	0	0	0	0
625	Bacteria	Firmicutes	Clostridia	Clostridiales	Ruminococcaceae	Ruminococcaceae_family	0	0	0.00115771	0	0	0	0	0	0	0	0	0
555	Bacteria	Firmicutes	Clostridia	Clostridiales	Ruminococcaceae	Ruminococcaceae_UCG-011	0	0	0.00105085	0.00149976	0.00158149	0.00131593	0	0	0	0	0	0
582	Bacteria	Firmicutes	Clostridia	Clostridiales	Ruminococcaceae	Ruminococcaceae_UCG-010	0	0	0.00084424	0	0.00137801	0.00116252	0	0	0	0	0	0
681	Bacteria	Spirochaetes	Spirochaetia	Spirochaetales	Spirochaetaceae	Treponema_2	0	0	0.000794369	0	0.000281227	0	0	0	0	0	0	0
416	Bacteria	Firmicutes	Clostridia	Clostridiales	Lachnospiraceae	Lachnospiraceae_NK3A20_group	0	0	0.000516518	0.00100371	0.000848645	0.000528419	0	0	0	0	0	0
745	Bacteria	Firmicutes	NA	NA	NA	Firmicutes_Phylum	0	0	0.000496926	0.000496048	0	0	0	0	0	0	0	0
744	Bacteria	Firmicutes	Clostridia	NA	NA	Clostridia_Class	0	0	0.000347314	0.000501025	0.000466507	0	0	0	0	0	0	0
804	Bacteria	Proteobacteria	Alphaproteobacteria	Rhodospirillales	NA	Rhodospirillales	0	0	0.000245791	0	0	0	0	0	0	0	0	0
827	Bacteria	Lentisphaerae	Lentisphaeria	Victivallales	vadinBE97	Victivallales_vadinBE97_family	0	0	0.000176329	0	0	0	0	0	0	0	0	0
862	Bacteria	Firmicutes	Clostridia	Clostridiales	NA	Clostridiales	0	0	6.59006e-05	0	0	0	0	0	0	0	0	0
863	Bacteria	Tenericutes	Mollicutes	Izimaplasmatales	NA	Izimaplasmatales_Order	0	0	5.69951e-05	0	0	0	0	0	0	0	0	0
128	Bacteria	Bacteroidetes	Bacteroidia	Bacteroidales	Rikenellaceae	Alistipes	0	0	0	0.0126932	0	0	0	0	0	0	0	0
129	Bacteria	Firmicutes	Clostridia	Clostridiales	Ruminococcaceae	Ruminococcaceae_UCG-014	0	0	0	0.0126816	0	0.0129019	0	0	0	0	0	0
148	Bacteria	Firmicutes	Clostridia	Clostridiales	Christensenellaceae	Christensenellaceae_R-7_group	0	0	0	0.0108318	0	0	0	0	0	0	0	0
182	Bacteria	Firmicutes	Clostridia	Clostridiales	Ruminococcaceae	Ruminococcaceae_UCG-010	0	0	0	0.00876794	0	0	0	0	0	0	0	0
178	Bacteria	Firmicutes	Clostridia	Clostridiales	Christensenellaceae	Christensenellaceae_R-7_group	0	0	0	0.00831005	0.00895792	0	0	0	0	0	0	0
209	Bacteria	Firmicutes	Clostridia	Clostridiales	Ruminococcaceae	Ruminococcaceae_UCG-010	0	0	0	0.00740754	0	0	0	0	0	0	0	0
216	Bacteria	Firmicutes	Clostridia	Clostridiales	Ruminococcaceae	Ruminococcaceae_UCG-010	0	0	0	0.0071421	0	0	0	0	0	0	0	0
219	Bacteria	Firmicutes	Clostridia	Clostridiales	Ruminococcaceae	Ruminococcaceae_family	0	0	0	0.00707408	0	0	0	0	0	0	0	0
290	Bacteria	Firmicutes	Clostridia	Clostridiales	Clostridiales_vadinBB60_group	Clostridiales_vadinBB60_group_family	0	0	0	0.00512473	0	0	0	0	0	0	0	0
325	Bacteria	Firmicutes	Clostridia	Clostridiales	Ruminococcaceae	Ruminococcaceae_NK4A214_group	0	0	0	0.00453743	0	0	0	0	0	0	0	0
288	Bacteria	Firmicutes	Clostridia	Clostridiales	Family_XIII	Clostridiales_Family_XIII_AD3011_group	0	0	0	0.00430517	0.00517458	0.00513589	0	0	0	0	0	0
198	Bacteria	Firmicutes	Clostridia	Clostridiales	Family_XIII	Mogibacterium	0	0	0	0.00429024	0	0	0	0	0	0	0	0
342	Bacteria	Firmicutes	Clostridia	Clostridiales	Ruminococcaceae	Ruminococcaceae_UCG-013	0	0	0	0.00413761	0	0	0	0	0	0	0	0
372	Bacteria	Firmicutes	Clostridia	Clostridiales	Ruminococcaceae	Ruminococcaceae_family	0	0	0	0.00321685	0.00303229	0.00366995	0	0	0	0	0	0
414	Bacteria	Bacteroidetes	Bacteroidia	Bacteroidales	F082	Bacteroidales_F082_Family	0	0	0	0.00281205	0	0	0	0	0	0	0	0
418	Bacteria	Firmicutes	Clostridia	Clostridiales	Ruminococcaceae	Candidatus_Soleaferrea	0	0	0	0.00276891	0	0	0	0	0	0	0	0
475	Bacteria	Firmicutes	Clostridia	Clostridiales	Ruminococcaceae	Ruminococcaceae_UCG-009	0	0	0	0.00222309	0	0.00171139	0	0	0	0	0	0
496	Bacteria	Firmicutes	Clostridia	Clostridiales	Ruminococcaceae	Ruminococcaceae_UCG-010	0	0	0	0.00197424	0	0	0	0	0	0	0	0
504	Bacteria	Firmicutes	Clostridia	Clostridiales	Ruminococcaceae	Ruminococcaceae_UCG-010	0	0	0	0.00192945	0	0	0	0	0	0	0	0
532	Bacteria	Tenericutes	Mollicutes	Mollicutes_RF39	NA	Mollicutes_RF39	0	0	0	0.00174032	0	0	0	0	0	0	0	0
552	Bacteria	Firmicutes	Clostridia	Clostridiales	Ruminococcaceae	Ruminococcaceae_family	0	0	0	0.00159598	0	0	0	0	0	0	0	0
574	Bacteria	Bacteroidetes	Bacteroidia	Bacteroidales	Bacteroidaceae	Bacteroides	0	0	0	0.00143671	0	0	0	0	0	0	0	0
577	Bacteria	Firmicutes	Clostridia	Clostridiales	Clostridiales_vadinBB60_group	Clostridiales_vadinBB60_group_family	0	0	0	0.00143174	0	0	0	0	0	0	0	0
539	Bacteria	Firmicutes	Clostridia	Clostridiales	Ruminococcaceae	Ruminiclostridium	0	0	0	0.00112648	0	0	0	0	0	0	0	0
624	Bacteria	Firmicutes	Clostridia	Clostridiales	Ruminococcaceae	Ruminococcaceae_family	0	0	0	0.000945644	0.00108686	0	0	0	0	0	0	0
650	Bacteria	Tenericutes	Mollicutes	Mollicutes_RF39	NA	Mollicutes_RF39	0	0	0	0.000897532	0	0	0	0	0	0	0	0
657	Bacteria	Firmicutes	Clostridia	NA	NA	Clostridia_Class	0	0	0	0.000857715	0	0.000806265	0	0	0	0	0	0
109	Archaea	Euryarchaeota	Thermoplasmata	Methanomassiliicoccales	Methanomethylophilaceae	Methanomethylophilaceae_family	0	0	0	0.000844443	0	0	0	0	0	0	0	0
647	Bacteria	Firmicutes	Clostridia	Clostridiales	Peptococcaceae	Peptococcaceae_family	0	0	0	0.000754856	0.00091647	0	0	0	0	0	0	0
105	Bacteria	Firmicutes	Erysipelotrichia	Erysipelotrichales	Erysipelotrichaceae	Turicibacter	0	0	0	0.000734948	0	0.000485804	0	0	0	0	0	0
712	Bacteria	Firmicutes	Clostridia	Clostridiales	Ruminococcaceae	Ruminococcaceae_family	0	0	0	0.000610521	0	0	0	0	0	0	0	0
713	Bacteria	Firmicutes	Erysipelotrichia	Erysipelotrichales	Erysipelotrichaceae	Erysipelotrichaceae_family	0	0	0	0.000610521	0	0	0	0	0	0	0	0
736	Bacteria	Firmicutes	Clostridia	NA	NA	Clostridia_Class	0	0	0	0.000461209	0.000489667	0.000535237	0	0	0	0	0	0
685	Bacteria	Cyanobacteria	Oxyphotobacteria	Chloroplast	NA	Chloroplast	0	0	0	0.000454573	0.000420187	0	0	0	0	0	0	0
753	Bacteria	Firmicutes	Erysipelotrichia	Erysipelotrichales	Erysipelotrichaceae	Erysipelotrichaceae_UCG-006	0	0	0	0.000437982	0	0	0	0	0	0	0	0
91	Bacteria	Tenericutes	Mollicutes	Anaeroplasmatales	Anaeroplasmataceae	Anaeroplasma	0	0	0	0.000371621	0	0	0	0	0	0	0	0
758	Bacteria	Actinobacteria	Actinobacteria	Bifidobacteriales	Bifidobacteriaceae	Aeriscardovia	0	0	0	0.000360008	0	0.000427849	0	0	0	0	0	0
777	Bacteria	Firmicutes	Clostridia	Clostridiales	NA	Clostridiales	0	0	0	0.000343418	0	0.000284664	0	0	0	0	0	0
780	Bacteria	Proteobacteria	Alphaproteobacteria	Rhodospirillales	NA	Rhodospirillales	0	0	0	0.000338441	0	0	0	0	0	0	0	0
778	Bacteria	Tenericutes	Mollicutes	Anaeroplasmatales	Anaeroplasmataceae	Anaeroplasma	0	0	0	0.000325169	0	0.000351143	0	0	0	0	0	0
789	Bacteria	Tenericutes	Mollicutes	Izimaplasmatales	NA	Izimaplasmatales_Order	0	0	0	0.000295306	0	0	0	0	0	0	0	0
839	Bacteria	Bacteroidetes	Bacteroidia	Bacteroidales	Rikenellaceae	Rikenellaceae_hoa5-07d05_gut_group	0	0	0	0.000124427	0	0	0	0	0	0	0	0
845	Bacteria	Firmicutes	Clostridia	Clostridiales	Ruminococcaceae	Ruminococcaceae_DTU089	0	0	0	0.000111155	0	0	0	0	0	0	0	0
821	Bacteria	Firmicutes	Clostridia	Clostridiales	Eubacteriaceae	Anaerofustis	0	0	0	7.29971e-05	0	0	0	0	0	0	0	0
85	Bacteria	Firmicutes	Clostridia	Clostridiales	Ruminococcaceae	Ruminococcaceae_family	0	0	0	0	0.0179787	0.0183924	0	0	0	0	0	0
169	Bacteria	Firmicutes	Clostridia	Clostridiales	Ruminococcaceae	Flavonifractor	0	0	0	0	0.00956504	0	0	0	0	0	0	0
179	Bacteria	Firmicutes	Clostridia	Clostridiales	Christensenellaceae	Christensenellaceae_R-7_group	0	0	0	0	0.00888017	0	0	0	0	0	0	0
181	Bacteria	Firmicutes	Clostridia	Clostridiales	Ruminococcaceae	Ruminococcaceae_UCG-009	0	0	0	0	0.00879084	0.00889448	0	0	0	0	0	0
196	Bacteria	Firmicutes	Clostridia	Clostridiales	Ruminococcaceae	Ruminococcaceae_NK4A214_group	0	0	0	0	0.00782639	0	0	0	0	0	0	0
188	Bacteria	Firmicutes	Clostridia	Clostridiales	Lachnospiraceae	Lachnospiraceae_family	0	0	0	0	0.00605797	0.00857913	0	0	0	0	0	0
272	Bacteria	Tenericutes	Mollicutes	Mollicutes_RF39	NA	Mollicutes_RF39	0	0	0	0	0.00552529	0	0	0	0	0	0	0
141	Bacteria	Bacteroidetes	Bacteroidia	Bacteroidales	Rikenellaceae	Rikenellaceae_RC9_gut_group	0	0	0	0	0.00549551	0	0	0	0	0	0	0
294	Bacteria	Firmicutes	Clostridia	Clostridiales	Ruminococcaceae	Ruminococcaceae_family	0	0	0	0	0.00494133	0	0	0	0	0	0	0
321	Bacteria	Firmicutes	Clostridia	Clostridiales	Ruminococcaceae	Ruminococcaceae_UCG-013	0	0	0	0	0.00455919	0	0	0	0	0	0	0
177	Bacteria	Firmicutes	Clostridia	Clostridiales	Ruminococcaceae	Ruminococcaceae_UCG-010	0	0	0	0	0.00441527	0.00939222	0	0	0	0	0	0
377	Bacteria	Firmicutes	Clostridia	Clostridiales	Ruminococcaceae	Ruminococcaceae_UCG-010	0	0	0	0	0.00348226	0	0	0	0	0	0	0
379	Bacteria	Firmicutes	Clostridia	Clostridiales	Ruminococcaceae	Ruminococcaceae_UCG-010	0	0	0	0	0.0034012	0	0	0	0	0	0	0
383	Bacteria	Firmicutes	Clostridia	Clostridiales	Ruminococcaceae	Ruminococcaceae_UCG-010	0	0	0	0	0.00331352	0	0	0	0	0	0	0
452	Bacteria	Firmicutes	Clostridia	Clostridiales	Peptostreptococcaceae	Romboutsia	0	0	0	0	0.00240863	0	0	0	0	0	0	0
474	Bacteria	Firmicutes	Clostridia	Clostridiales	Christensenellaceae	Christensenellaceae_R-7_group	0	0	0	0	0.00223493	0	0	0	0	0	0	0
486	Bacteria	Firmicutes	Clostridia	Clostridiales	Lachnospiraceae	Lachnospiraceae_family	0	0	0	0	0.00203807	0	0	0	0	0	0	0
511	Bacteria	Firmicutes	Clostridia	Clostridiales	Ruminococcaceae	Ruminiclostridium_6	0	0	0	0	0.0018743	0	0	0	0	0	0	0
581	Bacteria	Tenericutes	Mollicutes	Mollicutes_RF39	NA	Mollicutes_RF39	0	0	0	0	0.00138629	0	0	0	0	0	0	0
584	Bacteria	Firmicutes	Clostridia	Clostridiales	Ruminococcaceae	Ruminococcaceae_family	0	0	0	0	0.00133335	0.00096479	0	0	0	0	0	0
630	Bacteria	Firmicutes	Clostridia	Clostridiales	NA	Clostridiales	0	0	0	0	0.000954519	0	0	0	0	0	0	0
659	Bacteria	Tenericutes	Mollicutes	Izimaplasmatales	NA	Izimaplasmatales_Order	0	0	0	0	0.000848645	0	0	0	0	0	0	0
674	Bacteria	Firmicutes	Clostridia	Clostridiales	Family_XIII	Clostridiales_Family_XIII	0	0	0	0	0.000751043	0.000787514	0	0	0	0	0	0
156	Bacteria	Kiritimatiellaeota	Kiritimatiellae	WCHB1-41	NA	Kiritimatiellae_WCHB1-41_Order	0	0	0	0	0.000668329	0	0	0	0	0	0	0
725	Bacteria	Firmicutes	Clostridia	Clostridiales	Christensenellaceae	Christensenellaceae_family	0	0	0	0	0.000570726	0	0	0	0	0	0	0
763	Bacteria	Tenericutes	Mollicutes	Mollicutes_RF39	NA	Mollicutes_RF39	0	0	0	0	0.000405298	0	0	0	0	0	0	0
828	Bacteria	Firmicutes	Clostridia	Clostridiales	Ruminococcaceae	Ruminococcaceae_UCG-010	0	0	0	0	0.000162119	0	0	0	0	0	0	0
841	Bacteria	Firmicutes	Erysipelotrichia	Erysipelotrichales	Erysipelotrichaceae	Erysipelotrichaceae_UCG-004	0	0	0	0	0.000119108	0	0	0	0	0	0	0
33	Bacteria	Firmicutes	Clostridia	Clostridiales	Ruminococcaceae	Ruminococcaceae_UCG-005	0	0	0	0	0	0.0369433	0	0	0	0	0	0
24	Bacteria	Firmicutes	Clostridia	Clostridiales	Christensenellaceae	Christensenellaceae_R-7_group	0	0	0	0	0	0.0337233	0	0	0	0	0	0
84	Bacteria	Firmicutes	Clostridia	Clostridiales	Christensenellaceae	Christensenellaceae_R-7_group	0	0	0	0	0	0.0114684	0	0	0	0	0	0
206	Archaea	Euryarchaeota	Methanobacteria	Methanobacteriales	Methanobacteriaceae	Methanobrevibacter	0	0	0	0	0	0.00568647	0	0	0	0	0	0
276	Bacteria	Tenericutes	Mollicutes	Mollicutes_RF39	NA	Mollicutes_RF39	0	0	0	0	0	0.00558419	0	0	0	0	0	0
310	Bacteria	Firmicutes	Clostridia	Clostridiales	Ruminococcaceae	Ruminococcaceae_UCG-010	0	0	0	0	0	0.00488191	0	0	0	0	0	0
313	Bacteria	Firmicutes	Clostridia	Clostridiales	Lachnospiraceae	Lachnospiraceae_UCG-010	0	0	0	0	0	0.00482395	0	0	0	0	0	0
324	Bacteria	Verrucomicrobia	Verrucomicrobiae	Verrucomicrobiales	Akkermansiaceae	Akkermansia	0	0	0	0	0	0.00466883	0	0	0	0	0	0
344	Bacteria	Firmicutes	Clostridia	Clostridiales	Ruminococcaceae	Oscillibacter	0	0	0	0	0	0.00416769	0	0	0	0	0	0
308	Bacteria	Firmicutes	Clostridia	Clostridiales	Ruminococcaceae	Ruminococcaceae_NK4A214_group	0	0	0	0	0	0.00381143	0	0	0	0	0	0
346	Bacteria	Firmicutes	Clostridia	Clostridiales	Lachnospiraceae	Lachnospiraceae_family	0	0	0	0	0	0.00352847	0	0	0	0	0	0
411	Bacteria	Firmicutes	Clostridia	Clostridiales	Ruminococcaceae	Ruminococcaceae_UCG-004	0	0	0	0	0	0.00221765	0	0	0	0	0	0
510	Bacteria	Firmicutes	Clostridia	Clostridiales	Ruminococcaceae	Ruminiclostridium_6	0	0	0	0	0	0.00195004	0	0	0	0	0	0
513	Bacteria	Firmicutes	Clostridia	Clostridiales	Ruminococcaceae	Ruminococcus_1	0	0	0	0	0	0.00191083	0	0	0	0	0	0
524	Bacteria	Firmicutes	Clostridia	NA	NA	Clostridia_Class	0	0	0	0	0	0.00181196	0	0	0	0	0	0
548	Bacteria	Lentisphaerae	Lentisphaeria	Victivallales	Victivallaceae	Victivallaceae_family	0	0	0	0	0	0.00165855	0	0	0	0	0	0
602	Bacteria	Firmicutes	Clostridia	Clostridiales	Clostridiales_vadinBB60_group	Clostridiales_vadinBB60_group_family	0	0	0	0	0	0.00127332	0	0	0	0	0	0
726	Bacteria	Firmicutes	Clostridia	Clostridiales	Clostridiales_vadinBB60_group	Clostridiales_vadinBB60_group_family	0	0	0	0	0	0.000588079	0	0	0	0	0	0
767	Bacteria	Cyanobacteria	Oxyphotobacteria	Chloroplast	NA	Chloroplast	0	0	0	0	0	0.000395462	0	0	0	0	0	0
806	Bacteria	Tenericutes	Mollicutes	Mollicutes_RF39	NA	Mollicutes_RF39	0	0	0	0	0	0.000233527	0	0	0	0	0	0
876	Bacteria	Tenericutes	Mollicutes	Anaeroplasmatales	Anaeroplasmataceae	Anaeroplasma	0	0	0	0	0	1.87503e-05	0	0	0	0	0	0
18	Bacteria	Firmicutes	Erysipelotrichia	Erysipelotrichales	Erysipelotrichaceae	Erysipelotrichaceae_UCG-004	0	0	0	0	0	0	0	0	0	0	0	0
166	Archaea	Euryarchaeota	Methanobacteria	Methanobacteriales	Methanobacteriaceae	Methanosphaera	0	0	0	0	0	0	0	0	0	0	0	0
23	Bacteria	Firmicutes	Clostridia	Clostridiales	Ruminococcaceae	Ruminococcaceae_UCG-010	0	0	0	0	0	0	0	0	0	0	0	0
49	Bacteria	Bacteroidetes	Bacteroidia	Bacteroidales	Rikenellaceae	Rikenellaceae_RC9_gut_group	0	0	0	0	0	0	0	0	0	0	0	0
340	Bacteria	Firmicutes	Clostridia	Clostridiales	Ruminococcaceae	Ruminococcaceae_UCG-002	0	0	0	0	0	0	0	0	0	0	0	0
122	Bacteria	Firmicutes	Clostridia	Clostridiales	Lachnospiraceae	Butyrivibrio_2	0	0	0	0	0	0	0	0	0	0	0	0
60	Bacteria	Bacteroidetes	Bacteroidia	Bacteroidales	Bacteroidales_RF16_group	Bacteroidales_RF16_group_family	0	0	0	0	0	0	0	0	0	0	0	0
73	Bacteria	Bacteroidetes	Bacteroidia	Bacteroidales	Prevotellaceae	Prevotella_1	0	0	0	0	0	0	0	0	0	0	0	0
144	Bacteria	Kiritimatiellaeota	Kiritimatiellae	WCHB1-41	NA	Kiritimatiellae_WCHB1-41_Order	0	0	0	0	0	0	0	0	0	0	0	0
158	Bacteria	Bacteroidetes	Bacteroidia	Bacteroidales	Prevotellaceae	Prevotella_1	0	0	0	0	0	0	0	0	0	0	0	0
176	Bacteria	Bacteroidetes	Bacteroidia	Bacteroidales	F082	Bacteroidales_F082_Family	0	0	0	0	0	0	0	0	0	0	0	0
212	Bacteria	Bacteroidetes	Bacteroidia	Bacteroidales	Prevotellaceae	Prevotellaceae_UCG-003	0	0	0	0	0	0	0	0	0	0	0	0
231	Bacteria	Firmicutes	Clostridia	Clostridiales	Ruminococcaceae	Ruminococcus_2	0	0	0	0	0	0	0	0	0	0	0	0
232	Bacteria	Bacteroidetes	Bacteroidia	Bacteroidales	Bacteroidales_RF16_group	Bacteroidales_RF16_group_family	0	0	0	0	0	0	0	0	0	0	0	0
247	Bacteria	Bacteroidetes	Bacteroidia	Bacteroidales	Bacteroidales_UCG-001	Bacteroidales_UCG-001_family	0	0	0	0	0	0	0	0	0	0	0	0
249	Bacteria	Kiritimatiellaeota	Kiritimatiellae	WCHB1-41	NA	Kiritimatiellae_WCHB1-41_Order	0	0	0	0	0	0	0	0	0	0	0	0
252	Bacteria	Bacteroidetes	Bacteroidia	Bacteroidales	Prevotellaceae	Prevotella_1	0	0	0	0	0	0	0	0	0	0	0	0
341	Bacteria	Bacteroidetes	Bacteroidia	Bacteroidales	Prevotellaceae	Prevotella_1	0	0	0	0	0	0	0	0	0	0	0	0
353	Bacteria	Lentisphaerae	Lentisphaeria	Victivallales	Victivallaceae	Victivallaceae_family	0	0	0	0	0	0	0	0	0	0	0	0
366	Bacteria	Bacteroidetes	Bacteroidia	Bacteroidales	Prevotellaceae	Prevotellaceae_UCG-003	0	0	0	0	0	0	0	0	0	0	0	0
400	Bacteria	Bacteroidetes	Bacteroidia	Bacteroidales	Prevotellaceae	Prevotellaceae_family	0	0	0	0	0	0	0	0	0	0	0	0
419	Bacteria	Kiritimatiellaeota	Kiritimatiellae	WCHB1-41	NA	Kiritimatiellae_WCHB1-41_Order	0	0	0	0	0	0	0	0	0	0	0	0
428	Bacteria	Bacteroidetes	Bacteroidia	Bacteroidales	F082	Bacteroidales_F082_Family	0	0	0	0	0	0	0	0	0	0	0	0
448	Bacteria	Bacteroidetes	Bacteroidia	Bacteroidales	Prevotellaceae	Prevotella_1	0	0	0	0	0	0	0	0	0	0	0	0
456	Bacteria	Bacteroidetes	Bacteroidia	Bacteroidales	Rikenellaceae	Rikenellaceae_RC9_gut_group	0	0	0	0	0	0	0	0	0	0	0	0
483	Bacteria	Proteobacteria	Gammaproteobacteria	Aeromonadales	Succinivibrionaceae	Succinivibrio	0	0	0	0	0	0	0	0	0	0	0	0
502	Bacteria	Kiritimatiellaeota	Kiritimatiellae	WCHB1-41	NA	Kiritimatiellae_WCHB1-41_Order	0	0	0	0	0	0	0	0	0	0	0	0
545	Bacteria	Bacteroidetes	Bacteroidia	Bacteroidales	Bacteroidales_BS11_gut_group	Bacteroidales_BS11_gut_group_family	0	0	0	0	0	0	0	0	0	0	0	0
560	Bacteria	Kiritimatiellaeota	Kiritimatiellae	WCHB1-41	NA	Kiritimatiellae_WCHB1-41_Order	0	0	0	0	0	0	0	0	0	0	0	0
600	Bacteria	Firmicutes	Negativicutes	Selenomonadales	Acidaminococcaceae	Succiniclasticum	0	0	0	0	0	0	0	0	0	0	0	0
608	Bacteria	Bacteroidetes	Bacteroidia	Bacteroidales	Prevotellaceae	Prevotella_1	0	0	0	0	0	0	0	0	0	0	0	0
611	Bacteria	Bacteroidetes	Bacteroidia	Bacteroidales	Prevotellaceae	Prevotellaceae_family	0	0	0	0	0	0	0	0	0	0	0	0
614	Bacteria	Kiritimatiellaeota	Kiritimatiellae	WCHB1-41	NA	Kiritimatiellae_WCHB1-41_Order	0	0	0	0	0	0	0	0	0	0	0	0
688	Bacteria	Kiritimatiellaeota	Kiritimatiellae	WCHB1-41	NA	Kiritimatiellae_WCHB1-41_Order	0	0	0	0	0	0	0	0	0	0	0	0
11	Bacteria	Proteobacteria	Gammaproteobacteria	Enterobacteriales	Enterobacteriaceae	Escherichia/Shigella	0	0	0	0	0	0	0	0	0	0	0	0
81	Bacteria	Firmicutes	Erysipelotrichia	Erysipelotrichales	Erysipelotrichaceae	Erysipelotrichaceae_UCG-004	0	0	0	0	0	0	0	0	0	0	0	0
71	Bacteria	Firmicutes	Negativicutes	Selenomonadales	Veillonellaceae	Selenomonas_1	0	0	0	0	0	0	0	0	0	0	0	0
17	Bacteria	Firmicutes	Bacilli	Lactobacillales	Enterococcaceae	Enterococcus	0	0	0	0	0	0	0	0	0	0	0	0
14	Bacteria	Firmicutes	Clostridia	Clostridiales	Clostridiaceae_1	Clostridium_sensu_stricto_11	0	0	0	0	0	0	0	0	0	0	0	0
28	Bacteria	Firmicutes	Clostridia	Clostridiales	Ruminococcaceae	Caproiciproducens	0	0	0	0	0	0	0	0	0	0	0	0
5	Bacteria	Firmicutes	Bacilli	Lactobacillales	Streptococcaceae	Streptococcus	0	0	0	0	0	0	0	0	0	0	0	0
2	Bacteria	Firmicutes	Clostridia	Clostridiales	Lachnospiraceae	Butyrivibrio_2	0	0	0	0	0	0	0	0	0	0	0	0
13	Bacteria	Firmicutes	Clostridia	Clostridiales	Lachnospiraceae	Lachnospiraceae_family	0	0	0	0	0	0	0	0	0	0	0	0
3	Bacteria	Firmicutes	Clostridia	Clostridiales	Lachnospiraceae	Pseudobutyrivibrio	0	0	0	0	0	0	0	0	0	0	0	0
16	Bacteria	Firmicutes	Clostridia	Clostridiales	Ruminococcaceae	Ruminococcus_1	0	0	0	0	0	0	0	0	0	0	0	0
10	Bacteria	Bacteroidetes	Bacteroidia	Bacteroidales	Prevotellaceae	Prevotella_1	0	0	0	0	0	0	0	0	0	0	0	0
203	Bacteria	Firmicutes	Negativicutes	Selenomonadales	Veillonellaceae	Anaerovibrio	0	0	0	0	0	0	0	0	0	0	0	0
64	Bacteria	Firmicutes	Clostridia	Clostridiales	Clostridiaceae_1	Clostridium_sensu_stricto_15	0	0	0	0	0	0	0	0	0	0	0	0
34	Bacteria	Firmicutes	Clostridia	Clostridiales	Lachnospiraceae	Lachnospiraceae_AC2044_group	0	0	0	0	0	0	0	0	0	0	0	0
215	Bacteria	Firmicutes	Clostridia	Clostridiales	Lachnospiraceae	Lachnospiraceae_XPB1014_group	0	0	0	0	0	0	0	0	0	0	0	0
20	Bacteria	Firmicutes	Clostridia	Clostridiales	Lachnospiraceae	Oribacterium	0	0	0	0	0	0	0	0	0	0	0	0
77	Bacteria	Proteobacteria	Gammaproteobacteria	Aeromonadales	Succinivibrionaceae	Succinivibrio	0	0	0	0	0	0	0	0	0	0	0	0
134	Bacteria	Firmicutes	Clostridia	Clostridiales	Lachnospiraceae	Coprococcus_2	0	0	0	0	0	0	0	0	0	0	0	0
53	Bacteria	Bacteroidetes	Bacteroidia	Bacteroidales	NA	Bacteroidales_Order	0	0	0	0	0	0	0	0	0	0	0	0
228	Bacteria	Firmicutes	Negativicutes	Selenomonadales	Veillonellaceae	Schwartzia	0	0	0	0	0	0	0	0	0	0	0	0
80	Bacteria	Firmicutes	Clostridia	Clostridiales	Ruminococcaceae	Ruminococcaceae_family	0	0	0	0	0	0	0	0	0	0	0	0
385	Bacteria	Firmicutes	Clostridia	Clostridiales	Clostridiaceae_1	Clostridium_sensu_stricto_7	0	0	0	0	0	0	0	0	0	0	0	0
174	Bacteria	Bacteroidetes	Bacteroidia	Bacteroidales	NA	Bacteroidales_Order	0	0	0	0	0	0	0	0	0	0	0	0
338	Bacteria	Bacteroidetes	Bacteroidia	Bacteroidales	Prevotellaceae	Prevotellaceae_UCG-003	0	0	0	0	0	0	0	0	0	0	0	0
245	Bacteria	Tenericutes	Mollicutes	Mollicutes_RF39	NA	Mollicutes_RF39	0	0	0	0	0	0	0	0	0	0	0	0
445	Bacteria	Firmicutes	Clostridia	Clostridiales	Ruminococcaceae	Ruminococcaceae_UCG-002	0	0	0	0	0	0	0	0	0	0	0	0
45	Bacteria	Bacteroidetes	Bacteroidia	Bacteroidales	NA	Bacteroidales_Order	0	0	0	0	0	0	0	0	0	0	0	0
734	Bacteria	Firmicutes	Erysipelotrichia	Erysipelotrichales	Erysipelotrichaceae	Faecalicoccus	0	0	0	0	0	0	0	0	0	0	0	0
42	Bacteria	Firmicutes	Clostridia	Clostridiales	Lachnospiraceae	Lachnospiraceae_family	0	0	0	0	0	0	0	0	0	0	0	0
121	Bacteria	Firmicutes	Clostridia	Clostridiales	Clostridiaceae_1	Clostridium_sensu_stricto_7	0	0	0	0	0	0	0	0	0	0	0	0
48	Bacteria	Bacteroidetes	Bacteroidia	Bacteroidales	Prevotellaceae	Prevotellaceae_YAB2003_group	0	0	0	0	0	0	0	0	0	0	0	0
348	Bacteria	Actinobacteria	Coriobacteriia	Coriobacteriales	Eggerthellaceae	Denitrobacterium	0	0	0	0	0	0	0	0	0	0	0	0
351	Bacteria	Tenericutes	Mollicutes	Mollicutes_RF39	NA	Mollicutes_RF39	0	0	0	0	0	0	0	0	0	0	0	0
136	Bacteria	Firmicutes	Bacilli	Lactobacillales	Streptococcaceae	Streptococcus	0	0	0	0	0	0	0	0	0	0	0	0
171	Bacteria	Firmicutes	Clostridia	Clostridiales	Lachnospiraceae	Butyrivibrio_2	0	0	0	0	0	0	0	0	0	0	0	0
25	Bacteria	Firmicutes	Clostridia	Clostridiales	Lachnospiraceae	Lachnospiraceae_family	0	0	0	0	0	0	0	0	0	0	0	0
302	Bacteria	Bacteroidetes	Bacteroidia	Bacteroidales	Prevotellaceae	Prevotellaceae_YAB2003_group	0	0	0	0	0	0	0	0	0	0	0	0
336	Bacteria	Firmicutes	Clostridia	Clostridiales	Ruminococcaceae	Ruminococcus_1	0	0	0	0	0	0	0	0	0	0	0	0
533	Bacteria	Firmicutes	Clostridia	Clostridiales	Ruminococcaceae	Ruminococcaceae_CAG-352	0	0	0	0	0	0	0	0	0	0	0	0
729	Bacteria	Firmicutes	Clostridia	Clostridiales	Lachnospiraceae	Lachnospiraceae_family	0	0	0	0	0	0	0	0	0	0	0	0
363	Bacteria	Firmicutes	Clostridia	Clostridiales	Family_XI	Clostridiales_Family_XI	0	0	0	0	0	0	0	0	0	0	0	0
30	Bacteria	Firmicutes	Clostridia	NA	NA	Clostridia_Class	0	0	0	0	0	0	0	0	0	0	0	0
41	Bacteria	Firmicutes	Clostridia	Clostridiales	Lachnospiraceae	Butyrivibrio_2	0	0	0	0	0	0	0	0	0	0	0	0
104	Bacteria	Tenericutes	Mollicutes	Mollicutes_RF39	NA	Mollicutes_RF39	0	0	0	0	0	0	0	0	0	0	0	0
31	Bacteria	Bacteroidetes	Bacteroidia	Bacteroidales	Rikenellaceae	RikenellaceaeU29-B03	0	0	0	0	0	0	0	0	0	0	0	0
39	Bacteria	Firmicutes	Clostridia	Clostridiales	Clostridiaceae_1	Clostridium_sensu_stricto_18	0	0	0	0	0	0	0	0	0	0	0	0
127	Bacteria	Bacteroidetes	Bacteroidia	Bacteroidales	Bacteroidaceae	Bacteroides	0	0	0	0	0	0	0	0	0	0	0	0
207	Bacteria	Proteobacteria	Deltaproteobacteria	Desulfovibrionales	Desulfovibrionaceae	Desulfovibrio	0	0	0	0	0	0	0	0	0	0	0	0
217	Bacteria	Firmicutes	Clostridia	Clostridiales	Ruminococcaceae	Ruminococcaceae_UCG-002	0	0	0	0	0	0	0	0	0	0	0	0
214	Bacteria	Firmicutes	Clostridia	Clostridiales	Family_XIII	Anaerovorax	0	0	0	0	0	0	0	0	0	0	0	0
616	Bacteria	Firmicutes	Negativicutes	Selenomonadales	Veillonellaceae	Veillonellaceae_UCG-001	0	0	0	0	0	0	0	0	0	0	0	0
238	Bacteria	Firmicutes	Clostridia	Clostridiales	Lachnospiraceae	Lachnospiraceae_XBB1006	0	0	0	0	0	0	0	0	0	0	0	0
69	Bacteria	Firmicutes	Clostridia	Clostridiales	Ruminococcaceae	Ruminococcaceae_family	0	0	0	0	0	0	0	0	0	0	0	0
124	Bacteria	Firmicutes	Clostridia	Clostridiales	Family_XI	Sedimentibacter	0	0	0	0	0	0	0	0	0	0	0	0
298	Bacteria	Bacteroidetes	Bacteroidia	Bacteroidales	Muribaculaceae	Muribaculaceae_family	0	0	0	0	0	0	0	0	0	0	0	0
56	Bacteria	Firmicutes	Clostridia	Clostridiales	Ruminococcaceae	Ruminococcaceae_UCG-014	0	0	0	0	0	0	0	0	0	0	0	0
116	Bacteria	Bacteroidetes	Bacteroidia	Bacteroidales	p-251-o5	Bacteroidales_p-251-o5_family	0	0	0	0	0	0	0	0	0	0	0	0
58	Bacteria	Firmicutes	Negativicutes	Selenomonadales	Veillonellaceae	Anaerovibrio	0	0	0	0	0	0	0	0	0	0	0	0
241	Bacteria	Actinobacteria	Actinobacteria	Actinomycetales	Actinomycetaceae	Actinomyces	0	0	0	0	0	0	0	0	0	0	0	0
538	Archaea	Euryarchaeota	Thermoplasmata	Methanomassiliicoccales	Methanomethylophilaceae	Methanomethylophilaceae_family	0	0	0	0	0	0	0	0	0	0	0	0
750	Bacteria	Actinobacteria	Coriobacteriia	Coriobacteriales	Eggerthellaceae	Eggerthellaceae_DNF00809	0	0	0	0	0	0	0	0	0	0	0	0
530	Bacteria	Firmicutes	Clostridia	Clostridiales	Ruminococcaceae	Ruminococcaceae_UCG-010	0	0	0	0	0	0	0	0	0	0	0	0
309	Bacteria	Bacteroidetes	Bacteroidia	Bacteroidales	Bacteroidales_RF16_group	Bacteroidales_RF16_group_family	0	0	0	0	0	0	0	0	0	0	0	0
190	Bacteria	Spirochaetes	Spirochaetia	Spirochaetales	Spirochaetaceae	Treponema_2	0	0	0	0	0	0	0	0	0	0	0	0
22	Bacteria	Firmicutes	Erysipelotrichia	Erysipelotrichales	Erysipelotrichaceae	Erysipelotrichaceae_UCG-004	0	0	0	0	0	0	0	0	0	0	0	0
55	Bacteria	Firmicutes	Erysipelotrichia	Erysipelotrichales	Erysipelotrichaceae	Erysipelotrichaceae_UCG-004	0	0	0	0	0	0	0	0	0	0	0	0
68	Bacteria	Firmicutes	Clostridia	Clostridiales	Ruminococcaceae	Ruminococcaceae_UCG-010	0	0	0	0	0	0	0	0	0	0	0	0
82	Archaea	Euryarchaeota	Thermoplasmata	Methanomassiliicoccales	Methanomethylophilaceae	Methanomethylophilaceae_family	0	0	0	0	0	0	0	0	0	0	0	0
146	Archaea	Euryarchaeota	Methanobacteria	Methanobacteriales	Methanobacteriaceae	Methanobrevibacter	0	0	0	0	0	0	0	0	0	0	0	0
157	Bacteria	Firmicutes	Erysipelotrichia	Erysipelotrichales	Erysipelotrichaceae	Erysipelotrichaceae_UCG-004	0	0	0	0	0	0	0	0	0	0	0	0
204	Bacteria	Bacteroidetes	Bacteroidia	Bacteroidales	Prevotellaceae	Prevotella_1	0	0	0	0	0	0	0	0	0	0	0	0
300	Bacteria	Bacteroidetes	Bacteroidia	Bacteroidales	Rikenellaceae	Rikenellaceae_RC9_gut_group	0	0	0	0	0	0	0	0	0	0	0	0
389	Eukaryota	Neocallimastigomycota	Neocallimastigomycetes	Neocallimastigales	Neocallimastigaceae	Cyllamyces	0	0	0	0	0	0	0	0	0	0	0	0
425	Bacteria	Kiritimatiellaeota	Kiritimatiellae	WCHB1-41	NA	Kiritimatiellae_WCHB1-41_Order	0	0	0	0	0	0	0	0	0	0	0	0
473	Bacteria	Kiritimatiellaeota	Kiritimatiellae	WCHB1-41	NA	Kiritimatiellae_WCHB1-41_Order	0	0	0	0	0	0	0	0	0	0	0	0
476	Bacteria	Bacteroidetes	Bacteroidia	Bacteroidales	F082	Bacteroidales_F082_Family	0	0	0	0	0	0	0	0	0	0	0	0
501	Bacteria	Lentisphaerae	Lentisphaeria	Victivallales	vadinBE97	Victivallales_vadinBE97_family	0	0	0	0	0	0	0	0	0	0	0	0
525	Bacteria	Kiritimatiellaeota	Kiritimatiellae	WCHB1-41	NA	Kiritimatiellae_WCHB1-41_Order	0	0	0	0	0	0	0	0	0	0	0	0
526	Bacteria	Fibrobacteres	Fibrobacteria	Fibrobacterales	Fibrobacteraceae	Fibrobacter	0	0	0	0	0	0	0	0	0	0	0	0
531	Bacteria	Bacteroidetes	Bacteroidia	Bacteroidales	Prevotellaceae	Prevotellaceae_UCG-003	0	0	0	0	0	0	0	0	0	0	0	0
551	Bacteria	Bacteroidetes	Bacteroidia	Bacteroidales	Prevotellaceae	Prevotellaceae_YAB2003_group	0	0	0	0	0	0	0	0	0	0	0	0
590	Bacteria	Firmicutes	Clostridia	Clostridiales	Ruminococcaceae	Ruminococcaceae_UCG-014	0	0	0	0	0	0	0	0	0	0	0	0
689	Bacteria	Firmicutes	Clostridia	Clostridiales	Ruminococcaceae	Ruminococcaceae_UCG-010	0	0	0	0	0	0	0	0	0	0	0	0
703	Bacteria	Bacteroidetes	Bacteroidia	Bacteroidales	Prevotellaceae	Prevotellaceae_UCG-003	0	0	0	0	0	0	0	0	0	0	0	0
717	Bacteria	Firmicutes	Clostridia	Clostridiales	Ruminococcaceae	Ruminococcaceae_UCG-002	0	0	0	0	0	0	0	0	0	0	0	0
773	Bacteria	Bacteroidetes	Bacteroidia	Bacteroidales	Rikenellaceae	Rikenellaceae_RC9_gut_group	0	0	0	0	0	0	0	0	0	0	0	0
775	Bacteria	Tenericutes	Mollicutes	Mollicutes_RF39	NA	Mollicutes_RF39	0	0	0	0	0	0	0	0	0	0	0	0
853	Bacteria	Firmicutes	Clostridia	Clostridiales	Ruminococcaceae	Ruminococcaceae_UCG-013	0	0	0	0	0	0	0	0	0	0	0	0

## Sheet: 4_Relative_Abundance
ASV_Cluster_ID	Kingdom	Phylum	Class	Order	Family	Genus	Pellet1	Pellet2	Pellet3	PelletDilute1	PelletDilute2	PelletDilute3	AG10R1	AG10R2	AG10R3	BG10R1	BG10R2	BG10R3	RG10R1	RG10R2	RG10R3	XG10R1	XG10R2	XG10R3	AG10R1PS	AG10R2PS	AG10R3PS	BG10R1PS	BG10R2PS	BG10R3PS	RG10R1PS	RG10R2PS	RG10R3PS	XG10R1PS	XG10R3PS	BG10R1CM	BG10R2CM	BG10R3CM	RG10R1CM	RG10R2CM	RG10R3CM
1	Bacteria	Firmicutes	Clostridia	Clostridiales	Ruminococcaceae	Ruminococcaceae_UCG-005	0.0751403	0.0665431	0.0738104	0.0818397	0.0799447	0.0483162	0	0	0	0	0	0	0	0	0	0	0	0	0	0	0	0	0	0	0	0	0	0	0	0	0	0	0	0	0
2	Bacteria	Firmicutes	Clostridia	Clostridiales	Lachnospiraceae	Butyrivibrio_2	0	0	0	0	0	0	0.104565	0.0955741	0.116775	0.270898	0.172536	0	0.0678742	0.139047	0.111136	0	0	0	0	0	0	0	0	0	0	0	0	0	0	0	0	0	0	0	0
3	Bacteria	Firmicutes	Clostridia	Clostridiales	Lachnospiraceae	Pseudobutyrivibrio	0	0	0	0	0	0	0	0.0160407	0	0.0774992	0.151122	0.203127	0	0.022436	0.0773744	0	0	0	0	0	0	0	0	0	0	0	0	0	0	0	0	0	0	0	0
4	Bacteria	Bacteroidetes	Bacteroidia	Bacteroidales	Rikenellaceae	Rikenellaceae_RC9_gut_group	0.0885928	0.0892484	0.0909178	0.0763765	0.0838289	0.085955	0	0	0	0	0	0	0	0	0	0	0	0	0	0	0	0	0	0	0	0	0	0	0	0	0	0	0	0	0
5	Bacteria	Firmicutes	Bacilli	Lactobacillales	Streptococcaceae	Streptococcus	0	0	0	0	0	0	0.270952	0.375847	0.22186	0.0751334	0	0.0749344	0.269267	0.293219	0.28478	0.0154186	0.00451826	0	0	0	0	0	0	0	0	0	0	0	0	0	0	0	0	0	0
6	Bacteria	Firmicutes	Bacilli	Bacillales	Bacillaceae	Bacillaceae_family	0	0	0	0	0	0	0	0	0	0	0	0	0	0	0	0	0	0	0	0	0	0	0	0	0	0	0	0	0	0.454023	0.466613	0.424172	0	0	0
7	Bacteria	Bacteroidetes	Bacteroidia	Bacteroidales	Bacteroidaceae	Bacteroides	0.0364985	0.0361485	0.0377022	0.0345542	0.0313238	0.0309585	0	0	0	0	0	0	0	0	0	0	0	0	0	0	0	0	0	0	0	0	0	0	0	0	0	0	0	0	0
8	Bacteria	Actinobacteria	Actinobacteria	Streptomycetales	Streptomycetaceae	Streptomyces	0	0	0	0	0	0	0	0	0	0	0	0	0	0	0	0	0	0	0	0	0	0	0	0	0	0	0	0	0	0.545977	0.533387	0.575828	0	0	0
9	Bacteria	Firmicutes	Bacilli	Lactobacillales	Leuconostocaceae	Weissella	0	0	0	0	0	0	0	0	0	0	0	0	0	0	0	0	0	0	0	0	0	0	0	0	0	0	0	0	0	0	0	0	0.167655	0.187815	0.192029
10	Bacteria	Bacteroidetes	Bacteroidia	Bacteroidales	Prevotellaceae	Prevotella_1	0	0	0	0	0	0	0.0318177	0.0399657	0.0334739	0.0722506	0.136978	0.121718	0.0436683	0.0399044	0.042594	0	0	0	0	0	0	0	0	0	0	0	0	0	0	0	0	0	0	0	0
11	Bacteria	Proteobacteria	Gammaproteobacteria	Enterobacteriales	Enterobacteriaceae	Escherichia/Shigella	0	0	0	0	0	0	0.0262759	0.0350236	0.0280951	0.0566458	0.0425598	0.0586508	0.0185138	0.040091	0.0213016	0	0	0	0.333478	0	0.61915	0.994673	0	0	0	0	0	0	0	0	0	0	0	0	0
12	Archaea	Euryarchaeota	Methanobacteria	Methanobacteriales	Methanobacteriaceae	Methanobrevibacter	0.00356948	0.00506576	0.00434587	0.00835485	0.00815559	0	0.0193673	0	0	0	0	0	0.0229344	0	0.0355241	0	0	0	0.334288	0.317983	0.248225	0.00337725	0.613089	0.914398	0.423344	0.245977	0.5101	0.348158	0.056183	0	0	0	0	0	0
13	Bacteria	Firmicutes	Clostridia	Clostridiales	Lachnospiraceae	Lachnospiraceae_family	0	0	0	0	0	0	0	0.0368664	0.0546059	0	0	0.0930006	0.0897328	0.128074	0.102138	0	0	0	0	0	0	0	0	0	0	0	0	0	0	0	0	0	0	0	0
14	Bacteria	Firmicutes	Clostridia	Clostridiales	Clostridiaceae_1	Clostridium_sensu_stricto_11	0	0	0	0	0	0	0	0	0	0	0	0	0	0	0	0	0.157278	0	0	0	0	0	0	0	0	0	0	0	0	0	0	0	0	0	0
15	Bacteria	Bacteroidetes	Bacteroidia	Bacteroidales	Rikenellaceae	Rikenellaceae_RC9_gut_group	0.0256345	0.0288957	0.0269729	0.022289	0.0188158	0.0289147	0	0	0	0	0	0	0	0	0	0	0	0	0	0	0	0	0	0	0	0	0	0	0	0	0	0	0	0	0
16	Bacteria	Firmicutes	Clostridia	Clostridiales	Ruminococcaceae	Ruminococcus_1	0	0	0	0	0	0	0.0289101	0.0352854	0	0.0376019	0.0385745	0.0547219	0.0369396	0.0556352	0.0426216	0	0	0	0	0	0	0	0	0	0	0	0	0	0	0	0	0	0	0	0
17	Bacteria	Firmicutes	Bacilli	Lactobacillales	Enterococcaceae	Enterococcus	0	0	0	0	0	0	0	0	0	0	0	0	0.000831312	0	0	0	0.230804	0.214005	0	0	0	0	0	0	0	0	0	0	0	0	0	0	0	0	0
18	Bacteria	Firmicutes	Erysipelotrichia	Erysipelotrichales	Erysipelotrichaceae	Erysipelotrichaceae_UCG-004	0	0	0	0	0	0	0	0	0	0	0	0	0	0	0	0	0	0	0.0484884	0.0185629	0.0903269	0	0.30168	0	0	0.754023	0.0259269	0.424091	0	0	0	0	0	0	0
20	Bacteria	Firmicutes	Clostridia	Clostridiales	Lachnospiraceae	Oribacterium	0	0	0	0	0	0	0.0410457	0	0.0887569	0.0474646	0.0417707	0.0270771	0.0179661	0	0.0207048	0	0	0	0	0	0	0	0	0	0	0	0	0	0	0	0	0	0	0	0
22	Bacteria	Firmicutes	Erysipelotrichia	Erysipelotrichales	Erysipelotrichaceae	Erysipelotrichaceae_UCG-004	0	0	0	0	0	0	0	0	0	0	0	0	0	0	0	0	0	0	0	0	0	0.00194953	0	0	0.00713881	0	0.0119605	0	0	0	0	0	0	0	0
23	Bacteria	Firmicutes	Clostridia	Clostridiales	Ruminococcaceae	Ruminococcaceae_UCG-010	0	0	0	0	0	0	0	0	0	0	0	0	0	0	0	0	0	0	0.00613443	0.0975697	0	0	0	0	0.106515	0	0	0.00539669	0	0	0	0	0	0	0
24	Bacteria	Firmicutes	Clostridia	Clostridiales	Christensenellaceae	Christensenellaceae_R-7_group	0	0	0	0	0	0.0337233	0	0	0	0	0	0	0	0	0	0	0	0	0	0	0	0	0	0	0	0	0	0	0	0	0	0	0	0	0
25	Bacteria	Firmicutes	Clostridia	Clostridiales	Lachnospiraceae	Lachnospiraceae_family	0	0	0	0	0	0	0	0	0	0.0159887	0	0	0.0302402	0	0	0	0	0	0	0	0	0	0	0	0	0	0	0	0	0	0	0	0	0	0
26	Bacteria	Firmicutes	Bacilli	Bacillales	Staphylococcaceae	Staphylococcus	0	0	0	0	0	0	0	0	0	0	0	0	0	0	0	0	0	0	0	0	0	0	0	0	0	0	0	0	0	0	0	0	0.610696	0.684068	0.583101
27	Bacteria	Firmicutes	Clostridia	Clostridiales	Ruminococcaceae	Ruminococcus_1	0.0188146	0.0151251	0.0200516	0.0205619	0.0224337	0.0241845	0	0	0	0	0	0.0289041	0	0.0250131	0.0232849	0	0	0	0	0	0	0	0	0	0	0	0	0	0	0	0	0	0	0	0
28	Bacteria	Firmicutes	Clostridia	Clostridiales	Ruminococcaceae	Caproiciproducens	0	0	0	0	0	0	0	0	0	0	0	0	0	0	0	0.0517402	0.0124459	0.0152416	0	0	0	0	0	0	0	0	0	0	0	0	0	0	0	0	0
29	Bacteria	Firmicutes	Clostridia	Clostridiales	Ruminococcaceae	Ruminococcaceae_UCG-005	0.0260166	0.0324306	0.0168955	0.0375719	0.026571	0.0386155	0	0	0	0	0	0	0	0	0	0	0	0	0	0	0	0	0	0	0	0	0	0	0	0	0	0	0	0	0
30	Bacteria	Firmicutes	Clostridia	NA	NA	Clostridia_Class	0	0	0	0	0	0	0	0	0	0	0	0.0692937	0	0	0	0	0	0	0	0	0	0	0	0	0	0	0	0	0	0	0	0	0	0	0
31	Bacteria	Bacteroidetes	Bacteroidia	Bacteroidales	Rikenellaceae	RikenellaceaeU29-B03	0	0	0	0	0	0	0.017752	0.0356518	0.0260892	0	0	0.0248155	0	0	0	0	0	0	0	0	0	0	0	0	0	0	0	0	0	0	0	0	0	0	0
33	Bacteria	Firmicutes	Clostridia	Clostridiales	Ruminococcaceae	Ruminococcaceae_UCG-005	0	0	0	0	0	0.0369433	0	0	0	0	0	0	0	0	0	0	0	0	0	0	0	0	0	0	0	0	0	0	0	0	0	0	0	0	0
34	Bacteria	Firmicutes	Clostridia	Clostridiales	Lachnospiraceae	Lachnospiraceae_AC2044_group	0	0	0	0	0	0	0.0476893	0	0	0.158915	0.28796	0.0732493	0	0	0.0326869	0	0	0	0	0	0	0	0	0	0	0	0	0	0	0	0	0	0	0	0
37	Bacteria	Bacteroidetes	Bacteroidia	Bacteroidales	Rikenellaceae	Rikenellaceae_RC9_gut_group	0.0326001	0.0320311	0.0308343	0.0236693	0.0229796	0.0267942	0	0	0	0	0	0	0	0	0	0	0	0	0	0	0	0	0	0	0	0	0	0	0	0	0	0	0	0	0
39	Bacteria	Firmicutes	Clostridia	Clostridiales	Clostridiaceae_1	Clostridium_sensu_stricto_18	0	0	0	0	0	0	0	0	0	0.00657251	0.00617272	0.0147403	0	0	0	0	0	0	0	0	0	0	0	0	0	0	0	0	0	0	0	0	0	0	0
40	Archaea	Euryarchaeota	Methanomicrobia	Methanomicrobiales	Methanocorpusculaceae	Methanocorpusculum	0.00245648	0.00212836	0.00223349	0.00234088	0.00137305	0.00161935	0	0	0	0	0	0	0	0	0	0	0	0	0	0	0	0	0	0	0	0	0	0	0	0	0	0	0	0	0
41	Bacteria	Firmicutes	Clostridia	Clostridiales	Lachnospiraceae	Butyrivibrio_2	0	0	0	0	0	0	0	0.0587706	0	0	0	0.034057	0	0	0	0	0	0	0	0	0	0	0	0	0	0	0	0	0	0	0	0	0	0	0
42	Bacteria	Firmicutes	Clostridia	Clostridiales	Lachnospiraceae	Lachnospiraceae_family	0	0	0	0	0	0	0.0381216	0	0.054938	0	0.0141034	0	0.0622995	0.0362894	0	0	0	0	0	0	0	0	0	0	0	0	0	0	0	0	0	0	0	0	0
43	Bacteria	Bacteroidetes	Bacteroidia	Bacteroidales	Bacteroidaceae	Bacteroides	0.0171599	0.0167751	0.0175937	0.0130051	0.0151267	0.0142128	0	0	0	0	0	0	0	0	0	0	0	0	0	0	0	0	0	0	0	0	0	0	0	0	0	0	0	0	0
44	Bacteria	Firmicutes	Clostridia	Clostridiales	Lachnospiraceae	Lachnospiraceae_family	0	0.0166324	0.013905	0.0232197	0.0157884	0.0218066	0	0	0	0	0	0	0	0	0	0	0	0	0	0	0	0	0	0	0	0	0	0	0	0	0	0	0	0	0
45	Bacteria	Bacteroidetes	Bacteroidia	Bacteroidales	NA	Bacteroidales_Order	0	0	0	0	0	0	0.0180833	0.035411	0.0269963	0	0	0	0	0	0.00166189	0	0	0	0	0	0	0	0	0	0	0	0	0	0	0	0	0	0	0	0
47	Bacteria	Firmicutes	Clostridia	Clostridiales	Peptostreptococcaceae	Romboutsia	0.001113	0.00184301	0.00141241	0.00258642	0	0.00173696	0	0	0	0	0	0	0	0	0	0	0	0	0	0	0	0	0	0	0	0	0	0	0	0	0	0	0	0	0
48	Bacteria	Bacteroidetes	Bacteroidia	Bacteroidales	Prevotellaceae	Prevotellaceae_YAB2003_group	0	0	0	0	0	0	0	0	0	0	0	0	0	0.00895575	0	0	0	0	0	0	0	0	0	0	0	0	0	0	0	0	0	0	0	0	0
49	Bacteria	Bacteroidetes	Bacteroidia	Bacteroidales	Rikenellaceae	Rikenellaceae_RC9_gut_group	0	0	0	0	0	0	0	0	0	0	0	0.016931	0	0.0149029	0.0189052	0	0	0	0	0	0	0	0	0	0	0	0	0	0	0	0	0	0	0	0
50	Bacteria	Actinobacteria	Actinobacteria	Micrococcales	Microbacteriaceae	Frigoribacterium	0	0	0	0	0	0	0	0	0	0	0	0	0	0	0	0	0	0	0	0	0	0	0	0	0	0	0	0	0	0	0	0	0	0	0.15847
52	Archaea	Euryarchaeota	Methanobacteria	Methanobacteriales	Methanobacteriaceae	Methanosphaera	0	0.000256813	0	0.000439641	0	0	0.00115972	0	0	0	0	0	0	0	0	0	0	0	0	0	0	0	0	0	0	0	0.00959664	0.0200497	0	0	0	0	0	0	0
53	Bacteria	Bacteroidetes	Bacteroidia	Bacteroidales	NA	Bacteroidales_Order	0	0	0	0	0	0	0	0.0099888	0.0123036	0	0	0	0	0.013352	0.0115139	0	0	0	0	0	0	0	0	0	0	0	0	0	0	0	0	0	0	0	0
54	Bacteria	Bacteroidetes	Bacteroidia	Bacteroidales	Prevotellaceae	Prevotellaceae_UCG-004	0.0278585	0.0228262	0.0286578	0.0216138	0.02115	0.0230101	0	0	0	0	0	0	0	0	0	0	0	0	0	0	0	0	0	0	0	0	0	0	0	0	0	0	0	0	0
55	Bacteria	Firmicutes	Erysipelotrichia	Erysipelotrichales	Erysipelotrichaceae	Erysipelotrichaceae_UCG-004	0	0	0	0	0	0	0	0	0	0	0	0	0	0	0	0	0	0	0	0	0	0	0	0	0.25011	0	0	0	0	0	0	0	0	0	0
56	Bacteria	Firmicutes	Clostridia	Clostridiales	Ruminococcaceae	Ruminococcaceae_UCG-014	0	0	0	0	0	0	0.125813	0	0.112764	0	0	0	0	0	0	0	0	0	0	0	0	0	0	0	0	0	0	0	0	0	0	0	0	0	0
57	Bacteria	Firmicutes	Clostridia	Clostridiales	Christensenellaceae	Christensenellaceae_R-7_group	0	0.0161003	0.0131694	0.0229708	0.0232426	0	0	0	0	0	0	0	0	0	0	0	0	0	0	0	0	0	0	0	0	0	0	0	0	0	0	0	0	0	0
58	Bacteria	Firmicutes	Negativicutes	Selenomonadales	Veillonellaceae	Anaerovibrio	0	0	0	0	0	0	0.0205933	0.015067	0.0271368	0	0	0	0	0	0	0	0	0	0	0	0	0	0	0	0	0	0	0	0	0	0	0	0	0	0
60	Bacteria	Bacteroidetes	Bacteroidia	Bacteroidales	Bacteroidales_RF16_group	Bacteroidales_RF16_group_family	0	0	0	0	0	0	0	0	0	0	0	0	0	0	0	0	0	0	0	0	0	0	0	0	0	0	0	0	0	0	0	0	0	0	0
61	Bacteria	Firmicutes	Clostridia	Clostridiales	Christensenellaceae	Christensenellaceae_R-7_group	0.0192756	0.0133593	0	0.0144634	0.0187546	0.0176628	0	0	0	0	0	0	0	0	0	0	0	0	0	0	0	0	0	0	0	0	0	0	0	0	0	0	0	0	0
63	Bacteria	Firmicutes	Clostridia	Clostridiales	Lachnospiraceae	Lachnoclostridium	0.0213755	0	0	0	0	0	0	0.00916163	0	0	0	0	0	0	0	0	0	0	0	0	0	0	0	0	0	0	0	0	0	0	0	0	0	0	0
64	Bacteria	Firmicutes	Clostridia	Clostridiales	Clostridiaceae_1	Clostridium_sensu_stricto_15	0	0	0	0	0	0	0.00727309	0.0320395	0.0136706	0	0	0.0459238	0.0367049	0.0572212	0.0379664	0	0	0	0	0	0	0	0	0	0	0	0	0	0	0	0	0	0	0	0
65	Bacteria	Firmicutes	Clostridia	Clostridiales	Christensenellaceae	Christensenellaceae_R-7_group	0	0.0164528	0.0237313	0	0	0	0	0	0	0	0	0	0	0	0	0	0	0	0	0	0	0	0	0	0	0	0	0	0	0	0	0	0	0	0
68	Bacteria	Firmicutes	Clostridia	Clostridiales	Ruminococcaceae	Ruminococcaceae_UCG-010	0	0	0	0	0	0	0	0	0	0	0	0	0	0	0	0	0	0	0	0	0	0	0	0	0	0	0	0	0.936973	0	0	0	0	0	0
69	Bacteria	Firmicutes	Clostridia	Clostridiales	Ruminococcaceae	Ruminococcaceae_family	0	0	0	0	0	0	0	0	0	0.0083586	0	0	0	0	0	0	0	0	0	0	0	0	0	0	0	0	0	0	0	0	0	0	0	0	0
70	Bacteria	Bacteroidetes	Bacteroidia	Bacteroidales	p-251-o5	Bacteroidales_p-251-o5_family	0	0.000807367	0	0.000585636	0	0.000816492	0	0.0153915	0	0.0111161	0.0342296	0	0	0.0123025	0	0	0	0	0	0	0	0	0	0	0	0	0	0	0	0	0	0	0	0	0
71	Bacteria	Firmicutes	Negativicutes	Selenomonadales	Veillonellaceae	Selenomonas_1	0	0	0	0	0	0	0	0	0	0	0	0	0	0	0	0.877985	0.568407	0.675025	0	0	0	0	0	0	0	0	0	0	0	0	0	0	0	0	0
72	Bacteria	Bacteroidetes	Bacteroidia	Bacteroidales	Bacteroidaceae	Bacteroides	0.0197897	0.0209043	0.0195155	0.0183471	0.0176032	0.0163656	0	0	0	0	0	0	0	0	0	0	0	0	0	0	0	0	0	0	0	0	0	0	0	0	0	0	0	0	0
73	Bacteria	Bacteroidetes	Bacteroidia	Bacteroidales	Prevotellaceae	Prevotella_1	0	0	0	0	0	0	0	0	0	0	0	0	0	0	0	0	0	0	0	0	0	0	0	0	0	0	0	0	0	0	0	0	0	0	0
74	Bacteria	Bacteroidetes	Bacteroidia	Bacteroidales	Prevotellaceae	Prevotellaceae_UCG-004	0.0207865	0.0196924	0.02192	0.0174413	0.0163956	0.0161185	0	0	0	0	0	0	0	0	0	0	0	0	0	0	0	0	0	0	0	0	0	0	0	0	0	0	0	0	0
76	Bacteria	Firmicutes	Clostridia	Clostridiales	Ruminococcaceae	Ruminococcaceae_UCG-014	0	0.0155296	0.0138747	0	0.0196843	0	0	0	0	0	0	0	0	0	0	0	0	0	0	0	0	0	0	0	0	0	0	0	0	0	0	0	0	0	0
77	Bacteria	Proteobacteria	Gammaproteobacteria	Aeromonadales	Succinivibrionaceae	Succinivibrio	0	0	0	0	0	0	0.0289432	0.05898	0.0536221	0	0	0	0.0116188	0.0163839	0.0204661	0	0	0	0	0	0	0	0	0	0	0	0	0	0	0	0	0	0	0	0
78	Bacteria	Firmicutes	Clostridia	Clostridiales	Lachnospiraceae	Lachnospiraceae_family	0	0.0196705	0	0	0.0165709	0	0	0	0	0	0	0	0	0	0	0	0	0	0	0	0	0	0	0	0	0	0	0	0	0	0	0	0	0	0
79	Bacteria	Firmicutes	Clostridia	Clostridiales	Ruminococcaceae	Ruminococcaceae_family	0.0204063	0.0165837	0.0169614	0.0180203	0.0190474	0.0194901	0	0	0	0	0	0	0	0	0	0	0	0	0	0	0	0	0	0	0	0	0	0	0	0	0	0	0	0	0
80	Bacteria	Firmicutes	Clostridia	Clostridiales	Ruminococcaceae	Ruminococcaceae_family	0	0	0	0	0	0	0.00328863	0.00671155	0.00452281	0	0	0	0	0.00320681	0.00594058	0	0	0	0	0	0	0	0	0	0	0	0	0	0	0	0	0	0	0	0
81	Bacteria	Firmicutes	Erysipelotrichia	Erysipelotrichales	Erysipelotrichaceae	Erysipelotrichaceae_UCG-004	0	0	0	0	0	0	0	0	0	0	0	0	0	0	0	0	0	0	0.239184	0.464166	0.0406374	0	0	0	0	0	0.430502	0	0	0	0	0	0	0	0
82	Archaea	Euryarchaeota	Thermoplasmata	Methanomassiliicoccales	Methanomethylophilaceae	Methanomethylophilaceae_family	0	0	0	0	0	0	0	0	0	0	0	0	0	0	0	0	0	0	0	0.00554458	0	0	0	0	0.0185937	0	0	0	0	0	0	0	0	0	0
84	Bacteria	Firmicutes	Clostridia	Clostridiales	Christensenellaceae	Christensenellaceae_R-7_group	0	0	0	0	0	0.0114684	0	0	0	0	0	0	0	0	0	0	0	0	0	0	0	0	0	0	0	0	0	0	0	0	0	0	0	0	0
85	Bacteria	Firmicutes	Clostridia	Clostridiales	Ruminococcaceae	Ruminococcaceae_family	0	0	0	0	0.0179787	0.0183924	0	0	0	0	0	0	0	0	0	0	0	0	0	0	0	0	0	0	0	0	0	0	0	0	0	0	0	0	0
86	Bacteria	Bacteroidetes	Bacteroidia	Bacteroidales	Rikenellaceae	Rikenellaceae_dgA-11_gut_group	0.0157948	0.0173072	0.0191005	0.0166831	0.0155601	0.0159242	0	0	0	0	0	0	0	0	0	0	0	0	0	0	0	0	0	0	0	0	0	0	0	0	0	0	0	0	0
87	Bacteria	Firmicutes	Clostridia	Clostridiales	Lachnospiraceae	Lachnospiraceae_family	0.0115654	0	0	0	0	0.018164	0	0	0	0	0	0	0	0	0	0	0	0	0	0	0	0	0	0	0	0	0	0	0	0	0	0	0	0	0
89	Bacteria	Bacteroidetes	Bacteroidia	Bacteroidales	Rikenellaceae	Rikenellaceae_RC9_gut_group	0.0156037	0	0.0186071	0.0165272	0.0122069	0	0	0	0	0	0	0	0	0	0	0	0	0	0	0	0	0	0	0	0	0	0	0	0	0	0	0	0	0	0
90	Bacteria	Firmicutes	Clostridia	Clostridiales	Lachnospiraceae	Lachnoclostridium_10	0.00925464	0.0135372	0.00753938	0.0170747	0.0156329	0.0088638	0	0	0	0	0	0	0	0	0	0	0	0	0	0	0	0	0	0	0	0	0	0	0	0	0	0	0	0	0
91	Bacteria	Tenericutes	Mollicutes	Anaeroplasmatales	Anaeroplasmataceae	Anaeroplasma	0	0	0	0.000371621	0	0	0	0	0	0	0	0	0	0	0	0	0	0	0	0	0	0	0	0	0	0	0	0	0	0	0	0	0	0	0
94	Bacteria	Firmicutes	Clostridia	Clostridiales	Ruminococcaceae	Ruminococcaceae_UCG-010	0	0	0.0178965	0	0	0	0	0	0	0	0	0	0	0	0	0	0	0	0	0	0	0	0	0	0	0	0	0	0	0	0	0	0	0	0
95	Bacteria	Bacteroidetes	Bacteroidia	Bacteroidales	NA	Bacteroidales_Order	0.0178612	0.0167936	0.0153174	0.0108235	0.0118711	0.0106502	0	0	0	0	0	0	0	0	0	0	0	0	0	0	0	0	0	0	0	0	0	0	0	0	0	0	0	0	0
98	Bacteria	Firmicutes	Clostridia	Clostridiales	Ruminococcaceae	Ruminococcaceae_family	0	0	0.0176916	0	0	0	0	0	0	0	0	0	0	0	0	0	0	0	0	0	0	0	0	0	0	0	0	0	0	0	0	0	0	0	0
101	Bacteria	Firmicutes	Clostridia	Clostridiales	Ruminococcaceae	Ruminococcaceae_family	0	0.0162883	0	0.0118222	0	0	0	0	0	0	0	0	0	0	0	0	0	0	0	0	0	0	0	0	0	0	0	0	0	0	0	0	0	0	0
102	Bacteria	Bacteroidetes	Bacteroidia	Bacteroidales	Rikenellaceae	Alistipes	0.0164901	0.0161775	0.0128934	0	0.0153931	0.01409	0	0	0	0	0	0	0	0	0	0	0	0	0	0	0	0	0	0	0	0	0	0	0	0	0	0	0	0	0
104	Bacteria	Tenericutes	Mollicutes	Mollicutes_RF39	NA	Mollicutes_RF39	0	0	0	0	0	0	0	0	0	0.0307944	0	0.0255783	0	0	0	0	0	0	0	0	0	0	0	0	0	0	0	0	0	0	0	0	0	0	0
105	Bacteria	Firmicutes	Erysipelotrichia	Erysipelotrichales	Erysipelotrichaceae	Turicibacter	0	0	0	0.000734948	0	0.000485804	0	0	0	0	0	0	0	0	0	0	0	0	0	0	0	0	0	0	0	0	0	0	0	0	0	0	0	0	0
107	Bacteria	Firmicutes	Clostridia	Clostridiales	Christensenellaceae	Christensenellaceae_R-7_group	0.0184009	0	0	0	0	0	0	0	0	0	0	0	0	0	0	0	0	0	0	0	0	0	0	0	0	0	0	0	0	0	0	0	0	0	0
108	Bacteria	Firmicutes	Clostridia	Clostridiales	Ruminococcaceae	Ruminococcaceae_family	0.018334	0	0	0	0	0	0	0	0	0	0	0	0	0	0	0	0	0	0	0	0	0	0	0	0	0	0	0	0	0	0	0	0	0	0
109	Archaea	Euryarchaeota	Thermoplasmata	Methanomassiliicoccales	Methanomethylophilaceae	Methanomethylophilaceae_family	0	0	0	0.000844443	0	0	0	0	0	0	0	0	0	0	0.00154253	0	0	0	0.00260053	0	0	0	0	0	0	0	0	0	0	0	0	0	0	0	0
110	Bacteria	Bacteroidetes	Bacteroidia	Bacteroidales	F082	Bacteroidales_F082_Family	0.00871095	0.0150311	0.0093561	0.00612014	0.0107081	0.0108275	0	0	0	0	0	0	0	0	0	0	0	0	0	0	0	0	0	0	0	0	0	0	0	0	0	0	0	0	0
113	Bacteria	Spirochaetes	Spirochaetia	Spirochaetales	Spirochaetaceae	Treponema_2	0.0152885	0.0121609	0.0148793	0.0136521	0.0144237	0.0143491	0	0	0	0	0	0	0	0	0	0	0	0	0	0	0	0	0	0	0	0	0	0	0	0	0	0	0	0	0
116	Bacteria	Bacteroidetes	Bacteroidia	Bacteroidales	p-251-o5	Bacteroidales_p-251-o5_family	0	0	0	0	0	0	0.0463804	0	0.027239	0	0	0	0	0	0	0	0	0	0	0	0	0	0	0	0	0	0	0	0	0	0	0	0	0	0
118	Bacteria	Firmicutes	Clostridia	Clostridiales	Ruminococcaceae	Ruminococcaceae_UCG-013	0	0	0.0145195	0	0	0	0	0	0	0	0	0	0	0	0	0	0	0	0	0	0	0	0	0	0	0	0	0	0	0	0	0	0	0	0
119	Bacteria	Firmicutes	Clostridia	Clostridiales	Ruminococcaceae	Ruminococcaceae_UCG-005	0	0	0.00844061	0	0.0133484	0	0	0	0	0	0	0	0	0	0	0	0	0	0	0	0	0	0	0	0	0	0	0	0	0	0	0	0	0	0
121	Bacteria	Firmicutes	Clostridia	Clostridiales	Clostridiaceae_1	Clostridium_sensu_stricto_7	0	0	0	0	0	0	0	0	0	0.00090088	0	0	0.0105528	0.0157775	0	0	0	0	0	0	0	0	0	0	0	0	0	0	0	0	0	0	0	0	0
122	Bacteria	Firmicutes	Clostridia	Clostridiales	Lachnospiraceae	Butyrivibrio_2	0	0	0	0	0	0	0	0.0315998	0	0	0	0	0	0	0	0	0	0	0	0	0	0	0	0	0	0	0	0	0	0	0	0	0	0	0
124	Bacteria	Firmicutes	Clostridia	Clostridiales	Family_XI	Sedimentibacter	0	0	0	0	0	0	0	0	0	0.00627482	0	0	0	0	0	0	0	0	0	0	0	0	0	0	0	0	0	0	0	0	0	0	0	0	0
126	Bacteria	Firmicutes	Clostridia	Clostridiales	Ruminococcaceae	Flavonifractor	0.00993229	0	0.0102235	0.012733	0	0.0105599	0	0	0	0	0	0	0	0	0	0	0	0	0	0	0	0	0	0	0	0	0	0	0	0	0	0	0	0	0
127	Bacteria	Bacteroidetes	Bacteroidia	Bacteroidales	Bacteroidaceae	Bacteroides	0	0	0	0	0	0	0	0	0.000511051	0.00463757	0	0.00361856	0	0	0	0	0	0	0	0	0	0	0	0	0	0	0	0	0	0	0	0	0	0	0
128	Bacteria	Bacteroidetes	Bacteroidia	Bacteroidales	Rikenellaceae	Alistipes	0	0	0	0.0126932	0	0	0	0	0	0	0	0	0	0	0	0	0	0	0	0	0	0	0	0	0	0	0	0	0	0	0	0	0	0	0
129	Bacteria	Firmicutes	Clostridia	Clostridiales	Ruminococcaceae	Ruminococcaceae_UCG-014	0	0	0	0.0126816	0	0.0129019	0	0	0	0	0	0	0	0	0	0	0	0	0	0	0	0	0	0	0	0	0	0	0	0	0	0	0	0	0
134	Bacteria	Firmicutes	Clostridia	Clostridiales	Lachnospiraceae	Coprococcus_2	0	0	0	0	0	0	0.00732279	0	0.0226779	0.0203677	0	0	0	0.0151361	0.0129279	0	0	0	0	0	0	0	0	0	0	0	0	0	0	0	0	0	0	0	0
136	Bacteria	Firmicutes	Bacilli	Lactobacillales	Streptococcaceae	Streptococcus	0	0	0	0	0	0	0.042454	0	0	0	0	0	0.131259	0	0	0	0	0	0	0	0	0	0	0	0	0	0	0	0	0	0	0	0	0	0
139	Bacteria	Firmicutes	Clostridia	Clostridiales	Lachnospiraceae	Lachnospiraceae_NK4A136_group	0	0	0.0126689	0	0	0	0	0	0	0	0	0	0	0	0	0	0	0	0	0	0	0	0	0	0	0	0	0	0	0	0	0	0	0	0
141	Bacteria	Bacteroidetes	Bacteroidia	Bacteroidales	Rikenellaceae	Rikenellaceae_RC9_gut_group	0	0	0	0	0.00549551	0	0	0	0	0	0	0	0	0	0	0	0	0	0	0	0	0	0	0	0	0	0	0	0	0	0	0	0	0	0
144	Bacteria	Kiritimatiellaeota	Kiritimatiellae	WCHB1-41	NA	Kiritimatiellae_WCHB1-41_Order	0	0	0	0	0	0	0	0	0	0	0	0	0	0	0	0	0	0	0	0	0	0	0	0	0	0	0	0	0	0	0	0	0	0	0
145	Bacteria	Firmicutes	Clostridia	Clostridiales	Ruminococcaceae	Ruminococcaceae_UCG-014	0.0130132	0	0	0	0	0	0	0	0	0	0	0	0	0	0	0	0	0	0	0	0	0	0	0	0	0	0	0	0	0	0	0	0	0	0
146	Archaea	Euryarchaeota	Methanobacteria	Methanobacteriales	Methanobacteriaceae	Methanobrevibacter	0	0	0	0	0	0	0	0	0	0	0	0	0	0	0	0	0	0	0	0.0351494	0	0	0	0	0	0	0	0	0	0	0	0	0	0	0
147	Bacteria	Actinobacteria	Actinobacteria	Micrococcales	Microbacteriaceae	Leucobacter	0	0	0	0	0	0	0	0	0	0	0	0	0	0	0	0	0	0	0	0	0	0	0	0	0	0	0	0	0	0	0	0	0.221649	0	0
148	Bacteria	Firmicutes	Clostridia	Clostridiales	Christensenellaceae	Christensenellaceae_R-7_group	0	0	0	0.0108318	0	0	0	0	0	0	0	0	0	0	0	0	0	0	0	0	0	0	0	0	0	0	0	0	0	0	0	0	0	0	0
153	Bacteria	Bacteroidetes	Bacteroidia	Bacteroidales	NA	Bacteroidales_Order	0.0117328	0.0106351	0.010537	0.00871485	0.00990086	0.0103042	0	0	0	0	0	0	0	0	0	0	0	0	0	0	0	0	0	0	0	0	0	0	0	0	0	0	0	0	0
155	Bacteria	Actinobacteria	Actinobacteria	Corynebacteriales	Nocardiaceae	Rhodococcus	0	0	0	0	0	0	0	0	0	0	0	0	0	0	0	0	0	0	0	0	0	0	0	0	0	0	0	0	0	0	0	0	0	0.0552758	0
156	Bacteria	Kiritimatiellaeota	Kiritimatiellae	WCHB1-41	NA	Kiritimatiellae_WCHB1-41_Order	0	0	0	0	0.000668329	0	0	0	0	0	0	0	0	0	0	0	0	0	0	0	0	0	0	0	0	0	0	0	0	0	0	0	0	0	0
157	Bacteria	Firmicutes	Erysipelotrichia	Erysipelotrichales	Erysipelotrichaceae	Erysipelotrichaceae_UCG-004	0	0	0	0	0	0	0	0	0	0	0	0	0	0	0	0	0	0	0	0	0	0	0	0	0.191677	0	0	0	0	0	0	0	0	0	0
158	Bacteria	Bacteroidetes	Bacteroidia	Bacteroidales	Prevotellaceae	Prevotella_1	0	0	0	0	0	0	0	0	0	0	0	0	0	0	0	0	0	0	0	0	0	0	0	0	0	0	0	0	0	0	0	0	0	0	0
159	Bacteria	Firmicutes	Clostridia	Clostridiales	Ruminococcaceae	Ruminococcaceae_family	0.00759007	0.00831369	0.00830881	0.00930547	0.00989093	0.0100928	0	0	0	0	0	0	0	0	0	0	0	0	0	0	0	0	0	0	0	0	0	0	0	0	0	0	0	0	0
160	Bacteria	Firmicutes	Clostridia	Clostridiales	Ruminococcaceae	Flavonifractor	0	0.0100207	0	0	0	0	0	0	0	0	0	0	0	0	0	0	0	0	0	0	0	0	0	0	0	0	0	0	0	0	0	0	0	0	0
162	Bacteria	Firmicutes	Clostridia	Clostridiales	Ruminococcaceae	Oscillibacter	0	0.00988814	0	0	0	0	0	0	0	0	0	0	0	0	0	0	0	0	0	0	0	0	0	0	0	0	0	0	0	0	0	0	0	0	0
164	Bacteria	Firmicutes	Clostridia	Clostridiales	Peptococcaceae	Peptococcaceae_family	0.00782843	0.00982268	0.0103874	0.00839798	0.00875775	0.00878539	0	0	0	0	0	0	0	0	0	0	0	0	0	0	0	0	0	0	0	0	0	0	0	0	0	0	0	0	0
165	Bacteria	Firmicutes	Clostridia	Clostridiales	Ruminococcaceae	Ruminococcaceae_UCG-010	0	0.00980422	0	0.00898196	0	0	0	0	0	0	0	0	0	0	0	0	0	0	0	0	0	0	0	0	0	0	0	0	0	0	0	0	0	0	0
166	Archaea	Euryarchaeota	Methanobacteria	Methanobacteriales	Methanobacteriaceae	Methanosphaera	0	0	0	0	0	0	0	0.00245008	0	0	0	0	0	0	0	0	0	0	0.00828295	0.0392909	0	0	0	0	0.00262113	0	0	0	0	0	0	0	0	0	0
168	Bacteria	Firmicutes	Clostridia	Clostridiales	Lachnospiraceae	Lachnospiraceae_family	0	0	0.0103215	0	0	0	0	0	0	0	0	0	0	0	0	0	0	0	0	0	0	0	0	0	0	0	0	0	0	0	0	0	0	0	0
169	Bacteria	Firmicutes	Clostridia	Clostridiales	Ruminococcaceae	Flavonifractor	0	0	0	0	0.00956504	0	0	0	0	0	0	0	0	0	0	0	0	0	0	0	0	0	0	0	0	0	0	0	0	0	0	0	0	0	0
170	Bacteria	Firmicutes	Clostridia	Clostridiales	Ruminococcaceae	Ruminococcaceae_UCG-010	0.00590579	0.00958098	0.0062	0	0	0	0	0	0	0	0	0	0	0	0	0	0	0	0	0	0	0	0	0	0	0	0	0	0	0	0	0	0	0	0
171	Bacteria	Firmicutes	Clostridia	Clostridiales	Lachnospiraceae	Butyrivibrio_2	0	0	0	0	0	0	0	0	0	0	0	0	0.0557859	0	0	0	0	0	0	0	0	0	0	0	0	0	0	0	0	0	0	0	0	0	0
172	Bacteria	Firmicutes	Clostridia	Clostridiales	Ruminococcaceae	Ruminococcaceae_UCG-009	0	0.00950712	0.00311336	0	0	0	0	0	0	0	0	0	0	0	0	0	0	0	0	0	0	0	0	0	0	0	0	0	0	0	0	0	0	0	0
174	Bacteria	Bacteroidetes	Bacteroidia	Bacteroidales	NA	Bacteroidales_Order	0	0	0	0	0	0	0	0	0	0	0	0.00297999	0.00291448	0.00338173	0.0042695	0	0	0	0	0	0	0	0	0	0	0	0	0	0	0	0	0	0	0	0
176	Bacteria	Bacteroidetes	Bacteroidia	Bacteroidales	F082	Bacteroidales_F082_Family	0	0	0	0	0	0	0	0	0	0	0	0	0	0	0	0	0	0	0	0	0	0	0	0	0	0	0	0	0	0	0	0	0	0	0
177	Bacteria	Firmicutes	Clostridia	Clostridiales	Ruminococcaceae	Ruminococcaceae_UCG-010	0	0	0	0	0.00441527	0.00939222	0	0	0	0	0	0	0	0	0	0	0	0	0	0	0	0	0	0	0	0	0	0	0	0	0	0	0	0	0
178	Bacteria	Firmicutes	Clostridia	Clostridiales	Christensenellaceae	Christensenellaceae_R-7_group	0	0	0	0.00831005	0.00895792	0	0	0	0	0	0	0	0	0	0	0	0	0	0	0	0	0	0	0	0	0	0	0	0	0	0	0	0	0	0
179	Bacteria	Firmicutes	Clostridia	Clostridiales	Christensenellaceae	Christensenellaceae_R-7_group	0	0	0	0	0.00888017	0	0	0	0	0	0	0	0	0	0	0	0	0	0	0	0	0	0	0	0	0	0	0	0	0	0	0	0	0	0
181	Bacteria	Firmicutes	Clostridia	Clostridiales	Ruminococcaceae	Ruminococcaceae_UCG-009	0	0	0	0	0.00879084	0.00889448	0	0	0	0	0	0	0	0	0	0	0	0	0	0	0	0	0	0	0	0	0	0	0	0	0	0	0	0	0
182	Bacteria	Firmicutes	Clostridia	Clostridiales	Ruminococcaceae	Ruminococcaceae_UCG-010	0	0	0	0.00876794	0	0	0	0	0	0	0	0	0	0	0	0	0	0	0	0	0	0	0	0	0	0	0	0	0	0	0	0	0	0	0
185	Bacteria	Firmicutes	Clostridia	Clostridiales	Ruminococcaceae	Ruminococcaceae_UCG-010	0.0100525	0	0	0	0	0.00516146	0	0	0	0	0	0	0	0	0	0	0	0	0	0	0	0	0	0	0	0	0	0	0	0	0	0	0	0	0
187	Bacteria	Cyanobacteria	Oxyphotobacteria	Chloroplast	NA	Chloroplast	0	0	0	0	0	0	0	0	0	0	0	0	0	0	0	0	0	0	0	0	0	0	0	0	0	0	0	0	0	0	0	0	0	0	0.0257473
188	Bacteria	Firmicutes	Clostridia	Clostridiales	Lachnospiraceae	Lachnospiraceae_family	0	0	0	0	0.00605797	0.00857913	0	0	0	0	0	0	0	0	0	0	0	0	0	0	0	0	0	0	0	0	0	0	0	0	0	0	0	0	0
190	Bacteria	Spirochaetes	Spirochaetia	Spirochaetales	Spirochaetaceae	Treponema_2	0	0	0	0	0	0	0	0.00429288	0	0	0	0	0	0	0	0	0	0	0	0	0	0	0	0	0	0	0	0	0	0	0	0	0	0	0
191	Bacteria	Actinobacteria	Actinobacteria	Micrococcales	Sanguibacteraceae	Sanguibacter	0	0	0	0	0	0	0	0	0	0	0	0	0	0	0	0	0	0	0	0	0	0	0	0	0	0	0	0	0	0	0	0	0	0.0643656	0
192	Bacteria	Firmicutes	Clostridia	Clostridiales	Christensenellaceae	Christensenellaceae_R-7_group	0	0	0.00746457	0.00774598	0.0079852	0	0	0	0	0	0	0	0	0	0	0	0	0	0	0	0	0	0	0	0	0	0	0	0	0	0	0	0	0	0
193	Bacteria	NA	NA	NA	NA	Bacteria_Domain	0	0	0	0	0	0	0	0	0	0	0	0	0	0	0	0	0	0	0	0	0	0	0	0	0	0	0	0	0	0	0	0	0	0	0.0406536
194	Bacteria	Firmicutes	Clostridia	Clostridiales	Lachnospiraceae	Lachnospiraceae_family	0.00708774	0.00617191	0.00738977	0.00492398	0.00470311	0.00817856	0	0	0	0	0	0	0	0	0	0	0	0	0	0	0	0	0	0	0	0	0	0	0	0	0	0	0	0	0
196	Bacteria	Firmicutes	Clostridia	Clostridiales	Ruminococcaceae	Ruminococcaceae_NK4A214_group	0	0	0	0	0.00782639	0	0	0	0	0	0	0	0	0	0	0	0	0	0	0	0	0	0	0	0	0	0	0	0	0	0	0	0	0	0
197	Bacteria	Firmicutes	Clostridia	Clostridiales	Ruminococcaceae	Ruminococcaceae_family	0	0.00427686	0	0.00726984	0	0.00804219	0	0	0	0	0	0	0	0	0	0	0	0	0	0	0	0	0	0	0	0	0	0	0	0	0	0	0	0	0
198	Bacteria	Firmicutes	Clostridia	Clostridiales	Family_XIII	Mogibacterium	0	0	0	0.00429024	0	0	0	0	0	0	0	0	0	0	0	0	0	0	0	0	0	0	0	0	0	0	0	0	0	0	0	0	0	0	0
199	Bacteria	Firmicutes	Clostridia	Clostridiales	Ruminococcaceae	Ruminococcaceae_UCG-013	0	0.00787728	0	0	0.00479079	0	0	0	0	0	0	0	0	0	0	0	0	0	0	0	0	0	0	0	0	0	0	0	0	0	0	0	0	0	0
200	Bacteria	Firmicutes	Clostridia	Clostridiales	Ruminococcaceae	Oscillibacter	0.0061737	0	0.00832128	0.00486592	0.00532016	0.00601375	0	0	0	0	0	0	0	0	0	0	0	0	0	0	0	0	0	0	0	0	0	0	0	0	0	0	0	0	0
201	Bacteria	Firmicutes	Clostridia	Clostridiales	Ruminococcaceae	Ruminococcaceae_UCG-010	0.009166	0	0	0	0	0.00531487	0	0	0	0	0	0	0	0	0	0	0	0	0	0	0	0	0	0	0	0	0	0	0	0	0	0	0	0	0
203	Bacteria	Firmicutes	Negativicutes	Selenomonadales	Veillonellaceae	Anaerovibrio	0	0	0	0	0	0	0	0	0	0	0	0	0	0	0.0425114	0	0	0	0	0	0	0	0	0	0	0	0	0	0	0	0	0	0	0	0
204	Bacteria	Bacteroidetes	Bacteroidia	Bacteroidales	Prevotellaceae	Prevotella_1	0	0	0	0	0	0	0	0	0	0	0	0	0	0	0	0	0	0	0	0	0	0	0	0	0	0	0	0	0	0	0	0	0	0	0
205	Bacteria	Firmicutes	Clostridia	Clostridiales	Ruminococcaceae	Ruminococcaceae_UCG-010	0.00889415	0.00688863	0.0063977	0.0076564	0	0	0	0	0	0	0	0	0	0	0	0	0	0	0	0	0	0	0	0	0	0	0	0	0	0	0	0	0	0	0
206	Archaea	Euryarchaeota	Methanobacteria	Methanobacteriales	Methanobacteriaceae	Methanobrevibacter	0	0	0	0	0	0.00568647	0	0	0	0	0	0	0	0	0	0	0	0	0.0275433	0.0217331	0	0	0.0852308	0.0856016	0	0	0.0119134	0.202305	0	0	0	0	0	0	0
207	Bacteria	Proteobacteria	Deltaproteobacteria	Desulfovibrionales	Desulfovibrionaceae	Desulfovibrio	0	0	0	0	0	0	0	0	0	0.0315308	0.0112367	0	0	0	0	0	0	0	0	0	0	0	0	0	0	0	0	0	0	0	0	0	0	0	0
208	Bacteria	Verrucomicrobia	Verrucomicrobiae	Opitutales	Puniceicoccaceae	Cerasicoccus	0.00782449	0.00754661	0.0074806	0.00707242	0.00497276	0.0050285	0	0	0	0	0	0	0	0	0	0	0	0	0	0	0	0	0	0	0	0	0	0	0	0	0	0	0	0	0
209	Bacteria	Firmicutes	Clostridia	Clostridiales	Ruminococcaceae	Ruminococcaceae_UCG-010	0	0	0	0.00740754	0	0	0	0	0	0	0	0	0	0	0	0	0	0	0	0	0	0	0	0	0	0	0	0	0	0	0	0	0	0	0
210	Bacteria	Firmicutes	Clostridia	Clostridiales	Ruminococcaceae	Ruminococcaceae_UCG-010	0.00707198	0.00669728	0	0	0.00706046	0.00759559	0	0	0	0	0	0	0	0	0	0	0	0	0	0	0	0	0	0	0	0	0	0	0	0	0	0	0	0	0
211	Bacteria	Bacteroidetes	Bacteroidia	Bacteroidales	Rikenellaceae	Alistipes	0.00780085	0.00720923	0.0075091	0.00730966	0.00736816	0.00624727	0	0	0	0	0	0	0	0	0	0	0	0	0	0	0	0	0	0	0	0	0	0	0	0	0	0	0	0	0
212	Bacteria	Bacteroidetes	Bacteroidia	Bacteroidales	Prevotellaceae	Prevotellaceae_UCG-003	0	0	0	0	0	0	0	0	0	0	0	0	0	0	0	0	0	0	0	0	0	0	0	0	0	0	0	0	0	0	0	0	0	0	0
213	Bacteria	Firmicutes	Clostridia	Clostridiales	Ruminococcaceae	Ruminococcaceae_UCG-009	0.00869913	0	0.00777448	0	0	0	0	0	0	0	0	0	0	0	0	0	0	0	0	0	0	0	0	0	0	0	0	0	0	0	0	0	0	0	0
214	Bacteria	Firmicutes	Clostridia	Clostridiales	Family_XIII	Anaerovorax	0	0	0	0	0	0	0	0	0	0	0.0048343	0	0	0	0	0	0	0	0	0	0	0	0	0	0	0	0	0	0	0	0	0	0	0	0
215	Bacteria	Firmicutes	Clostridia	Clostridiales	Lachnospiraceae	Lachnospiraceae_XPB1014_group	0	0	0	0	0	0	0	0	0	0	0	0	0.00855762	0.0170952	0.0230094	0	0	0	0	0	0	0	0	0	0	0	0	0	0	0	0	0	0	0	0
216	Bacteria	Firmicutes	Clostridia	Clostridiales	Ruminococcaceae	Ruminococcaceae_UCG-010	0	0	0	0.0071421	0	0	0	0	0	0	0	0	0	0	0	0	0	0	0	0	0	0	0	0	0	0	0	0	0	0	0	0	0	0	0
217	Bacteria	Firmicutes	Clostridia	Clostridiales	Ruminococcaceae	Ruminococcaceae_UCG-002	0	0	0	0	0	0	0	0	0	0.00796691	0.0074612	0	0	0	0	0	0	0	0	0	0	0	0	0	0	0	0	0	0	0	0	0	0	0	0
218	Bacteria	Firmicutes	Clostridia	Clostridiales	Ruminococcaceae	Ruminococcaceae_family	0	0.00490295	0.00513134	0.00634079	0.00665351	0.00727343	0	0	0	0	0	0	0	0	0	0	0	0	0	0	0	0	0	0	0	0	0	0	0	0	0	0	0	0	0
219	Bacteria	Firmicutes	Clostridia	Clostridiales	Ruminococcaceae	Ruminococcaceae_family	0	0	0	0.00707408	0	0	0	0	0	0	0	0	0	0	0	0	0	0	0	0	0	0	0	0	0	0	0	0	0	0	0	0	0	0	0
220	Bacteria	Bacteroidetes	Bacteroidia	Bacteroidales	F082	Bacteroidales_F082_Family	0.00766887	0	0.00753582	0.00412765	0	0	0	0	0	0	0	0	0	0	0	0	0	0	0	0	0	0	0	0	0	0	0	0	0	0	0	0	0	0	0
221	Bacteria	Bacteroidetes	Bacteroidia	Bacteroidales	Rikenellaceae	Alistipes	0.00598853	0	0	0.00699776	0.00609602	0	0	0	0	0	0	0	0	0	0	0	0	0	0	0	0	0	0	0	0	0	0	0	0	0	0	0	0	0	0
222	Bacteria	Firmicutes	Clostridia	Clostridiales	Christensenellaceae	Christensenellaceae_R-7_group	0.00628993	0.0070162	0.00504228	0.00556105	0.00639875	0.00506259	0	0	0	0	0	0	0	0	0	0	0	0	0	0	0	0	0	0	0	0	0	0	0	0	0	0	0	0	0
224	Bacteria	Bacteroidetes	Bacteroidia	Bacteroidales	NA	Bacteroidales_Order	0.00701486	0.00675603	0.00670761	0.00437319	0.00423826	0.00419837	0	0	0	0	0	0	0	0	0	0	0	0	0	0	0	0	0	0	0	0	0	0	0	0	0	0	0	0	0
226	Bacteria	Firmicutes	Clostridia	Clostridiales	Ruminococcaceae	Ruminococcaceae_family	0.00788753	0.00641026	0	0	0	0	0	0	0	0	0	0	0	0	0	0	0	0	0	0	0	0	0	0	0	0	0	0	0	0	0	0	0	0	0
228	Bacteria	Firmicutes	Negativicutes	Selenomonadales	Veillonellaceae	Schwartzia	0	0	0	0	0	0	0.00708256	0.00960139	0.0101955	0.0044574	0.011836	0.0106074	0.00866521	0.0140983	0.00883282	0	0	0	0	0	0	0	0	0	0	0	0	0	0	0	0	0	0	0	0
229	Bacteria	Bacteroidetes	Bacteroidia	Bacteroidales	Rikenellaceae	Rikenellaceae_dgA-11_gut_group	0.00701879	0.00475692	0.00708876	0.00550796	0.0054889	0.00535919	0	0	0	0	0	0	0	0	0	0	0	0	0	0	0	0	0	0	0	0	0	0	0	0	0	0	0	0	0
230	Bacteria	Spirochaetes	Spirochaetia	Spirochaetales	Spirochaetaceae	Treponema_2	0.002226	0.00432218	0	0.00329814	0.0065708	0.00361711	0	0	0	0	0	0	0	0	0	0	0	0	0	0	0	0	0	0	0	0	0	0	0	0	0	0	0	0	0
231	Bacteria	Firmicutes	Clostridia	Clostridiales	Ruminococcaceae	Ruminococcus_2	0	0	0	0	0	0	0	0	0	0	0	0	0	0	0	0	0	0	0	0	0	0	0	0	0	0	0	0	0	0	0	0	0	0	0
232	Bacteria	Bacteroidetes	Bacteroidia	Bacteroidales	Bacteroidales_RF16_group	Bacteroidales_RF16_group_family	0	0	0	0	0	0	0	0	0	0	0	0	0	0	0	0	0	0	0	0	0	0	0	0	0	0	0	0	0	0	0	0	0	0	0
233	Bacteria	Firmicutes	Clostridia	Clostridiales	Ruminococcaceae	Ruminococcaceae_UCG-010	0	0.00550218	0.0047395	0	0.00651124	0	0	0	0	0	0	0	0	0	0	0	0	0	0	0	0	0	0	0	0	0	0	0	0	0	0	0	0	0	0
234	Bacteria	Firmicutes	Clostridia	Clostridiales	Ruminococcaceae	Ruminococcaceae_UCG-014	0	0.00157781	0	0.00515956	0	0.0067058	0	0	0	0	0	0	0	0	0	0	0	0	0	0	0	0	0	0	0	0	0	0	0	0	0	0	0	0	0
235	Bacteria	Bacteroidetes	Bacteroidia	Bacteroidales	Rikenellaceae	Alistipes	0.00608309	0.00573885	0.00535576	0.00646688	0.00506706	0	0	0	0	0	0	0	0	0	0	0	0	0	0	0	0	0	0	0	0	0	0	0	0	0	0	0	0	0	0
237	Bacteria	Firmicutes	Clostridia	Clostridiales	Ruminococcaceae	Ruminococcaceae_UCG-013	0.00629584	0.00643543	0.00613766	0.00321685	0.00409765	0.00411655	0	0	0	0	0	0	0	0	0	0	0	0	0	0	0	0	0	0	0	0	0	0	0	0	0	0	0	0	0
238	Bacteria	Firmicutes	Clostridia	Clostridiales	Lachnospiraceae	Lachnospiraceae_XBB1006	0	0	0	0	0	0	0.00708256	0	0	0.0164978	0	0	0	0	0	0	0	0	0	0	0	0	0	0	0	0	0	0	0	0	0	0	0	0	0
241	Bacteria	Actinobacteria	Actinobacteria	Actinomycetales	Actinomycetaceae	Actinomyces	0	0	0	0	0	0	0.0101724	0.00416723	0.0118692	0	0	0	0	0	0	0	0	0	0	0	0	0	0	0	0	0	0	0	0	0	0	0	0	0	0
242	Bacteria	Firmicutes	Clostridia	Clostridiales	Ruminococcaceae	Ruminococcaceae_UCG-005	0	0.00639851	0	0	0	0	0	0	0	0	0	0	0	0	0	0	0	0	0	0	0	0	0	0	0	0	0	0	0	0	0	0	0	0	0
243	Bacteria	Firmicutes	Clostridia	Clostridiales	Ruminococcaceae	Ruminococcaceae_family	0.00460565	0.00510269	0.00536644	0.00587295	0.00519113	0.00642114	0	0	0	0	0	0	0	0	0	0	0	0	0	0	0	0	0	0	0	0	0	0	0	0	0	0	0	0	0
244	Bacteria	Firmicutes	Clostridia	Clostridiales	Lachnospiraceae	Lachnospiraceae_family	0.00441851	0.00505066	0	0.0053122	0.00581479	0.00641432	0	0	0	0	0	0	0	0	0	0	0	0	0	0	0	0	0	0	0	0	0	0	0	0	0	0	0	0	0
245	Bacteria	Tenericutes	Mollicutes	Mollicutes_RF39	NA	Mollicutes_RF39	0	0	0	0	0	0	0.0157307	0	0.0112815	0	0	0	0	0.00502595	0.00317688	0	0	0	0	0	0	0	0	0	0	0	0	0	0	0	0	0	0	0	0
246	Bacteria	Firmicutes	Clostridia	Clostridiales	Family_XIII	Clostridiales_Family_XIII_AD3011_group	0	0.00628437	0	0	0	0	0	0	0	0	0	0	0	0	0	0	0	0	0	0	0	0	0	0	0	0	0	0	0	0	0	0	0	0	0
247	Bacteria	Bacteroidetes	Bacteroidia	Bacteroidales	Bacteroidales_UCG-001	Bacteroidales_UCG-001_family	0	0	0	0	0	0	0	0	0	0	0	0	0	0	0	0	0	0	0	0	0	0	0	0	0	0	0	0	0	0	0	0	0	0	0
248	Bacteria	Firmicutes	Clostridia	Clostridiales	Ruminococcaceae	Ruminococcaceae_NK4A214_group	0.00615991	0	0.00582597	0.00517781	0	0	0	0	0	0	0	0	0	0	0	0	0	0	0	0	0	0	0	0	0	0	0	0	0	0	0	0	0	0	0
249	Bacteria	Kiritimatiellaeota	Kiritimatiellae	WCHB1-41	NA	Kiritimatiellae_WCHB1-41_Order	0	0	0	0	0	0	0	0	0	0	0	0	0	0	0	0	0	0	0	0	0	0	0	0	0	0	0	0	0	0	0	0	0	0	0
251	Bacteria	Firmicutes	Clostridia	Clostridiales	Ruminococcaceae	Ruminococcaceae_family	0.00714881	0	0	0	0	0.00529101	0	0	0	0	0	0	0	0	0	0	0	0	0	0	0	0	0	0	0	0	0	0	0	0	0	0	0	0	0
252	Bacteria	Bacteroidetes	Bacteroidia	Bacteroidales	Prevotellaceae	Prevotella_1	0	0	0	0	0	0	0	0	0	0	0	0	0	0	0	0	0	0	0	0	0	0	0	0	0	0	0	0	0	0	0	0	0	0	0
259	Bacteria	Firmicutes	Clostridia	Clostridiales	Ruminococcaceae	Ruminococcaceae_family	0	0	0.00636029	0	0	0	0	0	0	0	0	0	0	0	0	0	0	0	0	0	0	0	0	0	0	0	0	0	0	0	0	0	0	0	0
261	Bacteria	Firmicutes	Clostridia	Clostridiales	Ruminococcaceae	Ruminococcaceae_UCG-010	0	0.00592516	0	0	0.00306042	0	0	0	0	0	0	0	0	0	0	0	0	0	0	0	0	0	0	0	0	0	0	0	0	0	0	0	0	0	0
263	Bacteria	Proteobacteria	Deltaproteobacteria	Desulfovibrionales	Desulfovibrionaceae	Mailhella	0.00273227	0.00588488	0.00252025	0.00501025	0.00446821	0	0	0	0	0	0	0	0	0	0	0	0	0	0	0	0	0	0	0	0	0	0	0	0	0	0	0	0	0	0
265	Bacteria	Firmicutes	Clostridia	Clostridiales	Ruminococcaceae	Ruminococcus_2	0	0.00404858	0.00362809	0	0	0	0	0	0	0	0	0	0	0	0	0	0	0	0	0	0	0	0	0	0	0	0	0	0	0	0	0	0	0	0
266	Bacteria	Bacteroidetes	Bacteroidia	Bacteroidales	Rikenellaceae	Alistipes	0	0	0.00613766	0	0	0.00581431	0	0	0	0	0	0	0	0	0	0	0	0	0	0	0	0	0	0	0	0	0	0	0	0	0	0	0	0	0
267	Bacteria	Bacteroidetes	Bacteroidia	Bacteroidales	Muribaculaceae	Muribaculaceae_family	0.00549014	0.00570024	0	0	0	0	0	0	0	0	0	0	0	0	0	0	0	0	0	0	0	0	0	0	0	0	0	0	0	0	0	0	0	0	0
268	Bacteria	Firmicutes	Clostridia	Clostridiales	Ruminococcaceae	Ruminococcaceae_UCG-010	0	0	0.00604326	0	0	0	0	0	0	0	0	0	0	0	0	0	0	0	0	0	0	0	0	0	0	0	0	0	0	0	0	0	0	0	0
270	Bacteria	Firmicutes	Clostridia	Clostridiales	Ruminococcaceae	Ruminococcus_1	0	0.00417447	0	0.00409613	0.00476101	0.00575976	0	0	0	0	0	0	0	0	0	0	0	0	0	0	0	0	0	0	0	0	0	0	0	0	0	0	0	0	0
271	Bacteria	Bacteroidetes	Bacteroidia	Bacteroidales	Bacteroidaceae	Bacteroides	0.00574229	0.00544511	0.00555168	0.00516122	0.00555011	0.00520748	0	0	0	0	0	0	0	0	0	0	0	0	0	0	0	0	0	0	0	0	0	0	0	0	0	0	0	0	0
272	Bacteria	Tenericutes	Mollicutes	Mollicutes_RF39	NA	Mollicutes_RF39	0	0	0	0	0.00552529	0	0	0	0	0	0	0	0	0	0	0	0	0	0	0	0	0	0	0	0	0	0	0	0	0	0	0	0	0	0
274	Bacteria	Bacteroidetes	Bacteroidia	Bacteroidales	Rikenellaceae	Rikenellaceae_RC9_gut_group	0.00650268	0	0	0.00442462	0	0	0	0	0	0	0	0	0	0	0	0	0	0	0	0	0	0	0	0	0	0	0	0	0	0	0	0	0	0	0
276	Bacteria	Tenericutes	Mollicutes	Mollicutes_RF39	NA	Mollicutes_RF39	0	0	0	0	0	0.00558419	0	0	0	0	0	0	0	0	0	0	0	0	0	0	0	0	0	0	0	0	0	0	0	0	0	0	0	0	0
278	Bacteria	Tenericutes	Mollicutes	Mollicutes_RF39	NA	Mollicutes_RF39	0.00553348	0	0.00578144	0	0	0	0	0	0	0	0	0	0	0	0	0	0	0	0	0	0	0	0	0	0	0	0	0	0	0	0	0	0	0	0
281	Bacteria	Bacteroidetes	Bacteroidia	Bacteroidales	Rikenellaceae	Alistipes	0	0.00536286	0.00490158	0	0	0.00550067	0	0	0	0	0	0	0	0	0	0	0	0	0	0	0	0	0	0	0	0	0	0	0	0	0	0	0	0	0
285	Bacteria	Firmicutes	Clostridia	Clostridiales	Ruminococcaceae	Ruminococcaceae_UCG-010	0	0	0.00563895	0	0.00366754	0.00409951	0	0	0	0	0	0	0	0	0	0	0	0	0	0	0	0	0	0	0	0	0	0	0	0	0	0	0	0	0
286	Bacteria	Firmicutes	Clostridia	Clostridiales	Ruminococcaceae	Ruminococcaceae_NK4A214_group	0	0.00529236	0	0	0	0.00475577	0	0	0	0	0	0	0	0	0	0	0	0	0	0	0	0	0	0	0	0	0	0	0	0	0	0	0	0	0
287	Bacteria	Firmicutes	Clostridia	Clostridiales	Ruminococcaceae	Ruminococcaceae_family	0.00394179	0	0	0.00522924	0.00432594	0	0	0	0	0	0	0	0	0	0	0	0	0	0	0	0	0	0	0	0	0	0	0	0	0	0	0	0	0	0
288	Bacteria	Firmicutes	Clostridia	Clostridiales	Family_XIII	Clostridiales_Family_XIII_AD3011_group	0	0	0	0.00430517	0.00517458	0.00513589	0	0	0	0	0	0	0	0	0	0	0	0	0	0	0	0	0	0	0	0	0	0	0	0	0	0	0	0	0
290	Bacteria	Firmicutes	Clostridia	Clostridiales	Clostridiales_vadinBB60_group	Clostridiales_vadinBB60_group_family	0	0	0	0.00512473	0	0	0	0	0	0	0	0	0	0	0	0	0	0	0	0	0	0	0	0	0	0	0	0	0	0	0	0	0	0	0
293	Bacteria	Firmicutes	Clostridia	Clostridiales	Lachnospiraceae	Lachnospiraceae_family	0	0	0.00533795	0	0	0	0	0	0	0	0	0	0	0	0	0	0	0	0	0	0	0	0	0	0	0	0	0	0	0	0	0	0	0	0
294	Bacteria	Firmicutes	Clostridia	Clostridiales	Ruminococcaceae	Ruminococcaceae_family	0	0	0	0	0.00494133	0	0	0	0	0	0	0	0	0	0	0	0	0	0	0	0	0	0	0	0	0	0	0	0	0	0	0	0	0	0
296	Bacteria	Bacteroidetes	Bacteroidia	Bacteroidales	Muribaculaceae	Muribaculaceae_family	0	0	0.00531123	0.0045225	0.00488674	0.00453247	0	0	0	0	0	0	0	0	0	0	0	0	0	0	0	0	0	0	0	0	0	0	0	0	0	0	0	0	0
298	Bacteria	Bacteroidetes	Bacteroidia	Bacteroidales	Muribaculaceae	Muribaculaceae_family	0	0	0	0	0	0	0	0	0	0.00307866	0	0	0	0	0	0	0	0	0	0	0	0	0	0	0	0	0	0	0	0	0	0	0	0	0
300	Bacteria	Bacteroidetes	Bacteroidia	Bacteroidales	Rikenellaceae	Rikenellaceae_RC9_gut_group	0	0	0	0	0	0	0	0	0	0	0	0	0	0	0	0	0	0	0	0	0	0	0	0	0	0	0	0	0	0	0	0	0	0	0
302	Bacteria	Bacteroidetes	Bacteroidia	Bacteroidales	Prevotellaceae	Prevotellaceae_YAB2003_group	0	0	0	0	0	0	0	0	0	0	0	0.0160707	0.0210175	0	0	0	0	0	0	0	0	0	0	0	0	0	0	0	0	0	0	0	0	0	0
303	Bacteria	Bacteroidetes	Bacteroidia	Bacteroidales	NA	Bacteroidales_Order	0.00477113	0.00488616	0.00500844	0.00357188	0.00332841	0.00325745	0	0	0	0	0	0	0	0	0	0	0	0	0	0	0	0	0	0	0	0	0	0	0	0	0	0	0	0	0
307	Bacteria	Proteobacteria	Deltaproteobacteria	Desulfovibrionales	Desulfovibrionaceae	Mailhella	0.00377435	0	0.00320954	0	0	0.00491941	0	0	0	0	0	0	0	0	0	0	0	0	0	0	0	0	0	0	0	0	0	0	0	0	0	0	0	0	0
308	Bacteria	Firmicutes	Clostridia	Clostridiales	Ruminococcaceae	Ruminococcaceae_NK4A214_group	0	0	0	0	0	0.00381143	0	0	0	0	0	0	0	0	0	0	0	0	0	0	0	0	0	0	0	0	0	0	0	0	0	0	0	0	0
309	Bacteria	Bacteroidetes	Bacteroidia	Bacteroidales	Bacteroidales_RF16_group	Bacteroidales_RF16_group_family	0	0	0	0	0	0	0	0.00812506	0.0052255	0	0	0	0	0	0	0	0	0	0	0	0	0	0	0	0	0	0	0	0	0	0	0	0	0	0
310	Bacteria	Firmicutes	Clostridia	Clostridiales	Ruminococcaceae	Ruminococcaceae_UCG-010	0	0	0	0	0	0.00488191	0	0	0	0	0	0	0	0	0	0	0	0	0	0	0	0	0	0	0	0	0	0	0	0	0	0	0	0	0
312	Bacteria	Firmicutes	Clostridia	Clostridiales	Ruminococcaceae	Ruminococcus_1	0	0.00477538	0	0	0	0	0	0	0	0	0	0	0	0	0	0	0	0	0	0	0	0	0	0	0	0	0	0	0	0	0	0	0	0	0
313	Bacteria	Firmicutes	Clostridia	Clostridiales	Lachnospiraceae	Lachnospiraceae_UCG-010	0	0	0	0	0	0.00482395	0	0	0	0	0	0	0	0	0	0	0	0	0	0	0	0	0	0	0	0	0	0	0	0	0	0	0	0	0
314	Bacteria	Kiritimatiellaeota	Kiritimatiellae	WCHB1-41	NA	Kiritimatiellae_WCHB1-41_Order	0	0.000323954	0	0	0	0	0	0	0	0	0	0	0.0057116	0.00944551	0	0	0	0	0	0	0	0	0	0	0	0	0	0	0	0	0	0	0	0	0
315	Bacteria	Bacteroidetes	Bacteroidia	Bacteroidales	Bacteroidaceae	Bacteroides	0	0	0.00499776	0	0	0	0	0	0	0	0	0	0	0	0	0	0	0	0	0	0	0	0	0	0	0	0	0	0	0	0	0	0	0	0
317	Bacteria	Firmicutes	Clostridia	Clostridiales	Ruminococcaceae	Ruminococcus_2	0.0035419	0	0	0.00464361	0.00450956	0.00438588	0	0	0	0	0	0	0	0	0	0	0	0	0	0	0	0	0	0	0	0	0	0	0	0	0	0	0	0	0
319	Bacteria	Firmicutes	Clostridia	Clostridiales	Lachnospiraceae	Tyzzerella	0	0.00456053	0.00393978	0.00440139	0.00460717	0	0	0	0	0	0	0	0	0	0	0	0	0	0	0	0	0	0	0	0	0	0	0	0	0	0	0	0	0	0
320	Bacteria	Firmicutes	Clostridia	Clostridiales	Ruminococcaceae	Ruminococcaceae_family	0	0.00391934	0.00360494	0.004053	0.00450129	0.00472338	0	0	0	0	0	0	0	0	0	0	0	0	0	0	0	0	0	0	0	0	0	0	0	0	0	0	0	0	0
321	Bacteria	Firmicutes	Clostridia	Clostridiales	Ruminococcaceae	Ruminococcaceae_UCG-013	0	0	0	0	0.00455919	0	0	0	0	0	0	0	0	0	0	0	0	0	0	0	0	0	0	0	0	0	0	0	0	0	0	0	0	0	0
323	Bacteria	Verrucomicrobia	Verrucomicrobiae	Verrucomicrobiales	Akkermansiaceae	Akkermansia	0.00320111	0.00455885	0.00426573	0.00410774	0.00453107	0	0	0	0	0	0	0	0	0	0	0	0	0	0	0	0	0	0	0	0	0	0	0	0	0	0	0	0	0	0
324	Bacteria	Verrucomicrobia	Verrucomicrobiae	Verrucomicrobiales	Akkermansiaceae	Akkermansia	0	0	0	0	0	0.00466883	0	0	0	0	0	0	0	0	0	0	0	0	0	0	0	0	0	0	0	0	0	0	0	0	0	0	0	0	0
325	Bacteria	Firmicutes	Clostridia	Clostridiales	Ruminococcaceae	Ruminococcaceae_NK4A214_group	0	0	0	0.00453743	0	0	0	0	0	0	0	0	0	0	0	0	0	0	0	0	0	0	0	0	0	0	0	0	0	0	0	0	0	0	0
326	Bacteria	Firmicutes	Clostridia	Clostridiales	NA	Clostridiales	0.00332915	0.00458067	0	0.0034292	0	0.00416939	0	0	0	0	0	0	0	0	0	0	0	0	0	0	0	0	0	0	0	0	0	0	0	0	0	0	0	0	0
327	Bacteria	Firmicutes	Negativicutes	Selenomonadales	Acidaminococcaceae	Phascolarctobacterium	0.00409939	0.00456892	0.00452933	0.00402645	0.00351865	0.0034995	0	0	0	0	0	0	0	0	0	0	0	0	0	0	0	0	0	0	0	0	0	0	0	0	0	0	0	0	0
329	Bacteria	Spirochaetes	Spirochaetia	Spirochaetales	Spirochaetaceae	Treponema_2	0.0031164	0	0.00477334	0.00435992	0	0.00441656	0	0	0	0	0	0	0	0	0	0	0	0	0	0	0	0	0	0	0	0	0	0	0	0	0	0	0	0	0
330	Bacteria	Tenericutes	Mollicutes	Mollicutes_RF39	NA	Mollicutes_RF39	0	0.00444975	0.00474662	0.00376101	0	0	0	0	0	0	0	0	0	0	0	0	0	0	0	0	0	0	0	0	0	0	0	0	0	0	0	0	0	0	0
333	Bacteria	Firmicutes	Clostridia	Clostridiales	Lachnospiraceae	Lachnospiraceae_FCS020_group	0.00242299	0	0.00279276	0.0043483	0	0	0	0	0	0	0	0	0	0	0	0	0	0	0	0	0	0	0	0	0	0	0	0	0	0	0	0	0	0	0
336	Bacteria	Firmicutes	Clostridia	Clostridiales	Ruminococcaceae	Ruminococcus_1	0	0	0	0	0	0	0	0	0	0.0195295	0.0247907	0	0.0185627	0	0	0	0	0	0	0	0	0	0	0	0	0	0	0	0	0	0	0	0	0	0
338	Bacteria	Bacteroidetes	Bacteroidia	Bacteroidales	Prevotellaceae	Prevotellaceae_UCG-003	0	0	0	0	0	0	0	0	0	0	0	0	0	0.0039298	0.00419605	0	0	0	0	0	0	0	0	0	0	0	0	0	0	0	0	0	0	0	0
339	Bacteria	Firmicutes	Clostridia	Clostridiales	Family_XIII	Mogibacterium	0.0015385	0	0.00186837	0	0.00419525	0.00214436	0	0	0	0	0	0	0	0	0	0	0	0	0	0	0	0	0	0	0	0	0	0	0	0	0	0	0	0	0
340	Bacteria	Firmicutes	Clostridia	Clostridiales	Ruminococcaceae	Ruminococcaceae_UCG-002	0	0	0	0	0	0	0.00283303	0.00576921	0	0	0	0	0	0	0	0	0	0	0	0	0	0	0	0	0	0	0	0	0	0	0	0	0	0	0
341	Bacteria	Bacteroidetes	Bacteroidia	Bacteroidales	Prevotellaceae	Prevotella_1	0	0	0	0	0	0	0	0	0	0	0	0	0	0	0	0	0	0	0	0	0	0	0	0	0	0	0	0	0	0	0	0	0	0	0
342	Bacteria	Firmicutes	Clostridia	Clostridiales	Ruminococcaceae	Ruminococcaceae_UCG-013	0	0	0	0.00413761	0	0	0	0	0	0	0	0	0	0	0	0	0	0	0	0	0	0	0	0	0	0	0	0	0	0	0	0	0	0	0
344	Bacteria	Firmicutes	Clostridia	Clostridiales	Ruminococcaceae	Oscillibacter	0	0	0	0	0	0.00416769	0	0	0	0	0	0	0	0	0	0	0	0	0	0	0	0	0	0	0	0	0	0	0	0	0	0	0	0	0
345	Bacteria	Firmicutes	Clostridia	Clostridiales	Ruminococcaceae	Ruminococcaceae_UCG-010	0.00317944	0.00285684	0	0.00405465	0.00278084	0.00245459	0	0	0	0	0	0	0	0	0	0	0	0	0	0	0	0	0	0	0	0	0	0	0	0	0	0	0	0	0
346	Bacteria	Firmicutes	Clostridia	Clostridiales	Lachnospiraceae	Lachnospiraceae_family	0	0	0	0	0	0.00352847	0	0	0	0	0	0	0	0	0	0	0	0	0	0	0	0	0	0	0	0	0	0	0	0	0	0	0	0	0
348	Bacteria	Actinobacteria	Coriobacteriia	Coriobacteriales	Eggerthellaceae	Denitrobacterium	0	0	0	0	0	0	0.00748018	0.0113814	0.0130063	0.0155186	0.0110669	0	0	0.00567897	0	0	0	0	0	0	0	0	0	0	0	0	0	0	0	0	0	0	0	0	0
349	Bacteria	Bacteroidetes	Bacteroidia	Bacteroidales	Prevotellaceae	Prevotellaceae_UCG-004	0.00391224	0.00390255	0.00429066	0.00293979	0.00292973	0	0	0	0	0	0	0	0	0	0	0	0	0	0	0	0	0	0	0	0	0	0	0	0	0	0	0	0	0	0
350	Bacteria	Firmicutes	Clostridia	Clostridiales	Family_XIII	Clostridiales_Family_XIII_AD3011_group	0.00368964	0	0.00427641	0	0	0	0	0	0	0	0	0	0	0	0	0	0	0	0	0	0	0	0	0	0	0	0	0	0	0	0	0	0	0	0
351	Bacteria	Tenericutes	Mollicutes	Mollicutes_RF39	NA	Mollicutes_RF39	0	0	0	0	0	0	0	0.00841823	0	0	0	0	0.00661138	0.00439625	0	0	0	0	0	0	0	0	0	0	0	0	0	0	0	0	0	0	0	0	0
353	Bacteria	Lentisphaerae	Lentisphaeria	Victivallales	Victivallaceae	Victivallaceae_family	0	0	0	0	0	0	0	0	0	0	0	0	0	0	0	0	0	0	0	0	0	0	0	0	0	0	0	0	0	0	0	0	0	0	0
355	Bacteria	Firmicutes	Clostridia	Clostridiales	Clostridiales_vadinBB60_group	Clostridiales_vadinBB60_group_family	0.00359312	0	0	0	0.00367084	0.00393246	0	0	0	0	0	0	0	0	0	0	0	0	0	0	0	0	0	0	0	0	0	0	0	0	0	0	0	0	0
356	Bacteria	Bacteroidetes	Bacteroidia	Bacteroidales	Rikenellaceae	Rikenellaceae_dgA-11_gut_group	0.00453277	0	0	0	0	0	0	0	0	0	0	0	0	0	0	0	0	0	0	0	0	0	0	0	0	0	0	0	0	0	0	0	0	0	0
357	Bacteria	Lentisphaerae	Lentisphaeria	Victivallales	Victivallaceae	Victivallaceae_family	0.00432593	0.00385052	0.00322022	0.00270753	0.00239043	0	0	0	0	0	0	0	0	0	0	0	0	0	0	0	0	0	0	0	0	0	0	0	0	0	0	0	0	0	0
359	Bacteria	Firmicutes	Clostridia	Clostridiales	Ruminococcaceae	Ruminococcaceae_UCG-010	0.00362661	0.00348124	0.00295484	0.00378423	0	0.00295914	0	0	0	0	0	0	0	0	0	0	0	0	0	0	0	0	0	0	0	0	0	0	0	0	0	0	0	0	0
361	Bacteria	Tenericutes	Mollicutes	Mollicutes_RF39	NA	Mollicutes_RF39	0	0.00381023	0	0.00278384	0	0	0	0	0	0	0	0	0	0	0	0	0	0	0	0	0	0	0	0	0	0	0	0	0	0	0	0	0	0	0
363	Bacteria	Firmicutes	Clostridia	Clostridiales	Family_XI	Clostridiales_Family_XI	0	0	0	0	0	0	0	0.00241867	0.00353903	0	0	0	0.00263086	0	0	0	0	0	0	0	0	0	0	0	0	0	0	0	0	0	0	0	0	0	0
364	Bacteria	Tenericutes	Mollicutes	Mollicutes_RF39	NA	Mollicutes_RF39	0.00414075	0	0	0	0.00368408	0	0	0	0	0	0	0	0	0	0	0	0	0	0	0	0	0	0	0	0	0	0	0	0	0	0	0	0	0	0
366	Bacteria	Bacteroidetes	Bacteroidia	Bacteroidales	Prevotellaceae	Prevotellaceae_UCG-003	0	0	0	0	0	0	0	0	0	0	0	0	0	0	0	0	0	0	0	0	0	0	0	0	0	0	0	0	0	0	0	0	0	0	0
368	Bacteria	Tenericutes	Mollicutes	Mollicutes_RF39	NA	Mollicutes_RF39	0.0021866	0.00226768	0.00204826	0.00171377	0.00197025	0.0017864	0	0	0	0	0	0	0	0	0	0	0	0	0	0	0	0	0	0	0	0	0	0	0	0	0	0	0	0	0
372	Bacteria	Firmicutes	Clostridia	Clostridiales	Ruminococcaceae	Ruminococcaceae_family	0	0	0	0.00321685	0.00303229	0.00366995	0	0	0	0	0	0	0	0	0	0	0	0	0	0	0	0	0	0	0	0	0	0	0	0	0	0	0	0	0
374	Bacteria	Firmicutes	Negativicutes	Selenomonadales	Veillonellaceae	Selenomonas_1	0.000139864	0	0	0	0	0	0	0	0	0	0	0	0	0	0	0.0548561	0.0265468	0.0957284	0	0	0	0	0	0	0	0	0	0	0	0	0	0	0	0	0
377	Bacteria	Firmicutes	Clostridia	Clostridiales	Ruminococcaceae	Ruminococcaceae_UCG-010	0	0	0	0	0.00348226	0	0	0	0	0	0	0	0	0	0	0	0	0	0	0	0	0	0	0	0	0	0	0	0	0	0	0	0	0	0
379	Bacteria	Firmicutes	Clostridia	Clostridiales	Ruminococcaceae	Ruminococcaceae_UCG-010	0	0	0	0	0.0034012	0	0	0	0	0	0	0	0	0	0	0	0	0	0	0	0	0	0	0	0	0	0	0	0	0	0	0	0	0	0
380	Bacteria	Firmicutes	Clostridia	Clostridiales	Ruminococcaceae	Ruminococcaceae_UCG-010	0.00400089	0.0031019	0.00268411	0.00212189	0.00228456	0	0	0	0	0	0	0	0	0	0	0	0	0	0	0	0	0	0	0	0	0	0	0	0	0	0	0	0	0	0
383	Bacteria	Firmicutes	Clostridia	Clostridiales	Ruminococcaceae	Ruminococcaceae_UCG-010	0	0	0	0	0.00331352	0	0	0	0	0	0	0	0	0	0	0	0	0	0	0	0	0	0	0	0	0	0	0	0	0	0	0	0	0	0
384	Bacteria	Bacteroidetes	Bacteroidia	Bacteroidales	Muribaculaceae	Muribaculaceae_family	0.00331339	0.003352	0.00320419	0.00285352	0.00277092	0.00265914	0	0	0	0	0	0	0	0	0	0	0	0	0	0	0	0	0	0	0	0	0	0	0	0	0	0	0	0	0
385	Bacteria	Firmicutes	Clostridia	Clostridiales	Clostridiaceae_1	Clostridium_sensu_stricto_7	0	0	0	0	0	0	0	0	0	0	0	0	0	0	0.00536213	0	0	0	0	0	0	0	0	0	0	0	0	0	0	0	0	0	0	0	0
387	Bacteria	Firmicutes	Clostridia	Clostridiales	Ruminococcaceae	Ruminococcaceae_UCG-010	0.00277758	0	0	0.00280209	0.00327382	0.00280914	0	0	0	0	0	0	0	0	0	0	0	0	0	0	0	0	0	0	0	0	0	0	0	0	0	0	0	0	0
388	Bacteria	Firmicutes	Clostridia	Clostridiales	Ruminococcaceae	Ruminococcaceae_UCG-010	0.00385118	0	0	0	0	0	0	0	0	0	0	0	0	0	0	0	0	0	0	0	0	0	0	0	0	0	0	0	0	0	0	0	0	0	0
389	Eukaryota	Neocallimastigomycota	Neocallimastigomycetes	Neocallimastigales	Neocallimastigaceae	Cyllamyces	0	0	0	0	0	0	0	0	0	0	0	0	0	0	0	0	0	0	0	0	0	0	0	0	0	0	0	0	0	0	0	0	0	0	0
392	Bacteria	Firmicutes	Clostridia	Clostridiales	Ruminococcaceae	Ruminococcaceae_UCG-010	0	0.00322611	0	0	0.00256082	0.00213243	0	0	0	0	0	0	0	0	0	0	0	0	0	0	0	0	0	0	0	0	0	0	0	0	0	0	0	0	0
393	Bacteria	Proteobacteria	Alphaproteobacteria	Rhodospirillales	NA	Rhodospirillales	0	0	0.00342327	0	0	0	0	0	0	0	0	0	0	0	0	0	0	0	0	0	0	0	0	0	0	0	0	0	0	0	0	0	0	0	0
394	Bacteria	Firmicutes	Clostridia	Clostridiales	Ruminococcaceae	Ruminococcaceae_family	0.00369358	0.00319925	0.00211416	0	0.0016824	0	0	0	0	0	0	0	0	0	0	0	0	0	0	0	0	0	0	0	0	0	0	0	0	0	0	0	0	0	0
395	Bacteria	Bacteroidetes	Bacteroidia	Bacteroidales	Muribaculaceae	Muribaculaceae_family	0.00284652	0.00305994	0.00318816	0.00300947	0.00315306	0.00317051	0	0	0	0	0	0	0	0	0	0	0	0	0	0	0	0	0	0	0	0	0	0	0	0	0	0	0	0	0
399	Bacteria	Bacteroidetes	Bacteroidia	Bacteroidales	Rikenellaceae	Alistipes	0.00242496	0.0018598	0	0.0030609	0.00245826	0.00240345	0	0	0	0	0	0	0	0	0	0	0	0	0	0	0	0	0	0	0	0	0	0	0	0	0	0	0	0	0
400	Bacteria	Bacteroidetes	Bacteroidia	Bacteroidales	Prevotellaceae	Prevotellaceae_family	0	0	0	0	0	0	0	0	0	0	0	0	0	0	0	0	0	0	0	0	0	0	0	0	0	0	0	0	0	0	0	0	0	0	0
401	Bacteria	Proteobacteria	Alphaproteobacteria	Rhodospirillales	NA	Rhodospirillales	0.0031952	0.00295923	0	0.00303104	0.00235238	0.00217845	0	0	0	0	0	0	0	0	0	0	0	0	0	0	0	0	0	0	0	0	0	0	0	0	0	0	0	0	0
402	Bacteria	Firmicutes	Clostridia	Clostridiales	Ruminococcaceae	Ruminococcaceae_UCG-009	0.00110709	0	0	0.00303104	0.00214725	0	0	0	0	0	0	0	0	0	0	0	0	0	0	0	0	0	0	0	0	0	0	0	0	0	0	0	0	0	0
404	Bacteria	Firmicutes	Clostridia	Clostridiales	Ruminococcaceae	Ruminococcaceae_UCG-010	0.00258649	0.00304651	0.00263068	0.00195765	0.00196032	0.00198072	0	0	0	0	0	0	0	0	0	0	0	0	0	0	0	0	0	0	0	0	0	0	0	0	0	0	0	0	0
410	Bacteria	Firmicutes	Clostridia	Clostridiales	Lachnospiraceae	Dorea	0	0.00107257	0	0.000622134	0	0	0	0	0	0	0	0	0	0	0	0	0	0	0	0	0	0	0	0	0	0	0	0	0	0	0	0	0	0	0
411	Bacteria	Firmicutes	Clostridia	Clostridiales	Ruminococcaceae	Ruminococcaceae_UCG-004	0	0	0	0	0	0.00221765	0	0	0	0	0	0	0	0	0	0	0	0	0	0	0	0	0	0	0	0	0	0	0	0	0	0	0	0	0
413	Bacteria	Firmicutes	Clostridia	Clostridiales	Ruminococcaceae	Ruminococcaceae_family	0.00292138	0.00273598	0.00292278	0.00274403	0.00281558	0.00285517	0	0	0	0	0	0	0	0	0	0	0	0	0	0	0	0	0	0	0	0	0	0	0	0	0	0	0	0	0
414	Bacteria	Bacteroidetes	Bacteroidia	Bacteroidales	F082	Bacteroidales_F082_Family	0	0	0	0.00281205	0	0	0	0	0	0	0	0	0	0	0	0	0	0	0	0	0	0	0	0	0	0	0	0	0	0	0	0	0	0	0
416	Bacteria	Firmicutes	Clostridia	Clostridiales	Lachnospiraceae	Lachnospiraceae_NK3A20_group	0	0	0.000516518	0.00100371	0.000848645	0.000528419	0	0	0	0	0	0	0	0	0	0	0	0	0	0	0	0	0	0	0	0	0	0	0	0	0	0	0	0	0
418	Bacteria	Firmicutes	Clostridia	Clostridiales	Ruminococcaceae	Candidatus_Soleaferrea	0	0	0	0.00276891	0	0	0	0	0	0	0	0	0	0	0	0	0	0	0	0	0	0	0	0	0	0	0	0	0	0	0	0	0	0	0
419	Bacteria	Kiritimatiellaeota	Kiritimatiellae	WCHB1-41	NA	Kiritimatiellae_WCHB1-41_Order	0	0	0	0	0	0	0	0	0	0	0	0	0	0	0	0	0	0	0	0	0	0	0	0	0	0	0	0	0	0	0	0	0	0	0
422	Bacteria	Firmicutes	Clostridia	Clostridiales	Ruminococcaceae	Ruminococcaceae_NK4A214_group	0	0.00274605	0	0	0	0	0	0	0	0	0	0	0	0	0	0	0	0	0	0	0	0	0	0	0	0	0	0	0	0	0	0	0	0	0
423	Bacteria	Firmicutes	Clostridia	Clostridiales	Ruminococcaceae	Candidatus_Soleaferrea	0.0023895	0.00244728	0.00254875	0	0.00270475	0.00276312	0	0	0	0	0	0	0	0	0	0	0	0	0	0	0	0	0	0	0	0	0	0	0	0	0	0	0	0	0
424	Bacteria	Tenericutes	Mollicutes	Izimaplasmatales	NA	Izimaplasmatales_Order	0.00148334	0.00138478	0.00112565	0.00268928	0.00184287	0.00206254	0	0	0	0	0	0	0	0	0	0	0	0	0	0	0	0	0	0	0	0	0	0	0	0	0	0	0	0	0
425	Bacteria	Kiritimatiellaeota	Kiritimatiellae	WCHB1-41	NA	Kiritimatiellae_WCHB1-41_Order	0	0	0	0	0	0	0	0	0	0	0	0	0	0	0	0	0	0	0	0	0	0	0	0	0	0	0	0	0	0	0	0	0	0	0
428	Bacteria	Bacteroidetes	Bacteroidia	Bacteroidales	F082	Bacteroidales_F082_Family	0	0	0	0	0	0	0	0	0	0	0	0	0	0	0	0	0	0	0	0	0	0	0	0	0	0	0	0	0	0	0	0	0	0	0
434	Bacteria	Firmicutes	Clostridia	Clostridiales	Ruminococcaceae	Hydrogenoanaerobacterium	0.00256089	0.00263359	0	0.00209203	0.00226967	0	0	0	0	0	0	0	0	0	0	0	0	0	0	0	0	0	0	0	0	0	0	0	0	0	0	0	0	0	0
439	Bacteria	Kiritimatiellaeota	Kiritimatiellae	WCHB1-41	NA	Kiritimatiellae_WCHB1-41_Order	0.00271651	0.00255806	0	0.00137367	0.00112326	0.00114207	0	0	0	0	0	0	0	0	0	0	0	0	0	0	0	0	0	0	0	0	0	0	0	0	0	0	0	0	0
440	Bacteria	Firmicutes	Clostridia	Clostridiales	Ruminococcaceae	Ruminococcaceae_NK4A214_group	0	0	0.00242407	0.00234752	0	0	0	0	0	0	0	0	0	0	0	0	0	0	0	0	0	0	0	0	0	0	0	0	0	0	0	0	0	0	0
444	Bacteria	Firmicutes	Clostridia	Clostridiales	Ruminococcaceae	Ruminococcaceae_family	0.00294896	0	0	0	0	0	0	0	0	0	0	0	0	0	0	0	0	0	0	0	0	0	0	0	0	0	0	0	0	0	0	0	0	0	0
445	Bacteria	Firmicutes	Clostridia	Clostridiales	Ruminococcaceae	Ruminococcaceae_UCG-002	0	0	0	0	0	0	0	0	0	0	0	0	0	0	0.00309424	0	0	0	0	0	0	0	0	0	0	0	0	0	0	0	0	0	0	0	0
446	Bacteria	Firmicutes	Clostridia	Clostridiales	Family_XIII	Mogibacterium	0	0.0025077	0	0	0	0	0	0	0	0	0	0	0	0	0	0	0	0	0	0	0	0	0	0	0	0	0	0	0	0	0	0	0	0	0
448	Bacteria	Bacteroidetes	Bacteroidia	Bacteroidales	Prevotellaceae	Prevotella_1	0	0	0	0	0	0	0	0	0	0	0	0	0	0	0	0	0	0	0	0	0	0	0	0	0	0	0	0	0	0	0	0	0	0	0
452	Bacteria	Firmicutes	Clostridia	Clostridiales	Peptostreptococcaceae	Romboutsia	0	0	0	0	0.00240863	0	0	0	0	0	0	0	0	0	0	0	0	0	0	0	0	0	0	0	0	0	0	0	0	0	0	0	0	0	0
453	Bacteria	Bacteroidetes	Bacteroidia	Bacteroidales	NA	Bacteroidales_Order	0	0	0.00258971	0.00225627	0	0.00188015	0	0	0	0	0	0	0	0	0	0	0	0	0	0	0	0	0	0	0	0	0	0	0	0	0	0	0	0	0
456	Bacteria	Bacteroidetes	Bacteroidia	Bacteroidales	Rikenellaceae	Rikenellaceae_RC9_gut_group	0	0	0	0	0	0	0	0	0	0	0	0	0	0	0	0	0	0	0	0	0	0	0	0	0	0	0	0	0	0	0	0	0	0	0
457	Bacteria	Firmicutes	Clostridia	Clostridiales	Clostridiales_vadinBB60_group	Clostridiales_vadinBB60_group_family	0	0.00239021	0	0	0	0	0	0	0	0	0	0	0	0	0	0	0	0	0	0	0	0	0	0	0	0	0	0	0	0	0	0	0	0	0
458	Bacteria	Firmicutes	Clostridia	Clostridiales	Ruminococcaceae	Ruminococcaceae_UCG-014	0.0020231	0	0.00253628	0.00181165	0.00180647	0	0	0	0	0	0	0	0	0	0	0	0	0	0	0	0	0	0	0	0	0	0	0	0	0	0	0	0	0	0
463	Bacteria	Firmicutes	Clostridia	Clostridiales	Ruminococcaceae	Ruminococcaceae_UCG-010	0.0017217	0	0.00194139	0.00171045	0	0.00237959	0	0	0	0	0	0	0	0	0	0	0	0	0	0	0	0	0	0	0	0	0	0	0	0	0	0	0	0	0
473	Bacteria	Kiritimatiellaeota	Kiritimatiellae	WCHB1-41	NA	Kiritimatiellae_WCHB1-41_Order	0	0	0	0	0	0	0	0	0	0	0	0	0	0	0	0	0	0	0	0	0	0	0	0	0	0	0	0	0	0	0	0	0	0	0
474	Bacteria	Firmicutes	Clostridia	Clostridiales	Christensenellaceae	Christensenellaceae_R-7_group	0	0	0	0	0.00223493	0	0	0	0	0	0	0	0	0	0	0	0	0	0	0	0	0	0	0	0	0	0	0	0	0	0	0	0	0	0
475	Bacteria	Firmicutes	Clostridia	Clostridiales	Ruminococcaceae	Ruminococcaceae_UCG-009	0	0	0	0.00222309	0	0.00171139	0	0	0	0	0	0	0	0	0	0	0	0	0	0	0	0	0	0	0	0	0	0	0	0	0	0	0	0	0
476	Bacteria	Bacteroidetes	Bacteroidia	Bacteroidales	F082	Bacteroidales_F082_Family	0	0	0	0	0	0	0	0	0	0	0	0	0	0	0	0	0	0	0	0	0	0	0	0	0	0	0	0	0	0	0	0	0	0	0
478	Bacteria	Tenericutes	Mollicutes	Mollicutes_RF39	NA	Mollicutes_RF39	0	0.00222236	0.00236886	0	0.00198513	0.00200117	0	0	0	0	0	0	0	0	0	0	0	0	0	0	0	0	0	0	0	0	0	0	0	0	0	0	0	0	0
480	Bacteria	Firmicutes	Clostridia	Clostridiales	Ruminococcaceae	Ruminococcaceae_UCG-013	0	0.00219886	0	0	0	0	0	0	0	0	0	0	0	0	0	0	0	0	0	0	0	0	0	0	0	0	0	0	0	0	0	0	0	0	0
483	Bacteria	Proteobacteria	Gammaproteobacteria	Aeromonadales	Succinivibrionaceae	Succinivibrio	0	0	0	0	0	0	0	0	0	0	0	0	0	0	0	0	0	0	0	0	0	0	0	0	0	0	0	0	0	0	0	0	0	0	0
485	Bacteria	Bacteroidetes	Bacteroidia	Bacteroidales	p-251-o5	Bacteroidales_p-251-o5_family	0.000860851	0	0	0	0.000810597	0	0.00748018	0	0.00926281	0	0	0	0.0113547	0	0	0	0	0	0	0	0	0	0	0	0	0	0	0	0	0	0	0	0	0	0
486	Bacteria	Firmicutes	Clostridia	Clostridiales	Lachnospiraceae	Lachnospiraceae_family	0	0	0	0	0.00203807	0	0	0	0	0	0	0	0	0	0	0	0	0	0	0	0	0	0	0	0	0	0	0	0	0	0	0	0	0	0
489	Bacteria	Firmicutes	Clostridia	Clostridiales	NA	Clostridiales	0.00143804	0.00174398	0.00195742	0.00187304	0.00198017	0	0	0	0	0	0	0	0	0	0	0	0	0	0	0	0	0	0	0	0	0	0	0	0	0	0	0	0	0	0
492	Bacteria	Kiritimatiellaeota	Kiritimatiellae	WCHB1-41	NA	Kiritimatiellae_WCHB1-41_Order	0	0	0.00213375	0	0	0	0	0	0	0	0	0	0	0	0	0	0	0	0	0	0	0	0	0	0	0	0	0	0	0	0	0	0	0	0
493	Bacteria	Firmicutes	Clostridia	Clostridiales	Family_XIII	Clostridiales_Family_XIII	0	0	0.00212307	0.00138197	0	0	0	0	0	0	0	0	0	0	0	0	0	0	0	0	0	0	0	0	0	0	0	0	0	0	0	0	0	0	0
494	Bacteria	Epsilonbacteraeota	Campylobacteria	Campylobacterales	Campylobacteraceae	Campylobacter	0.00137894	0.00116321	0.00212129	0.000880942	0.000890002	0.000790923	0	0	0	0	0	0	0	0	0	0	0	0	0	0	0	0	0	0	0	0	0	0	0	0	0	0	0	0	0
495	Bacteria	Firmicutes	Clostridia	Clostridiales	Ruminococcaceae	Ruminococcaceae_UCG-010	0.00234419	0	0	0	0	0	0	0	0	0	0	0	0	0	0	0	0	0	0	0	0	0	0	0	0	0	0	0	0	0	0	0	0	0	0
496	Bacteria	Firmicutes	Clostridia	Clostridiales	Ruminococcaceae	Ruminococcaceae_UCG-010	0	0	0	0.00197424	0	0	0	0	0	0	0	0	0	0	0	0	0	0	0	0	0	0	0	0	0	0	0	0	0	0	0	0	0	0	0
499	Bacteria	Firmicutes	Clostridia	Clostridiales	Ruminococcaceae	Ruminococcaceae_family	0.00222009	0.00198401	0	0	0	0	0	0	0	0	0	0	0	0	0	0	0	0	0	0	0	0	0	0	0	0	0	0	0	0	0	0	0	0	0
500	Bacteria	Firmicutes	Clostridia	Clostridiales	NA	Clostridiales	0	0.00117496	0	0.00195599	0	0.0016398	0	0	0	0	0	0	0	0	0	0	0	0	0	0	0	0	0	0	0	0	0	0	0	0	0	0	0	0	0
501	Bacteria	Lentisphaerae	Lentisphaeria	Victivallales	vadinBE97	Victivallales_vadinBE97_family	0	0	0	0	0	0	0	0	0	0	0	0	0	0	0	0	0	0	0	0	0	0	0	0	0	0	0	0	0	0	0	0	0	0	0
502	Bacteria	Kiritimatiellaeota	Kiritimatiellae	WCHB1-41	NA	Kiritimatiellae_WCHB1-41_Order	0	0	0	0	0	0	0	0	0	0	0	0	0	0	0	0	0	0	0	0	0	0	0	0	0	0	0	0	0	0	0	0	0	0	0
504	Bacteria	Firmicutes	Clostridia	Clostridiales	Ruminococcaceae	Ruminococcaceae_UCG-010	0	0	0	0.00192945	0	0	0	0	0	0	0	0	0	0	0	0	0	0	0	0	0	0	0	0	0	0	0	0	0	0	0	0	0	0	0
508	Bacteria	Firmicutes	Clostridia	Clostridiales	Ruminococcaceae	Ruminococcaceae_UCG-010	0	0.00193365	0	0	0	0	0	0	0	0	0	0	0	0	0	0	0	0	0	0	0	0	0	0	0	0	0	0	0	0	0	0	0	0	0
510	Bacteria	Firmicutes	Clostridia	Clostridiales	Ruminococcaceae	Ruminiclostridium_6	0	0	0	0	0	0.00195004	0	0	0	0	0	0	0	0	0	0	0	0	0	0	0	0	0	0	0	0	0	0	0	0	0	0	0	0	0
511	Bacteria	Firmicutes	Clostridia	Clostridiales	Ruminococcaceae	Ruminiclostridium_6	0	0	0	0	0.0018743	0	0	0	0	0	0	0	0	0	0	0	0	0	0	0	0	0	0	0	0	0	0	0	0	0	0	0	0	0	0
513	Bacteria	Firmicutes	Clostridia	Clostridiales	Ruminococcaceae	Ruminococcus_1	0	0	0	0	0	0.00191083	0	0	0	0	0	0	0	0	0	0	0	0	0	0	0	0	0	0	0	0	0	0	0	0	0	0	0	0	0
514	Bacteria	Firmicutes	Clostridia	Clostridiales	Ruminococcaceae	Ruminococcaceae_UCG-010	0	0.00187994	0	0	0	0	0	0	0	0	0	0	0	0	0	0	0	0	0	0	0	0	0	0	0	0	0	0	0	0	0	0	0	0	0
516	Bacteria	Bacteroidetes	Bacteroidia	Bacteroidales	Marinifilaceae	Odoribacter	0.00192263	0.00184637	0.00185234	0.00173036	0.00154013	0.00154435	0	0	0	0	0	0	0	0	0	0	0	0	0	0	0	0	0	0	0	0	0	0	0	0	0	0	0	0	0
517	Bacteria	Tenericutes	Mollicutes	Mollicutes_RF39	NA	Mollicutes_RF39	0.00163306	0	0	0	0	0.00187162	0	0	0	0	0	0	0	0	0	0	0	0	0	0	0	0	0	0	0	0	0	0	0	0	0	0	0	0	0
523	Bacteria	Bacteroidetes	Bacteroidia	Bacteroidales	Muribaculaceae	Muribaculaceae_family	0.00145379	0.00178426	0.00142844	0.00134049	0.00148554	0.00128014	0	0	0	0	0	0	0	0	0	0	0	0	0	0	0	0	0	0	0	0	0	0	0	0	0	0	0	0	0
524	Bacteria	Firmicutes	Clostridia	NA	NA	Clostridia_Class	0	0	0	0	0	0.00181196	0	0	0	0	0	0	0	0	0	0	0	0	0	0	0	0	0	0	0	0	0	0	0	0	0	0	0	0	0
525	Bacteria	Kiritimatiellaeota	Kiritimatiellae	WCHB1-41	NA	Kiritimatiellae_WCHB1-41_Order	0	0	0	0	0	0	0	0	0	0	0	0	0	0	0	0	0	0	0	0	0	0	0	0	0	0	0	0	0	0	0	0	0	0	0
526	Bacteria	Fibrobacteres	Fibrobacteria	Fibrobacterales	Fibrobacteraceae	Fibrobacter	0	0	0	0	0	0	0	0	0	0	0	0	0	0	0	0	0	0	0	0	0	0	0	0	0	0	0	0	0	0	0	0	0	0	0
527	Bacteria	Firmicutes	NA	NA	NA	Firmicutes_Phylum	0.00208417	0	0	0	0.00150374	0	0	0	0	0	0	0	0	0	0	0	0	0	0	0	0	0	0	0	0	0	0	0	0	0	0	0	0	0	0
529	Bacteria	Tenericutes	Mollicutes	Mollicutes_RF39	NA	Mollicutes_RF39	0	0.00176916	0.00172054	0.00139358	0.00169894	0	0	0	0	0	0	0	0	0	0	0	0	0	0	0	0	0	0	0	0	0	0	0	0	0	0	0	0	0	0
530	Bacteria	Firmicutes	Clostridia	Clostridiales	Ruminococcaceae	Ruminococcaceae_UCG-010	0	0	0	0	0	0	0.00105203	0	0	0	0	0	0	0	0	0	0	0	0	0	0	0	0	0	0	0	0	0	0	0	0	0	0	0	0
531	Bacteria	Bacteroidetes	Bacteroidia	Bacteroidales	Prevotellaceae	Prevotellaceae_UCG-003	0	0	0	0	0	0	0	0	0	0	0	0	0	0	0	0	0	0	0	0	0	0	0	0	0	0	0	0	0	0	0	0	0	0	0
532	Bacteria	Tenericutes	Mollicutes	Mollicutes_RF39	NA	Mollicutes_RF39	0	0	0	0.00174032	0	0	0	0	0	0	0	0	0	0	0	0	0	0	0	0	0	0	0	0	0	0	0	0	0	0	0	0	0	0	0
533	Bacteria	Firmicutes	Clostridia	Clostridiales	Ruminococcaceae	Ruminococcaceae_CAG-352	0	0	0	0	0	0	0.00739734	0	0.00958222	0	0	0	0.00444018	0	0	0	0	0	0	0	0	0	0	0	0	0	0	0	0	0	0	0	0	0	0
535	Bacteria	Firmicutes	Clostridia	Clostridiales	Ruminococcaceae	Ruminococcaceae_UCG-010	0.0020428	0	0	0	0	0	0	0	0	0	0	0	0	0	0	0	0	0	0	0	0	0	0	0	0	0	0	0	0	0	0	0	0	0	0
536	Bacteria	Firmicutes	Clostridia	Clostridiales	NA	Clostridiales	0	0.00173894	0	0	0	0.00135855	0	0	0	0	0	0	0	0	0	0	0	0	0	0	0	0	0	0	0	0	0	0	0	0	0	0	0	0	0
538	Archaea	Euryarchaeota	Thermoplasmata	Methanomassiliicoccales	Methanomethylophilaceae	Methanomethylophilaceae_family	0	0	0	0	0	0	0.0037111	0	0	0	0	0	0	0	0	0	0	0	0	0	0.00166013	0	0	0	0	0	0	0	0	0	0	0	0	0	0
539	Bacteria	Firmicutes	Clostridia	Clostridiales	Ruminococcaceae	Ruminiclostridium	0	0	0	0.00112648	0	0	0	0	0	0	0	0	0	0	0	0	0	0	0	0	0	0	0	0	0	0	0	0	0	0	0	0	0	0	0
540	Bacteria	Firmicutes	Clostridia	Clostridiales	Ruminococcaceae	Ruminococcaceae_UCG-010	0.00200143	0	0	0	0	0	0	0	0	0	0	0	0	0	0	0	0	0	0	0	0	0	0	0	0	0	0	0	0	0	0	0	0	0	0
541	Bacteria	Tenericutes	Mollicutes	Mollicutes_RF39	NA	Mollicutes_RF39	0.0019837	0	0	0	0	0	0	0	0	0	0	0	0	0	0	0	0	0	0	0	0	0	0	0	0	0	0	0	0	0	0	0	0	0	0
543	Bacteria	Bacteroidetes	Bacteroidia	Bacteroidales	Rikenellaceae	Rikenellaceae_dgA-11_gut_group	0	0.0016718	0	0	0	0	0	0	0	0	0	0	0	0	0	0	0	0	0	0	0	0	0	0	0	0	0	0	0	0	0	0	0	0	0
545	Bacteria	Bacteroidetes	Bacteroidia	Bacteroidales	Bacteroidales_BS11_gut_group	Bacteroidales_BS11_gut_group_family	0	0	0	0	0	0	0	0	0	0	0	0	0	0	0	0	0	0	0	0	0	0	0	0	0	0	0	0	0	0	0	0	0	0	0
546	Bacteria	Firmicutes	Clostridia	Clostridiales	Ruminococcaceae	Angelakisella	0	0	0.00175794	0	0	0	0	0	0	0	0	0	0	0	0	0	0	0	0	0	0	0	0	0	0	0	0	0	0	0	0	0	0	0	0
548	Bacteria	Lentisphaerae	Lentisphaeria	Victivallales	Victivallaceae	Victivallaceae_family	0	0	0	0	0	0.00165855	0	0	0	0	0	0	0	0	0	0	0	0	0	0	0	0	0	0	0	0	0	0	0	0	0	0	0	0	0
551	Bacteria	Bacteroidetes	Bacteroidia	Bacteroidales	Prevotellaceae	Prevotellaceae_YAB2003_group	0	0	0	0	0	0	0	0	0	0	0	0	0	0	0	0	0	0	0	0	0	0	0	0	0	0	0	0	0	0	0	0	0	0	0
552	Bacteria	Firmicutes	Clostridia	Clostridiales	Ruminococcaceae	Ruminococcaceae_family	0	0	0	0.00159598	0	0	0	0	0	0	0	0	0	0	0	0	0	0	0	0	0	0	0	0	0	0	0	0	0	0	0	0	0	0	0
555	Bacteria	Firmicutes	Clostridia	Clostridiales	Ruminococcaceae	Ruminococcaceae_UCG-011	0	0	0.00105085	0.00149976	0.00158149	0.00131593	0	0	0	0	0	0	0	0	0	0	0	0	0	0	0	0	0	0	0	0	0	0	0	0	0	0	0	0	0
556	Bacteria	Firmicutes	Clostridia	Clostridiales	Family_XIII	Anaerovorax	0.00133363	0.00159963	0.001489	0.000997073	0.00134658	0.00118127	0	0	0	0	0	0	0	0	0	0	0	0	0	0	0	0	0	0	0	0	0	0	0	0	0	0	0	0	0
560	Bacteria	Kiritimatiellaeota	Kiritimatiellae	WCHB1-41	NA	Kiritimatiellae_WCHB1-41_Order	0	0	0	0	0	0	0	0	0	0	0	0	0	0	0	0	0	0	0	0	0	0	0	0	0	0	0	0	0	0	0	0	0	0	0
561	Bacteria	Bacteroidetes	Bacteroidia	Bacteroidales	Rikenellaceae	Alistipes	0.00178474	0.00143177	0.00149968	0.00134215	0.00146073	0.00136537	0	0	0	0	0	0	0	0	0	0	0	0	0	0	0	0	0	0	0	0	0	0	0	0	0	0	0	0	0
562	Bacteria	Firmicutes	Clostridia	Clostridiales	NA	Clostridiales	0	0.00151738	0	0	0	0	0	0	0	0	0	0	0	0	0	0	0	0	0	0	0	0	0	0	0	0	0	0	0	0	0	0	0	0	0
563	Bacteria	Tenericutes	Mollicutes	Mollicutes_RF39	NA	Mollicutes_RF39	0.00123316	0	0	0	0.00149216	0.00147105	0	0	0	0	0	0	0	0	0	0	0	0	0	0	0	0	0	0	0	0	0	0	0	0	0	0	0	0	0
567	Bacteria	Planctomycetes	Planctomycetacia	Pirellulales	Pirellulaceae	p-1088-a5_gut_group	0.00105587	0.00130756	0.0013661	0.00146824	0.00143757	0.00130911	0	0	0	0	0	0	0	0	0	0	0	0	0	0	0	0	0	0	0	0	0	0	0	0	0	0	0	0	0
574	Bacteria	Bacteroidetes	Bacteroidia	Bacteroidales	Bacteroidaceae	Bacteroides	0	0	0	0.00143671	0	0	0	0	0	0	0	0	0	0	0	0	0	0	0	0	0	0	0	0	0	0	0	0	0	0	0	0	0	0	0
577	Bacteria	Firmicutes	Clostridia	Clostridiales	Clostridiales_vadinBB60_group	Clostridiales_vadinBB60_group_family	0	0	0	0.00143174	0	0	0	0	0	0	0	0	0	0	0	0	0	0	0	0	0	0	0	0	0	0	0	0	0	0	0	0	0	0	0
580	Bacteria	Firmicutes	NA	NA	NA	Firmicutes_Phylum	0.00135727	0	0.0010366	0	0.00138629	0.00120854	0	0	0	0	0	0	0	0	0	0	0	0	0	0	0	0	0	0	0	0	0	0	0	0	0	0	0	0	0
581	Bacteria	Tenericutes	Mollicutes	Mollicutes_RF39	NA	Mollicutes_RF39	0	0	0	0	0.00138629	0	0	0	0	0	0	0	0	0	0	0	0	0	0	0	0	0	0	0	0	0	0	0	0	0	0	0	0	0	0
582	Bacteria	Firmicutes	Clostridia	Clostridiales	Ruminococcaceae	Ruminococcaceae_UCG-010	0	0	0.00084424	0	0.00137801	0.00116252	0	0	0	0	0	0	0	0	0	0	0	0	0	0	0	0	0	0	0	0	0	0	0	0	0	0	0	0	0
583	Bacteria	Firmicutes	Clostridia	Clostridiales	NA	Clostridiales	0.00161139	0	0	0	0	0	0	0	0	0	0	0	0	0	0	0	0	0	0	0	0	0	0	0	0	0	0	0	0	0	0	0	0	0	0
584	Bacteria	Firmicutes	Clostridia	Clostridiales	Ruminococcaceae	Ruminococcaceae_family	0	0	0	0	0.00133335	0.00096479	0	0	0	0	0	0	0	0	0	0	0	0	0	0	0	0	0	0	0	0	0	0	0	0	0	0	0	0	0
586	Bacteria	Firmicutes	Clostridia	Clostridiales	Ruminococcaceae	Ruminococcaceae_UCG-014	0	0	0.00142666	0.000947303	0	0.000942631	0	0	0	0	0	0	0	0	0	0	0	0	0	0	0	0	0	0	0	0	0	0	0	0	0	0	0	0	0
588	Bacteria	Firmicutes	Clostridia	Clostridiales	Ruminococcaceae	Ruminococcaceae_UCG-010	0.00144985	0.00132603	0	0	0	0.00111138	0	0	0	0	0	0	0	0	0	0	0	0	0	0	0	0	0	0	0	0	0	0	0	0	0	0	0	0	0
590	Bacteria	Firmicutes	Clostridia	Clostridiales	Ruminococcaceae	Ruminococcaceae_UCG-014	0	0	0	0	0	0	0	0	0	0	0	0	0	0	0	0	0	0	0	0	0	0	0	0	0	0	0	0	0	0	0	0	0	0	0
592	Bacteria	Lentisphaerae	Lentisphaeria	Victivallales	Victivallaceae	Victivallaceae_family	0	0.00131596	0.00106153	0.00103523	0.000878422	0	0	0	0	0	0	0	0	0	0	0	0	0	0	0	0	0	0	0	0	0	0	0	0	0	0	0	0	0	0
596	Bacteria	Bacteroidetes	Bacteroidia	Bacteroidales	Bacteroidales_RF16_group	Bacteroidales_RF16_group_family	0.0011918	0	0	0.00128243	0.000934668	0.000988654	0	0	0	0	0	0	0	0	0	0	0	0	0	0	0	0	0	0	0	0	0	0	0	0	0	0	0	0	0
598	Bacteria	Firmicutes	Clostridia	Clostridiales	Ruminococcaceae	Ruminococcaceae_UCG-013	0.00135924	0	0.00134829	0	0.000982642	0	0	0	0	0	0	0	0	0	0	0	0	0	0	0	0	0	0	0	0	0	0	0	0	0	0	0	0	0	0
600	Bacteria	Firmicutes	Negativicutes	Selenomonadales	Acidaminococcaceae	Succiniclasticum	0	0	0	0	0	0	0	0	0	0	0	0	0	0	0	0	0	0	0	0	0	0	0	0	0	0	0	0	0	0	0	0	0	0	0
602	Bacteria	Firmicutes	Clostridia	Clostridiales	Clostridiales_vadinBB60_group	Clostridiales_vadinBB60_group_family	0	0	0	0	0	0.00127332	0	0	0	0	0	0	0	0	0	0	0	0	0	0	0	0	0	0	0	0	0	0	0	0	0	0	0	0	0
605	Bacteria	Firmicutes	Clostridia	Clostridiales	Clostridiales_vadinBB60_group	Clostridiales_vadinBB60_group_family	0.00137697	0	0	0	0.00120432	0	0	0	0	0	0	0	0	0	0	0	0	0	0	0	0	0	0	0	0	0	0	0	0	0	0	0	0	0	0
607	Bacteria	Cyanobacteria	Melainabacteria	Gastranaerophilales	NA	Gastranaerophilales_Order	0.00102829	0.0012186	0	0	0	0	0	0	0	0	0	0	0	0	0	0	0	0	0	0	0	0	0	0	0	0	0	0	0	0	0	0	0	0	0
608	Bacteria	Bacteroidetes	Bacteroidia	Bacteroidales	Prevotellaceae	Prevotella_1	0	0	0	0	0	0	0	0	0	0	0	0	0	0	0	0	0	0	0	0	0	0	0	0	0	0	0	0	0	0	0	0	0	0	0
609	Bacteria	Firmicutes	Clostridia	Clostridiales	Defluviitaleaceae	Defluviitaleaceae_UCG-011	0.000589004	0	0	0.000899191	0.00107032	0.00121366	0	0	0	0	0	0	0	0	0	0	0	0	0	0	0	0	0	0	0	0	0	0	0	0	0	0	0	0	0
611	Bacteria	Bacteroidetes	Bacteroidia	Bacteroidales	Prevotellaceae	Prevotellaceae_family	0	0	0	0	0	0	0	0	0	0	0	0	0	0	0	0	0	0	0	0	0	0	0	0	0	0	0	0	0	0	0	0	0	0	0
614	Bacteria	Kiritimatiellaeota	Kiritimatiellae	WCHB1-41	NA	Kiritimatiellae_WCHB1-41_Order	0	0	0	0	0	0	0	0	0	0	0	0	0	0	0	0	0	0	0	0	0	0	0	0	0	0	0	0	0	0	0	0	0	0	0
616	Bacteria	Firmicutes	Negativicutes	Selenomonadales	Veillonellaceae	Veillonellaceae_UCG-001	0	0	0	0	0	0	0	0	0	0	0.00276674	0	0	0	0	0	0	0	0	0	0	0	0	0	0	0	0	0	0	0	0	0	0	0	0
617	Bacteria	Lentisphaerae	Lentisphaeria	Victivallales	Victivallaceae	Victivallaceae_family	0.00137894	0	0	0	0	0	0	0	0	0	0	0	0	0	0	0	0	0	0	0	0	0	0	0	0	0	0	0	0	0	0	0	0	0	0
620	Bacteria	Proteobacteria	Alphaproteobacteria	Rhodospirillales	NA	Rhodospirillales	0.00122725	0.00103229	0	0.00114141	0.000949556	0.00100229	0	0	0	0	0	0	0	0	0	0	0	0	0	0	0	0	0	0	0	0	0	0	0	0	0	0	0	0	0
624	Bacteria	Firmicutes	Clostridia	Clostridiales	Ruminococcaceae	Ruminococcaceae_family	0	0	0	0.000945644	0.00108686	0	0	0	0	0	0	0	0	0	0	0	0	0	0	0	0	0	0	0	0	0	0	0	0	0	0	0	0	0	0
625	Bacteria	Firmicutes	Clostridia	Clostridiales	Ruminococcaceae	Ruminococcaceae_family	0	0	0.00115771	0	0	0	0	0	0	0	0	0	0	0	0	0	0	0	0	0	0	0	0	0	0	0	0	0	0	0	0	0	0	0	0
627	Bacteria	Firmicutes	Clostridia	Clostridiales	Ruminococcaceae	Saccharofermentans	0.000340795	0	0	0.00102362	0.000827139	0.000681831	0	0	0	0	0	0	0	0	0	0	0	0	0	0	0	0	0	0	0	0	0	0	0	0	0	0	0	0	0
630	Bacteria	Firmicutes	Clostridia	Clostridiales	NA	Clostridiales	0	0	0	0	0.000954519	0	0	0	0	0	0	0	0	0	0	0	0	0	0	0	0	0	0	0	0	0	0	0	0	0	0	0	0	0	0
647	Bacteria	Firmicutes	Clostridia	Clostridiales	Peptococcaceae	Peptococcaceae_family	0	0	0	0.000754856	0.00091647	0	0	0	0	0	0	0	0	0	0	0	0	0	0	0	0	0	0	0	0	0	0	0	0	0	0	0	0	0	0
650	Bacteria	Tenericutes	Mollicutes	Mollicutes_RF39	NA	Mollicutes_RF39	0	0	0	0.000897532	0	0	0	0	0	0	0	0	0	0	0	0	0	0	0	0	0	0	0	0	0	0	0	0	0	0	0	0	0	0	0
652	Bacteria	Tenericutes	Mollicutes	Izimaplasmatales	NA	Izimaplasmatales_Order	0	0.000812402	0.000598448	0	0	0.000917062	0	0	0	0	0	0	0	0	0	0	0	0	0	0	0	0	0	0	0	0	0	0	0	0	0	0	0	0	0
654	NA	NA	NA	NA	NA	NA	0	0	0	0	0	0	0	0	0	0	0	0	0	0	0	0	0	0	0	0	0	0	0	0	0	0	0	0	0	0	0	0	0	0.00847562	0
657	Bacteria	Firmicutes	Clostridia	NA	NA	Clostridia_Class	0	0	0	0.000857715	0	0.000806265	0	0	0	0	0	0	0	0	0	0	0	0	0	0	0	0	0	0	0	0	0	0	0	0	0	0	0	0	0
659	Bacteria	Tenericutes	Mollicutes	Izimaplasmatales	NA	Izimaplasmatales_Order	0	0	0	0	0.000848645	0	0	0	0	0	0	0	0	0	0	0	0	0	0	0	0	0	0	0	0	0	0	0	0	0	0	0	0	0	0
660	Bacteria	Bacteroidetes	Bacteroidia	Bacteroidales	Tannerellaceae	Parabacteroides	0.000813573	0.000765404	0.000901235	0.000567386	0.00064186	0.000588079	0	0	0	0	0	0	0	0	0	0	0	0	0	0	0	0	0	0	0	0	0	0	0	0	0	0	0	0	0
674	Bacteria	Firmicutes	Clostridia	Clostridiales	Family_XIII	Clostridiales_Family_XIII	0	0	0	0	0.000751043	0.000787514	0	0	0	0	0	0	0	0	0	0	0	0	0	0	0	0	0	0	0	0	0	0	0	0	0	0	0	0	0
677	Bacteria	Spirochaetes	Spirochaetia	Spirochaetales	Spirochaetaceae	Treponema_2	0.000362464	0	0	0.000756515	0.000608775	0.00076365	0	0	0	0	0	0	0	0	0	0	0	0	0	0	0	0	0	0	0	0	0	0	0	0	0	0	0	0	0
681	Bacteria	Spirochaetes	Spirochaetia	Spirochaetales	Spirochaetaceae	Treponema_2	0	0	0.000794369	0	0.000281227	0	0	0	0	0	0	0	0	0	0	0	0	0	0	0	0	0	0	0	0	0	0	0	0	0	0	0	0	0	0
683	Bacteria	Firmicutes	Clostridia	Clostridiales	Peptococcaceae	Peptococcaceae_family	0	0.000731833	0	0	0	0	0	0	0	0	0	0	0	0	0	0	0	0	0	0	0	0	0	0	0	0	0	0	0	0	0	0	0	0	0
685	Bacteria	Cyanobacteria	Oxyphotobacteria	Chloroplast	NA	Chloroplast	0	0	0	0.000454573	0.000420187	0	0	0	0	0	0	0	0	0	0	0	0	0	0	0	0	0	0	0	0	0	0	0	0	0	0	0	0	0	0
688	Bacteria	Kiritimatiellaeota	Kiritimatiellae	WCHB1-41	NA	Kiritimatiellae_WCHB1-41_Order	0	0	0	0	0	0	0	0	0	0	0	0	0	0	0	0	0	0	0	0	0	0	0	0	0	0	0	0	0	0	0	0	0	0	0
689	Bacteria	Firmicutes	Clostridia	Clostridiales	Ruminococcaceae	Ruminococcaceae_UCG-010	0	0	0	0	0	0	0	0	0	0	0	0	0	0	0	0	0	0	0	0	0	0	0	0	0	0	0	0	0.00684436	0	0	0	0	0	0
692	Bacteria	Lentisphaerae	Lentisphaeria	Victivallales	vadinBE97	Victivallales_vadinBE97_family	0.000748566	0.000579088	0.000598448	0.000676882	0.000655094	0.000572738	0	0	0	0	0	0	0	0	0	0	0	0	0	0	0	0	0	0	0	0	0	0	0	0	0	0	0	0	0
695	Bacteria	Proteobacteria	Deltaproteobacteria	Myxococcales	Myxococcaceae	Myxococcaceae_family	0	0.000505234	0	0.000670246	0.00060712	0.000569329	0	0	0	0	0	0	0	0	0	0	0	0	0	0	0	0	0	0	0	0	0	0	0	0	0	0	0	0	0
697	Bacteria	Tenericutes	Mollicutes	Mollicutes_RF39	NA	Mollicutes_RF39	0	0.000676442	0	0	0	0	0	0	0	0	0	0	0	0	0	0	0	0	0	0	0	0	0	0	0	0	0	0	0	0	0	0	0	0	0
698	Bacteria	Cyanobacteria	Melainabacteria	Gastranaerophilales	NA	Gastranaerophilales_Order	0	0.000673085	0	0	0	0	0	0	0	0	0	0	0	0	0	0	0	0	0	0	0	0	0	0	0	0	0	0	0	0	0	0	0	0	0
703	Bacteria	Bacteroidetes	Bacteroidia	Bacteroidales	Prevotellaceae	Prevotellaceae_UCG-003	0	0	0	0	0	0	0	0	0	0	0	0	0	0	0	0	0	0	0	0	0	0	0	0	0	0	0	0	0	0	0	0	0	0	0
705	Archaea	Euryarchaeota	Thermoplasmata	Methanomassiliicoccales	Methanomethylophilaceae	Methanomethylophilaceae_family	0.000770235	0.000637836	0	0	0.000605466	0	0	0	0	0	0	0	0	0	0	0	0	0	0	0	0	0	0	0	0	0	0	0	0	0	0	0	0	0	0
706	Bacteria	Firmicutes	Clostridia	Clostridiales	Peptococcaceae	Peptococcaceae_family	0.000687499	0.000649586	0	0	0	0	0	0	0	0	0	0	0	0	0	0	0	0	0	0	0	0	0	0	0	0	0	0	0	0	0	0	0	0	0
707	Bacteria	Bacteroidetes	Bacteroidia	Bacteroidales	Prevotellaceae	Prevotellaceae_family	0	0.000641193	0.000609135	0	0.000585615	0.000487509	0	0	0	0	0	0	0	0	0	0	0	0	0	0	0	0	0	0	0	0	0	0	0	0	0	0	0	0	0
712	Bacteria	Firmicutes	Clostridia	Clostridiales	Ruminococcaceae	Ruminococcaceae_family	0	0	0	0.000610521	0	0	0	0	0	0	0	0	0	0	0	0	0	0	0	0	0	0	0	0	0	0	0	0	0	0	0	0	0	0	0
713	Bacteria	Firmicutes	Erysipelotrichia	Erysipelotrichales	Erysipelotrichaceae	Erysipelotrichaceae_family	0	0	0	0.000610521	0	0	0	0	0	0	0	0	0	0	0	0	0	0	0	0	0	0	0	0	0	0	0	0	0	0	0	0	0	0	0
717	Bacteria	Firmicutes	Clostridia	Clostridiales	Ruminococcaceae	Ruminococcaceae_UCG-002	0	0	0	0	0	0	0	0	0	0	0	0	0	0	0	0	0	0	0	0	0	0	0	0	0	0	0	0	0	0	0	0	0	0	0
719	Bacteria	Proteobacteria	Alphaproteobacteria	Rhodospirillales	NA	Rhodospirillales	0	0.000599231	0	0	0	0	0	0	0	0	0	0	0	0	0	0	0	0	0	0	0	0	0	0	0	0	0	0	0	0	0	0	0	0	0
722	Bacteria	Firmicutes	Clostridia	Clostridiales	Ruminococcaceae	Ruminococcaceae_family	0.000685529	0	0	0	0.000453272	0	0	0	0	0	0	0	0	0	0	0	0	0	0	0	0	0	0	0	0	0	0	0	0	0	0	0	0	0	0
725	Bacteria	Firmicutes	Clostridia	Clostridiales	Christensenellaceae	Christensenellaceae_family	0	0	0	0	0.000570726	0	0	0	0	0	0	0	0	0	0	0	0	0	0	0	0	0	0	0	0	0	0	0	0	0	0	0	0	0	0
726	Bacteria	Firmicutes	Clostridia	Clostridiales	Clostridiales_vadinBB60_group	Clostridiales_vadinBB60_group_family	0	0	0	0	0	0.000588079	0	0	0	0	0	0	0	0	0	0	0	0	0	0	0	0	0	0	0	0	0	0	0	0	0	0	0	0	0
727	Bacteria	Firmicutes	Clostridia	Clostridiales	Ruminococcaceae	Ruminococcaceae_UCG-013	0	0.000553911	0	0.000530888	0	0.00058467	0	0	0	0	0	0	0	0	0	0	0	0	0	0	0	0	0	0	0	0	0	0	0	0	0	0	0	0	0
729	Bacteria	Firmicutes	Clostridia	Clostridiales	Lachnospiraceae	Lachnospiraceae_family	0	0	0	0	0	0	0	0	0	0	0	0	0.00334481	0	0	0	0	0	0	0	0	0	0	0	0	0	0	0	0	0	0	0	0	0	0
733	Bacteria	Firmicutes	Clostridia	Clostridiales	Ruminococcaceae	Ruminococcaceae_UCG-014	0	0.000550554	0	0	0	0	0	0	0	0	0	0	0	0	0	0	0	0	0	0	0	0	0	0	0	0	0	0	0	0	0	0	0	0	0
734	Bacteria	Firmicutes	Erysipelotrichia	Erysipelotrichales	Erysipelotrichaceae	Faecalicoccus	0	0	0	0	0	0	0	0	0	0	0	0	0	0	0.00047745	0	0	0	0	0	0	0	0	0	0	0	0	0	0	0	0	0	0	0	0
735	Bacteria	Bacteroidetes	Bacteroidia	Bacteroidales	Barnesiellaceae	Barnesiellaceae_family	0.000543696	0.000528733	0	0.000469504	0	0	0	0	0	0	0	0	0	0	0	0	0	0	0	0	0	0	0	0	0	0	0	0	0	0	0	0	0	0	0
736	Bacteria	Firmicutes	Clostridia	NA	NA	Clostridia_Class	0	0	0	0.000461209	0.000489667	0.000535237	0	0	0	0	0	0	0	0	0	0	0	0	0	0	0	0	0	0	0	0	0	0	0	0	0	0	0	0	0
744	Bacteria	Firmicutes	Clostridia	NA	NA	Clostridia_Class	0	0	0.000347314	0.000501025	0.000466507	0	0	0	0	0	0	0	0	0	0	0	0	0	0	0	0	0	0	0	0	0	0	0	0	0	0	0	0	0	0
745	Bacteria	Firmicutes	NA	NA	NA	Firmicutes_Phylum	0	0	0.000496926	0.000496048	0	0	0	0	0	0	0	0	0	0	0	0	0	0	0	0	0	0	0	0	0	0	0	0	0	0	0	0	0	0	0
750	Bacteria	Actinobacteria	Coriobacteriia	Coriobacteriales	Eggerthellaceae	Eggerthellaceae_DNF00809	0	0	0	0	0	0	0.00217033	0	0	0	0	0	0	0	0	0	0	0	0	0	0	0	0	0	0	0	0	0	0	0	0	0	0	0	0
753	Bacteria	Firmicutes	Erysipelotrichia	Erysipelotrichales	Erysipelotrichaceae	Erysipelotrichaceae_UCG-006	0	0	0	0.000437982	0	0	0	0	0	0	0	0	0	0	0	0	0	0	0	0	0	0	0	0	0	0	0	0	0	0	0	0	0	0	0
758	Bacteria	Actinobacteria	Actinobacteria	Bifidobacteriales	Bifidobacteriaceae	Aeriscardovia	0	0	0	0.000360008	0	0.000427849	0	0	0	0	0	0	0	0	0	0	0	0	0	0	0	0	0	0	0	0	0	0	0	0	0	0	0	0	0
762	Bacteria	Spirochaetes	Spirochaetia	Spirochaetales	Spirochaetaceae	Treponema_2	0	0.000265206	0	0.000406461	0	0.000375007	0	0	0	0	0	0	0	0	0	0	0	0	0	0	0	0	0	0	0	0	0	0	0	0	0	0	0	0	0
763	Bacteria	Tenericutes	Mollicutes	Mollicutes_RF39	NA	Mollicutes_RF39	0	0	0	0	0.000405298	0	0	0	0	0	0	0	0	0	0	0	0	0	0	0	0	0	0	0	0	0	0	0	0	0	0	0	0	0	0
767	Bacteria	Cyanobacteria	Oxyphotobacteria	Chloroplast	NA	Chloroplast	0	0	0	0	0	0.000395462	0	0	0	0	0	0	0	0	0	0	0	0	0	0	0	0	0	0	0	0	0	0	0	0	0	0	0	0	0
769	Bacteria	Firmicutes	Erysipelotrichia	Erysipelotrichales	Erysipelotrichaceae	Erysipelotrichaceae_family	0.00044717	0	0	0	0	0	0	0	0	0	0	0	0	0	0	0	0	0	0	0	0	0	0	0	0	0	0	0	0	0	0	0	0	0	0
770	Bacteria	Firmicutes	Clostridia	Clostridiales	NA	Clostridiales	0.00044717	0	0	0	0	0	0	0	0	0	0	0	0	0	0	0	0	0	0	0	0	0	0	0	0	0	0	0	0	0	0	0	0	0	0
771	Bacteria	Firmicutes	Clostridia	DTU014	NA	Clostridia_Class_DTU014	0	0.000374309	0	0	0	0	0	0	0	0	0	0	0	0	0	0	0	0	0	0	0	0	0	0	0	0	0	0	0	0	0	0	0	0	0
773	Bacteria	Bacteroidetes	Bacteroidia	Bacteroidales	Rikenellaceae	Rikenellaceae_RC9_gut_group	0	0	0	0	0	0	0	0	0	0	0	0	0	0	0	0	0	0	0	0	0	0	0	0	0	0	0	0	0	0	0	0	0	0	0
775	Bacteria	Tenericutes	Mollicutes	Mollicutes_RF39	NA	Mollicutes_RF39	0	0	0	0	0	0	0	0	0	0	0	0	0	0	0	0	0	0	0	0	0	0	0	0	0	0	0	0	0	0	0	0	0	0	0
777	Bacteria	Firmicutes	Clostridia	Clostridiales	NA	Clostridiales	0	0	0	0.000343418	0	0.000284664	0	0	0	0	0	0	0	0	0	0	0	0	0	0	0	0	0	0	0	0	0	0	0	0	0	0	0	0	0
778	Bacteria	Tenericutes	Mollicutes	Anaeroplasmatales	Anaeroplasmataceae	Anaeroplasma	0	0	0	0.000325169	0	0.000351143	0	0	0	0	0	0	0	0	0	0	0	0	0	0	0	0	0	0	0	0	0	0	0	0	0	0	0	0	0
780	Bacteria	Proteobacteria	Alphaproteobacteria	Rhodospirillales	NA	Rhodospirillales	0	0	0	0.000338441	0	0	0	0	0	0	0	0	0	0	0	0	0	0	0	0	0	0	0	0	0	0	0	0	0	0	0	0	0	0	0
786	Bacteria	Firmicutes	Clostridia	Clostridiales	Ruminococcaceae	Ruminococcaceae_family	0.000342765	0.000308847	0	0	0	0	0	0	0	0	0	0	0	0	0	0	0	0	0	0	0	0	0	0	0	0	0	0	0	0	0	0	0	0	0
787	Bacteria	Proteobacteria	Deltaproteobacteria	Desulfovibrionales	Desulfovibrionaceae	Desulfovibrio	0	0.000283669	0	0	0	0.000311937	0	0	0	0	0	0	0	0	0	0	0	0	0	0	0	0	0	0	0	0	0	0	0	0	0	0	0	0	0
789	Bacteria	Tenericutes	Mollicutes	Izimaplasmatales	NA	Izimaplasmatales_Order	0	0	0	0.000295306	0	0	0	0	0	0	0	0	0	0	0	0	0	0	0	0	0	0	0	0	0	0	0	0	0	0	0	0	0	0	0
801	Bacteria	Proteobacteria	Alphaproteobacteria	Rhodospirillales	Terasakiellaceae	Aestuariispira	0.000279727	0	0	0	0	0	0	0	0	0	0	0	0	0	0	0	0	0	0	0	0	0	0	0	0	0	0	0	0	0	0	0	0	0	0
802	Bacteria	Firmicutes	Clostridia	Clostridiales	Ruminococcaceae	Ruminiclostridium	0.000279727	0	0	0	0	0.000228413	0	0	0	0	0	0	0	0	0	0	0	0	0	0	0	0	0	0	0	0	0	0	0	0	0	0	0	0	0
804	Bacteria	Proteobacteria	Alphaproteobacteria	Rhodospirillales	NA	Rhodospirillales	0	0	0.000245791	0	0	0	0	0	0	0	0	0	0	0	0	0	0	0	0	0	0	0	0	0	0	0	0	0	0	0	0	0	0	0	0
805	Bacteria	Firmicutes	Clostridia	Clostridiales	Ruminococcaceae	Ruminococcaceae_family	0	0.000142674	0	0.000227286	0	0	0	0	0	0	0	0	0	0	0	0	0	0	0	0	0	0	0	0	0	0	0	0	0	0	0	0	0	0	0
806	Bacteria	Tenericutes	Mollicutes	Mollicutes_RF39	NA	Mollicutes_RF39	0	0	0	0	0	0.000233527	0	0	0	0	0	0	0	0	0	0	0	0	0	0	0	0	0	0	0	0	0	0	0	0	0	0	0	0	0
821	Bacteria	Firmicutes	Clostridia	Clostridiales	Eubacteriaceae	Anaerofustis	0	0	0	7.29971e-05	0	0	0	0	0	0	0	0	0	0	0	0	0	0	0	0	0	0	0	0	0	0	0	0	0	0	0	0	0	0	0
827	Bacteria	Lentisphaerae	Lentisphaeria	Victivallales	vadinBE97	Victivallales_vadinBE97_family	0	0	0.000176329	0	0	0	0	0	0	0	0	0	0	0	0	0	0	0	0	0	0	0	0	0	0	0	0	0	0	0	0	0	0	0	0
828	Bacteria	Firmicutes	Clostridia	Clostridiales	Ruminococcaceae	Ruminococcaceae_UCG-010	0	0	0	0	0.000162119	0	0	0	0	0	0	0	0	0	0	0	0	0	0	0	0	0	0	0	0	0	0	0	0	0	0	0	0	0	0
831	Bacteria	Firmicutes	Clostridia	Clostridiales	Ruminococcaceae	Ruminococcaceae_family	0.000171382	0	0	0	0	0	0	0	0	0	0	0	0	0	0	0	0	0	0	0	0	0	0	0	0	0	0	0	0	0	0	0	0	0	0
839	Bacteria	Bacteroidetes	Bacteroidia	Bacteroidales	Rikenellaceae	Rikenellaceae_hoa5-07d05_gut_group	0	0	0	0.000124427	0	0	0	0	0	0	0	0	0	0	0	0	0	0	0	0	0	0	0	0	0	0	0	0	0	0	0	0	0	0	0
841	Bacteria	Firmicutes	Erysipelotrichia	Erysipelotrichales	Erysipelotrichaceae	Erysipelotrichaceae_UCG-004	0	0	0	0	0.000119108	0	0	0	0	0	0	0	0	0	0	0	0	0	0	0	0	0	0	0	0	0	0	0	0	0	0	0	0	0	0
844	Bacteria	Firmicutes	Clostridia	Clostridiales	Christensenellaceae	Christensenellaceae_R-7_group	0.000139864	0	0	0	0	0	0	0	0	0	0	0	0	0	0	0	0	0	0	0	0	0	0	0	0	0	0	0	0	0	0	0	0	0	0
845	Bacteria	Firmicutes	Clostridia	Clostridiales	Ruminococcaceae	Ruminococcaceae_DTU089	0	0	0	0.000111155	0	0	0	0	0	0	0	0	0	0	0	0	0	0	0	0	0	0	0	0	0	0	0	0	0	0	0	0	0	0	0
846	Bacteria	Proteobacteria	Alphaproteobacteria	Rickettsiales	NA	Rickettsiales	0	0.000110782	0	0	0	0	0	0	0	0	0	0	0	0	0	0	0	0	0	0	0	0	0	0	0	0	0	0	0	0	0	0	0	0	0
853	Bacteria	Firmicutes	Clostridia	Clostridiales	Ruminococcaceae	Ruminococcaceae_UCG-013	0	0	0	0	0	0	0	0	0	0	0	0	0	0	0	0	0	0	0	0	0	0	0	0	0	0	0	0	0	0	0	0	0	0	0
862	Bacteria	Firmicutes	Clostridia	Clostridiales	NA	Clostridiales	0	0	6.59006e-05	0	0	0	0	0	0	0	0	0	0	0	0	0	0	0	0	0	0	0	0	0	0	0	0	0	0	0	0	0	0	0	0
863	Bacteria	Tenericutes	Mollicutes	Izimaplasmatales	NA	Izimaplasmatales_Order	0	0	5.69951e-05	0	0	0	0	0	0	0	0	0	0	0	0	0	0	0	0	0	0	0	0	0	0	0	0	0	0	0	0	0	0	0	0
876	Bacteria	Tenericutes	Mollicutes	Anaeroplasmatales	Anaeroplasmataceae	Anaeroplasma	0	0	0	0	0	1.87503e-05	0	0	0	0	0	0	0	0	0	0	0	0	0	0	0	0	0	0	0	0	0	0	0	0	0	0	0	0	0

## Sheet: 5_Reads_Pellets_G10
ASV_Cluster_ID	Kingdom	Phylum	Class	Order	Family	Genus	Pellet1	Pellet2	Pellet3	PelletDilute1	PelletDilute2	PelletDilute3	AG10R1	AG10R2	AG10R3	BG10R1	BG10R2	BG10R3	RG10R1	RG10R2	RG10R3	XG10R1	XG10R2	XG10R3	AG10R1PS	AG10R2PS	AG10R3PS	BG10R1PS	BG10R2PS	BG10R3PS	RG10R1PS	RG10R2PS	RG10R3PS	XG10R1PS	XG10R3PS	BG10R1CM	BG10R2CM	BG10R3CM	RG10R1CM	RG10R2CM	RG10R3CM
1	Bacteria	Firmicutes	Clostridia	Clostridiales	Ruminococcaceae	Ruminococcaceae_UCG-005	38144	39644	41441	49330	48326	28345	0	0	0	0	0	0	0	0	0	0	0	0	0	0	0	0	0	0	0	0	0	0	0	0	0	0	0	0	0
2	Bacteria	Firmicutes	Clostridia	Clostridiales	Lachnospiraceae	Butyrivibrio_2	0	0	0	0	0	0	12623	9128	9140	34581	17274	0	6940	11924	12104	0	0	0	0	0	0	0	0	0	0	0	0	0	0	0	0	0	0	0	0
3	Bacteria	Firmicutes	Clostridia	Clostridiales	Lachnospiraceae	Pseudobutyrivibrio	0	0	0	0	0	0	0	1532	0	9893	15130	22903	0	1924	8427	0	0	0	0	0	0	0	0	0	0	0	0	0	0	0	0	0	0	0	0
4	Bacteria	Bacteroidetes	Bacteroidia	Bacteroidales	Rikenellaceae	Rikenellaceae_RC9_gut_group	44973	53171	51046	46037	50674	50426	0	0	0	0	0	0	0	0	0	0	0	0	0	0	0	0	0	0	0	0	0	0	0	0	0	0	0	0	0
5	Bacteria	Firmicutes	Bacilli	Lactobacillales	Streptococcaceae	Streptococcus	0	0	0	0	0	0	32709	35896	17365	9591	0	8449	27532	25145	31016	1341	546	0	0	0	0	0	0	0	0	0	0	0	0	0	0	0	0	0	0
6	Bacteria	Firmicutes	Bacilli	Bacillales	Bacillaceae	Bacillaceae_family	0	0	0	0	0	0	0	0	0	0	0	0	0	0	0	0	0	0	0	0	0	0	0	0	0	0	0	0	0	8063	3452	3857	0	0	0
7	Bacteria	Bacteroidetes	Bacteroidia	Bacteroidales	Bacteroidaceae	Bacteroides	18528	21536	21168	20828	18935	18162	0	0	0	0	0	0	0	0	0	0	0	0	0	0	0	0	0	0	0	0	0	0	0	0	0	0	0	0	0
8	Bacteria	Actinobacteria	Actinobacteria	Streptomycetales	Streptomycetaceae	Streptomyces	0	0	0	0	0	0	0	0	0	0	0	0	0	0	0	0	0	0	0	0	0	0	0	0	0	0	0	0	0	9696	3946	5236	0	0	0
9	Bacteria	Firmicutes	Bacilli	Lactobacillales	Leuconostocaceae	Weissella	0	0	0	0	0	0	0	0	0	0	0	0	0	0	0	0	0	0	0	0	0	0	0	0	0	0	0	0	0	0	0	0	1301	1529	2409
10	Bacteria	Bacteroidetes	Bacteroidia	Bacteroidales	Prevotellaceae	Prevotella_1	0	0	0	0	0	0	3841	3817	2620	9223	13714	13724	4465	3422	4639	0	0	0	0	0	0	0	0	0	0	0	0	0	0	0	0	0	0	0	0
11	Bacteria	Proteobacteria	Gammaproteobacteria	Enterobacteriales	Enterobacteriaceae	Escherichia/Shigella	0	0	0	0	0	0	3172	3345	2199	7231	4261	6613	1893	3438	2320	0	0	0	56808	0	86525	137247	0	0	0	0	0	0	0	0	0	0	0	0	0
12	Archaea	Euryarchaeota	Methanobacteria	Methanobacteriales	Methanobacteriaceae	Methanobrevibacter	1812	3018	2440	5036	4930	0	2338	0	0	0	0	0	2345	0	3869	0	0	0	56946	47142	34689	466	89988	111296	67189	32378	54164	51417	6452	0	0	0	0	0	0
13	Bacteria	Firmicutes	Clostridia	Clostridiales	Lachnospiraceae	Lachnospiraceae_family	0	0	0	0	0	0	0	3521	4274	0	0	10486	9175	10983	11124	0	0	0	0	0	0	0	0	0	0	0	0	0	0	0	0	0	0	0	0
14	Bacteria	Firmicutes	Clostridia	Clostridiales	Clostridiaceae_1	Clostridium_sensu_stricto_11	0	0	0	0	0	0	0	0	0	0	0	0	0	0	0	0	19006	0	0	0	0	0	0	0	0	0	0	0	0	0	0	0	0	0	0
15	Bacteria	Bacteroidetes	Bacteroidia	Bacteroidales	Rikenellaceae	Rikenellaceae_RC9_gut_group	13013	17215	15144	13435	11374	16963	0	0	0	0	0	0	0	0	0	0	0	0	0	0	0	0	0	0	0	0	0	0	0	0	0	0	0	0	0
16	Bacteria	Firmicutes	Clostridia	Clostridiales	Ruminococcaceae	Ruminococcus_1	0	0	0	0	0	0	3490	3370	0	4800	3862	6170	3777	4771	4642	0	0	0	0	0	0	0	0	0	0	0	0	0	0	0	0	0	0	0	0
17	Bacteria	Firmicutes	Bacilli	Lactobacillales	Enterococcaceae	Enterococcus	0	0	0	0	0	0	0	0	0	0	0	0	85	0	0	0	27891	33361	0	0	0	0	0	0	0	0	0	0	0	0	0	0	0	0	0
18	Bacteria	Firmicutes	Erysipelotrichia	Erysipelotrichales	Erysipelotrichaceae	Erysipelotrichaceae_UCG-004	0	0	0	0	0	0	0	0	0	0	0	0	0	0	0	0	0	0	8260	2752	12623	0	44280	0	0	99252	2753	62631	0	0	0	0	0	0	0
20	Bacteria	Firmicutes	Clostridia	Clostridiales	Lachnospiraceae	Oribacterium	0	0	0	0	0	0	4955	0	6947	6059	4182	3053	1837	0	2255	0	0	0	0	0	0	0	0	0	0	0	0	0	0	0	0	0	0	0	0
22	Bacteria	Firmicutes	Erysipelotrichia	Erysipelotrichales	Erysipelotrichaceae	Erysipelotrichaceae_UCG-004	0	0	0	0	0	0	0	0	0	0	0	0	0	0	0	0	0	0	0	0	0	269	0	0	1133	0	1270	0	0	0	0	0	0	0	0
23	Bacteria	Firmicutes	Clostridia	Clostridiales	Ruminococcaceae	Ruminococcaceae_UCG-010	0	0	0	0	0	0	0	0	0	0	0	0	0	0	0	0	0	0	1045	14465	0	0	0	0	16905	0	0	797	0	0	0	0	0	0	0
24	Bacteria	Firmicutes	Clostridia	Clostridiales	Christensenellaceae	Christensenellaceae_R-7_group	0	0	0	0	0	19784	0	0	0	0	0	0	0	0	0	0	0	0	0	0	0	0	0	0	0	0	0	0	0	0	0	0	0	0	0
25	Bacteria	Firmicutes	Clostridia	Clostridiales	Lachnospiraceae	Lachnospiraceae_family	0	0	0	0	0	0	0	0	0	2041	0	0	3092	0	0	0	0	0	0	0	0	0	0	0	0	0	0	0	0	0	0	0	0	0	0
26	Bacteria	Firmicutes	Bacilli	Bacillales	Staphylococcaceae	Staphylococcus	0	0	0	0	0	0	0	0	0	0	0	0	0	0	0	0	0	0	0	0	0	0	0	0	0	0	0	0	0	0	0	0	4739	5569	7315
27	Bacteria	Firmicutes	Clostridia	Clostridiales	Ruminococcaceae	Ruminococcus_1	9551	9011	11258	12394	13561	14188	0	0	0	0	0	3259	0	2145	2536	0	0	0	0	0	0	0	0	0	0	0	0	0	0	0	0	0	0	0	0
28	Bacteria	Firmicutes	Clostridia	Clostridiales	Ruminococcaceae	Caproiciproducens	0	0	0	0	0	0	0	0	0	0	0	0	0	0	0	4500	1504	2376	0	0	0	0	0	0	0	0	0	0	0	0	0	0	0	0	0
29	Bacteria	Firmicutes	Clostridia	Clostridiales	Ruminococcaceae	Ruminococcaceae_UCG-005	13207	19321	9486	22647	16062	22654	0	0	0	0	0	0	0	0	0	0	0	0	0	0	0	0	0	0	0	0	0	0	0	0	0	0	0	0	0
30	Bacteria	Firmicutes	Clostridia	NA	NA	Clostridia_Class	0	0	0	0	0	0	0	0	0	0	0	7813	0	0	0	0	0	0	0	0	0	0	0	0	0	0	0	0	0	0	0	0	0	0	0
31	Bacteria	Bacteroidetes	Bacteroidia	Bacteroidales	Rikenellaceae	RikenellaceaeU29-B03	0	0	0	0	0	0	2143	3405	2042	0	0	2798	0	0	0	0	0	0	0	0	0	0	0	0	0	0	0	0	0	0	0	0	0	0	0
33	Bacteria	Firmicutes	Clostridia	Clostridiales	Ruminococcaceae	Ruminococcaceae_UCG-005	0	0	0	0	0	21673	0	0	0	0	0	0	0	0	0	0	0	0	0	0	0	0	0	0	0	0	0	0	0	0	0	0	0	0	0
34	Bacteria	Firmicutes	Clostridia	Clostridiales	Lachnospiraceae	Lachnospiraceae_AC2044_group	0	0	0	0	0	0	5757	0	0	20286	28830	8259	0	0	3560	0	0	0	0	0	0	0	0	0	0	0	0	0	0	0	0	0	0	0	0
37	Bacteria	Bacteroidetes	Bacteroidia	Bacteroidales	Rikenellaceae	Rikenellaceae_RC9_gut_group	16549	19083	17312	14267	13891	15719	0	0	0	0	0	0	0	0	0	0	0	0	0	0	0	0	0	0	0	0	0	0	0	0	0	0	0	0	0
39	Bacteria	Firmicutes	Clostridia	Clostridiales	Clostridiaceae_1	Clostridium_sensu_stricto_18	0	0	0	0	0	0	0	0	0	839	618	1662	0	0	0	0	0	0	0	0	0	0	0	0	0	0	0	0	0	0	0	0	0	0	0
40	Archaea	Euryarchaeota	Methanomicrobia	Methanomicrobiales	Methanocorpusculaceae	Methanocorpusculum	1247	1268	1254	1411	830	950	0	0	0	0	0	0	0	0	0	0	0	0	0	0	0	0	0	0	0	0	0	0	0	0	0	0	0	0	0
41	Bacteria	Firmicutes	Clostridia	Clostridiales	Lachnospiraceae	Butyrivibrio_2	0	0	0	0	0	0	0	5613	0	0	0	3840	0	0	0	0	0	0	0	0	0	0	0	0	0	0	0	0	0	0	0	0	0	0	0
42	Bacteria	Firmicutes	Clostridia	Clostridiales	Lachnospiraceae	Lachnospiraceae_family	0	0	0	0	0	0	4602	0	4300	0	1412	0	6370	3112	0	0	0	0	0	0	0	0	0	0	0	0	0	0	0	0	0	0	0	0	0
43	Bacteria	Bacteroidetes	Bacteroidia	Bacteroidales	Bacteroidaceae	Bacteroides	8711	9994	9878	7839	9144	8338	0	0	0	0	0	0	0	0	0	0	0	0	0	0	0	0	0	0	0	0	0	0	0	0	0	0	0	0	0
44	Bacteria	Firmicutes	Clostridia	Clostridiales	Lachnospiraceae	Lachnospiraceae_family	0	9909	7807	13996	9544	12793	0	0	0	0	0	0	0	0	0	0	0	0	0	0	0	0	0	0	0	0	0	0	0	0	0	0	0	0	0
45	Bacteria	Bacteroidetes	Bacteroidia	Bacteroidales	NA	Bacteroidales_Order	0	0	0	0	0	0	2183	3382	2113	0	0	0	0	0	181	0	0	0	0	0	0	0	0	0	0	0	0	0	0	0	0	0	0	0	0
47	Bacteria	Firmicutes	Clostridia	Clostridiales	Peptostreptococcaceae	Romboutsia	565	1098	793	1559	0	1019	0	0	0	0	0	0	0	0	0	0	0	0	0	0	0	0	0	0	0	0	0	0	0	0	0	0	0	0	0
48	Bacteria	Bacteroidetes	Bacteroidia	Bacteroidales	Prevotellaceae	Prevotellaceae_YAB2003_group	0	0	0	0	0	0	0	0	0	0	0	0	0	768	0	0	0	0	0	0	0	0	0	0	0	0	0	0	0	0	0	0	0	0	0
49	Bacteria	Bacteroidetes	Bacteroidia	Bacteroidales	Rikenellaceae	Rikenellaceae_RC9_gut_group	0	0	0	0	0	0	0	0	0	0	0	1909	0	1278	2059	0	0	0	0	0	0	0	0	0	0	0	0	0	0	0	0	0	0	0	0
50	Bacteria	Actinobacteria	Actinobacteria	Micrococcales	Microbacteriaceae	Frigoribacterium	0	0	0	0	0	0	0	0	0	0	0	0	0	0	0	0	0	0	0	0	0	0	0	0	0	0	0	0	0	0	0	0	0	0	1988
52	Archaea	Euryarchaeota	Methanobacteria	Methanobacteriales	Methanobacteriaceae	Methanosphaera	0	153	0	265	0	0	140	0	0	0	0	0	0	0	0	0	0	0	0	0	0	0	0	0	0	0	1019	2961	0	0	0	0	0	0	0
53	Bacteria	Bacteroidetes	Bacteroidia	Bacteroidales	NA	Bacteroidales_Order	0	0	0	0	0	0	0	954	963	0	0	0	0	1145	1254	0	0	0	0	0	0	0	0	0	0	0	0	0	0	0	0	0	0	0	0
54	Bacteria	Bacteroidetes	Bacteroidia	Bacteroidales	Prevotellaceae	Prevotellaceae_UCG-004	14142	13599	16090	13028	12785	13499	0	0	0	0	0	0	0	0	0	0	0	0	0	0	0	0	0	0	0	0	0	0	0	0	0	0	0	0	0
55	Bacteria	Firmicutes	Erysipelotrichia	Erysipelotrichales	Erysipelotrichaceae	Erysipelotrichaceae_UCG-004	0	0	0	0	0	0	0	0	0	0	0	0	0	0	0	0	0	0	0	0	0	0	0	0	39695	0	0	0	0	0	0	0	0	0	0
56	Bacteria	Firmicutes	Clostridia	Clostridiales	Ruminococcaceae	Ruminococcaceae_UCG-014	0	0	0	0	0	0	15188	0	8826	0	0	0	0	0	0	0	0	0	0	0	0	0	0	0	0	0	0	0	0	0	0	0	0	0	0
57	Bacteria	Firmicutes	Clostridia	Clostridiales	Christensenellaceae	Christensenellaceae_R-7_group	0	9592	7394	13846	14050	0	0	0	0	0	0	0	0	0	0	0	0	0	0	0	0	0	0	0	0	0	0	0	0	0	0	0	0	0	0
58	Bacteria	Firmicutes	Negativicutes	Selenomonadales	Veillonellaceae	Anaerovibrio	0	0	0	0	0	0	2486	1439	2124	0	0	0	0	0	0	0	0	0	0	0	0	0	0	0	0	0	0	0	0	0	0	0	0	0	0
60	Bacteria	Bacteroidetes	Bacteroidia	Bacteroidales	Bacteroidales_RF16_group	Bacteroidales_RF16_group_family	0	0	0	0	0	0	0	0	0	0	0	0	0	0	0	0	0	0	0	0	0	0	0	0	0	0	0	0	0	0	0	0	0	0	0
61	Bacteria	Firmicutes	Clostridia	Clostridiales	Christensenellaceae	Christensenellaceae_R-7_group	9785	7959	0	8718	11337	10362	0	0	0	0	0	0	0	0	0	0	0	0	0	0	0	0	0	0	0	0	0	0	0	0	0	0	0	0	0
63	Bacteria	Firmicutes	Clostridia	Clostridiales	Lachnospiraceae	Lachnoclostridium	10851	0	0	0	0	0	0	875	0	0	0	0	0	0	0	0	0	0	0	0	0	0	0	0	0	0	0	0	0	0	0	0	0	0	0
64	Bacteria	Firmicutes	Clostridia	Clostridiales	Clostridiaceae_1	Clostridium_sensu_stricto_15	0	0	0	0	0	0	878	3060	1070	0	0	5178	3753	4907	4135	0	0	0	0	0	0	0	0	0	0	0	0	0	0	0	0	0	0	0	0
65	Bacteria	Firmicutes	Clostridia	Clostridiales	Christensenellaceae	Christensenellaceae_R-7_group	0	9802	13324	0	0	0	0	0	0	0	0	0	0	0	0	0	0	0	0	0	0	0	0	0	0	0	0	0	0	0	0	0	0	0	0
68	Bacteria	Firmicutes	Clostridia	Clostridiales	Ruminococcaceae	Ruminococcaceae_UCG-010	0	0	0	0	0	0	0	0	0	0	0	0	0	0	0	0	0	0	0	0	0	0	0	0	0	0	0	0	107601	0	0	0	0	0	0
69	Bacteria	Firmicutes	Clostridia	Clostridiales	Ruminococcaceae	Ruminococcaceae_family	0	0	0	0	0	0	0	0	0	1067	0	0	0	0	0	0	0	0	0	0	0	0	0	0	0	0	0	0	0	0	0	0	0	0	0
70	Bacteria	Bacteroidetes	Bacteroidia	Bacteroidales	p-251-o5	Bacteroidales_p-251-o5_family	0	481	0	353	0	479	0	1470	0	1419	3427	0	0	1055	0	0	0	0	0	0	0	0	0	0	0	0	0	0	0	0	0	0	0	0	0
71	Bacteria	Firmicutes	Negativicutes	Selenomonadales	Veillonellaceae	Selenomonas_1	0	0	0	0	0	0	0	0	0	0	0	0	0	0	0	76361	68688	105229	0	0	0	0	0	0	0	0	0	0	0	0	0	0	0	0	0
72	Bacteria	Bacteroidetes	Bacteroidia	Bacteroidales	Bacteroidaceae	Bacteroides	10046	12454	10957	11059	10641	9601	0	0	0	0	0	0	0	0	0	0	0	0	0	0	0	0	0	0	0	0	0	0	0	0	0	0	0	0	0
73	Bacteria	Bacteroidetes	Bacteroidia	Bacteroidales	Prevotellaceae	Prevotella_1	0	0	0	0	0	0	0	0	0	0	0	0	0	0	0	0	0	0	0	0	0	0	0	0	0	0	0	0	0	0	0	0	0	0	0
74	Bacteria	Bacteroidetes	Bacteroidia	Bacteroidales	Prevotellaceae	Prevotellaceae_UCG-004	10552	11732	12307	10513	9911	9456	0	0	0	0	0	0	0	0	0	0	0	0	0	0	0	0	0	0	0	0	0	0	0	0	0	0	0	0	0
76	Bacteria	Firmicutes	Clostridia	Clostridiales	Ruminococcaceae	Ruminococcaceae_UCG-014	0	9252	7790	0	11899	0	0	0	0	0	0	0	0	0	0	0	0	0	0	0	0	0	0	0	0	0	0	0	0	0	0	0	0	0	0
77	Bacteria	Proteobacteria	Gammaproteobacteria	Aeromonadales	Succinivibrionaceae	Succinivibrio	0	0	0	0	0	0	3494	5633	4197	0	0	0	1188	1405	2229	0	0	0	0	0	0	0	0	0	0	0	0	0	0	0	0	0	0	0	0
78	Bacteria	Firmicutes	Clostridia	Clostridiales	Lachnospiraceae	Lachnospiraceae_family	0	11719	0	0	10017	0	0	0	0	0	0	0	0	0	0	0	0	0	0	0	0	0	0	0	0	0	0	0	0	0	0	0	0	0	0
79	Bacteria	Firmicutes	Clostridia	Clostridiales	Ruminococcaceae	Ruminococcaceae_family	10359	9880	9523	10862	11514	11434	0	0	0	0	0	0	0	0	0	0	0	0	0	0	0	0	0	0	0	0	0	0	0	0	0	0	0	0	0
80	Bacteria	Firmicutes	Clostridia	Clostridiales	Ruminococcaceae	Ruminococcaceae_family	0	0	0	0	0	0	397	641	354	0	0	0	0	275	647	0	0	0	0	0	0	0	0	0	0	0	0	0	0	0	0	0	0	0	0
81	Bacteria	Firmicutes	Erysipelotrichia	Erysipelotrichales	Erysipelotrichaceae	Erysipelotrichaceae_UCG-004	0	0	0	0	0	0	0	0	0	0	0	0	0	0	0	0	0	0	40745	68814	5679	0	0	0	0	0	45712	0	0	0	0	0	0	0	0
82	Archaea	Euryarchaeota	Thermoplasmata	Methanomassiliicoccales	Methanomethylophilaceae	Methanomethylophilaceae_family	0	0	0	0	0	0	0	0	0	0	0	0	0	0	0	0	0	0	0	822	0	0	0	0	2951	0	0	0	0	0	0	0	0	0	0
84	Bacteria	Firmicutes	Clostridia	Clostridiales	Christensenellaceae	Christensenellaceae_R-7_group	0	0	0	0	0	6728	0	0	0	0	0	0	0	0	0	0	0	0	0	0	0	0	0	0	0	0	0	0	0	0	0	0	0	0	0
85	Bacteria	Firmicutes	Clostridia	Clostridiales	Ruminococcaceae	Ruminococcaceae_family	0	0	0	0	10868	10790	0	0	0	0	0	0	0	0	0	0	0	0	0	0	0	0	0	0	0	0	0	0	0	0	0	0	0	0	0
86	Bacteria	Bacteroidetes	Bacteroidia	Bacteroidales	Rikenellaceae	Rikenellaceae_dgA-11_gut_group	8018	10311	10724	10056	9406	9342	0	0	0	0	0	0	0	0	0	0	0	0	0	0	0	0	0	0	0	0	0	0	0	0	0	0	0	0	0
87	Bacteria	Firmicutes	Clostridia	Clostridiales	Lachnospiraceae	Lachnospiraceae_family	5871	0	0	0	0	10656	0	0	0	0	0	0	0	0	0	0	0	0	0	0	0	0	0	0	0	0	0	0	0	0	0	0	0	0	0
89	Bacteria	Bacteroidetes	Bacteroidia	Bacteroidales	Rikenellaceae	Rikenellaceae_RC9_gut_group	7921	0	10447	9962	7379	0	0	0	0	0	0	0	0	0	0	0	0	0	0	0	0	0	0	0	0	0	0	0	0	0	0	0	0	0	0
90	Bacteria	Firmicutes	Clostridia	Clostridiales	Lachnospiraceae	Lachnoclostridium_10	4698	8065	4233	10292	9450	5200	0	0	0	0	0	0	0	0	0	0	0	0	0	0	0	0	0	0	0	0	0	0	0	0	0	0	0	0	0
91	Bacteria	Tenericutes	Mollicutes	Anaeroplasmatales	Anaeroplasmataceae	Anaeroplasma	0	0	0	224	0	0	0	0	0	0	0	0	0	0	0	0	0	0	0	0	0	0	0	0	0	0	0	0	0	0	0	0	0	0	0
94	Bacteria	Firmicutes	Clostridia	Clostridiales	Ruminococcaceae	Ruminococcaceae_UCG-010	0	0	10048	0	0	0	0	0	0	0	0	0	0	0	0	0	0	0	0	0	0	0	0	0	0	0	0	0	0	0	0	0	0	0	0
95	Bacteria	Bacteroidetes	Bacteroidia	Bacteroidales	NA	Bacteroidales_Order	9067	10005	8600	6524	7176	6248	0	0	0	0	0	0	0	0	0	0	0	0	0	0	0	0	0	0	0	0	0	0	0	0	0	0	0	0	0
98	Bacteria	Firmicutes	Clostridia	Clostridiales	Ruminococcaceae	Ruminococcaceae_family	0	0	9933	0	0	0	0	0	0	0	0	0	0	0	0	0	0	0	0	0	0	0	0	0	0	0	0	0	0	0	0	0	0	0	0
101	Bacteria	Firmicutes	Clostridia	Clostridiales	Ruminococcaceae	Ruminococcaceae_family	0	9704	0	7126	0	0	0	0	0	0	0	0	0	0	0	0	0	0	0	0	0	0	0	0	0	0	0	0	0	0	0	0	0	0	0
102	Bacteria	Bacteroidetes	Bacteroidia	Bacteroidales	Rikenellaceae	Alistipes	8371	9638	7239	0	9305	8266	0	0	0	0	0	0	0	0	0	0	0	0	0	0	0	0	0	0	0	0	0	0	0	0	0	0	0	0	0
104	Bacteria	Tenericutes	Mollicutes	Mollicutes_RF39	NA	Mollicutes_RF39	0	0	0	0	0	0	0	0	0	3931	0	2884	0	0	0	0	0	0	0	0	0	0	0	0	0	0	0	0	0	0	0	0	0	0	0
105	Bacteria	Firmicutes	Erysipelotrichia	Erysipelotrichales	Erysipelotrichaceae	Turicibacter	0	0	0	443	0	285	0	0	0	0	0	0	0	0	0	0	0	0	0	0	0	0	0	0	0	0	0	0	0	0	0	0	0	0	0
107	Bacteria	Firmicutes	Clostridia	Clostridiales	Christensenellaceae	Christensenellaceae_R-7_group	9341	0	0	0	0	0	0	0	0	0	0	0	0	0	0	0	0	0	0	0	0	0	0	0	0	0	0	0	0	0	0	0	0	0	0
108	Bacteria	Firmicutes	Clostridia	Clostridiales	Ruminococcaceae	Ruminococcaceae_family	9307	0	0	0	0	0	0	0	0	0	0	0	0	0	0	0	0	0	0	0	0	0	0	0	0	0	0	0	0	0	0	0	0	0	0
109	Archaea	Euryarchaeota	Thermoplasmata	Methanomassiliicoccales	Methanomethylophilaceae	Methanomethylophilaceae_family	0	0	0	509	0	0	0	0	0	0	0	0	0	0	168	0	0	0	443	0	0	0	0	0	0	0	0	0	0	0	0	0	0	0	0
110	Bacteria	Bacteroidetes	Bacteroidia	Bacteroidales	F082	Bacteroidales_F082_Family	4422	8955	5253	3689	6473	6352	0	0	0	0	0	0	0	0	0	0	0	0	0	0	0	0	0	0	0	0	0	0	0	0	0	0	0	0	0
113	Bacteria	Spirochaetes	Spirochaetia	Spirochaetales	Spirochaetaceae	Treponema_2	7761	7245	8354	8229	8719	8418	0	0	0	0	0	0	0	0	0	0	0	0	0	0	0	0	0	0	0	0	0	0	0	0	0	0	0	0	0
116	Bacteria	Bacteroidetes	Bacteroidia	Bacteroidales	p-251-o5	Bacteroidales_p-251-o5_family	0	0	0	0	0	0	5599	0	2132	0	0	0	0	0	0	0	0	0	0	0	0	0	0	0	0	0	0	0	0	0	0	0	0	0	0
118	Bacteria	Firmicutes	Clostridia	Clostridiales	Ruminococcaceae	Ruminococcaceae_UCG-013	0	0	8152	0	0	0	0	0	0	0	0	0	0	0	0	0	0	0	0	0	0	0	0	0	0	0	0	0	0	0	0	0	0	0	0
119	Bacteria	Firmicutes	Clostridia	Clostridiales	Ruminococcaceae	Ruminococcaceae_UCG-005	0	0	4739	0	8069	0	0	0	0	0	0	0	0	0	0	0	0	0	0	0	0	0	0	0	0	0	0	0	0	0	0	0	0	0	0
121	Bacteria	Firmicutes	Clostridia	Clostridiales	Clostridiaceae_1	Clostridium_sensu_stricto_7	0	0	0	0	0	0	0	0	0	115	0	0	1079	1353	0	0	0	0	0	0	0	0	0	0	0	0	0	0	0	0	0	0	0	0	0
122	Bacteria	Firmicutes	Clostridia	Clostridiales	Lachnospiraceae	Butyrivibrio_2	0	0	0	0	0	0	0	3018	0	0	0	0	0	0	0	0	0	0	0	0	0	0	0	0	0	0	0	0	0	0	0	0	0	0	0
124	Bacteria	Firmicutes	Clostridia	Clostridiales	Family_XI	Sedimentibacter	0	0	0	0	0	0	0	0	0	801	0	0	0	0	0	0	0	0	0	0	0	0	0	0	0	0	0	0	0	0	0	0	0	0	0
126	Bacteria	Firmicutes	Clostridia	Clostridiales	Ruminococcaceae	Flavonifractor	5042	0	5740	7675	0	6195	0	0	0	0	0	0	0	0	0	0	0	0	0	0	0	0	0	0	0	0	0	0	0	0	0	0	0	0	0
127	Bacteria	Bacteroidetes	Bacteroidia	Bacteroidales	Bacteroidaceae	Bacteroides	0	0	0	0	0	0	0	0	40	592	0	408	0	0	0	0	0	0	0	0	0	0	0	0	0	0	0	0	0	0	0	0	0	0	0
128	Bacteria	Bacteroidetes	Bacteroidia	Bacteroidales	Rikenellaceae	Alistipes	0	0	0	7651	0	0	0	0	0	0	0	0	0	0	0	0	0	0	0	0	0	0	0	0	0	0	0	0	0	0	0	0	0	0	0
129	Bacteria	Firmicutes	Clostridia	Clostridiales	Ruminococcaceae	Ruminococcaceae_UCG-014	0	0	0	7644	0	7569	0	0	0	0	0	0	0	0	0	0	0	0	0	0	0	0	0	0	0	0	0	0	0	0	0	0	0	0	0
134	Bacteria	Firmicutes	Clostridia	Clostridiales	Lachnospiraceae	Coprococcus_2	0	0	0	0	0	0	884	0	1775	2600	0	0	0	1298	1408	0	0	0	0	0	0	0	0	0	0	0	0	0	0	0	0	0	0	0	0
136	Bacteria	Firmicutes	Bacilli	Lactobacillales	Streptococcaceae	Streptococcus	0	0	0	0	0	0	5125	0	0	0	0	0	13421	0	0	0	0	0	0	0	0	0	0	0	0	0	0	0	0	0	0	0	0	0	0
139	Bacteria	Firmicutes	Clostridia	Clostridiales	Lachnospiraceae	Lachnospiraceae_NK4A136_group	0	0	7113	0	0	0	0	0	0	0	0	0	0	0	0	0	0	0	0	0	0	0	0	0	0	0	0	0	0	0	0	0	0	0	0
141	Bacteria	Bacteroidetes	Bacteroidia	Bacteroidales	Rikenellaceae	Rikenellaceae_RC9_gut_group	0	0	0	0	3322	0	0	0	0	0	0	0	0	0	0	0	0	0	0	0	0	0	0	0	0	0	0	0	0	0	0	0	0	0	0
144	Bacteria	Kiritimatiellaeota	Kiritimatiellae	WCHB1-41	NA	Kiritimatiellae_WCHB1-41_Order	0	0	0	0	0	0	0	0	0	0	0	0	0	0	0	0	0	0	0	0	0	0	0	0	0	0	0	0	0	0	0	0	0	0	0
145	Bacteria	Firmicutes	Clostridia	Clostridiales	Ruminococcaceae	Ruminococcaceae_UCG-014	6606	0	0	0	0	0	0	0	0	0	0	0	0	0	0	0	0	0	0	0	0	0	0	0	0	0	0	0	0	0	0	0	0	0	0
146	Archaea	Euryarchaeota	Methanobacteria	Methanobacteriales	Methanobacteriaceae	Methanobrevibacter	0	0	0	0	0	0	0	0	0	0	0	0	0	0	0	0	0	0	0	5211	0	0	0	0	0	0	0	0	0	0	0	0	0	0	0
147	Bacteria	Actinobacteria	Actinobacteria	Micrococcales	Microbacteriaceae	Leucobacter	0	0	0	0	0	0	0	0	0	0	0	0	0	0	0	0	0	0	0	0	0	0	0	0	0	0	0	0	0	0	0	0	1720	0	0
148	Bacteria	Firmicutes	Clostridia	Clostridiales	Christensenellaceae	Christensenellaceae_R-7_group	0	0	0	6529	0	0	0	0	0	0	0	0	0	0	0	0	0	0	0	0	0	0	0	0	0	0	0	0	0	0	0	0	0	0	0
153	Bacteria	Bacteroidetes	Bacteroidia	Bacteroidales	NA	Bacteroidales_Order	5956	6336	5916	5253	5985	6045	0	0	0	0	0	0	0	0	0	0	0	0	0	0	0	0	0	0	0	0	0	0	0	0	0	0	0	0	0
155	Bacteria	Actinobacteria	Actinobacteria	Corynebacteriales	Nocardiaceae	Rhodococcus	0	0	0	0	0	0	0	0	0	0	0	0	0	0	0	0	0	0	0	0	0	0	0	0	0	0	0	0	0	0	0	0	0	450	0
156	Bacteria	Kiritimatiellaeota	Kiritimatiellae	WCHB1-41	NA	Kiritimatiellae_WCHB1-41_Order	0	0	0	0	404	0	0	0	0	0	0	0	0	0	0	0	0	0	0	0	0	0	0	0	0	0	0	0	0	0	0	0	0	0	0
157	Bacteria	Firmicutes	Erysipelotrichia	Erysipelotrichales	Erysipelotrichaceae	Erysipelotrichaceae_UCG-004	0	0	0	0	0	0	0	0	0	0	0	0	0	0	0	0	0	0	0	0	0	0	0	0	30421	0	0	0	0	0	0	0	0	0	0
158	Bacteria	Bacteroidetes	Bacteroidia	Bacteroidales	Prevotellaceae	Prevotella_1	0	0	0	0	0	0	0	0	0	0	0	0	0	0	0	0	0	0	0	0	0	0	0	0	0	0	0	0	0	0	0	0	0	0	0
159	Bacteria	Firmicutes	Clostridia	Clostridiales	Ruminococcaceae	Ruminococcaceae_family	3853	4953	4665	5609	5979	5921	0	0	0	0	0	0	0	0	0	0	0	0	0	0	0	0	0	0	0	0	0	0	0	0	0	0	0	0	0
160	Bacteria	Firmicutes	Clostridia	Clostridiales	Ruminococcaceae	Flavonifractor	0	5970	0	0	0	0	0	0	0	0	0	0	0	0	0	0	0	0	0	0	0	0	0	0	0	0	0	0	0	0	0	0	0	0	0
162	Bacteria	Firmicutes	Clostridia	Clostridiales	Ruminococcaceae	Oscillibacter	0	5891	0	0	0	0	0	0	0	0	0	0	0	0	0	0	0	0	0	0	0	0	0	0	0	0	0	0	0	0	0	0	0	0	0
164	Bacteria	Firmicutes	Clostridia	Clostridiales	Peptococcaceae	Peptococcaceae_family	3974	5852	5832	5062	5294	5154	0	0	0	0	0	0	0	0	0	0	0	0	0	0	0	0	0	0	0	0	0	0	0	0	0	0	0	0	0
165	Bacteria	Firmicutes	Clostridia	Clostridiales	Ruminococcaceae	Ruminococcaceae_UCG-010	0	5841	0	5414	0	0	0	0	0	0	0	0	0	0	0	0	0	0	0	0	0	0	0	0	0	0	0	0	0	0	0	0	0	0	0
166	Archaea	Euryarchaeota	Methanobacteria	Methanobacteriales	Methanobacteriaceae	Methanosphaera	0	0	0	0	0	0	0	234	0	0	0	0	0	0	0	0	0	0	1411	5825	0	0	0	0	416	0	0	0	0	0	0	0	0	0	0
168	Bacteria	Firmicutes	Clostridia	Clostridiales	Lachnospiraceae	Lachnospiraceae_family	0	0	5795	0	0	0	0	0	0	0	0	0	0	0	0	0	0	0	0	0	0	0	0	0	0	0	0	0	0	0	0	0	0	0	0
169	Bacteria	Firmicutes	Clostridia	Clostridiales	Ruminococcaceae	Flavonifractor	0	0	0	0	5782	0	0	0	0	0	0	0	0	0	0	0	0	0	0	0	0	0	0	0	0	0	0	0	0	0	0	0	0	0	0
170	Bacteria	Firmicutes	Clostridia	Clostridiales	Ruminococcaceae	Ruminococcaceae_UCG-010	2998	5708	3481	0	0	0	0	0	0	0	0	0	0	0	0	0	0	0	0	0	0	0	0	0	0	0	0	0	0	0	0	0	0	0	0
171	Bacteria	Firmicutes	Clostridia	Clostridiales	Lachnospiraceae	Butyrivibrio_2	0	0	0	0	0	0	0	0	0	0	0	0	5704	0	0	0	0	0	0	0	0	0	0	0	0	0	0	0	0	0	0	0	0	0	0
172	Bacteria	Firmicutes	Clostridia	Clostridiales	Ruminococcaceae	Ruminococcaceae_UCG-009	0	5664	1748	0	0	0	0	0	0	0	0	0	0	0	0	0	0	0	0	0	0	0	0	0	0	0	0	0	0	0	0	0	0	0	0
174	Bacteria	Bacteroidetes	Bacteroidia	Bacteroidales	NA	Bacteroidales_Order	0	0	0	0	0	0	0	0	0	0	0	336	298	290	465	0	0	0	0	0	0	0	0	0	0	0	0	0	0	0	0	0	0	0	0
176	Bacteria	Bacteroidetes	Bacteroidia	Bacteroidales	F082	Bacteroidales_F082_Family	0	0	0	0	0	0	0	0	0	0	0	0	0	0	0	0	0	0	0	0	0	0	0	0	0	0	0	0	0	0	0	0	0	0	0
177	Bacteria	Firmicutes	Clostridia	Clostridiales	Ruminococcaceae	Ruminococcaceae_UCG-010	0	0	0	0	2669	5510	0	0	0	0	0	0	0	0	0	0	0	0	0	0	0	0	0	0	0	0	0	0	0	0	0	0	0	0	0
178	Bacteria	Firmicutes	Clostridia	Clostridiales	Christensenellaceae	Christensenellaceae_R-7_group	0	0	0	5009	5415	0	0	0	0	0	0	0	0	0	0	0	0	0	0	0	0	0	0	0	0	0	0	0	0	0	0	0	0	0	0
179	Bacteria	Firmicutes	Clostridia	Clostridiales	Christensenellaceae	Christensenellaceae_R-7_group	0	0	0	0	5368	0	0	0	0	0	0	0	0	0	0	0	0	0	0	0	0	0	0	0	0	0	0	0	0	0	0	0	0	0	0
181	Bacteria	Firmicutes	Clostridia	Clostridiales	Ruminococcaceae	Ruminococcaceae_UCG-009	0	0	0	0	5314	5218	0	0	0	0	0	0	0	0	0	0	0	0	0	0	0	0	0	0	0	0	0	0	0	0	0	0	0	0	0
182	Bacteria	Firmicutes	Clostridia	Clostridiales	Ruminococcaceae	Ruminococcaceae_UCG-010	0	0	0	5285	0	0	0	0	0	0	0	0	0	0	0	0	0	0	0	0	0	0	0	0	0	0	0	0	0	0	0	0	0	0	0
185	Bacteria	Firmicutes	Clostridia	Clostridiales	Ruminococcaceae	Ruminococcaceae_UCG-010	5103	0	0	0	0	3028	0	0	0	0	0	0	0	0	0	0	0	0	0	0	0	0	0	0	0	0	0	0	0	0	0	0	0	0	0
187	Bacteria	Cyanobacteria	Oxyphotobacteria	Chloroplast	NA	Chloroplast	0	0	0	0	0	0	0	0	0	0	0	0	0	0	0	0	0	0	0	0	0	0	0	0	0	0	0	0	0	0	0	0	0	0	323
188	Bacteria	Firmicutes	Clostridia	Clostridiales	Lachnospiraceae	Lachnospiraceae_family	0	0	0	0	3662	5033	0	0	0	0	0	0	0	0	0	0	0	0	0	0	0	0	0	0	0	0	0	0	0	0	0	0	0	0	0
190	Bacteria	Spirochaetes	Spirochaetia	Spirochaetales	Spirochaetaceae	Treponema_2	0	0	0	0	0	0	0	410	0	0	0	0	0	0	0	0	0	0	0	0	0	0	0	0	0	0	0	0	0	0	0	0	0	0	0
191	Bacteria	Actinobacteria	Actinobacteria	Micrococcales	Sanguibacteraceae	Sanguibacter	0	0	0	0	0	0	0	0	0	0	0	0	0	0	0	0	0	0	0	0	0	0	0	0	0	0	0	0	0	0	0	0	0	524	0
192	Bacteria	Firmicutes	Clostridia	Clostridiales	Christensenellaceae	Christensenellaceae_R-7_group	0	0	4191	4669	4827	0	0	0	0	0	0	0	0	0	0	0	0	0	0	0	0	0	0	0	0	0	0	0	0	0	0	0	0	0	0
193	Bacteria	NA	NA	NA	NA	Bacteria_Domain	0	0	0	0	0	0	0	0	0	0	0	0	0	0	0	0	0	0	0	0	0	0	0	0	0	0	0	0	0	0	0	0	0	0	510
194	Bacteria	Firmicutes	Clostridia	Clostridiales	Lachnospiraceae	Lachnospiraceae_family	3598	3677	4149	2968	2843	4798	0	0	0	0	0	0	0	0	0	0	0	0	0	0	0	0	0	0	0	0	0	0	0	0	0	0	0	0	0
196	Bacteria	Firmicutes	Clostridia	Clostridiales	Ruminococcaceae	Ruminococcaceae_NK4A214_group	0	0	0	0	4731	0	0	0	0	0	0	0	0	0	0	0	0	0	0	0	0	0	0	0	0	0	0	0	0	0	0	0	0	0	0
197	Bacteria	Firmicutes	Clostridia	Clostridiales	Ruminococcaceae	Ruminococcaceae_family	0	2548	0	4382	0	4718	0	0	0	0	0	0	0	0	0	0	0	0	0	0	0	0	0	0	0	0	0	0	0	0	0	0	0	0	0
198	Bacteria	Firmicutes	Clostridia	Clostridiales	Family_XIII	Mogibacterium	0	0	0	2586	0	0	0	0	0	0	0	0	0	0	0	0	0	0	0	0	0	0	0	0	0	0	0	0	0	0	0	0	0	0	0
199	Bacteria	Firmicutes	Clostridia	Clostridiales	Ruminococcaceae	Ruminococcaceae_UCG-013	0	4693	0	0	2896	0	0	0	0	0	0	0	0	0	0	0	0	0	0	0	0	0	0	0	0	0	0	0	0	0	0	0	0	0	0
200	Bacteria	Firmicutes	Clostridia	Clostridiales	Ruminococcaceae	Oscillibacter	3134	0	4672	2933	3216	3528	0	0	0	0	0	0	0	0	0	0	0	0	0	0	0	0	0	0	0	0	0	0	0	0	0	0	0	0	0
201	Bacteria	Firmicutes	Clostridia	Clostridiales	Ruminococcaceae	Ruminococcaceae_UCG-010	4653	0	0	0	0	3118	0	0	0	0	0	0	0	0	0	0	0	0	0	0	0	0	0	0	0	0	0	0	0	0	0	0	0	0	0
203	Bacteria	Firmicutes	Negativicutes	Selenomonadales	Veillonellaceae	Anaerovibrio	0	0	0	0	0	0	0	0	0	0	0	0	0	0	4630	0	0	0	0	0	0	0	0	0	0	0	0	0	0	0	0	0	0	0	0
204	Bacteria	Bacteroidetes	Bacteroidia	Bacteroidales	Prevotellaceae	Prevotella_1	0	0	0	0	0	0	0	0	0	0	0	0	0	0	0	0	0	0	0	0	0	0	0	0	0	0	0	0	0	0	0	0	0	0	0
205	Bacteria	Firmicutes	Clostridia	Clostridiales	Ruminococcaceae	Ruminococcaceae_UCG-010	4515	4104	3592	4615	0	0	0	0	0	0	0	0	0	0	0	0	0	0	0	0	0	0	0	0	0	0	0	0	0	0	0	0	0	0	0
206	Archaea	Euryarchaeota	Methanobacteria	Methanobacteriales	Methanobacteriaceae	Methanobrevibacter	0	0	0	0	0	3336	0	0	0	0	0	0	0	0	0	0	0	0	4692	3222	0	0	12510	10419	0	0	1265	29877	0	0	0	0	0	0	0
207	Bacteria	Proteobacteria	Deltaproteobacteria	Desulfovibrionales	Desulfovibrionaceae	Desulfovibrio	0	0	0	0	0	0	0	0	0	4025	1125	0	0	0	0	0	0	0	0	0	0	0	0	0	0	0	0	0	0	0	0	0	0	0	0
208	Bacteria	Verrucomicrobia	Verrucomicrobiae	Opitutales	Puniceicoccaceae	Cerasicoccus	3972	4496	4200	4263	3006	2950	0	0	0	0	0	0	0	0	0	0	0	0	0	0	0	0	0	0	0	0	0	0	0	0	0	0	0	0	0
209	Bacteria	Firmicutes	Clostridia	Clostridiales	Ruminococcaceae	Ruminococcaceae_UCG-010	0	0	0	4465	0	0	0	0	0	0	0	0	0	0	0	0	0	0	0	0	0	0	0	0	0	0	0	0	0	0	0	0	0	0	0
210	Bacteria	Firmicutes	Clostridia	Clostridiales	Ruminococcaceae	Ruminococcaceae_UCG-010	3590	3990	0	0	4268	4456	0	0	0	0	0	0	0	0	0	0	0	0	0	0	0	0	0	0	0	0	0	0	0	0	0	0	0	0	0
211	Bacteria	Bacteroidetes	Bacteroidia	Bacteroidales	Rikenellaceae	Alistipes	3960	4295	4216	4406	4454	3665	0	0	0	0	0	0	0	0	0	0	0	0	0	0	0	0	0	0	0	0	0	0	0	0	0	0	0	0	0
212	Bacteria	Bacteroidetes	Bacteroidia	Bacteroidales	Prevotellaceae	Prevotellaceae_UCG-003	0	0	0	0	0	0	0	0	0	0	0	0	0	0	0	0	0	0	0	0	0	0	0	0	0	0	0	0	0	0	0	0	0	0	0
213	Bacteria	Firmicutes	Clostridia	Clostridiales	Ruminococcaceae	Ruminococcaceae_UCG-009	4416	0	4365	0	0	0	0	0	0	0	0	0	0	0	0	0	0	0	0	0	0	0	0	0	0	0	0	0	0	0	0	0	0	0	0
214	Bacteria	Firmicutes	Clostridia	Clostridiales	Family_XIII	Anaerovorax	0	0	0	0	0	0	0	0	0	0	484	0	0	0	0	0	0	0	0	0	0	0	0	0	0	0	0	0	0	0	0	0	0	0	0
215	Bacteria	Firmicutes	Clostridia	Clostridiales	Lachnospiraceae	Lachnospiraceae_XPB1014_group	0	0	0	0	0	0	0	0	0	0	0	0	875	1466	2506	0	0	0	0	0	0	0	0	0	0	0	0	0	0	0	0	0	0	0	0
216	Bacteria	Firmicutes	Clostridia	Clostridiales	Ruminococcaceae	Ruminococcaceae_UCG-010	0	0	0	4305	0	0	0	0	0	0	0	0	0	0	0	0	0	0	0	0	0	0	0	0	0	0	0	0	0	0	0	0	0	0	0
217	Bacteria	Firmicutes	Clostridia	Clostridiales	Ruminococcaceae	Ruminococcaceae_UCG-002	0	0	0	0	0	0	0	0	0	1017	747	0	0	0	0	0	0	0	0	0	0	0	0	0	0	0	0	0	0	0	0	0	0	0	0
218	Bacteria	Firmicutes	Clostridia	Clostridiales	Ruminococcaceae	Ruminococcaceae_family	0	2921	2881	3822	4022	4267	0	0	0	0	0	0	0	0	0	0	0	0	0	0	0	0	0	0	0	0	0	0	0	0	0	0	0	0	0
219	Bacteria	Firmicutes	Clostridia	Clostridiales	Ruminococcaceae	Ruminococcaceae_family	0	0	0	4264	0	0	0	0	0	0	0	0	0	0	0	0	0	0	0	0	0	0	0	0	0	0	0	0	0	0	0	0	0	0	0
220	Bacteria	Bacteroidetes	Bacteroidia	Bacteroidales	F082	Bacteroidales_F082_Family	3893	0	4231	2488	0	0	0	0	0	0	0	0	0	0	0	0	0	0	0	0	0	0	0	0	0	0	0	0	0	0	0	0	0	0	0
221	Bacteria	Bacteroidetes	Bacteroidia	Bacteroidales	Rikenellaceae	Alistipes	3040	0	0	4218	3685	0	0	0	0	0	0	0	0	0	0	0	0	0	0	0	0	0	0	0	0	0	0	0	0	0	0	0	0	0	0
222	Bacteria	Firmicutes	Clostridia	Clostridiales	Christensenellaceae	Christensenellaceae_R-7_group	3193	4180	2831	3352	3868	2970	0	0	0	0	0	0	0	0	0	0	0	0	0	0	0	0	0	0	0	0	0	0	0	0	0	0	0	0	0
224	Bacteria	Bacteroidetes	Bacteroidia	Bacteroidales	NA	Bacteroidales_Order	3561	4025	3766	2636	2562	2463	0	0	0	0	0	0	0	0	0	0	0	0	0	0	0	0	0	0	0	0	0	0	0	0	0	0	0	0	0
226	Bacteria	Firmicutes	Clostridia	Clostridiales	Ruminococcaceae	Ruminococcaceae_family	4004	3819	0	0	0	0	0	0	0	0	0	0	0	0	0	0	0	0	0	0	0	0	0	0	0	0	0	0	0	0	0	0	0	0	0
228	Bacteria	Firmicutes	Negativicutes	Selenomonadales	Veillonellaceae	Schwartzia	0	0	0	0	0	0	855	917	798	569	1185	1196	886	1209	962	0	0	0	0	0	0	0	0	0	0	0	0	0	0	0	0	0	0	0	0
229	Bacteria	Bacteroidetes	Bacteroidia	Bacteroidales	Rikenellaceae	Rikenellaceae_dgA-11_gut_group	3563	2834	3980	3320	3318	3144	0	0	0	0	0	0	0	0	0	0	0	0	0	0	0	0	0	0	0	0	0	0	0	0	0	0	0	0	0
230	Bacteria	Spirochaetes	Spirochaetia	Spirochaetales	Spirochaetaceae	Treponema_2	1130	2575	0	1988	3972	2122	0	0	0	0	0	0	0	0	0	0	0	0	0	0	0	0	0	0	0	0	0	0	0	0	0	0	0	0	0
231	Bacteria	Firmicutes	Clostridia	Clostridiales	Ruminococcaceae	Ruminococcus_2	0	0	0	0	0	0	0	0	0	0	0	0	0	0	0	0	0	0	0	0	0	0	0	0	0	0	0	0	0	0	0	0	0	0	0
232	Bacteria	Bacteroidetes	Bacteroidia	Bacteroidales	Bacteroidales_RF16_group	Bacteroidales_RF16_group_family	0	0	0	0	0	0	0	0	0	0	0	0	0	0	0	0	0	0	0	0	0	0	0	0	0	0	0	0	0	0	0	0	0	0	0
233	Bacteria	Firmicutes	Clostridia	Clostridiales	Ruminococcaceae	Ruminococcaceae_UCG-010	0	3278	2661	0	3936	0	0	0	0	0	0	0	0	0	0	0	0	0	0	0	0	0	0	0	0	0	0	0	0	0	0	0	0	0	0
234	Bacteria	Firmicutes	Clostridia	Clostridiales	Ruminococcaceae	Ruminococcaceae_UCG-014	0	940	0	3110	0	3934	0	0	0	0	0	0	0	0	0	0	0	0	0	0	0	0	0	0	0	0	0	0	0	0	0	0	0	0	0
235	Bacteria	Bacteroidetes	Bacteroidia	Bacteroidales	Rikenellaceae	Alistipes	3088	3419	3007	3898	3063	0	0	0	0	0	0	0	0	0	0	0	0	0	0	0	0	0	0	0	0	0	0	0	0	0	0	0	0	0	0
237	Bacteria	Firmicutes	Clostridia	Clostridiales	Ruminococcaceae	Ruminococcaceae_UCG-013	3196	3834	3446	1939	2477	2415	0	0	0	0	0	0	0	0	0	0	0	0	0	0	0	0	0	0	0	0	0	0	0	0	0	0	0	0	0
238	Bacteria	Firmicutes	Clostridia	Clostridiales	Lachnospiraceae	Lachnospiraceae_XBB1006	0	0	0	0	0	0	855	0	0	2106	0	0	0	0	0	0	0	0	0	0	0	0	0	0	0	0	0	0	0	0	0	0	0	0	0
241	Bacteria	Actinobacteria	Actinobacteria	Actinomycetales	Actinomycetaceae	Actinomyces	0	0	0	0	0	0	1228	398	929	0	0	0	0	0	0	0	0	0	0	0	0	0	0	0	0	0	0	0	0	0	0	0	0	0	0
242	Bacteria	Firmicutes	Clostridia	Clostridiales	Ruminococcaceae	Ruminococcaceae_UCG-005	0	3812	0	0	0	0	0	0	0	0	0	0	0	0	0	0	0	0	0	0	0	0	0	0	0	0	0	0	0	0	0	0	0	0	0
243	Bacteria	Firmicutes	Clostridia	Clostridiales	Ruminococcaceae	Ruminococcaceae_family	2338	3040	3013	3540	3138	3767	0	0	0	0	0	0	0	0	0	0	0	0	0	0	0	0	0	0	0	0	0	0	0	0	0	0	0	0	0
244	Bacteria	Firmicutes	Clostridia	Clostridiales	Lachnospiraceae	Lachnospiraceae_family	2243	3009	0	3202	3515	3763	0	0	0	0	0	0	0	0	0	0	0	0	0	0	0	0	0	0	0	0	0	0	0	0	0	0	0	0	0
245	Bacteria	Tenericutes	Mollicutes	Mollicutes_RF39	NA	Mollicutes_RF39	0	0	0	0	0	0	1899	0	883	0	0	0	0	431	346	0	0	0	0	0	0	0	0	0	0	0	0	0	0	0	0	0	0	0	0
246	Bacteria	Firmicutes	Clostridia	Clostridiales	Family_XIII	Clostridiales_Family_XIII_AD3011_group	0	3744	0	0	0	0	0	0	0	0	0	0	0	0	0	0	0	0	0	0	0	0	0	0	0	0	0	0	0	0	0	0	0	0	0
247	Bacteria	Bacteroidetes	Bacteroidia	Bacteroidales	Bacteroidales_UCG-001	Bacteroidales_UCG-001_family	0	0	0	0	0	0	0	0	0	0	0	0	0	0	0	0	0	0	0	0	0	0	0	0	0	0	0	0	0	0	0	0	0	0	0
248	Bacteria	Firmicutes	Clostridia	Clostridiales	Ruminococcaceae	Ruminococcaceae_NK4A214_group	3127	0	3271	3121	0	0	0	0	0	0	0	0	0	0	0	0	0	0	0	0	0	0	0	0	0	0	0	0	0	0	0	0	0	0	0
249	Bacteria	Kiritimatiellaeota	Kiritimatiellae	WCHB1-41	NA	Kiritimatiellae_WCHB1-41_Order	0	0	0	0	0	0	0	0	0	0	0	0	0	0	0	0	0	0	0	0	0	0	0	0	0	0	0	0	0	0	0	0	0	0	0
251	Bacteria	Firmicutes	Clostridia	Clostridiales	Ruminococcaceae	Ruminococcaceae_family	3629	0	0	0	0	3104	0	0	0	0	0	0	0	0	0	0	0	0	0	0	0	0	0	0	0	0	0	0	0	0	0	0	0	0	0
252	Bacteria	Bacteroidetes	Bacteroidia	Bacteroidales	Prevotellaceae	Prevotella_1	0	0	0	0	0	0	0	0	0	0	0	0	0	0	0	0	0	0	0	0	0	0	0	0	0	0	0	0	0	0	0	0	0	0	0
259	Bacteria	Firmicutes	Clostridia	Clostridiales	Ruminococcaceae	Ruminococcaceae_family	0	0	3571	0	0	0	0	0	0	0	0	0	0	0	0	0	0	0	0	0	0	0	0	0	0	0	0	0	0	0	0	0	0	0	0
261	Bacteria	Firmicutes	Clostridia	Clostridiales	Ruminococcaceae	Ruminococcaceae_UCG-010	0	3530	0	0	1850	0	0	0	0	0	0	0	0	0	0	0	0	0	0	0	0	0	0	0	0	0	0	0	0	0	0	0	0	0	0
263	Bacteria	Proteobacteria	Deltaproteobacteria	Desulfovibrionales	Desulfovibrionaceae	Mailhella	1387	3506	1415	3020	2701	0	0	0	0	0	0	0	0	0	0	0	0	0	0	0	0	0	0	0	0	0	0	0	0	0	0	0	0	0	0
265	Bacteria	Firmicutes	Clostridia	Clostridiales	Ruminococcaceae	Ruminococcus_2	0	2412	2037	0	0	0	0	0	0	0	0	0	0	0	0	0	0	0	0	0	0	0	0	0	0	0	0	0	0	0	0	0	0	0	0
266	Bacteria	Bacteroidetes	Bacteroidia	Bacteroidales	Rikenellaceae	Alistipes	0	0	3446	0	0	3411	0	0	0	0	0	0	0	0	0	0	0	0	0	0	0	0	0	0	0	0	0	0	0	0	0	0	0	0	0
267	Bacteria	Bacteroidetes	Bacteroidia	Bacteroidales	Muribaculaceae	Muribaculaceae_family	2787	3396	0	0	0	0	0	0	0	0	0	0	0	0	0	0	0	0	0	0	0	0	0	0	0	0	0	0	0	0	0	0	0	0	0
268	Bacteria	Firmicutes	Clostridia	Clostridiales	Ruminococcaceae	Ruminococcaceae_UCG-010	0	0	3393	0	0	0	0	0	0	0	0	0	0	0	0	0	0	0	0	0	0	0	0	0	0	0	0	0	0	0	0	0	0	0	0
270	Bacteria	Firmicutes	Clostridia	Clostridiales	Ruminococcaceae	Ruminococcus_1	0	2487	0	2469	2878	3379	0	0	0	0	0	0	0	0	0	0	0	0	0	0	0	0	0	0	0	0	0	0	0	0	0	0	0	0	0
271	Bacteria	Bacteroidetes	Bacteroidia	Bacteroidales	Bacteroidaceae	Bacteroides	2915	3244	3117	3111	3355	3055	0	0	0	0	0	0	0	0	0	0	0	0	0	0	0	0	0	0	0	0	0	0	0	0	0	0	0	0	0
272	Bacteria	Tenericutes	Mollicutes	Mollicutes_RF39	NA	Mollicutes_RF39	0	0	0	0	3340	0	0	0	0	0	0	0	0	0	0	0	0	0	0	0	0	0	0	0	0	0	0	0	0	0	0	0	0	0	0
274	Bacteria	Bacteroidetes	Bacteroidia	Bacteroidales	Rikenellaceae	Rikenellaceae_RC9_gut_group	3301	0	0	2667	0	0	0	0	0	0	0	0	0	0	0	0	0	0	0	0	0	0	0	0	0	0	0	0	0	0	0	0	0	0	0
276	Bacteria	Tenericutes	Mollicutes	Mollicutes_RF39	NA	Mollicutes_RF39	0	0	0	0	0	3276	0	0	0	0	0	0	0	0	0	0	0	0	0	0	0	0	0	0	0	0	0	0	0	0	0	0	0	0	0
278	Bacteria	Tenericutes	Mollicutes	Mollicutes_RF39	NA	Mollicutes_RF39	2809	0	3246	0	0	0	0	0	0	0	0	0	0	0	0	0	0	0	0	0	0	0	0	0	0	0	0	0	0	0	0	0	0	0	0
281	Bacteria	Bacteroidetes	Bacteroidia	Bacteroidales	Rikenellaceae	Alistipes	0	3195	2752	0	0	3227	0	0	0	0	0	0	0	0	0	0	0	0	0	0	0	0	0	0	0	0	0	0	0	0	0	0	0	0	0
285	Bacteria	Firmicutes	Clostridia	Clostridiales	Ruminococcaceae	Ruminococcaceae_UCG-010	0	0	3166	0	2217	2405	0	0	0	0	0	0	0	0	0	0	0	0	0	0	0	0	0	0	0	0	0	0	0	0	0	0	0	0	0
286	Bacteria	Firmicutes	Clostridia	Clostridiales	Ruminococcaceae	Ruminococcaceae_NK4A214_group	0	3153	0	0	0	2790	0	0	0	0	0	0	0	0	0	0	0	0	0	0	0	0	0	0	0	0	0	0	0	0	0	0	0	0	0
287	Bacteria	Firmicutes	Clostridia	Clostridiales	Ruminococcaceae	Ruminococcaceae_family	2001	0	0	3152	2615	0	0	0	0	0	0	0	0	0	0	0	0	0	0	0	0	0	0	0	0	0	0	0	0	0	0	0	0	0	0
288	Bacteria	Firmicutes	Clostridia	Clostridiales	Family_XIII	Clostridiales_Family_XIII_AD3011_group	0	0	0	2595	3128	3013	0	0	0	0	0	0	0	0	0	0	0	0	0	0	0	0	0	0	0	0	0	0	0	0	0	0	0	0	0
290	Bacteria	Firmicutes	Clostridia	Clostridiales	Clostridiales_vadinBB60_group	Clostridiales_vadinBB60_group_family	0	0	0	3089	0	0	0	0	0	0	0	0	0	0	0	0	0	0	0	0	0	0	0	0	0	0	0	0	0	0	0	0	0	0	0
293	Bacteria	Firmicutes	Clostridia	Clostridiales	Lachnospiraceae	Lachnospiraceae_family	0	0	2997	0	0	0	0	0	0	0	0	0	0	0	0	0	0	0	0	0	0	0	0	0	0	0	0	0	0	0	0	0	0	0	0
294	Bacteria	Firmicutes	Clostridia	Clostridiales	Ruminococcaceae	Ruminococcaceae_family	0	0	0	0	2987	0	0	0	0	0	0	0	0	0	0	0	0	0	0	0	0	0	0	0	0	0	0	0	0	0	0	0	0	0	0
296	Bacteria	Bacteroidetes	Bacteroidia	Bacteroidales	Muribaculaceae	Muribaculaceae_family	0	0	2982	2726	2954	2659	0	0	0	0	0	0	0	0	0	0	0	0	0	0	0	0	0	0	0	0	0	0	0	0	0	0	0	0	0
298	Bacteria	Bacteroidetes	Bacteroidia	Bacteroidales	Muribaculaceae	Muribaculaceae_family	0	0	0	0	0	0	0	0	0	393	0	0	0	0	0	0	0	0	0	0	0	0	0	0	0	0	0	0	0	0	0	0	0	0	0
300	Bacteria	Bacteroidetes	Bacteroidia	Bacteroidales	Rikenellaceae	Rikenellaceae_RC9_gut_group	0	0	0	0	0	0	0	0	0	0	0	0	0	0	0	0	0	0	0	0	0	0	0	0	0	0	0	0	0	0	0	0	0	0	0
302	Bacteria	Bacteroidetes	Bacteroidia	Bacteroidales	Prevotellaceae	Prevotellaceae_YAB2003_group	0	0	0	0	0	0	0	0	0	0	0	1812	2149	0	0	0	0	0	0	0	0	0	0	0	0	0	0	0	0	0	0	0	0	0	0
303	Bacteria	Bacteroidetes	Bacteroidia	Bacteroidales	NA	Bacteroidales_Order	2422	2911	2812	2153	2012	1911	0	0	0	0	0	0	0	0	0	0	0	0	0	0	0	0	0	0	0	0	0	0	0	0	0	0	0	0	0
307	Bacteria	Proteobacteria	Deltaproteobacteria	Desulfovibrionales	Desulfovibrionaceae	Mailhella	1916	0	1802	0	0	2886	0	0	0	0	0	0	0	0	0	0	0	0	0	0	0	0	0	0	0	0	0	0	0	0	0	0	0	0	0
308	Bacteria	Firmicutes	Clostridia	Clostridiales	Ruminococcaceae	Ruminococcaceae_NK4A214_group	0	0	0	0	0	2236	0	0	0	0	0	0	0	0	0	0	0	0	0	0	0	0	0	0	0	0	0	0	0	0	0	0	0	0	0
309	Bacteria	Bacteroidetes	Bacteroidia	Bacteroidales	Bacteroidales_RF16_group	Bacteroidales_RF16_group_family	0	0	0	0	0	0	0	776	409	0	0	0	0	0	0	0	0	0	0	0	0	0	0	0	0	0	0	0	0	0	0	0	0	0	0
310	Bacteria	Firmicutes	Clostridia	Clostridiales	Ruminococcaceae	Ruminococcaceae_UCG-010	0	0	0	0	0	2864	0	0	0	0	0	0	0	0	0	0	0	0	0	0	0	0	0	0	0	0	0	0	0	0	0	0	0	0	0
312	Bacteria	Firmicutes	Clostridia	Clostridiales	Ruminococcaceae	Ruminococcus_1	0	2845	0	0	0	0	0	0	0	0	0	0	0	0	0	0	0	0	0	0	0	0	0	0	0	0	0	0	0	0	0	0	0	0	0
313	Bacteria	Firmicutes	Clostridia	Clostridiales	Lachnospiraceae	Lachnospiraceae_UCG-010	0	0	0	0	0	2830	0	0	0	0	0	0	0	0	0	0	0	0	0	0	0	0	0	0	0	0	0	0	0	0	0	0	0	0	0
314	Bacteria	Kiritimatiellaeota	Kiritimatiellae	WCHB1-41	NA	Kiritimatiellae_WCHB1-41_Order	0	193	0	0	0	0	0	0	0	0	0	0	584	810	0	0	0	0	0	0	0	0	0	0	0	0	0	0	0	0	0	0	0	0	0
315	Bacteria	Bacteroidetes	Bacteroidia	Bacteroidales	Bacteroidaceae	Bacteroides	0	0	2806	0	0	0	0	0	0	0	0	0	0	0	0	0	0	0	0	0	0	0	0	0	0	0	0	0	0	0	0	0	0	0	0
317	Bacteria	Firmicutes	Clostridia	Clostridiales	Ruminococcaceae	Ruminococcus_2	1798	0	0	2799	2726	2573	0	0	0	0	0	0	0	0	0	0	0	0	0	0	0	0	0	0	0	0	0	0	0	0	0	0	0	0	0
319	Bacteria	Firmicutes	Clostridia	Clostridiales	Lachnospiraceae	Tyzzerella	0	2717	2212	2653	2785	0	0	0	0	0	0	0	0	0	0	0	0	0	0	0	0	0	0	0	0	0	0	0	0	0	0	0	0	0	0
320	Bacteria	Firmicutes	Clostridia	Clostridiales	Ruminococcaceae	Ruminococcaceae_family	0	2335	2024	2443	2721	2771	0	0	0	0	0	0	0	0	0	0	0	0	0	0	0	0	0	0	0	0	0	0	0	0	0	0	0	0	0
321	Bacteria	Firmicutes	Clostridia	Clostridiales	Ruminococcaceae	Ruminococcaceae_UCG-013	0	0	0	0	2756	0	0	0	0	0	0	0	0	0	0	0	0	0	0	0	0	0	0	0	0	0	0	0	0	0	0	0	0	0	0
323	Bacteria	Verrucomicrobia	Verrucomicrobiae	Verrucomicrobiales	Akkermansiaceae	Akkermansia	1625	2716	2395	2476	2739	0	0	0	0	0	0	0	0	0	0	0	0	0	0	0	0	0	0	0	0	0	0	0	0	0	0	0	0	0	0
324	Bacteria	Verrucomicrobia	Verrucomicrobiae	Verrucomicrobiales	Akkermansiaceae	Akkermansia	0	0	0	0	0	2739	0	0	0	0	0	0	0	0	0	0	0	0	0	0	0	0	0	0	0	0	0	0	0	0	0	0	0	0	0
325	Bacteria	Firmicutes	Clostridia	Clostridiales	Ruminococcaceae	Ruminococcaceae_NK4A214_group	0	0	0	2735	0	0	0	0	0	0	0	0	0	0	0	0	0	0	0	0	0	0	0	0	0	0	0	0	0	0	0	0	0	0	0
326	Bacteria	Firmicutes	Clostridia	Clostridiales	NA	Clostridiales	1690	2729	0	2067	0	2446	0	0	0	0	0	0	0	0	0	0	0	0	0	0	0	0	0	0	0	0	0	0	0	0	0	0	0	0	0
327	Bacteria	Firmicutes	Negativicutes	Selenomonadales	Acidaminococcaceae	Phascolarctobacterium	2081	2722	2543	2427	2127	2053	0	0	0	0	0	0	0	0	0	0	0	0	0	0	0	0	0	0	0	0	0	0	0	0	0	0	0	0	0
329	Bacteria	Spirochaetes	Spirochaetia	Spirochaetales	Spirochaetaceae	Treponema_2	1582	0	2680	2628	0	2591	0	0	0	0	0	0	0	0	0	0	0	0	0	0	0	0	0	0	0	0	0	0	0	0	0	0	0	0	0
330	Bacteria	Tenericutes	Mollicutes	Mollicutes_RF39	NA	Mollicutes_RF39	0	2651	2665	2267	0	0	0	0	0	0	0	0	0	0	0	0	0	0	0	0	0	0	0	0	0	0	0	0	0	0	0	0	0	0	0
333	Bacteria	Firmicutes	Clostridia	Clostridiales	Lachnospiraceae	Lachnospiraceae_FCS020_group	1230	0	1568	2621	0	0	0	0	0	0	0	0	0	0	0	0	0	0	0	0	0	0	0	0	0	0	0	0	0	0	0	0	0	0	0
336	Bacteria	Firmicutes	Clostridia	Clostridiales	Ruminococcaceae	Ruminococcus_1	0	0	0	0	0	0	0	0	0	2493	2482	0	1898	0	0	0	0	0	0	0	0	0	0	0	0	0	0	0	0	0	0	0	0	0	0
338	Bacteria	Bacteroidetes	Bacteroidia	Bacteroidales	Prevotellaceae	Prevotellaceae_UCG-003	0	0	0	0	0	0	0	0	0	0	0	0	0	337	457	0	0	0	0	0	0	0	0	0	0	0	0	0	0	0	0	0	0	0	0
339	Bacteria	Firmicutes	Clostridia	Clostridiales	Family_XIII	Mogibacterium	781	0	1049	0	2536	1258	0	0	0	0	0	0	0	0	0	0	0	0	0	0	0	0	0	0	0	0	0	0	0	0	0	0	0	0	0
340	Bacteria	Firmicutes	Clostridia	Clostridiales	Ruminococcaceae	Ruminococcaceae_UCG-002	0	0	0	0	0	0	342	551	0	0	0	0	0	0	0	0	0	0	0	0	0	0	0	0	0	0	0	0	0	0	0	0	0	0	0
341	Bacteria	Bacteroidetes	Bacteroidia	Bacteroidales	Prevotellaceae	Prevotella_1	0	0	0	0	0	0	0	0	0	0	0	0	0	0	0	0	0	0	0	0	0	0	0	0	0	0	0	0	0	0	0	0	0	0	0
342	Bacteria	Firmicutes	Clostridia	Clostridiales	Ruminococcaceae	Ruminococcaceae_UCG-013	0	0	0	2494	0	0	0	0	0	0	0	0	0	0	0	0	0	0	0	0	0	0	0	0	0	0	0	0	0	0	0	0	0	0	0
344	Bacteria	Firmicutes	Clostridia	Clostridiales	Ruminococcaceae	Oscillibacter	0	0	0	0	0	2445	0	0	0	0	0	0	0	0	0	0	0	0	0	0	0	0	0	0	0	0	0	0	0	0	0	0	0	0	0
345	Bacteria	Firmicutes	Clostridia	Clostridiales	Ruminococcaceae	Ruminococcaceae_UCG-010	1614	1702	0	2444	1681	1440	0	0	0	0	0	0	0	0	0	0	0	0	0	0	0	0	0	0	0	0	0	0	0	0	0	0	0	0	0
346	Bacteria	Firmicutes	Clostridia	Clostridiales	Lachnospiraceae	Lachnospiraceae_family	0	0	0	0	0	2070	0	0	0	0	0	0	0	0	0	0	0	0	0	0	0	0	0	0	0	0	0	0	0	0	0	0	0	0	0
348	Bacteria	Actinobacteria	Coriobacteriia	Coriobacteriales	Eggerthellaceae	Denitrobacterium	0	0	0	0	0	0	903	1087	1018	1981	1108	0	0	487	0	0	0	0	0	0	0	0	0	0	0	0	0	0	0	0	0	0	0	0	0
349	Bacteria	Bacteroidetes	Bacteroidia	Bacteroidales	Prevotellaceae	Prevotellaceae_UCG-004	1986	2325	2409	1772	1771	0	0	0	0	0	0	0	0	0	0	0	0	0	0	0	0	0	0	0	0	0	0	0	0	0	0	0	0	0	0
350	Bacteria	Firmicutes	Clostridia	Clostridiales	Family_XIII	Clostridiales_Family_XIII_AD3011_group	1873	0	2401	0	0	0	0	0	0	0	0	0	0	0	0	0	0	0	0	0	0	0	0	0	0	0	0	0	0	0	0	0	0	0	0
351	Bacteria	Tenericutes	Mollicutes	Mollicutes_RF39	NA	Mollicutes_RF39	0	0	0	0	0	0	0	804	0	0	0	0	676	377	0	0	0	0	0	0	0	0	0	0	0	0	0	0	0	0	0	0	0	0	0
353	Bacteria	Lentisphaerae	Lentisphaeria	Victivallales	Victivallaceae	Victivallaceae_family	0	0	0	0	0	0	0	0	0	0	0	0	0	0	0	0	0	0	0	0	0	0	0	0	0	0	0	0	0	0	0	0	0	0	0
355	Bacteria	Firmicutes	Clostridia	Clostridiales	Clostridiales_vadinBB60_group	Clostridiales_vadinBB60_group_family	1824	0	0	0	2219	2307	0	0	0	0	0	0	0	0	0	0	0	0	0	0	0	0	0	0	0	0	0	0	0	0	0	0	0	0	0
356	Bacteria	Bacteroidetes	Bacteroidia	Bacteroidales	Rikenellaceae	Rikenellaceae_dgA-11_gut_group	2301	0	0	0	0	0	0	0	0	0	0	0	0	0	0	0	0	0	0	0	0	0	0	0	0	0	0	0	0	0	0	0	0	0	0
357	Bacteria	Lentisphaerae	Lentisphaeria	Victivallales	Victivallaceae	Victivallaceae_family	2196	2294	1808	1632	1445	0	0	0	0	0	0	0	0	0	0	0	0	0	0	0	0	0	0	0	0	0	0	0	0	0	0	0	0	0	0
359	Bacteria	Firmicutes	Clostridia	Clostridiales	Ruminococcaceae	Ruminococcaceae_UCG-010	1841	2074	1659	2281	0	1736	0	0	0	0	0	0	0	0	0	0	0	0	0	0	0	0	0	0	0	0	0	0	0	0	0	0	0	0	0
361	Bacteria	Tenericutes	Mollicutes	Mollicutes_RF39	NA	Mollicutes_RF39	0	2270	0	1678	0	0	0	0	0	0	0	0	0	0	0	0	0	0	0	0	0	0	0	0	0	0	0	0	0	0	0	0	0	0	0
363	Bacteria	Firmicutes	Clostridia	Clostridiales	Family_XI	Clostridiales_Family_XI	0	0	0	0	0	0	0	231	277	0	0	0	269	0	0	0	0	0	0	0	0	0	0	0	0	0	0	0	0	0	0	0	0	0	0
364	Bacteria	Tenericutes	Mollicutes	Mollicutes_RF39	NA	Mollicutes_RF39	2102	0	0	0	2227	0	0	0	0	0	0	0	0	0	0	0	0	0	0	0	0	0	0	0	0	0	0	0	0	0	0	0	0	0	0
366	Bacteria	Bacteroidetes	Bacteroidia	Bacteroidales	Prevotellaceae	Prevotellaceae_UCG-003	0	0	0	0	0	0	0	0	0	0	0	0	0	0	0	0	0	0	0	0	0	0	0	0	0	0	0	0	0	0	0	0	0	0	0
368	Bacteria	Tenericutes	Mollicutes	Mollicutes_RF39	NA	Mollicutes_RF39	1110	1351	1150	1033	1191	1048	0	0	0	0	0	0	0	0	0	0	0	0	0	0	0	0	0	0	0	0	0	0	0	0	0	0	0	0	0
372	Bacteria	Firmicutes	Clostridia	Clostridiales	Ruminococcaceae	Ruminococcaceae_family	0	0	0	1939	1833	2153	0	0	0	0	0	0	0	0	0	0	0	0	0	0	0	0	0	0	0	0	0	0	0	0	0	0	0	0	0
374	Bacteria	Firmicutes	Negativicutes	Selenomonadales	Veillonellaceae	Selenomonas_1	71	0	0	0	0	0	0	0	0	0	0	0	0	0	0	4771	3208	14923	0	0	0	0	0	0	0	0	0	0	0	0	0	0	0	0	0
377	Bacteria	Firmicutes	Clostridia	Clostridiales	Ruminococcaceae	Ruminococcaceae_UCG-010	0	0	0	0	2105	0	0	0	0	0	0	0	0	0	0	0	0	0	0	0	0	0	0	0	0	0	0	0	0	0	0	0	0	0	0
379	Bacteria	Firmicutes	Clostridia	Clostridiales	Ruminococcaceae	Ruminococcaceae_UCG-010	0	0	0	0	2056	0	0	0	0	0	0	0	0	0	0	0	0	0	0	0	0	0	0	0	0	0	0	0	0	0	0	0	0	0	0
380	Bacteria	Firmicutes	Clostridia	Clostridiales	Ruminococcaceae	Ruminococcaceae_UCG-010	2031	1848	1507	1279	1381	0	0	0	0	0	0	0	0	0	0	0	0	0	0	0	0	0	0	0	0	0	0	0	0	0	0	0	0	0	0
383	Bacteria	Firmicutes	Clostridia	Clostridiales	Ruminococcaceae	Ruminococcaceae_UCG-010	0	0	0	0	2003	0	0	0	0	0	0	0	0	0	0	0	0	0	0	0	0	0	0	0	0	0	0	0	0	0	0	0	0	0	0
384	Bacteria	Bacteroidetes	Bacteroidia	Bacteroidales	Muribaculaceae	Muribaculaceae_family	1682	1997	1799	1720	1675	1560	0	0	0	0	0	0	0	0	0	0	0	0	0	0	0	0	0	0	0	0	0	0	0	0	0	0	0	0	0
385	Bacteria	Firmicutes	Clostridia	Clostridiales	Clostridiaceae_1	Clostridium_sensu_stricto_7	0	0	0	0	0	0	0	0	0	0	0	0	0	0	584	0	0	0	0	0	0	0	0	0	0	0	0	0	0	0	0	0	0	0	0
387	Bacteria	Firmicutes	Clostridia	Clostridiales	Ruminococcaceae	Ruminococcaceae_UCG-010	1410	0	0	1689	1979	1648	0	0	0	0	0	0	0	0	0	0	0	0	0	0	0	0	0	0	0	0	0	0	0	0	0	0	0	0	0
388	Bacteria	Firmicutes	Clostridia	Clostridiales	Ruminococcaceae	Ruminococcaceae_UCG-010	1955	0	0	0	0	0	0	0	0	0	0	0	0	0	0	0	0	0	0	0	0	0	0	0	0	0	0	0	0	0	0	0	0	0	0
389	Eukaryota	Neocallimastigomycota	Neocallimastigomycetes	Neocallimastigales	Neocallimastigaceae	Cyllamyces	0	0	0	0	0	0	0	0	0	0	0	0	0	0	0	0	0	0	0	0	0	0	0	0	0	0	0	0	0	0	0	0	0	0	0
392	Bacteria	Firmicutes	Clostridia	Clostridiales	Ruminococcaceae	Ruminococcaceae_UCG-010	0	1922	0	0	1548	1251	0	0	0	0	0	0	0	0	0	0	0	0	0	0	0	0	0	0	0	0	0	0	0	0	0	0	0	0	0
393	Bacteria	Proteobacteria	Alphaproteobacteria	Rhodospirillales	NA	Rhodospirillales	0	0	1922	0	0	0	0	0	0	0	0	0	0	0	0	0	0	0	0	0	0	0	0	0	0	0	0	0	0	0	0	0	0	0	0
394	Bacteria	Firmicutes	Clostridia	Clostridiales	Ruminococcaceae	Ruminococcaceae_family	1875	1906	1187	0	1017	0	0	0	0	0	0	0	0	0	0	0	0	0	0	0	0	0	0	0	0	0	0	0	0	0	0	0	0	0	0
395	Bacteria	Bacteroidetes	Bacteroidia	Bacteroidales	Muribaculaceae	Muribaculaceae_family	1445	1823	1790	1814	1906	1860	0	0	0	0	0	0	0	0	0	0	0	0	0	0	0	0	0	0	0	0	0	0	0	0	0	0	0	0	0
399	Bacteria	Bacteroidetes	Bacteroidia	Bacteroidales	Rikenellaceae	Alistipes	1231	1108	0	1845	1486	1410	0	0	0	0	0	0	0	0	0	0	0	0	0	0	0	0	0	0	0	0	0	0	0	0	0	0	0	0	0
400	Bacteria	Bacteroidetes	Bacteroidia	Bacteroidales	Prevotellaceae	Prevotellaceae_family	0	0	0	0	0	0	0	0	0	0	0	0	0	0	0	0	0	0	0	0	0	0	0	0	0	0	0	0	0	0	0	0	0	0	0
401	Bacteria	Proteobacteria	Alphaproteobacteria	Rhodospirillales	NA	Rhodospirillales	1622	1763	0	1827	1422	1278	0	0	0	0	0	0	0	0	0	0	0	0	0	0	0	0	0	0	0	0	0	0	0	0	0	0	0	0	0
402	Bacteria	Firmicutes	Clostridia	Clostridiales	Ruminococcaceae	Ruminococcaceae_UCG-009	562	0	0	1827	1298	0	0	0	0	0	0	0	0	0	0	0	0	0	0	0	0	0	0	0	0	0	0	0	0	0	0	0	0	0	0
404	Bacteria	Firmicutes	Clostridia	Clostridiales	Ruminococcaceae	Ruminococcaceae_UCG-010	1313	1815	1477	1180	1185	1162	0	0	0	0	0	0	0	0	0	0	0	0	0	0	0	0	0	0	0	0	0	0	0	0	0	0	0	0	0
410	Bacteria	Firmicutes	Clostridia	Clostridiales	Lachnospiraceae	Dorea	0	639	0	375	0	0	0	0	0	0	0	0	0	0	0	0	0	0	0	0	0	0	0	0	0	0	0	0	0	0	0	0	0	0	0
411	Bacteria	Firmicutes	Clostridia	Clostridiales	Ruminococcaceae	Ruminococcaceae_UCG-004	0	0	0	0	0	1301	0	0	0	0	0	0	0	0	0	0	0	0	0	0	0	0	0	0	0	0	0	0	0	0	0	0	0	0	0
413	Bacteria	Firmicutes	Clostridia	Clostridiales	Ruminococcaceae	Ruminococcaceae_family	1483	1630	1641	1654	1702	1675	0	0	0	0	0	0	0	0	0	0	0	0	0	0	0	0	0	0	0	0	0	0	0	0	0	0	0	0	0
414	Bacteria	Bacteroidetes	Bacteroidia	Bacteroidales	F082	Bacteroidales_F082_Family	0	0	0	1695	0	0	0	0	0	0	0	0	0	0	0	0	0	0	0	0	0	0	0	0	0	0	0	0	0	0	0	0	0	0	0
416	Bacteria	Firmicutes	Clostridia	Clostridiales	Lachnospiraceae	Lachnospiraceae_NK3A20_group	0	0	290	605	513	310	0	0	0	0	0	0	0	0	0	0	0	0	0	0	0	0	0	0	0	0	0	0	0	0	0	0	0	0	0
418	Bacteria	Firmicutes	Clostridia	Clostridiales	Ruminococcaceae	Candidatus_Soleaferrea	0	0	0	1669	0	0	0	0	0	0	0	0	0	0	0	0	0	0	0	0	0	0	0	0	0	0	0	0	0	0	0	0	0	0	0
419	Bacteria	Kiritimatiellaeota	Kiritimatiellae	WCHB1-41	NA	Kiritimatiellae_WCHB1-41_Order	0	0	0	0	0	0	0	0	0	0	0	0	0	0	0	0	0	0	0	0	0	0	0	0	0	0	0	0	0	0	0	0	0	0	0
422	Bacteria	Firmicutes	Clostridia	Clostridiales	Ruminococcaceae	Ruminococcaceae_NK4A214_group	0	1636	0	0	0	0	0	0	0	0	0	0	0	0	0	0	0	0	0	0	0	0	0	0	0	0	0	0	0	0	0	0	0	0	0
423	Bacteria	Firmicutes	Clostridia	Clostridiales	Ruminococcaceae	Candidatus_Soleaferrea	1213	1458	1431	0	1635	1621	0	0	0	0	0	0	0	0	0	0	0	0	0	0	0	0	0	0	0	0	0	0	0	0	0	0	0	0	0
424	Bacteria	Tenericutes	Mollicutes	Izimaplasmatales	NA	Izimaplasmatales_Order	753	825	632	1621	1114	1210	0	0	0	0	0	0	0	0	0	0	0	0	0	0	0	0	0	0	0	0	0	0	0	0	0	0	0	0	0
425	Bacteria	Kiritimatiellaeota	Kiritimatiellae	WCHB1-41	NA	Kiritimatiellae_WCHB1-41_Order	0	0	0	0	0	0	0	0	0	0	0	0	0	0	0	0	0	0	0	0	0	0	0	0	0	0	0	0	0	0	0	0	0	0	0
428	Bacteria	Bacteroidetes	Bacteroidia	Bacteroidales	F082	Bacteroidales_F082_Family	0	0	0	0	0	0	0	0	0	0	0	0	0	0	0	0	0	0	0	0	0	0	0	0	0	0	0	0	0	0	0	0	0	0	0
434	Bacteria	Firmicutes	Clostridia	Clostridiales	Ruminococcaceae	Hydrogenoanaerobacterium	1300	1569	0	1261	1372	0	0	0	0	0	0	0	0	0	0	0	0	0	0	0	0	0	0	0	0	0	0	0	0	0	0	0	0	0	0
439	Bacteria	Kiritimatiellaeota	Kiritimatiellae	WCHB1-41	NA	Kiritimatiellae_WCHB1-41_Order	1379	1524	0	828	679	670	0	0	0	0	0	0	0	0	0	0	0	0	0	0	0	0	0	0	0	0	0	0	0	0	0	0	0	0	0
440	Bacteria	Firmicutes	Clostridia	Clostridiales	Ruminococcaceae	Ruminococcaceae_NK4A214_group	0	0	1361	1415	0	0	0	0	0	0	0	0	0	0	0	0	0	0	0	0	0	0	0	0	0	0	0	0	0	0	0	0	0	0	0
444	Bacteria	Firmicutes	Clostridia	Clostridiales	Ruminococcaceae	Ruminococcaceae_family	1497	0	0	0	0	0	0	0	0	0	0	0	0	0	0	0	0	0	0	0	0	0	0	0	0	0	0	0	0	0	0	0	0	0	0
445	Bacteria	Firmicutes	Clostridia	Clostridiales	Ruminococcaceae	Ruminococcaceae_UCG-002	0	0	0	0	0	0	0	0	0	0	0	0	0	0	337	0	0	0	0	0	0	0	0	0	0	0	0	0	0	0	0	0	0	0	0
446	Bacteria	Firmicutes	Clostridia	Clostridiales	Family_XIII	Mogibacterium	0	1494	0	0	0	0	0	0	0	0	0	0	0	0	0	0	0	0	0	0	0	0	0	0	0	0	0	0	0	0	0	0	0	0	0
448	Bacteria	Bacteroidetes	Bacteroidia	Bacteroidales	Prevotellaceae	Prevotella_1	0	0	0	0	0	0	0	0	0	0	0	0	0	0	0	0	0	0	0	0	0	0	0	0	0	0	0	0	0	0	0	0	0	0	0
452	Bacteria	Firmicutes	Clostridia	Clostridiales	Peptostreptococcaceae	Romboutsia	0	0	0	0	1456	0	0	0	0	0	0	0	0	0	0	0	0	0	0	0	0	0	0	0	0	0	0	0	0	0	0	0	0	0	0
453	Bacteria	Bacteroidetes	Bacteroidia	Bacteroidales	NA	Bacteroidales_Order	0	0	1454	1360	0	1103	0	0	0	0	0	0	0	0	0	0	0	0	0	0	0	0	0	0	0	0	0	0	0	0	0	0	0	0	0
456	Bacteria	Bacteroidetes	Bacteroidia	Bacteroidales	Rikenellaceae	Rikenellaceae_RC9_gut_group	0	0	0	0	0	0	0	0	0	0	0	0	0	0	0	0	0	0	0	0	0	0	0	0	0	0	0	0	0	0	0	0	0	0	0
457	Bacteria	Firmicutes	Clostridia	Clostridiales	Clostridiales_vadinBB60_group	Clostridiales_vadinBB60_group_family	0	1424	0	0	0	0	0	0	0	0	0	0	0	0	0	0	0	0	0	0	0	0	0	0	0	0	0	0	0	0	0	0	0	0	0
458	Bacteria	Firmicutes	Clostridia	Clostridiales	Ruminococcaceae	Ruminococcaceae_UCG-014	1027	0	1424	1092	1092	0	0	0	0	0	0	0	0	0	0	0	0	0	0	0	0	0	0	0	0	0	0	0	0	0	0	0	0	0	0
463	Bacteria	Firmicutes	Clostridia	Clostridiales	Ruminococcaceae	Ruminococcaceae_UCG-010	874	0	1090	1031	0	1396	0	0	0	0	0	0	0	0	0	0	0	0	0	0	0	0	0	0	0	0	0	0	0	0	0	0	0	0	0
473	Bacteria	Kiritimatiellaeota	Kiritimatiellae	WCHB1-41	NA	Kiritimatiellae_WCHB1-41_Order	0	0	0	0	0	0	0	0	0	0	0	0	0	0	0	0	0	0	0	0	0	0	0	0	0	0	0	0	0	0	0	0	0	0	0
474	Bacteria	Firmicutes	Clostridia	Clostridiales	Christensenellaceae	Christensenellaceae_R-7_group	0	0	0	0	1351	0	0	0	0	0	0	0	0	0	0	0	0	0	0	0	0	0	0	0	0	0	0	0	0	0	0	0	0	0	0
475	Bacteria	Firmicutes	Clostridia	Clostridiales	Ruminococcaceae	Ruminococcaceae_UCG-009	0	0	0	1340	0	1004	0	0	0	0	0	0	0	0	0	0	0	0	0	0	0	0	0	0	0	0	0	0	0	0	0	0	0	0	0
476	Bacteria	Bacteroidetes	Bacteroidia	Bacteroidales	F082	Bacteroidales_F082_Family	0	0	0	0	0	0	0	0	0	0	0	0	0	0	0	0	0	0	0	0	0	0	0	0	0	0	0	0	0	0	0	0	0	0	0
478	Bacteria	Tenericutes	Mollicutes	Mollicutes_RF39	NA	Mollicutes_RF39	0	1324	1330	0	1200	1174	0	0	0	0	0	0	0	0	0	0	0	0	0	0	0	0	0	0	0	0	0	0	0	0	0	0	0	0	0
480	Bacteria	Firmicutes	Clostridia	Clostridiales	Ruminococcaceae	Ruminococcaceae_UCG-013	0	1310	0	0	0	0	0	0	0	0	0	0	0	0	0	0	0	0	0	0	0	0	0	0	0	0	0	0	0	0	0	0	0	0	0
483	Bacteria	Proteobacteria	Gammaproteobacteria	Aeromonadales	Succinivibrionaceae	Succinivibrio	0	0	0	0	0	0	0	0	0	0	0	0	0	0	0	0	0	0	0	0	0	0	0	0	0	0	0	0	0	0	0	0	0	0	0
485	Bacteria	Bacteroidetes	Bacteroidia	Bacteroidales	p-251-o5	Bacteroidales_p-251-o5_family	437	0	0	0	490	0	903	0	725	0	0	0	1161	0	0	0	0	0	0	0	0	0	0	0	0	0	0	0	0	0	0	0	0	0	0
486	Bacteria	Firmicutes	Clostridia	Clostridiales	Lachnospiraceae	Lachnospiraceae_family	0	0	0	0	1232	0	0	0	0	0	0	0	0	0	0	0	0	0	0	0	0	0	0	0	0	0	0	0	0	0	0	0	0	0	0
489	Bacteria	Firmicutes	Clostridia	Clostridiales	NA	Clostridiales	730	1039	1099	1129	1197	0	0	0	0	0	0	0	0	0	0	0	0	0	0	0	0	0	0	0	0	0	0	0	0	0	0	0	0	0	0
492	Bacteria	Kiritimatiellaeota	Kiritimatiellae	WCHB1-41	NA	Kiritimatiellae_WCHB1-41_Order	0	0	1198	0	0	0	0	0	0	0	0	0	0	0	0	0	0	0	0	0	0	0	0	0	0	0	0	0	0	0	0	0	0	0	0
493	Bacteria	Firmicutes	Clostridia	Clostridiales	Family_XIII	Clostridiales_Family_XIII	0	0	1192	833	0	0	0	0	0	0	0	0	0	0	0	0	0	0	0	0	0	0	0	0	0	0	0	0	0	0	0	0	0	0	0
494	Bacteria	Epsilonbacteraeota	Campylobacteria	Campylobacterales	Campylobacteraceae	Campylobacter	700	693	1191	531	538	464	0	0	0	0	0	0	0	0	0	0	0	0	0	0	0	0	0	0	0	0	0	0	0	0	0	0	0	0	0
495	Bacteria	Firmicutes	Clostridia	Clostridiales	Ruminococcaceae	Ruminococcaceae_UCG-010	1190	0	0	0	0	0	0	0	0	0	0	0	0	0	0	0	0	0	0	0	0	0	0	0	0	0	0	0	0	0	0	0	0	0	0
496	Bacteria	Firmicutes	Clostridia	Clostridiales	Ruminococcaceae	Ruminococcaceae_UCG-010	0	0	0	1190	0	0	0	0	0	0	0	0	0	0	0	0	0	0	0	0	0	0	0	0	0	0	0	0	0	0	0	0	0	0	0
499	Bacteria	Firmicutes	Clostridia	Clostridiales	Ruminococcaceae	Ruminococcaceae_family	1127	1182	0	0	0	0	0	0	0	0	0	0	0	0	0	0	0	0	0	0	0	0	0	0	0	0	0	0	0	0	0	0	0	0	0
500	Bacteria	Firmicutes	Clostridia	Clostridiales	NA	Clostridiales	0	700	0	1179	0	962	0	0	0	0	0	0	0	0	0	0	0	0	0	0	0	0	0	0	0	0	0	0	0	0	0	0	0	0	0
501	Bacteria	Lentisphaerae	Lentisphaeria	Victivallales	vadinBE97	Victivallales_vadinBE97_family	0	0	0	0	0	0	0	0	0	0	0	0	0	0	0	0	0	0	0	0	0	0	0	0	0	0	0	0	0	0	0	0	0	0	0
502	Bacteria	Kiritimatiellaeota	Kiritimatiellae	WCHB1-41	NA	Kiritimatiellae_WCHB1-41_Order	0	0	0	0	0	0	0	0	0	0	0	0	0	0	0	0	0	0	0	0	0	0	0	0	0	0	0	0	0	0	0	0	0	0	0
504	Bacteria	Firmicutes	Clostridia	Clostridiales	Ruminococcaceae	Ruminococcaceae_UCG-010	0	0	0	1163	0	0	0	0	0	0	0	0	0	0	0	0	0	0	0	0	0	0	0	0	0	0	0	0	0	0	0	0	0	0	0
508	Bacteria	Firmicutes	Clostridia	Clostridiales	Ruminococcaceae	Ruminococcaceae_UCG-010	0	1152	0	0	0	0	0	0	0	0	0	0	0	0	0	0	0	0	0	0	0	0	0	0	0	0	0	0	0	0	0	0	0	0	0
510	Bacteria	Firmicutes	Clostridia	Clostridiales	Ruminococcaceae	Ruminiclostridium_6	0	0	0	0	0	1144	0	0	0	0	0	0	0	0	0	0	0	0	0	0	0	0	0	0	0	0	0	0	0	0	0	0	0	0	0
511	Bacteria	Firmicutes	Clostridia	Clostridiales	Ruminococcaceae	Ruminiclostridium_6	0	0	0	0	1133	0	0	0	0	0	0	0	0	0	0	0	0	0	0	0	0	0	0	0	0	0	0	0	0	0	0	0	0	0	0
513	Bacteria	Firmicutes	Clostridia	Clostridiales	Ruminococcaceae	Ruminococcus_1	0	0	0	0	0	1121	0	0	0	0	0	0	0	0	0	0	0	0	0	0	0	0	0	0	0	0	0	0	0	0	0	0	0	0	0
514	Bacteria	Firmicutes	Clostridia	Clostridiales	Ruminococcaceae	Ruminococcaceae_UCG-010	0	1120	0	0	0	0	0	0	0	0	0	0	0	0	0	0	0	0	0	0	0	0	0	0	0	0	0	0	0	0	0	0	0	0	0
516	Bacteria	Bacteroidetes	Bacteroidia	Bacteroidales	Marinifilaceae	Odoribacter	976	1100	1040	1043	931	906	0	0	0	0	0	0	0	0	0	0	0	0	0	0	0	0	0	0	0	0	0	0	0	0	0	0	0	0	0
517	Bacteria	Tenericutes	Mollicutes	Mollicutes_RF39	NA	Mollicutes_RF39	829	0	0	0	0	1098	0	0	0	0	0	0	0	0	0	0	0	0	0	0	0	0	0	0	0	0	0	0	0	0	0	0	0	0	0
523	Bacteria	Bacteroidetes	Bacteroidia	Bacteroidales	Muribaculaceae	Muribaculaceae_family	738	1063	802	808	898	751	0	0	0	0	0	0	0	0	0	0	0	0	0	0	0	0	0	0	0	0	0	0	0	0	0	0	0	0	0
524	Bacteria	Firmicutes	Clostridia	NA	NA	Clostridia_Class	0	0	0	0	0	1063	0	0	0	0	0	0	0	0	0	0	0	0	0	0	0	0	0	0	0	0	0	0	0	0	0	0	0	0	0
525	Bacteria	Kiritimatiellaeota	Kiritimatiellae	WCHB1-41	NA	Kiritimatiellae_WCHB1-41_Order	0	0	0	0	0	0	0	0	0	0	0	0	0	0	0	0	0	0	0	0	0	0	0	0	0	0	0	0	0	0	0	0	0	0	0
526	Bacteria	Fibrobacteres	Fibrobacteria	Fibrobacterales	Fibrobacteraceae	Fibrobacter	0	0	0	0	0	0	0	0	0	0	0	0	0	0	0	0	0	0	0	0	0	0	0	0	0	0	0	0	0	0	0	0	0	0	0
527	Bacteria	Firmicutes	NA	NA	NA	Firmicutes_Phylum	1058	0	0	0	909	0	0	0	0	0	0	0	0	0	0	0	0	0	0	0	0	0	0	0	0	0	0	0	0	0	0	0	0	0	0
529	Bacteria	Tenericutes	Mollicutes	Mollicutes_RF39	NA	Mollicutes_RF39	0	1054	966	840	1027	0	0	0	0	0	0	0	0	0	0	0	0	0	0	0	0	0	0	0	0	0	0	0	0	0	0	0	0	0	0
530	Bacteria	Firmicutes	Clostridia	Clostridiales	Ruminococcaceae	Ruminococcaceae_UCG-010	0	0	0	0	0	0	127	0	0	0	0	0	0	0	0	0	0	0	0	0	0	0	0	0	0	0	0	0	0	0	0	0	0	0	0
531	Bacteria	Bacteroidetes	Bacteroidia	Bacteroidales	Prevotellaceae	Prevotellaceae_UCG-003	0	0	0	0	0	0	0	0	0	0	0	0	0	0	0	0	0	0	0	0	0	0	0	0	0	0	0	0	0	0	0	0	0	0	0
532	Bacteria	Tenericutes	Mollicutes	Mollicutes_RF39	NA	Mollicutes_RF39	0	0	0	1049	0	0	0	0	0	0	0	0	0	0	0	0	0	0	0	0	0	0	0	0	0	0	0	0	0	0	0	0	0	0	0
533	Bacteria	Firmicutes	Clostridia	Clostridiales	Ruminococcaceae	Ruminococcaceae_CAG-352	0	0	0	0	0	0	893	0	750	0	0	0	454	0	0	0	0	0	0	0	0	0	0	0	0	0	0	0	0	0	0	0	0	0	0
535	Bacteria	Firmicutes	Clostridia	Clostridiales	Ruminococcaceae	Ruminococcaceae_UCG-010	1037	0	0	0	0	0	0	0	0	0	0	0	0	0	0	0	0	0	0	0	0	0	0	0	0	0	0	0	0	0	0	0	0	0	0
536	Bacteria	Firmicutes	Clostridia	Clostridiales	NA	Clostridiales	0	1036	0	0	0	797	0	0	0	0	0	0	0	0	0	0	0	0	0	0	0	0	0	0	0	0	0	0	0	0	0	0	0	0	0
538	Archaea	Euryarchaeota	Thermoplasmata	Methanomassiliicoccales	Methanomethylophilaceae	Methanomethylophilaceae_family	0	0	0	0	0	0	448	0	0	0	0	0	0	0	0	0	0	0	0	0	232	0	0	0	0	0	0	0	0	0	0	0	0	0	0
539	Bacteria	Firmicutes	Clostridia	Clostridiales	Ruminococcaceae	Ruminiclostridium	0	0	0	679	0	0	0	0	0	0	0	0	0	0	0	0	0	0	0	0	0	0	0	0	0	0	0	0	0	0	0	0	0	0	0
540	Bacteria	Firmicutes	Clostridia	Clostridiales	Ruminococcaceae	Ruminococcaceae_UCG-010	1016	0	0	0	0	0	0	0	0	0	0	0	0	0	0	0	0	0	0	0	0	0	0	0	0	0	0	0	0	0	0	0	0	0	0
541	Bacteria	Tenericutes	Mollicutes	Mollicutes_RF39	NA	Mollicutes_RF39	1007	0	0	0	0	0	0	0	0	0	0	0	0	0	0	0	0	0	0	0	0	0	0	0	0	0	0	0	0	0	0	0	0	0	0
543	Bacteria	Bacteroidetes	Bacteroidia	Bacteroidales	Rikenellaceae	Rikenellaceae_dgA-11_gut_group	0	996	0	0	0	0	0	0	0	0	0	0	0	0	0	0	0	0	0	0	0	0	0	0	0	0	0	0	0	0	0	0	0	0	0
545	Bacteria	Bacteroidetes	Bacteroidia	Bacteroidales	Bacteroidales_BS11_gut_group	Bacteroidales_BS11_gut_group_family	0	0	0	0	0	0	0	0	0	0	0	0	0	0	0	0	0	0	0	0	0	0	0	0	0	0	0	0	0	0	0	0	0	0	0
546	Bacteria	Firmicutes	Clostridia	Clostridiales	Ruminococcaceae	Angelakisella	0	0	987	0	0	0	0	0	0	0	0	0	0	0	0	0	0	0	0	0	0	0	0	0	0	0	0	0	0	0	0	0	0	0	0
548	Bacteria	Lentisphaerae	Lentisphaeria	Victivallales	Victivallaceae	Victivallaceae_family	0	0	0	0	0	973	0	0	0	0	0	0	0	0	0	0	0	0	0	0	0	0	0	0	0	0	0	0	0	0	0	0	0	0	0
551	Bacteria	Bacteroidetes	Bacteroidia	Bacteroidales	Prevotellaceae	Prevotellaceae_YAB2003_group	0	0	0	0	0	0	0	0	0	0	0	0	0	0	0	0	0	0	0	0	0	0	0	0	0	0	0	0	0	0	0	0	0	0	0
552	Bacteria	Firmicutes	Clostridia	Clostridiales	Ruminococcaceae	Ruminococcaceae_family	0	0	0	962	0	0	0	0	0	0	0	0	0	0	0	0	0	0	0	0	0	0	0	0	0	0	0	0	0	0	0	0	0	0	0
555	Bacteria	Firmicutes	Clostridia	Clostridiales	Ruminococcaceae	Ruminococcaceae_UCG-011	0	0	590	904	956	772	0	0	0	0	0	0	0	0	0	0	0	0	0	0	0	0	0	0	0	0	0	0	0	0	0	0	0	0	0
556	Bacteria	Firmicutes	Clostridia	Clostridiales	Family_XIII	Anaerovorax	677	953	836	601	814	693	0	0	0	0	0	0	0	0	0	0	0	0	0	0	0	0	0	0	0	0	0	0	0	0	0	0	0	0	0
560	Bacteria	Kiritimatiellaeota	Kiritimatiellae	WCHB1-41	NA	Kiritimatiellae_WCHB1-41_Order	0	0	0	0	0	0	0	0	0	0	0	0	0	0	0	0	0	0	0	0	0	0	0	0	0	0	0	0	0	0	0	0	0	0	0
561	Bacteria	Bacteroidetes	Bacteroidia	Bacteroidales	Rikenellaceae	Alistipes	906	853	842	809	883	801	0	0	0	0	0	0	0	0	0	0	0	0	0	0	0	0	0	0	0	0	0	0	0	0	0	0	0	0	0
562	Bacteria	Firmicutes	Clostridia	Clostridiales	NA	Clostridiales	0	904	0	0	0	0	0	0	0	0	0	0	0	0	0	0	0	0	0	0	0	0	0	0	0	0	0	0	0	0	0	0	0	0	0
563	Bacteria	Tenericutes	Mollicutes	Mollicutes_RF39	NA	Mollicutes_RF39	626	0	0	0	902	863	0	0	0	0	0	0	0	0	0	0	0	0	0	0	0	0	0	0	0	0	0	0	0	0	0	0	0	0	0
567	Bacteria	Planctomycetes	Planctomycetacia	Pirellulales	Pirellulaceae	p-1088-a5_gut_group	536	779	767	885	869	768	0	0	0	0	0	0	0	0	0	0	0	0	0	0	0	0	0	0	0	0	0	0	0	0	0	0	0	0	0
574	Bacteria	Bacteroidetes	Bacteroidia	Bacteroidales	Bacteroidaceae	Bacteroides	0	0	0	866	0	0	0	0	0	0	0	0	0	0	0	0	0	0	0	0	0	0	0	0	0	0	0	0	0	0	0	0	0	0	0
577	Bacteria	Firmicutes	Clostridia	Clostridiales	Clostridiales_vadinBB60_group	Clostridiales_vadinBB60_group_family	0	0	0	863	0	0	0	0	0	0	0	0	0	0	0	0	0	0	0	0	0	0	0	0	0	0	0	0	0	0	0	0	0	0	0
580	Bacteria	Firmicutes	NA	NA	NA	Firmicutes_Phylum	689	0	582	0	838	709	0	0	0	0	0	0	0	0	0	0	0	0	0	0	0	0	0	0	0	0	0	0	0	0	0	0	0	0	0
581	Bacteria	Tenericutes	Mollicutes	Mollicutes_RF39	NA	Mollicutes_RF39	0	0	0	0	838	0	0	0	0	0	0	0	0	0	0	0	0	0	0	0	0	0	0	0	0	0	0	0	0	0	0	0	0	0	0
582	Bacteria	Firmicutes	Clostridia	Clostridiales	Ruminococcaceae	Ruminococcaceae_UCG-010	0	0	474	0	833	682	0	0	0	0	0	0	0	0	0	0	0	0	0	0	0	0	0	0	0	0	0	0	0	0	0	0	0	0	0
583	Bacteria	Firmicutes	Clostridia	Clostridiales	NA	Clostridiales	818	0	0	0	0	0	0	0	0	0	0	0	0	0	0	0	0	0	0	0	0	0	0	0	0	0	0	0	0	0	0	0	0	0	0
584	Bacteria	Firmicutes	Clostridia	Clostridiales	Ruminococcaceae	Ruminococcaceae_family	0	0	0	0	806	566	0	0	0	0	0	0	0	0	0	0	0	0	0	0	0	0	0	0	0	0	0	0	0	0	0	0	0	0	0
586	Bacteria	Firmicutes	Clostridia	Clostridiales	Ruminococcaceae	Ruminococcaceae_UCG-014	0	0	801	571	0	553	0	0	0	0	0	0	0	0	0	0	0	0	0	0	0	0	0	0	0	0	0	0	0	0	0	0	0	0	0
588	Bacteria	Firmicutes	Clostridia	Clostridiales	Ruminococcaceae	Ruminococcaceae_UCG-010	736	790	0	0	0	652	0	0	0	0	0	0	0	0	0	0	0	0	0	0	0	0	0	0	0	0	0	0	0	0	0	0	0	0	0
590	Bacteria	Firmicutes	Clostridia	Clostridiales	Ruminococcaceae	Ruminococcaceae_UCG-014	0	0	0	0	0	0	0	0	0	0	0	0	0	0	0	0	0	0	0	0	0	0	0	0	0	0	0	0	0	0	0	0	0	0	0
592	Bacteria	Lentisphaerae	Lentisphaeria	Victivallales	Victivallaceae	Victivallaceae_family	0	784	596	624	531	0	0	0	0	0	0	0	0	0	0	0	0	0	0	0	0	0	0	0	0	0	0	0	0	0	0	0	0	0	0
596	Bacteria	Bacteroidetes	Bacteroidia	Bacteroidales	Bacteroidales_RF16_group	Bacteroidales_RF16_group_family	605	0	0	773	565	580	0	0	0	0	0	0	0	0	0	0	0	0	0	0	0	0	0	0	0	0	0	0	0	0	0	0	0	0	0
598	Bacteria	Firmicutes	Clostridia	Clostridiales	Ruminococcaceae	Ruminococcaceae_UCG-013	690	0	757	0	594	0	0	0	0	0	0	0	0	0	0	0	0	0	0	0	0	0	0	0	0	0	0	0	0	0	0	0	0	0	0
600	Bacteria	Firmicutes	Negativicutes	Selenomonadales	Acidaminococcaceae	Succiniclasticum	0	0	0	0	0	0	0	0	0	0	0	0	0	0	0	0	0	0	0	0	0	0	0	0	0	0	0	0	0	0	0	0	0	0	0
602	Bacteria	Firmicutes	Clostridia	Clostridiales	Clostridiales_vadinBB60_group	Clostridiales_vadinBB60_group_family	0	0	0	0	0	747	0	0	0	0	0	0	0	0	0	0	0	0	0	0	0	0	0	0	0	0	0	0	0	0	0	0	0	0	0
605	Bacteria	Firmicutes	Clostridia	Clostridiales	Clostridiales_vadinBB60_group	Clostridiales_vadinBB60_group_family	699	0	0	0	728	0	0	0	0	0	0	0	0	0	0	0	0	0	0	0	0	0	0	0	0	0	0	0	0	0	0	0	0	0	0
607	Bacteria	Cyanobacteria	Melainabacteria	Gastranaerophilales	NA	Gastranaerophilales_Order	522	726	0	0	0	0	0	0	0	0	0	0	0	0	0	0	0	0	0	0	0	0	0	0	0	0	0	0	0	0	0	0	0	0	0
608	Bacteria	Bacteroidetes	Bacteroidia	Bacteroidales	Prevotellaceae	Prevotella_1	0	0	0	0	0	0	0	0	0	0	0	0	0	0	0	0	0	0	0	0	0	0	0	0	0	0	0	0	0	0	0	0	0	0	0
609	Bacteria	Firmicutes	Clostridia	Clostridiales	Defluviitaleaceae	Defluviitaleaceae_UCG-011	299	0	0	542	647	712	0	0	0	0	0	0	0	0	0	0	0	0	0	0	0	0	0	0	0	0	0	0	0	0	0	0	0	0	0
611	Bacteria	Bacteroidetes	Bacteroidia	Bacteroidales	Prevotellaceae	Prevotellaceae_family	0	0	0	0	0	0	0	0	0	0	0	0	0	0	0	0	0	0	0	0	0	0	0	0	0	0	0	0	0	0	0	0	0	0	0
614	Bacteria	Kiritimatiellaeota	Kiritimatiellae	WCHB1-41	NA	Kiritimatiellae_WCHB1-41_Order	0	0	0	0	0	0	0	0	0	0	0	0	0	0	0	0	0	0	0	0	0	0	0	0	0	0	0	0	0	0	0	0	0	0	0
616	Bacteria	Firmicutes	Negativicutes	Selenomonadales	Veillonellaceae	Veillonellaceae_UCG-001	0	0	0	0	0	0	0	0	0	0	277	0	0	0	0	0	0	0	0	0	0	0	0	0	0	0	0	0	0	0	0	0	0	0	0
617	Bacteria	Lentisphaerae	Lentisphaeria	Victivallales	Victivallaceae	Victivallaceae_family	700	0	0	0	0	0	0	0	0	0	0	0	0	0	0	0	0	0	0	0	0	0	0	0	0	0	0	0	0	0	0	0	0	0	0
620	Bacteria	Proteobacteria	Alphaproteobacteria	Rhodospirillales	NA	Rhodospirillales	623	615	0	688	574	588	0	0	0	0	0	0	0	0	0	0	0	0	0	0	0	0	0	0	0	0	0	0	0	0	0	0	0	0	0
624	Bacteria	Firmicutes	Clostridia	Clostridiales	Ruminococcaceae	Ruminococcaceae_family	0	0	0	570	657	0	0	0	0	0	0	0	0	0	0	0	0	0	0	0	0	0	0	0	0	0	0	0	0	0	0	0	0	0	0
625	Bacteria	Firmicutes	Clostridia	Clostridiales	Ruminococcaceae	Ruminococcaceae_family	0	0	650	0	0	0	0	0	0	0	0	0	0	0	0	0	0	0	0	0	0	0	0	0	0	0	0	0	0	0	0	0	0	0	0
627	Bacteria	Firmicutes	Clostridia	Clostridiales	Ruminococcaceae	Saccharofermentans	173	0	0	617	500	400	0	0	0	0	0	0	0	0	0	0	0	0	0	0	0	0	0	0	0	0	0	0	0	0	0	0	0	0	0
630	Bacteria	Firmicutes	Clostridia	Clostridiales	NA	Clostridiales	0	0	0	0	577	0	0	0	0	0	0	0	0	0	0	0	0	0	0	0	0	0	0	0	0	0	0	0	0	0	0	0	0	0	0
647	Bacteria	Firmicutes	Clostridia	Clostridiales	Peptococcaceae	Peptococcaceae_family	0	0	0	455	554	0	0	0	0	0	0	0	0	0	0	0	0	0	0	0	0	0	0	0	0	0	0	0	0	0	0	0	0	0	0
650	Bacteria	Tenericutes	Mollicutes	Mollicutes_RF39	NA	Mollicutes_RF39	0	0	0	541	0	0	0	0	0	0	0	0	0	0	0	0	0	0	0	0	0	0	0	0	0	0	0	0	0	0	0	0	0	0	0
652	Bacteria	Tenericutes	Mollicutes	Izimaplasmatales	NA	Izimaplasmatales_Order	0	484	336	0	0	538	0	0	0	0	0	0	0	0	0	0	0	0	0	0	0	0	0	0	0	0	0	0	0	0	0	0	0	0	0
654	NA	NA	NA	NA	NA	NA	0	0	0	0	0	0	0	0	0	0	0	0	0	0	0	0	0	0	0	0	0	0	0	0	0	0	0	0	0	0	0	0	0	69	0
657	Bacteria	Firmicutes	Clostridia	NA	NA	Clostridia_Class	0	0	0	517	0	473	0	0	0	0	0	0	0	0	0	0	0	0	0	0	0	0	0	0	0	0	0	0	0	0	0	0	0	0	0
659	Bacteria	Tenericutes	Mollicutes	Izimaplasmatales	NA	Izimaplasmatales_Order	0	0	0	0	513	0	0	0	0	0	0	0	0	0	0	0	0	0	0	0	0	0	0	0	0	0	0	0	0	0	0	0	0	0	0
660	Bacteria	Bacteroidetes	Bacteroidia	Bacteroidales	Tannerellaceae	Parabacteroides	413	456	506	342	388	345	0	0	0	0	0	0	0	0	0	0	0	0	0	0	0	0	0	0	0	0	0	0	0	0	0	0	0	0	0
674	Bacteria	Firmicutes	Clostridia	Clostridiales	Family_XIII	Clostridiales_Family_XIII	0	0	0	0	454	462	0	0	0	0	0	0	0	0	0	0	0	0	0	0	0	0	0	0	0	0	0	0	0	0	0	0	0	0	0
677	Bacteria	Spirochaetes	Spirochaetia	Spirochaetales	Spirochaetaceae	Treponema_2	184	0	0	456	368	448	0	0	0	0	0	0	0	0	0	0	0	0	0	0	0	0	0	0	0	0	0	0	0	0	0	0	0	0	0
681	Bacteria	Spirochaetes	Spirochaetia	Spirochaetales	Spirochaetaceae	Treponema_2	0	0	446	0	170	0	0	0	0	0	0	0	0	0	0	0	0	0	0	0	0	0	0	0	0	0	0	0	0	0	0	0	0	0	0
683	Bacteria	Firmicutes	Clostridia	Clostridiales	Peptococcaceae	Peptococcaceae_family	0	436	0	0	0	0	0	0	0	0	0	0	0	0	0	0	0	0	0	0	0	0	0	0	0	0	0	0	0	0	0	0	0	0	0
685	Bacteria	Cyanobacteria	Oxyphotobacteria	Chloroplast	NA	Chloroplast	0	0	0	274	254	0	0	0	0	0	0	0	0	0	0	0	0	0	0	0	0	0	0	0	0	0	0	0	0	0	0	0	0	0	0
688	Bacteria	Kiritimatiellaeota	Kiritimatiellae	WCHB1-41	NA	Kiritimatiellae_WCHB1-41_Order	0	0	0	0	0	0	0	0	0	0	0	0	0	0	0	0	0	0	0	0	0	0	0	0	0	0	0	0	0	0	0	0	0	0	0
689	Bacteria	Firmicutes	Clostridia	Clostridiales	Ruminococcaceae	Ruminococcaceae_UCG-010	0	0	0	0	0	0	0	0	0	0	0	0	0	0	0	0	0	0	0	0	0	0	0	0	0	0	0	0	786	0	0	0	0	0	0
692	Bacteria	Lentisphaerae	Lentisphaeria	Victivallales	vadinBE97	Victivallales_vadinBE97_family	380	345	336	408	396	336	0	0	0	0	0	0	0	0	0	0	0	0	0	0	0	0	0	0	0	0	0	0	0	0	0	0	0	0	0
695	Bacteria	Proteobacteria	Deltaproteobacteria	Myxococcales	Myxococcaceae	Myxococcaceae_family	0	301	0	404	367	334	0	0	0	0	0	0	0	0	0	0	0	0	0	0	0	0	0	0	0	0	0	0	0	0	0	0	0	0	0
697	Bacteria	Tenericutes	Mollicutes	Mollicutes_RF39	NA	Mollicutes_RF39	0	403	0	0	0	0	0	0	0	0	0	0	0	0	0	0	0	0	0	0	0	0	0	0	0	0	0	0	0	0	0	0	0	0	0
698	Bacteria	Cyanobacteria	Melainabacteria	Gastranaerophilales	NA	Gastranaerophilales_Order	0	401	0	0	0	0	0	0	0	0	0	0	0	0	0	0	0	0	0	0	0	0	0	0	0	0	0	0	0	0	0	0	0	0	0
703	Bacteria	Bacteroidetes	Bacteroidia	Bacteroidales	Prevotellaceae	Prevotellaceae_UCG-003	0	0	0	0	0	0	0	0	0	0	0	0	0	0	0	0	0	0	0	0	0	0	0	0	0	0	0	0	0	0	0	0	0	0	0
705	Archaea	Euryarchaeota	Thermoplasmata	Methanomassiliicoccales	Methanomethylophilaceae	Methanomethylophilaceae_family	391	380	0	0	366	0	0	0	0	0	0	0	0	0	0	0	0	0	0	0	0	0	0	0	0	0	0	0	0	0	0	0	0	0	0
706	Bacteria	Firmicutes	Clostridia	Clostridiales	Peptococcaceae	Peptococcaceae_family	349	387	0	0	0	0	0	0	0	0	0	0	0	0	0	0	0	0	0	0	0	0	0	0	0	0	0	0	0	0	0	0	0	0	0
707	Bacteria	Bacteroidetes	Bacteroidia	Bacteroidales	Prevotellaceae	Prevotellaceae_family	0	382	342	0	354	286	0	0	0	0	0	0	0	0	0	0	0	0	0	0	0	0	0	0	0	0	0	0	0	0	0	0	0	0	0
712	Bacteria	Firmicutes	Clostridia	Clostridiales	Ruminococcaceae	Ruminococcaceae_family	0	0	0	368	0	0	0	0	0	0	0	0	0	0	0	0	0	0	0	0	0	0	0	0	0	0	0	0	0	0	0	0	0	0	0
713	Bacteria	Firmicutes	Erysipelotrichia	Erysipelotrichales	Erysipelotrichaceae	Erysipelotrichaceae_family	0	0	0	368	0	0	0	0	0	0	0	0	0	0	0	0	0	0	0	0	0	0	0	0	0	0	0	0	0	0	0	0	0	0	0
717	Bacteria	Firmicutes	Clostridia	Clostridiales	Ruminococcaceae	Ruminococcaceae_UCG-002	0	0	0	0	0	0	0	0	0	0	0	0	0	0	0	0	0	0	0	0	0	0	0	0	0	0	0	0	0	0	0	0	0	0	0
719	Bacteria	Proteobacteria	Alphaproteobacteria	Rhodospirillales	NA	Rhodospirillales	0	357	0	0	0	0	0	0	0	0	0	0	0	0	0	0	0	0	0	0	0	0	0	0	0	0	0	0	0	0	0	0	0	0	0
722	Bacteria	Firmicutes	Clostridia	Clostridiales	Ruminococcaceae	Ruminococcaceae_family	348	0	0	0	274	0	0	0	0	0	0	0	0	0	0	0	0	0	0	0	0	0	0	0	0	0	0	0	0	0	0	0	0	0	0
725	Bacteria	Firmicutes	Clostridia	Clostridiales	Christensenellaceae	Christensenellaceae_family	0	0	0	0	345	0	0	0	0	0	0	0	0	0	0	0	0	0	0	0	0	0	0	0	0	0	0	0	0	0	0	0	0	0	0
726	Bacteria	Firmicutes	Clostridia	Clostridiales	Clostridiales_vadinBB60_group	Clostridiales_vadinBB60_group_family	0	0	0	0	0	345	0	0	0	0	0	0	0	0	0	0	0	0	0	0	0	0	0	0	0	0	0	0	0	0	0	0	0	0	0
727	Bacteria	Firmicutes	Clostridia	Clostridiales	Ruminococcaceae	Ruminococcaceae_UCG-013	0	330	0	320	0	343	0	0	0	0	0	0	0	0	0	0	0	0	0	0	0	0	0	0	0	0	0	0	0	0	0	0	0	0	0
729	Bacteria	Firmicutes	Clostridia	Clostridiales	Lachnospiraceae	Lachnospiraceae_family	0	0	0	0	0	0	0	0	0	0	0	0	342	0	0	0	0	0	0	0	0	0	0	0	0	0	0	0	0	0	0	0	0	0	0
733	Bacteria	Firmicutes	Clostridia	Clostridiales	Ruminococcaceae	Ruminococcaceae_UCG-014	0	328	0	0	0	0	0	0	0	0	0	0	0	0	0	0	0	0	0	0	0	0	0	0	0	0	0	0	0	0	0	0	0	0	0
734	Bacteria	Firmicutes	Erysipelotrichia	Erysipelotrichales	Erysipelotrichaceae	Faecalicoccus	0	0	0	0	0	0	0	0	0	0	0	0	0	0	52	0	0	0	0	0	0	0	0	0	0	0	0	0	0	0	0	0	0	0	0
735	Bacteria	Bacteroidetes	Bacteroidia	Bacteroidales	Barnesiellaceae	Barnesiellaceae_family	276	315	0	283	0	0	0	0	0	0	0	0	0	0	0	0	0	0	0	0	0	0	0	0	0	0	0	0	0	0	0	0	0	0	0
736	Bacteria	Firmicutes	Clostridia	NA	NA	Clostridia_Class	0	0	0	278	296	314	0	0	0	0	0	0	0	0	0	0	0	0	0	0	0	0	0	0	0	0	0	0	0	0	0	0	0	0	0
744	Bacteria	Firmicutes	Clostridia	NA	NA	Clostridia_Class	0	0	195	302	282	0	0	0	0	0	0	0	0	0	0	0	0	0	0	0	0	0	0	0	0	0	0	0	0	0	0	0	0	0	0
745	Bacteria	Firmicutes	NA	NA	NA	Firmicutes_Phylum	0	0	279	299	0	0	0	0	0	0	0	0	0	0	0	0	0	0	0	0	0	0	0	0	0	0	0	0	0	0	0	0	0	0	0
750	Bacteria	Actinobacteria	Coriobacteriia	Coriobacteriales	Eggerthellaceae	Eggerthellaceae_DNF00809	0	0	0	0	0	0	262	0	0	0	0	0	0	0	0	0	0	0	0	0	0	0	0	0	0	0	0	0	0	0	0	0	0	0	0
753	Bacteria	Firmicutes	Erysipelotrichia	Erysipelotrichales	Erysipelotrichaceae	Erysipelotrichaceae_UCG-006	0	0	0	264	0	0	0	0	0	0	0	0	0	0	0	0	0	0	0	0	0	0	0	0	0	0	0	0	0	0	0	0	0	0	0
758	Bacteria	Actinobacteria	Actinobacteria	Bifidobacteriales	Bifidobacteriaceae	Aeriscardovia	0	0	0	217	0	251	0	0	0	0	0	0	0	0	0	0	0	0	0	0	0	0	0	0	0	0	0	0	0	0	0	0	0	0	0
762	Bacteria	Spirochaetes	Spirochaetia	Spirochaetales	Spirochaetaceae	Treponema_2	0	158	0	245	0	220	0	0	0	0	0	0	0	0	0	0	0	0	0	0	0	0	0	0	0	0	0	0	0	0	0	0	0	0	0
763	Bacteria	Tenericutes	Mollicutes	Mollicutes_RF39	NA	Mollicutes_RF39	0	0	0	0	245	0	0	0	0	0	0	0	0	0	0	0	0	0	0	0	0	0	0	0	0	0	0	0	0	0	0	0	0	0	0
767	Bacteria	Cyanobacteria	Oxyphotobacteria	Chloroplast	NA	Chloroplast	0	0	0	0	0	232	0	0	0	0	0	0	0	0	0	0	0	0	0	0	0	0	0	0	0	0	0	0	0	0	0	0	0	0	0
769	Bacteria	Firmicutes	Erysipelotrichia	Erysipelotrichales	Erysipelotrichaceae	Erysipelotrichaceae_family	227	0	0	0	0	0	0	0	0	0	0	0	0	0	0	0	0	0	0	0	0	0	0	0	0	0	0	0	0	0	0	0	0	0	0
770	Bacteria	Firmicutes	Clostridia	Clostridiales	NA	Clostridiales	227	0	0	0	0	0	0	0	0	0	0	0	0	0	0	0	0	0	0	0	0	0	0	0	0	0	0	0	0	0	0	0	0	0	0
771	Bacteria	Firmicutes	Clostridia	DTU014	NA	Clostridia_Class_DTU014	0	223	0	0	0	0	0	0	0	0	0	0	0	0	0	0	0	0	0	0	0	0	0	0	0	0	0	0	0	0	0	0	0	0	0
773	Bacteria	Bacteroidetes	Bacteroidia	Bacteroidales	Rikenellaceae	Rikenellaceae_RC9_gut_group	0	0	0	0	0	0	0	0	0	0	0	0	0	0	0	0	0	0	0	0	0	0	0	0	0	0	0	0	0	0	0	0	0	0	0
775	Bacteria	Tenericutes	Mollicutes	Mollicutes_RF39	NA	Mollicutes_RF39	0	0	0	0	0	0	0	0	0	0	0	0	0	0	0	0	0	0	0	0	0	0	0	0	0	0	0	0	0	0	0	0	0	0	0
777	Bacteria	Firmicutes	Clostridia	Clostridiales	NA	Clostridiales	0	0	0	207	0	167	0	0	0	0	0	0	0	0	0	0	0	0	0	0	0	0	0	0	0	0	0	0	0	0	0	0	0	0	0
778	Bacteria	Tenericutes	Mollicutes	Anaeroplasmatales	Anaeroplasmataceae	Anaeroplasma	0	0	0	196	0	206	0	0	0	0	0	0	0	0	0	0	0	0	0	0	0	0	0	0	0	0	0	0	0	0	0	0	0	0	0
780	Bacteria	Proteobacteria	Alphaproteobacteria	Rhodospirillales	NA	Rhodospirillales	0	0	0	204	0	0	0	0	0	0	0	0	0	0	0	0	0	0	0	0	0	0	0	0	0	0	0	0	0	0	0	0	0	0	0
786	Bacteria	Firmicutes	Clostridia	Clostridiales	Ruminococcaceae	Ruminococcaceae_family	174	184	0	0	0	0	0	0	0	0	0	0	0	0	0	0	0	0	0	0	0	0	0	0	0	0	0	0	0	0	0	0	0	0	0
787	Bacteria	Proteobacteria	Deltaproteobacteria	Desulfovibrionales	Desulfovibrionaceae	Desulfovibrio	0	169	0	0	0	183	0	0	0	0	0	0	0	0	0	0	0	0	0	0	0	0	0	0	0	0	0	0	0	0	0	0	0	0	0
789	Bacteria	Tenericutes	Mollicutes	Izimaplasmatales	NA	Izimaplasmatales_Order	0	0	0	178	0	0	0	0	0	0	0	0	0	0	0	0	0	0	0	0	0	0	0	0	0	0	0	0	0	0	0	0	0	0	0
801	Bacteria	Proteobacteria	Alphaproteobacteria	Rhodospirillales	Terasakiellaceae	Aestuariispira	142	0	0	0	0	0	0	0	0	0	0	0	0	0	0	0	0	0	0	0	0	0	0	0	0	0	0	0	0	0	0	0	0	0	0
802	Bacteria	Firmicutes	Clostridia	Clostridiales	Ruminococcaceae	Ruminiclostridium	142	0	0	0	0	134	0	0	0	0	0	0	0	0	0	0	0	0	0	0	0	0	0	0	0	0	0	0	0	0	0	0	0	0	0
804	Bacteria	Proteobacteria	Alphaproteobacteria	Rhodospirillales	NA	Rhodospirillales	0	0	138	0	0	0	0	0	0	0	0	0	0	0	0	0	0	0	0	0	0	0	0	0	0	0	0	0	0	0	0	0	0	0	0
805	Bacteria	Firmicutes	Clostridia	Clostridiales	Ruminococcaceae	Ruminococcaceae_family	0	85	0	137	0	0	0	0	0	0	0	0	0	0	0	0	0	0	0	0	0	0	0	0	0	0	0	0	0	0	0	0	0	0	0
806	Bacteria	Tenericutes	Mollicutes	Mollicutes_RF39	NA	Mollicutes_RF39	0	0	0	0	0	137	0	0	0	0	0	0	0	0	0	0	0	0	0	0	0	0	0	0	0	0	0	0	0	0	0	0	0	0	0
821	Bacteria	Firmicutes	Clostridia	Clostridiales	Eubacteriaceae	Anaerofustis	0	0	0	44	0	0	0	0	0	0	0	0	0	0	0	0	0	0	0	0	0	0	0	0	0	0	0	0	0	0	0	0	0	0	0
827	Bacteria	Lentisphaerae	Lentisphaeria	Victivallales	vadinBE97	Victivallales_vadinBE97_family	0	0	99	0	0	0	0	0	0	0	0	0	0	0	0	0	0	0	0	0	0	0	0	0	0	0	0	0	0	0	0	0	0	0	0
828	Bacteria	Firmicutes	Clostridia	Clostridiales	Ruminococcaceae	Ruminococcaceae_UCG-010	0	0	0	0	98	0	0	0	0	0	0	0	0	0	0	0	0	0	0	0	0	0	0	0	0	0	0	0	0	0	0	0	0	0	0
831	Bacteria	Firmicutes	Clostridia	Clostridiales	Ruminococcaceae	Ruminococcaceae_family	87	0	0	0	0	0	0	0	0	0	0	0	0	0	0	0	0	0	0	0	0	0	0	0	0	0	0	0	0	0	0	0	0	0	0
839	Bacteria	Bacteroidetes	Bacteroidia	Bacteroidales	Rikenellaceae	Rikenellaceae_hoa5-07d05_gut_group	0	0	0	75	0	0	0	0	0	0	0	0	0	0	0	0	0	0	0	0	0	0	0	0	0	0	0	0	0	0	0	0	0	0	0
841	Bacteria	Firmicutes	Erysipelotrichia	Erysipelotrichales	Erysipelotrichaceae	Erysipelotrichaceae_UCG-004	0	0	0	0	72	0	0	0	0	0	0	0	0	0	0	0	0	0	0	0	0	0	0	0	0	0	0	0	0	0	0	0	0	0	0
844	Bacteria	Firmicutes	Clostridia	Clostridiales	Christensenellaceae	Christensenellaceae_R-7_group	71	0	0	0	0	0	0	0	0	0	0	0	0	0	0	0	0	0	0	0	0	0	0	0	0	0	0	0	0	0	0	0	0	0	0
845	Bacteria	Firmicutes	Clostridia	Clostridiales	Ruminococcaceae	Ruminococcaceae_DTU089	0	0	0	67	0	0	0	0	0	0	0	0	0	0	0	0	0	0	0	0	0	0	0	0	0	0	0	0	0	0	0	0	0	0	0
846	Bacteria	Proteobacteria	Alphaproteobacteria	Rickettsiales	NA	Rickettsiales	0	66	0	0	0	0	0	0	0	0	0	0	0	0	0	0	0	0	0	0	0	0	0	0	0	0	0	0	0	0	0	0	0	0	0
853	Bacteria	Firmicutes	Clostridia	Clostridiales	Ruminococcaceae	Ruminococcaceae_UCG-013	0	0	0	0	0	0	0	0	0	0	0	0	0	0	0	0	0	0	0	0	0	0	0	0	0	0	0	0	0	0	0	0	0	0	0
862	Bacteria	Firmicutes	Clostridia	Clostridiales	NA	Clostridiales	0	0	37	0	0	0	0	0	0	0	0	0	0	0	0	0	0	0	0	0	0	0	0	0	0	0	0	0	0	0	0	0	0	0	0
863	Bacteria	Tenericutes	Mollicutes	Izimaplasmatales	NA	Izimaplasmatales_Order	0	0	32	0	0	0	0	0	0	0	0	0	0	0	0	0	0	0	0	0	0	0	0	0	0	0	0	0	0	0	0	0	0	0	0
876	Bacteria	Tenericutes	Mollicutes	Anaeroplasmatales	Anaeroplasmataceae	Anaeroplasma	0	0	0	0	0	11	0	0	0	0	0	0	0	0	0	0	0	0	0	0	0	0	0	0	0	0	0	0	0	0	0	0	0	0	0
						Sum	507637	595764	561452	602764	604493	586656	120719	95507	78270	127653	100118	112752	102248	85755	108912	86973	120843	155889	170350	148253	139748	137982	146778	121715	158710	131630	106183	147683	114839	17759	7398	9093	7760	8141	12545

## Sheet: 6_All_Reads
ASV	Order	Sequence	ASV_Cluster_ID	Kingdom	Phylum	Class	Order	Family	Genus	Pellet1	Pellet2	Pellet3	PelletDilute1	PelletDilute2	PelletDilute3	AG0R1	AG0R1CM	AG0R1PS	AG0R2	AG0R2CM	AG0R2PS	AG0R3	AG0R3CM	AG0R3PS	AG10R1	AG10R1PS	AG10R2	AG10R2PS	AG10R3	AG10R3PS	AG1R1	AG1R1CM	AG1R1PS	AG1R2	AG1R2PS	AG1R3CM	AG1R3PS	AG3R1	AG3R1CM	AG3R1PS	AG3R2CM	AG3R2PS	AG3R3	AG3R3CM	AG3R3PS	AG5R1	AG5R1CM	AG5R1PS	AG5R2
ASV1	1	GGGGGGTGCCAGCCGCCGCGGTAATACGTAGGTTGCAAGCGTTGTCCGGATTTACTGGGTGTAAAGGGCGTGTAGGCGGAGATGCAAGTTGGGAGTGAAATCCCGGGGCTCAACCCCGGAACTGCTTTCAAAACTGCATCCCTTGAGTATCGGAGAGGCAAGCGGAATTCCTAGTGTAGCGGTGAAATGCGTAGATATTAGGAGGAACACCAGTGGCGAAGGCGGCTTGCTGGACGACAACTGACGCTGAGGCGCGAAAGCGTGGGGAGCAAACAGGATTAGAAACCCCGG	1	Bacteria	Firmicutes	Clostridia	Clostridiales	Ruminococcaceae	Ruminococcaceae_UCG-005	0	39644	0	49330	0	28345	0	0	0	0	0	0	0	0	0	0	0	0	0	0	0	0	0	0	0	0	0	0	0	0	0	0	0	0	0	0	0	0	0	0
ASV2	2	GGGGGGTGCCAGCCGCCGCGGTAATACGTAGGGGGCAAGCGTTATCCGGATTTACTGGGTGTAAAGGGAGCGCAGACGGTGATGCAAGTCTGAAGTGAAACCCCACGGCTCAACCGTGGGCTTGCTTTGGAAACTGTATGACTAGAGTACTGGAGAGGTAAGCGGAATTCCTAGTGTAGCGGTGAAATGCGTAGATATTAGGAGGAACATCGGTGGCGAAGGCGGCTTACTGGACAGCAACTGACGTTGAGGCTCGAAGGCGTGGGGAGCAAACAGGATTAGAAACCCTAG	2	Bacteria	Firmicutes	Clostridia	Clostridiales	Lachnospiraceae	Butyrivibrio_2	0	0	0	0	0	0	18919	0	0	0	0	0	27905	0	0	0	0	0	0	0	0	0	0	0	0	0	0	0	0	0	0	0	0	0	0	0	0	0	0	0
ASV3	3	GGGGGGTGCCAGCCGCCGCGGTAATACGTATGGTGCAAGCGTTATCCGGATTTACTGGGTGTAAAGGGAGCGTAGGCGGTTTTACAAGTCTGATGTGAAAGCCCGGGGCTCAACTCCGGTATTGCATTGGAAACTGTAGAACTAGAGTGTCGGAGGGGTAAGTGGAATTCCTAGTGTAGCGGTGAAATGCGTAGATATTAGGAGGAACACCAGTGGCGAAGGCGGCTTACTGGACGATTACTGACGCTGAGGCTCGAAAGCGTGGGGAGCAAACAGGATTAGAAACCCTAG	3	Bacteria	Firmicutes	Clostridia	Clostridiales	Lachnospiraceae	Pseudobutyrivibrio	0	0	0	0	0	0	0	0	0	0	0	0	0	0	0	0	0	0	0	0	0	0	0	0	0	0	0	0	0	0	0	0	0	0	0	0	0	0	0	0
ASV4	4	GGGGGGTGCCAGCCGCCGCGGTAATACGGGGGATGCAAGCGTTATCCGGATTTATTGGGTTTAAAGGGTGCGTAGGCGGCCTGTTAAGTCAGCGGTGAAATTCAGGGGCTCAACCTCTGCCGTGCCGTTGATACTGGCAAGCTTGAATGCGGATGCCGTGGGAGGAATGTGTGGTGTAGCGGTGAAATGCATAGATATCACACAGAACACCGATTGCGAAGGCATCTCACGAATCCGCGATTGACGCTGAGGCACGAAAGCGTGGGGATCAAACAGGATTAGAAACCCCTG	4	Bacteria	Bacteroidetes	Bacteroidia	Bacteroidales	Rikenellaceae	Rikenellaceae_RC9_gut_group	23475	19869	0	26083	0	18289	0	0	0	0	0	0	0	0	0	0	0	0	0	0	0	0	0	0	0	0	0	0	0	0	0	0	0	0	0	0	0	0	0	0
ASV5	5	GGGGGGTGCCAGCCGCCGCGGTAATACGTAGGGGGCAAGCGTTATCCGGATTTACTGGGTGTAAAGGGAGCGCAGACGGTGATGCAAGTCTGAAGTGAAACCCCACGGCTCAACCGTGGGCTTGCTTTGGAAACTGTATGACTAGAGTACTGGAGAGGTAAGCGGAATTCCTAGTGTAGCGGTGAAATGCGTAGATATTAGGAGGAACATCGGTGGCGAAGGCGGCTTACTGGACAGCAACTGACGTTGAGGCTCGAAGGCGTGGGGAGCAAACAGGATTAGAAACCCGAG	2	Bacteria	Firmicutes	Clostridia	Clostridiales	Lachnospiraceae	Butyrivibrio_2	0	0	0	0	0	0	0	0	0	0	0	0	0	0	0	12623	0	9128	0	0	0	0	0	0	0	0	0	0	0	0	0	0	0	0	0	0	5055	0	0	0
ASV6	6	GGGGGGTGCCAGCCGCCGCGGTAATACGTATGGTGCAAGCGTTATCCGGATTTACTGGGTGTAAAGGGAGCGTAGGCGGTTTTACAAGTCTGATGTGAAAGCCCGGGGCTCAACTCCGGTATTGCATTGGAAACTGTAGAACTAGAGTGTCGGAGGGGTAAGTGGAATTCCTAGTGTAGCGGTGAAATGCGTAGATATTAGGAGGAACACCAGTGGCGAAGGCGGCTTACTGGACGATTACTGACGCTGAGGCTCGAAAGCGTGGGGAGCAAACAGGATTAGAAACCCCAG	3	Bacteria	Firmicutes	Clostridia	Clostridiales	Lachnospiraceae	Pseudobutyrivibrio	0	0	0	0	0	0	0	0	0	0	0	0	0	0	0	0	0	0	0	0	0	0	0	0	0	0	0	0	0	0	0	0	0	0	0	0	0	0	0	0
ASV7	7	GGGGGGTGCCAGCCGCCGCGGTAATACGTAGGTCCCGAGCGTTGTCCGGATTTATTGGGCGTAAAGCGAGCGCAGGCGGTTTAATAAGTCTGAAGTTAAAGGCAGTGGCTTAACCATTGTTCGCTTTGGAAACTGTTAGACTTGAGTGCAGAAGGGGAGAGTGGAATTCCATGTGTAGCGGTGAAATGCGTAGATATATGGAGGAACACCGGTGGCGAAAGCGGCTCTCTGGTCTGTAACTGACGCTGAGGCTCGAAAGCGTGGGGAGCAAACAGGATTAGAAACCCTAGT	5	Bacteria	Firmicutes	Bacilli	Lactobacillales	Streptococcaceae	Streptococcus	0	0	0	0	0	0	0	0	0	34	0	0	0	0	0	0	0	0	0	0	0	0	0	0	23075	0	0	0	0	0	0	0	0	0	0	0	1173	0	0	0
ASV8	8	GGGGGGTGCCAGCCGCCGCGGTAATACGTAGGGGGCAAGCGTTATCCGGATTTACTGGGTGTAAAGGGAGCGCAGACGGTGATGCAAGTCTGAAGTGAAACCCCACGGCTCAACCGTGGGCTTGCTTTGGAAACTGTATGACTAGAGTACTGGAGAGGTAAGCGGAATTCCTAGTGTAGCGGTGAAATGCGTAGATATTAGGAGGAACATCGGTGGCGAAGGCGGCTTACTGGACAGCAACTGACGTTGAGGCTCGAAGGCGTGGGGAGCAAACAGGATTAGAAACCCCAG	2	Bacteria	Firmicutes	Clostridia	Clostridiales	Lachnospiraceae	Butyrivibrio_2	0	0	0	0	0	0	0	0	0	0	0	0	0	0	0	0	0	0	0	0	0	0	0	0	0	0	0	0	0	0	0	0	0	0	0	0	0	0	0	0
ASV9	9	GGGGGGTGCCAGCCGCCGCGGTAATACGTAGGTGGCAAGCGTTGTCCGGAATTATTGGGCGTAAAGCGCGCGCAGGCGGTCTTTTAAGTCTGATGTGAAAGCCCACGGCTCAACCGTGGAGGGTCATTGGAAACTGGAAGACTTGAGTGCAGAAGAGGAGAGTGGAATTCCACGTGTAGCGGTGAAATGCGTAGAGATGTGGAGGAACACCAGTGGCGAAGGCGACTCTCTGGTCTGTAACTGACGCTGAGGCGCGAAAGCGTGGGGAGCAAACAGGATTAGAAACCCCCG	6	Bacteria	Firmicutes	Bacilli	Bacillales	Bacillaceae	Bacillaceae_family	0	0	0	0	0	0	0	0	0	0	0	0	0	0	0	0	0	0	0	0	0	0	0	0	0	0	0	0	0	0	0	0	0	0	0	0	0	0	0	0
ASV10	10	GGGGGGTGCCAGCCGCCGCGGTAATACGGAGGATGCGAGCGTTATCCGGATTTATTGGGTTTAAAGGGAGCGTAGACGGGATGTTAAGTCAGTTGTGAAAGGCTGCGGCTCAACCGCAGCACTGCAGTTGATACTGGCGTCCTTGAGTGCGGTTGAGGTGTGTGGAATTCGTGGTGTAGCGGTGAAATGCTTAGATATCACGAAGAACTCCGATTGCGAAGGCAGCACACTAAGCCGCTACTGACGTTGAGGCTCGAAAGTGTGGGTATCAAACAGGATTAGAAACCCCGG	7	Bacteria	Bacteroidetes	Bacteroidia	Bacteroidales	Bacteroidaceae	Bacteroides	18528	21536	21168	0	0	0	0	0	0	0	0	0	0	0	0	0	0	0	0	0	0	0	0	0	0	0	0	0	0	0	0	0	0	0	0	0	0	0	0	0
ASV11	11	GGGGGGTGCCAGCCGCCGCGGTAATACGTAGGGGGCAAGCGTTATCCGGATTTACTGGGTGTAAAGGGAGCGCAGACGGTGATGCAAGTCTGAAGTGAAACCCCACGGCTCAACCGTGGGCTTGCTTTGGAAACTGTATGACTAGAGTACTGGAGAGGTAAGCGGAATTCCTAGTGTAGCGGTGAAATGCGTAGATATTAGGAGGAACATCGGTGGCGAAGGCGGCTTACTGGACAGCAACTGACGTTGAGGCTCGAAGGCGTGGGGAGCAAACAGGATTAGAAACCCCTG	2	Bacteria	Firmicutes	Clostridia	Clostridiales	Lachnospiraceae	Butyrivibrio_2	0	0	0	0	0	0	0	0	0	0	0	0	0	0	0	0	0	0	0	0	0	25599	0	0	0	0	0	0	0	0	0	0	0	0	0	0	0	0	0	0
ASV12	12	GGGGGGTGCCAGCCGCCGCGGTAATACGTAGGGCGCAAGCGTTGTCCGGAATTATTGGGCGTAAAGAGCTCGTAGGCGGCTTGTCGCGTCGGTTGTGAAAGCCCGGGGCTTAACTCCGGGTCTGCAGTCGATACGGGCAGGCTAGAGTTCGGTAGGGGAGATCGGAATTCCTGGTGTAGCGGTGAAATGCGCAGATATCAGGAGGAACACCGGTGGCGAAGGCGGATCTCTGGGCCGATACTGACGCTGAGGAGCGAAAGCGTGGGGAGCGAACAGGATTAGATACCCCTG	8	Bacteria	Actinobacteria	Actinobacteria	Streptomycetales	Streptomycetaceae	Streptomyces	0	0	0	0	0	0	0	0	0	0	0	0	0	0	0	0	0	0	0	0	0	0	0	0	0	0	0	0	0	0	0	0	0	0	0	0	0	0	0	0
ASV13	13	GGGGGGTGCCAGCCGCCGCGGTAATACGTATGTTCCAAGCGTTATCCGGATTTATTGGGCGTAAAGCGAGCGCAGACGGTTATTTAAGTCTGAAGTGAAAGCCCTCAGCTCAACTGAGGAATTGCTTTGGAAACTGGATGACTTGAGTGCAGTAGAGGAAAGTGGAACTCCATGTGTAGCGGTGAAATGCGTAGATATATGGAAGAACACCAGTGGCGAAGGCGGCTTTCTGGACTGTAACTGACGTTGAGGCTCGAAAGTGTGGGTAGCAAACAGGATTAGAAACCCCAG	9	Bacteria	Firmicutes	Bacilli	Lactobacillales	Leuconostocaceae	Weissella	0	0	0	0	0	0	0	0	0	0	0	0	0	0	0	0	0	0	0	0	0	0	0	0	0	0	0	0	0	0	0	0	0	0	0	0	0	0	0	0
ASV14	14	GGGGGGTGCCAGCCGCCGCGGTAATACGGAAGGTCCGGGCGTTATCCGGATTTATTGGGTTTAAAGGGAGCGCAGGCTGATGATTAAGCGTGACGTGAAATGTAGCCGCTCAACGGCTGAACTGCGTCGCGAACTGGTTATCTTGAGTGAGTTCGATGTTGGCGGAATTCGTGGTGTAGCGGTGAAATGCTTAGATATCACGAAGAACTCCGATTGCGAAGGCAGCCAACAAGGCCTTTACTGACGCTAAAGCTCGAAGGTGCGGGTATCGAACAGGATTAGAAACCCTAG	10	Bacteria	Bacteroidetes	Bacteroidia	Bacteroidales	Prevotellaceae	Prevotella_1	0	0	0	0	0	0	0	0	0	0	0	0	0	0	0	0	0	0	0	0	0	0	0	0	0	0	0	0	0	0	0	0	0	0	0	0	0	0	0	0
ASV15	15	GGGGGGTGCCAGCCGCCGCGGTAATACGGAGGGTGCAAGCGTTAATCGGAATTACTGGGCGTAAAGCGCACGCAGGCGGTTTGTTAAGTCAGATGTGAAATCCCCGGGCTCAACCTGGGAACTGCATCTGATACTGGCAAGCTTGAGTCTCGTAGAGGGGGGTAGAATTCCAGGTGTAGCGGTGAAATGCGTAGAGATCTGGAGGAATACCGGTGGCGAAGGCGGCCCCCTGGACGAAGACTGACGCTCAGGTGCGAAAGCGTGGGGAGCAAACAGGATTAGAAACCCCAG	11	Bacteria	Proteobacteria	Gammaproteobacteria	Enterobacteriales	Enterobacteriaceae	Escherichia/Shigella	0	0	0	0	0	0	0	0	0	0	0	0	0	0	0	0	47	0	0	0	48	0	0	0	0	0	0	0	0	0	0	0	0	0	0	83	0	0	0	0
ASV16	16	GGGGGGTGCCAGCCGCCGCGGTAACACCGGCAGCTCTAGTGGTAGCAATTTTTATTGGGCCTAAAGCGTCCGTAGCCGGTTTAATAAGTCTCTGGTGAAATCCTGTAGCTTAACTGTGGGAATTGCTGGAGATACTATTAGACTTGAGACCGGGAGAGGTTAGAGGTACTCCCAGGGTAGAGGTGAAATTCTGTAATCCTGGGAGGACCGCCTGTTGCGAAGGCGTCTAACTGGAACGGTTCTGACGGTGAGGGACGAAAGTTAGGGGCGCGAACCGGATTAGAAACCCGA	12	Archaea	Euryarchaeota	Methanobacteria	Methanobacteriales	Methanobacteriaceae	Methanobrevibacter	0	0	0	0	0	0	0	0	25	0	0	30	0	0	31	0	110	0	1666	0	0	0	0	0	0	104	0	0	0	0	2184	0	214	0	0	0	0	0	0	0
ASV17	17	GGGGGGTGCCAGCCGCCGCGGTAATACGTAGGGGGCAAGCGTTATCCGGATTTACTGGGTGTAAAGGGAGCGTAGACGGCAAGGCAAGTCTGAAGTGAAAGCCCGGGGCTCAACTCCGGGACTGCTTTGGAAACTGTTTAGCTAGAGTGCAGGAGGGGCGAGTGGAATTCCTAGTGTAGCGGTGAAATGCGTAGATATTAGGAGGAACACCGGTGGCGAAGGCGGCCCGCTGGACTGTAACTGACGTTGAGGCTCGAAAGCGTGGGGAGCAAACAGGATTAGAAACCCCGG	13	Bacteria	Firmicutes	Clostridia	Clostridiales	Lachnospiraceae	Lachnospiraceae_family	0	0	0	0	0	0	0	0	0	0	0	0	0	0	0	0	0	0	0	4274	0	0	0	0	0	0	0	0	0	0	0	0	0	0	0	0	0	0	0	0
ASV18	18	GGCGGGTGCCAGCCGCCGCGGTAATACGTAGGTTGCAAGCGTTGTCCGGATTTACTGGGTGTAAAGGGCGTGTAGGCGGAGATGCAAGTTGGGAGTGAAATCCCGGGGCTCAACCCCGGAACTGCTTTCAAAACTGTATCCCTTGAGTGTCGGAGAGGCAAGCGGAATTCCTAGTGTAGCGGTGAAATGCGTAGATATTAGGAGGAACACCAGTGGCGAAGGCGGCTTGCTGGACGATAACTGACGCTGAGGCGCGAAAGCGTGGGGAGCAAACAGGATTAGAAACCCCAG	1	Bacteria	Firmicutes	Clostridia	Clostridiales	Ruminococcaceae	Ruminococcaceae_UCG-005	0	0	0	0	0	0	0	0	0	0	0	0	0	0	0	0	0	0	0	0	0	0	0	0	0	0	0	0	0	0	0	0	0	0	0	0	0	0	0	0
ASV19	19	GGGGGGTGCCAGCCGCCGCGGTAATACGTAGGTGGCAAGCGTTGTCCGGATTTACTGGGCGTAAAGGATGTGTAGGCGGATATTTAAGTGAGATGTGAAATCCCCGGGCTTAACTTGGGGGCTGCATTTCAAACTGGATGTCTAGAGTGCAGGAGAGGAAAGCAGAATTCCTAGTGTAGCGGTGAAATGCGTAGAGATTAGGAAGAATACCAGTGGCGAAGGCGGCTTTCTGGACTGTAACTGACGCTGAGGCATGAAAGCGTGGGGAGCAAACAGGATTAGAAACCCGAG	14	Bacteria	Firmicutes	Clostridia	Clostridiales	Clostridiaceae_1	Clostridium_sensu_stricto_11	0	0	0	0	0	0	0	0	0	0	0	0	0	0	0	0	0	0	0	0	0	0	0	0	0	0	0	0	0	0	0	0	0	0	0	0	0	0	0	0
ASV20	20	GGGGGGTGCCAGCCGCCGCGGTAATACGTAGGTCCCGAGCGTTGTCCGGATTTATTGGGCGTAAAGCGAGCGCAGGCGGTTTAATAAGTCTGAAGTTAAAGGCAGTGGCTTAACCATTGTTCGCTTTGGAAACTGTTAGACTTGAGTGCAGAAGGGGAGAGTGGAATTCCATGTGTAGCGGTGAAATGCGTAGATATATGGAGGAACACCGGTGGCGAAAGCGGCTCTCTGGTCTGTAACTGACGCTGAGGCTCGAAAGCGTGGGGAGCAAACAGGATTAGATACCCTAGT	5	Bacteria	Firmicutes	Bacilli	Lactobacillales	Streptococcaceae	Streptococcus	0	0	0	0	0	0	7020	0	0	0	0	0	517	0	0	3447	0	0	0	3550	0	0	0	0	0	0	0	0	0	0	0	0	0	0	0	0	0	0	0	8001
ASV21	21	GGGGGGTGCCAGCCGCCGCGGTAATACGTAGGTCCCGAGCGTTGTCCGGATTTATTGGGCGTAAAGCGAGCGCAGGCGGTTTAATAAGTCTGAAGTTAAAGGCAGTGGCTTAACCATTGTTCGCTTTGGAAACTGTTAGACTTGAGTGCAGAAGGGGAGAGTGGAATTCCATGTGTAGCGGTGAAATGCGTAGATATATGGAGGAACACCGGTGGCGAAAGCGGCTCTCTGGTCTGTAACTGACGCTGAGGCTCGAAAGCGTGGGGAGCAAACAGGATTAGAAACCCCAGT	5	Bacteria	Firmicutes	Bacilli	Lactobacillales	Streptococcaceae	Streptococcus	0	0	0	0	0	0	1518	0	0	0	0	0	645	0	0	0	0	0	0	0	0	0	0	0	0	0	0	0	0	0	0	0	0	0	0	0	0	0	0	0
ASV22	22	GGGGGGTGCCAGCAGCCGCGGTAATACGTAGGGGGCAAGCGTTATCCGGATTTACTGGGTGTAAAGGGAGCGCAGACGGTGATGCAAGTCTGAAGTGAAACCCCACGGCTCAACCGTGGGCTTGCTTTGGAAACTGTATGACTAGAGTACTGGAGAGGTAAGCGGAATTCCTAGTGTAGCGGTGAAATGCGTAGATATTAGGAGGAACATCGGTGGCGAAGGCGGCTTACTGGACAGCAACTGACGTTGAGGCTCGAAGGCGTGGGGAGCAAACAGGATTAGAAACCCTAG	2	Bacteria	Firmicutes	Clostridia	Clostridiales	Lachnospiraceae	Butyrivibrio_2	0	0	0	0	0	0	0	0	0	0	0	0	0	0	0	0	0	0	0	0	0	0	0	0	3611	0	0	0	0	0	0	0	0	0	0	0	0	0	0	15312
ASV23	23	GGGGGGTGCCAGCCGCCGCGGTAATACGGGGGATGCAAGCGTTATCCGGATTTATTGGGTTTAAAGGGTGCGTAGGCGGCTTATTAAGTCAGCGGTGAAATTTAGGGGCTTAACCTCTACCGTGCCGTTGATACTGGTGAGCTTGAATGCGGATGCCGTGGGAGGAATGTGTGGTGTAGCGGTGAAATGCATAGATATCACACAGAACACCGATTGCGAAGGCATCTCACGAATCCGCGATTGACGCTGAGGCACGAAAGCGTGGGGATCAAACAGGATTAGATACCCCGG	15	Bacteria	Bacteroidetes	Bacteroidia	Bacteroidales	Rikenellaceae	Rikenellaceae_RC9_gut_group	0	17215	4422	0	0	16963	0	0	0	0	0	0	0	0	0	0	0	0	0	0	0	0	0	0	0	0	0	0	0	0	0	0	0	0	0	0	0	0	0	0
ASV24	24	GGCGGGTGCCAGCCGCCGCGGTAATACGTAGGGCGCAAGCGTTGTCCGGAATTATTGGGCGTAAAGAGCTCGTAGGCGGCTTGTCACGTCGGTTGTGAAAGCCCGGGGCTTAACCCCGGGTCTGCAGTCGATACGGGCAGGCTAGAGTTCGGTAGGGGAGATCGGAATTCCTGGTGTAGCGGTGAAATGCGCAGATATCAGGAGGAACACCGGTGGCGAAGGCGGATCTCTGGGCCGATACTGACGCTGAGGAGCGAAAGCGTGGGGAGCGAACAGGATTAGAAACCCCAG	8	Bacteria	Actinobacteria	Actinobacteria	Streptomycetales	Streptomycetaceae	Streptomyces	0	0	0	0	0	0	0	0	0	0	0	0	0	0	0	0	0	0	0	0	0	0	0	0	0	0	0	0	0	0	0	0	0	0	0	0	0	0	0	0
ASV25	25	GGGGGGTGCCAGCCGCCGCGGTAATACGGGGGATGCAAGCGTTATCCGGATTTATTGGGTTTAAAGGGTGCGTAGGCGGCCTGTTAAGTCAGCGGTGAAATTCAGGGGCTCAACCTCTGCCGTGCCGTTGATACTGGCAAGCTTGAATGCGGATGCCGTGGGAGGAATGTGTGGTGTAGCGGTGAAATGCATAGATATCACACAGAACACCGATTGCGAAGGCATCTCACGAATCCGCGATTGACGCTGAGGCACGAAAGCGTGGGGATCAAACAGGATTAGAAACCCCAG	4	Bacteria	Bacteroidetes	Bacteroidia	Bacteroidales	Rikenellaceae	Rikenellaceae_RC9_gut_group	0	0	24763	0	10608	0	0	0	0	0	0	0	0	0	0	0	0	0	0	0	0	0	0	0	0	0	0	0	0	0	0	0	0	0	0	0	0	0	0	0
ASV26	26	GGGGGGTGCCAGCAGCCGCGGTAATACGGGGGATGCAAGCGTTATCCGGATTTATTGGGTTTAAAGGGTGCGTAGGCGGCCTGTTAAGTCAGCGGTGAAATTCAGGGGCTCAACCTCTGCCGTGCCGTTGATACTGGCAAGCTTGAATGCGGATGCCGTGGGAGGAATGTGTGGTGTAGCGGTGAAATGCATAGATATCACACAGAACACCGATTGCGAAGGCATCTCACGAATCCGCGATTGACGCTGAGGCACGAAAGCGTGGGGATCAAACAGGATTAGATACCCCGG	4	Bacteria	Bacteroidetes	Bacteroidia	Bacteroidales	Rikenellaceae	Rikenellaceae_RC9_gut_group	0	0	26283	0	0	8850	0	0	0	0	0	0	0	0	0	0	0	0	0	0	0	0	0	0	0	0	0	0	0	0	0	0	0	0	0	0	0	0	0	0
ASV27	27	GGGGGGTGCCAGCCGCCGCGGTAATACGGAGGGTGCAAGCGTTAATCGGAATTACTGGGCGTAAAGCGCACGCAGGCGGTTTGTTAAGTCAGATGTGAAATCCCCGGGCTCAACCTGGGAACTGCATCTGATACTGGCAAGCTTGAGTCTCGTAGAGGGGGGTAGAATTCCAGGTGTAGCGGTGAAATGCGTAGAGATCTGGAGGAATACCGGTGGCGAAGGCGGCCCCCTGGACGAAGACTGACGCTCAGGTGCGAAAGCGTGGGGAGCAAACAGGATTAGAAACCCCTG	11	Bacteria	Proteobacteria	Gammaproteobacteria	Enterobacteriales	Enterobacteriaceae	Escherichia/Shigella	0	0	0	0	0	0	0	0	0	0	0	0	0	0	0	0	66	0	0	0	56	0	0	0	0	0	0	0	0	0	0	0	0	0	0	391	0	0	0	0
ASV28	28	GGGGGGTGCCAGCCGCCGCGGTAATACGTAGGGAGCGAGCGTTGTCCGGAATTACTGGGTGTAAAGGGAGCGTAGGCGGGATTGCAAGTCAGGTGTGAAATTTAGGGGCTTAACCCCTGAACTGCACTTGAAACTGTAGTTCTTGAGTGAAGTAGAGGTAAGCGGAATTCCTAGTGTAGCGGTGAAATGCGTAGATATTAGGAGGAACATCAGTGGCGAAGGCGGCTTACTGGGCTTTAACTGACGCTGAGGCTCGAAAGCGTGGGGAGCAAACAGGATTAGAAACCCTTG	16	Bacteria	Firmicutes	Clostridia	Clostridiales	Ruminococcaceae	Ruminococcus_1	0	0	0	0	0	0	0	0	0	0	0	0	11575	0	0	0	0	0	0	0	0	0	0	0	0	0	0	0	0	0	0	0	0	0	0	0	0	0	0	0
ASV29	29	GGGGGGTGCCAGCCGCCGCGGTAATACGTAGGTGGCAAGCGTTGTCCGGATTTATTGGGCGTAAAGCGAGCGCAGGCGGTTTCTTAAGTCTGATGTGAAAGCCCCCGGCTCAACCGGGGAGGGTCATTGGAAACTGGGAGACTTGAGTGCAGAAGAGGAGAGTGGAATTCCATGTGTAGCGGTGAAATGCGTAGATATATGGAGGAACACCAGTGGCGAAGGCGGCTCTCTGGTCTGTAACTGACGCTGAGGCTCGAAAGCGTGGGGAGCAAACAGGATTAGAAACCCTAG	17	Bacteria	Firmicutes	Bacilli	Lactobacillales	Enterococcaceae	Enterococcus	0	0	0	0	0	0	0	0	0	0	0	0	0	0	0	0	0	0	0	0	0	0	0	0	0	0	0	0	0	0	0	0	0	0	0	0	0	0	0	0
ASV30	30	GGGGGGTGCCAGCCGCCGCGGTAATACGTAGGGGGCAAGCGTTATCCGGATTTACTGGGTGTAAAGGGAGCGTAGACGGCAAGGCAAGTCTGAAGTGAAAGCCCGGGGCTCAACTCCGGGACTGCTTTGGAAACTGTTTAGCTAGAGTGCAGGAGGGGCGAGTGGAATTCCTAGTGTAGCGGTGAAATGCGTAGATATTAGGAGGAACACCGGTGGCGAAGGCGGCCCGCTGGACTGTAACTGACGTTGAGGCTCGAAAGCGTGGGGAGCAAACAGGATTAGAAACCCTGG	13	Bacteria	Firmicutes	Clostridia	Clostridiales	Lachnospiraceae	Lachnospiraceae_family	0	0	0	0	0	0	0	0	0	0	0	0	0	0	0	0	0	0	0	0	0	0	0	0	0	0	0	0	0	0	0	0	0	0	0	0	0	0	0	0
ASV31	31	GGGGGGTGCCAGCCGCCGCGGTAATACGTATGTTCCAAGCGTTATCCGGATTTATTGGGCGTAAAGCGAGCGCAGACGGTTATTTAAGTCTGAAGTGAAAGCCCTCAGCTCAACTGAGGAATTGCTTTGGAAACTGGATGACTTGAGTGCAGTAGAGGAAAGTGGAACTCCATGTGTAGCGGTGAAATGCGTAGATATATGGAAGAACACCAGTGGCGAAGGCGGCTTTCTGGACTGTAACTGACGTTGAGGCTCGAAAGTGTGGGTAGCAAACAGGATTAGAAACCCCTG	9	Bacteria	Firmicutes	Bacilli	Lactobacillales	Leuconostocaceae	Weissella	0	0	0	0	0	0	0	0	0	0	0	0	0	0	0	0	0	0	0	0	0	0	0	0	0	0	0	0	0	0	0	0	0	0	0	0	0	0	0	0
ASV32	32	GGGGGGTGCCAGCCGCCGCGGTAATACGTAGGTGGCAAGCGTTGTCCGGATTTATTGGGCGTAAAGCGAGCGCAGGCGGTTTCTTAAGTCTGATGTGAAAGCCCCCGGCTCAACCGGGGAGGGTCATTGGAAACTGGGAGACTTGAGTGCAGAAGAGGAGAGTGGAATTCCATGTGTAGCGGTGAAATGCGTAGATATATGGAGGAACACCAGTGGCGAAGGCGGCTCTCTGGTCTGTAACTGACGCTGAGGCTCGAAAGCGTGGGGAGCAAACAGGATTAGAAACCCTTG	17	Bacteria	Firmicutes	Bacilli	Lactobacillales	Enterococcaceae	Enterococcus	0	0	0	0	0	0	0	0	0	0	0	0	0	0	0	0	0	0	0	0	0	0	0	0	0	0	0	0	0	0	0	0	0	0	0	0	0	0	0	0
ASV33	33	GGACGGTGCCAGCAGCCGCGGTAATACGGGGGATGCAAGCGTTATCCGGATTTATTGGGTTTAAAGGGTGCGTAGGCGGCCTGTTAAGTCAGCGGTGAAATTCAGGGGCTCAACCTCTGCCGTGCCGTTGATACTGGCAAGCTTGAATGCGGATGCCGTGGGAGGAATGTGTGGTGTAGCGGTGAAATGCATAGATATCACACAGAACACCGATTGCGAAGGCATCTCACGAATCCGCGATTGACGCTGAGGCACGAAAGCGTGGGGATCAAACAGGATTAGATACCCCGG	4	Bacteria	Bacteroidetes	Bacteroidia	Bacteroidales	Rikenellaceae	Rikenellaceae_RC9_gut_group	0	33302	0	0	0	0	0	0	0	0	0	0	0	0	0	0	0	0	0	0	0	0	0	0	0	0	0	0	0	0	0	0	0	0	0	0	0	0	0	0
ASV34	34	GGGGGGTGCCAGCCGCCGCGGTAATACGTAGGGGGCAAGCGTTATCCGGATTTACTGGGTGTAAAGGGAGCGCAGACGGTGATGCAAGTCTGAAGTGAAACCCCACGGCTCAACCGTGGGCTTGCTTTGGAAACTGTATGACTAGAGTACTGGAGAGGTAAGCGGAATTCCTAGTGTAGCGGTGAAATGCGTAGATATTAGGAGGAACATCGGTGGCGAAGGCGGCTTACTGGACAGCAACTGACGTTGAGGCTCGAAGGCGTGGGGAGCAAACAGGATTAGAAACCCTTG	2	Bacteria	Firmicutes	Clostridia	Clostridiales	Lachnospiraceae	Butyrivibrio_2	0	0	0	0	0	0	0	0	0	0	0	0	0	0	0	0	0	0	0	0	0	0	0	0	0	0	0	0	0	0	0	0	0	0	0	0	0	0	0	0
ASV35	35	GCGGGGTGCCAGCCGCCGCGGTAATACGTAGGGCGCAAGCGTTGTCCGGAATTATTGGGCGTAAAGAGCTCGTAGGCGGCTTGTCACGTCGGTTGTGAAAGCCCGGGGCTTAACCCCGGGTCTGCAGTCGATACGGGCAGGCTAGAGTTCGGTAGGGGAGATCGGAATTCCTGGTGTAGCGGTGAAATGCGCAGATATCAGGAGGAACACCGGTGGCGAAGGCGGATCTCTGGGCCGATACTGACGCTGAGGAGCGAAAGCGTGGGGAGCGAACAGGATTAGAAACCCCCG	8	Bacteria	Actinobacteria	Actinobacteria	Streptomycetales	Streptomycetaceae	Streptomyces	0	0	0	0	0	0	0	0	0	0	0	0	0	0	0	0	0	0	0	0	0	0	0	0	0	0	0	0	0	0	0	0	0	0	0	0	0	0	0	0
ASV36	36	GGGGGGTGCCAGCCGCCGCGGTAATACGTAGGGGGCAAGCGTTATCCGGATTTACTGGGTGTAAAGGGAGCGTAGACGGCAAGGCAAGTCTGAAGTGAAAGCCCGGGGCTCAACTCCGGGACTGCTTTGGAAACTGTTTAGCTAGAGTGCAGGAGGGGCGAGTGGAATTCCTAGTGTAGCGGTGAAATGCGTAGATATTAGGAGGAACACCGGTGGCGAAGGCGGCCCGCTGGACTGTAACTGACGTTGAGGCTCGAAAGCGTGGGGAGCAAACAGGATTAGAAACCCTAG	13	Bacteria	Firmicutes	Clostridia	Clostridiales	Lachnospiraceae	Lachnospiraceae_family	0	0	0	0	0	0	8430	0	0	0	0	0	0	0	0	0	0	0	0	0	0	0	0	0	0	0	0	0	0	0	0	0	0	0	0	0	0	0	0	0
ASV37	37	GGGGGGTGCCAGCCGCCGCGGTAATACGTATGGTGCAAGCGTTATCCGGATTTACTGGGTGTAAAGGGAGCGTAGGCGGTTTTACAAGTCTGATGTGAAAGCCCGGGGCTCAACTCCGGTATTGCATTGGAAACTGTAGAACTAGAGTGTCGGAGGGGTAAGTGGAATTCCTAGTGTAGCGGTGAAATGCGTAGATATTAGGAGGAACACCAGTGGCGAAGGCGGCTTACTGGACGATTACTGACGCTGAGGCTCGAAAGCGTGGGGAGCAAACAGGATTAGATACCCCAG	3	Bacteria	Firmicutes	Clostridia	Clostridiales	Lachnospiraceae	Pseudobutyrivibrio	0	0	0	0	0	0	0	0	0	0	0	0	0	0	0	0	0	0	0	0	0	0	0	0	0	0	0	0	0	0	0	0	0	0	0	0	0	0	0	0
ASV38	38	GGGGGGTGCCAGCCGCCGCGGTAATACGTAGGTCACGAGCGTTATCCGGAATTATTGGGCGTAAAGAGTGAGCAGGCGGCATAGCAAGTCTGAGGTGAAAGCGTGGGGCTCAACCCCATACAGCCTTGGAAACTACTAAGCTAGAGTGCGTGAGAGGTAAACGGAACTCCATGTGTAGCGGTGAAATGCGTAGATATATGGAAGAACACCAGTGGCGAAGGCGGTTTACCAGCACTGCACTGACGCTCAGTCACGAAAGCGTGGGGAGCAAATAGGATTAGAAACCCTAGT	18	Bacteria	Firmicutes	Erysipelotrichia	Erysipelotrichales	Erysipelotrichaceae	Erysipelotrichaceae_UCG-004	0	0	0	0	0	0	0	0	0	0	0	0	0	0	0	0	0	0	0	0	0	0	0	0	0	0	0	0	0	0	0	0	0	0	0	0	0	0	0	0
ASV39	39	GGCCGGTGCCAGCCGCCGCGGTAATACGTAGGTCCCGAGCGTTGTCCGGATTTATTGGGCGTAAAGCGAGCGCAGGCGGTTTAATAAGTCTGAAGTTAAAGGCAGTGGCTTAACCATTGTTCGCTTTGGAAACTGTTAGACTTGAGTGCAGAAGGGGAGAGTGGAATTCCATGTGTAGCGGTGAAATGCGTAGATATATGGAGGAACACCGGTGGCGAAAGCGGCTCTCTGGTCTGTAACTGACGCTGAGGCTCGAAAGCGTGGGGAGCAAACAGGATTAGAAACCCTAGT	5	Bacteria	Firmicutes	Bacilli	Lactobacillales	Streptococcaceae	Streptococcus	0	0	0	0	0	0	0	0	0	0	0	0	0	0	0	0	0	0	0	0	0	16590	0	0	0	0	0	0	0	0	0	0	0	0	0	0	0	0	0	0
ASV40	40	GGGGGGTGCCAGCCGCCGCGGTAATACGTAGGGGGCAAGCGTTATCCGGATTTACTGGGTGTAAAGGGAGCGCAGACGGTGATGCAAGTCTGAAGTGAAACCCCACGGCTCAACCGTGGGCTTGCTTTGGAAACTGTATGACTAGAGTACTGGAGAGGTAAGCGGAATTCCTAGTGTAGCGGTGAAATGCGTAGATATTAGGAGGAACATCGGTGGCGAAGGCGGCTTACTGGACAGCAACTGACGTTGAGGCTCGAAGGCGTGGGGAGCAAACAGGATTAGATACCCTAG	2	Bacteria	Firmicutes	Clostridia	Clostridiales	Lachnospiraceae	Butyrivibrio_2	0	0	0	0	0	0	0	0	0	0	0	0	0	0	0	0	0	0	0	0	0	0	0	0	0	0	0	0	0	0	0	0	0	0	0	0	0	0	0	0
ASV41	41	GGGGGGTGCCAGCCGCCGCGGTAATACGTATGGTGCAAGCGTTATCCGGATTTACTGGGTGTAAAGGGAGCGTAGGCGGTTTTACAAGTCTGATGTGAAAGCCCGGGGCTCAACTCCGGTATTGCATTGGAAACTGTAGAACTAGAGTGTCGGAGGGGTAAGTGGAATTCCTAGTGTAGCGGTGAAATGCGTAGATATTAGGAGGAACACCAGTGGCGAAGGCGGCTTACTGGACGATTACTGACGCTGAGGCTCGAAAGCGTGGGGAGCAAACAGGATTAGATACCCCTG	3	Bacteria	Firmicutes	Clostridia	Clostridiales	Lachnospiraceae	Pseudobutyrivibrio	0	0	0	0	0	0	0	0	0	0	0	0	0	0	0	0	0	0	0	0	0	0	0	0	0	0	0	0	0	0	0	0	0	0	0	0	0	0	0	0
ASV42	42	GGGGCGTGCCAGCCGCCGCGGTAATACGTAGGTTGCAAGCGTTGTCCGGATTTACTGGGTGTAAAGGGCGTGTAGGCGGAGATGCAAGTTGGGAGTGAAATCCCGGGGCTCAACCCCGGAACTGCTTTCAAAACTGTATCCCTTGAGTGTCGGAGAGGCAAGCGGAATTCCTAGTGTAGCGGTGAAATGCGTAGATATTAGGAGGAACACCAGTGGCGAAGGCGGCTTGCTGGACGATAACTGACGCTGAGGCGCGAAAGCGTGGGGAGCAAACAGGATTAGAAACCCTAG	1	Bacteria	Firmicutes	Clostridia	Clostridiales	Ruminococcaceae	Ruminococcaceae_UCG-005	0	0	0	0	0	0	0	0	0	0	0	0	0	0	0	0	0	0	0	0	0	0	0	0	0	0	0	0	0	0	0	0	0	0	0	0	0	0	0	0
ASV43	43	CCGGAGTGCCAGCCGCCGCGGTAATACGTAGGTTCCAAGCGTTATCCGGAATTATTGGGCGTAAAGAGTGAGCAGGCGGTTTTCTAAGTCTGAAGTCAAATCCGGTGGCTTAACCATCGTTCGCTTTGGAAACTGGAAGACTAGAGTTCGGGAGAGGTAAATGGAACTCCATGTGTAGCGGTAAAATGCGTAGATATATGGAAGAACACCAGTGGCGAAGGCGATTTACTAGACCGATACTGACGCTCAGTCACGAAAGCGTGGGTAGCAAATAGGATTAGAAACCCCCGT	19	Bacteria	Firmicutes	Erysipelotrichia	Erysipelotrichales	Erysipelotrichaceae	Erysipelotrichaceae_UCG-004	0	0	0	0	0	0	0	0	0	0	0	0	0	0	0	0	0	0	0	0	0	0	0	0	0	0	0	0	0	0	0	0	0	0	0	0	0	0	0	0
ASV44	44	GGGGGGTGCCAGCCGCCGCGGTAATACGTAGGTTGCAAGCGTTGTCCGGATTTACTGGGTGTAAAGGGCGTGTAGGCGGAGATGCAAGTTGGGAGTGAAATCCCGGGGCTCAACCCCGGAACTGCTTTCAAAACTGCATCCCTTGAGTATCGGAGAGGCAAGCGGAATTCCTAGTGTAGCGGTGAAATGCGTAGATATTAGGAGGAACACCAGTGGCGAAGGCGGCTTGCTGGACGACAACTGACGCTGAGGCGCGAAAGCGTGGGGAGCAAACAGGATTAGAAACCCTAG	1	Bacteria	Firmicutes	Clostridia	Clostridiales	Ruminococcaceae	Ruminococcaceae_UCG-005	0	0	0	0	0	0	0	0	0	0	0	0	0	0	0	0	0	0	0	0	0	0	0	0	0	0	0	0	0	0	0	0	0	0	0	0	0	0	0	0
ASV45	45	GGGGGGTGCCAGCCGCCGCGGTAATACGTAGGGGGCAAGCGTTATCCGGATTTACTGGGTGTAAAGGGAGCGTAGACGGAATCGCAAGTCTGAAGTGAAATCCCCGGGCTCAACCCGGGAACTGCTTTGGAAACTGCGAGTCTGGAGTGTCGGAGAGGTAAGCGGAATTCCTGGTGTAGTAGTGAAATGCGTAGATATCAGGAAGAACACCGGAGGCGAAGGCGGCTTACTGGACGATAACTGACGTTGAGGCTCGAAAGCGTGGGGAGCAAACAGGATTAGAAACCCTAG	20	Bacteria	Firmicutes	Clostridia	Clostridiales	Lachnospiraceae	Oribacterium	0	0	0	0	0	0	0	0	0	0	0	0	0	0	0	0	0	0	0	0	0	0	0	0	0	0	0	0	0	0	0	0	0	0	0	0	0	0	0	0
ASV46	46	CCGGGGTGCCAGCAGCCGCGGTAATACGTAGGTCCCGAGCGTTGTCCGGATTTATTGGGCGTAAAGCGAGCGCAGGCGGTTTAATAAGTCTGAAGTTAAAGGCAGTGGCTTAACCATTGTTCGCTTTGGAAACTGTTAAACTTGAGTGCAGAAGGGGAGAGTGGAATTCCATGTGTAGCGGTGAAATGCGTAGATATATGGAGGAACACCGGTGGCGAAAGCGGCTCTCTGGTCTGTAACTGACGCTGAGGCTCGAAAGCGTGGGGAGCAAACAGGATTAGAAACCCTAGT	5	Bacteria	Firmicutes	Bacilli	Lactobacillales	Streptococcaceae	Streptococcus	0	0	0	0	0	0	0	0	0	0	0	0	0	0	0	0	0	0	0	0	0	0	0	0	0	0	0	0	0	0	0	0	0	0	0	0	0	0	0	20643
ASV47	47	GGGGGGTGCCAGCCGCCGCGGTAATACGTAGGGAGCGAGCGTTGTCCGGAATTACTGGGTGTAAAGGGAGCGTAGGCGGGATTGCAAGTCAGGTGTGAAATTTAGGGGCTTAACCCCTGAACTGCACTTGAAACTGTAGTTCTTGAGTGAAGTAGAGGTAAGCGGAATTCCTAGTGTAGCGGTGAAATGCGTAGATATTAGGAGGAACATCAGTGGCGAAGGCGGCTTACTGGGCTTTAACTGACGCTGAGGCTCGAAAGCGTGGGGAGCAAACAGGATTAGAAACCCTAG	16	Bacteria	Firmicutes	Clostridia	Clostridiales	Ruminococcaceae	Ruminococcus_1	0	0	0	0	0	0	9160	0	0	0	0	0	0	0	0	0	0	0	0	0	0	0	0	0	0	0	0	0	2668	0	0	0	0	0	0	0	0	0	0	0
ASV48	48	GGGGGGTGCCAGCCGCCGCGGTAATACGTAGGGGGCAAGCGTTATCCGGATTTACTGGGTGTAAAGGGAGCGTAGACGGCAAGGCAAGTCTGAAGTGAAAGCCCGGGGCTCAACTCCGGGACTGCTTTGGAAACTGTTTAGCTAGAGTGCAGGAGGGGCGAGTGGAATTCCTAGTGTAGCGGTGAAATGCGTAGATATTAGGAGGAACACCGGTGGCGAAGGCGGCCCGCTGGACTGTAACTGACGTTGAGGCTCGAAAGCGTGGGGAGCAAACAGGATTAGAAACCCCAG	13	Bacteria	Firmicutes	Clostridia	Clostridiales	Lachnospiraceae	Lachnospiraceae_family	0	0	0	0	0	0	0	0	0	0	0	0	0	0	0	0	0	0	0	0	0	0	0	0	0	0	0	0	0	0	0	0	0	0	0	0	0	0	0	0
ASV49	49	CCGGGGTGCCAGCCGCCGCGGTAATACGTAGGTTGCAAGCGTTGTCCGGATTTACTGGGTGTAAAGGGCGTGTAGGCGGAGATGCAAGTTGGGAGTGAAATCCCGGGGCTCAACCCCGGAACTGCTTTCAAAACTGCATCCCTTGAGTATCGGAGAGGCAAGCGGAATTCCTAGTGTAGCGGTGAAATGCGTAGATATTAGGAGGAACACCAGTGGCGAAGGCGGCTTGCTGGACGACAACTGACGCTGAGGCGCGAAAGCGTGGGGAGCAAACAGGATTAGAAACCCCCG	1	Bacteria	Firmicutes	Clostridia	Clostridiales	Ruminococcaceae	Ruminococcaceae_UCG-005	0	0	0	0	0	0	0	0	0	0	0	0	0	0	0	0	0	0	0	0	0	0	0	0	0	0	0	0	0	0	0	0	0	0	0	0	0	0	0	0
ASV50	50	GGGCGGTGCCAGCCGCCGCGGTAATACGTAGGTTGCAAGCGTTGTCCGGATTTACTGGGTGTAAAGGGCGTGTAGGCGGAGATGCAAGTTGGGAGTGAAATCCCGGGGCTCAACCCCGGAACTGCTTTCAAAACTGTATCCCTTGAGTGTCGGAGAGGCAAGCGGAATTCCTAGTGTAGCGGTGAAATGCGTAGATATTAGGAGGAACACCAGTGGCGAAGGCGGCTTGCTGGACGATAACTGACGCTGAGGCGCGAAAGCGTGGGGAGCAAACAGGATTAGAAACCCTAG	1	Bacteria	Firmicutes	Clostridia	Clostridiales	Ruminococcaceae	Ruminococcaceae_UCG-005	0	0	0	0	0	0	0	0	0	0	0	0	0	0	0	0	0	0	0	0	0	0	0	0	0	0	0	0	0	0	0	0	0	0	0	0	0	0	0	0
ASV51	51	GGGGGGTGCCAGCCGCCGCGGTAATACGTAGGGAGCGAGCGTTATCCGGAATTATTGGGCGTAAAGGGTGCGTAGACGGCAATACAAGTCTTTTGTTAAAGTGCTAAGCTCAACTTAGTGATGCAAAAGATACTGTATAGCTAGAGTATGGAAGAGGCAAGTGGAACTCCATGTGTAGCGGTAAAATGCGTAAATATATGGAAGAACACCAGTGGCGAAGGCGGCTTGCTGGTCCGATACTGACGTTGAGGCACGAAAGCGTGGGGAGCAAACAGGATTAGAAACCCTCGT	21	Bacteria	Tenericutes	Mollicutes	Anaeroplasmatales	Anaeroplasmataceae	Anaeroplasma	0	0	0	0	0	0	0	0	0	0	0	0	0	0	0	0	0	0	0	0	0	0	0	0	0	0	0	0	0	0	0	0	0	0	0	0	0	0	0	0
ASV52	52	GGGGGGTGCCAGCAGCCGCGGTAATACGTAGGGAGCGAGCGTTGTCCGGAATTACTGGGTGTAAAGGGAGCGTAGGCGGGATTGCAAGTCAGGTGTGAAATTTAGGGGCTTAACCCCTGAACTGCACTTGAAACTGTAGTTCTTGAGTGAAGTAGAGGTAAGCGGAATTCCTAGTGTAGCGGTGAAATGCGTAGATATTAGGAGGAACATCAGTGGCGAAGGCGGCTTACTGGGCTTTAACTGACGCTGAGGCTCGAAAGCGTGGGGAGCAAACAGGATTAGAAACCCCAG	16	Bacteria	Firmicutes	Clostridia	Clostridiales	Ruminococcaceae	Ruminococcus_1	0	0	0	0	0	0	0	0	0	0	0	0	0	0	0	0	0	0	0	0	0	0	0	0	0	0	0	0	0	0	0	0	0	0	0	0	0	0	0	0
ASV53	53	GGGGGGTGCCAGCCGCCGCGGTAATACGTAGGTTGCAAGCGTTGTCCGGATTTACTGGGTGTAAAGGGCGTGTAGGCGGAGATGCAAGTTGGGAGTGAAATCCCGGGGCTCAACCCCGGAACTGCTTTCAAAACTGTATCCCTTGAGTGTCGGAGAGGCAAGCGGAATTCCTAGTGTAGCGGTGAAATGCGTAGATATTAGGAGGAACACCAGTGGCGAAGGCGGCTTGCTGGACGATAACTGACGCTGAGGCGCGAAAGCGTGGGGAGCAAACAGGATTAGAAACCCCAG	1	Bacteria	Firmicutes	Clostridia	Clostridiales	Ruminococcaceae	Ruminococcaceae_UCG-005	0	0	14707	0	0	0	0	13948	0	0	0	0	0	0	0	0	0	0	0	0	0	0	0	0	0	0	0	0	0	0	0	0	0	0	0	0	0	0	0	0
ASV54	54	GGGGGGTGCCAGCCGCCGCGGTAATACGTAGGTCACGAGCGTTATCCGGAATTATTGGGCGTAAAGAGTGAGCAGGCGGCATGGTAAGTCTGAGGTGAAAGCGTGGGGCTCAACCCCATATAGCCTTGGAAACTGCCAAGCTAGAGTGCGTGAGAGGTAAACGGAACTCCATGTGTAGCGGTGAAATGCGTAGATATATGGAAGAACACCAGTGGCGAAGGCGGTTTACCAGCACTGCACTGACGCTCAGTCACGAAAGCGTGGGGAGCAAATAGGATTAGAAACCCCCGT	18	Bacteria	Firmicutes	Erysipelotrichia	Erysipelotrichales	Erysipelotrichaceae	Erysipelotrichaceae_UCG-004	0	0	0	0	0	0	0	0	0	0	0	0	0	0	0	0	0	0	78	0	0	0	0	0	0	0	0	0	0	0	0	0	0	0	0	0	0	0	0	0
ASV55	55	CCGGGGTGCCAGCAGCCGCGGTAATACGTAGGTTGCAAGCGTTGTCCGGATTTACTGGGTGTAAAGGGCGTGTAGGCGGAGATGCAAGTTGGGAGTGAAATCCCGGGGCTCAACCCCGGAACTGCTTTCAAAACTGCATCCCTTGAGTATCGGAGAGGCAAGCGGAATTCCTAGTGTAGCGGTGAAATGCGTAGATATTAGGAGGAACACCAGTGGCGAAGGCGGCTTGCTGGACGACAACTGACGCTGAGGCGCGAAAGCGTGGGGAGCAAACAGGATTAGAAACCCTCG	1	Bacteria	Firmicutes	Clostridia	Clostridiales	Ruminococcaceae	Ruminococcaceae_UCG-005	0	0	0	0	0	0	0	0	0	0	0	0	0	0	0	0	0	0	0	0	0	0	0	0	0	0	0	0	0	0	0	0	0	0	0	0	0	0	0	0
ASV56	56	GGGGCGTGCCAGCAGCCGCGGTAATACGTAGGTTGCAAGCGTTGTCCGGATTTACTGGGTGTAAAGGGCGTGTAGGCGGAGATGCAAGTTGGGAGTGAAATCCCGGGGCTCAACCCCGGAACTGCTTTCAAAACTGCATCCCTTGAGTATCGGAGAGGCAAGCGGAATTCCTAGTGTAGCGGTGAAATGCGTAGATATTAGGAGGAACACCAGTGGCGAAGGCGGCTTGCTGGACGACAACTGACGCTGAGGCGCGAAAGCGTGGGGAGCAAACAGGATTAGAAACCCCGG	1	Bacteria	Firmicutes	Clostridia	Clostridiales	Ruminococcaceae	Ruminococcaceae_UCG-005	0	0	0	0	0	0	0	0	0	0	0	0	0	27748	0	0	0	0	0	0	0	0	0	0	0	0	0	0	0	0	0	0	0	0	0	0	0	0	0	0
ASV57	57	GCCGGGTGCCAGCCGCCGCGGTAACACCGGCAGCTCTAGTGGTAGCAATTTTTATTGGGCCTAAAGCGTCCGTAGCCGGTTTAATAAGTCTCTGGTGAAATCCTGTAGCTTAACTGTGGGAATTGCTGGAGATACTATTAGACTTGAGACCGGGAGAGGTTAGAGGTACTCCCAGGGTAGAGGTGAAATTCTGTAATCCTGGGAGGACCGCCTGTTGCGAAGGCGTCTAACTGGAACGGTTCTGACGGTGAGGGACGAAAGTTAGGGGCGCGAACCGGATTAGAAACCCTA	12	Archaea	Euryarchaeota	Methanobacteria	Methanobacteriales	Methanobacteriaceae	Methanobrevibacter	0	0	0	0	0	0	0	0	0	0	0	0	0	0	0	0	0	0	0	0	0	0	0	502	0	0	0	0	0	0	0	0	0	0	0	0	0	0	0	0
ASV58	58	GGGGGGTGCCAGCCGCCGCGGTAATACGGAGGGTGCAAGCGTTAATCGGAATTACTGGGCGTAAAGCGCACGCAGGCGGTTTGTTAAGTCAGATGTGAAATCCCCGGGCTCAACCTGGGAACTGCATCTGATACTGGCAAGCTTGAGTCTCGTAGAGGGGGGTAGAATTCCAGGTGTAGCGGTGAAATGCGTAGAGATCTGGAGGAATACCGGTGGCGAAGGCGGCCCCCTGGACGAAGACTGACGCTCAGGTGCGAAAGCGTGGGGAGCAAACAGGATTAGAAACCCTAG	11	Bacteria	Proteobacteria	Gammaproteobacteria	Enterobacteriales	Enterobacteriaceae	Escherichia/Shigella	0	0	0	0	0	0	0	0	0	0	0	0	0	0	0	0	56	0	0	0	36	0	0	0	0	0	0	0	0	0	0	0	0	0	0	35	0	0	0	0
ASV59	59	GGGCGGTGCCAGCAGCCGCGGTAACACCGGCAGCTCTAGTGGTAGCAATTTTTATTGGGCCTAAAGCGTCCGTAGCCGGTTTAATAAGTCTCTGGTGAAATCCTGTAGCTTAACTGTGGGAATTGCTGGAGATACTATTAGACTTGAGACCGGGAGAGGTTAGAGGTACTCCCAGGGTAGAGGTGAAATTCTGTAATCCTGGGAGGACCGCCTGTTGCGAAGGCGTCTAACTGGAACGGTTCTGACGGTGAGGGACGAAAGTTAGGGGCGCGAACCGGATTAGATACCCCT	12	Archaea	Euryarchaeota	Methanobacteria	Methanobacteriales	Methanobacteriaceae	Methanobrevibacter	0	0	0	0	0	0	0	0	0	0	0	0	0	0	0	0	7819	0	0	0	0	0	0	0	0	683	0	0	0	0	0	0	0	0	0	0	0	0	0	0
ASV60	60	GGGGGGTGCCAGCCGCCGCGGTAATACGTAGGGGGCAAGCGTTATCCGGATTTACTGGGTGTAAAGGGAGCGTAGACGGCAAGGCAAGTCTGAAGTGAAAGCCCGGGGCTCAACTCCGGGACTGCTTTGGAAACTGTTTAGCTAGAGTGCAGGAGGGGCGAGTGGAATTCCTAGTGTAGCGGTGAAATGCGTAGATATTAGGAGGAACACCGGTGGCGAAGGCGGCCCGCTGGACTGTAACTGACGTTGAGGCTCGAAAGCGTGGGGAGCAAACAGGATTAGATACCCCGG	13	Bacteria	Firmicutes	Clostridia	Clostridiales	Lachnospiraceae	Lachnospiraceae_family	0	0	0	0	0	0	0	0	0	0	0	0	0	0	0	0	0	0	0	0	0	0	0	0	0	0	0	0	0	0	0	0	0	0	0	0	0	0	0	0
ASV61	61	GGGGGGTGCCAGCCGCCGCGGTAATACGTAGGTGGCAAGCGTTATCCGGAATTATTGGGCGTAAAGAGTGAGCAGGCGGCATGACAAGTCTGAAGTGAAAGCGTAAGGCTCAACCTTATACAGCTTTAGAAACTATCAAGCTAGAGTACGGGAGAGGTAAATGGAATTCCATGTGTAGCGGTGAAATGCGTAGATATATGGAGGAACACCAGTGGCGAAGGCGGTTTACCAGCCCGAAACTGACGCTCAGTCACGAAAGCGTGGGTAGCAAATAGCATTAGAAACCCCTGT	22	Bacteria	Firmicutes	Erysipelotrichia	Erysipelotrichales	Erysipelotrichaceae	Erysipelotrichaceae_UCG-004	0	0	0	0	0	0	0	0	0	0	0	0	0	0	0	0	0	0	0	0	0	0	0	0	0	0	0	0	0	0	0	0	0	0	0	0	0	0	0	0
ASV62	62	GGGGGGTGCCAGCCGCCGCGGTAATACGTAGGTGGCGAGCGTTATCCGGATTTACTGGGTGTAAAGGGTGTGTAGGCGGGATTGCAAGTCAGATGTGAAAATTATGGGCTCAACTCATAACCTGCATTTGAAACTGTAGTTCTTGAGGGTCGGAGAGGTAACCGGAATTCCTGGTGTAGCGGTGAAATGCGTAGATATCAGGAGGAACACCGGTGGCGAAGGCGGGTTACTGGACGATTACTGACGCTGAGACACGAAAGCGTGGGGAGCAAACAGGATTAGAAACCCCAG	23	Bacteria	Firmicutes	Clostridia	Clostridiales	Ruminococcaceae	Ruminococcaceae_UCG-010	0	0	0	0	0	0	0	0	0	0	0	0	0	0	0	0	0	0	0	0	0	0	0	0	0	0	0	0	0	0	0	0	0	0	0	0	0	0	0	0
ASV63	63	ACGGGGTGCCAGCCGCCGCGGTAATACGTAGGGCGCAAGCGTTGTCCGGAATTATTGGGCGTAAAGAGCTCGTAGGCGGCTTGTCACGTCGGTTGTGAAAGCCCGGGGCTTAACCCCGGGTCTGCAGTCGATACGGGCAGGCTAGAGTTCGGTAGGGGAGATCGGAATTCCTGGTGTAGCGGTGAAATGCGCAGATATCAGGAGGAACACCGGTGGCGAAGGCGGATCTCTGGGCCGATACTGACGCTGAGGAGCGAAAGCGTGGGGAGCGAACAGGATTAGATACCCCTG	8	Bacteria	Actinobacteria	Actinobacteria	Streptomycetales	Streptomycetaceae	Streptomyces	0	0	0	0	0	0	0	0	0	0	0	0	0	0	0	0	0	0	0	0	0	0	0	0	0	0	0	0	0	0	0	0	0	0	0	0	0	0	0	0
ASV64	64	GGGGGGTGCCAGCAGCCGCGGTAATACGTAGGTCCCGAGCGTTGTCCGGATTTATTGGGCGTAAAGCGAGCGCAGGCGGTTTAATAAGTCTGAAGTTAAAGGCAGTGGCTTAACCATTGTTCGCTTTGGAAACTGTTAGACTTGAGTGCAGAAGGGGAGAGTGGAATTCCATGTGTAGCGGTGAAATGCGTAGATATATGGAGGAACACCGGTGGCGAAAGCGGCTCTCTGGTCTGTAACTGACGCTGAGGCTCGAAAGCGTGGGGAGCAAACAGGATTAGAAACCCGAGT	5	Bacteria	Firmicutes	Bacilli	Lactobacillales	Streptococcaceae	Streptococcus	0	0	0	0	0	0	4293	0	0	11977	0	0	1541	0	0	0	0	0	0	0	0	0	0	0	0	0	0	0	0	0	0	0	0	0	0	0	5314	0	0	0
ASV65	65	CCGGGGTGCCAGCCGCCGCGGTAATACGTAGGGGGCAAGCGTTATCCGGATTTACTGGGTGTAAAGGGAGCGCAGACGGTGATGCAAGTCTGAAGTGAAACCCCACGGCTCAACCGTGGGCTTGCTTTGGAAACTGTATGACTAGAGTACTGGAGAGGTAAGCGGAATTCCTAGTGTAGCGGTGAAATGCGTAGATATTAGGAGGAACATCGGTGGCGAAGGCGGCTTACTGGACAGCAACTGACGTTGAGGCTCGAAGGCGTGGGGAGCAAACAGGATTAGATACCCCAG	2	Bacteria	Firmicutes	Clostridia	Clostridiales	Lachnospiraceae	Butyrivibrio_2	0	0	0	0	0	0	0	0	0	0	0	0	0	0	0	0	0	0	0	0	0	0	0	0	0	0	0	0	0	0	0	0	0	16912	0	0	0	0	0	0
ASV66	66	GGGCGGTGCCAGCAGCCGCGGTAATACGTAGGTTGCAAGCGTTGTCCGGATTTACTGGGTGTAAAGGGCGTGTAGGCGGAGATGCAAGTTGGGAGTGAAATCCCGGGGCTCAACCCCGGAACTGCTTTCAAAACTGCATCCCTTGAGTATCGGAGAGGCAAGCGGAATTCCTAGTGTAGCGGTGAAATGCGTAGATATTAGGAGGAACACCAGTGGCGAAGGCGGCTTGCTGGACGACAACTGACGCTGAGGCGCGAAAGCGTGGGGAGCAAACAGGATTAGATACCCCTG	1	Bacteria	Firmicutes	Clostridia	Clostridiales	Ruminococcaceae	Ruminococcaceae_UCG-005	0	0	26734	0	0	0	0	0	0	0	0	0	0	0	0	0	0	0	0	0	0	0	0	0	0	0	0	0	0	0	0	0	0	0	0	0	0	0	0	0
ASV67	67	GGGGGGTGCCAGCAGCCGCGGTAATACGTAGGTTGCAAGCGTTGTCCGGATTTACTGGGTGTAAAGGGCGTGTAGGCGGAGATGCAAGTTGGGAGTGAAATCCCGGGGCTCAACCCCGGAACTGCTTTCAAAACTGCATCCCTTGAGTATCGGAGAGGCAAGCGGAATTCCTAGTGTAGCGGTGAAATGCGTAGATATTAGGAGGAACACCAGTGGCGAAGGCGGCTTGCTGGACGACAACTGACGCTGAGGCGCGAAAGCGTGGGGAGCAAACAGGATTAGATACCCGCG	1	Bacteria	Firmicutes	Clostridia	Clostridiales	Ruminococcaceae	Ruminococcaceae_UCG-005	0	0	0	0	0	0	0	0	0	0	0	0	0	0	0	0	0	0	0	0	0	0	0	0	0	0	0	0	0	0	0	0	0	0	0	0	0	0	0	0
ASV68	68	CGGGCGTGCCAGCCGCCGCGGTAATACGTAGGTTGCAAGCGTTGTCCGGATTTACTGGGTGTAAAGGGCGTGTAGGCGGAGATGCAAGTTGGGAGTGAAATCCCGGGGCTCAACCCCGGAACTGCTTTCAAAACTGTATCCCTTGAGTGTCGGAGAGGCAAGCGGAATTCCTAGTGTAGCGGTGAAATGCGTAGATATTAGGAGGAACACCAGTGGCGAAGGCGGCTTGCTGGACGATAACTGACGCTGAGGCGCGAAAGCGTGGGGAGCAAACAGGATTAGATACCCCCG	1	Bacteria	Firmicutes	Clostridia	Clostridiales	Ruminococcaceae	Ruminococcaceae_UCG-005	0	0	0	0	0	0	0	0	0	0	0	0	0	0	0	0	0	0	0	0	0	0	0	0	0	0	0	0	0	0	0	0	0	0	0	0	0	0	0	0
ASV69	69	GGGCGGTGCCAGCAGCCGCGGTAATACGTAGGGAGCGAGCGTTGTCCGGAATTACTGGGTGTAAAGGGAGCGTAGGCGGGATTGCAAGTCAGGTGTGAAATTTAGGGGCTTAACCCCTGAACTGCACTTGAAACTGTAGTTCTTGAGTGAAGTAGAGGTAAGCGGAATTCCTAGTGTAGCGGTGAAATGCGTAGATATTAGGAGGAACATCAGTGGCGAAGGCGGCTTACTGGGCTTTAACTGACGCTGAGGCTCGAAAGCGTGGGGAGCAAACAGGATTAGAAACCCCAG	16	Bacteria	Firmicutes	Clostridia	Clostridiales	Ruminococcaceae	Ruminococcus_1	0	0	0	0	0	0	0	0	0	0	0	0	0	0	0	0	0	0	0	0	0	0	0	0	0	0	0	0	0	0	0	0	0	0	0	0	0	0	0	0
ASV70	70	GGGGGGTGCCAGCAGCCGCGGTAATACGGAGGGTGCAAGCGTTAATCGGAATTACTGGGCGTAAAGCGCACGCAGGCGGTTTGTTAAGTCAGATGTGAAATCCCCGGGCTCAACCTGGGAACTGCATCTGATACTGGCAAGCTTGAGTCTCGTAGAGGGGGGTAGAATTCCAGGTGTAGCGGTGAAATGCGTAGAGATCTGGAGGAATACCGGTGGCGAAGGCGGCCCCCTGGACGAAGACTGACGCTCAGGTGCGAAAGCGTGGGGAGCAAACAGGATTAGAAACCCCAG	11	Bacteria	Proteobacteria	Gammaproteobacteria	Enterobacteriales	Enterobacteriaceae	Escherichia/Shigella	0	0	0	0	0	0	0	0	0	0	0	0	11925	0	0	0	44	0	0	0	49	0	0	0	0	0	0	0	0	0	0	0	0	5178	0	159	0	0	0	0
ASV71	71	AGGGCGTGCCAGCAGCCGCGGTAATACGTAGGGGGCGAGCGTTGTCCGGAATGATTGGGCGTAAAGGGCGCGTAGGCGGCCTTATAAGTCTGAAGTGAAAGTCCTGCTTTCAAGGTGGGAATTGCTTTGGATACTGTAGGGCTTGAGTGCAGGAGAGGTAAGTGGAATTCCCAGTGTAGCGGTGAAATGCGTAGAGATTGGGAGGAACACCAGTGGCGAAGGCGACTTACTGGACTGTAACTGACGCTGAGGCGCGAAAGTGTGGGGAGCAAACAGGATTAGAAACCCCGG	24	Bacteria	Firmicutes	Clostridia	Clostridiales	Christensenellaceae	Christensenellaceae_R-7_group	0	0	0	0	0	0	0	0	0	0	0	0	0	0	0	0	0	0	0	0	0	0	0	0	0	0	0	0	0	0	0	0	0	0	0	0	0	0	0	0
ASV72	72	GGGGGGTGCCAGCCGCCGCGGTAACACCGGCAGCTCTAGTGGTAGCAATTTTTATTGGGCCTAAAGCGTCCGTAGCCGGTTTAATAAGTCTCTGGTGAAATCCTGTAGCTTAACTGTGGGAATTGCTGGAGATACTATTAGACTTGAGACCGGGAGAGGTTAGAGGTACTCCCAGGGTAGAGGTGAAATTCTGTAATCCTGGGAGGACCGCCTGTTGCGAAGGCGTCTAACTGGAACGGTTCTGACGGTGAGGGACGAAAGTTAGGGGCGCGAACCGGATTAGATACCCCA	12	Archaea	Euryarchaeota	Methanobacteria	Methanobacteriales	Methanobacteriaceae	Methanobrevibacter	0	0	0	0	0	0	0	0	147	0	0	0	0	0	914	0	218	0	0	0	0	0	0	48	0	86	0	36	0	0	0	0	354	0	0	0	0	0	0	0
ASV73	73	GGGGGGTGCCAGCCGCCGCGGTAATACGTAGGTCCCGAGCGTTGTCCGGATTTATTGGGCGTAAAGCGAGCGCAGGCGGTTTAATAAGTCTGAAGTTAAAGGCAGTGGCTTAACCATTGTTCGCTTTGGAAACTGTTAAACTTGAGTGCAGAAGGGGAGAGTGGAATTCCATGTGTAGCGGTGAAATGCGTAGATATATGGAGGAACACCGGTGGCGAAAGCGGCTCTCTGGTCTGTAACTGACGCTGAGGCTCGAAAGCGTGGGGAGCAAACAGGATTAGAAACCCTAGT	5	Bacteria	Firmicutes	Bacilli	Lactobacillales	Streptococcaceae	Streptococcus	0	0	0	0	0	0	0	0	0	0	0	0	0	0	0	0	0	0	0	0	0	0	0	0	0	0	0	0	6743	0	0	0	0	5897	0	0	0	0	0	0
ASV74	74	GGGGCGTGCCAGCCGCCGCGGTAATACGTAGGTTGCAAGCGTTGTCCGGATTTACTGGGTGTAAAGGGCGTGTAGGCGGAGATGCAAGTTGGGAGTGAAATCCCGGGGCTCAACCCCGGAACTGCTTTCAAAACTGTATCCCTTGAGTGTCGGAGAGGCAAGCGGAATTCCTAGTGTAGCGGTGAAATGCGTAGATATTAGGAGGAACACCAGTGGCGAAGGCGGCTTGCTGGACGATAACTGACGCTGAGGCGCGAAAGCGTGGGGAGCAAACAGGATTAGATACCCCAG	1	Bacteria	Firmicutes	Clostridia	Clostridiales	Ruminococcaceae	Ruminococcaceae_UCG-005	0	0	0	0	25037	0	0	0	0	0	0	0	0	0	0	0	0	0	0	0	0	0	0	0	0	0	0	0	0	0	0	0	0	0	0	0	0	0	0	0
ASV75	75	GGGGGGTGCCAGCAGCCGCGGTAATACGTAGGGGGCAAGCGTTATCCGGATTTACTGGGTGTAAAGGGAGCGTAGACGGCAAGGCAAGTCTGAAGTGAAAGCCCGGGGCTCAACTCCGGGACTGCTTTGGAAACTGTTTAGCTAGAGTGCAGGAGGGGCGAGTGGAATTCCTAGTGTAGCGGTGAAATGCGTAGATATTAGGAGGAACACCGGTGGCGAAGGCGGCCCGCTGGACTGTAACTGACGTTGAGGCTCGAAAGCGTGGGGAGCAAACAGGATTAGAAACCCCGG	13	Bacteria	Firmicutes	Clostridia	Clostridiales	Lachnospiraceae	Lachnospiraceae_family	0	0	0	0	0	0	0	0	0	0	0	0	0	0	0	0	0	0	0	0	0	0	0	0	0	0	0	0	0	0	0	0	0	0	0	0	0	0	0	0
ASV76	76	GGCCGGTGCCAGCAGCCGCGGTAATACGTAGGTGGCAAGCGTTGTCCGGAATTATTGGGCGTAAAGCGCGCGCAGGCGGTCTTTTAAGTCTGATGTGAAAGCCCACGGCTCAACCGTGGAGGGTCATTGGAAACTGGAAGACTTGAGTGCAGAAGAGGAGAGTGGAATTCCACGTGTAGCGGTGAAATGCGTAGAGATGTGGAGGAACACCAGTGGCGAAGGCGACTCTCTGGTCTGTAACTGACGCTGAGGCGCGAAAGCGTGGGGAGCAAACAGGATTAGAAACCCTGG	6	Bacteria	Firmicutes	Bacilli	Bacillales	Bacillaceae	Bacillaceae_family	0	0	0	0	0	0	0	0	0	0	0	0	0	0	0	0	0	0	0	0	0	0	0	0	0	0	0	0	0	0	0	0	0	0	0	0	0	0	0	0
ASV77	77	CCGGCGTGCCAGCAGCCGCGGTAATACGTAGGGGGCAAGCGTTATCCGGATTTACTGGGTGTAAAGGGAGCGCAGACGGTGATGCAAGTCTGAAGTGAAACCCCACGGCTCAACCGTGGGCTTGCTTTGGAAACTGTATGACTAGAGTACTGGAGAGGTAAGCGGAATTCCTAGTGTAGCGGTGAAATGCGTAGATATTAGGAGGAACATCGGTGGCGAAGGCGGCTTACTGGACAGCAACTGACGTTGAGGCTCGAAGGCGTGGGGAGCAAACAGGATTAGATACCCCGG	2	Bacteria	Firmicutes	Clostridia	Clostridiales	Lachnospiraceae	Butyrivibrio_2	0	0	0	0	0	0	0	0	0	0	0	0	0	0	0	0	0	0	0	0	0	0	0	0	0	0	0	0	0	0	0	0	0	0	0	0	0	0	0	0
ASV78	78	GGGGCGTGCCAGCAGCCGCGGTAATACGTAGGGCGCAAGCGTTGTCCGGAATTATTGGGCGTAAAGAGCTCGTAGGCGGCTTGTCGCGTCGGTTGTGAAAGCCCGGGGCTTAACTCCGGGTCTGCAGTCGATACGGGCAGGCTAGAGTTCGGTAGGGGAGATCGGAATTCCTGGTGTAGCGGTGAAATGCGCAGATATCAGGAGGAACACCGGTGGCGAAGGCGGATCTCTGGGCCGATACTGACGCTGAGGAGCGAAAGCGTGGGGAGCGAACAGGATTAGAAACCCCGG	8	Bacteria	Actinobacteria	Actinobacteria	Streptomycetales	Streptomycetaceae	Streptomyces	0	0	0	0	0	0	0	0	0	0	0	0	0	0	0	0	0	0	0	0	0	0	0	0	0	0	0	0	0	0	0	0	0	0	0	0	0	0	0	0
ASV79	79	GGGGGGTGCCAGCAGCCGCGGTAATACGGAAGGTCCGGGCGTTATCCGGATTTATTGGGTTTAAAGGGAGCGCAGGCTGATGATTAAGCGTGACGTGAAATGTAGCCGCTCAACGGCTGAACTGCGTCGCGAACTGGTTATCTTGAGTGAGTTCGATGTTGGCGGAATTCGTGGTGTAGCGGTGAAATGCTTAGATATCACGAAGAACTCCGATTGCGAAGGCAGCCAACAAGGCCTTTACTGACGCTAAAGCTCGAAGGTGCGGGTATCGAACAGGATTAGAAACCCTAG	10	Bacteria	Bacteroidetes	Bacteroidia	Bacteroidales	Prevotellaceae	Prevotella_1	0	0	0	0	0	0	0	0	0	0	0	0	0	0	0	3841	0	0	0	0	0	0	0	0	0	0	0	0	0	0	0	0	0	0	0	0	0	0	0	0
ASV80	80	GGGGGGTGCCAGCAGCCGCGGTAATACGTAGGTCCCGAGCGTTGTCCGGATTTATTGGGCGTAAAGCGAGCGCAGGCGGTTTAATAAGTCTGAAGTTAAAGGCAGTGGCTTAACCATTGTTCGCTTTGGAAACTGTTAGACTTGAGTGCAGAAGGGGAGAGTGGAATTCCATGTGTAGCGGTGAAATGCGTAGATATATGGAGGAACACCGGTGGCGAAAGCGGCTCTCTGGTCTGTAACTGACGCTGAGGCTCGAAAGCGTGGGGAGCAAACAGGATTAGAAACCCTAGT	5	Bacteria	Firmicutes	Bacilli	Lactobacillales	Streptococcaceae	Streptococcus	0	0	0	0	0	0	16	0	0	0	0	0	0	0	0	0	0	0	0	0	0	0	0	0	0	0	0	0	0	0	0	0	0	0	0	0	0	0	0	0
ASV81	81	GGGGGGTGCCAGCCGCCGCGGTAATACGTAGGGGGCAAGCGTTATCCGGATTTACTGGGTGTAAAGGGAGCGTAGACGGCGAGGCAAGTCTGAAGTGAAAGGCGGGGGCCCAACCCCCGGACTGCTTTGGAAACTGTCTTGCTTGAGTGCGGGAGGGGCAGGCGGAATTCCTAGTGTAGCGGTGAAATGCGTAGATATTAGGAGGAACACCGGTGGCGAAGGCGGCCTGCTGGACCGTAACTGACGTTGAGGCTCGAAGGCGTGGGGAGCAAACAGGATTAGATACCCCGG	25	Bacteria	Firmicutes	Clostridia	Clostridiales	Lachnospiraceae	Lachnospiraceae_family	0	0	0	0	0	0	0	0	0	0	0	0	0	0	0	0	0	0	0	0	0	0	0	0	0	0	0	0	0	0	0	0	0	0	0	0	0	0	0	0
ASV82	82	GGCGGGTGCCAGCAGCCGCGGTAATACGTAGGTTGCAAGCGTTGTCCGGATTTACTGGGTGTAAAGGGCGTGTAGGCGGAGATGCAAGTTGGGAGTGAAATCCCGGGGCTCAACCCCGGAACTGCTTTCAAAACTGCATCCCTTGAGTATCGGAGAGGCAAGCGGAATTCCTAGTGTAGCGGTGAAATGCGTAGATATTAGGAGGAACACCAGTGGCGAAGGCGGCTTGCTGGACGACAACTGACGCTGAGGCGCGAAAGCGTGGGGAGCAAACAGGATTAGAAACCCCGG	1	Bacteria	Firmicutes	Clostridia	Clostridiales	Ruminococcaceae	Ruminococcaceae_UCG-005	23768	0	0	0	0	0	0	0	0	0	0	0	0	0	0	0	0	0	0	0	0	0	0	0	0	0	0	0	0	0	0	0	0	0	0	0	0	0	0	0
ASV83	83	GGGCGGTGCCAGCAGCCGCGGTAACACCGGCAGCTCTAGTGGTAGCAATTTTTATTGGGCCTAAAGCGTCCGTAGCCGGTTTAATAAGTCTCTGGTGAAATCCTGTAGCTTAACTGTGGGAATTGCTGGAGATACTATTAGACTTGAGACCGGGAGAGGTTAGAGGTACTCCCAGGGTAGAGGTGAAATTCTGTAATCCTGGGAGGACCGCCTGTTGCGAAGGCGTCTAACTGGAACGGTTCTGACGGTGAGGGACGAAAGTTAGGGGCGCGAACCGGATTAGAAACCCTA	12	Archaea	Euryarchaeota	Methanobacteria	Methanobacteriales	Methanobacteriaceae	Methanobrevibacter	0	0	0	0	0	0	0	0	0	0	0	7731	0	0	0	0	0	0	0	0	0	0	0	0	0	0	0	0	0	0	0	0	0	0	0	0	0	0	0	0
ASV84	84	GGGGGGTGCCAGCAGCCGCGGTAATACGTAGGGAGCGAGCGTTGTCCGGAATTACTGGGTGTAAAGGGAGCGTAGGCGGGATTGCAAGTCAGGTGTGAAATTTAGGGGCTTAACCCCTGAACTGCACTTGAAACTGTAGTTCTTGAGTGAAGTAGAGGTAAGCGGAATTCCTAGTGTAGCGGTGAAATGCGTAGATATTAGGAGGAACATCAGTGGCGAAGGCGGCTTACTGGGCTTTAACTGACGCTGAGGCTCGAAAGCGTGGGGAGCAAACAGGATTAGAAACCCTGG	16	Bacteria	Firmicutes	Clostridia	Clostridiales	Ruminococcaceae	Ruminococcus_1	0	0	0	0	0	0	0	0	0	0	0	0	0	0	0	0	0	0	0	0	0	0	0	0	0	0	0	0	0	0	0	0	0	0	0	0	0	0	0	0
ASV85	85	GCCAGGTGCCAGCCGCCGCGGTAATACGTAGGGCGCAAGCGTTGTCCGGAATTATTGGGCGTAAAGAGCTCGTAGGCGGCTTGTCGCGTCGGTTGTGAAAGCCCGGGGCTTAACTCCGGGTCTGCAGTCGATACGGGCAGGCTAGAGTTCGGTAGGGGAGATCGGAATTCCTGGTGTAGCGGTGAAATGCGCAGATATCAGGAGGAACACCGGTGGCGAAGGCGGATCTCTGGGCCGATACTGACGCTGAGGAGCGAAAGCGTGGGGAGCGAACAGGATTAGAAACCCGAG	8	Bacteria	Actinobacteria	Actinobacteria	Streptomycetales	Streptomycetaceae	Streptomyces	0	0	0	0	0	0	0	0	0	0	0	0	0	0	0	0	0	0	0	0	0	0	0	0	0	0	0	0	0	0	0	0	0	0	0	0	0	0	0	0
ASV86	86	GGGGGGTGCCAGCCGCCGCGGTAATACGTAGGTGGCAAGCGTTATCCGGAATTATTGGGCGTAAAGCGCGCGTAGGCGGTTTCTTAAGTCTGATGTGAAAGCCCACGGCTCAACCGTGGAGGGTCATTGGAAACTGGGAAACTTGAGTGCAGAAGAGGAAAGTGGAATTCCATGTGTAGCGGTGAAATGCGCAGAGATATGGAGGAACACCAGTGGCGAAGGCGACTTTCTGGTCTGTAACTGACGCTGATGTGCGAAAGCGTGGGGATCAAACAGGATTAGAAACCCCAG	26	Bacteria	Firmicutes	Bacilli	Bacillales	Staphylococcaceae	Staphylococcus	0	0	0	0	0	0	0	0	0	0	0	0	0	0	0	0	0	0	0	0	0	0	0	0	0	0	0	0	0	0	0	0	0	0	0	0	0	0	0	0
ASV87	87	GGGGGGTGCCAGCAGCCGCGGTAATACGTATGGTGCAAGCGTTATCCGGATTTACTGGGTGTAAAGGGAGCGTAGGCGGTTTTACAAGTCTGATGTGAAAGCCCGGGGCTCAACTCCGGTATTGCATTGGAAACTGTAGAACTAGAGTGTCGGAGGGGTAAGTGGAATTCCTAGTGTAGCGGTGAAATGCGTAGATATTAGGAGGAACACCAGTGGCGAAGGCGGCTTACTGGACGATTACTGACGCTGAGGCTCGAAAGCGTGGGGAGCAAACAGGATTAGAAACCCTGG	3	Bacteria	Firmicutes	Clostridia	Clostridiales	Lachnospiraceae	Pseudobutyrivibrio	0	0	0	0	0	0	0	0	0	0	0	0	0	0	0	0	0	0	0	0	0	0	0	0	0	0	0	0	0	0	0	0	0	0	0	0	0	0	0	0
ASV88	88	GGGGGGTGCCAGCAGCCGCGGTAATACGTAGGTTGCAAGCGTTGTCCGGATTTACTGGGTGTAAAGGGCGTGTAGGCGGAGATGCAAGTTGGGAGTGAAATCCCGGGGCTCAACCCCGGAACTGCTTTCAAAACTGCATCCCTTGAGTATCGGAGAGGCAAGCGGAATTCCTAGTGTAGCGGTGAAATGCGTAGATATTAGGAGGAACACCAGTGGCGAAGGCGGCTTGCTGGACGACAACTGACGCTGAGGCGCGAAAGCGTGGGGAGCAAACAGGATTAGAAACCCGGG	1	Bacteria	Firmicutes	Clostridia	Clostridiales	Ruminococcaceae	Ruminococcaceae_UCG-005	0	0	0	0	23289	0	0	0	0	0	0	0	0	0	0	0	0	0	0	0	0	0	0	0	0	0	0	0	0	0	0	0	0	0	0	0	0	0	0	0
ASV89	89	GCCGGGTGCCAGCCGCCGCGGTAATACGGGGGATGCAAGCGTTATCCGGATTTATTGGGTTTAAAGGGTGCGTAGGCGGCCTGTTAAGTCAGCGGTGAAATTCAGGGGCTCAACCTCTGCCGTGCCGTTGATACTGGCAAGCTTGAATGCGGATGCCGTGGGAGGAATGTGTGGTGTAGCGGTGAAATGCATAGATATCACACAGAACACCGATTGCGAAGGCATCTCACGAATCCGCGATTGACGCTGAGGCACGAAAGCGTGGGGATCAAACAGGATTAGATACCCCAG	4	Bacteria	Bacteroidetes	Bacteroidia	Bacteroidales	Rikenellaceae	Rikenellaceae_RC9_gut_group	0	0	0	0	0	23287	0	0	0	0	0	0	0	0	0	0	0	0	0	0	0	0	0	0	0	0	0	0	0	0	0	0	0	0	0	0	0	0	0	0
ASV90	90	GGGCGGTGCCAGCAGCCGCGGTAATACGTAGGTTGCAAGCGTTGTCCGGATTTACTGGGTGTAAAGGGCGTGTAGGCGGAGATGCAAGTTGGGAGTGAAATCCCGGGGCTCAACCCCGGAACTGCTTTCAAAACTGTATCCCTTGAGTGTCGGAGAGGCAAGCGGAATTCCTAGTGTAGCGGTGAAATGCGTAGATATTAGGAGGAACACCAGTGGCGAAGGCGGCTTGCTGGACGATAACTGACGCTGAGGCGCGAAAGCGTGGGGAGCAAACAGGATTAGATACCCCGG	1	Bacteria	Firmicutes	Clostridia	Clostridiales	Ruminococcaceae	Ruminococcaceae_UCG-005	0	0	0	0	0	0	0	0	0	0	0	0	0	0	0	0	0	0	0	0	0	0	0	0	0	0	0	0	0	0	0	0	0	0	0	0	0	0	0	0
ASV91	91	CGGGCGTGCCAGCCGCCGCGGTAATACGTAGGGCGCAAGCGTTGTCCGGAATTATTGGGCGTAAAGAGCTCGTAGGCGGCTTGTCACGTCGGTTGTGAAAGCCCGGGGCTTAACCCCGGGTCTGCAGTCGATACGGGCAGGCTAGAGTTCGGTAGGGGAGATCGGAATTCCTGGTGTAGCGGTGAAATGCGCAGATATCAGGAGGAACACCGGTGGCGAAGGCGGATCTCTGGGCCGATACTGACGCTGAGGAGCGAAAGCGTGGGGAGCGAACAGGATTAGATACCCTTG	8	Bacteria	Actinobacteria	Actinobacteria	Streptomycetales	Streptomycetaceae	Streptomyces	0	0	0	0	0	0	0	0	0	0	0	0	0	0	0	0	0	0	0	0	0	0	0	0	0	0	0	0	0	0	0	0	0	0	0	0	0	0	0	0
ASV92	92	GGGGGGTGCCAGCCGCCGCGGTAATACGTAGGGAGCGAGCGTTGTCCGGAATTACTGGGTGTAAAGGGAGCGTAGGCGGGATGGCAAGTCAGATGTGAAAACTATGGGCTCAACCCATAGACTGCATTTGAAACTGTTGTTCTTGAGTGAAGTAGAGGTAAGCGGAATTCCTAGTGTAGCGGTGAAATGCGTAGATATTAGGAGGAACATCGGTGGCGAAGGCGGCTTACTGGGCTTTTACTGACGCTGAGGCTCGAAAGCGTGGGGAGCAAACAGGATTAGATACCCCGG	27	Bacteria	Firmicutes	Clostridia	Clostridiales	Ruminococcaceae	Ruminococcus_1	9551	0	0	0	13561	0	0	0	0	0	0	0	0	0	0	0	0	0	0	0	0	0	0	0	0	0	0	0	0	0	0	0	0	0	0	0	0	0	0	0
ASV93	93	AGCGGGTGCCAGCCGCCGCGGTAATACGTAGGTTGCAAGCGTTGTCCGGATTTACTGGGTGTAAAGGGCGTGTAGGCGGAGATGCAAGTTGGGAGTGAAATCCCGGGGCTCAACCCCGGAACTGCTTTCAAAACTGTATCCCTTGAGTGTCGGAGAGGCAAGCGGAATTCCTAGTGTAGCGGTGAAATGCGTAGATATTAGGAGGAACACCAGTGGCGAAGGCGGCTTGCTGGACGATAACTGACGCTGAGGCGCGAAAGCGTGGGGAGCAAACAGGATTAGATACCCTAG	1	Bacteria	Firmicutes	Clostridia	Clostridiales	Ruminococcaceae	Ruminococcaceae_UCG-005	0	0	0	0	0	0	0	0	0	0	23072	0	0	0	0	0	0	0	0	0	0	0	0	0	0	0	0	0	0	0	0	0	0	0	0	0	0	0	0	0
ASV94	94	CCGAGGTGCCAGCCGCCGCGGTAATACGTAGGGAGCAAGCGTTGTCCGGATTTACTGGGTGTAAAGGGTGCGTAGGCGGCTATGCAAGTCAGTTGTGAAAACTATGGGCTCAACCCATAGCCTGCAATTGAAACTGCGTGGCTTGAGTGAAGTAGAGGTAGGTGGAATTCCCGGTGTAGCGGTGAAATGCGTAGAGATCGGGAGGAACACCAGTGGCGAAGGCGACCTACTGGGCTTTAACTGACGCTGAGGCACGAAAGCATGGGTAGCAAACAGGATTAGAAACCCGTG	28	Bacteria	Firmicutes	Clostridia	Clostridiales	Ruminococcaceae	Caproiciproducens	0	0	0	0	0	0	0	0	0	0	0	0	0	0	0	0	0	0	0	0	0	0	0	0	0	0	0	0	0	0	0	0	0	0	0	0	0	0	0	0
ASV95	95	GGTGGGTGCCAGCCGCCGCGGTAATACGTAGGTTGCAAGCGTTGTCCGGATTTACTGGGTGTAAAGGGCGTGTAGGCGGAGCTGCAAGTCAGATGTGAAATCCCGGGGCTCAACCCCGGAACTGCATTTGAAACTGTAGCCCTTGAGTATCGGAGAGGCAAGCGGAATTCCTAGTGTAGCGGTGAAATGCGTAGATATTAGGAGGAACACCAGTGGCGAAGGCGGCTTGCTGGACGACAACTGACGCTGAGGCGCGAAAGCGTGGGGAGCAAACAGGATTAGATACCCCTG	29	Bacteria	Firmicutes	Clostridia	Clostridiales	Ruminococcaceae	Ruminococcaceae_UCG-005	0	0	0	0	0	22654	0	0	0	0	0	0	0	0	0	0	0	0	0	0	0	0	0	0	0	0	0	0	0	0	0	0	0	0	0	0	0	0	0	0
ASV96	96	CCATGGTGCCAGCAGCCGCGGTAATACGTAGGTTGCAAGCGTTGTCCGGATTTACTGGGTGTAAAGGGCGTGTAGGCGGAGCTGCAAGTCAGATGTGAAATCCCGGGGCTCAACCCCGGAACTGCATTTGAAACTGTAGCCCTTGAGTATCGGAGAGGCAAGCGGAATTCCTAGTGTAGCGGTGAAATGCGTAGATATTAGGAGGAACACCAGTGGCGAAGGCGGCTTGCTGGACGACAACTGACGCTGAGGCGCGAAAGCGTGGGGAGCAAACAGGATTAGATACCCGGG	29	Bacteria	Firmicutes	Clostridia	Clostridiales	Ruminococcaceae	Ruminococcaceae_UCG-005	0	0	0	22647	0	0	0	0	0	0	0	0	0	0	0	0	0	0	0	0	0	0	0	0	0	0	0	0	0	0	0	0	0	0	0	0	0	0	0	0
ASV97	97	GGGGGGTGCCAGCCGCCGCGGTAATACGTAGGTTGCAAGCGTTGTCCGGATTTACTGGGTGTAAAGGGCGTGTAGGCGGAGATGCAAGTTGGGAGTGAAATCCCGGGGCTCAACCCCGGAACTGCTTTCAAAACTGCATCCCTTGAGTATCGGAGAGGCAAGCGGAATTCCTAGTGTAGCGGTGAAATGCGTAGATATTAGGAGGAACACCAGTGGCGAAGGCGGCTTGCTGGACGACAACTGACGCTGAGGCGCGAAAGCGTGGGGAGCAAACAGGATTAGATACCCCCG	1	Bacteria	Firmicutes	Clostridia	Clostridiales	Ruminococcaceae	Ruminococcaceae_UCG-005	0	0	0	0	0	0	0	0	0	0	0	0	0	0	0	0	0	0	0	0	0	0	0	0	0	0	0	0	0	0	0	0	0	0	0	0	0	0	0	0
ASV98	98	GGCCGGTGCCAGCAGCCGCGGTAATACGTAGGGGGCGAGCGTTGTCCGGAATTACTGGGCGTAAAGGGCGTGTAGGCGGTTTTTTAAGTTAGGAGTGAAAACTGAGGGCTTAACCCTGAGAGTGCTTCTAAAACTGGGAGACTTGAGTGCAGGAGAGGAAGGTAGTATTCCTGGTGTAGCGGTGAAATGCGTAGATATCAGGAGGAATACTCGTGGCGAAGGCGGCCTTCTGGCCTGTAACTGACGCTGAGGCGCGAAAGCGTGGGGAGCAAACAGGATTAGAAACCCCGG	30	Bacteria	Firmicutes	Clostridia	NA	NA	Clostridia_Class	0	0	0	0	0	0	0	0	0	0	0	0	0	0	0	0	0	0	0	0	0	0	0	0	0	0	0	0	0	0	0	0	0	0	0	0	0	0	0	0
ASV99	99	GGGGGGTGCCAGCCGCCGCGGTAATACGTAGGGCGCAAGCGTTGTCCGGAATTATTGGGCGTAAAGAGCTCGTAGGCGGCTTGTCACGTCGGTTGTGAAAGCCCGGGGCTTAACCCCGGGTCTGCAGTCGATACGGGCAGGCTAGAGTTCGGTAGGGGAGATCGGAATTCCTGGTGTAGCGGTGAAATGCGCAGATATCAGGAGGAACACCGGTGGCGAAGGCGGATCTCTGGGCCGATACTGACGCTGAGGAGCGAAAGCGTGGGGAGCGAACAGGATTAGAAACCCCAG	8	Bacteria	Actinobacteria	Actinobacteria	Streptomycetales	Streptomycetaceae	Streptomyces	0	0	0	0	0	0	0	0	0	0	0	0	0	0	0	0	0	0	0	0	0	0	0	0	0	0	0	0	0	0	0	0	0	0	0	0	0	0	0	0
ASV100	100	GGGGGGTGCCAGCCGCCGCGGTAATACGTAGGTCCCGAGCGTTGTCCGGATTTATTGGGCGTAAAGCGAGCGCAGGCGGTTTAATAAGTCTGAAGTTAAAGGCAGTGGCTTAACCATTGTTCGCTTTGGAAACTGTTAGACTTGAGTGCAGAAGGGGAGAGTGGAATTCCATGTGTAGCGGTGAAATGCGTAGATATATGGAGGAACACCGGTGGCGAAAGCGGCTCTCTGGTCTGTAACTGACGCTGAGGCTCGAAAGCGTGGGGAGCAAACAGGATTAGAAACCCTTGT	5	Bacteria	Firmicutes	Bacilli	Lactobacillales	Streptococcaceae	Streptococcus	0	0	0	0	0	0	0	0	0	12331	0	0	3298	0	0	0	0	0	0	2197	0	0	0	0	0	0	0	0	0	0	0	0	0	0	0	0	0	0	0	0
[truncated: 8,071 more rows]
[truncated: 160 more columns]
