# Supplementary material for: Genomic and functional analyses of fungal and bacterial consortia that enable lignocellulose breakdown in goat gut microbiomes
Source: Nat Microbiol. 2021 Feb 1;6(4):499–511. doi: 10.1038/s41564-020-00861-0 (PMC8007473; doi:10.1038/s41564-020-00861-0)
Supplement: Supplementary file 11 — Relative abundance of fungal taxa in the source microbiome (pellets) and enrichment cultures at G10 quantified by the ITS2. DADA2 was used to generate ASVs from raw sequencing data. Taxonomic assignment to ASVs was performed using the UNITE database v.02.02.2019. This dataset includes five sheets. The first two sheets present data in the PS-treated (‘PS_Consortia’) and CM-treated (‘CM_Consortia’) enrichment cultures at the level of ‘ASV clusters’, which include ASVs clustered at the 97% similarity level by the UPARSE algorithm and serve as an operational taxonomic unit at a level between genus and species (see Supplementary Methods for details). These first two sheets are divided into a top part including all ASV clusters present in at least one of the enrichment cultures at G10 and a bottom part including the remaining ASV clusters. The undivided relative abundance and read numbers are included in the third and fourth sheets, respectively. The fifth sheet includes read numbers, the classification of ASVs into clusters and ASV sequences from samples including all batches (G0, G1, G3, G5, G8 and G10). [file 41564_2020_861_MOESM11_ESM.xlsx]

## Sheet: 1_Antibiotics-free_Consortia
Supplementary Data 8. Relative abundance of fungal taxa in the source microbiome (pellets) and enrichment cultures at G10 quantified by the internal transcribed spacer region 2 (ITS2). DADA2 was used to generate amplicon sequence variants (ASVs) from raw sequencing data. Taxonomic assignment to ASVs was performed using the UNITE database version 02.02.2019. This dataset includes five sheets. The …
ASV_Cluster_ID	Kingdom	Phylum	Class	Order	Family	Genus	Pellet1	Pellet2	Pellet3	PelletDilute1	PelletDilute2	PelletDilute3	XG10R1	XG10R2	XG10R3
1	Eukaryota	Neocallimastigomycota	Neocallimastigomycetes	Neocallimastigales	Neocallimastigaceae	NA	0.0496481	0.0698792	0.0678286	0.0303309	0.0985085	0.0881283	0.966444	0.967952	0.891134
2	Eukaryota	Neocallimastigomycota	Neocallimastigomycetes	Neocallimastigales	Neocallimastigaceae	NA	0.121903	0.182349	0.194849	0.15619	0.232501	0.176528	0.0335562	0.0320483	0.0155763
3	Eukaryota	Neocallimastigomycota	Neocallimastigomycetes	Neocallimastigales	Neocallimastigaceae	Caecomyces	0.0726901	0.121298	0.150822	0.211775	0.216875	0.192848	0	0	0.0932896
4	Eukaryota	Incertae_Sedis	Incertae_Sedis_cl	Incertae_Sedis_or	Incertae_Sedis_fa	Blastocystis	0.118698	0.112607	0.086214	0.0344443	0.0266023	0.0233163	0	0	0
5	Eukaryota	Phragmoplastophyta	Embryophyta	Fagales	Fagales_fa	Quercus	0.0555675	0.0942472	0.0694051	0.270005	0.215988	0.183976	0	0	0
6	Eukaryota	Ascomycota	Saccharomycetes	Saccharomycetales	Saccharomycetaceae	Saccharomyces	0.11474	0.0806385	0.0792075	0.0915533	0.0689804	0.202715	0	0	0
7	Eukaryota	Incertae_Sedis	Incertae_Sedis_cl	Incertae_Sedis_or	Incertae_Sedis_fa	Blastocystis	0.429434	0.277669	0.249122	0.0792257	0.0527378	0.0506674	0	0	0
8	Eukaryota	Phragmoplastophyta	Embryophyta	Liliopsida	Poales_fa	Brachypodium	0.0140697	0.0191463	0.0230609	0.0574933	0.0318989	0.0337877	0	0	0
9	Eukaryota	Neocallimastigomycota	Neocallimastigomycetes	Neocallimastigales	Neocallimastigaceae	NA	0	0	0.000565912	0.0254112	0.00183643	0	0	0	0
10	Eukaryota	Phragmoplastophyta	Embryophyta	Malpighiales	Malpighiales_fa	Populus	0	0.00944796	0.00811814	0	0.0170726	0.012551	0	0	0
11	Eukaryota	Phragmoplastophyta	Embryophyta	Liliopsida	Zingiberales_fa	Ravenala	0.00668605	0.0113197	0.00735685	0.0237923	0.0208388	0.0180495	0	0	0
12	Eukaryota	Nematoda	Chromadorea	Ascaridida	NA	NA	0	0	0.04499	0	0	0	0	0	0
13	Eukaryota	Cercozoa	Thecofilosea	Cryomonadida	Rhizaspididae	Rhogostoma	0	0	0	0	0	0	0	0	0
14	Eukaryota	Vertebrata	Mammalia	NA	NA	NA	0.0152163	0.0213995	0.0184595	0.00679689	0.00796306	0.00867437	0	0	0
15	Eukaryota	Phragmoplastophyta	Embryophyta	Rosales	Rosales_fa	Prunus	0	0	0	0.0129828	0	0.00675867	0	0	0
16	Eukaryota	Ochrophyta	Pelagophyceae	Sarcinochrysidales	Sarcinochrysidales_fa	SS1-E01-69	0	0	0	0	0	0	0	0	0
17	Eukaryota	Phragmoplastophyta	Embryophyta	Myrtales	Myrtales_fa	Eucalyptus	0.00134688	0	0	0	0.0056338	0	0	0	0
18	Eukaryota	Phragmoplastophyta	Embryophyta	Caryophyllales	Caryophyllales_fa	Chenopodium	0	0	0	0	0	0	0	0	0
19	Eukaryota	Phragmoplastophyta	Embryophyta	Malpighiales	Malpighiales_fa	Linum	0	0	0	0	0	0.00200047	0	0	0
20	Eukaryota	Mucoromycota	Incertae_Sedis	Mortierellales	Mortierellaceae	Mortierella	0	0	0	0	0.00142661	0	0	0	0
21	Eukaryota	Cercozoa	NA	NA	NA	NA	0	0	0	0	0.0011361	0	0	0	0
22	Eukaryota	Neocallimastigomycota	Neocallimastigomycetes	Neocallimastigales	Neocallimastigaceae	Neocallimastix	0	0	0	0	0	0	0	0	0
23	Eukaryota	Neocallimastigomycota	Neocallimastigomycetes	Neocallimastigales	Neocallimastigaceae	Neocallimastix	0	0	0	0	0	0	0	0	0
24	Eukaryota	Phragmoplastophyta	Embryophyta	Fabales	Fabales_fa	Medicago	0	0	0	0	0	0	0	0	0

## Sheet: 2_PS_Consortia
ASV_Cluster_ID	Kingdom	Phylum	Class	Order	Family	Genus	Pellet1	Pellet2	Pellet3	PelletDilute1	PelletDilute2	PelletDilute3	AG10R1PS	AG10R2PS	AG10R3PS	AG10R1CM	AG10R2CM	BG10R1PS	BG10R2PS	BG10R3PS
1	Eukaryota	Neocallimastigomycota	Neocallimastigomycetes	Neocallimastigales	Neocallimastigaceae	NA	0.0496481	0.0698792	0.0678286	0.0303309	0.0985085	0.0881283	0.980013	0.966089	1	1	1	1	1	0.99991
2	Eukaryota	Neocallimastigomycota	Neocallimastigomycetes	Neocallimastigales	Neocallimastigaceae	NA	0.121903	0.182349	0.194849	0.15619	0.232501	0.176528	0.0192298	0.0326717	0	0	0	0	0	9.0183e-05
3	Eukaryota	Neocallimastigomycota	Neocallimastigomycetes	Neocallimastigales	Neocallimastigaceae	Caecomyces	0.0726901	0.121298	0.150822	0.211775	0.216875	0.192848	0	0	0	0	0	0	0	0
4	Eukaryota	Incertae_Sedis	Incertae_Sedis_cl	Incertae_Sedis_or	Incertae_Sedis_fa	Blastocystis	0.118698	0.112607	0.086214	0.0344443	0.0266023	0.0233163	0	0	0	0	0	0	0	0
5	Eukaryota	Phragmoplastophyta	Embryophyta	Fagales	Fagales_fa	Quercus	0.0555675	0.0942472	0.0694051	0.270005	0.215988	0.183976	0	0	0	0	0	0	0	0
6	Eukaryota	Ascomycota	Saccharomycetes	Saccharomycetales	Saccharomycetaceae	Saccharomyces	0.11474	0.0806385	0.0792075	0.0915533	0.0689804	0.202715	0	0.000504798	0	0	0	0	0	0
7	Eukaryota	Incertae_Sedis	Incertae_Sedis_cl	Incertae_Sedis_or	Incertae_Sedis_fa	Blastocystis	0.429434	0.277669	0.249122	0.0792257	0.0527378	0.0506674	0	0	0	0	0	0	0	0
8	Eukaryota	Phragmoplastophyta	Embryophyta	Liliopsida	Poales_fa	Brachypodium	0.0140697	0.0191463	0.0230609	0.0574933	0.0318989	0.0337877	0	0	0	0	0	0	0	0
9	Eukaryota	Neocallimastigomycota	Neocallimastigomycetes	Neocallimastigales	Neocallimastigaceae	NA	0	0	0.000565912	0.0254112	0.00183643	0	0	0	0	0	0	0	0	0
10	Eukaryota	Phragmoplastophyta	Embryophyta	Malpighiales	Malpighiales_fa	Populus	0	0.00944796	0.00811814	0	0.0170726	0.012551	0	0	0	0	0	0	0	0
11	Eukaryota	Phragmoplastophyta	Embryophyta	Liliopsida	Zingiberales_fa	Ravenala	0.00668605	0.0113197	0.00735685	0.0237923	0.0208388	0.0180495	0	0	0	0	0	0	0	0
12	Eukaryota	Nematoda	Chromadorea	Ascaridida	NA	NA	0	0	0.04499	0	0	0	0	0	0	0	0	0	0	0
13	Eukaryota	Cercozoa	Thecofilosea	Cryomonadida	Rhizaspididae	Rhogostoma	0	0	0	0	0	0	0	0	0	0	0	0	0	0
14	Eukaryota	Vertebrata	Mammalia	NA	NA	NA	0.0152163	0.0213995	0.0184595	0.00679689	0.00796306	0.00867437	0	0	0	0	0	0	0	0
15	Eukaryota	Phragmoplastophyta	Embryophyta	Rosales	Rosales_fa	Prunus	0	0	0	0.0129828	0	0.00675867	0	0	0	0	0	0	0	0
16	Eukaryota	Ochrophyta	Pelagophyceae	Sarcinochrysidales	Sarcinochrysidales_fa	SS1-E01-69	0	0	0	0	0	0	0	0	0	0	0	0	0	0
17	Eukaryota	Phragmoplastophyta	Embryophyta	Myrtales	Myrtales_fa	Eucalyptus	0.00134688	0	0	0	0.0056338	0	0	0	0	0	0	0	0	0
18	Eukaryota	Phragmoplastophyta	Embryophyta	Caryophyllales	Caryophyllales_fa	Chenopodium	0	0	0	0	0	0	0	0	0	0	0	0	0	0
19	Eukaryota	Phragmoplastophyta	Embryophyta	Malpighiales	Malpighiales_fa	Linum	0	0	0	0	0	0.00200047	0	0	0	0	0	0	0	0
20	Eukaryota	Mucoromycota	Incertae_Sedis	Mortierellales	Mortierellaceae	Mortierella	0	0	0	0	0.00142661	0	0	0	0	0	0	0	0	0
21	Eukaryota	Cercozoa	NA	NA	NA	NA	0	0	0	0	0.0011361	0	0	0	0	0	0	0	0	0
22	Eukaryota	Neocallimastigomycota	Neocallimastigomycetes	Neocallimastigales	Neocallimastigaceae	Neocallimastix	0	0	0	0	0	0	0.000756886	0.000734762	0	0	0	0	0	0
23	Eukaryota	Neocallimastigomycota	Neocallimastigomycetes	Neocallimastigales	Neocallimastigaceae	Neocallimastix	0	0	0	0	0	0	0	0	0	0	0	0	0	0
24	Eukaryota	Phragmoplastophyta	Embryophyta	Fabales	Fabales_fa	Medicago	0	0	0	0	0	0	0	0	0	0	0	0	0	0

## Sheet: 3_CM_Consortia
ASV_Cluster_ID	Kingdom	Phylum	Class	Order	Family	Genus	Pellet1	Pellet2	Pellet3	PelletDilute1	PelletDilute2	PelletDilute3	BG10R1CM	RG10R1PS	RG10R2PS	RG10R3PS	RG10R2CM	RG10R3CM	XG10R1PS	XG10R2PS	XG10R1CM	XG10R3CM
1	Eukaryota	Neocallimastigomycota	Neocallimastigomycetes	Neocallimastigales	Neocallimastigaceae	NA	0.0496481	0.0698792	0.0678286	0.0303309	0.0985085	0.0881283	0	0.8413	0.796167	0.81003	1	1	0.0561625	0.000981504	0	0
2	Eukaryota	Neocallimastigomycota	Neocallimastigomycetes	Neocallimastigales	Neocallimastigaceae	NA	0.121903	0.182349	0.194849	0.15619	0.232501	0.176528	0	0.1587	0.203833	0.18997	0	0	0.482722	0.163977	0.0609792	0.579417
3	Eukaryota	Neocallimastigomycota	Neocallimastigomycetes	Neocallimastigales	Neocallimastigaceae	Caecomyces	0.0726901	0.121298	0.150822	0.211775	0.216875	0.192848	1	0	0	0	0	0	0	0.835042	0.939021	0.420583
4	Eukaryota	Incertae_Sedis	Incertae_Sedis_cl	Incertae_Sedis_or	Incertae_Sedis_fa	Blastocystis	0.118698	0.112607	0.086214	0.0344443	0.0266023	0.0233163	0	0	0	0	0	0	0	0	0	0
5	Eukaryota	Phragmoplastophyta	Embryophyta	Fagales	Fagales_fa	Quercus	0.0555675	0.0942472	0.0694051	0.270005	0.215988	0.183976	0	0	0	0	0	0	0	0	0	0
6	Eukaryota	Ascomycota	Saccharomycetes	Saccharomycetales	Saccharomycetaceae	Saccharomyces	0.11474	0.0806385	0.0792075	0.0915533	0.0689804	0.202715	0	0	0	0	0	0	0.461115	0	0	0
7	Eukaryota	Incertae_Sedis	Incertae_Sedis_cl	Incertae_Sedis_or	Incertae_Sedis_fa	Blastocystis	0.429434	0.277669	0.249122	0.0792257	0.0527378	0.0506674	0	0	0	0	0	0	0	0	0	0
8	Eukaryota	Phragmoplastophyta	Embryophyta	Liliopsida	Poales_fa	Brachypodium	0.0140697	0.0191463	0.0230609	0.0574933	0.0318989	0.0337877	0	0	0	0	0	0	0	0	0	0
9	Eukaryota	Neocallimastigomycota	Neocallimastigomycetes	Neocallimastigales	Neocallimastigaceae	NA	0	0	0.000565912	0.0254112	0.00183643	0	0	0	0	0	0	0	0	0	0	0
10	Eukaryota	Phragmoplastophyta	Embryophyta	Malpighiales	Malpighiales_fa	Populus	0	0.00944796	0.00811814	0	0.0170726	0.012551	0	0	0	0	0	0	0	0	0	0
11	Eukaryota	Phragmoplastophyta	Embryophyta	Liliopsida	Zingiberales_fa	Ravenala	0.00668605	0.0113197	0.00735685	0.0237923	0.0208388	0.0180495	0	0	0	0	0	0	0	0	0	0
12	Eukaryota	Nematoda	Chromadorea	Ascaridida	NA	NA	0	0	0.04499	0	0	0	0	0	0	0	0	0	0	0	0	0
13	Eukaryota	Cercozoa	Thecofilosea	Cryomonadida	Rhizaspididae	Rhogostoma	0	0	0	0	0	0	0	0	0	0	0	0	0	0	0	0
14	Eukaryota	Vertebrata	Mammalia	NA	NA	NA	0.0152163	0.0213995	0.0184595	0.00679689	0.00796306	0.00867437	0	0	0	0	0	0	0	0	0	0
15	Eukaryota	Phragmoplastophyta	Embryophyta	Rosales	Rosales_fa	Prunus	0	0	0	0.0129828	0	0.00675867	0	0	0	0	0	0	0	0	0	0
16	Eukaryota	Ochrophyta	Pelagophyceae	Sarcinochrysidales	Sarcinochrysidales_fa	SS1-E01-69	0	0	0	0	0	0	0	0	0	0	0	0	0	0	0	0
17	Eukaryota	Phragmoplastophyta	Embryophyta	Myrtales	Myrtales_fa	Eucalyptus	0.00134688	0	0	0	0.0056338	0	0	0	0	0	0	0	0	0	0	0
18	Eukaryota	Phragmoplastophyta	Embryophyta	Caryophyllales	Caryophyllales_fa	Chenopodium	0	0	0	0	0	0	0	0	0	0	0	0	0	0	0	0
19	Eukaryota	Phragmoplastophyta	Embryophyta	Malpighiales	Malpighiales_fa	Linum	0	0	0	0	0	0.00200047	0	0	0	0	0	0	0	0	0	0
20	Eukaryota	Mucoromycota	Incertae_Sedis	Mortierellales	Mortierellaceae	Mortierella	0	0	0	0	0.00142661	0	0	0	0	0	0	0	0	0	0	0
21	Eukaryota	Cercozoa	NA	NA	NA	NA	0	0	0	0	0.0011361	0	0	0	0	0	0	0	0	0	0	0
22	Eukaryota	Neocallimastigomycota	Neocallimastigomycetes	Neocallimastigales	Neocallimastigaceae	Neocallimastix	0	0	0	0	0	0	0	0	0	0	0	0	0	0	0	0
23	Eukaryota	Neocallimastigomycota	Neocallimastigomycetes	Neocallimastigales	Neocallimastigaceae	Neocallimastix	0	0	0	0	0	0	0	0	0	0	0	0	0	0	0	0
24	Eukaryota	Phragmoplastophyta	Embryophyta	Fabales	Fabales_fa	Medicago	0	0	0	0	0	0	0	0	0	0	0	0	0	0	0	0

## Sheet: 4_Relative_Abundance
ASV_Cluster_ID	Kingdom	Phylum	Class	Order	Family	Genus	Pellet1	Pellet2	Pellet3	PelletDilute1	PelletDilute2	PelletDilute3	AG10R1PS	AG10R2PS	AG10R3PS	AG10R1CM	AG10R2CM	BG10R1PS	BG10R2PS	BG10R3PS	BG10R1CM	RG10R1PS	RG10R2PS	RG10R3PS	RG10R2CM	RG10R3CM	XG10R1PS	XG10R2PS	XG10R1CM	XG10R3CM	XG10R1	XG10R2	XG10R3
1	Eukaryota	Neocallimastigomycota	Neocallimastigomycetes	Neocallimastigales	Neocallimastigaceae	NA	0.0496481	0.0698792	0.0678286	0.0303309	0.0985085	0.0881283	0.980013	0.966089	1	1	1	1	1	0.99991	0	0.8413	0.796167	0.81003	1	1	0.0561625	0.000981504	0	0	0.966444	0.967952	0.891134
2	Eukaryota	Neocallimastigomycota	Neocallimastigomycetes	Neocallimastigales	Neocallimastigaceae	NA	0.121903	0.182349	0.194849	0.15619	0.232501	0.176528	0.0192298	0.0326717	0	0	0	0	0	9.0183e-05	0	0.1587	0.203833	0.18997	0	0	0.482722	0.163977	0.0609792	0.579417	0.0335562	0.0320483	0.0155763
3	Eukaryota	Neocallimastigomycota	Neocallimastigomycetes	Neocallimastigales	Neocallimastigaceae	Caecomyces	0.0726901	0.121298	0.150822	0.211775	0.216875	0.192848	0	0	0	0	0	0	0	0	1	0	0	0	0	0	0	0.835042	0.939021	0.420583	0	0	0.0932896
4	Eukaryota	Incertae_Sedis	Incertae_Sedis_cl	Incertae_Sedis_or	Incertae_Sedis_fa	Blastocystis	0.118698	0.112607	0.086214	0.0344443	0.0266023	0.0233163	0	0	0	0	0	0	0	0	0	0	0	0	0	0	0	0	0	0	0	0	0
5	Eukaryota	Phragmoplastophyta	Embryophyta	Fagales	Fagales_fa	Quercus	0.0555675	0.0942472	0.0694051	0.270005	0.215988	0.183976	0	0	0	0	0	0	0	0	0	0	0	0	0	0	0	0	0	0	0	0	0
6	Eukaryota	Ascomycota	Saccharomycetes	Saccharomycetales	Saccharomycetaceae	Saccharomyces	0.11474	0.0806385	0.0792075	0.0915533	0.0689804	0.202715	0	0.000504798	0	0	0	0	0	0	0	0	0	0	0	0	0.461115	0	0	0	0	0	0
7	Eukaryota	Incertae_Sedis	Incertae_Sedis_cl	Incertae_Sedis_or	Incertae_Sedis_fa	Blastocystis	0.429434	0.277669	0.249122	0.0792257	0.0527378	0.0506674	0	0	0	0	0	0	0	0	0	0	0	0	0	0	0	0	0	0	0	0	0
8	Eukaryota	Phragmoplastophyta	Embryophyta	Liliopsida	Poales_fa	Brachypodium	0.0140697	0.0191463	0.0230609	0.0574933	0.0318989	0.0337877	0	0	0	0	0	0	0	0	0	0	0	0	0	0	0	0	0	0	0	0	0
9	Eukaryota	Neocallimastigomycota	Neocallimastigomycetes	Neocallimastigales	Neocallimastigaceae	NA	0	0	0.000565912	0.0254112	0.00183643	0	0	0	0	0	0	0	0	0	0	0	0	0	0	0	0	0	0	0	0	0	0
10	Eukaryota	Phragmoplastophyta	Embryophyta	Malpighiales	Malpighiales_fa	Populus	0	0.00944796	0.00811814	0	0.0170726	0.012551	0	0	0	0	0	0	0	0	0	0	0	0	0	0	0	0	0	0	0	0	0
11	Eukaryota	Phragmoplastophyta	Embryophyta	Liliopsida	Zingiberales_fa	Ravenala	0.00668605	0.0113197	0.00735685	0.0237923	0.0208388	0.0180495	0	0	0	0	0	0	0	0	0	0	0	0	0	0	0	0	0	0	0	0	0
12	Eukaryota	Nematoda	Chromadorea	Ascaridida	NA	NA	0	0	0.04499	0	0	0	0	0	0	0	0	0	0	0	0	0	0	0	0	0	0	0	0	0	0	0	0
13	Eukaryota	Cercozoa	Thecofilosea	Cryomonadida	Rhizaspididae	Rhogostoma	0	0	0	0	0	0	0	0	0	0	0	0	0	0	0	0	0	0	0	0	0	0	0	0	0	0	0
14	Eukaryota	Vertebrata	Mammalia	NA	NA	NA	0.0152163	0.0213995	0.0184595	0.00679689	0.00796306	0.00867437	0	0	0	0	0	0	0	0	0	0	0	0	0	0	0	0	0	0	0	0	0
15	Eukaryota	Phragmoplastophyta	Embryophyta	Rosales	Rosales_fa	Prunus	0	0	0	0.0129828	0	0.00675867	0	0	0	0	0	0	0	0	0	0	0	0	0	0	0	0	0	0	0	0	0
16	Eukaryota	Ochrophyta	Pelagophyceae	Sarcinochrysidales	Sarcinochrysidales_fa	SS1-E01-69	0	0	0	0	0	0	0	0	0	0	0	0	0	0	0	0	0	0	0	0	0	0	0	0	0	0	0
17	Eukaryota	Phragmoplastophyta	Embryophyta	Myrtales	Myrtales_fa	Eucalyptus	0.00134688	0	0	0	0.0056338	0	0	0	0	0	0	0	0	0	0	0	0	0	0	0	0	0	0	0	0	0	0
18	Eukaryota	Phragmoplastophyta	Embryophyta	Caryophyllales	Caryophyllales_fa	Chenopodium	0	0	0	0	0	0	0	0	0	0	0	0	0	0	0	0	0	0	0	0	0	0	0	0	0	0	0
19	Eukaryota	Phragmoplastophyta	Embryophyta	Malpighiales	Malpighiales_fa	Linum	0	0	0	0	0	0.00200047	0	0	0	0	0	0	0	0	0	0	0	0	0	0	0	0	0	0	0	0	0
20	Eukaryota	Mucoromycota	Incertae_Sedis	Mortierellales	Mortierellaceae	Mortierella	0	0	0	0	0.00142661	0	0	0	0	0	0	0	0	0	0	0	0	0	0	0	0	0	0	0	0	0	0
21	Eukaryota	Cercozoa	NA	NA	NA	NA	0	0	0	0	0.0011361	0	0	0	0	0	0	0	0	0	0	0	0	0	0	0	0	0	0	0	0	0	0
22	Eukaryota	Neocallimastigomycota	Neocallimastigomycetes	Neocallimastigales	Neocallimastigaceae	Neocallimastix	0	0	0	0	0	0	0.000756886	0.000734762	0	0	0	0	0	0	0	0	0	0	0	0	0	0	0	0	0	0	0
23	Eukaryota	Neocallimastigomycota	Neocallimastigomycetes	Neocallimastigales	Neocallimastigaceae	Neocallimastix	0	0	0	0	0	0	0	0	0	0	0	0	0	0	0	0	0	0	0	0	0	0	0	0	0	0	0
24	Eukaryota	Phragmoplastophyta	Embryophyta	Fabales	Fabales_fa	Medicago	0	0	0	0	0	0	0	0	0	0	0	0	0	0	0	0	0	0	0	0	0	0	0	0	0	0	0

## Sheet: 5_Reads_Pellets_G10
ASV_Cluster_ID	Kingdom	Phylum	Class	Order	Family	Genus	Pellet1	Pellet2	Pellet3	PelletDilute1	PelletDilute2	PelletDilute3	AG10R1PS	AG10R2PS	AG10R3PS	AG10R1CM	AG10R2CM	BG10R1PS	BG10R2PS	BG10R3PS	BG10R1CM	RG10R1PS	RG10R2PS	RG10R3PS	RG10R2CM	RG10R3CM	XG10R1	XG10R2	XG10R3	XG10R1PS	XG10R2PS	XG10R1CM	XG10R3CM
1	Eukaryota	Neocallimastigomycota	Neocallimastigomycetes	Neocallimastigales	Neocallimastigaceae	NA	7188	11723	10068	4815	18989	15595	159260	172243	156764	96011	3005	104861	168164	177401	0	161724	168098	122125	5159	55488	7373	8336	10584	1388	45	0	0
2	Eukaryota	Neocallimastigomycota	Neocallimastigomycetes	Neocallimastigales	Neocallimastigaceae	NA	17649	30591	28922	24795	44818	31238	3125	5825	0	0	0	0	0	16	0	30507	43036	28641	0	0	256	276	185	11930	7518	2278	4414
3	Eukaryota	Neocallimastigomycota	Neocallimastigomycetes	Neocallimastigales	Neocallimastigaceae	Caecomyces	10524	20349	22387	33619	41806	34126	0	0	0	0	0	0	0	0	1638	0	0	0	0	0	0	0	1108	0	38285	35079	3204
4	Eukaryota	Incertae_Sedis	Incertae_Sedis_cl	Incertae_Sedis_or	Incertae_Sedis_fa	Blastocystis	17185	18891	12797	5468	5128	4126	0	0	0	0	0	0	0	0	0	0	0	0	0	0	0	0	0	0	0	0	0
5	Eukaryota	Phragmoplastophyta	Embryophyta	Fagales	Fagales_fa	Quercus	8045	15811	10302	42863	41635	32556	0	0	0	0	0	0	0	0	0	0	0	0	0	0	0	0	0	0	0	0	0
6	Eukaryota	Ascomycota	Saccharomycetes	Saccharomycetales	Saccharomycetaceae	Saccharomyces	16612	13528	11757	14534	13297	35872	0	90	0	0	0	0	0	0	0	0	0	0	0	0	0	0	0	11396	0	0	0
7	Eukaryota	Incertae_Sedis	Incertae_Sedis_cl	Incertae_Sedis_or	Incertae_Sedis_fa	Blastocystis	62173	46582	36978	12577	10166	8966	0	0	0	0	0	0	0	0	0	0	0	0	0	0	0	0	0	0	0	0	0
8	Eukaryota	Phragmoplastophyta	Embryophyta	Liliopsida	Poales_fa	Brachypodium	2037	3212	3423	9127	6149	5979	0	0	0	0	0	0	0	0	0	0	0	0	0	0	0	0	0	0	0	0	0
9	Eukaryota	Neocallimastigomycota	Neocallimastigomycetes	Neocallimastigales	Neocallimastigaceae	NA	0	0	84	4034	354	0	0	0	0	0	0	0	0	0	0	0	0	0	0	0	0	0	0	0	0	0	0
10	Eukaryota	Phragmoplastophyta	Embryophyta	Malpighiales	Malpighiales_fa	Populus	0	1585	1205	0	3291	2221	0	0	0	0	0	0	0	0	0	0	0	0	0	0	0	0	0	0	0	0	0
11	Eukaryota	Phragmoplastophyta	Embryophyta	Liliopsida	Zingiberales_fa	Ravenala	968	1899	1092	3777	4017	3194	0	0	0	0	0	0	0	0	0	0	0	0	0	0	0	0	0	0	0	0	0
12	Eukaryota	Nematoda	Chromadorea	Ascaridida	NA	NA	0	0	6678	0	0	0	0	0	0	0	0	0	0	0	0	0	0	0	0	0	0	0	0	0	0	0	0
13	Eukaryota	Cercozoa	Thecofilosea	Cryomonadida	Rhizaspididae	Rhogostoma	0	0	0	0	0	0	0	0	0	0	0	0	0	0	0	0	0	0	0	0	0	0	0	0	0	0	0
14	Eukaryota	Vertebrata	Mammalia	NA	NA	NA	2203	3590	2740	1079	1535	1535	0	0	0	0	0	0	0	0	0	0	0	0	0	0	0	0	0	0	0	0	0
15	Eukaryota	Phragmoplastophyta	Embryophyta	Rosales	Rosales_fa	Prunus	0	0	0	2061	0	1196	0	0	0	0	0	0	0	0	0	0	0	0	0	0	0	0	0	0	0	0	0
16	Eukaryota	Ochrophyta	Pelagophyceae	Sarcinochrysidales	Sarcinochrysidales_fa	SS1-E01-69	0	0	0	0	0	0	0	0	0	0	0	0	0	0	0	0	0	0	0	0	0	0	0	0	0	0	0
17	Eukaryota	Phragmoplastophyta	Embryophyta	Myrtales	Myrtales_fa	Eucalyptus	195	0	0	0	1086	0	0	0	0	0	0	0	0	0	0	0	0	0	0	0	0	0	0	0	0	0	0
18	Eukaryota	Phragmoplastophyta	Embryophyta	Caryophyllales	Caryophyllales_fa	Chenopodium	0	0	0	0	0	0	0	0	0	0	0	0	0	0	0	0	0	0	0	0	0	0	0	0	0	0	0
19	Eukaryota	Phragmoplastophyta	Embryophyta	Malpighiales	Malpighiales_fa	Linum	0	0	0	0	0	354	0	0	0	0	0	0	0	0	0	0	0	0	0	0	0	0	0	0	0	0	0
20	Eukaryota	Mucoromycota	Incertae_Sedis	Mortierellales	Mortierellaceae	Mortierella	0	0	0	0	275	0	0	0	0	0	0	0	0	0	0	0	0	0	0	0	0	0	0	0	0	0	0
21	Eukaryota	Cercozoa	NA	NA	NA	NA	0	0	0	0	219	0	0	0	0	0	0	0	0	0	0	0	0	0	0	0	0	0	0	0	0	0	0
22	Eukaryota	Neocallimastigomycota	Neocallimastigomycetes	Neocallimastigales	Neocallimastigaceae	Neocallimastix	0	0	0	0	0	0	123	131	0	0	0	0	0	0	0	0	0	0	0	0	0	0	0	0	0	0	0
23	Eukaryota	Neocallimastigomycota	Neocallimastigomycetes	Neocallimastigales	Neocallimastigaceae	Neocallimastix	0	0	0	0	0	0	0	0	0	0	0	0	0	0	0	0	0	0	0	0	0	0	0	0	0	0	0
24	Eukaryota	Phragmoplastophyta	Embryophyta	Fabales	Fabales_fa	Medicago	0	0	0	0	0	0	0	0	0	0	0	0	0	0	0	0	0	0	0	0	0	0	0	0	0	0	0
						Sum	144779	167761	148433	158749	192765	176958	162508	178289	156764	96011	3005	104861	168164	177417	1638	192231	211134	150766	5159	55488	7629	8612	11877	24714	45848	37357	7618

## Sheet: 6_All_Reads
ASV	Order	Sequence	ASV_Cluster_ID	Kingdom	Phylum	Class	Order	Family	Genus	Pellet1	Pellet2	Pellet3	PelletDilute1	PelletDilute2	PelletDilute3	AG0R1	AG0R1CM	AG0R1PS	AG0R2	AG0R2CM	AG0R2PS	AG0R3	AG0R3CM	AG0R3PS	AG10R1CM	AG10R1PS	AG10R2CM	AG10R2PS	AG10R3PS	AG1R1CM	AG1R1PS	AG1R2	AG1R2CM	AG1R2PS	AG1R3CM	AG1R3PS	AG3R1CM	AG3R1PS	AG3R2CM	AG3R2PS	AG3R3CM	AG3R3PS	AG5R1CM	AG5R1PS	AG5R2CM	AG5R2PS	AG5R3CM	AG5R3PS	AG8R1PS
ASV1	1	GGGGGCCAGCAGCCGCGGTAATTCCAGCTCCAATAGCGTATATTAAAGTTGTTGCAGTTAAAAAGCTCGTAGTTGAATTTTGGACTTGACTGTACGATTCTGCATCCTGTAGTTATTGTACTGGTCTTGTCTTTCCTTCTAGCTAACCTTTATGCACTTCATTGTGTGTACTGGGGATCTAGGACTTTTACTTTGAAAAAATTAGAGTGTTTAAAGCAGGCTTATGCTTGAATACATTAGCATGGAATAATAGAATAGGACTTTGGTTCTATTTTGTTGGTTTCTAGGACCGAAGTAATGATTAATAGGGATAGTTGGGGGCATTAGTATTTAATTGTCAGAGGTGAAATTCTTAGATTTATGAAAGACTAACTTCTGCGAAAGCATTTGCCAAGGATG…	1	Eukaryota	Neocallimastigomycota	Neocallimastigomycetes	Neocallimastigales	Neocallimastigaceae	NA	0	0	0	0	3061	0	0	233	376	0	221	535	0	5975	281	439	5509	0	6300	4118	2590	616	0	8689	0	4332	234	186	813	3448	216	198	688	287	682	185	492	789	624	518
ASV2	2	GGGGGCCAGCAGCCGCGGTAATTCCAGCTCCAATAGCGTATATTAAAGTTGTTGCAGTTAAAAAGCTCGTAGTTGAATTTTGGACTTGACTGTACGATTCTGCATCCTGTAGTTATTGTACTGGTCTTGTCTTTCCTTCTAGCTAACCTTTATGCACTTCATTGTGTGTACTGGGGATCTAGGACTTTTACTTTGAAAAAATTAGAGTGTTTAAAGCAGGCTTATGCTTGAATACATTAGCATGGAATAATAGAATAGGACTTTGGTTCTATTTTGTTGGTTTCTAGGACCGAAGTAATGATTAATAGGGATAGTTGGGGGCATTAGTATTTAATTGTCAGAGGTGAAATTCTTAGATTTATGAAAGACTAACTTCTGCGAAAGCATTTGCCAAGGATG…	1	Eukaryota	Neocallimastigomycota	Neocallimastigomycetes	Neocallimastigales	Neocallimastigaceae	NA	0	0	0	0	0	0	0	353	264	0	828	267	0	0	294	211	3789	0	3915	3969	4202	212	0	6793	0	3103	663	614	594	0	690	674	294	493	334	493	200	755	343	579
ASV3	3	GGGGGCCAGCAGCCGCGGTAATTCCAGCTCCAATAGCGTATATTAAAGTTGTTGCAGTTAAAAAGCTCGTAGTTGAATTTTGGACTTGACTGTACGATTCTGCATCCTGTAGTTATTGTACTGGTCTTGTCTTTCCTTCTAGCTAACCTTTATGCACTTCATTGTGTGTACTGGGGATCTAGGACTTTTACTTTGAAAAAATTAGAGTGTTTAAAGCAGGCTTATGCTTGAATACATTAGCATGGAATAATAGAATAGGACTTTGGTTCTATTTTGTTGGTTTCTAGGACCGAAGTAATGATTAATAGGGATAGTTGGGGGCATTAGTATTTAATTGTCAGAGGTGAAATTCTTAGATTTATGAAAGACTAACTTCTGCGAAAGCATTTGCCAAGGATG…	1	Eukaryota	Neocallimastigomycota	Neocallimastigomycetes	Neocallimastigales	Neocallimastigaceae	NA	0	0	4260	0	0	0	0	438	603	0	0	539	0	0	712	559	2959	0	2735	3656	2462	316	0	2270	0	3035	0	398	342	0	1052	704	500	833	619	548	627	216	768	583
ASV4	4	GGGGGCCAGCAGCTGCGGTAATTCCAGCTCCAATAGCGTATATTAAAGTTGTTGCAGTTAAAAAGCTCGTAGTTGAATTTTGGACTTGACTGTACGATTCTGCATCCTGTAGTTATTGTACTGGTCTTGTCTTTCCTTCTAGCTAACCTTTATGCACTTCATTGTGTGTACTGGGGATCTAGGACTTTTACTTTGAAAAAATTAGAGTGTTTAAAGCAGGCTTATGCTTGAATACATTAGCATGGAATAATAGAATAGGACTTTGGTTCTATTTTGTTGGTTTCTAGGACCGAAGTAATGATTAATAGGGATAGTTGGGGGCATTAGTATTTAATTGTCAGAGGTGAAATTCTTAGATTTATGAAAGACTAACTTCTGCGAAAGCATTTGCCAAGGATG…	1	Eukaryota	Neocallimastigomycota	Neocallimastigomycetes	Neocallimastigales	Neocallimastigaceae	NA	0	5541	0	0	0	4622	0	298	348	0	439	349	0	0	315	187	3037	0	3454	2196	1451	256	0	4830	0	2306	341	188	211	0	720	243	157	306	314	260	546	557	227	182
ASV5	5	GGGGGCCAGCAGCCGCGGTAATTCCAGCTCCAATAGCGTATATTAAAGTTGTTGCAGTTAAAAAGCTCGTAGTTGAATTTTGGACTTGACTGTACGATTCTGCATCCTGTAGTTATTGTACTGGTCTTGTCTTTCCTTCTAGCTAACCTTTATGCACTTCATTGTGTGTACTGGGGATCTAGGACTTTTACTTTGAAAAAATTAGAGTGTTTAAAGCAGGCTTATGCTTGAATACATTAGCATGGAATAATAGAATAGGACTTTGGTTCTATTTTGTTGGTTTCTAGGACCGAAGTAATGATTAATAGGGATAGTTGGGGGCATTAGTATTTAATTGTCAGAGGTGAAATTCTTAGATTTATGAAAGACTAACTTCTGCGAAAGCATTTGCCAAGGATG…	1	Eukaryota	Neocallimastigomycota	Neocallimastigomycetes	Neocallimastigales	Neocallimastigaceae	Neocallimastix	0	0	0	0	0	0	0	729	299	0	997	545	0	0	693	755	4202	3005	4212	3410	1316	365	0	3017	0	3676	981	189	517	0	772	484	261	589	283	447	0	312	1106	565
ASV6	6	GGGGGCCAGCAGCTGCGGTAATTCCAGCTCCAATAGCGTATATTAAAGTTGTTGCAGTTAAAAAGCTCGTAGTTGAATTTTGGACTTGACTGTACGATTCTGCATCCTGTAGTTATTGTACTGGTCTTGTCTTTCCTTCTAGCTAACCTTTATGCACTTCATTGTGTGTACTGGGGATCTAGGACTTTTACTTTGAAAAAATTAGAGTGTTTAAAGCAGGCTTATGCTTGAATACATTAGCATGGAATAATAGAATAGGACTTTGGTTCTATTTTGTTGGTTTCTAGGACCGAAGTAATGATTAATAGGGATAGTTGGGGGCATTAGTATTTAATTGTCAGAGGTGAAATTCTTAGATTTATGAAAGACTAACTTCTGCGAAAGCATTTGCCAAGGATG…	1	Eukaryota	Neocallimastigomycota	Neocallimastigomycetes	Neocallimastigales	Neocallimastigaceae	Neocallimastix	7188	0	0	2475	0	0	0	383	280	0	0	396	0	0	247	602	2203	0	2177	2197	2343	314	0	3734	0	1758	463	178	254	0	213	275	535	144	574	181	716	232	604	566
ASV7	7	GGGGGCCAGCAGCTGCGGTAATTCCAGCTCCAATAGCGTATATTAAAGTTGTTGCAGTTAAAAAGCTCGTAGTTGAATTTTGGACTTGACTGTACGATTCTGCATCCTGTAGTTATTGTACTGGTCTTGTCTTTCCTTCTAGCTAACCTTTATGCACTTCATTGTGTGTACTGGGGATCTAGGACTTTTACTTTGAAAAAATTAGAGTGTTTAAAGCAGGCTTATGCTTGAATACATTAGCATGGAATAATAGAATAGGACTTTGGTTCTATTTTGTTGGTTTCTAGGACCGAAGTAATGATTAATAGGGATAGTTGGGGGCATTAGTATTTAATTGTCAGAGGTGAAATTCTTAGATTTATGAAAGACTAACTTCTGCGAAAGCATTTGCCAAGGATG…	1	Eukaryota	Neocallimastigomycota	Neocallimastigomycetes	Neocallimastigales	Neocallimastigaceae	Neocallimastix	0	0	0	0	0	0	0	738	208	0	373	772	0	0	577	485	1727	0	1635	2074	1425	562	0	1298	0	1681	0	116	554	0	851	447	603	360	482	489	208	607	494	164
ASV8	8	GGGGGCCAGCAGCTGCGGTAATTCCAGCTCCAATAGCGTATATTAAAGTTGTTGCAGTTAAAAAGCTCGTAGTTGAATTTTGGACTTGACTGTACGATTCTGCATCCTGTAGTTATTGTACTGGTCTTGTCTTTCCTTCTAGCTAACCTTTATGCACTTCATTGTGTGTACTGGGGATCTAGGACTTTTACTTTGAAAAAATTAGAGTGTTTAAAGCAGGCTTATGCTTGAATACATTAGCATGGAATAATAGAATAGGACTTTGGTTCTATTTTGTTGGTTTCTAGGACCGAAGTAATGATTAATAGGGATAGTTGGGGGCATTAGTATTTAATTGTCAGAGGTGAAATTCTTAGATTTATGAAAGACTAACTTCTGCGAAAGCATTTGCCAAGGATG…	1	Eukaryota	Neocallimastigomycota	Neocallimastigomycetes	Neocallimastigales	Neocallimastigaceae	Neocallimastix	0	0	0	0	0	0	0	221	243	0	434	352	0	0	278	176	2356	0	2341	1930	1008	536	0	1730	0	2089	655	402	159	0	0	166	700	372	543	142	800	399	384	520
ASV9	9	TTGATCCAGCAGCTGCGGTAATTCCAGCTCCAATAGCGTATATTAAAGTTGTTGCAGTTAAAAAGCTCGTAGTTGAATTTTGGACTTGACTGTACGATTCTGCATCCTGTAGTTATTGTACTGGTCTTGTCTTTCCTTCTAGCTAACCTTTATGCACTTCATTGTGTGTACTGGGGATCTAGGACTTTTACTTTGAAAAAATTAGAGTGTTTAAAGCAGGCTTATGCTTGAATACATTAGCATGGAATAATAGAATAGGACTTTGGTTCTATTTTGTTGGTTTCTAGGACCGAAGTAATGATTAATAGGGATAGTTGGGGGCATTAGTATTTAATTGTCAGAGGTGAAATTCTTAGATTTATGAAAGACTAACTTCTGCGAAAGCATTTGCCAAGGATG…	1	Eukaryota	Neocallimastigomycota	Neocallimastigomycetes	Neocallimastigales	Neocallimastigaceae	NA	0	0	0	0	0	0	0	2850	3193	0	0	4405	0	0	4830	0	0	0	0	0	0	0	0	1484	0	0	0	0	0	0	0	817	0	0	0	3296	0	2885	0	0
ASV10	10	GTGATCCAGCACCTGCGGTAATTCCAGCTCCAATAGCGTATATTAAAGTTGTTGCAGTTAAAAAGCTCGTAGTTGAATTTTGGACTTGACTGTACGATTCTGCATCCTGTAGTTATTGTACTGGTCTTGTCTTTCCTTCTAGCTAACCTTTATGCACTTCATTGTGTGTACTGGGGATCTAGGACTTTTACTTTGAAAAAATTAGAGTGTTTAAAGCAGGCTTATGCTTGAATACATTAGCATGGAATAATAGAATAGGACTTTGGTTCTATTTTGTTGGTTTCTAGGACCGAAGTAATGATTAATAGGGATAGTTGGGGGCATTAGTATTTAATTGTCAGAGGTGAAATTCTTAGATTTATGAAAGACTAACTTCTGCGAAAGCATTTGCCAAGGATG…	1	Eukaryota	Neocallimastigomycota	Neocallimastigomycetes	Neocallimastigales	Neocallimastigaceae	NA	0	0	0	0	0	0	0	4841	4441	0	0	2440	0	0	0	0	0	0	4019	0	0	0	0	1612	0	0	0	0	0	0	0	2875	0	0	0	0	0	0	0	0
ASV12	12	TTGATCCAGCACCTGCGGTAATTCCAGCTCCAATAGCGTATATTAAAGTTGTTGCAGTTAAAAAGCTCGTAGTTGAATTTTGGACTTGACTGTACGATTCTGCATCCTGTAGTTATTGTACTGGTCTTGTCTTTCCTTCTAGCTAACCTTTATGCACTTCATTGTGTGTACTGGGGATCTAGGACTTTTACTTTGAAAAAATTAGAGTGTTTAAAGCAGGCTTATGCTTGAATACATTAGCATGGAATAATAGAATAGGACTTTGGTTCTATTTTGTTGGTTTCTAGGACCGAAGTAATGATTAATAGGGATAGTTGGGGGCATTAGTATTTAATTGTCAGAGGTGAAATTCTTAGATTTATGAAAGACTAACTTCTGCGAAAGCATTTGCCAAGGATG…	1	Eukaryota	Neocallimastigomycota	Neocallimastigomycetes	Neocallimastigales	Neocallimastigaceae	NA	0	0	0	0	0	0	0	0	0	0	0	0	0	0	0	0	0	0	0	0	0	3674	0	2574	0	0	0	0	0	0	0	228	3687	0	0	1382	0	0	0	0
ASV13	13	TTAATCCAGCACCTGCGGTAATTCCAGCTCCAATAGCGTATATTAAAGTTGTTGCAGTTAAAAAGCTCGTAGTTGAATTTTGGACTTGACTGTACGATTCTGCATCCTGTAGTTATTGTACTGGTCTTGTCTTTCCTTCTAGCTAACCTTTATGCACTTCATTGTGTGTACTGGGGATCTAGGACTTTTACTTTGAAAAAATTAGAGTGTTTAAAGCAGGCTTATGCTTGAATACATTAGCATGGAATAATAGAATAGGACTTTGGTTCTATTTTGTTGGTTTCTAGGACCGAAGTAATGATTAATAGGGATAGTTGGGGGCATTAGTATTTAATTGTCAGAGGTGAAATTCTTAGATTTATGAAAGACTAACTTCTGCGAAAGCATTTGCCAAGGATG…	1	Eukaryota	Neocallimastigomycota	Neocallimastigomycetes	Neocallimastigales	Neocallimastigaceae	NA	0	0	0	0	0	0	0	0	2314	0	0	0	0	0	2287	0	3030	0	0	0	856	0	0	2046	0	0	0	0	0	0	0	0	0	0	0	0	0	0	0	0
ASV14	14	GTGATCCAGCAGCTGCGGTAATTCCAGCTCCAATAGCGTATATTAAAGTTGTTGCAGTTAAAAAGCTCGTAGTTGAATTTTGGACTTGACTGTACGATTCTGCATCCTGTAGTTATTGTACTGGTCTTGTCTTTCCTTCTAGCTAACCTTTATGCACTTCATTGTGTGTACTGGGGATCTAGGACTTTTACTTTGAAAAAATTAGAGTGTTTAAAGCAGGCTTATGCTTGAATACATTAGCATGGAATAATAGAATAGGACTTTGGTTCTATTTTGTTGGTTTCTAGGACCGAAGTAATGATTAATAGGGATAGTTGGGGGCATTAGTATTTAATTGTCAGAGGTGAAATTCTTAGATTTATGAAAGACTAACTTCTGCGAAAGCATTTGCCAAGGATG…	1	Eukaryota	Neocallimastigomycota	Neocallimastigomycetes	Neocallimastigales	Neocallimastigaceae	NA	0	0	0	0	0	0	0	0	2496	0	0	0	0	0	0	0	0	0	3662	0	0	0	0	0	0	0	0	0	0	0	0	0	0	0	0	0	0	0	0	0
ASV15	15	TTGTACCAGCAGCTGCGGTAATTCCAGCTCCAATAGCGTATATTAAAGTTGTTGCAGTTAAAAAGCTCGTAGTTGAATTTTGGACTTGACTGTACGATTCTGCATCCTGTAGTTATTGTACTGGTCTTGTCTTTCCTTCTAGCTAACCTTTATGCACTTCATTGTGTGTACTGGGGATCTAGGACTTTTACTTTGAAAAAATTAGAGTGTTTAAAGCAGGCTTATGCTTGAATACATTAGCATGGAATAATAGAATAGGACTTTGGTTCTATTTTGTTGGTTTCTAGGACCGAAGTAATGATTAATAGGGATAGTTGGGGGCATTAGTATTTAATTGTCAGAGGTGAAATTCTTAGATTTATGAAAGACTAACTTCTGCGAAAGCATTTGCCAAGGATG…	1	Eukaryota	Neocallimastigomycota	Neocallimastigomycetes	Neocallimastigales	Neocallimastigaceae	NA	0	0	0	0	0	0	0	0	479	0	0	1433	0	0	3017	0	2023	0	0	2876	0	0	0	105	0	0	0	3586	0	0	0	3428	0	0	456	227	0	3499	0	0
ASV16	16	TTGTACCAGCACCTGCGGTAATTCCAGCTCCAATAGCGTATATTAAAGTTGTTGCAGTTAAAAAGCTCGTAGTTGAATTTTGGACTTGACTGTACGATTCTGCATCCTGTAGTTATTGTACTGGTCTTGTCTTTCCTTCTAGCTAACCTTTATGCACTTCATTGTGTGTACTGGGGATCTAGGACTTTTACTTTGAAAAAATTAGAGTGTTTAAAGCAGGCTTATGCTTGAATACATTAGCATGGAATAATAGAATAGGACTTTGGTTCTATTTTGTTGGTTTCTAGGACCGAAGTAATGATTAATAGGGATAGTTGGGGGCATTAGTATTTAATTGTCAGAGGTGAAATTCTTAGATTTATGAAAGACTAACTTCTGCGAAAGCATTTGCCAAGGATG…	1	Eukaryota	Neocallimastigomycota	Neocallimastigomycetes	Neocallimastigales	Neocallimastigaceae	NA	0	0	0	0	0	0	0	2004	0	0	0	2650	0	0	2621	0	0	0	2431	0	3198	0	0	173	0	2736	2473	0	0	0	0	0	0	0	0	401	0	0	0	0
ASV17	17	TGGGGCCAGCAGCCGCGGTAATTCCAGCTCCAATAGCGTATATTAAAGTTGTTGCAGTTAAAAAGCTCGTAGTTGAATTTTGGACTTGACTGTACGATTCTGCATCCTGTAGTTATTGTACTGGTCTTGTCTTTCCTTCTAGCTAACCTTTATGCACTTCATTGTGTGTACTGGGGATCTAGGACTTTTACTTTGAAAAAATTAGAGTGTTTAAAGCAGGCTTATGCTTGAATACATTAGCATGGAATAATAGAATAGGACTTTGGTTCTATTTTGTTGGTTTCTAGGACCGAAGTAATGATTAATAGGGATAGTTGGGGGCATTAGTATTTAATTGTCAGAGGTGAAATTCTTAGATTTATGAAAGACTAACTTCTGCGAAAGCATTTGCCAAGGATG…	1	Eukaryota	Neocallimastigomycota	Neocallimastigomycetes	Neocallimastigales	Neocallimastigaceae	NA	0	0	0	0	0	0	0	77	302	0	0	329	0	0	423	0	1183	0	1408	398	985	238	0	1942	0	1051	57	342	0	0	374	91	280	239	0	293	894	0	0	271
ASV18	18	TTCATCCAGCAGCTGCGGTAATTCCAGCTCCAATAGCGTATATTAAAGTTGTTGCAGTTAAAAAGCTCGTAGTTGAATTTTGGACTTGACTGTACGATTCTGCATCCTGTAGTTATTGTACTGGTCTTGTCTTTCCTTCTAGCTAACCTTTATGCACTTCATTGTGTGTACTGGGGATCTAGGACTTTTACTTTGAAAAAATTAGAGTGTTTAAAGCAGGCTTATGCTTGAATACATTAGCATGGAATAATAGAATAGGACTTTGGTTCTATTTTGTTGGTTTCTAGGACCGAAGTAATGATTAATAGGGATAGTTGGGGGCATTAGTATTTAATTGTCAGAGGTGAAATTCTTAGATTTATGAAAGACTAACTTCTGCGAAAGCATTTGCCAAGGATG…	1	Eukaryota	Neocallimastigomycota	Neocallimastigomycetes	Neocallimastigales	Neocallimastigaceae	NA	0	0	0	0	0	0	0	0	0	0	0	0	0	0	0	0	0	0	0	0	0	0	0	2744	0	0	0	0	0	0	0	0	0	0	0	0	0	0	0	0
ASV21	21	GGGGGCCAGCACCTGCGGTAATTCCAGCTCCAATAGCGTATATTAAAGTTGTTGCAGTTAAAAAGCTCGTAGTTGAATTTTGGACTTGACTGTACGATTCTGCATCCTGTAGTTATTGTACTGGTCTTGTCTTTCCTTCTAGCTAACCTTTATGCACTTCATTGTGTGTACTGGGGATCTAGGACTTTTACTTTGAAAAAATTAGAGTGTTTAAAGCAGGCTTATGCTTGAATACATTAGCATGGAATAATAGAATAGGACTTTGGTTCTATTTTGTTGGTTTCTAGGACCGAAGTAATGATTAATAGGGATAGTTGGGGGCATTAGTATTTAATTGTCAGAGGTGAAATTCTTAGATTTATGAAAGACTAACTTCTGCGAAAGCATTTGCCAAGGATG…	1	Eukaryota	Neocallimastigomycota	Neocallimastigomycetes	Neocallimastigales	Neocallimastigaceae	Neocallimastix	0	0	0	0	0	0	0	511	116	0	0	247	0	3230	351	146	423	0	411	645	431	122	0	711	0	651	452	0	447	0	680	96	227	425	109	340	0	481	478	242
ASV22	22	TTGATCCAGCAGCCGCGGTAATTCCAGCTCCAATAGCGTATATTAAAGTTGTTGCAGTTAAAAAGCTCGTAGTTGAATTTTGGACTTGACTGTACGATTCTGCATCCTGTAGTTATTGTACTGGTCTTGTCTTTCCTTCTAGCTAACCTTTATGCACTTCATTGTGTGTACTGGGGATCTAGGACTTTTACTTTGAAAAAATTAGAGTGTTTAAAGCAGGCTTATGCTTGAATACATTAGCATGGAATAATAGAATAGGACTTTGGTTCTATTTTGTTGGTTTCTAGGACCGAAGTAATGATTAATAGGGATAGTTGGGGGCATTAGTATTTAATTGTCAGAGGTGAAATTCTTAGATTTATGAAAGACTAACTTCTGCGAAAGCATTTGCCAAGGATG…	1	Eukaryota	Neocallimastigomycota	Neocallimastigomycetes	Neocallimastigales	Neocallimastigaceae	NA	0	0	0	0	0	0	0	0	3485	0	0	0	0	0	0	0	0	0	0	0	3530	0	0	1549	0	0	3177	0	0	0	0	0	0	0	0	0	0	0	0	0
ASV23	23	GGGGGCCAGCACCTGCGGTAATTCCAGCTCCAATAGCGTATATTAAAGTTGTTGCAGTTAAAAAGCTCGTAGTTGAATTTTGGACTTGACTGTACGATTCTGCATCCTGTAGTTATTGTACTGGTCTTGTCTTTCCTTCTAGCTAACCTTTATGCACTTCATTGTGTGTACTGGGGATCTAGGACTTTTACTTTGAAAAAATTAGAGTGTTTAAAGCAGGCTTATGCTTGAATACATTAGCATGGAATAATAGAATAGGACTTTGGTTCTATTTTGTTGGTTTCTAGGACCGAAGTAATGATTAATAGGGATAGTTGGGGGCATTAGTATTTAATTGTCAGAGGTGAAATTCTTAGATTTATGAAAGACTAACTTCTGCGAAAGCATTTGCCAAGGATG…	1	Eukaryota	Neocallimastigomycota	Neocallimastigomycetes	Neocallimastigales	Neocallimastigaceae	Neocallimastix	0	0	0	0	0	0	0	139	146	0	127	187	0	0	123	433	596	0	662	754	781	393	0	962	0	423	265	430	0	0	239	139	398	152	109	214	583	371	434	367
ASV24	24	GGGGGCCAGCACCCGCGGTAATTCCAGCTCCAATAGCGTATATTAAAGTTGTTGCAGTTAAAAAGCTCGTAGTTGAATTTTGGACTTGACTGTACGATTCTGCATCCTGTAGTTATTGTACTGGTCTTGTCTTTCCTTCTAGCTAACCTTTATGCACTTCATTGTGTGTACTGGGGATCTAGGACTTTTACTTTGAAAAAATTAGAGTGTTTAAAGCAGGCTTATGCTTGAATACATTAGCATGGAATAATAGAATAGGACTTTGGTTCTATTTTGTTGGTTTCTAGGACCGAAGTAATGATTAATAGGGATAGTTGGGGGCATTAGTATTTAATTGTCAGAGGTGAAATTCTTAGATTTATGAAAGACTAACTTCTGCGAAAGCATTTGCCAAGGATG…	1	Eukaryota	Neocallimastigomycota	Neocallimastigomycetes	Neocallimastigales	Neocallimastigaceae	Neocallimastix	0	0	0	0	0	0	0	274	477	0	1181	465	0	0	220	467	546	0	558	573	599	384	0	904	0	406	0	0	0	0	0	0	520	0	547	207	1032	137	328	0
ASV25	25	GGGGGCCAGCACCCGCGGTAATTCCAGCTCCAATAGCGTATATTAAAGTTGTTGCAGTTAAAAAGCTCGTAGTTGAATTTTGGACTTGACTGTACGATTCTGCATCCTGTAGTTATTGTACTGGTCTTGTCTTTCCTTCTAGCTAACCTTTATGCACTTCATTGTGTGTACTGGGGATCTAGGACTTTTACTTTGAAAAAATTAGAGTGTTTAAAGCAGGCTTATGCTTGAATACATTAGCATGGAATAATAGAATAGGACTTTGGTTCTATTTTGTTGGTTTCTAGGACCGAAGTAATGATTAATAGGGATAGTTGGGGGCATTAGTATTTAATTGTCAGAGGTGAAATTCTTAGATTTATGAAAGACTAACTTCTGCGAAAGCATTTGCCAAGGATG…	1	Eukaryota	Neocallimastigomycota	Neocallimastigomycetes	Neocallimastigales	Neocallimastigaceae	Neocallimastix	0	0	0	0	0	0	0	365	140	0	0	162	0	0	553	0	748	0	834	592	578	213	0	1198	0	553	597	615	0	0	287	475	0	373	227	394	0	0	0	622
ASV26	26	GTGATCCAGCAGCCGCGGTAATTCCAGCTCCAATAGCGTATATTAAAGTTGTTGCAGTTAAAAAGCTCGTAGTTGAATTTTGGACTTGACTGTACGATTCTGCATCCTGTAGTTATTGTACTGGTCTTGTCTTTCCTTCTAGCTAACCTTTATGCACTTCATTGTGTGTACTGGGGATCTAGGACTTTTACTTTGAAAAAATTAGAGTGTTTAAAGCAGGCTTATGCTTGAATACATTAGCATGGAATAATAGAATAGGACTTTGGTTCTATTTTGTTGGTTTCTAGGACCGAAGTAATGATTAATAGGGATAGTTGGGGGCATTAGTATTTAATTGTCAGAGGTGAAATTCTTAGATTTATGAAAGACTAACTTCTGCGAAAGCATTTGCCAAGGATG…	1	Eukaryota	Neocallimastigomycota	Neocallimastigomycetes	Neocallimastigales	Neocallimastigaceae	NA	0	0	0	0	0	0	0	0	0	0	0	0	0	0	4612	0	0	0	0	0	0	0	0	1255	0	0	0	0	0	0	0	0	0	0	0	3091	0	0	0	0
ASV29	29	GGGGGCCAGCACCTGCGGTAATTCCAGCTCCAATAGCGTATATTAAAGTTGTTGCAGTTAAAAAGCTCGTAGTTGAATTTTGGACTTGACTGTACGATTCTGCATCCTGTAGTTATTGTACTGGTCTTGTCTTTCCTTCTAGCTAACCTTTATGCACTTCATTGTGTGTACTGGGGATCTAGGACTTTTACTTTGAAAAAATTAGAGTGTTTAAAGCAGGCTTATGCTTGAATACATTAGCATGGAATAATAGAATAGGACTTTGGTTCTATTTTGTTGGTTTCTAGGACCGAAGTAATGATTAATAGGGATAGTTGGGGGCATTAGTATTTAATTGTCAGAGGTGAAATTCTTAGATTTATGAAAGACTAACTTCTGCGAAAGCATTTGCCAAGGATG…	1	Eukaryota	Neocallimastigomycota	Neocallimastigomycetes	Neocallimastigales	Neocallimastigaceae	Neocallimastix	0	0	0	0	0	0	0	657	343	0	765	332	0	0	535	0	457	0	409	413	1210	0	0	513	0	488	995	291	0	0	0	181	239	480	305	414	0	557	0	0
ASV30	30	GGGGGCCAGCACCTGCGGTAATTCCAGCTCCAATAGCGTATATTAAAGTTGTTGCAGTTAAAAAGCTCGTAGTTGAATTTTGGACTTGACTGTACGATTCTGCATCCTGTAGTTATTGTACTGGTCTTGTCTTTCCTTCTAGCTAACCTTTATGCACTTCATTGTGTGTACTGGGGATCTAGGACTTTTACTTTGAAAAAATTAGAGTGTTTAAAGCAGGCTTATGCTTGAATACATTAGCATGGAATAATAGAATAGGACTTTGGTTCTATTTTGTTGGTTTCTAGGACCGAAGTAATGATTAATAGGGATAGTTGGGGGCATTAGTATTTAATTGTCAGAGGTGAAATTCTTAGATTTATGAAAGACTAACTTCTGCGAAAGCATTTGCCAAGGATG…	1	Eukaryota	Neocallimastigomycota	Neocallimastigomycetes	Neocallimastigales	Neocallimastigaceae	Neocallimastix	0	0	0	0	0	0	0	908	439	0	0	223	0	0	181	324	752	0	579	620	677	0	0	670	0	883	0	365	716	0	0	731	0	0	356	81	590	324	735	345
ASV31	31	GGCAGCCAGCAGCTGCGGTAATTCCAGCTCCAATAGCGTATATTAAAGTTGTTGCAGTTAAAAAGCTCGTAGTTGAATTTTGGACTTGACTGTACGATTCTGCATCCTGTAGTTATTGTACTGGTCTTGTCTTTCCTTCTAGCTAACCTTTATGCACTTCATTGTGTGTACTGGGGATCTAGGACTTTTACTTTGAAAAAATTAGAGTGTTTAAAGCAGGCTTATGCTTGAATACATTAGCATGGAATAATAGAATAGGACTTTGGTTCTATTTTGTTGGTTTCTAGGACCGAAGTAATGATTAATAGGGATAGTTGGGGGCATTAGTATTTAATTGTCAGAGGTGAAATTCTTAGATTTATGAAAGACTAACTTCTGCGAAAGCATTTGCCAAGGATG…	1	Eukaryota	Neocallimastigomycota	Neocallimastigomycetes	Neocallimastigales	Neocallimastigaceae	Neocallimastix	0	0	0	0	0	0	0	0	0	0	0	0	0	0	0	0	0	0	2161	0	0	0	0	2384	0	1803	0	0	0	0	0	0	0	0	0	0	0	0	0	0
ASV32	32	GGGGGCCAGCACCCGCGGTAATTCCAGCTCCAATAGCGTATATTAAAGTTGTTGCAGTTAAAAAGCTCGTAGTTGAATTTTGGACTTGACTGTACGATTCTGCATCCTGTAGTTATTGTACTGGTCTTGTCTTTCCTTCTAGCTAACCTTTATGCACTTCATTGTGTGTACTGGGGATCTAGGACTTTTACTTTGAAAAAATTAGAGTGTTTAAAGCAGGCTTATGCTTGAATACATTAGCATGGAATAATAGAATAGGACTTTGGTTCTATTTTGTTGGTTTCTAGGACCGAAGTAATGATTAATAGGGATAGTTGGGGGCATTAGTATTTAATTGTCAGAGGTGAAATTCTTAGATTTATGAAAGACTAACTTCTGCGAAAGCATTTGCCAAGGATG…	1	Eukaryota	Neocallimastigomycota	Neocallimastigomycetes	Neocallimastigales	Neocallimastigaceae	Neocallimastix	0	0	0	0	0	0	0	0	575	0	0	198	0	0	678	0	402	0	511	529	950	0	0	532	0	438	0	79	0	0	0	0	0	0	544	298	0	0	0	0
ASV33	33	GTGGGCCAGCAGCCGCGGTAATTCCAGCTCCAATAGCGTATATTAAAGTTGTTGCAGTTAAAAAGCTCGTAGTTGAATTTTGGACTTGACTGTACGATTCTGCATCCTGTAGTTATTGTACTGGTCTTGTCTTTCCTTCTAGCTAACCTTTATGCACTTCATTGTGTGTACTGGGGATCTAGGACTTTTACTTTGAAAAAATTAGAGTGTTTAAAGCAGGCTTATGCTTGAATACATTAGCATGGAATAATAGAATAGGACTTTGGTTCTATTTTGTTGGTTTCTAGGACCGAAGTAATGATTAATAGGGATAGTTGGGGGCATTAGTATTTAATTGTCAGAGGTGAAATTCTTAGATTTATGAAAGACTAACTTCTGCGAAAGCATTTGCCAAGGATG…	1	Eukaryota	Neocallimastigomycota	Neocallimastigomycetes	Neocallimastigales	Neocallimastigaceae	Neocallimastix	0	0	0	0	0	0	0	0	113	0	0	639	0	0	109	492	632	0	650	836	517	503	0	1064	0	840	0	133	0	0	0	0	150	0	197	121	400	180	946	136
ASV34	34	ATGATCCAGCAGCTGCGGTAATTCCAGCTCCAATAGCGTATATTAAAGTTGTTGCAGTTAAAAAGCTCGTAGTTGAATTTTGGACTTGACTGTACGATTCTGCATCCTGTAGTTATTGTACTGGTCTTGTCTTTCCTTCTAGCTAACCTTTATGCACTTCATTGTGTGTACTGGGGATCTAGGACTTTTACTTTGAAAAAATTAGAGTGTTTAAAGCAGGCTTATGCTTGAATACATTAGCATGGAATAATAGAATAGGACTTTGGTTCTATTTTGTTGGTTTCTAGGACCGAAGTAATGATTAATAGGGATAGTTGGGGGCATTAGTATTTAATTGTCAGAGGTGAAATTCTTAGATTTATGAAAGACTAACTTCTGCGAAAGCATTTGCCAAGGATG…	1	Eukaryota	Neocallimastigomycota	Neocallimastigomycetes	Neocallimastigales	Neocallimastigaceae	Neocallimastix	0	0	0	0	0	0	0	0	0	0	0	0	0	0	0	0	0	0	0	0	0	1120	0	2191	0	0	0	0	0	0	0	0	2782	0	0	0	0	0	0	0
ASV35	35	TTGTACCAGCAGCTGCGGTAATTCCAGCTCCAATAGCGTATATTAAAGTTGTTGCAGTTAAAAAGCTCGTAGTTGAATTTTGGACTTGACTGTACGATTCTGCATCCTGTAGTTATTGTACTGGTCTTGTCTTTCCTTCTAGCTAACCTTTATGCACTTCATTGTGTGTACTGGGGATCTAGGACTTTTACTTTGAAAAAATTAGAGTGTTTAAAGCAGGCTTATGCTTGAATACATTAGCATGGAATAATAGAATAGGACTTTGGTTCTATTTTGTTGGTTTCTAGGACCGAAGTAATGATTAATAGGGATAGTTGGGGGCATTAGTATTTAATTGTCAGAGGTGAAATTCTTAGATTTATGAAAGACTAACTTCTGCGAAAGCATTTGCCAAGGATG…	1	Eukaryota	Neocallimastigomycota	Neocallimastigomycetes	Neocallimastigales	Neocallimastigaceae	Neocallimastix	0	0	0	0	0	0	0	0	544	0	0	2043	0	0	0	0	0	0	2574	0	0	0	0	124	0	0	0	0	0	0	0	0	0	3485	0	0	0	0	1847	0
ASV36	36	TTGATCCAGCACCCGCGGTAATTCCAGCTCCAATAGCGTATATTAAAGTTGTTGCAGTTAAAAAGCTCGTAGTTGAATTTTGGACTTGACTGTACGATTCTGCATCCTGTAGTTATTGTACTGGTCTTGTCTTTCCTTCTAGCTAACCTTTATGCACTTCATTGTGTGTACTGGGGATCTAGGACTTTTACTTTGAAAAAATTAGAGTGTTTAAAGCAGGCTTATGCTTGAATACATTAGCATGGAATAATAGAATAGGACTTTGGTTCTATTTTGTTGGTTTCTAGGACCGAAGTAATGATTAATAGGGATAGTTGGGGGCATTAGTATTTAATTGTCAGAGGTGAAATTCTTAGATTTATGAAAGACTAACTTCTGCGAAAGCATTTGCCAAGGATG…	1	Eukaryota	Neocallimastigomycota	Neocallimastigomycetes	Neocallimastigales	Neocallimastigaceae	Neocallimastix	0	0	0	0	0	4581	0	0	0	0	0	3305	0	0	0	0	0	0	2956	0	0	0	0	0	0	0	0	0	0	0	0	2943	0	0	0	0	0	0	2917	0
ASV37	37	TTCATCCAGCACCTGCGGTAATTCCAGCTCCAATAGCGTATATTAAAGTTGTTGCAGTTAAAAAGCTCGTAGTTGAATTTTGGACTTGACTGTACGATTCTGCATCCTGTAGTTATTGTACTGGTCTTGTCTTTCCTTCTAGCTAACCTTTATGCACTTCATTGTGTGTACTGGGGATCTAGGACTTTTACTTTGAAAAAATTAGAGTGTTTAAAGCAGGCTTATGCTTGAATACATTAGCATGGAATAATAGAATAGGACTTTGGTTCTATTTTGTTGGTTTCTAGGACCGAAGTAATGATTAATAGGGATAGTTGGGGGCATTAGTATTTAATTGTCAGAGGTGAAATTCTTAGATTTATGAAAGACTAACTTCTGCGAAAGCATTTGCCAAGGATG…	1	Eukaryota	Neocallimastigomycota	Neocallimastigomycetes	Neocallimastigales	Neocallimastigaceae	Neocallimastix	0	0	0	0	0	0	0	3477	2824	0	0	0	0	0	89	0	0	0	0	0	0	0	0	1747	0	0	0	0	0	0	0	0	0	0	0	0	0	0	0	0
ASV38	38	GGGGTCCAGCAGCCGCGGTAATTCCAGCTCCAATAGCGTATATTAAAGTTGTTGCAGTTAAAAAGCTCGTAGTTGAATTTTGGACTTGACTGTACGATTCTGCATCCTGTAGTTATTGTACTGGTCTTGTCTTTCCTTCTAGCTAACCTTTATGCACTTCATTGTGTGTACTGGGGATCTAGGACTTTTACTTTGAAAAAATTAGAGTGTTTAAAGCAGGCTTATGCTTGAATACATTAGCATGGAATAATAGAATAGGACTTTGGTTCTATTTTGTTGGTTTCTAGGACCGAAGTAATGATTAATAGGGATAGTTGGGGGCATTAGTATTTAATTGTCAGAGGTGAAATTCTTAGATTTATGAAAGACTAACTTCTGCGAAAGCATTTGCCAAGGATG…	1	Eukaryota	Neocallimastigomycota	Neocallimastigomycetes	Neocallimastigales	Neocallimastigaceae	NA	0	0	0	0	0	0	0	519	133	0	234	106	0	0	341	0	577	0	754	767	674	77	0	1029	0	479	0	193	0	0	369	541	295	387	0	165	0	97	0	0
ASV39	39	GTCATCCAGCACCTGCGGTAATTCCAGCTCCAATAGCGTATATTAAAGTTGTTGCAGTTAAAAAGCTCGTAGTTGAATTTTGGACTTGACTGTACGATTCTGCATCCTGTAGTTATTGTACTGGTCTTGTCTTTCCTTCTAGCTAACCTTTATGCACTTCATTGTGTGTACTGGGGATCTAGGACTTTTACTTTGAAAAAATTAGAGTGTTTAAAGCAGGCTTATGCTTGAATACATTAGCATGGAATAATAGAATAGGACTTTGGTTCTATTTTGTTGGTTTCTAGGACCGAAGTAATGATTAATAGGGATAGTTGGGGGCATTAGTATTTAATTGTCAGAGGTGAAATTCTTAGATTTATGAAAGACTAACTTCTGCGAAAGCATTTGCCAAGGATG…	1	Eukaryota	Neocallimastigomycota	Neocallimastigomycetes	Neocallimastigales	Neocallimastigaceae	Neocallimastix	0	0	0	0	0	0	0	0	0	0	0	0	0	0	4861	0	0	0	0	0	0	0	0	0	0	0	0	0	0	0	0	0	0	0	0	0	0	0	0	0
ASV40	40	TTAATCCAGCAGCTGCGGTAATTCCAGCTCCAATAGCGTATATTAAAGTTGTTGCAGTTAAAAAGCTCGTAGTTGAATTTTGGACTTGACTGTACGATTCTGCATCCTGTAGTTATTGTACTGGTCTTGTCTTTCCTTCTAGCTAACCTTTATGCACTTCATTGTGTGTACTGGGGATCTAGGACTTTTACTTTGAAAAAATTAGAGTGTTTAAAGCAGGCTTATGCTTGAATACATTAGCATGGAATAATAGAATAGGACTTTGGTTCTATTTTGTTGGTTTCTAGGACCGAAGTAATGATTAATAGGGATAGTTGGGGGCATTAGTATTTAATTGTCAGAGGTGAAATTCTTAGATTTATGAAAGACTAACTTCTGCGAAAGCATTTGCCAAGGATG…	1	Eukaryota	Neocallimastigomycota	Neocallimastigomycetes	Neocallimastigales	Neocallimastigaceae	Neocallimastix	0	0	0	0	0	0	0	0	130	0	0	0	0	0	0	0	0	0	0	0	2809	0	0	1874	0	0	0	0	0	0	0	0	0	0	0	1932	0	0	0	0
ASV41	41	GGGGGCCAGCACCCGCGGTAATTCCAGCTCCAATAGCGTATATTAAAGTTGTTGCAGTTAAAAAGCTCGTAGTTGAATTTTGGACTTGACTGTACGATTCTGCATCCTGTAGTTATTGTACTGGTCTTGTCTTTCCTTCTAGCTAACCTTTATGCACTTCATTGTGTGTACTGGGGATCTAGGACTTTTACTTTGAAAAAATTAGAGTGTTTAAAGCAGGCTTATGCTTGAATACATTAGCATGGAATAATAGAATAGGACTTTGGTTCTATTTTGTTGGTTTCTAGGACCGAAGTAATGATTAATAGGGATAGTTGGGGGCATTAGTATTTAATTGTCAGAGGTGAAATTCTTAGATTTATGAAAGACTAACTTCTGCGAAAGCATTTGCCAAGGATG…	1	Eukaryota	Neocallimastigomycota	Neocallimastigomycetes	Neocallimastigales	Neocallimastigaceae	Neocallimastix	0	0	0	0	0	0	0	0	255	0	0	453	0	0	0	0	610	0	559	461	1146	372	0	396	0	508	0	268	0	0	0	0	755	0	0	201	0	541	0	0
ASV46	46	GGGGTCCAGCAGCCGCGGTAATTCCAGCTCCAATAGCGTATATTAAAGTTGTTGCAGTTAAAAAGCTCGTAGTTGAATTTTGGACTTGACTGTACGATTCTGCATCCTGTAGTTATTGTACTGGTCTTGTCTTTCCTTCTAGCTAACCTTTATGCACTTCATTGTGTGTACTGGGGATCTAGGACTTTTACTTTGAAAAAATTAGAGTGTTTAAAGCAGGCTTATGCTTGAATACATTAGCATGGAATAATAGAATAGGACTTTGGTTCTATTTTGTTGGTTTCTAGGACCGAAGTAATGATTAATAGGGATAGTTGGGGGCATTAGTATTTAATTGTCAGAGGTGAAATTCTTAGATTTATGAAAGACTAACTTCTGCGAAAGCATTTGCCAAGGATG…	1	Eukaryota	Neocallimastigomycota	Neocallimastigomycetes	Neocallimastigales	Neocallimastigaceae	Neocallimastix	0	0	0	0	0	0	0	389	443	0	0	541	0	0	248	398	718	0	397	498	386	445	0	739	0	511	901	0	0	0	0	0	527	0	171	159	0	339	272	196
ASV47	47	GGGGTCCAGCAGCTGCGGTAATTCCAGCTCCAATAGCGTATATTAAAGTTGTTGCAGTTAAAAAGCTCGTAGTTGAATTTTGGACTTGACTGTACGATTCTGCATCCTGTAGTTATTGTACTGGTCTTGTCTTTCCTTCTAGCTAACCTTTATGCACTTCATTGTGTGTACTGGGGATCTAGGACTTTTACTTTGAAAAAATTAGAGTGTTTAAAGCAGGCTTATGCTTGAATACATTAGCATGGAATAATAGAATAGGACTTTGGTTCTATTTTGTTGGTTTCTAGGACCGAAGTAATGATTAATAGGGATAGTTGGGGGCATTAGTATTTAATTGTCAGAGGTGAAATTCTTAGATTTATGAAAGACTAACTTCTGCGAAAGCATTTGCCAAGGATG…	1	Eukaryota	Neocallimastigomycota	Neocallimastigomycetes	Neocallimastigales	Neocallimastigaceae	Neocallimastix	0	0	0	0	0	0	0	96	146	0	0	278	0	0	362	85	515	0	386	831	727	180	0	384	0	265	0	385	494	0	627	442	0	248	126	357	0	146	222	105
ASV48	48	GTGGGCCAGCAGCCGCGGTAATTCCAGCTCCAATAGCGTATATTAAAGTTGTTGCAGTTAAAAAGCTCGTAGTTGAATTTTGGACTTGACTGTACGATTCTGCATCCTGTAGTTATTGTACTGGTCTTGTCTTTCCTTCTAGCTAACCTTTATGCACTTCATTGTGTGTACTGGGGATCTAGGACTTTTACTTTGAAAAAATTAGAGTGTTTAAAGCAGGCTTATGCTTGAATACATTAGCATGGAATAATAGAATAGGACTTTGGTTCTATTTTGTTGGTTTCTAGGACCGAAGTAATGATTAATAGGGATAGTTGGGGGCATTAGTATTTAATTGTCAGAGGTGAAATTCTTAGATTTATGAAAGACTAACTTCTGCGAAAGCATTTGCCAAGGATG…	1	Eukaryota	Neocallimastigomycota	Neocallimastigomycetes	Neocallimastigales	Neocallimastigaceae	NA	0	0	0	0	0	0	0	557	188	0	0	154	0	0	0	0	708	0	638	906	804	0	0	642	0	763	0	0	337	0	0	0	0	0	165	73	0	384	0	111
ASV50	50	GTCATCCAGCAGCCGCGGTAATTCCAGCTCCAATAGCGTATATTAAAGTTGTTGCAGTTAAAAAGCTCGTAGTTGAATTTTGGACTTGACTGTACGATTCTGCATCCTGTAGTTATTGTACTGGTCTTGTCTTTCCTTCTAGCTAACCTTTATGCACTTCATTGTGTGTACTGGGGATCTAGGACTTTTACTTTGAAAAAATTAGAGTGTTTAAAGCAGGCTTATGCTTGAATACATTAGCATGGAATAATAGAATAGGACTTTGGTTCTATTTTGTTGGTTTCTAGGACCGAAGTAATGATTAATAGGGATAGTTGGGGGCATTAGTATTTAATTGTCAGAGGTGAAATTCTTAGATTTATGAAAGACTAACTTCTGCGAAAGCATTTGCCAAGGATG…	1	Eukaryota	Neocallimastigomycota	Neocallimastigomycetes	Neocallimastigales	Neocallimastigaceae	NA	0	0	0	0	0	0	0	0	0	0	0	0	0	0	0	0	0	0	0	0	0	0	0	0	0	0	4515	0	0	0	0	4078	0	0	0	0	0	0	0	0
ASV51	51	TTGTACCAGCAGCCGCGGTAATTCCAGCTCCAATAGCGTATATTAAAGTTGTTGCAGTTAAAAAGCTCGTAGTTGAATTTTGGACTTGACTGTACGATTCTGCATCCTGTAGTTATTGTACTGGTCTTGTCTTTCCTTCTAGCTAACCTTTATGCACTTCATTGTGTGTACTGGGGATCTAGGACTTTTACTTTGAAAAAATTAGAGTGTTTAAAGCAGGCTTATGCTTGAATACATTAGCATGGAATAATAGAATAGGACTTTGGTTCTATTTTGTTGGTTTCTAGGACCGAAGTAATGATTAATAGGGATAGTTGGGGGCATTAGTATTTAATTGTCAGAGGTGAAATTCTTAGATTTATGAAAGACTAACTTCTGCGAAAGCATTTGCCAAGGATG…	1	Eukaryota	Neocallimastigomycota	Neocallimastigomycetes	Neocallimastigales	Neocallimastigaceae	Neocallimastix	0	0	0	0	0	0	0	1562	684	0	0	0	0	0	0	4198	2291	0	0	0	0	0	0	64	0	0	0	0	821	0	0	0	0	0	0	364	0	0	0	0
ASV53	53	TGGGGCCAGCAGCTGCGGTAATTCCAGCTCCAATAGCGTATATTAAAGTTGTTGCAGTTAAAAAGCTCGTAGTTGAATTTTGGACTTGACTGTACGATTCTGCATCCTGTAGTTATTGTACTGGTCTTGTCTTTCCTTCTAGCTAACCTTTATGCACTTCATTGTGTGTACTGGGGATCTAGGACTTTTACTTTGAAAAAATTAGAGTGTTTAAAGCAGGCTTATGCTTGAATACATTAGCATGGAATAATAGAATAGGACTTTGGTTCTATTTTGTTGGTTTCTAGGACCGAAGTAATGATTAATAGGGATAGTTGGGGGCATTAGTATTTAATTGTCAGAGGTGAAATTCTTAGATTTATGAAAGACTAACTTCTGCGAAAGCATTTGCCAAGGATG…	1	Eukaryota	Neocallimastigomycota	Neocallimastigomycetes	Neocallimastigales	Neocallimastigaceae	Neocallimastix	0	0	0	0	0	0	0	462	227	0	0	222	0	0	111	0	269	0	843	954	413	142	0	699	0	793	0	179	0	0	0	487	0	0	221	342	0	184	0	0
ASV54	54	ATTGACCAGCAGCTGCGGTAATTCCAGCTCCAATAGCGTATATTAAAGTTGTTGCAGTTAAAAAGCTCGTAGTTGAATTTTGGACTTGACTGTACGATTCTGCATCCTGTAGTTATTGTACTGGTCTTGTCTTTCCTTCTAGCTAACCTTTATGCACTTCATTGTGTGTACTGGGGATCTAGGACTTTTACTTTGAAAAAATTAGAGTGTTTAAAGCAGGCTTATGCTTGAATACATTAGCATGGAATAATAGAATAGGACTTTGGTTCTATTTTGTTGGTTTCTAGGACCGAAGTAATGATTAATAGGGATAGTTGGGGGCATTAGTATTTAATTGTCAGAGGTGAAATTCTTAGATTTATGAAAGACTAACTTCTGCGAAAGCATTTGCCAAGGATG…	1	Eukaryota	Neocallimastigomycota	Neocallimastigomycetes	Neocallimastigales	Neocallimastigaceae	Neocallimastix	0	0	0	0	0	0	0	0	0	0	0	0	0	0	0	0	0	0	0	0	0	2847	0	0	0	0	3482	0	0	0	0	0	0	0	0	0	0	0	0	0
ASV55	55	GGCTGCCAGCAGCCGCGGTAATTCCAGCTCCAATAGCGTATATTAAAGTTGTTGCAGTTAAAAAGCTCGTAGTTGAATTTTGGACTTGACTGTACGATTCTGCATCCTGTAGTTATTGTACTGGTCTTGTCTTTCCTTCTAGCTAACCTTTATGCACTTCATTGTGTGTACTGGGGATCTAGGACTTTTACTTTGAAAAAATTAGAGTGTTTAAAGCAGGCTTATGCTTGAATACATTAGCATGGAATAATAGAATAGGACTTTGGTTCTATTTTGTTGGTTTCTAGGACCGAAGTAATGATTAATAGGGATAGTTGGGGGCATTAGTATTTAATTGTCAGAGGTGAAATTCTTAGATTTATGAAAGACTAACTTCTGCGAAAGCATTTGCCAAGGATG…	1	Eukaryota	Neocallimastigomycota	Neocallimastigomycetes	Neocallimastigales	Neocallimastigaceae	NA	0	0	0	0	0	0	0	0	0	0	0	0	0	0	0	0	2105	0	2495	0	0	0	0	2625	0	3407	0	0	0	0	0	0	0	0	0	0	0	0	0	0
ASV56	56	ATTGACCAGCACCTGCGGTAATTCCAGCTCCAATAGCGTATATTAAAGTTGTTGCAGTTAAAAAGCTCGTAGTTGAATTTTGGACTTGACTGTACGATTCTGCATCCTGTAGTTATTGTACTGGTCTTGTCTTTCCTTCTAGCTAACCTTTATGCACTTCATTGTGTGTACTGGGGATCTAGGACTTTTACTTTGAAAAAATTAGAGTGTTTAAAGCAGGCTTATGCTTGAATACATTAGCATGGAATAATAGAATAGGACTTTGGTTCTATTTTGTTGGTTTCTAGGACCGAAGTAATGATTAATAGGGATAGTTGGGGGCATTAGTATTTAATTGTCAGAGGTGAAATTCTTAGATTTATGAAAGACTAACTTCTGCGAAAGCATTTGCCAAGGATG…	1	Eukaryota	Neocallimastigomycota	Neocallimastigomycetes	Neocallimastigales	Neocallimastigaceae	Neocallimastix	0	0	0	0	0	0	0	0	0	0	0	2030	0	0	0	0	0	0	0	0	0	0	0	838	0	0	0	0	0	0	0	1240	0	0	0	2318	0	0	0	0
ASV57	57	GGGGTCCAGCAGCCGCGGTAATTCCAGCTCCAATAGCGTATATTAAAGTTGTTGCAGTTAAAAAGCTCGTAGTTGAATTTTGGACTTGACTGTACGATTCTGCATCCTGTAGTTATTGTACTGGTCTTGTCTTTCCTTCTAGCTAACCTTTATGCACTTCATTGTGTGTACTGGGGATCTAGGACTTTTACTTTGAAAAAATTAGAGTGTTTAAAGCAGGCTTATGCTTGAATACATTAGCATGGAATAATAGAATAGGACTTTGGTTCTATTTTGTTGGTTTCTAGGACCGAAGTAATGATTAATAGGGATAGTTGGGGGCATTAGTATTTAATTGTCAGAGGTGAAATTCTTAGATTTATGAAAGACTAACTTCTGCGAAAGCATTTGCCAAGGATG…	1	Eukaryota	Neocallimastigomycota	Neocallimastigomycetes	Neocallimastigales	Neocallimastigaceae	Neocallimastix	0	0	0	0	0	0	0	0	153	0	0	236	0	0	0	99	720	0	659	766	685	0	0	744	0	644	0	45	393	0	0	0	0	0	0	133	0	0	187	175
ASV58	58	ATCATCCAGCACCTGCGGTAATTCCAGCTCCAATAGCGTATATTAAAGTTGTTGCAGTTAAAAAGCTCGTAGTTGAATTTTGGACTTGACTGTACGATTCTGCATCCTGTAGTTATTGTACTGGTCTTGTCTTTCCTTCTAGCTAACCTTTATGCACTTCATTGTGTGTACTGGGGATCTAGGACTTTTACTTTGAAAAAATTAGAGTGTTTAAAGCAGGCTTATGCTTGAATACATTAGCATGGAATAATAGAATAGGACTTTGGTTCTATTTTGTTGGTTTCTAGGACCGAAGTAATGATTAATAGGGATAGTTGGGGGCATTAGTATTTAATTGTCAGAGGTGAAATTCTTAGATTTATGAAAGACTAACTTCTGCGAAAGCATTTGCCAAGGATG…	1	Eukaryota	Neocallimastigomycota	Neocallimastigomycetes	Neocallimastigales	Neocallimastigaceae	Neocallimastix	0	0	0	0	0	0	0	0	0	0	0	3121	0	0	0	0	0	0	0	0	0	0	0	272	0	0	0	0	0	0	0	2862	0	0	0	0	0	0	0	0
ASV60	60	TTGTACCAGCACCTGCGGTAATTCCAGCTCCAATAGCGTATATTAAAGTTGTTGCAGTTAAAAAGCTCGTAGTTGAATTTTGGACTTGACTGTACGATTCTGCATCCTGTAGTTATTGTACTGGTCTTGTCTTTCCTTCTAGCTAACCTTTATGCACTTCATTGTGTGTACTGGGGATCTAGGACTTTTACTTTGAAAAAATTAGAGTGTTTAAAGCAGGCTTATGCTTGAATACATTAGCATGGAATAATAGAATAGGACTTTGGTTCTATTTTGTTGGTTTCTAGGACCGAAGTAATGATTAATAGGGATAGTTGGGGGCATTAGTATTTAATTGTCAGAGGTGAAATTCTTAGATTTATGAAAGACTAACTTCTGCGAAAGCATTTGCCAAGGATG…	1	Eukaryota	Neocallimastigomycota	Neocallimastigomycetes	Neocallimastigales	Neocallimastigaceae	Neocallimastix	0	0	0	0	0	0	0	0	0	0	0	0	0	0	0	3320	2437	0	0	0	0	0	0	0	0	0	0	0	0	0	0	0	1227	3095	0	467	2744	2725	0	0
ASV61	61	GTCAGCCAGCAGCTGCGGTAATTCCAGCTCCAATAGCGTATATTAAAGTTGTTGCAGTTAAAAAGCTCGTAGTTGAATTTTGGACTTGACTGTACGATTCTGCATCCTGTAGTTATTGTACTGGTCTTGTCTTTCCTTCTAGCTAACCTTTATGCACTTCATTGTGTGTACTGGGGATCTAGGACTTTTACTTTGAAAAAATTAGAGTGTTTAAAGCAGGCTTATGCTTGAATACATTAGCATGGAATAATAGAATAGGACTTTGGTTCTATTTTGTTGGTTTCTAGGACCGAAGTAATGATTAATAGGGATAGTTGGGGGCATTAGTATTTAATTGTCAGAGGTGAAATTCTTAGATTTATGAAAGACTAACTTCTGCGAAAGCATTTGCCAAGGATG…	1	Eukaryota	Neocallimastigomycota	Neocallimastigomycetes	Neocallimastigales	Neocallimastigaceae	NA	0	0	0	0	0	0	0	0	0	0	0	0	0	0	0	0	0	0	0	0	0	0	0	0	0	0	0	0	0	0	0	0	0	0	0	0	0	0	0	0
ASV62	62	GGGGTCCAGCAGCTGCGGTAATTCCAGCTCCAATAGCGTATATTAAAGTTGTTGCAGTTAAAAAGCTCGTAGTTGAATTTTGGACTTGACTGTACGATTCTGCATCCTGTAGTTATTGTACTGGTCTTGTCTTTCCTTCTAGCTAACCTTTATGCACTTCATTGTGTGTACTGGGGATCTAGGACTTTTACTTTGAAAAAATTAGAGTGTTTAAAGCAGGCTTATGCTTGAATACATTAGCATGGAATAATAGAATAGGACTTTGGTTCTATTTTGTTGGTTTCTAGGACCGAAGTAATGATTAATAGGGATAGTTGGGGGCATTAGTATTTAATTGTCAGAGGTGAAATTCTTAGATTTATGAAAGACTAACTTCTGCGAAAGCATTTGCCAAGGATG…	1	Eukaryota	Neocallimastigomycota	Neocallimastigomycetes	Neocallimastigales	Neocallimastigaceae	Neocallimastix	0	0	0	0	0	0	0	62	267	0	453	125	0	0	331	0	216	0	371	534	193	0	0	376	0	363	0	40	314	0	303	302	0	225	424	152	0	495	0	0
ASV64	64	GGAGGCCAGCAGCCGCGGTAATTCCAGCTCCAATAGCGTATATTAAAGTTGTTGCAGTTAAAAAGCTCGTAGTTGAATTTTGGACTTGACTGTACGATTCTGCATCCTGTAGTTATTGTACTGGTCTTGTCTTTCCTTCTAGCTAACCTTTATGCACTTCATTGTGTGTACTGGGGATCTAGGACTTTTACTTTGAAAAAATTAGAGTGTTTAAAGCAGGCTTATGCTTGAATACATTAGCATGGAATAATAGAATAGGACTTTGGTTCTATTTTGTTGGTTTCTAGGACCGAAGTAATGATTAATAGGGATAGTTGGGGGCATTAGTATTTAATTGTCAGAGGTGAAATTCTTAGATTTATGAAAGACTAACTTCTGCGAAAGCATTTGCCAAGGATG…	1	Eukaryota	Neocallimastigomycota	Neocallimastigomycetes	Neocallimastigales	Neocallimastigaceae	NA	0	0	0	0	0	0	0	470	101	0	0	111	0	0	175	0	562	0	722	750	825	0	0	916	0	628	181	0	0	0	0	64	0	0	0	83	0	0	0	0
ASV66	66	TTGTACCAGCACCTGCGGTAATTCCAGCTCCAATAGCGTATATTAAAGTTGTTGCAGTTAAAAAGCTCGTAGTTGAATTTTGGACTTGACTGTACGATTCTGCATCCTGTAGTTATTGTACTGGTCTTGTCTTTCCTTCTAGCTAACCTTTATGCACTTCATTGTGTGTACTGGGGATCTAGGACTTTTACTTTGAAAAAATTAGAGTGTTTAAAGCAGGCTTATGCTTGAATACATTAGCATGGAATAATAGAATAGGACTTTGGTTCTATTTTGTTGGTTTCTAGGACCGAAGTAATGATTAATAGGGATAGTTGGGGGCATTAGTATTTAATTGTCAGAGGTGAAATTCTTAGATTTATGAAAGACTAACTTCTGCGAAAGCATTTGCCAAGGATG…	1	Eukaryota	Neocallimastigomycota	Neocallimastigomycetes	Neocallimastigales	Neocallimastigaceae	Neocallimastix	0	0	0	0	0	0	0	0	497	0	0	0	0	0	0	0	0	0	0	0	0	0	0	424	0	0	0	0	0	0	0	2758	0	0	0	0	1794	0	1903	0
ASV67	67	TTCAGCCAGCAGCTGCGGTAATTCCAGCTCCAATAGCGTATATTAAAGTTGTTGCAGTTAAAAAGCTCGTAGTTGAATTTTGGACTTGACTGTACGATTCTGCATCCTGTAGTTATTGTACTGGTCTTGTCTTTCCTTCTAGCTAACCTTTATGCACTTCATTGTGTGTACTGGGGATCTAGGACTTTTACTTTGAAAAAATTAGAGTGTTTAAAGCAGGCTTATGCTTGAATACATTAGCATGGAATAATAGAATAGGACTTTGGTTCTATTTTGTTGGTTTCTAGGACCGAAGTAATGATTAATAGGGATAGTTGGGGGCATTAGTATTTAATTGTCAGAGGTGAAATTCTTAGATTTATGAAAGACTAACTTCTGCGAAAGCATTTGCCAAGGATG…	1	Eukaryota	Neocallimastigomycota	Neocallimastigomycetes	Neocallimastigales	Neocallimastigaceae	Neocallimastix	0	0	0	0	0	0	0	3298	0	0	0	0	0	0	0	0	0	0	0	0	0	0	0	2842	0	0	0	0	0	0	0	0	0	0	0	0	0	0	0	0
ASV68	68	GGGGTCCAGCAGCCGCGGTAATTCCAGCTCCAATAGCGTATATTAAAGTTGTTGCAGTTAAAAAGCTCGTAGTTGAATTTTGGACTTGACTGTACGATTCTGCATCCTGTAGTTATTGTACTGGTCTTGTCTTTCCTTCTAGCTAACCTTTATGCACTTCATTGTGTGTACTGGGGATCTAGGACTTTTACTTTGAAAAAATTAGAGTGTTTAAAGCAGGCTTATGCTTGAATACATTAGCATGGAATAATAGAATAGGACTTTGGTTCTATTTTGTTGGTTTCTAGGACCGAAGTAATGATTAATAGGGATAGTTGGGGGCATTAGTATTTAATTGTCAGAGGTGAAATTCTTAGATTTATGAAAGACTAACTTCTGCGAAAGCATTTGCCAAGGATG…	1	Eukaryota	Neocallimastigomycota	Neocallimastigomycetes	Neocallimastigales	Neocallimastigaceae	Neocallimastix	0	0	0	0	0	0	0	342	0	0	0	216	0	0	185	0	419	0	678	712	790	0	0	664	0	455	0	326	0	0	0	169	0	0	0	170	0	0	0	0
ASV69	69	GGGGACCAGCAGCCGCGGTAATTCCAGCTCCAATAGCGTATATTAAAGTTGTTGCAGTTAAAAAGCTCGTAGTTGAATTTTGGACTTGACTGTACGATTCTGCATCCTGTAGTTATTGTACTGGTCTTGTCTTTCCTTCTAGCTAACCTTTATGCACTTCATTGTGTGTACTGGGGATCTAGGACTTTTACTTTGAAAAAATTAGAGTGTTTAAAGCAGGCTTATGCTTGAATACATTAGCATGGAATAATAGAATAGGACTTTGGTTCTATTTTGTTGGTTTCTAGGACCGAAGTAATGATTAATAGGGATAGTTGGGGGCATTAGTATTTAATTGTCAGAGGTGAAATTCTTAGATTTATGAAAGACTAACTTCTGCGAAAGCATTTGCCAAGGATG…	1	Eukaryota	Neocallimastigomycota	Neocallimastigomycetes	Neocallimastigales	Neocallimastigaceae	NA	0	0	0	0	0	0	0	152	81	0	0	127	0	0	285	0	628	0	689	519	597	0	0	847	0	583	243	0	0	0	0	131	0	0	0	258	0	0	0	0
ASV70	70	TTCATCCAGCACCTGCGGTAATTCCAGCTCCAATAGCGTATATTAAAGTTGTTGCAGTTAAAAAGCTCGTAGTTGAATTTTGGACTTGACTGTACGATTCTGCATCCTGTAGTTATTGTACTGGTCTTGTCTTTCCTTCTAGCTAACCTTTATGCACTTCATTGTGTGTACTGGGGATCTAGGACTTTTACTTTGAAAAAATTAGAGTGTTTAAAGCAGGCTTATGCTTGAATACATTAGCATGGAATAATAGAATAGGACTTTGGTTCTATTTTGTTGGTTTCTAGGACCGAAGTAATGATTAATAGGGATAGTTGGGGGCATTAGTATTTAATTGTCAGAGGTGAAATTCTTAGATTTATGAAAGACTAACTTCTGCGAAAGCATTTGCCAAGGATG…	1	Eukaryota	Neocallimastigomycota	Neocallimastigomycetes	Neocallimastigales	Neocallimastigaceae	Neocallimastix	0	0	0	0	0	0	0	0	0	0	0	0	0	0	0	0	0	0	2902	0	0	0	0	0	0	0	2291	0	0	0	0	0	0	0	0	0	0	0	0	0
ASV71	71	ATGATCCAGCACCTGCGGTAATTCCAGCTCCAATAGCGTATATTAAAGTTGTTGCAGTTAAAAAGCTCGTAGTTGAATTTTGGACTTGACTGTACGATTCTGCATCCTGTAGTTATTGTACTGGTCTTGTCTTTCCTTCTAGCTAACCTTTATGCACTTCATTGTGTGTACTGGGGATCTAGGACTTTTACTTTGAAAAAATTAGAGTGTTTAAAGCAGGCTTATGCTTGAATACATTAGCATGGAATAATAGAATAGGACTTTGGTTCTATTTTGTTGGTTTCTAGGACCGAAGTAATGATTAATAGGGATAGTTGGGGGCATTAGTATTTAATTGTCAGAGGTGAAATTCTTAGATTTATGAAAGACTAACTTCTGCGAAAGCATTTGCCAAGGATG…	1	Eukaryota	Neocallimastigomycota	Neocallimastigomycetes	Neocallimastigales	Neocallimastigaceae	NA	0	0	0	0	0	0	0	0	1636	0	2750	0	0	0	0	0	2800	0	0	0	0	0	0	0	0	0	0	0	0	0	0	0	0	0	0	0	0	0	0	0
ASV72	72	GGGTGCCAGCAGCCGCGGTAATTCCAGCTCCAATAGCGTATATTAAAGTTGTTGCAGTTAAAAAGCTCGTAGTTGAATTTTGGACTTGACTGTACGATTCTGCATCCTGTAGTTATTGTACTGGTCTTGTCTTTCCTTCTAGCTAACCTTTATGCACTTCATTGTGTGTACTGGGGATCTAGGACTTTTACTTTGAAAAAATTAGAGTGTTTAAAGCAGGCTTATGCTTGAATACATTAGCATGGAATAATAGAATAGGACTTTGGTTCTATTTTGTTGGTTTCTAGGACCGAAGTAATGATTAATAGGGATAGTTGGGGGCATTAGTATTTAATTGTCAGAGGTGAAATTCTTAGATTTATGAAAGACTAACTTCTGCGAAAGCATTTGCCAAGGATG…	1	Eukaryota	Neocallimastigomycota	Neocallimastigomycetes	Neocallimastigales	Neocallimastigaceae	NA	0	0	0	0	0	0	0	0	287	0	0	679	0	0	0	0	531	0	586	633	497	219	0	535	0	530	0	121	0	0	0	251	176	0	593	66	0	95	0	0
ASV74	74	TTCATCCAGCACCCGCGGTAATTCCAGCTCCAATAGCGTATATTAAAGTTGTTGCAGTTAAAAAGCTCGTAGTTGAATTTTGGACTTGACTGTACGATTCTGCATCCTGTAGTTATTGTACTGGTCTTGTCTTTCCTTCTAGCTAACCTTTATGCACTTCATTGTGTGTACTGGGGATCTAGGACTTTTACTTTGAAAAAATTAGAGTGTTTAAAGCAGGCTTATGCTTGAATACATTAGCATGGAATAATAGAATAGGACTTTGGTTCTATTTTGTTGGTTTCTAGGACCGAAGTAATGATTAATAGGGATAGTTGGGGGCATTAGTATTTAATTGTCAGAGGTGAAATTCTTAGATTTATGAAAGACTAACTTCTGCGAAAGCATTTGCCAAGGATG…	1	Eukaryota	Neocallimastigomycota	Neocallimastigomycetes	Neocallimastigales	Neocallimastigaceae	NA	0	0	0	0	0	0	0	0	0	0	0	0	0	0	0	0	0	0	0	0	0	0	0	0	0	0	0	0	0	0	0	0	0	0	0	0	0	0	0	0
ASV75	75	GATCACCAGCACCTGCGGTAATTCCAGCTCCAATAGCGTATATTAAAGTTGTTGCAGTTAAAAAGCTCGTAGTTGAATTTTGGACTTGACTGTACGATTCTGCATCCTGTAGTTATTGTACTGGTCTTGTCTTTCCTTCTAGCTAACCTTTATGCACTTCATTGTGTGTACTGGGGATCTAGGACTTTTACTTTGAAAAAATTAGAGTGTTTAAAGCAGGCTTATGCTTGAATACATTAGCATGGAATAATAGAATAGGACTTTGGTTCTATTTTGTTGGTTTCTAGGACCGAAGTAATGATTAATAGGGATAGTTGGGGGCATTAGTATTTAATTGTCAGAGGTGAAATTCTTAGATTTATGAAAGACTAACTTCTGCGAAAGCATTTGCCAAGGATG…	1	Eukaryota	Neocallimastigomycota	Neocallimastigomycetes	Neocallimastigales	Neocallimastigaceae	NA	0	0	0	0	0	0	0	3594	0	0	0	0	0	0	0	0	0	0	0	0	0	0	0	0	0	0	0	0	0	0	0	4409	0	0	0	0	0	0	0	0
ASV76	76	TGGGGCCAGCACCTGCGGTAATTCCAGCTCCAATAGCGTATATTAAAGTTGTTGCAGTTAAAAAGCTCGTAGTTGAATTTTGGACTTGACTGTACGATTCTGCATCCTGTAGTTATTGTACTGGTCTTGTCTTTCCTTCTAGCTAACCTTTATGCACTTCATTGTGTGTACTGGGGATCTAGGACTTTTACTTTGAAAAAATTAGAGTGTTTAAAGCAGGCTTATGCTTGAATACATTAGCATGGAATAATAGAATAGGACTTTGGTTCTATTTTGTTGGTTTCTAGGACCGAAGTAATGATTAATAGGGATAGTTGGGGGCATTAGTATTTAATTGTCAGAGGTGAAATTCTTAGATTTATGAAAGACTAACTTCTGCGAAAGCATTTGCCAAGGATG…	1	Eukaryota	Neocallimastigomycota	Neocallimastigomycetes	Neocallimastigales	Neocallimastigaceae	NA	0	0	0	0	1720	0	0	279	161	0	0	224	0	0	65	0	202	0	600	154	253	0	0	456	0	436	0	0	0	0	560	349	0	106	0	0	0	467	0	0
ASV77	77	GGGGTCCAGCAGCTGCGGTAATTCCAGCTCCAATAGCGTATATTAAAGTTGTTGCAGTTAAAAAGCTCGTAGTTGAATTTTGGACTTGACTGTACGATTCTGCATCCTGTAGTTATTGTACTGGTCTTGTCTTTCCTTCTAGCTAACCTTTATGCACTTCATTGTGTGTACTGGGGATCTAGGACTTTTACTTTGAAAAAATTAGAGTGTTTAAAGCAGGCTTATGCTTGAATACATTAGCATGGAATAATAGAATAGGACTTTGGTTCTATTTTGTTGGTTTCTAGGACCGAAGTAATGATTAATAGGGATAGTTGGGGGCATTAGTATTTAATTGTCAGAGGTGAAATTCTTAGATTTATGAAAGACTAACTTCTGCGAAAGCATTTGCCAAGGATG…	1	Eukaryota	Neocallimastigomycota	Neocallimastigomycetes	Neocallimastigales	Neocallimastigaceae	Neocallimastix	0	0	0	0	0	0	0	0	468	0	0	130	0	0	359	389	613	0	320	404	672	0	0	443	0	521	0	247	72	0	0	0	0	0	167	98	638	224	374	0
ASV78	78	GGGAGCCAGCAGCCGCGGTAATTCCAGCTCCAATAGCGTATATTAAAGTTGTTGCAGTTAAAAAGCTCGTAGTTGAATTTTGGACTTGACTGTACGATTCTGCATCCTGTAGTTATTGTACTGGTCTTGTCTTTCCTTCTAGCTAACCTTTATGCACTTCATTGTGTGTACTGGGGATCTAGGACTTTTACTTTGAAAAAATTAGAGTGTTTAAAGCAGGCTTATGCTTGAATACATTAGCATGGAATAATAGAATAGGACTTTGGTTCTATTTTGTTGGTTTCTAGGACCGAAGTAATGATTAATAGGGATAGTTGGGGGCATTAGTATTTAATTGTCAGAGGTGAAATTCTTAGATTTATGAAAGACTAACTTCTGCGAAAGCATTTGCCAAGGATG…	1	Eukaryota	Neocallimastigomycota	Neocallimastigomycetes	Neocallimastigales	Neocallimastigaceae	NA	0	0	0	0	0	0	0	64	69	0	0	90	0	0	81	0	610	0	671	577	415	0	0	944	0	517	89	0	0	0	0	271	0	0	0	114	0	0	0	0
ASV79	79	TTAATCCAGCAGCCGCGGTAATTCCAGCTCCAATAGCGTATATTAAAGTTGTTGCAGTTAAAAAGCTCGTAGTTGAATTTTGGACTTGACTGTACGATTCTGCATCCTGTAGTTATTGTACTGGTCTTGTCTTTCCTTCTAGCTAACCTTTATGCACTTCATTGTGTGTACTGGGGATCTAGGACTTTTACTTTGAAAAAATTAGAGTGTTTAAAGCAGGCTTATGCTTGAATACATTAGCATGGAATAATAGAATAGGACTTTGGTTCTATTTTGTTGGTTTCTAGGACCGAAGTAATGATTAATAGGGATAGTTGGGGGCATTAGTATTTAATTGTCAGAGGTGAAATTCTTAGATTTATGAAAGACTAACTTCTGCGAAAGCATTTGCCAAGGATG…	1	Eukaryota	Neocallimastigomycota	Neocallimastigomycetes	Neocallimastigales	Neocallimastigaceae	NA	0	0	0	0	0	0	0	0	0	0	0	0	0	0	2518	0	0	0	0	0	0	0	0	0	0	0	0	0	0	0	0	0	0	0	2154	0	0	0	0	0
ASV80	80	GGGGACCAGCAGCCGCGGTAATTCCAGCTCCAATAGCGTATATTAAAGTTGTTGCAGTTAAAAAGCTCGTAGTTGAATTTTGGACTTGACTGTACGATTCTGCATCCTGTAGTTATTGTACTGGTCTTGTCTTTCCTTCTAGCTAACCTTTATGCACTTCATTGTGTGTACTGGGGATCTAGGACTTTTACTTTGAAAAAATTAGAGTGTTTAAAGCAGGCTTATGCTTGAATACATTAGCATGGAATAATAGAATAGGACTTTGGTTCTATTTTGTTGGTTTCTAGGACCGAAGTAATGATTAATAGGGATAGTTGGGGGCATTAGTATTTAATTGTCAGAGGTGAAATTCTTAGATTTATGAAAGACTAACTTCTGCGAAAGCATTTGCCAAGGATG…	1	Eukaryota	Neocallimastigomycota	Neocallimastigomycetes	Neocallimastigales	Neocallimastigaceae	Neocallimastix	0	0	0	0	0	0	0	0	403	0	0	333	0	0	75	0	590	0	497	633	625	0	0	699	0	567	0	0	0	0	0	0	0	0	0	0	450	0	0	0
ASV81	81	TCAATCCAGCACCTGCGGTAATTCCAGCTCCAATAGCGTATATTAAAGTTGTTGCAGTTAAAAAGCTCGTAGTTGAATTTTGGACTTGACTGTACGATTCTGCATCCTGTAGTTATTGTACTGGTCTTGTCTTTCCTTCTAGCTAACCTTTATGCACTTCATTGTGTGTACTGGGGATCTAGGACTTTTACTTTGAAAAAATTAGAGTGTTTAAAGCAGGCTTATGCTTGAATACATTAGCATGGAATAATAGAATAGGACTTTGGTTCTATTTTGTTGGTTTCTAGGACCGAAGTAATGATTAATAGGGATAGTTGGGGGCATTAGTATTTAATTGTCAGAGGTGAAATTCTTAGATTTATGAAAGACTAACTTCTGCGAAAGCATTTGCCAAGGATG…	1	Eukaryota	Neocallimastigomycota	Neocallimastigomycetes	Neocallimastigales	Neocallimastigaceae	Neocallimastix	0	0	0	0	0	0	0	0	0	0	0	0	0	0	0	0	0	0	0	0	0	0	0	2889	0	0	3760	0	0	0	0	0	0	0	0	0	0	0	0	0
ASV82	82	TGCGGCCAGCAGCCGCGGTAATTCCAGCTCCAATAGCGTATATTAAAGTTGTTGCAGTTAAAAAGCTCGTAGTTGAATTTTGGACTTGACTGTACGATTCTGCATCCTGTAGTTATTGTACTGGTCTTGTCTTTCCTTCTAGCTAACCTTTATGCACTTCATTGTGTGTACTGGGGATCTAGGACTTTTACTTTGAAAAAATTAGAGTGTTTAAAGCAGGCTTATGCTTGAATACATTAGCATGGAATAATAGAATAGGACTTTGGTTCTATTTTGTTGGTTTCTAGGACCGAAGTAATGATTAATAGGGATAGTTGGGGGCATTAGTATTTAATTGTCAGAGGTGAAATTCTTAGATTTATGAAAGACTAACTTCTGCGAAAGCATTTGCCAAGGATG…	1	Eukaryota	Neocallimastigomycota	Neocallimastigomycetes	Neocallimastigales	Neocallimastigaceae	NA	0	0	0	0	0	0	0	0	0	0	0	0	0	0	0	0	2548	0	0	2781	0	0	0	913	0	0	0	0	0	0	0	0	0	0	0	0	0	0	0	0
ASV83	83	GGGGGCCAGCAGCCGCGGTAATTCCAGCTCCAATAGCGTATATTAAAGTTGTTGCAGTTAAAAAGCTCGTAGTTGAATTTTGGACTTGACTGTACGATTCTGCATCTTGTAGTTATTGTACTGGTCTTGTCTTTCCTTCTAGCTAACCTTTATGCACTTCATTGTGTGTACTGGGGATCTAGGACTTTTACTTTGAAAAAATTAGAGTGTTTAAAGCAGGCTTATGCTTGAATACATTAGCATGGAATAATAGAATAGGACTTTGGTTCTATTTTGTTGGTTTCTAGGACCGAAGTAATGATTAATAGGGATAGTTGGGGGCATTAGTATTTAATTGTCAGAGGTGAAATTCTTAGATTTATGAAAGACTAACTTCTGCGAAAGCATTTGCCAAGGATG…	1	Eukaryota	Neocallimastigomycota	Neocallimastigomycetes	Neocallimastigales	Neocallimastigaceae	NA	0	0	0	0	0	0	0	0	0	0	0	0	0	0	497	0	1399	0	1473	1145	1042	0	0	0	0	1317	0	281	0	0	0	190	0	407	0	0	0	0	0	0
ASV84	84	CATTGCCAGCAGCTGCGGTAATTCCAGCTCCAATAGCGTATATTAAAGTTGTTGCAGTTAAAAAGCTCGTAGTTGAATTTTGGACTTGACTGTACGATTCTGCATCCTGTAGTTATTGTACTGGTCTTGTCTTTCCTTCTAGCTAACCTTTATGCACTTCATTGTGTGTACTGGGGATCTAGGACTTTTACTTTGAAAAAATTAGAGTGTTTAAAGCAGGCTTATGCTTGAATACATTAGCATGGAATAATAGAATAGGACTTTGGTTCTATTTTGTTGGTTTCTAGGACCGAAGTAATGATTAATAGGGATAGTTGGGGGCATTAGTATTTAATTGTCAGAGGTGAAATTCTTAGATTTATGAAAGACTAACTTCTGCGAAAGCATTTGCCAAGGATG…	1	Eukaryota	Neocallimastigomycota	Neocallimastigomycetes	Neocallimastigales	Neocallimastigaceae	NA	0	0	0	0	0	0	0	0	4537	0	0	0	0	0	0	0	0	0	0	0	0	0	0	0	0	0	0	0	0	0	0	0	0	0	0	0	0	0	0	0
ASV85	85	TGGGGCCAGCACCCGCGGTAATTCCAGCTCCAATAGCGTATATTAAAGTTGTTGCAGTTAAAAAGCTCGTAGTTGAATTTTGGACTTGACTGTACGATTCTGCATCCTGTAGTTATTGTACTGGTCTTGTCTTTCCTTCTAGCTAACCTTTATGCACTTCATTGTGTGTACTGGGGATCTAGGACTTTTACTTTGAAAAAATTAGAGTGTTTAAAGCAGGCTTATGCTTGAATACATTAGCATGGAATAATAGAATAGGACTTTGGTTCTATTTTGTTGGTTTCTAGGACCGAAGTAATGATTAATAGGGATAGTTGGGGGCATTAGTATTTAATTGTCAGAGGTGAAATTCTTAGATTTATGAAAGACTAACTTCTGCGAAAGCATTTGCCAAGGATG…	1	Eukaryota	Neocallimastigomycota	Neocallimastigomycetes	Neocallimastigales	Neocallimastigaceae	Neocallimastix	0	0	0	0	0	0	0	0	97	0	0	146	0	0	0	0	640	0	669	779	392	0	0	469	0	221	0	0	0	0	0	423	0	536	0	371	0	0	0	338
ASV86	86	GGGGACCAGCAGCCGCGGTAATTCCAGCTCCAATAGCGTATATTAAAGTTGTTGCAGTTAAAAAGCTCGTAGTTGAATTTTGGACTTGACTGTACGATTCTGCATCCTGTAGTTATTGTACTGGTCTTGTCTTTCCTTCTAGCTAACCTTTATGCACTTCATTGTGTGTACTGGGGATCTAGGACTTTTACTTTGAAAAAATTAGAGTGTTTAAAGCAGGCTTATGCTTGAATACATTAGCATGGAATAATAGAATAGGACTTTGGTTCTATTTTGTTGGTTTCTAGGACCGAAGTAATGATTAATAGGGATAGTTGGGGGCATTAGTATTTAATTGTCAGAGGTGAAATTCTTAGATTTATGAAAGACTAACTTCTGCGAAAGCATTTGCCAAGGATG…	1	Eukaryota	Neocallimastigomycota	Neocallimastigomycetes	Neocallimastigales	Neocallimastigaceae	Neocallimastix	0	0	0	0	0	0	0	0	0	0	0	234	0	0	0	0	608	0	480	642	310	417	0	657	0	615	0	0	0	0	0	0	0	0	0	86	0	0	0	0
ASV87	87	CTGATCCAGCACCTGCGGTAATTCCAGCTCCAATAGCGTATATTAAAGTTGTTGCAGTTAAAAAGCTCGTAGTTGAATTTTGGACTTGACTGTACGATTCTGCATCCTGTAGTTATTGTACTGGTCTTGTCTTTCCTTCTAGCTAACCTTTATGCACTTCATTGTGTGTACTGGGGATCTAGGACTTTTACTTTGAAAAAATTAGAGTGTTTAAAGCAGGCTTATGCTTGAATACATTAGCATGGAATAATAGAATAGGACTTTGGTTCTATTTTGTTGGTTTCTAGGACCGAAGTAATGATTAATAGGGATAGTTGGGGGCATTAGTATTTAATTGTCAGAGGTGAAATTCTTAGATTTATGAAAGACTAACTTCTGCGAAAGCATTTGCCAAGGATG…	1	Eukaryota	Neocallimastigomycota	Neocallimastigomycetes	Neocallimastigales	Neocallimastigaceae	Neocallimastix	0	0	0	0	0	0	0	0	0	0	0	4200	0	0	0	0	0	0	0	0	0	0	0	0	0	0	0	0	0	0	0	0	0	0	0	0	0	0	0	0
ASV88	88	GTGGGCCAGCACCTGCGGTAATTCCAGCTCCAATAGCGTATATTAAAGTTGTTGCAGTTAAAAAGCTCGTAGTTGAATTTTGGACTTGACTGTACGATTCTGCATCCTGTAGTTATTGTACTGGTCTTGTCTTTCCTTCTAGCTAACCTTTATGCACTTCATTGTGTGTACTGGGGATCTAGGACTTTTACTTTGAAAAAATTAGAGTGTTTAAAGCAGGCTTATGCTTGAATACATTAGCATGGAATAATAGAATAGGACTTTGGTTCTATTTTGTTGGTTTCTAGGACCGAAGTAATGATTAATAGGGATAGTTGGGGGCATTAGTATTTAATTGTCAGAGGTGAAATTCTTAGATTTATGAAAGACTAACTTCTGCGAAAGCATTTGCCAAGGATG…	1	Eukaryota	Neocallimastigomycota	Neocallimastigomycetes	Neocallimastigales	Neocallimastigaceae	Neocallimastix	0	0	0	0	0	0	0	0	0	0	0	240	0	0	111	251	261	0	491	688	285	559	0	216	0	198	0	712	0	0	713	0	0	0	339	44	0	0	0	146
ASV89	89	TTGGGCCAGCAGCTGCGGTAATTCCAGCTCCAATAGCGTATATTAAAGTTGTTGCAGTTAAAAAGCTCGTAGTTGAATTTTGGACTTGACTGTACGATTCTGCATCCTGTAGTTATTGTACTGGTCTTGTCTTTCCTTCTAGCTAACCTTTATGCACTTCATTGTGTGTACTGGGGATCTAGGACTTTTACTTTGAAAAAATTAGAGTGTTTAAAGCAGGCTTATGCTTGAATACATTAGCATGGAATAATAGAATAGGACTTTGGTTCTATTTTGTTGGTTTCTAGGACCGAAGTAATGATTAATAGGGATAGTTGGGGGCATTAGTATTTAATTGTCAGAGGTGAAATTCTTAGATTTATGAAAGACTAACTTCTGCGAAAGCATTTGCCAAGGATG…	1	Eukaryota	Neocallimastigomycota	Neocallimastigomycetes	Neocallimastigales	Neocallimastigaceae	Neocallimastix	0	0	0	0	0	0	0	0	131	0	0	816	0	0	115	0	82	0	168	99	615	475	0	183	0	102	318	115	0	0	361	545	122	0	0	60	0	207	0	0
ASV90	90	GTGGGCCAGCACCCGCGGTAATTCCAGCTCCAATAGCGTATATTAAAGTTGTTGCAGTTAAAAAGCTCGTAGTTGAATTTTGGACTTGACTGTACGATTCTGCATCCTGTAGTTATTGTACTGGTCTTGTCTTTCCTTCTAGCTAACCTTTATGCACTTCATTGTGTGTACTGGGGATCTAGGACTTTTACTTTGAAAAAATTAGAGTGTTTAAAGCAGGCTTATGCTTGAATACATTAGCATGGAATAATAGAATAGGACTTTGGTTCTATTTTGTTGGTTTCTAGGACCGAAGTAATGATTAATAGGGATAGTTGGGGGCATTAGTATTTAATTGTCAGAGGTGAAATTCTTAGATTTATGAAAGACTAACTTCTGCGAAAGCATTTGCCAAGGATG…	1	Eukaryota	Neocallimastigomycota	Neocallimastigomycetes	Neocallimastigales	Neocallimastigaceae	Neocallimastix	0	0	0	0	0	0	0	100	239	0	530	599	0	0	190	152	539	0	520	354	149	180	0	343	0	246	0	0	652	0	0	0	274	0	0	149	0	0	0	0
ASV91	91	GGAGGCCAGCAGCCGCGGTAATTCCAGCTCCAATAGCGTATATTAAAGTTGTTGCAGTTAAAAAGCTCGTAGTTGAATTTTGGACTTGACTGTACGATTCTGCATCCTGTAGTTATTGTACTGGTCTTGTCTTTCCTTCTAGCTAACCTTTATGCACTTCATTGTGTGTACTGGGGATCTAGGACTTTTACTTTGAAAAAATTAGAGTGTTTAAAGCAGGCTTATGCTTGAATACATTAGCATGGAATAATAGAATAGGACTTTGGTTCTATTTTGTTGGTTTCTAGGACCGAAGTAATGATTAATAGGGATAGTTGGGGGCATTAGTATTTAATTGTCAGAGGTGAAATTCTTAGATTTATGAAAGACTAACTTCTGCGAAAGCATTTGCCAAGGATG…	1	Eukaryota	Neocallimastigomycota	Neocallimastigomycetes	Neocallimastigales	Neocallimastigaceae	NA	0	0	0	0	0	0	0	0	0	0	0	0	0	0	0	0	535	0	515	672	842	426	0	618	0	495	0	0	0	0	0	0	0	0	0	0	0	0	0	0
ASV93	93	TCGATCCAGCACCTGCGGTAATTCCAGCTCCAATAGCGTATATTAAAGTTGTTGCAGTTAAAAAGCTCGTAGTTGAATTTTGGACTTGACTGTACGATTCTGCATCCTGTAGTTATTGTACTGGTCTTGTCTTTCCTTCTAGCTAACCTTTATGCACTTCATTGTGTGTACTGGGGATCTAGGACTTTTACTTTGAAAAAATTAGAGTGTTTAAAGCAGGCTTATGCTTGAATACATTAGCATGGAATAATAGAATAGGACTTTGGTTCTATTTTGTTGGTTTCTAGGACCGAAGTAATGATTAATAGGGATAGTTGGGGGCATTAGTATTTAATTGTCAGAGGTGAAATTCTTAGATTTATGAAAGACTAACTTCTGCGAAAGCATTTGCCAAGGATG…	1	Eukaryota	Neocallimastigomycota	Neocallimastigomycetes	Neocallimastigales	Neocallimastigaceae	Neocallimastix	0	0	0	0	0	0	0	0	4853	0	0	0	0	0	0	0	0	0	0	0	0	0	0	0	0	0	0	0	0	0	0	0	0	0	0	0	0	0	0	0
ASV94	94	TCGATCCAGCAGCTGCGGTAATTCCAGCTCCAATAGCGTATATTAAAGTTGTTGCAGTTAAAAAGCTCGTAGTTGAATTTTGGACTTGACTGTACGATTCTGCATCCTGTAGTTATTGTACTGGTCTTGTCTTTCCTTCTAGCTAACCTTTATGCACTTCATTGTGTGTACTGGGGATCTAGGACTTTTACTTTGAAAAAATTAGAGTGTTTAAAGCAGGCTTATGCTTGAATACATTAGCATGGAATAATAGAATAGGACTTTGGTTCTATTTTGTTGGTTTCTAGGACCGAAGTAATGATTAATAGGGATAGTTGGGGGCATTAGTATTTAATTGTCAGAGGTGAAATTCTTAGATTTATGAAAGACTAACTTCTGCGAAAGCATTTGCCAAGGATG…	1	Eukaryota	Neocallimastigomycota	Neocallimastigomycetes	Neocallimastigales	Neocallimastigaceae	Neocallimastix	0	0	0	0	0	0	0	0	0	0	0	0	0	0	0	0	0	0	0	0	0	0	0	0	0	0	0	0	0	0	0	2123	0	0	0	0	0	0	0	0
ASV95	95	GGGAGCCAGCAGCCGCGGTAATTCCAGCTCCAATAGCGTATATTAAAGTTGTTGCAGTTAAAAAGCTCGTAGTTGAATTTTGGACTTGACTGTACGATTCTGCATCCTGTAGTTATTGTACTGGTCTTGTCTTTCCTTCTAGCTAACCTTTATGCACTTCATTGTGTGTACTGGGGATCTAGGACTTTTACTTTGAAAAAATTAGAGTGTTTAAAGCAGGCTTATGCTTGAATACATTAGCATGGAATAATAGAATAGGACTTTGGTTCTATTTTGTTGGTTTCTAGGACCGAAGTAATGATTAATAGGGATAGTTGGGGGCATTAGTATTTAATTGTCAGAGGTGAAATTCTTAGATTTATGAAAGACTAACTTCTGCGAAAGCATTTGCCAAGGATG…	1	Eukaryota	Neocallimastigomycota	Neocallimastigomycetes	Neocallimastigales	Neocallimastigaceae	Neocallimastix	0	0	0	0	0	0	0	0	393	0	0	256	0	0	0	277	566	0	478	443	452	0	0	753	0	433	0	0	0	0	0	0	0	0	184	0	0	0	0	0
ASV96	96	GTGTGCCAGCAGCTGCGGTAATTCCAGCTCCAATAGCGTATATTAAAGTTGTTGCAGTTAAAAAGCTCGTAGTTGAATTTTGGACTTGACTGTACGATTCTGCATCCTGTAGTTATTGTACTGGTCTTGTCTTTCCTTCTAGCTAACCTTTATGCACTTCATTGTGTGTACTGGGGATCTAGGACTTTTACTTTGAAAAAATTAGAGTGTTTAAAGCAGGCTTATGCTTGAATACATTAGCATGGAATAATAGAATAGGACTTTGGTTCTATTTTGTTGGTTTCTAGGACCGAAGTAATGATTAATAGGGATAGTTGGGGGCATTAGTATTTAATTGTCAGAGGTGAAATTCTTAGATTTATGAAAGACTAACTTCTGCGAAAGCATTTGCCAAGGATG…	1	Eukaryota	Neocallimastigomycota	Neocallimastigomycetes	Neocallimastigales	Neocallimastigaceae	Neocallimastix	0	0	0	0	2073	0	0	61	629	0	0	607	0	0	364	0	135	0	266	111	79	138	0	89	0	127	0	0	163	0	0	0	141	0	0	0	481	0	0	166
ASV97	97	ATGATCCAGCAGCCGCGGTAATTCCAGCTCCAATAGCGTATATTAAAGTTGTTGCAGTTAAAAAGCTCGTAGTTGAATTTTGGACTTGACTGTACGATTCTGCATCCTGTAGTTATTGTACTGGTCTTGTCTTTCCTTCTAGCTAACCTTTATGCACTTCATTGTGTGTACTGGGGATCTAGGACTTTTACTTTGAAAAAATTAGAGTGTTTAAAGCAGGCTTATGCTTGAATACATTAGCATGGAATAATAGAATAGGACTTTGGTTCTATTTTGTTGGTTTCTAGGACCGAAGTAATGATTAATAGGGATAGTTGGGGGCATTAGTATTTAATTGTCAGAGGTGAAATTCTTAGATTTATGAAAGACTAACTTCTGCGAAAGCATTTGCCAAGGATG…	1	Eukaryota	Neocallimastigomycota	Neocallimastigomycetes	Neocallimastigales	Neocallimastigaceae	NA	0	0	0	0	0	0	0	0	0	0	0	2964	0	0	0	0	0	0	2968	0	0	0	0	0	0	0	0	0	0	0	0	0	0	0	0	0	0	0	0	0
ASV98	98	TTCATCCAGCAGCCGCGGTAATTCCAGCTCCAATAGCGTATATTAAAGTTGTTGCAGTTAAAAAGCTCGTAGTTGAATTTTGGACTTGACTGTACGATTCTGCATCCTGTAGTTATTGTACTGGTCTTGTCTTTCCTTCTAGCTAACCTTTATGCACTTCATTGTGTGTACTGGGGATCTAGGACTTTTACTTTGAAAAAATTAGAGTGTTTAAAGCAGGCTTATGCTTGAATACATTAGCATGGAATAATAGAATAGGACTTTGGTTCTATTTTGTTGGTTTCTAGGACCGAAGTAATGATTAATAGGGATAGTTGGGGGCATTAGTATTTAATTGTCAGAGGTGAAATTCTTAGATTTATGAAAGACTAACTTCTGCGAAAGCATTTGCCAAGGATG…	1	Eukaryota	Neocallimastigomycota	Neocallimastigomycetes	Neocallimastigales	Neocallimastigaceae	NA	0	0	0	0	0	0	0	0	0	0	3783	0	0	0	0	0	0	0	0	0	0	0	0	0	0	0	0	0	0	0	0	0	0	0	0	0	0	0	0	0
ASV99	99	GGGGACCAGCAGCCGCGGTAATTCCAGCTCCAATAGCGTATATTAAAGTTGTTGCAGTTAAAAAGCTCGTAGTTGAATTTTGGACTTGACTGTACGATTCTGCATCCTGTAGTTATTGTACTGGTCTTGTCTTTCCTTCTAGCTAACCTTTATGCACTTCATTGTGTGTACTGGGGATCTAGGACTTTTACTTTGAAAAAATTAGAGTGTTTAAAGCAGGCTTATGCTTGAATACATTAGCATGGAATAATAGAATAGGACTTTGGTTCTATTTTGTTGGTTTCTAGGACCGAAGTAATGATTAATAGGGATAGTTGGGGGCATTAGTATTTAATTGTCAGAGGTGAAATTCTTAGATTTATGAAAGACTAACTTCTGCGAAAGCATTTGCCAAGGATG…	1	Eukaryota	Neocallimastigomycota	Neocallimastigomycetes	Neocallimastigales	Neocallimastigaceae	Neocallimastix	0	0	0	0	0	0	0	0	0	0	0	0	0	0	0	0	778	0	796	921	623	0	0	531	0	664	0	0	0	0	0	0	0	0	0	0	0	0	0	0
ASV100	100	GTCATCCAGCAGCTGCGGTAATTCCAGCTCCAATAGCGTATATTAAAGTTGTTGCAGTTAAAAAGCTCGTAGTTGAATTTTGGACTTGACTGTACGATTCTGCATCCTGTAGTTATTGTACTGGTCTTGTCTTTCCTTCTAGCTAACCTTTATGCACTTCATTGTGTGTACTGGGGATCTAGGACTTTTACTTTGAAAAAATTAGAGTGTTTAAAGCAGGCTTATGCTTGAATACATTAGCATGGAATAATAGAATAGGACTTTGGTTCTATTTTGTTGGTTTCTAGGACCGAAGTAATGATTAATAGGGATAGTTGGGGGCATTAGTATTTAATTGTCAGAGGTGAAATTCTTAGATTTATGAAAGACTAACTTCTGCGAAAGCATTTGCCAAGGATG…	1	Eukaryota	Neocallimastigomycota	Neocallimastigomycetes	Neocallimastigales	Neocallimastigaceae	Neocallimastix	0	0	0	0	0	0	0	0	0	0	0	0	0	0	0	0	0	0	0	0	0	0	0	0	0	0	4598	0	0	0	0	0	0	0	0	0	0	0	0	0
ASV102	102	TGCGGCCAGCAGCCGCGGTAATTCCAGCTCCAATAGCGTATATTAAAGTTGTTGCAGTTAAAAAGCTCGTAGTTGAATTTTGGACTTGACTGTACGATTCTGCATCCTGTAGTTATTGTACTGGTCTTGTCTTTCCTTCTAGCTAACCTTTATGCACTTCATTGTGTGTACTGGGGATCTAGGACTTTTACTTTGAAAAAATTAGAGTGTTTAAAGCAGGCTTATGCTTGAATACATTAGCATGGAATAATAGAATAGGACTTTGGTTCTATTTTGTTGGTTTCTAGGACCGAAGTAATGATTAATAGGGATAGTTGGGGGCATTAGTATTTAATTGTCAGAGGTGAAATTCTTAGATTTATGAAAGACTAACTTCTGCGAAAGCATTTGCCAAGGATG…	1	Eukaryota	Neocallimastigomycota	Neocallimastigomycetes	Neocallimastigales	Neocallimastigaceae	Neocallimastix	0	0	0	0	0	0	0	0	0	0	0	0	0	0	0	0	0	0	2618	0	0	0	0	1862	0	0	0	0	0	0	0	0	0	0	0	0	0	0	0	0
ASV103	103	GTGGGCCAGCACCCGCGGTAATTCCAGCTCCAATAGCGTATATTAAAGTTGTTGCAGTTAAAAAGCTCGTAGTTGAATTTTGGACTTGACTGTACGATTCTGCATCCTGTAGTTATTGTACTGGTCTTGTCTTTCCTTCTAGCTAACCTTTATGCACTTCATTGTGTGTACTGGGGATCTAGGACTTTTACTTTGAAAAAATTAGAGTGTTTAAAGCAGGCTTATGCTTGAATACATTAGCATGGAATAATAGAATAGGACTTTGGTTCTATTTTGTTGGTTTCTAGGACCGAAGTAATGATTAATAGGGATAGTTGGGGGCATTAGTATTTAATTGTCAGAGGTGAAATTCTTAGATTTATGAAAGACTAACTTCTGCGAAAGCATTTGCCAAGGATG…	1	Eukaryota	Neocallimastigomycota	Neocallimastigomycetes	Neocallimastigales	Neocallimastigaceae	Neocallimastix	0	0	0	0	0	0	0	0	116	0	0	0	0	0	274	0	457	0	502	548	315	0	0	234	0	444	424	0	0	0	0	0	0	789	0	0	0	491	0	0
ASV104	104	GTGTGCCAGCAGCTGCGGTAATTCCAGCTCCAATAGCGTATATTAAAGTTGTTGCAGTTAAAAAGCTCGTAGTTGAATTTTGGACTTGACTGTACGATTCTGCATCCTGTAGTTATTGTACTGGTCTTGTCTTTCCTTCTAGCTAACCTTTATGCACTTCATTGTGTGTACTGGGGATCTAGGACTTTTACTTTGAAAAAATTAGAGTGTTTAAAGCAGGCTTATGCTTGAATACATTAGCATGGAATAATAGAATAGGACTTTGGTTCTATTTTGTTGGTTTCTAGGACCGAAGTAATGATTAATAGGGATAGTTGGGGGCATTAGTATTTAATTGTCAGAGGTGAAATTCTTAGATTTATGAAAGACTAACTTCTGCGAAAGCATTTGCCAAGGATG…	1	Eukaryota	Neocallimastigomycota	Neocallimastigomycetes	Neocallimastigales	Neocallimastigaceae	NA	0	0	0	0	0	0	0	155	98	0	0	98	0	0	72	0	87	0	171	160	380	94	0	138	0	353	0	70	0	0	0	354	0	53	414	376	0	114	584	0
ASV105	105	GGCCGCCAGCAGCTGCGGTAATTCCAGCTCCAATAGCGTATATTAAAGTTGTTGCAGTTAAAAAGCTCGTAGTTGAATTTTGGACTTGACTGTACGATTCTGCATCCTGTAGTTATTGTACTGGTCTTGTCTTTCCTTCTAGCTAACCTTTATGCACTTCATTGTGTGTACTGGGGATCTAGGACTTTTACTTTGAAAAAATTAGAGTGTTTAAAGCAGGCTTATGCTTGAATACATTAGCATGGAATAATAGAATAGGACTTTGGTTCTATTTTGTTGGTTTCTAGGACCGAAGTAATGATTAATAGGGATAGTTGGGGGCATTAGTATTTAATTGTCAGAGGTGAAATTCTTAGATTTATGAAAGACTAACTTCTGCGAAAGCATTTGCCAAGGATG…	1	Eukaryota	Neocallimastigomycota	Neocallimastigomycetes	Neocallimastigales	Neocallimastigaceae	Neocallimastix	0	0	0	0	0	0	0	0	1408	0	0	0	0	0	0	0	0	0	1408	1227	0	0	0	1482	0	0	0	0	0	0	0	0	0	0	0	0	0	0	0	0
ASV106	106	GTGGGCCAGCACCTGCGGTAATTCCAGCTCCAATAGCGTATATTAAAGTTGTTGCAGTTAAAAAGCTCGTAGTTGAATTTTGGACTTGACTGTACGATTCTGCATCCTGTAGTTATTGTACTGGTCTTGTCTTTCCTTCTAGCTAACCTTTATGCACTTCATTGTGTGTACTGGGGATCTAGGACTTTTACTTTGAAAAAATTAGAGTGTTTAAAGCAGGCTTATGCTTGAATACATTAGCATGGAATAATAGAATAGGACTTTGGTTCTATTTTGTTGGTTTCTAGGACCGAAGTAATGATTAATAGGGATAGTTGGGGGCATTAGTATTTAATTGTCAGAGGTGAAATTCTTAGATTTATGAAAGACTAACTTCTGCGAAAGCATTTGCCAAGGATG…	1	Eukaryota	Neocallimastigomycota	Neocallimastigomycetes	Neocallimastigales	Neocallimastigaceae	Neocallimastix	0	0	0	0	0	0	0	0	167	0	0	93	0	0	0	0	591	0	0	332	0	370	0	323	0	201	0	0	0	0	0	657	716	0	0	278	0	0	0	0
ASV107	107	GGGGTCCAGCACCCGCGGTAATTCCAGCTCCAATAGCGTATATTAAAGTTGTTGCAGTTAAAAAGCTCGTAGTTGAATTTTGGACTTGACTGTACGATTCTGCATCCTGTAGTTATTGTACTGGTCTTGTCTTTCCTTCTAGCTAACCTTTATGCACTTCATTGTGTGTACTGGGGATCTAGGACTTTTACTTTGAAAAAATTAGAGTGTTTAAAGCAGGCTTATGCTTGAATACATTAGCATGGAATAATAGAATAGGACTTTGGTTCTATTTTGTTGGTTTCTAGGACCGAAGTAATGATTAATAGGGATAGTTGGGGGCATTAGTATTTAATTGTCAGAGGTGAAATTCTTAGATTTATGAAAGACTAACTTCTGCGAAAGCATTTGCCAAGGATG…	1	Eukaryota	Neocallimastigomycota	Neocallimastigomycetes	Neocallimastigales	Neocallimastigaceae	Neocallimastix	0	0	0	0	0	0	0	0	0	0	0	0	0	0	245	0	578	0	609	789	246	581	0	244	0	546	0	0	0	0	0	73	365	0	0	0	0	430	0	289
ASV108	108	TCTTGCCAGCAGCTGCGGTAATTCCAGCTCCAATAGCGTATATTAAAGTTGTTGCAGTTAAAAAGCTCGTAGTTGAATTTTGGACTTGACTGTACGATTCTGCATCCTGTAGTTATTGTACTGGTCTTGTCTTTCCTTCTAGCTAACCTTTATGCACTTCATTGTGTGTACTGGGGATCTAGGACTTTTACTTTGAAAAAATTAGAGTGTTTAAAGCAGGCTTATGCTTGAATACATTAGCATGGAATAATAGAATAGGACTTTGGTTCTATTTTGTTGGTTTCTAGGACCGAAGTAATGATTAATAGGGATAGTTGGGGGCATTAGTATTTAATTGTCAGAGGTGAAATTCTTAGATTTATGAAAGACTAACTTCTGCGAAAGCATTTGCCAAGGATG…	1	Eukaryota	Neocallimastigomycota	Neocallimastigomycetes	Neocallimastigales	Neocallimastigaceae	Neocallimastix	0	0	0	0	0	0	0	0	133	0	0	0	0	0	0	2566	0	0	0	0	0	0	0	0	0	0	0	0	423	0	0	2005	0	0	0	0	0	799	0	0
ASV110	110	TTGTACCAGCAGCCGCGGTAATTCCAGCTCCAATAGCGTATATTAAAGTTGTTGCAGTTAAAAAGCTCGTAGTTGAATTTTGGACTTGACTGTACGATTCTGCATCCTGTAGTTATTGTACTGGTCTTGTCTTTCCTTCTAGCTAACCTTTATGCACTTCATTGTGTGTACTGGGGATCTAGGACTTTTACTTTGAAAAAATTAGAGTGTTTAAAGCAGGCTTATGCTTGAATACATTAGCATGGAATAATAGAATAGGACTTTGGTTCTATTTTGTTGGTTTCTAGGACCGAAGTAATGATTAATAGGGATAGTTGGGGGCATTAGTATTTAATTGTCAGAGGTGAAATTCTTAGATTTATGAAAGACTAACTTCTGCGAAAGCATTTGCCAAGGATG…	1	Eukaryota	Neocallimastigomycota	Neocallimastigomycetes	Neocallimastigales	Neocallimastigaceae	NA	0	0	0	0	0	0	0	0	0	0	0	0	0	0	0	0	0	0	2233	0	0	0	0	89	0	2503	0	0	0	0	0	0	0	0	0	0	2808	0	0	0
ASV112	112	GGGGTCCAGCACCCGCGGTAATTCCAGCTCCAATAGCGTATATTAAAGTTGTTGCAGTTAAAAAGCTCGTAGTTGAATTTTGGACTTGACTGTACGATTCTGCATCCTGTAGTTATTGTACTGGTCTTGTCTTTCCTTCTAGCTAACCTTTATGCACTTCATTGTGTGTACTGGGGATCTAGGACTTTTACTTTGAAAAAATTAGAGTGTTTAAAGCAGGCTTATGCTTGAATACATTAGCATGGAATAATAGAATAGGACTTTGGTTCTATTTTGTTGGTTTCTAGGACCGAAGTAATGATTAATAGGGATAGTTGGGGGCATTAGTATTTAATTGTCAGAGGTGAAATTCTTAGATTTATGAAAGACTAACTTCTGCGAAAGCATTTGCCAAGGATG…	1	Eukaryota	Neocallimastigomycota	Neocallimastigomycetes	Neocallimastigales	Neocallimastigaceae	Neocallimastix	0	0	0	0	0	0	0	0	0	0	0	138	0	0	0	0	175	0	611	523	614	0	0	505	0	234	0	695	0	0	0	420	0	303	0	0	0	0	0	0
ASV113	113	GGGGGCCAGCAGCCGCGGTAATTCCAGCTCCAATAGCGTATATTAAAGTTGTTGCAGTTAAAAAGCTCGTAGTTGAATTTTGGACTTGACTGTACGATTCTGCATCTTGTAGTTATTGTACTGGTCTTGTCTTTCCTTCTAGCTAACCTTTATGCACTTCATTGTGTGTACTGGGGATCTAGGACTTTTACTTTGAAAAAATTAGAGTGTTTAAAGCAGGCTTATGCTTGAATACATTAGCATGGAATAATAGAATAGGACTTTGGTTCTATTTTGTTGGTTTCTAGGACCGAAGTAATGATTAATAGGGATAGTTGGGGGCATTAGTATTTAATTGTCAGAGGTGAAATTCTTAGATTTATGAAAGACTAACTTCTGCGAAAGCATTTGCCAAGGATG…	1	Eukaryota	Neocallimastigomycota	Neocallimastigomycetes	Neocallimastigales	Neocallimastigaceae	NA	0	0	0	0	0	0	0	0	0	0	0	0	0	0	233	286	1009	0	1062	1237	1647	0	0	0	0	969	0	0	0	0	0	0	0	365	0	0	187	0	0	0
ASV114	114	GGGAGCCAGCAGCCGCGGTAATTCCAGCTCCAATAGCGTATATTAAAGTTGTTGCAGTTAAAAAGCTCGTAGTTGAATTTTGGACTTGACTGTACGATTCTGCATCCTGTAGTTATTGTACTGGTCTTGTCTTTCCTTCTAGCTAACCTTTATGCACTTCATTGTGTGTACTGGGGATCTAGGACTTTTACTTTGAAAAAATTAGAGTGTTTAAAGCAGGCTTATGCTTGAATACATTAGCATGGAATAATAGAATAGGACTTTGGTTCTATTTTGTTGGTTTCTAGGACCGAAGTAATGATTAATAGGGATAGTTGGGGGCATTAGTATTTAATTGTCAGAGGTGAAATTCTTAGATTTATGAAAGACTAACTTCTGCGAAAGCATTTGCCAAGGATG…	1	Eukaryota	Neocallimastigomycota	Neocallimastigomycetes	Neocallimastigales	Neocallimastigaceae	Neocallimastix	0	0	0	0	0	0	0	0	0	0	0	190	0	0	0	0	421	0	425	767	453	0	0	455	0	424	0	0	0	0	0	0	0	0	0	0	0	0	0	0
ASV115	115	CTTGTCCAGCAGCTGCGGTAATTCCAGCTCCAATAGCGTATATTAAAGTTGTTGCAGTTAAAAAGCTCGTAGTTGAATTTTGGACTTGACTGTACGATTCTGCATCCTGTAGTTATTGTACTGGTCTTGTCTTTCCTTCTAGCTAACCTTTATGCACTTCATTGTGTGTACTGGGGATCTAGGACTTTTACTTTGAAAAAATTAGAGTGTTTAAAGCAGGCTTATGCTTGAATACATTAGCATGGAATAATAGAATAGGACTTTGGTTCTATTTTGTTGGTTTCTAGGACCGAAGTAATGATTAATAGGGATAGTTGGGGGCATTAGTATTTAATTGTCAGAGGTGAAATTCTTAGATTTATGAAAGACTAACTTCTGCGAAAGCATTTGCCAAGGATG…	1	Eukaryota	Neocallimastigomycota	Neocallimastigomycetes	Neocallimastigales	Neocallimastigaceae	Neocallimastix	0	0	0	0	0	0	0	1898	310	0	0	2010	0	0	0	0	0	0	1711	0	0	0	0	0	0	0	0	0	0	0	0	1168	0	0	0	0	0	1459	0	0
ASV116	116	GATCACCAGCAGCTGCGGTAATTCCAGCTCCAATAGCGTATATTAAAGTTGTTGCAGTTAAAAAGCTCGTAGTTGAATTTTGGACTTGACTGTACGATTCTGCATCCTGTAGTTATTGTACTGGTCTTGTCTTTCCTTCTAGCTAACCTTTATGCACTTCATTGTGTGTACTGGGGATCTAGGACTTTTACTTTGAAAAAATTAGAGTGTTTAAAGCAGGCTTATGCTTGAATACATTAGCATGGAATAATAGAATAGGACTTTGGTTCTATTTTGTTGGTTTCTAGGACCGAAGTAATGATTAATAGGGATAGTTGGGGGCATTAGTATTTAATTGTCAGAGGTGAAATTCTTAGATTTATGAAAGACTAACTTCTGCGAAAGCATTTGCCAAGGATG…	1	Eukaryota	Neocallimastigomycota	Neocallimastigomycetes	Neocallimastigales	Neocallimastigaceae	Neocallimastix	0	0	0	0	0	0	0	0	0	0	0	0	0	0	4049	0	0	0	0	0	0	0	0	0	0	0	0	0	0	0	0	0	0	0	0	0	0	0	0	0
ASV117	117	TCATTCCAGCACCTGCGGTAATTCCAGCTCCAATAGCGTATATTAAAGTTGTTGCAGTTAAAAAGCTCGTAGTTGAATTTTGGACTTGACTGTACGATTCTGCATCCTGTAGTTATTGTACTGGTCTTGTCTTTCCTTCTAGCTAACCTTTATGCACTTCATTGTGTGTACTGGGGATCTAGGACTTTTACTTTGAAAAAATTAGAGTGTTTAAAGCAGGCTTATGCTTGAATACATTAGCATGGAATAATAGAATAGGACTTTGGTTCTATTTTGTTGGTTTCTAGGACCGAAGTAATGATTAATAGGGATAGTTGGGGGCATTAGTATTTAATTGTCAGAGGTGAAATTCTTAGATTTATGAAAGACTAACTTCTGCGAAAGCATTTGCCAAGGATG…	1	Eukaryota	Neocallimastigomycota	Neocallimastigomycetes	Neocallimastigales	Neocallimastigaceae	Neocallimastix	0	0	0	0	0	0	0	0	0	0	0	0	0	0	0	0	0	0	0	0	0	0	0	0	0	0	0	0	0	0	0	0	0	0	0	0	2447	0	0	0
ASV118	118	GTGGGCCAGCACCCGCGGTAATTCCAGCTCCAATAGCGTATATTAAAGTTGTTGCAGTTAAAAAGCTCGTAGTTGAATTTTGGACTTGACTGTACGATTCTGCATCCTGTAGTTATTGTACTGGTCTTGTCTTTCCTTCTAGCTAACCTTTATGCACTTCATTGTGTGTACTGGGGATCTAGGACTTTTACTTTGAAAAAATTAGAGTGTTTAAAGCAGGCTTATGCTTGAATACATTAGCATGGAATAATAGAATAGGACTTTGGTTCTATTTTGTTGGTTTCTAGGACCGAAGTAATGATTAATAGGGATAGTTGGGGGCATTAGTATTTAATTGTCAGAGGTGAAATTCTTAGATTTATGAAAGACTAACTTCTGCGAAAGCATTTGCCAAGGATG…	1	Eukaryota	Neocallimastigomycota	Neocallimastigomycetes	Neocallimastigales	Neocallimastigaceae	Neocallimastix	0	0	0	0	0	0	0	0	0	0	0	417	0	0	0	0	284	0	576	322	418	0	0	246	0	267	0	0	0	0	0	0	0	0	0	401	605	0	640	0
ASV121	121	TTGTACCAGCACCCGCGGTAATTCCAGCTCCAATAGCGTATATTAAAGTTGTTGCAGTTAAAAAGCTCGTAGTTGAATTTTGGACTTGACTGTACGATTCTGCATCCTGTAGTTATTGTACTGGTCTTGTCTTTCCTTCTAGCTAACCTTTATGCACTTCATTGTGTGTACTGGGGATCTAGGACTTTTACTTTGAAAAAATTAGAGTGTTTAAAGCAGGCTTATGCTTGAATACATTAGCATGGAATAATAGAATAGGACTTTGGTTCTATTTTGTTGGTTTCTAGGACCGAAGTAATGATTAATAGGGATAGTTGGGGGCATTAGTATTTAATTGTCAGAGGTGAAATTCTTAGATTTATGAAAGACTAACTTCTGCGAAAGCATTTGCCAAGGATG…	1	Eukaryota	Neocallimastigomycota	Neocallimastigomycetes	Neocallimastigales	Neocallimastigaceae	NA	0	0	0	0	0	0	0	2149	0	0	0	0	0	0	0	0	2220	0	0	0	0	0	0	194	0	0	0	0	0	0	0	0	0	0	0	508	0	0	0	0
ASV122	122	TTGTACCAGCACCTGCGGTAATTCCAGCTCCAATAGCGTATATTAAAGTTGTTGCAGTTAAAAAGCTCGTAGTTGAATTTTGGACTTGACTGTACGATTCTGCATCCTGTAGTTATTGTACTGGTCTTGTCTTTCCTTCTAGCTAACCTTTATGCACTTCATTGTGTGTACTGGGGATCTAGGACTTTTACTTTGAAAAAATTAGAGTGTTTAAAGCAGGCTTATGCTTGAATACATTAGCATGGAATAATAGAATAGGACTTTGGTTCTATTTTGTTGGTTTCTAGGACCGAAGTAATGATTAATAGGGATAGTTGGGGGCATTAGTATTTAATTGTCAGAGGTGAAATTCTTAGATTTATGAAAGACTAACTTCTGCGAAAGCATTTGCCAAGGATG…	1	Eukaryota	Neocallimastigomycota	Neocallimastigomycetes	Neocallimastigales	Neocallimastigaceae	Neocallimastix	0	0	0	0	0	0	0	0	0	0	0	0	0	0	0	0	0	0	0	0	0	0	0	0	0	0	0	0	608	0	0	0	0	0	0	0	0	0	0	598
ASV123	123	GGGAGCCAGCAGCCGCGGTAATTCCAGCTCCAATAGCGTATATTAAAGTTGTTGCAGTTAAAAAGCTCGTAGTTGAATTTTGGACTTGACTGTACGATTCTGCATCCTGTAGTTATTGTACTGGTCTTGTCTTTCCTTCTAGCTAACCTTTATGCACTTCATTGTGTGTACTGGGGATCTAGGACTTTTACTTTGAAAAAATTAGAGTGTTTAAAGCAGGCTTATGCTTGAATACATTAGCATGGAATAATAGAATAGGACTTTGGTTCTATTTTGTTGGTTTCTAGGACCGAAGTAATGATTAATAGGGATAGTTGGGGGCATTAGTATTTAATTGTCAGAGGTGAAATTCTTAGATTTATGAAAGACTAACTTCTGCGAAAGCATTTGCCAAGGATG…	1	Eukaryota	Neocallimastigomycota	Neocallimastigomycetes	Neocallimastigales	Neocallimastigaceae	NA	0	0	0	0	0	0	0	0	0	0	0	0	0	0	0	0	480	0	592	591	377	0	0	390	0	604	0	0	0	0	0	0	357	0	0	0	0	0	0	0
ASV125	125	GGCAGCCAGCAGCTGCGGTAATTCCAGCTCCAATAGCGTATATTAAAGTTGTTGCAGTTAAAAAGCTCGTAGTTGAATTTTGGACTTGACTGTACGATTCTGCATCCTGTAGTTATTGTACTGGTCTTGTCTTTCCTTCTAGCTAACCTTTATGCACTTCATTGTGTGTACTGGGGATCTAGGACTTTTACTTTGAAAAAATTAGAGTGTTTAAAGCAGGCTTATGCTTGAATACATTAGCATGGAATAATAGAATAGGACTTTGGTTCTATTTTGTTGGTTTCTAGGACCGAAGTAATGATTAATAGGGATAGTTGGGGGCATTAGTATTTAATTGTCAGAGGTGAAATTCTTAGATTTATGAAAGACTAACTTCTGCGAAAGCATTTGCCAAGGATG…	1	Eukaryota	Neocallimastigomycota	Neocallimastigomycetes	Neocallimastigales	Neocallimastigaceae	NA	0	0	0	0	0	0	0	0	0	0	0	0	0	0	0	0	0	0	0	0	0	0	0	67	0	0	0	0	0	0	0	0	0	0	0	0	0	0	0	0
ASV126	126	GTAATCCAGCACCTGCGGTAATTCCAGCTCCAATAGCGTATATTAAAGTTGTTGCAGTTAAAAAGCTCGTAGTTGAATTTTGGACTTGACTGTACGATTCTGCATCCTGTAGTTATTGTACTGGTCTTGTCTTTCCTTCTAGCTAACCTTTATGCACTTCATTGTGTGTACTGGGGATCTAGGACTTTTACTTTGAAAAAATTAGAGTGTTTAAAGCAGGCTTATGCTTGAATACATTAGCATGGAATAATAGAATAGGACTTTGGTTCTATTTTGTTGGTTTCTAGGACCGAAGTAATGATTAATAGGGATAGTTGGGGGCATTAGTATTTAATTGTCAGAGGTGAAATTCTTAGATTTATGAAAGACTAACTTCTGCGAAAGCATTTGCCAAGGATG…	1	Eukaryota	Neocallimastigomycota	Neocallimastigomycetes	Neocallimastigales	Neocallimastigaceae	NA	0	0	0	0	0	0	0	0	124	0	0	0	0	0	0	0	0	0	0	0	0	0	0	0	0	0	0	0	2696	0	0	0	0	0	0	0	3900	0	0	0
ASV127	127	GGGGGCCAGCAGCCGCGGTAATTCCAGCTCCAATAGCGTATATTAAAGTTGTTGCAGTTAAAAAGCTCGTAGTTGAATTTTGGACTTGACTGTACGATTCTGCATCTTGTAGTTATTGTACTGGTCTTGTCTTTCCTTCTAGCTAACCTTTATGCACTTCATTGTGTGTACTGGGGATCTAGGACTTTTACTTTGAAAAAATTAGAGTGTTTAAAGCAGGCTTATGCTTGAATACATTAGCATGGAATAATAGAATAGGACTTTGGTTCTATTTTGTTGGTTTCTAGGACCGAAGTAATGATTAATAGGGATAGTTGGGGGCATTAGTATTTAATTGTCAGAGGTGAAATTCTTAGATTTATGAAAGACTAACTTCTGCGAAAGCATTTGCCAAGGATG…	1	Eukaryota	Neocallimastigomycota	Neocallimastigomycetes	Neocallimastigales	Neocallimastigaceae	NA	0	0	0	0	0	0	0	0	0	0	0	0	0	0	0	0	948	0	1267	1092	1077	0	0	0	0	1084	0	134	0	0	0	0	0	0	0	0	0	0	0	0
ASV128	128	TTCATCCAGCAGCTGCGGTAATTCCAGCTCCAATAGCGTATATTAAAGTTGTTGCAGTTAAAAAGCTCGTAGTTGAATTTTGGACTTGACTGTACGATTCTGCATCCTGTAGTTATTGTACTGGTCTTGTCTTTCCTTCTAGCTAACCTTTATGCACTTCATTGTGTGTACTGGGGATCTAGGACTTTTACTTTGAAAAAATTAGAGTGTTTAAAGCAGGCTTATGCTTGAATACATTAGCATGGAATAATAGAATAGGACTTTGGTTCTATTTTGTTGGTTTCTAGGACCGAAGTAATGATTAATAGGGATAGTTGGGGGCATTAGTATTTAATTGTCAGAGGTGAAATTCTTAGATTTATGAAAGACTAACTTCTGCGAAAGCATTTGCCAAGGATG…	1	Eukaryota	Neocallimastigomycota	Neocallimastigomycetes	Neocallimastigales	Neocallimastigaceae	Neocallimastix	0	0	0	0	0	0	0	0	0	0	0	2851	0	0	0	0	0	0	0	0	0	0	0	0	0	3163	0	0	0	0	0	1829	0	0	0	0	0	0	0	0
ASV129	129	GGGCACCAGCAGCCGCGGTAATTCCAGCTCCAATAGCGTATATTAAAGTTGTTGCAGTTAAAAAGCTCGTAGTTGAATTTTGGACTTGACTGTACGATTCTGCATCCTGTAGTTATTGTACTGGTCTTGTCTTTCCTTCTAGCTAACCTTTATGCACTTCATTGTGTGTACTGGGGATCTAGGACTTTTACTTTGAAAAAATTAGAGTGTTTAAAGCAGGCTTATGCTTGAATACATTAGCATGGAATAATAGAATAGGACTTTGGTTCTATTTTGTTGGTTTCTAGGACCGAAGTAATGATTAATAGGGATAGTTGGGGGCATTAGTATTTAATTGTCAGAGGTGAAATTCTTAGATTTATGAAAGACTAACTTCTGCGAAAGCATTTGCCAAGGATG…	1	Eukaryota	Neocallimastigomycota	Neocallimastigomycetes	Neocallimastigales	Neocallimastigaceae	NA	0	0	0	0	0	0	0	0	0	0	0	0	0	0	0	0	799	0	496	544	0	0	0	271	0	0	0	0	0	0	0	0	0	0	0	768	0	0	0	0
ASV130	130	GTGCACCAGCAGCTGCGGTAATTCCAGCTCCAATAGCGTATATTAAAGTTGTTGCAGTTAAAAAGCTCGTAGTTGAATTTTGGACTTGACTGTACGATTCTGCATCCTGTAGTTATTGTACTGGTCTTGTCTTTCCTTCTAGCTAACCTTTATGCACTTCATTGTGTGTACTGGGGATCTAGGACTTTTACTTTGAAAAAATTAGAGTGTTTAAAGCAGGCTTATGCTTGAATACATTAGCATGGAATAATAGAATAGGACTTTGGTTCTATTTTGTTGGTTTCTAGGACCGAAGTAATGATTAATAGGGATAGTTGGGGGCATTAGTATTTAATTGTCAGAGGTGAAATTCTTAGATTTATGAAAGACTAACTTCTGCGAAAGCATTTGCCAAGGATG…	1	Eukaryota	Neocallimastigomycota	Neocallimastigomycetes	Neocallimastigales	Neocallimastigaceae	Neocallimastix	0	0	0	0	0	0	0	0	0	0	0	0	0	0	0	0	0	0	0	0	0	2318	0	0	0	0	0	0	0	0	0	0	0	2533	0	0	0	0	0	0
ASV131	131	TTGATCCAGCAGCTGCGGTAATTCCAGCTCCAATAGCGTATATTAAAGTTGTTGCAGTTAAAAAGCTCGTAGTTGAATTTTGGACTTGACTGTACGATTCTGCATCCTGTAGTTATTGTACTGGTCTTGTCTTTCCTTCTAGCTAACCTTTATGCACTTCATTGTGTGTACTGGGGATCTAGGACTTTTACTTTGAAAAAATTAGAGTGTTTAAAGCAGGCTTATGCTTGAATACATTAGCATGGAATAATAGAATAGGACTTTGGTTCTATTTTGTTGGTTTCTAGGACCGAAGTAATGATTAATAGGGATAGTTGGGGGCATTAGTATTTAATTGTCAGAGGTGAAATTCTTAGATTTATGAAAGACTAACTTCTGCGAAAGCATTTGCCAAGGATG…	1	Eukaryota	Neocallimastigomycota	Neocallimastigomycetes	Neocallimastigales	Neocallimastigaceae	Neocallimastix	0	0	0	0	0	0	0	0	0	0	0	0	0	0	0	0	0	0	0	0	0	0	0	0	0	0	0	0	0	0	0	0	0	0	3919	0	0	0	0	0
ASV132	132	GGGGGCCAGCAGCCGCGGTAATTCCAGCTCCAATAGCGTATATTAAAGTTGTTGCAGTTAAAAAGCTCGTAGTTGAATTTTGGACTTGACTGTACGATTCTGCATCTTGTAGTTATTGTACTGGTCTTGTCTTTCCTTCTAGCTAACCTTTATGCACTTCATTGTGTGTACTGGGGATCTAGGACTTTTACTTTGAAAAAATTAGAGTGTTTAAAGCAGGCTTATGCTTGAATACATTAGCATGGAATAATAGAATAGGACTTTGGTTCTATTTTGTTGGTTTCTAGGACCGAAGTAATGATTAATAGGGATAGTTGGGGGCATTAGTATTTAATTGTCAGAGGTGAAATTCTTAGATTTATGAAAGACTAACTTCTGCGAAAGCATTTGCCAAGGATG…	1	Eukaryota	Neocallimastigomycota	Neocallimastigomycetes	Neocallimastigales	Neocallimastigaceae	NA	0	0	0	0	0	0	0	0	0	0	0	0	0	0	0	0	1068	0	1073	1159	1667	0	0	0	0	1218	0	226	0	0	0	0	0	0	0	0	0	427	0	0
ASV133	133	CTTGTCCAGCACCTGCGGTAATTCCAGCTCCAATAGCGTATATTAAAGTTGTTGCAGTTAAAAAGCTCGTAGTTGAATTTTGGACTTGACTGTACGATTCTGCATCCTGTAGTTATTGTACTGGTCTTGTCTTTCCTTCTAGCTAACCTTTATGCACTTCATTGTGTGTACTGGGGATCTAGGACTTTTACTTTGAAAAAATTAGAGTGTTTAAAGCAGGCTTATGCTTGAATACATTAGCATGGAATAATAGAATAGGACTTTGGTTCTATTTTGTTGGTTTCTAGGACCGAAGTAATGATTAATAGGGATAGTTGGGGGCATTAGTATTTAATTGTCAGAGGTGAAATTCTTAGATTTATGAAAGACTAACTTCTGCGAAAGCATTTGCCAAGGATG…	1	Eukaryota	Neocallimastigomycota	Neocallimastigomycetes	Neocallimastigales	Neocallimastigaceae	Neocallimastix	0	0	0	0	0	0	0	0	0	0	0	1567	0	0	0	0	0	0	0	2434	0	0	0	0	0	0	0	2866	0	0	2258	0	0	0	0	0	0	0	1046	0
ASV134	134	TTGTACCAGCAGCTGCGGTAATTCCAGCTCCAATAGCGTATATTAAAGTTGTTGCAGTTAAAAAGCTCGTAGTTGAATTTTGGACTTGACTGTACGATTCTGCATCCTGTAGTTATTGTACTGGTCTTGTCTTTCCTTCTAGCTAACCTTTATGCACTTCATTGTGTGTACTGGGGATCTAGGACTTTTACTTTGAAAAAATTAGAGTGTTTAAAGCAGGCTTATGCTTGAATACATTAGCATGGAATAATAGAATAGGACTTTGGTTCTATTTTGTTGGTTTCTAGGACCGAAGTAATGATTAATAGGGATAGTTGGGGGCATTAGTATTTAATTGTCAGAGGTGAAATTCTTAGATTTATGAAAGACTAACTTCTGCGAAAGCATTTGCCAAGGATG…	1	Eukaryota	Neocallimastigomycota	Neocallimastigomycetes	Neocallimastigales	Neocallimastigaceae	Neocallimastix	0	0	0	0	0	0	0	0	0	0	0	0	0	0	0	0	0	0	0	2479	2531	0	0	0	0	0	0	0	275	0	0	0	0	0	0	0	0	0	0	0
ASV135	135	GTAATCCAGCAGCTGCGGTAATTCCAGCTCCAATAGCGTATATTAAAGTTGTTGCAGTTAAAAAGCTCGTAGTTGAATTTTGGACTTGACTGTACGATTCTGCATCCTGTAGTTATTGTACTGGTCTTGTCTTTCCTTCTAGCTAACCTTTATGCACTTCATTGTGTGTACTGGGGATCTAGGACTTTTACTTTGAAAAAATTAGAGTGTTTAAAGCAGGCTTATGCTTGAATACATTAGCATGGAATAATAGAATAGGACTTTGGTTCTATTTTGTTGGTTTCTAGGACCGAAGTAATGATTAATAGGGATAGTTGGGGGCATTAGTATTTAATTGTCAGAGGTGAAATTCTTAGATTTATGAAAGACTAACTTCTGCGAAAGCATTTGCCAAGGATG…	1	Eukaryota	Neocallimastigomycota	Neocallimastigomycetes	Neocallimastigales	Neocallimastigaceae	Neocallimastix	0	0	0	0	0	0	0	0	0	0	0	0	0	0	0	0	0	0	0	0	0	0	0	128	0	0	0	0	0	0	0	0	0	0	0	0	0	0	0	0
ASV137	137	TGGGGCCAGCACCTGCGGTAATTCCAGCTCCAATAGCGTATATTAAAGTTGTTGCAGTTAAAAAGCTCGTAGTTGAATTTTGGACTTGACTGTACGATTCTGCATCCTGTAGTTATTGTACTGGTCTTGTCTTTCCTTCTAGCTAACCTTTATGCACTTCATTGTGTGTACTGGGGATCTAGGACTTTTACTTTGAAAAAATTAGAGTGTTTAAAGCAGGCTTATGCTTGAATACATTAGCATGGAATAATAGAATAGGACTTTGGTTCTATTTTGTTGGTTTCTAGGACCGAAGTAATGATTAATAGGGATAGTTGGGGGCATTAGTATTTAATTGTCAGAGGTGAAATTCTTAGATTTATGAAAGACTAACTTCTGCGAAAGCATTTGCCAAGGATG…	1	Eukaryota	Neocallimastigomycota	Neocallimastigomycetes	Neocallimastigales	Neocallimastigaceae	Neocallimastix	0	0	0	0	0	0	0	0	415	0	0	341	0	0	81	0	455	0	206	528	0	0	0	416	0	169	0	544	0	0	0	0	214	0	0	233	0	0	588	0
ASV138	138	TCAATCCAGCAGCCGCGGTAATTCCAGCTCCAATAGCGTATATTAAAGTTGTTGCAGTTAAAAAGCTCGTAGTTGAATTTTGGACTTGACTGTACGATTCTGCATCCTGTAGTTATTGTACTGGTCTTGTCTTTCCTTCTAGCTAACCTTTATGCACTTCATTGTGTGTACTGGGGATCTAGGACTTTTACTTTGAAAAAATTAGAGTGTTTAAAGCAGGCTTATGCTTGAATACATTAGCATGGAATAATAGAATAGGACTTTGGTTCTATTTTGTTGGTTTCTAGGACCGAAGTAATGATTAATAGGGATAGTTGGGGGCATTAGTATTTAATTGTCAGAGGTGAAATTCTTAGATTTATGAAAGACTAACTTCTGCGAAAGCATTTGCCAAGGATG…	1	Eukaryota	Neocallimastigomycota	Neocallimastigomycetes	Neocallimastigales	Neocallimastigaceae	NA	0	0	0	0	0	0	0	0	3392	0	0	0	0	0	0	0	0	0	0	0	0	0	0	0	0	0	0	0	0	0	0	0	0	0	0	0	0	0	0	0
ASV139	139	GGGGGCCAGCAGCTGCGGTAATTCCAGCTCCAATAGCGTATATTAAAGTTGTTGCAGTTAAAAAGCTCGTAGTTGAATTTTGGACTTGACTGTACGATTCTGCATCTTGTAGTTATTGTACTGGTCTTGTCTTTCCTTCTAGCTAACCTTTATGCACTTCATTGTGTGTACTGGGGATCTAGGACTTTTACTTTGAAAAAATTAGAGTGTTTAAAGCAGGCTTATGCTTGAATACATTAGCATGGAATAATAGAATAGGACTTTGGTTCTATTTTGTTGGTTTCTAGGACCGAAGTAATGATTAATAGGGATAGTTGGGGGCATTAGTATTTAATTGTCAGAGGTGAAATTCTTAGATTTATGAAAGACTAACTTCTGCGAAAGCATTTGCCAAGGATG…	1	Eukaryota	Neocallimastigomycota	Neocallimastigomycetes	Neocallimastigales	Neocallimastigaceae	NA	0	0	0	0	0	0	0	0	0	0	0	0	0	0	169	0	1197	0	834	1127	998	0	0	0	0	1220	0	104	0	0	0	342	0	178	0	0	0	0	0	0
ASV141	141	GGGGGCCAGCAGCTGCGGTAATTCCAGCTCCAATAGCGTATATTAAAGTTGTTGCAGTTAAAAAGCTCGTAGTTGAATTTTGGACTTGACTGTACGATTCTGCATCTTGTAGTTATTGTACTGGTCTTGTCTTTCCTTCTAGCTAACCTTTATGCACTTCATTGTGTGTACTGGGGATCTAGGACTTTTACTTTGAAAAAATTAGAGTGTTTAAAGCAGGCTTATGCTTGAATACATTAGCATGGAATAATAGAATAGGACTTTGGTTCTATTTTGTTGGTTTCTAGGACCGAAGTAATGATTAATAGGGATAGTTGGGGGCATTAGTATTTAATTGTCAGAGGTGAAATTCTTAGATTTATGAAAGACTAACTTCTGCGAAAGCATTTGCCAAGGATG…	1	Eukaryota	Neocallimastigomycota	Neocallimastigomycetes	Neocallimastigales	Neocallimastigaceae	NA	0	0	0	0	0	0	0	0	0	0	0	0	0	0	151	0	786	0	930	1264	953	0	0	0	0	969	0	400	0	0	0	110	0	211	0	0	0	0	0	0
ASV142	142	GTGATCCAGCACCCGCGGTAATTCCAGCTCCAATAGCGTATATTAAAGTTGTTGCAGTTAAAAAGCTCGTAGTTGAATTTTGGACTTGACTGTACGATTCTGCATCCTGTAGTTATTGTACTGGTCTTGTCTTTCCTTCTAGCTAACCTTTATGCACTTCATTGTGTGTACTGGGGATCTAGGACTTTTACTTTGAAAAAATTAGAGTGTTTAAAGCAGGCTTATGCTTGAATACATTAGCATGGAATAATAGAATAGGACTTTGGTTCTATTTTGTTGGTTTCTAGGACCGAAGTAATGATTAATAGGGATAGTTGGGGGCATTAGTATTTAATTGTCAGAGGTGAAATTCTTAGATTTATGAAAGACTAACTTCTGCGAAAGCATTTGCCAAGGATG…	1	Eukaryota	Neocallimastigomycota	Neocallimastigomycetes	Neocallimastigales	Neocallimastigaceae	Neocallimastix	0	0	0	0	0	0	0	0	0	0	0	0	0	0	0	0	0	0	0	0	0	2954	0	0	0	0	0	0	0	0	0	0	0	0	0	0	0	0	0	0
ASV143	143	TTGGGCCAGCACCCGCGGTAATTCCAGCTCCAATAGCGTATATTAAAGTTGTTGCAGTTAAAAAGCTCGTAGTTGAATTTTGGACTTGACTGTACGATTCTGCATCCTGTAGTTATTGTACTGGTCTTGTCTTTCCTTCTAGCTAACCTTTATGCACTTCATTGTGTGTACTGGGGATCTAGGACTTTTACTTTGAAAAAATTAGAGTGTTTAAAGCAGGCTTATGCTTGAATACATTAGCATGGAATAATAGAATAGGACTTTGGTTCTATTTTGTTGGTTTCTAGGACCGAAGTAATGATTAATAGGGATAGTTGGGGGCATTAGTATTTAATTGTCAGAGGTGAAATTCTTAGATTTATGAAAGACTAACTTCTGCGAAAGCATTTGCCAAGGATG…	1	Eukaryota	Neocallimastigomycota	Neocallimastigomycetes	Neocallimastigales	Neocallimastigaceae	Neocallimastix	0	0	0	0	0	0	0	0	48	0	0	0	0	0	0	0	88	0	237	0	0	0	0	76	0	637	0	0	0	0	458	0	0	0	0	0	0	316	0	0
ASV144	144	TCATTCCAGCAGCTGCGGTAATTCCAGCTCCAATAGCGTATATTAAAGTTGTTGCAGTTAAAAAGCTCGTAGTTGAATTTTGGACTTGACTGTACGATTCTGCATCCTGTAGTTATTGTACTGGTCTTGTCTTTCCTTCTAGCTAACCTTTATGCACTTCATTGTGTGTACTGGGGATCTAGGACTTTTACTTTGAAAAAATTAGAGTGTTTAAAGCAGGCTTATGCTTGAATACATTAGCATGGAATAATAGAATAGGACTTTGGTTCTATTTTGTTGGTTTCTAGGACCGAAGTAATGATTAATAGGGATAGTTGGGGGCATTAGTATTTAATTGTCAGAGGTGAAATTCTTAGATTTATGAAAGACTAACTTCTGCGAAAGCATTTGCCAAGGATG…	1	Eukaryota	Neocallimastigomycota	Neocallimastigomycetes	Neocallimastigales	Neocallimastigaceae	Neocallimastix	0	0	0	0	0	0	0	0	0	0	0	0	0	0	0	0	0	0	0	2617	0	0	0	0	0	0	0	0	0	0	0	0	0	0	0	0	0	0	0	0
ASV145	145	ACGATCCAGCAGCTGCGGTAATTCCAGCTCCAATAGCGTATATTAAAGTTGTTGCAGTTAAAAAGCTCGTAGTTGAATTTTGGACTTGACTGTACGATTCTGCATCCTGTAGTTATTGTACTGGTCTTGTCTTTCCTTCTAGCTAACCTTTATGCACTTCATTGTGTGTACTGGGGATCTAGGACTTTTACTTTGAAAAAATTAGAGTGTTTAAAGCAGGCTTATGCTTGAATACATTAGCATGGAATAATAGAATAGGACTTTGGTTCTATTTTGTTGGTTTCTAGGACCGAAGTAATGATTAATAGGGATAGTTGGGGGCATTAGTATTTAATTGTCAGAGGTGAAATTCTTAGATTTATGAAAGACTAACTTCTGCGAAAGCATTTGCCAAGGATG…	1	Eukaryota	Neocallimastigomycota	Neocallimastigomycetes	Neocallimastigales	Neocallimastigaceae	Neocallimastix	0	0	0	0	0	0	0	0	0	0	0	0	0	0	0	0	0	0	0	0	0	0	0	1287	0	0	0	0	0	0	0	0	0	0	0	0	0	0	0	0
ASV147	147	CGCGGCCAGCAGCTGCGGTAATTCCAGCTCCAATAGCGTATATTAAAGTTGTTGCAGTTAAAAAGCTCGTAGTTGAATTTTGGACTTGACTGTACGATTCTGCATCCTGTAGTTATTGTACTGGTCTTGTCTTTCCTTCTAGCTAACCTTTATGCACTTCATTGTGTGTACTGGGGATCTAGGACTTTTACTTTGAAAAAATTAGAGTGTTTAAAGCAGGCTTATGCTTGAATACATTAGCATGGAATAATAGAATAGGACTTTGGTTCTATTTTGTTGGTTTCTAGGACCGAAGTAATGATTAATAGGGATAGTTGGGGGCATTAGTATTTAATTGTCAGAGGTGAAATTCTTAGATTTATGAAAGACTAACTTCTGCGAAAGCATTTGCCAAGGATG…	1	Eukaryota	Neocallimastigomycota	Neocallimastigomycetes	Neocallimastigales	Neocallimastigaceae	Neocallimastix	0	0	0	0	0	0	0	0	73	0	0	2513	0	0	0	0	0	0	581	0	0	0	0	91	0	0	0	0	0	0	0	0	0	0	0	0	0	0	0	0
ASV148	148	GTTGGCCAGCAGCCGCGGTAATTCCAGCTCCAATAGCGTATATTAAAGTTGTTGCAGTTAAAAAGCTCGTAGTTGAATTTTGGACTTGACTGTACGATTCTGCATCCTGTAGTTATTGTACTGGTCTTGTCTTTCCTTCTAGCTAACCTTTATGCACTTCATTGTGTGTACTGGGGATCTAGGACTTTTACTTTGAAAAAATTAGAGTGTTTAAAGCAGGCTTATGCTTGAATACATTAGCATGGAATAATAGAATAGGACTTTGGTTCTATTTTGTTGGTTTCTAGGACCGAAGTAATGATTAATAGGGATAGTTGGGGGCATTAGTATTTAATTGTCAGAGGTGAAATTCTTAGATTTATGAAAGACTAACTTCTGCGAAAGCATTTGCCAAGGATG…	1	Eukaryota	Neocallimastigomycota	Neocallimastigomycetes	Neocallimastigales	Neocallimastigaceae	Neocallimastix	0	0	0	0	0	0	0	350	72	0	0	69	0	0	345	0	232	0	101	152	52	150	0	126	0	107	448	353	0	0	0	460	514	626	0	0	0	0	0	0
ASV149	149	TTGTACCAGCAGCTGCGGTAATTCCAGCTCCAATAGCGTATATTAAAGTTGTTGCAGTTAAAAAGCTCGTAGTTGAATTTTGGACTTGACTGTACGATTCTGCATCCTGTAGTTATTGTACTGGTCTTGTCTTTCCTTCTAGCTAACCTTTATGCACTTCATTGTGTGTACTGGGGATCTAGGACTTTTACTTTGAAAAAATTAGAGTGTTTAAAGCAGGCTTATGCTTGAATACATTAGCATGGAATAATAGAATAGGACTTTGGTTCTATTTTGTTGGTTTCTAGGACCGAAGTAATGATTAATAGGGATAGTTGGGGGCATTAGTATTTAATTGTCAGAGGTGAAATTCTTAGATTTATGAAAGACTAACTTCTGCGAAAGCATTTGCCAAGGATG…	1	Eukaryota	Neocallimastigomycota	Neocallimastigomycetes	Neocallimastigales	Neocallimastigaceae	Neocallimastix	0	0	0	0	0	0	0	1983	0	0	0	0	0	0	0	0	0	0	0	0	1884	0	0	0	0	0	0	0	0	0	0	0	1389	0	0	0	0	0	0	0
ASV150	150	GTGTGCCAGCAGCCGCGGTAATTCCAGCTCCAATAGCGTATATTAAAGTTGTTGCAGTTAAAAAGCTCGTAGTTGAATTTTGGACTTGACTGTACGATTCTGCATCCTGTAGTTATTGTACTGGTCTTGTCTTTCCTTCTAGCTAACCTTTATGCACTTCATTGTGTGTACTGGGGATCTAGGACTTTTACTTTGAAAAAATTAGAGTGTTTAAAGCAGGCTTATGCTTGAATACATTAGCATGGAATAATAGAATAGGACTTTGGTTCTATTTTGTTGGTTTCTAGGACCGAAGTAATGATTAATAGGGATAGTTGGGGGCATTAGTATTTAATTGTCAGAGGTGAAATTCTTAGATTTATGAAAGACTAACTTCTGCGAAAGCATTTGCCAAGGATG…	1	Eukaryota	Neocallimastigomycota	Neocallimastigomycetes	Neocallimastigales	Neocallimastigaceae	Neocallimastix	0	0	0	0	0	0	0	285	109	0	569	0	0	0	67	0	107	0	155	95	164	90	0	119	0	117	0	494	341	0	454	0	0	400	0	129	0	0	0	0
ASV151	151	GGGGGCCAGCAGCTGCGGTAATTCCAGCTCCAATAGCGTATATTAAAGTTGTTGCAGTTAAAAAGCTCGTAGTTGAATTTTGGACTTGACTGTACGATTCTGCATCTTGTAGTTATTGTACTGGTCTTGTCTTTCCTTCTAGCTAACCTTTATGCACTTCATTGTGTGTACTGGGGATCTAGGACTTTTACTTTGAAAAAATTAGAGTGTTTAAAGCAGGCTTATGCTTGAATACATTAGCATGGAATAATAGAATAGGACTTTGGTTCTATTTTGTTGGTTTCTAGGACCGAAGTAATGATTAATAGGGATAGTTGGGGGCATTAGTATTTAATTGTCAGAGGTGAAATTCTTAGATTTATGAAAGACTAACTTCTGCGAAAGCATTTGCCAAGGATG…	1	Eukaryota	Neocallimastigomycota	Neocallimastigomycetes	Neocallimastigales	Neocallimastigaceae	NA	0	0	0	0	0	0	0	0	0	0	0	0	0	0	0	0	1192	0	1068	1497	1482	0	0	0	0	905	0	274	0	0	0	0	0	0	0	0	0	0	0	0
ASV152	152	GGGGTCCAGCACCCGCGGTAATTCCAGCTCCAATAGCGTATATTAAAGTTGTTGCAGTTAAAAAGCTCGTAGTTGAATTTTGGACTTGACTGTACGATTCTGCATCCTGTAGTTATTGTACTGGTCTTGTCTTTCCTTCTAGCTAACCTTTATGCACTTCATTGTGTGTACTGGGGATCTAGGACTTTTACTTTGAAAAAATTAGAGTGTTTAAAGCAGGCTTATGCTTGAATACATTAGCATGGAATAATAGAATAGGACTTTGGTTCTATTTTGTTGGTTTCTAGGACCGAAGTAATGATTAATAGGGATAGTTGGGGGCATTAGTATTTAATTGTCAGAGGTGAAATTCTTAGATTTATGAAAGACTAACTTCTGCGAAAGCATTTGCCAAGGATG…	1	Eukaryota	Neocallimastigomycota	Neocallimastigomycetes	Neocallimastigales	Neocallimastigaceae	Neocallimastix	0	0	0	0	0	0	0	0	0	0	0	61	0	0	0	0	193	0	219	664	0	0	0	258	0	436	0	0	0	0	0	0	0	0	499	0	0	0	519	0
ASV153	153	GGGGGCCAGCAGCTGCGGTAATTCCAGCTCCAATAGCGTATATTAAAGTTGTTGCAGTTAAAAAGCTCGTAGTTGAATTTTGGACTTGACTGTACGATTCTGCATCTTGTAGTTATTGTACTGGTCTTGTCTTTCCTTCTAGCTAACCTTTATGCACTTCATTGTGTGTACTGGGGATCTAGGACTTTTACTTTGAAAAAATTAGAGTGTTTAAAGCAGGCTTATGCTTGAATACATTAGCATGGAATAATAGAATAGGACTTTGGTTCTATTTTGTTGGTTTCTAGGACCGAAGTAATGATTAATAGGGATAGTTGGGGGCATTAGTATTTAATTGTCAGAGGTGAAATTCTTAGATTTATGAAAGACTAACTTCTGCGAAAGCATTTGCCAAGGATG…	1	Eukaryota	Neocallimastigomycota	Neocallimastigomycetes	Neocallimastigales	Neocallimastigaceae	NA	0	0	0	0	0	0	0	0	0	0	0	0	0	0	342	283	948	0	808	1191	1144	0	0	0	0	945	0	162	0	0	0	0	0	0	0	0	0	0	0	0
ASV154	154	GGGGTCCAGCACCTGCGGTAATTCCAGCTCCAATAGCGTATATTAAAGTTGTTGCAGTTAAAAAGCTCGTAGTTGAATTTTGGACTTGACTGTACGATTCTGCATCCTGTAGTTATTGTACTGGTCTTGTCTTTCCTTCTAGCTAACCTTTATGCACTTCATTGTGTGTACTGGGGATCTAGGACTTTTACTTTGAAAAAATTAGAGTGTTTAAAGCAGGCTTATGCTTGAATACATTAGCATGGAATAATAGAATAGGACTTTGGTTCTATTTTGTTGGTTTCTAGGACCGAAGTAATGATTAATAGGGATAGTTGGGGGCATTAGTATTTAATTGTCAGAGGTGAAATTCTTAGATTTATGAAAGACTAACTTCTGCGAAAGCATTTGCCAAGGATG…	1	Eukaryota	Neocallimastigomycota	Neocallimastigomycetes	Neocallimastigales	Neocallimastigaceae	Neocallimastix	0	0	0	0	0	0	0	0	0	0	0	0	0	0	0	0	118	0	425	478	205	594	0	155	0	515	0	0	0	0	0	0	0	0	0	362	0	0	0	149
ASV155	155	TCATTCCAGCAGCTGCGGTAATTCCAGCTCCAATAGCGTATATTAAAGTTGTTGCAGTTAAAAAGCTCGTAGTTGAATTTTGGACTTGACTGTACGATTCTGCATCCTGTAGTTATTGTACTGGTCTTGTCTTTCCTTCTAGCTAACCTTTATGCACTTCATTGTGTGTACTGGGGATCTAGGACTTTTACTTTGAAAAAATTAGAGTGTTTAAAGCAGGCTTATGCTTGAATACATTAGCATGGAATAATAGAATAGGACTTTGGTTCTATTTTGTTGGTTTCTAGGACCGAAGTAATGATTAATAGGGATAGTTGGGGGCATTAGTATTTAATTGTCAGAGGTGAAATTCTTAGATTTATGAAAGACTAACTTCTGCGAAAGCATTTGCCAAGGATG…	1	Eukaryota	Neocallimastigomycota	Neocallimastigomycetes	Neocallimastigales	Neocallimastigaceae	Neocallimastix	0	0	0	0	0	0	0	0	0	0	0	0	0	0	0	0	0	0	0	0	0	0	0	0	0	0	0	0	2757	0	0	0	0	0	0	0	0	0	0	0
ASV157	157	TTAAACCAGCAGCTGCGGTAATTCCAGCTCCAATAGCGTATATTAAAGTTGTTGCAGTTAAAAAGCTCGTAGTTGAATTTTGGACTTGACTGTACGATTCTGCATCCTGTAGTTATTGTACTGGTCTTGTCTTTCCTTCTAGCTAACCTTTATGCACTTCATTGTGTGTACTGGGGATCTAGGACTTTTACTTTGAAAAAATTAGAGTGTTTAAAGCAGGCTTATGCTTGAATACATTAGCATGGAATAATAGAATAGGACTTTGGTTCTATTTTGTTGGTTTCTAGGACCGAAGTAATGATTAATAGGGATAGTTGGGGGCATTAGTATTTAATTGTCAGAGGTGAAATTCTTAGATTTATGAAAGACTAACTTCTGCGAAAGCATTTGCCAAGGATG…	1	Eukaryota	Neocallimastigomycota	Neocallimastigomycetes	Neocallimastigales	Neocallimastigaceae	Neocallimastix	0	0	0	0	0	0	0	0	66	0	0	235	0	0	596	0	0	0	429	0	0	0	0	91	0	0	0	0	265	0	411	111	0	0	0	72	515	509	0	0
ASV158	158	GTAATCCAGCAGCCGCGGTAATTCCAGCTCCAATAGCGTATATTAAAGTTGTTGCAGTTAAAAAGCTCGTAGTTGAATTTTGGACTTGACTGTACGATTCTGCATCCTGTAGTTATTGTACTGGTCTTGTCTTTCCTTCTAGCTAACCTTTATGCACTTCATTGTGTGTACTGGGGATCTAGGACTTTTACTTTGAAAAAATTAGAGTGTTTAAAGCAGGCTTATGCTTGAATACATTAGCATGGAATAATAGAATAGGACTTTGGTTCTATTTTGTTGGTTTCTAGGACCGAAGTAATGATTAATAGGGATAGTTGGGGGCATTAGTATTTAATTGTCAGAGGTGAAATTCTTAGATTTATGAAAGACTAACTTCTGCGAAAGCATTTGCCAAGGATG…	1	Eukaryota	Neocallimastigomycota	Neocallimastigomycetes	Neocallimastigales	Neocallimastigaceae	Neocallimastix	0	0	0	0	0	0	0	0	0	0	0	0	0	0	0	0	0	0	0	0	0	0	0	0	0	0	0	0	0	0	0	0	0	0	0	0	0	0	0	0
ASV159	159	TGGGGCCAGCACCCGCGGTAATTCCAGCTCCAATAGCGTATATTAAAGTTGTTGCAGTTAAAAAGCTCGTAGTTGAATTTTGGACTTGACTGTACGATTCTGCATCCTGTAGTTATTGTACTGGTCTTGTCTTTCCTTCTAGCTAACCTTTATGCACTTCATTGTGTGTACTGGGGATCTAGGACTTTTACTTTGAAAAAATTAGAGTGTTTAAAGCAGGCTTATGCTTGAATACATTAGCATGGAATAATAGAATAGGACTTTGGTTCTATTTTGTTGGTTTCTAGGACCGAAGTAATGATTAATAGGGATAGTTGGGGGCATTAGTATTTAATTGTCAGAGGTGAAATTCTTAGATTTATGAAAGACTAACTTCTGCGAAAGCATTTGCCAAGGATG…	1	Eukaryota	Neocallimastigomycota	Neocallimastigomycetes	Neocallimastigales	Neocallimastigaceae	Neocallimastix	0	0	0	0	0	0	0	0	0	0	0	0	0	0	0	380	603	0	606	659	0	391	0	416	0	394	0	0	0	0	0	0	0	0	0	0	0	0	0	318
ASV160	160	ATCATCCAGCACCCGCGGTAATTCCAGCTCCAATAGCGTATATTAAAGTTGTTGCAGTTAAAAAGCTCGTAGTTGAATTTTGGACTTGACTGTACGATTCTGCATCCTGTAGTTATTGTACTGGTCTTGTCTTTCCTTCTAGCTAACCTTTATGCACTTCATTGTGTGTACTGGGGATCTAGGACTTTTACTTTGAAAAAATTAGAGTGTTTAAAGCAGGCTTATGCTTGAATACATTAGCATGGAATAATAGAATAGGACTTTGGTTCTATTTTGTTGGTTTCTAGGACCGAAGTAATGATTAATAGGGATAGTTGGGGGCATTAGTATTTAATTGTCAGAGGTGAAATTCTTAGATTTATGAAAGACTAACTTCTGCGAAAGCATTTGCCAAGGATG…	1	Eukaryota	Neocallimastigomycota	Neocallimastigomycetes	Neocallimastigales	Neocallimastigaceae	Neocallimastix	0	0	0	0	0	0	0	3117	0	0	0	0	0	0	0	0	0	0	0	0	0	0	0	0	0	0	0	0	0	0	0	0	0	0	0	0	0	0	0	0
ASV162	162	TTATACCAGCACCTGCGGTAATTCCAGCTCCAATAGCGTATATTAAAGTTGTTGCAGTTAAAAAGCTCGTAGTTGAATTTTGGACTTGACTGTACGATTCTGCATCCTGTAGTTATTGTACTGGTCTTGTCTTTCCTTCTAGCTAACCTTTATGCACTTCATTGTGTGTACTGGGGATCTAGGACTTTTACTTTGAAAAAATTAGAGTGTTTAAAGCAGGCTTATGCTTGAATACATTAGCATGGAATAATAGAATAGGACTTTGGTTCTATTTTGTTGGTTTCTAGGACCGAAGTAATGATTAATAGGGATAGTTGGGGGCATTAGTATTTAATTGTCAGAGGTGAAATTCTTAGATTTATGAAAGACTAACTTCTGCGAAAGCATTTGCCAAGGATG…	1	Eukaryota	Neocallimastigomycota	Neocallimastigomycetes	Neocallimastigales	Neocallimastigaceae	Neocallimastix	0	0	0	0	0	0	0	347	541	0	322	0	0	0	255	510	182	0	204	0	0	91	0	328	0	293	0	0	0	0	0	289	0	183	0	0	0	0	0	0
ASV163	163	GGGCACCAGCAGCCGCGGTAATTCCAGCTCCAATAGCGTATATTAAAGTTGTTGCAGTTAAAAAGCTCGTAGTTGAATTTTGGACTTGACTGTACGATTCTGCATCCTGTAGTTATTGTACTGGTCTTGTCTTTCCTTCTAGCTAACCTTTATGCACTTCATTGTGTGTACTGGGGATCTAGGACTTTTACTTTGAAAAAATTAGAGTGTTTAAAGCAGGCTTATGCTTGAATACATTAGCATGGAATAATAGAATAGGACTTTGGTTCTATTTTGTTGGTTTCTAGGACCGAAGTAATGATTAATAGGGATAGTTGGGGGCATTAGTATTTAATTGTCAGAGGTGAAATTCTTAGATTTATGAAAGACTAACTTCTGCGAAAGCATTTGCCAAGGATG…	1	Eukaryota	Neocallimastigomycota	Neocallimastigomycetes	Neocallimastigales	Neocallimastigaceae	Neocallimastix	0	0	0	0	0	0	0	0	0	0	0	0	0	0	0	0	826	0	862	0	0	0	0	796	0	0	0	0	0	0	0	0	0	0	0	0	0	0	0	0
ASV164	164	GGCTGCCAGCAGCCGCGGTAATTCCAGCTCCAATAGCGTATATTAAAGTTGTTGCAGTTAAAAAGCTCGTAGTTGAATTTTGGACTTGACTGTACGATTCTGCATCCTGTAGTTATTGTACTGGTCTTGTCTTTCCTTCTAGCTAACCTTTATGCACTTCATTGTGTGTACTGGGGATCTAGGACTTTTACTTTGAAAAAATTAGAGTGTTTAAAGCAGGCTTATGCTTGAATACATTAGCATGGAATAATAGAATAGGACTTTGGTTCTATTTTGTTGGTTTCTAGGACCGAAGTAATGATTAATAGGGATAGTTGGGGGCATTAGTATTTAATTGTCAGAGGTGAAATTCTTAGATTTATGAAAGACTAACTTCTGCGAAAGCATTTGCCAAGGATG…	1	Eukaryota	Neocallimastigomycota	Neocallimastigomycetes	Neocallimastigales	Neocallimastigaceae	Neocallimastix	0	0	0	0	0	0	0	0	0	0	0	0	0	0	0	0	0	0	2188	0	0	0	0	1242	0	0	0	0	0	0	0	0	0	0	0	0	0	0	0	0
ASV165	165	ATCATCCAGCACCTGCGGTAATTCCAGCTCCAATAGCGTATATTAAAGTTGTTGCAGTTAAAAAGCTCGTAGTTGAATTTTGGACTTGACTGTACGATTCTGCATCCTGTAGTTATTGTACTGGTCTTGTCTTTCCTTCTAGCTAACCTTTATGCACTTCATTGTGTGTACTGGGGATCTAGGACTTTTACTTTGAAAAAATTAGAGTGTTTAAAGCAGGCTTATGCTTGAATACATTAGCATGGAATAATAGAATAGGACTTTGGTTCTATTTTGTTGGTTTCTAGGACCGAAGTAATGATTAATAGGGATAGTTGGGGGCATTAGTATTTAATTGTCAGAGGTGAAATTCTTAGATTTATGAAAGACTAACTTCTGCGAAAGCATTTGCCAAGGATG…	1	Eukaryota	Neocallimastigomycota	Neocallimastigomycetes	Neocallimastigales	Neocallimastigaceae	Neocallimastix	0	0	0	0	0	0	0	0	0	0	0	0	0	0	0	0	0	0	0	0	0	2638	0	0	0	0	0	0	0	0	0	0	0	0	0	0	0	0	0	0
ASV166	166	ATCTTCCAGCAGCTGCGGTAATTCCAGCTCCAATAGCGTATATTAAAGTTGTTGCAGTTAAAAAGCTCGTAGTTGAATTTTGGACTTGACTGTACGATTCTGCATCCTGTAGTTATTGTACTGGTCTTGTCTTTCCTTCTAGCTAACCTTTATGCACTTCATTGTGTGTACTGGGGATCTAGGACTTTTACTTTGAAAAAATTAGAGTGTTTAAAGCAGGCTTATGCTTGAATACATTAGCATGGAATAATAGAATAGGACTTTGGTTCTATTTTGTTGGTTTCTAGGACCGAAGTAATGATTAATAGGGATAGTTGGGGGCATTAGTATTTAATTGTCAGAGGTGAAATTCTTAGATTTATGAAAGACTAACTTCTGCGAAAGCATTTGCCAAGGATG…	1	Eukaryota	Neocallimastigomycota	Neocallimastigomycetes	Neocallimastigales	Neocallimastigaceae	NA	0	0	0	0	0	2606	0	0	389	0	0	1476	0	0	0	0	0	0	0	0	0	0	0	80	0	0	0	2129	0	0	0	0	0	0	0	0	0	0	0	0
ASV167	167	TCAATCCAGCAGCTGCGGTAATTCCAGCTCCAATAGCGTATATTAAAGTTGTTGCAGTTAAAAAGCTCGTAGTTGAATTTTGGACTTGACTGTACGATTCTGCATCCTGTAGTTATTGTACTGGTCTTGTCTTTCCTTCTAGCTAACCTTTATGCACTTCATTGTGTGTACTGGGGATCTAGGACTTTTACTTTGAAAAAATTAGAGTGTTTAAAGCAGGCTTATGCTTGAATACATTAGCATGGAATAATAGAATAGGACTTTGGTTCTATTTTGTTGGTTTCTAGGACCGAAGTAATGATTAATAGGGATAGTTGGGGGCATTAGTATTTAATTGTCAGAGGTGAAATTCTTAGATTTATGAAAGACTAACTTCTGCGAAAGCATTTGCCAAGGATG…	1	Eukaryota	Neocallimastigomycota	Neocallimastigomycetes	Neocallimastigales	Neocallimastigaceae	NA	0	0	0	0	0	0	0	3362	0	0	0	0	0	0	0	0	0	0	0	0	0	0	0	0	0	0	0	0	0	0	0	0	0	2893	0	0	0	0	0	0
ASV168	168	GTGGTCCAGCAGCTGCGGTAATTCCAGCTCCAATAGCGTATATTAAAGTTGTTGCAGTTAAAAAGCTCGTAGTTGAATTTTGGACTTGACTGTACGATTCTGCATCCTGTAGTTATTGTACTGGTCTTGTCTTTCCTTCTAGCTAACCTTTATGCACTTCATTGTGTGTACTGGGGATCTAGGACTTTTACTTTGAAAAAATTAGAGTGTTTAAAGCAGGCTTATGCTTGAATACATTAGCATGGAATAATAGAATAGGACTTTGGTTCTATTTTGTTGGTTTCTAGGACCGAAGTAATGATTAATAGGGATAGTTGGGGGCATTAGTATTTAATTGTCAGAGGTGAAATTCTTAGATTTATGAAAGACTAACTTCTGCGAAAGCATTTGCCAAGGATG…	1	Eukaryota	Neocallimastigomycota	Neocallimastigomycetes	Neocallimastigales	Neocallimastigaceae	Neocallimastix	0	0	0	0	0	0	0	0	65	0	0	0	0	0	0	0	218	0	131	547	0	437	0	0	0	234	0	169	146	0	389	0	372	380	112	272	0	90	0	383
ASV169	169	AGGGGCCAGCACCCGCGGTAATTCCAGCTCCAATAGCGTATATTAAAGTTGTTGCAGTTAAAAAGCTCGTAGTTGAATTTTGGACTTGACTGTACGATTCTGCATCCTGTAGTTATTGTACTGGTCTTGTCTTTCCTTCTAGCTAACCTTTATGCACTTCATTGTGTGTACTGGGGATCTAGGACTTTTACTTTGAAAAAATTAGAGTGTTTAAAGCAGGCTTATGCTTGAATACATTAGCATGGAATAATAGAATAGGACTTTGGTTCTATTTTGTTGGTTTCTAGGACCGAAGTAATGATTAATAGGGATAGTTGGGGGCATTAGTATTTAATTGTCAGAGGTGAAATTCTTAGATTTATGAAAGACTAACTTCTGCGAAAGCATTTGCCAAGGATG…	1	Eukaryota	Neocallimastigomycota	Neocallimastigomycetes	Neocallimastigales	Neocallimastigaceae	Neocallimastix	0	0	0	0	0	0	0	0	0	0	0	0	0	0	161	0	227	0	416	201	205	0	0	166	0	426	0	0	181	0	0	0	0	0	0	0	0	197	0	0
ASV170	170	TGGGTCCAGCACCTGCGGTAATTCCAGCTCCAATAGCGTATATTAAAGTTGTTGCAGTTAAAAAGCTCGTAGTTGAATTTTGGACTTGACTGTACGATTCTGCATCCTGTAGTTATTGTACTGGTCTTGTCTTTCCTTCTAGCTAACCTTTATGCACTTCATTGTGTGTACTGGGGATCTAGGACTTTTACTTTGAAAAAATTAGAGTGTTTAAAGCAGGCTTATGCTTGAATACATTAGCATGGAATAATAGAATAGGACTTTGGTTCTATTTTGTTGGTTTCTAGGACCGAAGTAATGATTAATAGGGATAGTTGGGGGCATTAGTATTTAATTGTCAGAGGTGAAATTCTTAGATTTATGAAAGACTAACTTCTGCGAAAGCATTTGCCAAGGATG…	1	Eukaryota	Neocallimastigomycota	Neocallimastigomycetes	Neocallimastigales	Neocallimastigaceae	Neocallimastix	0	0	0	0	0	0	0	210	508	0	0	0	0	0	53	0	0	0	0	293	235	81	0	61	0	588	0	273	0	0	528	0	0	0	0	406	0	76	0	128
ASV172	172	GGGCACCAGCAGCCGCGGTAATTCCAGCTCCAATAGCGTATATTAAAGTTGTTGCAGTTAAAAAGCTCGTAGTTGAATTTTGGACTTGACTGTACGATTCTGCATCCTGTAGTTATTGTACTGGTCTTGTCTTTCCTTCTAGCTAACCTTTATGCACTTCATTGTGTGTACTGGGGATCTAGGACTTTTACTTTGAAAAAATTAGAGTGTTTAAAGCAGGCTTATGCTTGAATACATTAGCATGGAATAATAGAATAGGACTTTGGTTCTATTTTGTTGGTTTCTAGGACCGAAGTAATGATTAATAGGGATAGTTGGGGGCATTAGTATTTAATTGTCAGAGGTGAAATTCTTAGATTTATGAAAGACTAACTTCTGCGAAAGCATTTGCCAAGGATG…	1	Eukaryota	Neocallimastigomycota	Neocallimastigomycetes	Neocallimastigales	Neocallimastigaceae	NA	0	0	0	0	0	0	0	0	0	0	0	0	0	0	0	0	0	0	740	0	0	0	0	0	0	294	0	0	0	0	0	0	0	0	0	0	0	0	0	0
ASV174	174	TTGTACCAGCAGCCGCGGTAATTCCAGCTCCAATAGCGTATATTAAAGTTGTTGCAGTTAAAAAGCTCGTAGTTGAATTTTGGACTTGACTGTACGATTCTGCATCCTGTAGTTATTGTACTGGTCTTGTCTTTCCTTCTAGCTAACCTTTATGCACTTCATTGTGTGTACTGGGGATCTAGGACTTTTACTTTGAAAAAATTAGAGTGTTTAAAGCAGGCTTATGCTTGAATACATTAGCATGGAATAATAGAATAGGACTTTGGTTCTATTTTGTTGGTTTCTAGGACCGAAGTAATGATTAATAGGGATAGTTGGGGGCATTAGTATTTAATTGTCAGAGGTGAAATTCTTAGATTTATGAAAGACTAACTTCTGCGAAAGCATTTGCCAAGGATG…	1	Eukaryota	Neocallimastigomycota	Neocallimastigomycetes	Neocallimastigales	Neocallimastigaceae	NA	0	0	0	0	0	0	0	0	0	0	0	0	0	0	0	0	0	0	0	0	0	0	0	0	0	0	0	0	0	0	0	0	0	2301	0	0	0	0	0	810
ASV175	175	GGTGGCCAGCACCCGCGGTAATTCCAGCTCCAATAGCGTATATTAAAGTTGTTGCAGTTAAAAAGCTCGTAGTTGAATTTTGGACTTGACTGTACGATTCTGCATCCTGTAGTTATTGTACTGGTCTTGTCTTTCCTTCTAGCTAACCTTTATGCACTTCATTGTGTGTACTGGGGATCTAGGACTTTTACTTTGAAAAAATTAGAGTGTTTAAAGCAGGCTTATGCTTGAATACATTAGCATGGAATAATAGAATAGGACTTTGGTTCTATTTTGTTGGTTTCTAGGACCGAAGTAATGATTAATAGGGATAGTTGGGGGCATTAGTATTTAATTGTCAGAGGTGAAATTCTTAGATTTATGAAAGACTAACTTCTGCGAAAGCATTTGCCAAGGATG…	1	Eukaryota	Neocallimastigomycota	Neocallimastigomycetes	Neocallimastigales	Neocallimastigaceae	NA	0	0	0	0	0	0	0	354	0	0	0	0	0	0	0	0	605	0	0	610	518	0	0	242	0	323	0	237	0	0	0	0	0	0	0	0	0	0	393	0
ASV176	176	GGCTGCCAGCAGCCGCGGTAATTCCAGCTCCAATAGCGTATATTAAAGTTGTTGCAGTTAAAAAGCTCGTAGTTGAATTTTGGACTTGACTGTACGATTCTGCATCCTGTAGTTATTGTACTGGTCTTGTCTTTCCTTCTAGCTAACCTTTATGCACTTCATTGTGTGTACTGGGGATCTAGGACTTTTACTTTGAAAAAATTAGAGTGTTTAAAGCAGGCTTATGCTTGAATACATTAGCATGGAATAATAGAATAGGACTTTGGTTCTATTTTGTTGGTTTCTAGGACCGAAGTAATGATTAATAGGGATAGTTGGGGGCATTAGTATTTAATTGTCAGAGGTGAAATTCTTAGATTTATGAAAGACTAACTTCTGCGAAAGCATTTGCCAAGGATG…	1	Eukaryota	Neocallimastigomycota	Neocallimastigomycetes	Neocallimastigales	Neocallimastigaceae	NA	0	0	0	0	0	0	0	0	0	0	0	0	0	0	0	0	0	0	0	0	0	0	0	0	0	0	0	0	0	0	0	0	0	0	0	0	0	0	0	0
ASV177	177	GGGTTCCAGCAGCCGCGGTAATTCCAGCTCCAATAGCGTATATTAAAGTTGTTGCAGTTAAAAAGCTCGTAGTTGAATTTTGGACTTGACTGTACGATTCTGCATCCTGTAGTTATTGTACTGGTCTTGTCTTTCCTTCTAGCTAACCTTTATGCACTTCATTGTGTGTACTGGGGATCTAGGACTTTTACTTTGAAAAAATTAGAGTGTTTAAAGCAGGCTTATGCTTGAATACATTAGCATGGAATAATAGAATAGGACTTTGGTTCTATTTTGTTGGTTTCTAGGACCGAAGTAATGATTAATAGGGATAGTTGGGGGCATTAGTATTTAATTGTCAGAGGTGAAATTCTTAGATTTATGAAAGACTAACTTCTGCGAAAGCATTTGCCAAGGATG…	1	Eukaryota	Neocallimastigomycota	Neocallimastigomycetes	Neocallimastigales	Neocallimastigaceae	Neocallimastix	0	0	0	0	0	0	0	0	0	0	0	0	0	0	265	533	241	0	339	325	0	0	0	133	0	620	0	0	0	0	545	0	0	0	0	0	0	0	0	347
ASV178	178	GGTTTCCAGCAGCCGCGGTAATTCCAGCTCCAATAGCGTATATTAAAGTTGTTGCAGTTAAAAAGCTCGTAGTTGAATTTTGGACTTGACTGTACGATTCTGCATCCTGTAGTTATTGTACTGGTCTTGTCTTTCCTTCTAGCTAACCTTTATGCACTTCATTGTGTGTACTGGGGATCTAGGACTTTTACTTTGAAAAAATTAGAGTGTTTAAAGCAGGCTTATGCTTGAATACATTAGCATGGAATAATAGAATAGGACTTTGGTTCTATTTTGTTGGTTTCTAGGACCGAAGTAATGATTAATAGGGATAGTTGGGGGCATTAGTATTTAATTGTCAGAGGTGAAATTCTTAGATTTATGAAAGACTAACTTCTGCGAAAGCATTTGCCAAGGATG…	1	Eukaryota	Neocallimastigomycota	Neocallimastigomycetes	Neocallimastigales	Neocallimastigaceae	NA	0	0	0	0	0	0	0	132	271	0	453	110	0	0	352	0	87	0	78	711	442	0	0	61	0	0	436	733	0	0	0	134	0	0	0	0	0	0	0	0
ASV179	179	ATCATCCAGCAGCTGCGGTAATTCCAGCTCCAATAGCGTATATTAAAGTTGTTGCAGTTAAAAAGCTCGTAGTTGAATTTTGGACTTGACTGTACGATTCTGCATCCTGTAGTTATTGTACTGGTCTTGTCTTTCCTTCTAGCTAACCTTTATGCACTTCATTGTGTGTACTGGGGATCTAGGACTTTTACTTTGAAAAAATTAGAGTGTTTAAAGCAGGCTTATGCTTGAATACATTAGCATGGAATAATAGAATAGGACTTTGGTTCTATTTTGTTGGTTTCTAGGACCGAAGTAATGATTAATAGGGATAGTTGGGGGCATTAGTATTTAATTGTCAGAGGTGAAATTCTTAGATTTATGAAAGACTAACTTCTGCGAAAGCATTTGCCAAGGATG…	1	Eukaryota	Neocallimastigomycota	Neocallimastigomycetes	Neocallimastigales	Neocallimastigaceae	NA	0	0	0	0	0	0	0	0	0	0	0	0	0	0	0	0	0	0	0	0	0	0	0	0	0	0	0	0	0	0	0	0	0	0	0	0	0	0	0	0
ASV180	180	GGGTTCCAGCACCCGCGGTAATTCCAGCTCCAATAGCGTATATTAAAGTTGTTGCAGTTAAAAAGCTCGTAGTTGAATTTTGGACTTGACTGTACGATTCTGCATCCTGTAGTTATTGTACTGGTCTTGTCTTTCCTTCTAGCTAACCTTTATGCACTTCATTGTGTGTACTGGGGATCTAGGACTTTTACTTTGAAAAAATTAGAGTGTTTAAAGCAGGCTTATGCTTGAATACATTAGCATGGAATAATAGAATAGGACTTTGGTTCTATTTTGTTGGTTTCTAGGACCGAAGTAATGATTAATAGGGATAGTTGGGGGCATTAGTATTTAATTGTCAGAGGTGAAATTCTTAGATTTATGAAAGACTAACTTCTGCGAAAGCATTTGCCAAGGATG…	1	Eukaryota	Neocallimastigomycota	Neocallimastigomycetes	Neocallimastigales	Neocallimastigaceae	NA	0	0	0	0	0	0	0	114	215	0	0	0	0	0	0	0	68	0	139	0	0	0	0	245	0	0	789	316	0	0	0	0	0	0	0	0	0	0	0	0
ASV181	181	TGTGGCCAGCAGCCGCGGTAATTCCAGCTCCAATAGCGTATATTAAAGTTGTTGCAGTTAAAAAGCTCGTAGTTGAATTTTGGACTTGACTGTACGATTCTGCATCCTGTAGTTATTGTACTGGTCTTGTCTTTCCTTCTAGCTAACCTTTATGCACTTCATTGTGTGTACTGGGGATCTAGGACTTTTACTTTGAAAAAATTAGAGTGTTTAAAGCAGGCTTATGCTTGAATACATTAGCATGGAATAATAGAATAGGACTTTGGTTCTATTTTGTTGGTTTCTAGGACCGAAGTAATGATTAATAGGGATAGTTGGGGGCATTAGTATTTAATTGTCAGAGGTGAAATTCTTAGATTTATGAAAGACTAACTTCTGCGAAAGCATTTGCCAAGGATG…	1	Eukaryota	Neocallimastigomycota	Neocallimastigomycetes	Neocallimastigales	Neocallimastigaceae	NA	0	0	0	0	0	0	0	350	0	0	0	261	0	0	0	318	106	0	152	113	248	0	0	90	0	75	0	317	0	0	0	0	0	0	129	0	467	378	0	270
ASV182	182	TTGGGCCAGCACCTGCGGTAATTCCAGCTCCAATAGCGTATATTAAAGTTGTTGCAGTTAAAAAGCTCGTAGTTGAATTTTGGACTTGACTGTACGATTCTGCATCCTGTAGTTATTGTACTGGTCTTGTCTTTCCTTCTAGCTAACCTTTATGCACTTCATTGTGTGTACTGGGGATCTAGGACTTTTACTTTGAAAAAATTAGAGTGTTTAAAGCAGGCTTATGCTTGAATACATTAGCATGGAATAATAGAATAGGACTTTGGTTCTATTTTGTTGGTTTCTAGGACCGAAGTAATGATTAATAGGGATAGTTGGGGGCATTAGTATTTAATTGTCAGAGGTGAAATTCTTAGATTTATGAAAGACTAACTTCTGCGAAAGCATTTGCCAAGGATG…	1	Eukaryota	Neocallimastigomycota	Neocallimastigomycetes	Neocallimastigales	Neocallimastigaceae	Neocallimastix	0	0	0	2340	0	0	0	0	75	0	683	518	0	0	0	178	53	0	0	0	65	0	0	102	0	0	205	0	0	0	0	0	0	260	0	0	508	0	574	0
ASV184	184	GTGGTCCAGCAGCTGCGGTAATTCCAGCTCCAATAGCGTATATTAAAGTTGTTGCAGTTAAAAAGCTCGTAGTTGAATTTTGGACTTGACTGTACGATTCTGCATCCTGTAGTTATTGTACTGGTCTTGTCTTTCCTTCTAGCTAACCTTTATGCACTTCATTGTGTGTACTGGGGATCTAGGACTTTTACTTTGAAAAAATTAGAGTGTTTAAAGCAGGCTTATGCTTGAATACATTAGCATGGAATAATAGAATAGGACTTTGGTTCTATTTTGTTGGTTTCTAGGACCGAAGTAATGATTAATAGGGATAGTTGGGGGCATTAGTATTTAATTGTCAGAGGTGAAATTCTTAGATTTATGAAAGACTAACTTCTGCGAAAGCATTTGCCAAGGATG…	1	Eukaryota	Neocallimastigomycota	Neocallimastigomycetes	Neocallimastigales	Neocallimastigaceae	Neocallimastix	0	0	0	0	0	0	0	280	122	0	0	345	0	0	0	499	63	0	121	0	466	0	0	80	0	658	0	0	0	0	0	0	0	0	0	391	922	0	363	0
ASV187	187	GTGTGCCAGCAGCCGCGGTAATTCCAGCTCCAATAGCGTATATTAAAGTTGTTGCAGTTAAAAAGCTCGTAGTTGAATTTTGGACTTGACTGTACGATTCTGCATCCTGTAGTTATTGTACTGGTCTTGTCTTTCCTTCTAGCTAACCTTTATGCACTTCATTGTGTGTACTGGGGATCTAGGACTTTTACTTTGAAAAAATTAGAGTGTTTAAAGCAGGCTTATGCTTGAATACATTAGCATGGAATAATAGAATAGGACTTTGGTTCTATTTTGTTGGTTTCTAGGACCGAAGTAATGATTAATAGGGATAGTTGGGGGCATTAGTATTTAATTGTCAGAGGTGAAATTCTTAGATTTATGAAAGACTAACTTCTGCGAAAGCATTTGCCAAGGATG…	1	Eukaryota	Neocallimastigomycota	Neocallimastigomycetes	Neocallimastigales	Neocallimastigaceae	NA	0	0	0	0	0	0	0	0	0	0	0	289	0	0	492	0	164	0	75	146	222	0	0	105	0	225	0	0	0	0	0	0	651	0	218	78	534	0	465	229
ASV189	189	GTGGTCCAGCAGCCGCGGTAATTCCAGCTCCAATAGCGTATATTAAAGTTGTTGCAGTTAAAAAGCTCGTAGTTGAATTTTGGACTTGACTGTACGATTCTGCATCCTGTAGTTATTGTACTGGTCTTGTCTTTCCTTCTAGCTAACCTTTATGCACTTCATTGTGTGTACTGGGGATCTAGGACTTTTACTTTGAAAAAATTAGAGTGTTTAAAGCAGGCTTATGCTTGAATACATTAGCATGGAATAATAGAATAGGACTTTGGTTCTATTTTGTTGGTTTCTAGGACCGAAGTAATGATTAATAGGGATAGTTGGGGGCATTAGTATTTAATTGTCAGAGGTGAAATTCTTAGATTTATGAAAGACTAACTTCTGCGAAAGCATTTGCCAAGGATG…	1	Eukaryota	Neocallimastigomycota	Neocallimastigomycetes	Neocallimastigales	Neocallimastigaceae	Neocallimastix	0	0	0	0	0	0	0	0	615	0	0	0	0	0	204	0	375	0	426	414	0	396	0	145	0	197	0	0	274	0	0	474	0	239	0	0	0	0	0	154
ASV190	190	GTGATCCAGCACCTGCGGTAATTCCAGCTCCAATAGCGTATATTAAAGTTGTTGCAGTTAAAAAGCTCGTAGTTGAATTTTGGACTTGACTGTACGATTCTGCATCCTGTAGTTATTGTACTGGTCTTGTCTTTCCTTCTAGCTAACCTTTATGCACTTCATTGTGTGTACTGGGGATCTAGGACTTTTACTTTGAAAAAATTAGAGTGTTTAAAGCAGGCTTATGCTTGAATACATTAGCATGGAATAATAGAATAGGACTTTGGTTCTATTTTGTTGGTTTCTAGGACCGAAGTAATGATTAATAGGGATAGTTGGGGGCATTAGTATTTAATTGTCAGAGGTGAAATTCTTAGATTTATGAAAGACTAACTTCTGCGAAAGCATTTGCCAAGGATG…	1	Eukaryota	Neocallimastigomycota	Neocallimastigomycetes	Neocallimastigales	Neocallimastigaceae	NA	0	0	0	0	0	0	0	0	0	0	0	0	0	0	0	0	0	0	0	0	0	0	0	0	0	0	0	0	0	0	0	0	0	0	0	0	0	0	0	0
ASV191	191	ATTGACCAGCACCCGCGGTAATTCCAGCTCCAATAGCGTATATTAAAGTTGTTGCAGTTAAAAAGCTCGTAGTTGAATTTTGGACTTGACTGTACGATTCTGCATCCTGTAGTTATTGTACTGGTCTTGTCTTTCCTTCTAGCTAACCTTTATGCACTTCATTGTGTGTACTGGGGATCTAGGACTTTTACTTTGAAAAAATTAGAGTGTTTAAAGCAGGCTTATGCTTGAATACATTAGCATGGAATAATAGAATAGGACTTTGGTTCTATTTTGTTGGTTTCTAGGACCGAAGTAATGATTAATAGGGATAGTTGGGGGCATTAGTATTTAATTGTCAGAGGTGAAATTCTTAGATTTATGAAAGACTAACTTCTGCGAAAGCATTTGCCAAGGATG…	1	Eukaryota	Neocallimastigomycota	Neocallimastigomycetes	Neocallimastigales	Neocallimastigaceae	NA	0	0	0	0	0	0	0	0	0	0	0	0	0	0	0	0	0	0	0	0	0	0	0	0	0	0	0	0	0	0	0	0	0	0	0	0	0	0	0	0
ASV192	192	ATGATCCAGCACCCGCGGTAATTCCAGCTCCAATAGCGTATATTAAAGTTGTTGCAGTTAAAAAGCTCGTAGTTGAATTTTGGACTTGACTGTACGATTCTGCATCCTGTAGTTATTGTACTGGTCTTGTCTTTCCTTCTAGCTAACCTTTATGCACTTCATTGTGTGTACTGGGGATCTAGGACTTTTACTTTGAAAAAATTAGAGTGTTTAAAGCAGGCTTATGCTTGAATACATTAGCATGGAATAATAGAATAGGACTTTGGTTCTATTTTGTTGGTTTCTAGGACCGAAGTAATGATTAATAGGGATAGTTGGGGGCATTAGTATTTAATTGTCAGAGGTGAAATTCTTAGATTTATGAAAGACTAACTTCTGCGAAAGCATTTGCCAAGGATG…	1	Eukaryota	Neocallimastigomycota	Neocallimastigomycetes	Neocallimastigales	Neocallimastigaceae	NA	0	0	0	0	0	0	0	0	0	0	0	0	0	0	0	0	2853	0	0	0	0	0	0	0	0	0	0	0	0	0	0	0	0	0	0	0	0	0	0	0
ASV193	193	TTCAGCCAGCAGCTGCGGTAATTCCAGCTCCAATAGCGTATATTAAAGTTGTTGCAGTTAAAAAGCTCGTAGTTGAATTTTGGACTTGACTGTACGATTCTGCATCCTGTAGTTATTGTACTGGTCTTGTCTTTCCTTCTAGCTAACCTTTATGCACTTCATTGTGTGTACTGGGGATCTAGGACTTTTACTTTGAAAAAATTAGAGTGTTTAAAGCAGGCTTATGCTTGAATACATTAGCATGGAATAATAGAATAGGACTTTGGTTCTATTTTGTTGGTTTCTAGGACCGAAGTAATGATTAATAGGGATAGTTGGGGGCATTAGTATTTAATTGTCAGAGGTGAAATTCTTAGATTTATGAAAGACTAACTTCTGCGAAAGCATTTGCCAAGGATG…	1	Eukaryota	Neocallimastigomycota	Neocallimastigomycetes	Neocallimastigales	Neocallimastigaceae	NA	0	0	0	0	0	0	0	0	0	0	0	0	0	0	0	0	0	0	0	0	0	0	0	0	0	0	0	0	0	0	0	0	0	0	0	0	0	0	0	0
ASV194	194	TTGTACCAGCAGCCGCGGTAATTCCAGCTCCAATAGCGTATATTAAAGTTGTTGCAGTTAAAAAGCTCGTAGTTGAATTTTGGACTTGACTGTACGATTCTGCATCCTGTAGTTATTGTACTGGTCTTGTCTTTCCTTCTAGCTAACCTTTATGCACTTCATTGTGTGTACTGGGGATCTAGGACTTTTACTTTGAAAAAATTAGAGTGTTTAAAGCAGGCTTATGCTTGAATACATTAGCATGGAATAATAGAATAGGACTTTGGTTCTATTTTGTTGGTTTCTAGGACCGAAGTAATGATTAATAGGGATAGTTGGGGGCATTAGTATTTAATTGTCAGAGGTGAAATTCTTAGATTTATGAAAGACTAACTTCTGCGAAAGCATTTGCCAAGGATG…	1	Eukaryota	Neocallimastigomycota	Neocallimastigomycetes	Neocallimastigales	Neocallimastigaceae	Neocallimastix	0	0	0	0	0	0	0	0	0	0	0	0	0	0	0	0	0	0	0	0	0	0	0	0	0	0	0	2838	0	0	0	0	0	0	0	0	0	0	0	0
ASV195	195	TGGGGCCAGCACCCGCGGTAATTCCAGCTCCAATAGCGTATATTAAAGTTGTTGCAGTTAAAAAGCTCGTAGTTGAATTTTGGACTTGACTGTACGATTCTGCATCCTGTAGTTATTGTACTGGTCTTGTCTTTCCTTCTAGCTAACCTTTATGCACTTCATTGTGTGTACTGGGGATCTAGGACTTTTACTTTGAAAAAATTAGAGTGTTTAAAGCAGGCTTATGCTTGAATACATTAGCATGGAATAATAGAATAGGACTTTGGTTCTATTTTGTTGGTTTCTAGGACCGAAGTAATGATTAATAGGGATAGTTGGGGGCATTAGTATTTAATTGTCAGAGGTGAAATTCTTAGATTTATGAAAGACTAACTTCTGCGAAAGCATTTGCCAAGGATG…	1	Eukaryota	Neocallimastigomycota	Neocallimastigomycetes	Neocallimastigales	Neocallimastigaceae	Neocallimastix	0	0	0	0	0	0	0	0	0	0	0	185	0	0	0	0	541	0	219	338	214	0	0	154	0	478	0	0	525	0	0	0	0	0	0	0	422	0	0	0
ASV196	196	GTGTGCCAGCACCCGCGGTAATTCCAGCTCCAATAGCGTATATTAAAGTTGTTGCAGTTAAAAAGCTCGTAGTTGAATTTTGGACTTGACTGTACGATTCTGCATCCTGTAGTTATTGTACTGGTCTTGTCTTTCCTTCTAGCTAACCTTTATGCACTTCATTGTGTGTACTGGGGATCTAGGACTTTTACTTTGAAAAAATTAGAGTGTTTAAAGCAGGCTTATGCTTGAATACATTAGCATGGAATAATAGAATAGGACTTTGGTTCTATTTTGTTGGTTTCTAGGACCGAAGTAATGATTAATAGGGATAGTTGGGGGCATTAGTATTTAATTGTCAGAGGTGAAATTCTTAGATTTATGAAAGACTAACTTCTGCGAAAGCATTTGCCAAGGATG…	1	Eukaryota	Neocallimastigomycota	Neocallimastigomycetes	Neocallimastigales	Neocallimastigaceae	NA	0	0	0	0	0	0	0	544	0	0	0	0	0	0	0	319	547	0	466	0	0	0	0	89	0	0	468	0	0	0	0	190	0	0	414	0	0	0	0	0
ASV197	197	GTGGGCCAGCACCTGCGGTAATTCCAGCTCCAATAGCGTATATTAAAGTTGTTGCAGTTAAAAAGCTCGTAGTTGAATTTTGGACTTGACTGTACGATTCTGCATCCTGTAGTTATTGTACTGGTCTTGTCTTTCCTTCTAGCTAACCTTTATGCACTTCATTGTGTGTACTGGGGATCTAGGACTTTTACTTTGAAAAAATTAGAGTGTTTAAAGCAGGCTTATGCTTGAATACATTAGCATGGAATAATAGAATAGGACTTTGGTTCTATTTTGTTGGTTTCTAGGACCGAAGTAATGATTAATAGGGATAGTTGGGGGCATTAGTATTTAATTGTCAGAGGTGAAATTCTTAGATTTATGAAAGACTAACTTCTGCGAAAGCATTTGCCAAGGATG…	1	Eukaryota	Neocallimastigomycota	Neocallimastigomycetes	Neocallimastigales	Neocallimastigaceae	Neocallimastix	0	0	0	0	0	0	0	0	0	0	0	0	0	0	439	0	337	0	126	167	140	0	0	204	0	190	0	0	0	0	0	0	0	492	0	0	0	115	0	577
ASV198	198	CTTGTCCAGCACCTGCGGTAATTCCAGCTCCAATAGCGTATATTAAAGTTGTTGCAGTTAAAAAGCTCGTAGTTGAATTTTGGACTTGACTGTACGATTCTGCATCCTGTAGTTATTGTACTGGTCTTGTCTTTCCTTCTAGCTAACCTTTATGCACTTCATTGTGTGTACTGGGGATCTAGGACTTTTACTTTGAAAAAATTAGAGTGTTTAAAGCAGGCTTATGCTTGAATACATTAGCATGGAATAATAGAATAGGACTTTGGTTCTATTTTGTTGGTTTCTAGGACCGAAGTAATGATTAATAGGGATAGTTGGGGGCATTAGTATTTAATTGTCAGAGGTGAAATTCTTAGATTTATGAAAGACTAACTTCTGCGAAAGCATTTGCCAAGGATG…	1	Eukaryota	Neocallimastigomycota	Neocallimastigomycetes	Neocallimastigales	Neocallimastigaceae	Neocallimastix	0	0	0	0	0	0	0	0	0	0	571	0	0	0	0	0	0	0	0	0	0	0	0	249	0	1461	0	0	0	0	0	2204	0	0	0	101	0	0	0	0
ASV199	199	CATTGCCAGCACCTGCGGTAATTCCAGCTCCAATAGCGTATATTAAAGTTGTTGCAGTTAAAAAGCTCGTAGTTGAATTTTGGACTTGACTGTACGATTCTGCATCCTGTAGTTATTGTACTGGTCTTGTCTTTCCTTCTAGCTAACCTTTATGCACTTCATTGTGTGTACTGGGGATCTAGGACTTTTACTTTGAAAAAATTAGAGTGTTTAAAGCAGGCTTATGCTTGAATACATTAGCATGGAATAATAGAATAGGACTTTGGTTCTATTTTGTTGGTTTCTAGGACCGAAGTAATGATTAATAGGGATAGTTGGGGGCATTAGTATTTAATTGTCAGAGGTGAAATTCTTAGATTTATGAAAGACTAACTTCTGCGAAAGCATTTGCCAAGGATG…	1	Eukaryota	Neocallimastigomycota	Neocallimastigomycetes	Neocallimastigales	Neocallimastigaceae	NA	0	0	0	0	0	0	0	0	0	0	0	0	0	0	4070	0	0	0	0	0	0	0	0	0	0	0	0	0	0	0	0	0	0	0	0	0	0	0	0	0
ASV200	200	GGTGTCCAGCAGCCGCGGTAATTCCAGCTCCAATAGCGTATATTAAAGTTGTTGCAGTTAAAAAGCTCGTAGTTGAATTTTGGACTTGACTGTACGATTCTGCATCCTGTAGTTATTGTACTGGTCTTGTCTTTCCTTCTAGCTAACCTTTATGCACTTCATTGTGTGTACTGGGGATCTAGGACTTTTACTTTGAAAAAATTAGAGTGTTTAAAGCAGGCTTATGCTTGAATACATTAGCATGGAATAATAGAATAGGACTTTGGTTCTATTTTGTTGGTTTCTAGGACCGAAGTAATGATTAATAGGGATAGTTGGGGGCATTAGTATTTAATTGTCAGAGGTGAAATTCTTAGATTTATGAAAGACTAACTTCTGCGAAAGCATTTGCCAAGGATG…	1	Eukaryota	Neocallimastigomycota	Neocallimastigomycetes	Neocallimastigales	Neocallimastigaceae	Neocallimastix	0	0	0	0	0	0	0	0	0	0	0	0	0	0	0	0	92	0	96	145	0	0	0	142	0	420	0	0	0	0	0	0	0	0	0	0	384	0	533	0
ASV201	201	ATTAACCAGCAGCTGCGGTAATTCCAGCTCCAATAGCGTATATTAAAGTTGTTGCAGTTAAAAAGCTCGTAGTTGAATTTTGGACTTGACTGTACGATTCTGCATCCTGTAGTTATTGTACTGGTCTTGTCTTTCCTTCTAGCTAACCTTTATGCACTTCATTGTGTGTACTGGGGATCTAGGACTTTTACTTTGAAAAAATTAGAGTGTTTAAAGCAGGCTTATGCTTGAATACATTAGCATGGAATAATAGAATAGGACTTTGGTTCTATTTTGTTGGTTTCTAGGACCGAAGTAATGATTAATAGGGATAGTTGGGGGCATTAGTATTTAATTGTCAGAGGTGAAATTCTTAGATTTATGAAAGACTAACTTCTGCGAAAGCATTTGCCAAGGATG…	1	Eukaryota	Neocallimastigomycota	Neocallimastigomycetes	Neocallimastigales	Neocallimastigaceae	Neocallimastix	0	0	0	0	0	0	0	0	0	0	0	0	0	0	0	0	0	0	0	0	1653	0	0	54	0	0	0	0	1465	0	0	0	0	0	0	0	0	0	0	0
ASV202	202	TGTGGCCAGCACCTGCGGTAATTCCAGCTCCAATAGCGTATATTAAAGTTGTTGCAGTTAAAAAGCTCGTAGTTGAATTTTGGACTTGACTGTACGATTCTGCATCCTGTAGTTATTGTACTGGTCTTGTCTTTCCTTCTAGCTAACCTTTATGCACTTCATTGTGTGTACTGGGGATCTAGGACTTTTACTTTGAAAAAATTAGAGTGTTTAAAGCAGGCTTATGCTTGAATACATTAGCATGGAATAATAGAATAGGACTTTGGTTCTATTTTGTTGGTTTCTAGGACCGAAGTAATGATTAATAGGGATAGTTGGGGGCATTAGTATTTAATTGTCAGAGGTGAAATTCTTAGATTTATGAAAGACTAACTTCTGCGAAAGCATTTGCCAAGGATG…	1	Eukaryota	Neocallimastigomycota	Neocallimastigomycetes	Neocallimastigales	Neocallimastigaceae	Neocallimastix	0	0	0	0	0	0	0	0	387	0	0	692	0	0	0	662	0	0	403	0	451	232	0	153	0	0	0	0	0	0	0	0	0	0	260	177	0	0	0	0
ASV203	203	TAGGGCCAGCACCTGCGGTAATTCCAGCTCCAATAGCGTATATTAAAGTTGTTGCAGTTAAAAAGCTCGTAGTTGAATTTTGGACTTGACTGTACGATTCTGCATCCTGTAGTTATTGTACTGGTCTTGTCTTTCCTTCTAGCTAACCTTTATGCACTTCATTGTGTGTACTGGGGATCTAGGACTTTTACTTTGAAAAAATTAGAGTGTTTAAAGCAGGCTTATGCTTGAATACATTAGCATGGAATAATAGAATAGGACTTTGGTTCTATTTTGTTGGTTTCTAGGACCGAAGTAATGATTAATAGGGATAGTTGGGGGCATTAGTATTTAATTGTCAGAGGTGAAATTCTTAGATTTATGAAAGACTAACTTCTGCGAAAGCATTTGCCAAGGATG…	1	Eukaryota	Neocallimastigomycota	Neocallimastigomycetes	Neocallimastigales	Neocallimastigaceae	Neocallimastix	0	0	0	0	0	0	0	0	184	0	221	73	0	0	0	365	152	0	104	0	198	351	0	66	0	0	0	0	0	0	0	87	0	0	0	53	0	0	0	0
ASV204	204	ATGATCCAGCACCTGCGGTAATTCCAGCTCCAATAGCGTATATTAAAGTTGTTGCAGTTAAAAAGCTCGTAGTTGAATTTTGGACTTGACTGTACGATTCTGCATCCTGTAGTTATTGTACTGGTCTTGTCTTTCCTTCTAGCTAACCTTTATGCACTTCATTGTGTGTACTGGGGATCTAGGACTTTTACTTTGAAAAAATTAGAGTGTTTAAAGCAGGCTTATGCTTGAATACATTAGCATGGAATAATAGAATAGGACTTTGGTTCTATTTTGTTGGTTTCTAGGACCGAAGTAATGATTAATAGGGATAGTTGGGGGCATTAGTATTTAATTGTCAGAGGTGAAATTCTTAGATTTATGAAAGACTAACTTCTGCGAAAGCATTTGCCAAGGATG…	1	Eukaryota	Neocallimastigomycota	Neocallimastigomycetes	Neocallimastigales	Neocallimastigaceae	Neocallimastix	0	0	0	0	0	0	0	0	0	0	0	0	0	0	0	0	0	0	0	0	0	0	0	0	0	0	0	0	2899	0	0	0	0	0	0	0	0	0	0	0
ASV205	205	GGGTGCCAGCACCTGCGGTAATTCCAGCTCCAATAGCGTATATTAAAGTTGTTGCAGTTAAAAAGCTCGTAGTTGAATTTTGGACTTGACTGTACGATTCTGCATCCTGTAGTTATTGTACTGGTCTTGTCTTTCCTTCTAGCTAACCTTTATGCACTTCATTGTGTGTACTGGGGATCTAGGACTTTTACTTTGAAAAAATTAGAGTGTTTAAAGCAGGCTTATGCTTGAATACATTAGCATGGAATAATAGAATAGGACTTTGGTTCTATTTTGTTGGTTTCTAGGACCGAAGTAATGATTAATAGGGATAGTTGGGGGCATTAGTATTTAATTGTCAGAGGTGAAATTCTTAGATTTATGAAAGACTAACTTCTGCGAAAGCATTTGCCAAGGATG…	1	Eukaryota	Neocallimastigomycota	Neocallimastigomycetes	Neocallimastigales	Neocallimastigaceae	Neocallimastix	0	0	0	0	0	0	0	0	0	0	0	327	0	0	0	0	207	0	181	167	238	0	0	171	0	278	0	568	0	0	0	0	0	0	0	141	0	497	0	0
ASV207	207	TGGCACCAGCAGCTGCGGTAATTCCAGCTCCAATAGCGTATATTAAAGTTGTTGCAGTTAAAAAGCTCGTAGTTGAATTTTGGACTTGACTGTACGATTCTGCATCCTGTAGTTATTGTACTGGTCTTGTCTTTCCTTCTAGCTAACCTTTATGCACTTCATTGTGTGTACTGGGGATCTAGGACTTTTACTTTGAAAAAATTAGAGTGTTTAAAGCAGGCTTATGCTTGAATACATTAGCATGGAATAATAGAATAGGACTTTGGTTCTATTTTGTTGGTTTCTAGGACCGAAGTAATGATTAATAGGGATAGTTGGGGGCATTAGTATTTAATTGTCAGAGGTGAAATTCTTAGATTTATGAAAGACTAACTTCTGCGAAAGCATTTGCCAAGGATG…	1	Eukaryota	Neocallimastigomycota	Neocallimastigomycetes	Neocallimastigales	Neocallimastigaceae	Neocallimastix	0	0	0	0	0	0	0	0	0	0	0	0	0	0	479	0	0	0	0	0	0	0	0	0	0	0	0	0	0	0	0	0	0	0	0	0	0	0	0	0
ASV208	208	GTCATCCAGCAGCCGCGGTAATTCCAGCTCCAATAGCGTATATTAAAGTTGTTGCAGTTAAAAAGCTCGTAGTTGAATTTTGGACTTGACTGTACGATTCTGCATCCTGTAGTTATTGTACTGGTCTTGTCTTTCCTTCTAGCTAACCTTTATGCACTTCATTGTGTGTACTGGGGATCTAGGACTTTTACTTTGAAAAAATTAGAGTGTTTAAAGCAGGCTTATGCTTGAATACATTAGCATGGAATAATAGAATAGGACTTTGGTTCTATTTTGTTGGTTTCTAGGACCGAAGTAATGATTAATAGGGATAGTTGGGGGCATTAGTATTTAATTGTCAGAGGTGAAATTCTTAGATTTATGAAAGACTAACTTCTGCGAAAGCATTTGCCAAGGATG…	1	Eukaryota	Neocallimastigomycota	Neocallimastigomycetes	Neocallimastigales	Neocallimastigaceae	Neocallimastix	0	0	0	0	0	0	0	4120	0	0	0	3953	0	0	0	0	0	0	0	0	0	0	0	0	0	0	0	0	0	0	0	0	0	0	0	0	0	0	0	0
ASV210	210	GTCAGCCAGCAGCTGCGGTAATTCCAGCTCCAATAGCGTATATTAAAGTTGTTGCAGTTAAAAAGCTCGTAGTTGAATTTTGGACTTGACTGTACGATTCTGCATCCTGTAGTTATTGTACTGGTCTTGTCTTTCCTTCTAGCTAACCTTTATGCACTTCATTGTGTGTACTGGGGATCTAGGACTTTTACTTTGAAAAAATTAGAGTGTTTAAAGCAGGCTTATGCTTGAATACATTAGCATGGAATAATAGAATAGGACTTTGGTTCTATTTTGTTGGTTTCTAGGACCGAAGTAATGATTAATAGGGATAGTTGGGGGCATTAGTATTTAATTGTCAGAGGTGAAATTCTTAGATTTATGAAAGACTAACTTCTGCGAAAGCATTTGCCAAGGATG…	1	Eukaryota	Neocallimastigomycota	Neocallimastigomycetes	Neocallimastigales	Neocallimastigaceae	Neocallimastix	0	0	0	0	0	0	0	0	0	0	0	0	0	0	0	0	0	0	0	0	0	0	0	0	0	0	0	0	4199	0	0	0	0	0	0	0	0	0	0	0
ASV211	211	CTGATCCAGCAGCTGCGGTAATTCCAGCTCCAATAGCGTATATTAAAGTTGTTGCAGTTAAAAAGCTCGTAGTTGAATTTTGGACTTGACTGTACGATTCTGCATCCTGTAGTTATTGTACTGGTCTTGTCTTTCCTTCTAGCTAACCTTTATGCACTTCATTGTGTGTACTGGGGATCTAGGACTTTTACTTTGAAAAAATTAGAGTGTTTAAAGCAGGCTTATGCTTGAATACATTAGCATGGAATAATAGAATAGGACTTTGGTTCTATTTTGTTGGTTTCTAGGACCGAAGTAATGATTAATAGGGATAGTTGGGGGCATTAGTATTTAATTGTCAGAGGTGAAATTCTTAGATTTATGAAAGACTAACTTCTGCGAAAGCATTTGCCAAGGATG…	1	Eukaryota	Neocallimastigomycota	Neocallimastigomycetes	Neocallimastigales	Neocallimastigaceae	NA	0	0	0	0	0	0	0	0	0	0	0	0	0	0	0	0	0	0	0	0	0	0	0	0	0	0	0	0	0	0	0	3622	0	0	0	0	0	0	0	0
ASV212	212	GTGGGCCAGCACCCGCGGTAATTCCAGCTCCAATAGCGTATATTAAAGTTGTTGCAGTTAAAAAGCTCGTAGTTGAATTTTGGACTTGACTGTACGATTCTGCATCCTGTAGTTATTGTACTGGTCTTGTCTTTCCTTCTAGCTAACCTTTATGCACTTCATTGTGTGTACTGGGGATCTAGGACTTTTACTTTGAAAAAATTAGAGTGTTTAAAGCAGGCTTATGCTTGAATACATTAGCATGGAATAATAGAATAGGACTTTGGTTCTATTTTGTTGGTTTCTAGGACCGAAGTAATGATTAATAGGGATAGTTGGGGGCATTAGTATTTAATTGTCAGAGGTGAAATTCTTAGATTTATGAAAGACTAACTTCTGCGAAAGCATTTGCCAAGGATG…	1	Eukaryota	Neocallimastigomycota	Neocallimastigomycetes	Neocallimastigales	Neocallimastigaceae	Neocallimastix	0	0	0	0	0	0	0	0	0	0	0	83	0	0	0	0	364	0	542	271	0	0	0	341	0	457	0	0	0	0	0	0	0	0	0	0	0	0	0	309
ASV215	215	TTTTACCAGCACCTGCGGTAATTCCAGCTCCAATAGCGTATATTAAAGTTGTTGCAGTTAAAAAGCTCGTAGTTGAATTTTGGACTTGACTGTACGATTCTGCATCCTGTAGTTATTGTACTGGTCTTGTCTTTCCTTCTAGCTAACCTTTATGCACTTCATTGTGTGTACTGGGGATCTAGGACTTTTACTTTGAAAAAATTAGAGTGTTTAAAGCAGGCTTATGCTTGAATACATTAGCATGGAATAATAGAATAGGACTTTGGTTCTATTTTGTTGGTTTCTAGGACCGAAGTAATGATTAATAGGGATAGTTGGGGGCATTAGTATTTAATTGTCAGAGGTGAAATTCTTAGATTTATGAAAGACTAACTTCTGCGAAAGCATTTGCCAAGGATG…	1	Eukaryota	Neocallimastigomycota	Neocallimastigomycetes	Neocallimastigales	Neocallimastigaceae	Neocallimastix	0	0	0	0	0	0	0	0	107	0	0	183	0	0	499	0	127	0	205	118	479	0	0	220	0	212	0	344	0	0	0	0	0	0	309	0	0	0	0	318
ASV216	216	TTCAGCCAGCAGCTGCGGTAATTCCAGCTCCAATAGCGTATATTAAAGTTGTTGCAGTTAAAAAGCTCGTAGTTGAATTTTGGACTTGACTGTACGATTCTGCATCCTGTAGTTATTGTACTGGTCTTGTCTTTCCTTCTAGCTAACCTTTATGCACTTCATTGTGTGTACTGGGGATCTAGGACTTTTACTTTGAAAAAATTAGAGTGTTTAAAGCAGGCTTATGCTTGAATACATTAGCATGGAATAATAGAATAGGACTTTGGTTCTATTTTGTTGGTTTCTAGGACCGAAGTAATGATTAATAGGGATAGTTGGGGGCATTAGTATTTAATTGTCAGAGGTGAAATTCTTAGATTTATGAAAGACTAACTTCTGCGAAAGCATTTGCCAAGGATG…	1	Eukaryota	Neocallimastigomycota	Neocallimastigomycetes	Neocallimastigales	Neocallimastigaceae	Neocallimastix	0	0	0	0	0	0	0	0	0	0	0	0	0	0	4052	0	0	0	0	0	0	0	0	0	0	0	0	0	0	0	0	0	0	0	0	0	0	0	3906	0
ASV218	218	GGGGACCAGCACCCGCGGTAATTCCAGCTCCAATAGCGTATATTAAAGTTGTTGCAGTTAAAAAGCTCGTAGTTGAATTTTGGACTTGACTGTACGATTCTGCATCCTGTAGTTATTGTACTGGTCTTGTCTTTCCTTCTAGCTAACCTTTATGCACTTCATTGTGTGTACTGGGGATCTAGGACTTTTACTTTGAAAAAATTAGAGTGTTTAAAGCAGGCTTATGCTTGAATACATTAGCATGGAATAATAGAATAGGACTTTGGTTCTATTTTGTTGGTTTCTAGGACCGAAGTAATGATTAATAGGGATAGTTGGGGGCATTAGTATTTAATTGTCAGAGGTGAAATTCTTAGATTTATGAAAGACTAACTTCTGCGAAAGCATTTGCCAAGGATG…	1	Eukaryota	Neocallimastigomycota	Neocallimastigomycetes	Neocallimastigales	Neocallimastigaceae	Neocallimastix	0	0	0	0	0	0	0	0	0	0	0	0	0	0	0	0	172	0	202	272	339	0	0	335	0	318	400	0	700	0	0	0	0	0	0	175	0	400	0	0
ASV221	221	TTAATCCAGCACCCGCGGTAATTCCAGCTCCAATAGCGTATATTAAAGTTGTTGCAGTTAAAAAGCTCGTAGTTGAATTTTGGACTTGACTGTACGATTCTGCATCCTGTAGTTATTGTACTGGTCTTGTCTTTCCTTCTAGCTAACCTTTATGCACTTCATTGTGTGTACTGGGGATCTAGGACTTTTACTTTGAAAAAATTAGAGTGTTTAAAGCAGGCTTATGCTTGAATACATTAGCATGGAATAATAGAATAGGACTTTGGTTCTATTTTGTTGGTTTCTAGGACCGAAGTAATGATTAATAGGGATAGTTGGGGGCATTAGTATTTAATTGTCAGAGGTGAAATTCTTAGATTTATGAAAGACTAACTTCTGCGAAAGCATTTGCCAAGGATG…	1	Eukaryota	Neocallimastigomycota	Neocallimastigomycetes	Neocallimastigales	Neocallimastigaceae	Neocallimastix	0	0	0	0	0	0	0	0	0	0	0	0	0	0	0	0	0	0	0	0	0	0	0	0	0	0	0	0	2056	0	0	0	0	0	0	0	0	0	0	0
ASV222	222	GTCATCCAGCAGCTGCGGTAATTCCAGCTCCAATAGCGTATATTAAAGTTGTTGCAGTTAAAAAGCTCGTAGTTGAATTTTGGACTTGACTGTACGATTCTGCATCCTGTAGTTATTGTACTGGTCTTGTCTTTCCTTCTAGCTAACCTTTATGCACTTCATTGTGTGTACTGGGGATCTAGGACTTTTACTTTGAAAAAATTAGAGTGTTTAAAGCAGGCTTATGCTTGAATACATTAGCATGGAATAATAGAATAGGACTTTGGTTCTATTTTGTTGGTTTCTAGGACCGAAGTAATGATTAATAGGGATAGTTGGGGGCATTAGTATTTAATTGTCAGAGGTGAAATTCTTAGATTTATGAAAGACTAACTTCTGCGAAAGCATTTGCCAAGGATG…	1	Eukaryota	Neocallimastigomycota	Neocallimastigomycetes	Neocallimastigales	Neocallimastigaceae	NA	0	0	0	0	0	0	0	0	0	0	0	0	0	0	0	0	0	0	0	0	0	0	0	2609	0	0	0	0	0	0	0	0	0	0	0	0	0	0	0	0
ASV224	224	ATCTTCCAGCACCTGCGGTAATTCCAGCTCCAATAGCGTATATTAAAGTTGTTGCAGTTAAAAAGCTCGTAGTTGAATTTTGGACTTGACTGTACGATTCTGCATCCTGTAGTTATTGTACTGGTCTTGTCTTTCCTTCTAGCTAACCTTTATGCACTTCATTGTGTGTACTGGGGATCTAGGACTTTTACTTTGAAAAAATTAGAGTGTTTAAAGCAGGCTTATGCTTGAATACATTAGCATGGAATAATAGAATAGGACTTTGGTTCTATTTTGTTGGTTTCTAGGACCGAAGTAATGATTAATAGGGATAGTTGGGGGCATTAGTATTTAATTGTCAGAGGTGAAATTCTTAGATTTATGAAAGACTAACTTCTGCGAAAGCATTTGCCAAGGATG…	1	Eukaryota	Neocallimastigomycota	Neocallimastigomycetes	Neocallimastigales	Neocallimastigaceae	Neocallimastix	0	0	0	0	0	0	0	0	0	0	0	0	0	0	0	0	0	0	0	0	0	0	0	97	0	0	0	0	0	0	0	0	0	0	0	0	0	2380	0	0
ASV225	225	GGGTTCCAGCAGCTGCGGTAATTCCAGCTCCAATAGCGTATATTAAAGTTGTTGCAGTTAAAAAGCTCGTAGTTGAATTTTGGACTTGACTGTACGATTCTGCATCCTGTAGTTATTGTACTGGTCTTGTCTTTCCTTCTAGCTAACCTTTATGCACTTCATTGTGTGTACTGGGGATCTAGGACTTTTACTTTGAAAAAATTAGAGTGTTTAAAGCAGGCTTATGCTTGAATACATTAGCATGGAATAATAGAATAGGACTTTGGTTCTATTTTGTTGGTTTCTAGGACCGAAGTAATGATTAATAGGGATAGTTGGGGGCATTAGTATTTAATTGTCAGAGGTGAAATTCTTAGATTTATGAAAGACTAACTTCTGCGAAAGCATTTGCCAAGGATG…	1	Eukaryota	Neocallimastigomycota	Neocallimastigomycetes	Neocallimastigales	Neocallimastigaceae	Neocallimastix	0	0	0	0	0	0	0	0	247	0	0	686	0	0	0	0	53	0	182	172	0	0	0	439	0	0	0	0	0	0	0	98	292	92	0	0	0	0	0	0
ASV226	226	TCATTCCAGCACCCGCGGTAATTCCAGCTCCAATAGCGTATATTAAAGTTGTTGCAGTTAAAAAGCTCGTAGTTGAATTTTGGACTTGACTGTACGATTCTGCATCCTGTAGTTATTGTACTGGTCTTGTCTTTCCTTCTAGCTAACCTTTATGCACTTCATTGTGTGTACTGGGGATCTAGGACTTTTACTTTGAAAAAATTAGAGTGTTTAAAGCAGGCTTATGCTTGAATACATTAGCATGGAATAATAGAATAGGACTTTGGTTCTATTTTGTTGGTTTCTAGGACCGAAGTAATGATTAATAGGGATAGTTGGGGGCATTAGTATTTAATTGTCAGAGGTGAAATTCTTAGATTTATGAAAGACTAACTTCTGCGAAAGCATTTGCCAAGGATG…	1	Eukaryota	Neocallimastigomycota	Neocallimastigomycetes	Neocallimastigales	Neocallimastigaceae	Neocallimastix	0	0	0	0	0	0	0	0	0	0	0	0	0	0	0	2614	0	0	0	0	0	0	0	0	0	0	0	0	0	0	0	0	0	0	2344	0	0	0	0	0
ASV227	227	ATCTTCCAGCACCTGCGGTAATTCCAGCTCCAATAGCGTATATTAAAGTTGTTGCAGTTAAAAAGCTCGTAGTTGAATTTTGGACTTGACTGTACGATTCTGCATCCTGTAGTTATTGTACTGGTCTTGTCTTTCCTTCTAGCTAACCTTTATGCACTTCATTGTGTGTACTGGGGATCTAGGACTTTTACTTTGAAAAAATTAGAGTGTTTAAAGCAGGCTTATGCTTGAATACATTAGCATGGAATAATAGAATAGGACTTTGGTTCTATTTTGTTGGTTTCTAGGACCGAAGTAATGATTAATAGGGATAGTTGGGGGCATTAGTATTTAATTGTCAGAGGTGAAATTCTTAGATTTATGAAAGACTAACTTCTGCGAAAGCATTTGCCAAGGATG…	1	Eukaryota	Neocallimastigomycota	Neocallimastigomycetes	Neocallimastigales	Neocallimastigaceae	Neocallimastix	0	0	0	0	0	0	0	0	0	0	0	0	0	0	0	0	0	0	0	0	0	0	0	92	0	0	1501	0	0	0	0	0	0	0	0	0	0	0	0	0
ASV228	228	ATTGACCAGCAGCCGCGGTAATTCCAGCTCCAATAGCGTATATTAAAGTTGTTGCAGTTAAAAAGCTCGTAGTTGAATTTTGGACTTGACTGTACGATTCTGCATCCTGTAGTTATTGTACTGGTCTTGTCTTTCCTTCTAGCTAACCTTTATGCACTTCATTGTGTGTACTGGGGATCTAGGACTTTTACTTTGAAAAAATTAGAGTGTTTAAAGCAGGCTTATGCTTGAATACATTAGCATGGAATAATAGAATAGGACTTTGGTTCTATTTTGTTGGTTTCTAGGACCGAAGTAATGATTAATAGGGATAGTTGGGGGCATTAGTATTTAATTGTCAGAGGTGAAATTCTTAGATTTATGAAAGACTAACTTCTGCGAAAGCATTTGCCAAGGATG…	1	Eukaryota	Neocallimastigomycota	Neocallimastigomycetes	Neocallimastigales	Neocallimastigaceae	NA	0	0	0	0	0	0	0	0	0	0	0	0	0	0	0	0	0	0	0	0	0	2589	0	2474	0	0	0	0	0	0	0	0	0	0	0	0	0	0	0	0
ASV229	229	TCTTGCCAGCACCTGCGGTAATTCCAGCTCCAATAGCGTATATTAAAGTTGTTGCAGTTAAAAAGCTCGTAGTTGAATTTTGGACTTGACTGTACGATTCTGCATCCTGTAGTTATTGTACTGGTCTTGTCTTTCCTTCTAGCTAACCTTTATGCACTTCATTGTGTGTACTGGGGATCTAGGACTTTTACTTTGAAAAAATTAGAGTGTTTAAAGCAGGCTTATGCTTGAATACATTAGCATGGAATAATAGAATAGGACTTTGGTTCTATTTTGTTGGTTTCTAGGACCGAAGTAATGATTAATAGGGATAGTTGGGGGCATTAGTATTTAATTGTCAGAGGTGAAATTCTTAGATTTATGAAAGACTAACTTCTGCGAAAGCATTTGCCAAGGATG…	1	Eukaryota	Neocallimastigomycota	Neocallimastigomycetes	Neocallimastigales	Neocallimastigaceae	Neocallimastix	0	0	0	0	0	0	0	0	0	0	0	1767	0	0	0	0	0	0	0	0	0	0	0	0	0	1544	0	0	0	0	0	0	0	0	0	0	1382	0	0	0
ASV230	230	GGTGGCCAGCACCCGCGGTAATTCCAGCTCCAATAGCGTATATTAAAGTTGTTGCAGTTAAAAAGCTCGTAGTTGAATTTTGGACTTGACTGTACGATTCTGCATCCTGTAGTTATTGTACTGGTCTTGTCTTTCCTTCTAGCTAACCTTTATGCACTTCATTGTGTGTACTGGGGATCTAGGACTTTTACTTTGAAAAAATTAGAGTGTTTAAAGCAGGCTTATGCTTGAATACATTAGCATGGAATAATAGAATAGGACTTTGGTTCTATTTTGTTGGTTTCTAGGACCGAAGTAATGATTAATAGGGATAGTTGGGGGCATTAGTATTTAATTGTCAGAGGTGAAATTCTTAGATTTATGAAAGACTAACTTCTGCGAAAGCATTTGCCAAGGATG…	1	Eukaryota	Neocallimastigomycota	Neocallimastigomycetes	Neocallimastigales	Neocallimastigaceae	NA	0	0	0	0	0	0	0	0	168	0	0	0	0	0	0	454	223	0	459	280	0	0	0	0	0	344	0	487	0	0	0	0	0	267	0	0	0	0	0	0
ASV231	231	TGTGGCCAGCAGCCGCGGTAATTCCAGCTCCAATAGCGTATATTAAAGTTGTTGCAGTTAAAAAGCTCGTAGTTGAATTTTGGACTTGACTGTACGATTCTGCATCCTGTAGTTATTGTACTGGTCTTGTCTTTCCTTCTAGCTAACCTTTATGCACTTCATTGTGTGTACTGGGGATCTAGGACTTTTACTTTGAAAAAATTAGAGTGTTTAAAGCAGGCTTATGCTTGAATACATTAGCATGGAATAATAGAATAGGACTTTGGTTCTATTTTGTTGGTTTCTAGGACCGAAGTAATGATTAATAGGGATAGTTGGGGGCATTAGTATTTAATTGTCAGAGGTGAAATTCTTAGATTTATGAAAGACTAACTTCTGCGAAAGCATTTGCCAAGGATG…	1	Eukaryota	Neocallimastigomycota	Neocallimastigomycetes	Neocallimastigales	Neocallimastigaceae	NA	0	0	0	0	0	0	0	0	92	0	0	67	0	0	0	0	131	0	170	101	0	0	0	112	0	265	0	0	0	0	0	591	0	0	324	0	0	0	0	0
ASV232	232	TCATTCCAGCACCTGCGGTAATTCCAGCTCCAATAGCGTATATTAAAGTTGTTGCAGTTAAAAAGCTCGTAGTTGAATTTTGGACTTGACTGTACGATTCTGCATCCTGTAGTTATTGTACTGGTCTTGTCTTTCCTTCTAGCTAACCTTTATGCACTTCATTGTGTGTACTGGGGATCTAGGACTTTTACTTTGAAAAAATTAGAGTGTTTAAAGCAGGCTTATGCTTGAATACATTAGCATGGAATAATAGAATAGGACTTTGGTTCTATTTTGTTGGTTTCTAGGACCGAAGTAATGATTAATAGGGATAGTTGGGGGCATTAGTATTTAATTGTCAGAGGTGAAATTCTTAGATTTATGAAAGACTAACTTCTGCGAAAGCATTTGCCAAGGATG…	1	Eukaryota	Neocallimastigomycota	Neocallimastigomycetes	Neocallimastigales	Neocallimastigaceae	NA	0	0	0	0	0	0	0	0	0	0	0	0	0	0	0	0	0	0	0	0	0	0	0	0	0	0	0	0	2005	0	0	0	0	0	0	0	0	0	0	0
ASV233	233	TTAGGCCAGCACCCGCGGTAATTCCAGCTCCAATAGCGTATATTAAAGTTGTTGCAGTTAAAAAGCTCGTAGTTGAATTTTGGACTTGACTGTACGATTCTGCATCCTGTAGTTATTGTACTGGTCTTGTCTTTCCTTCTAGCTAACCTTTATGCACTTCATTGTGTGTACTGGGGATCTAGGACTTTTACTTTGAAAAAATTAGAGTGTTTAAAGCAGGCTTATGCTTGAATACATTAGCATGGAATAATAGAATAGGACTTTGGTTCTATTTTGTTGGTTTCTAGGACCGAAGTAATGATTAATAGGGATAGTTGGGGGCATTAGTATTTAATTGTCAGAGGTGAAATTCTTAGATTTATGAAAGACTAACTTCTGCGAAAGCATTTGCCAAGGATG…	1	Eukaryota	Neocallimastigomycota	Neocallimastigomycetes	Neocallimastigales	Neocallimastigaceae	NA	0	0	0	0	0	0	0	331	54	0	0	0	0	0	0	0	330	0	493	404	0	234	0	77	0	0	311	0	0	0	0	485	0	0	0	49	0	0	444	559
ASV235	235	GTGCACCAGCAGCCGCGGTAATTCCAGCTCCAATAGCGTATATTAAAGTTGTTGCAGTTAAAAAGCTCGTAGTTGAATTTTGGACTTGACTGTACGATTCTGCATCCTGTAGTTATTGTACTGGTCTTGTCTTTCCTTCTAGCTAACCTTTATGCACTTCATTGTGTGTACTGGGGATCTAGGACTTTTACTTTGAAAAAATTAGAGTGTTTAAAGCAGGCTTATGCTTGAATACATTAGCATGGAATAATAGAATAGGACTTTGGTTCTATTTTGTTGGTTTCTAGGACCGAAGTAATGATTAATAGGGATAGTTGGGGGCATTAGTATTTAATTGTCAGAGGTGAAATTCTTAGATTTATGAAAGACTAACTTCTGCGAAAGCATTTGCCAAGGATG…	1	Eukaryota	Neocallimastigomycota	Neocallimastigomycetes	Neocallimastigales	Neocallimastigaceae	NA	0	0	0	0	0	0	0	0	0	0	0	0	0	0	2553	0	0	0	0	0	0	0	0	0	0	0	0	0	0	0	0	1156	0	0	0	0	0	0	0	0
ASV236	236	GGGGTCCAGCACCCGCGGTAATTCCAGCTCCAATAGCGTATATTAAAGTTGTTGCAGTTAAAAAGCTCGTAGTTGAATTTTGGACTTGACTGTACGATTCTGCATCCTGTAGTTATTGTACTGGTCTTGTCTTTCCTTCTAGCTAACCTTTATGCACTTCATTGTGTGTACTGGGGATCTAGGACTTTTACTTTGAAAAAATTAGAGTGTTTAAAGCAGGCTTATGCTTGAATACATTAGCATGGAATAATAGAATAGGACTTTGGTTCTATTTTGTTGGTTTCTAGGACCGAAGTAATGATTAATAGGGATAGTTGGGGGCATTAGTATTTAATTGTCAGAGGTGAAATTCTTAGATTTATGAAAGACTAACTTCTGCGAAAGCATTTGCCAAGGATG…	1	Eukaryota	Neocallimastigomycota	Neocallimastigomycetes	Neocallimastigales	Neocallimastigaceae	NA	0	0	0	0	0	0	0	0	0	0	0	0	0	0	0	433	423	0	472	163	277	0	0	237	0	598	0	0	0	0	0	0	0	0	0	0	0	475	0	0
ASV237	237	GGTGGCCAGCACCTGCGGTAATTCCAGCTCCAATAGCGTATATTAAAGTTGTTGCAGTTAAAAAGCTCGTAGTTGAATTTTGGACTTGACTGTACGATTCTGCATCCTGTAGTTATTGTACTGGTCTTGTCTTTCCTTCTAGCTAACCTTTATGCACTTCATTGTGTGTACTGGGGATCTAGGACTTTTACTTTGAAAAAATTAGAGTGTTTAAAGCAGGCTTATGCTTGAATACATTAGCATGGAATAATAGAATAGGACTTTGGTTCTATTTTGTTGGTTTCTAGGACCGAAGTAATGATTAATAGGGATAGTTGGGGGCATTAGTATTTAATTGTCAGAGGTGAAATTCTTAGATTTATGAAAGACTAACTTCTGCGAAAGCATTTGCCAAGGATG…	1	Eukaryota	Neocallimastigomycota	Neocallimastigomycetes	Neocallimastigales	Neocallimastigaceae	NA	0	0	0	0	0	0	0	0	0	0	0	0	0	0	0	0	381	0	236	315	0	0	0	0	0	306	0	0	0	0	0	0	0	0	0	0	0	0	0	0
ASV238	238	GTGGTCCAGCACCCGCGGTAATTCCAGCTCCAATAGCGTATATTAAAGTTGTTGCAGTTAAAAAGCTCGTAGTTGAATTTTGGACTTGACTGTACGATTCTGCATCCTGTAGTTATTGTACTGGTCTTGTCTTTCCTTCTAGCTAACCTTTATGCACTTCATTGTGTGTACTGGGGATCTAGGACTTTTACTTTGAAAAAATTAGAGTGTTTAAAGCAGGCTTATGCTTGAATACATTAGCATGGAATAATAGAATAGGACTTTGGTTCTATTTTGTTGGTTTCTAGGACCGAAGTAATGATTAATAGGGATAGTTGGGGGCATTAGTATTTAATTGTCAGAGGTGAAATTCTTAGATTTATGAAAGACTAACTTCTGCGAAAGCATTTGCCAAGGATG…	1	Eukaryota	Neocallimastigomycota	Neocallimastigomycetes	Neocallimastigales	Neocallimastigaceae	Neocallimastix	0	0	0	0	0	0	0	0	96	0	0	348	0	0	534	597	238	0	0	0	0	0	0	143	0	276	0	0	0	0	0	0	0	0	0	280	0	0	0	0
ASV241	241	TATGGCCAGCACCCGCGGTAATTCCAGCTCCAATAGCGTATATTAAAGTTGTTGCAGTTAAAAAGCTCGTAGTTGAATTTTGGACTTGACTGTACGATTCTGCATCCTGTAGTTATTGTACTGGTCTTGTCTTTCCTTCTAGCTAACCTTTATGCACTTCATTGTGTGTACTGGGGATCTAGGACTTTTACTTTGAAAAAATTAGAGTGTTTAAAGCAGGCTTATGCTTGAATACATTAGCATGGAATAATAGAATAGGACTTTGGTTCTATTTTGTTGGTTTCTAGGACCGAAGTAATGATTAATAGGGATAGTTGGGGGCATTAGTATTTAATTGTCAGAGGTGAAATTCTTAGATTTATGAAAGACTAACTTCTGCGAAAGCATTTGCCAAGGATG…	1	Eukaryota	Neocallimastigomycota	Neocallimastigomycetes	Neocallimastigales	Neocallimastigaceae	NA	0	0	0	0	0	0	0	0	90	0	0	0	0	0	0	639	0	0	0	0	0	0	0	273	0	0	162	0	0	0	0	0	0	0	385	170	0	477	0	369
ASV242	242	TCTTGCCAGCACCTGCGGTAATTCCAGCTCCAATAGCGTATATTAAAGTTGTTGCAGTTAAAAAGCTCGTAGTTGAATTTTGGACTTGACTGTACGATTCTGCATCCTGTAGTTATTGTACTGGTCTTGTCTTTCCTTCTAGCTAACCTTTATGCACTTCATTGTGTGTACTGGGGATCTAGGACTTTTACTTTGAAAAAATTAGAGTGTTTAAAGCAGGCTTATGCTTGAATACATTAGCATGGAATAATAGAATAGGACTTTGGTTCTATTTTGTTGGTTTCTAGGACCGAAGTAATGATTAATAGGGATAGTTGGGGGCATTAGTATTTAATTGTCAGAGGTGAAATTCTTAGATTTATGAAAGACTAACTTCTGCGAAAGCATTTGCCAAGGATG…	1	Eukaryota	Neocallimastigomycota	Neocallimastigomycetes	Neocallimastigales	Neocallimastigaceae	NA	0	0	0	0	0	0	0	0	0	0	0	0	0	0	0	0	1728	0	0	0	0	0	0	52	0	0	0	2415	0	0	0	1535	0	0	0	0	0	0	0	0
ASV243	243	TGGCACCAGCAGCCGCGGTAATTCCAGCTCCAATAGCGTATATTAAAGTTGTTGCAGTTAAAAAGCTCGTAGTTGAATTTTGGACTTGACTGTACGATTCTGCATCCTGTAGTTATTGTACTGGTCTTGTCTTTCCTTCTAGCTAACCTTTATGCACTTCATTGTGTGTACTGGGGATCTAGGACTTTTACTTTGAAAAAATTAGAGTGTTTAAAGCAGGCTTATGCTTGAATACATTAGCATGGAATAATAGAATAGGACTTTGGTTCTATTTTGTTGGTTTCTAGGACCGAAGTAATGATTAATAGGGATAGTTGGGGGCATTAGTATTTAATTGTCAGAGGTGAAATTCTTAGATTTATGAAAGACTAACTTCTGCGAAAGCATTTGCCAAGGATG…	1	Eukaryota	Neocallimastigomycota	Neocallimastigomycetes	Neocallimastigales	Neocallimastigaceae	NA	0	0	0	0	0	0	0	0	0	0	0	1693	0	0	0	0	0	0	0	0	0	0	0	115	0	0	2092	0	0	0	0	0	0	0	0	0	0	0	0	0
ASV244	244	GACAGCCAGCAGCTGCGGTAATTCCAGCTCCAATAGCGTATATTAAAGTTGTTGCAGTTAAAAAGCTCGTAGTTGAATTTTGGACTTGACTGTACGATTCTGCATCCTGTAGTTATTGTACTGGTCTTGTCTTTCCTTCTAGCTAACCTTTATGCACTTCATTGTGTGTACTGGGGATCTAGGACTTTTACTTTGAAAAAATTAGAGTGTTTAAAGCAGGCTTATGCTTGAATACATTAGCATGGAATAATAGAATAGGACTTTGGTTCTATTTTGTTGGTTTCTAGGACCGAAGTAATGATTAATAGGGATAGTTGGGGGCATTAGTATTTAATTGTCAGAGGTGAAATTCTTAGATTTATGAAAGACTAACTTCTGCGAAAGCATTTGCCAAGGATG…	1	Eukaryota	Neocallimastigomycota	Neocallimastigomycetes	Neocallimastigales	Neocallimastigaceae	NA	0	0	0	0	0	0	0	0	0	0	0	0	0	0	0	0	0	0	0	0	0	0	0	0	0	0	0	0	0	0	0	0	0	0	0	0	0	0	0	0
ASV247	247	GGTTTCCAGCACCCGCGGTAATTCCAGCTCCAATAGCGTATATTAAAGTTGTTGCAGTTAAAAAGCTCGTAGTTGAATTTTGGACTTGACTGTACGATTCTGCATCCTGTAGTTATTGTACTGGTCTTGTCTTTCCTTCTAGCTAACCTTTATGCACTTCATTGTGTGTACTGGGGATCTAGGACTTTTACTTTGAAAAAATTAGAGTGTTTAAAGCAGGCTTATGCTTGAATACATTAGCATGGAATAATAGAATAGGACTTTGGTTCTATTTTGTTGGTTTCTAGGACCGAAGTAATGATTAATAGGGATAGTTGGGGGCATTAGTATTTAATTGTCAGAGGTGAAATTCTTAGATTTATGAAAGACTAACTTCTGCGAAAGCATTTGCCAAGGATG…	1	Eukaryota	Neocallimastigomycota	Neocallimastigomycetes	Neocallimastigales	Neocallimastigaceae	NA	0	0	0	0	0	0	0	0	456	0	0	110	0	0	0	372	270	0	0	0	0	247	0	466	0	0	292	0	0	0	0	77	0	0	0	278	0	386	329	0
ASV248	248	ATGTTCCAGCACCTGCGGTAATTCCAGCTCCAATAGCGTATATTAAAGTTGTTGCAGTTAAAAAGCTCGTAGTTGAATTTTGGACTTGACTGTACGATTCTGCATCCTGTAGTTATTGTACTGGTCTTGTCTTTCCTTCTAGCTAACCTTTATGCACTTCATTGTGTGTACTGGGGATCTAGGACTTTTACTTTGAAAAAATTAGAGTGTTTAAAGCAGGCTTATGCTTGAATACATTAGCATGGAATAATAGAATAGGACTTTGGTTCTATTTTGTTGGTTTCTAGGACCGAAGTAATGATTAATAGGGATAGTTGGGGGCATTAGTATTTAATTGTCAGAGGTGAAATTCTTAGATTTATGAAAGACTAACTTCTGCGAAAGCATTTGCCAAGGATG…	1	Eukaryota	Neocallimastigomycota	Neocallimastigomycetes	Neocallimastigales	Neocallimastigaceae	NA	0	0	0	0	0	0	0	0	110	0	0	618	0	0	368	277	0	0	303	0	0	0	0	53	0	72	0	0	0	0	0	0	299	0	0	0	0	0	426	0
ASV249	249	GTGGTCCAGCACCTGCGGTAATTCCAGCTCCAATAGCGTATATTAAAGTTGTTGCAGTTAAAAAGCTCGTAGTTGAATTTTGGACTTGACTGTACGATTCTGCATCCTGTAGTTATTGTACTGGTCTTGTCTTTCCTTCTAGCTAACCTTTATGCACTTCATTGTGTGTACTGGGGATCTAGGACTTTTACTTTGAAAAAATTAGAGTGTTTAAAGCAGGCTTATGCTTGAATACATTAGCATGGAATAATAGAATAGGACTTTGGTTCTATTTTGTTGGTTTCTAGGACCGAAGTAATGATTAATAGGGATAGTTGGGGGCATTAGTATTTAATTGTCAGAGGTGAAATTCTTAGATTTATGAAAGACTAACTTCTGCGAAAGCATTTGCCAAGGATG…	1	Eukaryota	Neocallimastigomycota	Neocallimastigomycetes	Neocallimastigales	Neocallimastigaceae	Neocallimastix	0	0	0	0	0	0	0	0	62	0	0	213	0	0	210	0	0	0	103	0	0	0	0	65	0	77	0	0	0	0	0	0	0	0	0	0	504	0	351	0
ASV250	250	GGTGGCCAGCACCCGCGGTAATTCCAGCTCCAATAGCGTATATTAAAGTTGTTGCAGTTAAAAAGCTCGTAGTTGAATTTTGGACTTGACTGTACGATTCTGCATCCTGTAGTTATTGTACTGGTCTTGTCTTTCCTTCTAGCTAACCTTTATGCACTTCATTGTGTGTACTGGGGATCTAGGACTTTTACTTTGAAAAAATTAGAGTGTTTAAAGCAGGCTTATGCTTGAATACATTAGCATGGAATAATAGAATAGGACTTTGGTTCTATTTTGTTGGTTTCTAGGACCGAAGTAATGATTAATAGGGATAGTTGGGGGCATTAGTATTTAATTGTCAGAGGTGAAATTCTTAGATTTATGAAAGACTAACTTCTGCGAAAGCATTTGCCAAGGATG…	1	Eukaryota	Neocallimastigomycota	Neocallimastigomycetes	Neocallimastigales	Neocallimastigaceae	Neocallimastix	0	0	0	0	0	0	0	0	0	0	0	592	0	0	0	0	147	0	0	674	499	0	0	0	0	266	0	0	0	0	0	559	0	0	0	296	0	0	0	0
ASV251	251	TAGGTCCAGCAGCTGCGGTAATTCCAGCTCCAATAGCGTATATTAAAGTTGTTGCAGTTAAAAAGCTCGTAGTTGAATTTTGGACTTGACTGTACGATTCTGCATCCTGTAGTTATTGTACTGGTCTTGTCTTTCCTTCTAGCTAACCTTTATGCACTTCATTGTGTGTACTGGGGATCTAGGACTTTTACTTTGAAAAAATTAGAGTGTTTAAAGCAGGCTTATGCTTGAATACATTAGCATGGAATAATAGAATAGGACTTTGGTTCTATTTTGTTGGTTTCTAGGACCGAAGTAATGATTAATAGGGATAGTTGGGGGCATTAGTATTTAATTGTCAGAGGTGAAATTCTTAGATTTATGAAAGACTAACTTCTGCGAAAGCATTTGCCAAGGATG…	1	Eukaryota	Neocallimastigomycota	Neocallimastigomycetes	Neocallimastigales	Neocallimastigaceae	Neocallimastix	0	0	0	0	0	0	0	0	510	0	0	895	0	0	0	0	0	0	0	189	0	374	0	0	0	268	0	0	0	0	0	0	0	0	0	0	0	0	0	0
ASV252	252	GGCCGCCAGCAGCTGCGGTAATTCCAGCTCCAATAGCGTATATTAAAGTTGTTGCAGTTAAAAAGCTCGTAGTTGAATTTTGGACTTGACTGTACGATTCTGCATCCTGTAGTTATTGTACTGGTCTTGTCTTTCCTTCTAGCTAACCTTTATGCACTTCATTGTGTGTACTGGGGATCTAGGACTTTTACTTTGAAAAAATTAGAGTGTTTAAAGCAGGCTTATGCTTGAATACATTAGCATGGAATAATAGAATAGGACTTTGGTTCTATTTTGTTGGTTTCTAGGACCGAAGTAATGATTAATAGGGATAGTTGGGGGCATTAGTATTTAATTGTCAGAGGTGAAATTCTTAGATTTATGAAAGACTAACTTCTGCGAAAGCATTTGCCAAGGATG…	1	Eukaryota	Neocallimastigomycota	Neocallimastigomycetes	Neocallimastigales	Neocallimastigaceae	Neocallimastix	0	0	0	0	0	0	0	0	0	0	0	0	0	0	0	0	0	0	0	0	0	0	0	1169	0	0	0	0	0	0	0	0	0	0	0	0	0	0	0	0
ASV253	253	GTCAGCCAGCAGCTGCGGTAATTCCAGCTCCAATAGCGTATATTAAAGTTGTTGCAGTTAAAAAGCTCGTAGTTGAATTTTGGACTTGACTGTACGATTCTGCATCCTGTAGTTATTGTACTGGTCTTGTCTTTCCTTCTAGCTAACCTTTATGCACTTCATTGTGTGTACTGGGGATCTAGGACTTTTACTTTGAAAAAATTAGAGTGTTTAAAGCAGGCTTATGCTTGAATACATTAGCATGGAATAATAGAATAGGACTTTGGTTCTATTTTGTTGGTTTCTAGGACCGAAGTAATGATTAATAGGGATAGTTGGGGGCATTAGTATTTAATTGTCAGAGGTGAAATTCTTAGATTTATGAAAGACTAACTTCTGCGAAAGCATTTGCCAAGGATG…	1	Eukaryota	Neocallimastigomycota	Neocallimastigomycetes	Neocallimastigales	Neocallimastigaceae	NA	0	0	0	0	0	0	0	0	0	0	0	0	0	0	0	0	0	0	0	0	0	0	0	0	0	0	0	0	0	0	0	0	0	0	0	0	0	0	0	0
ASV254	254	TTAAACCAGCACCTGCGGTAATTCCAGCTCCAATAGCGTATATTAAAGTTGTTGCAGTTAAAAAGCTCGTAGTTGAATTTTGGACTTGACTGTACGATTCTGCATCCTGTAGTTATTGTACTGGTCTTGTCTTTCCTTCTAGCTAACCTTTATGCACTTCATTGTGTGTACTGGGGATCTAGGACTTTTACTTTGAAAAAATTAGAGTGTTTAAAGCAGGCTTATGCTTGAATACATTAGCATGGAATAATAGAATAGGACTTTGGTTCTATTTTGTTGGTTTCTAGGACCGAAGTAATGATTAATAGGGATAGTTGGGGGCATTAGTATTTAATTGTCAGAGGTGAAATTCTTAGATTTATGAAAGACTAACTTCTGCGAAAGCATTTGCCAAGGATG…	1	Eukaryota	Neocallimastigomycota	Neocallimastigomycetes	Neocallimastigales	Neocallimastigaceae	NA	0	0	0	0	0	0	0	0	70	0	0	64	0	0	80	0	0	0	103	0	0	363	0	209	0	0	0	241	0	0	0	177	162	0	0	161	0	0	277	0
ASV255	255	GTGTGCCAGCAGCTGCGGTAATTCCAGCTCCAATAGCGTATATTAAAGTTGTTGCAGTTAAAAAGCTCGTAGTTGAATTTTGGACTTGACTGTACGATTCTGCATCCTGTAGTTATTGTACTGGTCTTGTCTTTCCTTCTAGCTAACCTTTATGCACTTCATTGTGTGTACTGGGGATCTAGGACTTTTACTTTGAAAAAATTAGAGTGTTTAAAGCAGGCTTATGCTTGAATACATTAGCATGGAATAATAGAATAGGACTTTGGTTCTATTTTGTTGGTTTCTAGGACCGAAGTAATGATTAATAGGGATAGTTGGGGGCATTAGTATTTAATTGTCAGAGGTGAAATTCTTAGATTTATGAAAGACTAACTTCTGCGAAAGCATTTGCCAAGGATG…	1	Eukaryota	Neocallimastigomycota	Neocallimastigomycetes	Neocallimastigales	Neocallimastigaceae	NA	0	0	0	0	0	0	0	296	59	0	0	50	0	0	0	101	66	0	103	88	472	0	0	0	0	124	0	0	0	0	735	0	0	0	0	0	0	0	0	0
ASV256	256	TTGTACCAGCACCCGCGGTAATTCCAGCTCCAATAGCGTATATTAAAGTTGTTGCAGTTAAAAAGCTCGTAGTTGAATTTTGGACTTGACTGTACGATTCTGCATCCTGTAGTTATTGTACTGGTCTTGTCTTTCCTTCTAGCTAACCTTTATGCACTTCATTGTGTGTACTGGGGATCTAGGACTTTTACTTTGAAAAAATTAGAGTGTTTAAAGCAGGCTTATGCTTGAATACATTAGCATGGAATAATAGAATAGGACTTTGGTTCTATTTTGTTGGTTTCTAGGACCGAAGTAATGATTAATAGGGATAGTTGGGGGCATTAGTATTTAATTGTCAGAGGTGAAATTCTTAGATTTATGAAAGACTAACTTCTGCGAAAGCATTTGCCAAGGATG…	1	Eukaryota	Neocallimastigomycota	Neocallimastigomycetes	Neocallimastigales	Neocallimastigaceae	Neocallimastix	0	0	0	0	0	0	0	0	705	0	0	0	0	0	0	0	0	0	0	2702	0	0	0	0	0	0	0	0	0	0	0	0	0	0	0	0	0	0	0	0
ASV258	258	GGCCGCCAGCAGCCGCGGTAATTCCAGCTCCAATAGCGTATATTAAAGTTGTTGCAGTTAAAAAGCTCGTAGTTGAATTTTGGACTTGACTGTACGATTCTGCATCCTGTAGTTATTGTACTGGTCTTGTCTTTCCTTCTAGCTAACCTTTATGCACTTCATTGTGTGTACTGGGGATCTAGGACTTTTACTTTGAAAAAATTAGAGTGTTTAAAGCAGGCTTATGCTTGAATACATTAGCATGGAATAATAGAATAGGACTTTGGTTCTATTTTGTTGGTTTCTAGGACCGAAGTAATGATTAATAGGGATAGTTGGGGGCATTAGTATTTAATTGTCAGAGGTGAAATTCTTAGATTTATGAAAGACTAACTTCTGCGAAAGCATTTGCCAAGGATG…	1	Eukaryota	Neocallimastigomycota	Neocallimastigomycetes	Neocallimastigales	Neocallimastigaceae	NA	0	0	0	0	0	0	0	0	0	0	0	111	0	0	310	0	105	0	311	0	0	265	0	131	0	420	290	0	0	0	0	0	434	0	0	0	0	0	0	0
ASV259	259	ATGGTCCAGCAGCCGCGGTAATTCCAGCTCCAATAGCGTATATTAAAGTTGTTGCAGTTAAAAAGCTCGTAGTTGAATTTTGGACTTGACTGTACGATTCTGCATCCTGTAGTTATTGTACTGGTCTTGTCTTTCCTTCTAGCTAACCTTTATGCACTTCATTGTGTGTACTGGGGATCTAGGACTTTTACTTTGAAAAAATTAGAGTGTTTAAAGCAGGCTTATGCTTGAATACATTAGCATGGAATAATAGAATAGGACTTTGGTTCTATTTTGTTGGTTTCTAGGACCGAAGTAATGATTAATAGGGATAGTTGGGGGCATTAGTATTTAATTGTCAGAGGTGAAATTCTTAGATTTATGAAAGACTAACTTCTGCGAAAGCATTTGCCAAGGATG…	1	Eukaryota	Neocallimastigomycota	Neocallimastigomycetes	Neocallimastigales	Neocallimastigaceae	NA	0	0	0	0	0	0	0	589	0	0	0	0	0	0	0	0	0	0	84	0	0	0	0	307	0	0	0	0	0	0	0	0	0	165	0	0	0	0	0	0
ASV260	260	TTGGACCAGCAGCTGCGGTAATTCCAGCTCCAATAGCGTATATTAAAGTTGTTGCAGTTAAAAAGCTCGTAGTTGAATTTTGGACTTGACTGTACGATTCTGCATCCTGTAGTTATTGTACTGGTCTTGTCTTTCCTTCTAGCTAACCTTTATGCACTTCATTGTGTGTACTGGGGATCTAGGACTTTTACTTTGAAAAAATTAGAGTGTTTAAAGCAGGCTTATGCTTGAATACATTAGCATGGAATAATAGAATAGGACTTTGGTTCTATTTTGTTGGTTTCTAGGACCGAAGTAATGATTAATAGGGATAGTTGGGGGCATTAGTATTTAATTGTCAGAGGTGAAATTCTTAGATTTATGAAAGACTAACTTCTGCGAAAGCATTTGCCAAGGATG…	1	Eukaryota	Neocallimastigomycota	Neocallimastigomycetes	Neocallimastigales	Neocallimastigaceae	Neocallimastix	0	0	0	0	0	0	0	0	84	0	0	0	0	0	532	0	0	0	0	0	0	0	0	59	0	155	0	237	0	0	0	0	245	0	212	0	297	0	0	511
ASV261	261	TTAATCCAGCACCTGCGGTAATTCCAGCTCCAATAGCGTATATTAAAGTTGTTGCAGTTAAAAAGCTCGTAGTTGAATTTTGGACTTGACTGTACGATTCTGCATCCTGTAGTTATTGTACTGGTCTTGTCTTTCCTTCTAGCTAACCTTTATGCACTTCATTGTGTGTACTGGGGATCTAGGACTTTTACTTTGAAAAAATTAGAGTGTTTAAAGCAGGCTTATGCTTGAATACATTAGCATGGAATAATAGAATAGGACTTTGGTTCTATTTTGTTGGTTTCTAGGACCGAAGTAATGATTAATAGGGATAGTTGGGGGCATTAGTATTTAATTGTCAGAGGTGAAATTCTTAGATTTATGAAAGACTAACTTCTGCGAAAGCATTTGCCAAGGATG…	1	Eukaryota	Neocallimastigomycota	Neocallimastigomycetes	Neocallimastigales	Neocallimastigaceae	Neocallimastix	0	0	0	0	0	0	0	0	0	0	0	122	0	4831	0	0	0	0	0	0	0	0	0	0	0	0	0	0	0	0	0	0	0	0	0	0	0	0	0	0
ASV262	262	TCTTGCCAGCAGCCGCGGTAATTCCAGCTCCAATAGCGTATATTAAAGTTGTTGCAGTTAAAAAGCTCGTAGTTGAATTTTGGACTTGACTGTACGATTCTGCATCCTGTAGTTATTGTACTGGTCTTGTCTTTCCTTCTAGCTAACCTTTATGCACTTCATTGTGTGTACTGGGGATCTAGGACTTTTACTTTGAAAAAATTAGAGTGTTTAAAGCAGGCTTATGCTTGAATACATTAGCATGGAATAATAGAATAGGACTTTGGTTCTATTTTGTTGGTTTCTAGGACCGAAGTAATGATTAATAGGGATAGTTGGGGGCATTAGTATTTAATTGTCAGAGGTGAAATTCTTAGATTTATGAAAGACTAACTTCTGCGAAAGCATTTGCCAAGGATG…	1	Eukaryota	Neocallimastigomycota	Neocallimastigomycetes	Neocallimastigales	Neocallimastigaceae	Neocallimastix	0	0	0	0	0	0	0	1389	0	0	0	0	0	0	2348	0	0	0	0	0	0	0	0	0	0	0	0	1872	0	0	0	0	0	0	0	0	0	0	0	0
ASV264	264	TATGTCCAGCAGCTGCGGTAATTCCAGCTCCAATAGCGTATATTAAAGTTGTTGCAGTTAAAAAGCTCGTAGTTGAATTTTGGACTTGACTGTACGATTCTGCATCCTGTAGTTATTGTACTGGTCTTGTCTTTCCTTCTAGCTAACCTTTATGCACTTCATTGTGTGTACTGGGGATCTAGGACTTTTACTTTGAAAAAATTAGAGTGTTTAAAGCAGGCTTATGCTTGAATACATTAGCATGGAATAATAGAATAGGACTTTGGTTCTATTTTGTTGGTTTCTAGGACCGAAGTAATGATTAATAGGGATAGTTGGGGGCATTAGTATTTAATTGTCAGAGGTGAAATTCTTAGATTTATGAAAGACTAACTTCTGCGAAAGCATTTGCCAAGGATG…	1	Eukaryota	Neocallimastigomycota	Neocallimastigomycetes	Neocallimastigales	Neocallimastigaceae	Neocallimastix	0	0	0	0	0	0	0	0	0	0	0	0	0	0	319	0	263	0	0	552	0	0	0	0	0	0	0	0	196	0	0	0	0	0	0	352	650	0	0	453
ASV265	265	CATTGCCAGCACCCGCGGTAATTCCAGCTCCAATAGCGTATATTAAAGTTGTTGCAGTTAAAAAGCTCGTAGTTGAATTTTGGACTTGACTGTACGATTCTGCATCCTGTAGTTATTGTACTGGTCTTGTCTTTCCTTCTAGCTAACCTTTATGCACTTCATTGTGTGTACTGGGGATCTAGGACTTTTACTTTGAAAAAATTAGAGTGTTTAAAGCAGGCTTATGCTTGAATACATTAGCATGGAATAATAGAATAGGACTTTGGTTCTATTTTGTTGGTTTCTAGGACCGAAGTAATGATTAATAGGGATAGTTGGGGGCATTAGTATTTAATTGTCAGAGGTGAAATTCTTAGATTTATGAAAGACTAACTTCTGCGAAAGCATTTGCCAAGGATG…	1	Eukaryota	Neocallimastigomycota	Neocallimastigomycetes	Neocallimastigales	Neocallimastigaceae	NA	0	0	0	0	0	0	0	0	0	0	0	0	0	0	0	0	0	0	0	0	0	0	0	0	0	0	0	0	0	0	0	0	0	0	0	0	0	0	0	0
ASV266	266	GTAGTCCAGCAGCCGCGGTAATTCCAGCTCCAATAGCGTATATTAAAGTTGTTGCAGTTAAAAAGCTCGTAGTTGAATTTTGGACTTGACTGTACGATTCTGCATCCTGTAGTTATTGTACTGGTCTTGTCTTTCCTTCTAGCTAACCTTTATGCACTTCATTGTGTGTACTGGGGATCTAGGACTTTTACTTTGAAAAAATTAGAGTGTTTAAAGCAGGCTTATGCTTGAATACATTAGCATGGAATAATAGAATAGGACTTTGGTTCTATTTTGTTGGTTTCTAGGACCGAAGTAATGATTAATAGGGATAGTTGGGGGCATTAGTATTTAATTGTCAGAGGTGAAATTCTTAGATTTATGAAAGACTAACTTCTGCGAAAGCATTTGCCAAGGATG…	1	Eukaryota	Neocallimastigomycota	Neocallimastigomycetes	Neocallimastigales	Neocallimastigaceae	NA	0	0	0	0	0	0	0	0	111	0	0	426	0	0	192	0	181	0	0	0	0	0	0	127	0	0	0	0	0	0	700	494	0	0	369	0	0	0	0	641
ASV267	267	GTGATCCAGCAGCCGCGGTAATTCCAGCTCCAATAGCGTATATTAAAGTTGTTGCAGTTAAAAAGCTCGTAGTTGAATTTTGGACTTGACTGTACGATTCTGCATCCTGTAGTTATTGTACTGGTCTTGTCTTTCCTTCTAGCTAACCTTTATGCACTTCATTGTGTGTACTGGGGATCTAGGACTTTTACTTTGAAAAAATTAGAGTGTTTAAAGCAGGCTTATGCTTGAATACATTAGCATGGAATAATAGAATAGGACTTTGGTTCTATTTTGTTGGTTTCTAGGACCGAAGTAATGATTAATAGGGATAGTTGGGGGCATTAGTATTTAATTGTCAGAGGTGAAATTCTTAGATTTATGAAAGACTAACTTCTGCGAAAGCATTTGCCAAGGATG…	1	Eukaryota	Neocallimastigomycota	Neocallimastigomycetes	Neocallimastigales	Neocallimastigaceae	NA	0	0	0	0	0	0	0	0	0	0	0	0	0	0	0	0	0	0	0	0	0	0	0	0	0	0	0	0	0	0	0	0	0	0	0	0	0	0	0	0
ASV269	269	ATTGGCCAGCACCTGCGGTAATTCCAGCTCCAATAGCGTATATTAAAGTTGTTGCAGTTAAAAAGCTCGTAGTTGAATTTTGGACTTGACTGTACGATTCTGCATCCTGTAGTTATTGTACTGGTCTTGTCTTTCCTTCTAGCTAACCTTTATGCACTTCATTGTGTGTACTGGGGATCTAGGACTTTTACTTTGAAAAAATTAGAGTGTTTAAAGCAGGCTTATGCTTGAATACATTAGCATGGAATAATAGAATAGGACTTTGGTTCTATTTTGTTGGTTTCTAGGACCGAAGTAATGATTAATAGGGATAGTTGGGGGCATTAGTATTTAATTGTCAGAGGTGAAATTCTTAGATTTATGAAAGACTAACTTCTGCGAAAGCATTTGCCAAGGATG…	1	Eukaryota	Neocallimastigomycota	Neocallimastigomycetes	Neocallimastigales	Neocallimastigaceae	Neocallimastix	0	0	0	0	0	0	0	0	67	0	0	0	0	0	0	0	0	0	0	0	670	0	0	0	0	0	0	0	0	0	0	0	0	0	117	439	199	0	641	0
ASV271	271	GGGTTCCAGCAGCCGCGGTAATTCCAGCTCCAATAGCGTATATTAAAGTTGTTGCAGTTAAAAAGCTCGTAGTTGAATTTTGGACTTGACTGTACGATTCTGCATCCTGTAGTTATTGTACTGGTCTTGTCTTTCCTTCTAGCTAACCTTTATGCACTTCATTGTGTGTACTGGGGATCTAGGACTTTTACTTTGAAAAAATTAGAGTGTTTAAAGCAGGCTTATGCTTGAATACATTAGCATGGAATAATAGAATAGGACTTTGGTTCTATTTTGTTGGTTTCTAGGACCGAAGTAATGATTAATAGGGATAGTTGGGGGCATTAGTATTTAATTGTCAGAGGTGAAATTCTTAGATTTATGAAAGACTAACTTCTGCGAAAGCATTTGCCAAGGATG…	1	Eukaryota	Neocallimastigomycota	Neocallimastigomycetes	Neocallimastigales	Neocallimastigaceae	Neocallimastix	0	0	0	0	0	0	0	0	0	0	0	0	0	0	0	0	167	0	300	192	312	0	0	0	0	104	0	465	0	0	0	0	0	0	0	442	0	0	0	0
ASV272	272	TGTATCCAGCACCCGCGGTAATTCCAGCTCCAATAGCGTATATTAAAGTTGTTGCAGTTAAAAAGCTCGTAGTTGAATTTTGGACTTGACTGTACGATTCTGCATCCTGTAGTTATTGTACTGGTCTTGTCTTTCCTTCTAGCTAACCTTTATGCACTTCATTGTGTGTACTGGGGATCTAGGACTTTTACTTTGAAAAAATTAGAGTGTTTAAAGCAGGCTTATGCTTGAATACATTAGCATGGAATAATAGAATAGGACTTTGGTTCTATTTTGTTGGTTTCTAGGACCGAAGTAATGATTAATAGGGATAGTTGGGGGCATTAGTATTTAATTGTCAGAGGTGAAATTCTTAGATTTATGAAAGACTAACTTCTGCGAAAGCATTTGCCAAGGATG…	1	Eukaryota	Neocallimastigomycota	Neocallimastigomycetes	Neocallimastigales	Neocallimastigaceae	Neocallimastix	0	0	0	0	0	0	0	0	0	0	0	0	0	0	448	0	362	0	140	221	0	0	0	40	0	0	0	166	0	0	663	0	0	0	0	179	0	574	0	0
ASV273	273	TTGGGCCAGCACCCGCGGTAATTCCAGCTCCAATAGCGTATATTAAAGTTGTTGCAGTTAAAAAGCTCGTAGTTGAATTTTGGACTTGACTGTACGATTCTGCATCCTGTAGTTATTGTACTGGTCTTGTCTTTCCTTCTAGCTAACCTTTATGCACTTCATTGTGTGTACTGGGGATCTAGGACTTTTACTTTGAAAAAATTAGAGTGTTTAAAGCAGGCTTATGCTTGAATACATTAGCATGGAATAATAGAATAGGACTTTGGTTCTATTTTGTTGGTTTCTAGGACCGAAGTAATGATTAATAGGGATAGTTGGGGGCATTAGTATTTAATTGTCAGAGGTGAAATTCTTAGATTTATGAAAGACTAACTTCTGCGAAAGCATTTGCCAAGGATG…	1	Eukaryota	Neocallimastigomycota	Neocallimastigomycetes	Neocallimastigales	Neocallimastigaceae	Neocallimastix	0	0	0	0	0	0	0	0	200	0	0	0	0	0	0	0	0	0	0	0	82	0	0	545	0	0	0	504	0	0	0	0	395	0	318	0	0	0	0	0
ASV275	275	AGGTTCCAGCAGCCGCGGTAATTCCAGCTCCAATAGCGTATATTAAAGTTGTTGCAGTTAAAAAGCTCGTAGTTGAATTTTGGACTTGACTGTACGATTCTGCATCCTGTAGTTATTGTACTGGTCTTGTCTTTCCTTCTAGCTAACCTTTATGCACTTCATTGTGTGTACTGGGGATCTAGGACTTTTACTTTGAAAAAATTAGAGTGTTTAAAGCAGGCTTATGCTTGAATACATTAGCATGGAATAATAGAATAGGACTTTGGTTCTATTTTGTTGGTTTCTAGGACCGAAGTAATGATTAATAGGGATAGTTGGGGGCATTAGTATTTAATTGTCAGAGGTGAAATTCTTAGATTTATGAAAGACTAACTTCTGCGAAAGCATTTGCCAAGGATG…	1	Eukaryota	Neocallimastigomycota	Neocallimastigomycetes	Neocallimastigales	Neocallimastigaceae	NA	0	0	0	0	0	0	0	0	0	0	0	0	0	0	0	0	0	0	102	0	0	0	0	94	0	521	0	263	0	0	0	0	0	0	0	394	911	0	0	393
ASV277	277	GGCCGCCAGCAGCTGCGGTAATTCCAGCTCCAATAGCGTATATTAAAGTTGTTGCAGTTAAAAAGCTCGTAGTTGAATTTTGGACTTGACTGTACGATTCTGCATCCTGTAGTTATTGTACTGGTCTTGTCTTTCCTTCTAGCTAACCTTTATGCACTTCATTGTGTGTACTGGGGATCTAGGACTTTTACTTTGAAAAAATTAGAGTGTTTAAAGCAGGCTTATGCTTGAATACATTAGCATGGAATAATAGAATAGGACTTTGGTTCTATTTTGTTGGTTTCTAGGACCGAAGTAATGATTAATAGGGATAGTTGGGGGCATTAGTATTTAATTGTCAGAGGTGAAATTCTTAGATTTATGAAAGACTAACTTCTGCGAAAGCATTTGCCAAGGATG…	1	Eukaryota	Neocallimastigomycota	Neocallimastigomycetes	Neocallimastigales	Neocallimastigaceae	Neocallimastix	0	0	0	0	0	0	0	0	0	0	0	0	0	0	0	0	0	0	0	0	0	0	0	0	0	0	0	0	0	0	0	0	0	0	0	0	2574	0	0	0
ASV278	278	ATATTCCAGCAGCTGCGGTAATTCCAGCTCCAATAGCGTATATTAAAGTTGTTGCAGTTAAAAAGCTCGTAGTTGAATTTTGGACTTGACTGTACGATTCTGCATCCTGTAGTTATTGTACTGGTCTTGTCTTTCCTTCTAGCTAACCTTTATGCACTTCATTGTGTGTACTGGGGATCTAGGACTTTTACTTTGAAAAAATTAGAGTGTTTAAAGCAGGCTTATGCTTGAATACATTAGCATGGAATAATAGAATAGGACTTTGGTTCTATTTTGTTGGTTTCTAGGACCGAAGTAATGATTAATAGGGATAGTTGGGGGCATTAGTATTTAATTGTCAGAGGTGAAATTCTTAGATTTATGAAAGACTAACTTCTGCGAAAGCATTTGCCAAGGATG…	1	Eukaryota	Neocallimastigomycota	Neocallimastigomycetes	Neocallimastigales	Neocallimastigaceae	Neocallimastix	0	0	0	0	0	0	0	0	268	0	0	0	0	0	94	0	54	0	0	0	0	0	0	74	0	136	0	0	0	0	0	0	0	0	0	0	0	0	0	0
ASV281	281	CGCGGCCAGCACCTGCGGTAATTCCAGCTCCAATAGCGTATATTAAAGTTGTTGCAGTTAAAAAGCTCGTAGTTGAATTTTGGACTTGACTGTACGATTCTGCATCCTGTAGTTATTGTACTGGTCTTGTCTTTCCTTCTAGCTAACCTTTATGCACTTCATTGTGTGTACTGGGGATCTAGGACTTTTACTTTGAAAAAATTAGAGTGTTTAAAGCAGGCTTATGCTTGAATACATTAGCATGGAATAATAGAATAGGACTTTGGTTCTATTTTGTTGGTTTCTAGGACCGAAGTAATGATTAATAGGGATAGTTGGGGGCATTAGTATTTAATTGTCAGAGGTGAAATTCTTAGATTTATGAAAGACTAACTTCTGCGAAAGCATTTGCCAAGGATG…	1	Eukaryota	Neocallimastigomycota	Neocallimastigomycetes	Neocallimastigales	Neocallimastigaceae	Neocallimastix	0	0	0	0	0	0	0	0	0	0	0	0	0	0	0	0	0	0	0	0	0	0	0	0	0	0	0	0	0	0	0	0	0	0	0	0	0	0	0	0
ASV282	282	CATTGCCAGCAGCCGCGGTAATTCCAGCTCCAATAGCGTATATTAAAGTTGTTGCAGTTAAAAAGCTCGTAGTTGAATTTTGGACTTGACTGTACGATTCTGCATCCTGTAGTTATTGTACTGGTCTTGTCTTTCCTTCTAGCTAACCTTTATGCACTTCATTGTGTGTACTGGGGATCTAGGACTTTTACTTTGAAAAAATTAGAGTGTTTAAAGCAGGCTTATGCTTGAATACATTAGCATGGAATAATAGAATAGGACTTTGGTTCTATTTTGTTGGTTTCTAGGACCGAAGTAATGATTAATAGGGATAGTTGGGGGCATTAGTATTTAATTGTCAGAGGTGAAATTCTTAGATTTATGAAAGACTAACTTCTGCGAAAGCATTTGCCAAGGATG…	1	Eukaryota	Neocallimastigomycota	Neocallimastigomycetes	Neocallimastigales	Neocallimastigaceae	NA	0	0	0	0	0	0	0	0	0	0	0	0	0	0	0	0	0	0	0	0	0	0	0	0	0	0	0	0	0	0	0	0	0	3440	0	0	0	0	0	0
ASV283	283	CATCACCAGCACCTGCGGTAATTCCAGCTCCAATAGCGTATATTAAAGTTGTTGCAGTTAAAAAGCTCGTAGTTGAATTTTGGACTTGACTGTACGATTCTGCATCCTGTAGTTATTGTACTGGTCTTGTCTTTCCTTCTAGCTAACCTTTATGCACTTCATTGTGTGTACTGGGGATCTAGGACTTTTACTTTGAAAAAATTAGAGTGTTTAAAGCAGGCTTATGCTTGAATACATTAGCATGGAATAATAGAATAGGACTTTGGTTCTATTTTGTTGGTTTCTAGGACCGAAGTAATGATTAATAGGGATAGTTGGGGGCATTAGTATTTAATTGTCAGAGGTGAAATTCTTAGATTTATGAAAGACTAACTTCTGCGAAAGCATTTGCCAAGGATG…	1	Eukaryota	Neocallimastigomycota	Neocallimastigomycetes	Neocallimastigales	Neocallimastigaceae	Neocallimastix	0	0	0	0	0	0	0	0	0	0	0	0	0	0	0	0	0	0	0	0	0	0	0	0	0	0	0	0	0	0	0	0	0	0	0	0	0	0	0	0
ASV284	284	TTAAACCAGCACCTGCGGTAATTCCAGCTCCAATAGCGTATATTAAAGTTGTTGCAGTTAAAAAGCTCGTAGTTGAATTTTGGACTTGACTGTACGATTCTGCATCCTGTAGTTATTGTACTGGTCTTGTCTTTCCTTCTAGCTAACCTTTATGCACTTCATTGTGTGTACTGGGGATCTAGGACTTTTACTTTGAAAAAATTAGAGTGTTTAAAGCAGGCTTATGCTTGAATACATTAGCATGGAATAATAGAATAGGACTTTGGTTCTATTTTGTTGGTTTCTAGGACCGAAGTAATGATTAATAGGGATAGTTGGGGGCATTAGTATTTAATTGTCAGAGGTGAAATTCTTAGATTTATGAAAGACTAACTTCTGCGAAAGCATTTGCCAAGGATG…	1	Eukaryota	Neocallimastigomycota	Neocallimastigomycetes	Neocallimastigales	Neocallimastigaceae	Neocallimastix	0	0	0	0	0	0	0	0	90	0	0	445	0	0	239	348	0	0	434	732	0	0	0	347	0	0	0	0	0	0	0	0	483	0	0	0	454	0	0	0
ASV285	285	AGGTTCCAGCAGCCGCGGTAATTCCAGCTCCAATAGCGTATATTAAAGTTGTTGCAGTTAAAAAGCTCGTAGTTGAATTTTGGACTTGACTGTACGATTCTGCATCCTGTAGTTATTGTACTGGTCTTGTCTTTCCTTCTAGCTAACCTTTATGCACTTCATTGTGTGTACTGGGGATCTAGGACTTTTACTTTGAAAAAATTAGAGTGTTTAAAGCAGGCTTATGCTTGAATACATTAGCATGGAATAATAGAATAGGACTTTGGTTCTATTTTGTTGGTTTCTAGGACCGAAGTAATGATTAATAGGGATAGTTGGGGGCATTAGTATTTAATTGTCAGAGGTGAAATTCTTAGATTTATGAAAGACTAACTTCTGCGAAAGCATTTGCCAAGGATG…	1	Eukaryota	Neocallimastigomycota	Neocallimastigomycetes	Neocallimastigales	Neocallimastigaceae	NA	0	0	0	0	0	0	0	156	59	0	0	0	0	0	853	0	0	0	55	0	0	0	0	68	0	109	312	0	0	0	0	38	0	0	0	44	0	0	0	0
ASV286	286	TTTGGCCAGCAGCCGCGGTAATTCCAGCTCCAATAGCGTATATTAAAGTTGTTGCAGTTAAAAAGCTCGTAGTTGAATTTTGGACTTGACTGTACGATTCTGCATCCTGTAGTTATTGTACTGGTCTTGTCTTTCCTTCTAGCTAACCTTTATGCACTTCATTGTGTGTACTGGGGATCTAGGACTTTTACTTTGAAAAAATTAGAGTGTTTAAAGCAGGCTTATGCTTGAATACATTAGCATGGAATAATAGAATAGGACTTTGGTTCTATTTTGTTGGTTTCTAGGACCGAAGTAATGATTAATAGGGATAGTTGGGGGCATTAGTATTTAATTGTCAGAGGTGAAATTCTTAGATTTATGAAAGACTAACTTCTGCGAAAGCATTTGCCAAGGATG…	1	Eukaryota	Neocallimastigomycota	Neocallimastigomycetes	Neocallimastigales	Neocallimastigaceae	Neocallimastix	0	0	0	0	0	0	0	0	0	0	0	0	0	0	0	0	282	0	0	394	0	334	0	0	0	488	0	0	595	0	0	0	0	0	194	477	0	0	0	0
ASV288	288	GGTTTCCAGCAGCCGCGGTAATTCCAGCTCCAATAGCGTATATTAAAGTTGTTGCAGTTAAAAAGCTCGTAGTTGAATTTTGGACTTGACTGTACGATTCTGCATCCTGTAGTTATTGTACTGGTCTTGTCTTTCCTTCTAGCTAACCTTTATGCACTTCATTGTGTGTACTGGGGATCTAGGACTTTTACTTTGAAAAAATTAGAGTGTTTAAAGCAGGCTTATGCTTGAATACATTAGCATGGAATAATAGAATAGGACTTTGGTTCTATTTTGTTGGTTTCTAGGACCGAAGTAATGATTAATAGGGATAGTTGGGGGCATTAGTATTTAATTGTCAGAGGTGAAATTCTTAGATTTATGAAAGACTAACTTCTGCGAAAGCATTTGCCAAGGATG…	1	Eukaryota	Neocallimastigomycota	Neocallimastigomycetes	Neocallimastigales	Neocallimastigaceae	Neocallimastix	0	0	0	0	0	0	0	523	81	0	0	397	0	0	708	0	0	0	320	0	0	0	0	164	0	231	0	0	0	0	719	0	0	0	0	0	657	0	0	249
ASV289	289	TTGGGCCAGCACCTGCGGTAATTCCAGCTCCAATAGCGTATATTAAAGTTGTTGCAGTTAAAAAGCTCGTAGTTGAATTTTGGACTTGACTGTACGATTCTGCATCCTGTAGTTATTGTACTGGTCTTGTCTTTCCTTCTAGCTAACCTTTATGCACTTCATTGTGTGTACTGGGGATCTAGGACTTTTACTTTGAAAAAATTAGAGTGTTTAAAGCAGGCTTATGCTTGAATACATTAGCATGGAATAATAGAATAGGACTTTGGTTCTATTTTGTTGGTTTCTAGGACCGAAGTAATGATTAATAGGGATAGTTGGGGGCATTAGTATTTAATTGTCAGAGGTGAAATTCTTAGATTTATGAAAGACTAACTTCTGCGAAAGCATTTGCCAAGGATG…	1	Eukaryota	Neocallimastigomycota	Neocallimastigomycetes	Neocallimastigales	Neocallimastigaceae	Neocallimastix	0	0	0	0	0	0	0	0	0	0	0	119	0	0	202	346	85	0	217	0	0	0	0	128	0	674	0	0	0	0	0	0	0	0	210	0	0	0	0	0
ASV290	290	GGCGCCCAGCAGCTGCGGTAATTCCAGCTCCAATAGCGTATATTAAAGTTGTTGCAGTTAAAAAGCTCGTAGTTGAATTTTGGACTTGACTGTACGATTCTGCATCCTGTAGTTATTGTACTGGTCTTGTCTTTCCTTCTAGCTAACCTTTATGCACTTCATTGTGTGTACTGGGGATCTAGGACTTTTACTTTGAAAAAATTAGAGTGTTTAAAGCAGGCTTATGCTTGAATACATTAGCATGGAATAATAGAATAGGACTTTGGTTCTATTTTGTTGGTTTCTAGGACCGAAGTAATGATTAATAGGGATAGTTGGGGGCATTAGTATTTAATTGTCAGAGGTGAAATTCTTAGATTTATGAAAGACTAACTTCTGCGAAAGCATTTGCCAAGGATG…	1	Eukaryota	Neocallimastigomycota	Neocallimastigomycetes	Neocallimastigales	Neocallimastigaceae	Neocallimastix	0	0	0	0	0	0	0	0	0	0	0	0	0	0	0	0	0	0	0	0	0	0	0	0	0	0	1166	0	0	0	0	0	0	0	1204	0	0	0	0	0
ASV292	292	GGGCACCAGCAGCCGCGGTAATTCCAGCTCCAATAGCGTATATTAAAGTTGTTGCAGTTAAAAAGCTCGTAGTTGAATTTTGGACTTGACTGTACGATTCTGCATCCTGTAGTTATTGTACTGGTCTTGTCTTTCCTTCTAGCTAACCTTTATGCACTTCATTGTGTGTACTGGGGATCTAGGACTTTTACTTTGAAAAAATTAGAGTGTTTAAAGCAGGCTTATGCTTGAATACATTAGCATGGAATAATAGAATAGGACTTTGGTTCTATTTTGTTGGTTTCTAGGACCGAAGTAATGATTAATAGGGATAGTTGGGGGCATTAGTATTTAATTGTCAGAGGTGAAATTCTTAGATTTATGAAAGACTAACTTCTGCGAAAGCATTTGCCAAGGATG…	1	Eukaryota	Neocallimastigomycota	Neocallimastigomycetes	Neocallimastigales	Neocallimastigaceae	Neocallimastix	0	0	0	0	0	0	0	0	0	0	0	0	0	0	0	0	754	0	0	0	0	0	0	0	0	0	0	0	0	0	0	0	0	0	0	0	0	0	0	0
ASV293	293	GGCAGCCAGCAGCTGCGGTAATTCCAGCTCCAATAGCGTATATTAAAGTTGTTGCAGTTAAAAAGCTCGTAGTTGAATTTTGGACTTGACTGTACGATTCTGCATCCTGTAGTTATTGTACTGGTCTTGTCTTTCCTTCTAGCTAACCTTTATGCACTTCATTGTGTGTACTGGGGATCTAGGACTTTTACTTTGAAAAAATTAGAGTGTTTAAAGCAGGCTTATGCTTGAATACATTAGCATGGAATAATAGAATAGGACTTTGGTTCTATTTTGTTGGTTTCTAGGACCGAAGTAATGATTAATAGGGATAGTTGGGGGCATTAGTATTTAATTGTCAGAGGTGAAATTCTTAGATTTATGAAAGACTAACTTCTGCGAAAGCATTTGCCAAGGATG…	1	Eukaryota	Neocallimastigomycota	Neocallimastigomycetes	Neocallimastigales	Neocallimastigaceae	Neocallimastix	0	0	0	0	0	0	0	0	0	0	0	0	0	0	0	0	0	0	0	0	0	0	0	0	0	0	0	0	0	0	0	3533	0	0	0	0	0	0	0	0
ASV294	294	TAATACCAGCAGCTGCGGTAATTCCAGCTCCAATAGCGTATATTAAAGTTGTTGCAGTTAAAAAGCTCGTAGTTGAATTTTGGACTTGACTGTACGATTCTGCATCCTGTAGTTATTGTACTGGTCTTGTCTTTCCTTCTAGCTAACCTTTATGCACTTCATTGTGTGTACTGGGGATCTAGGACTTTTACTTTGAAAAAATTAGAGTGTTTAAAGCAGGCTTATGCTTGAATACATTAGCATGGAATAATAGAATAGGACTTTGGTTCTATTTTGTTGGTTTCTAGGACCGAAGTAATGATTAATAGGGATAGTTGGGGGCATTAGTATTTAATTGTCAGAGGTGAAATTCTTAGATTTATGAAAGACTAACTTCTGCGAAAGCATTTGCCAAGGATG…	1	Eukaryota	Neocallimastigomycota	Neocallimastigomycetes	Neocallimastigales	Neocallimastigaceae	NA	0	0	0	0	0	0	0	0	0	0	0	120	0	0	0	0	0	0	87	0	0	0	0	0	0	0	0	0	0	0	0	523	0	0	221	0	0	0	0	0
ASV295	295	TTAGGCCAGCAGCTGCGGTAATTCCAGCTCCAATAGCGTATATTAAAGTTGTTGCAGTTAAAAAGCTCGTAGTTGAATTTTGGACTTGACTGTACGATTCTGCATCCTGTAGTTATTGTACTGGTCTTGTCTTTCCTTCTAGCTAACCTTTATGCACTTCATTGTGTGTACTGGGGATCTAGGACTTTTACTTTGAAAAAATTAGAGTGTTTAAAGCAGGCTTATGCTTGAATACATTAGCATGGAATAATAGAATAGGACTTTGGTTCTATTTTGTTGGTTTCTAGGACCGAAGTAATGATTAATAGGGATAGTTGGGGGCATTAGTATTTAATTGTCAGAGGTGAAATTCTTAGATTTATGAAAGACTAACTTCTGCGAAAGCATTTGCCAAGGATG…	1	Eukaryota	Neocallimastigomycota	Neocallimastigomycetes	Neocallimastigales	Neocallimastigaceae	Neocallimastix	0	0	0	0	0	0	0	0	0	0	0	0	0	0	0	0	0	0	0	0	0	0	0	0	0	0	0	0	87	0	0	0	0	0	0	540	0	0	0	0
ASV296	296	GGTTTCCAGCAGCTGCGGTAATTCCAGCTCCAATAGCGTATATTAAAGTTGTTGCAGTTAAAAAGCTCGTAGTTGAATTTTGGACTTGACTGTACGATTCTGCATCCTGTAGTTATTGTACTGGTCTTGTCTTTCCTTCTAGCTAACCTTTATGCACTTCATTGTGTGTACTGGGGATCTAGGACTTTTACTTTGAAAAAATTAGAGTGTTTAAAGCAGGCTTATGCTTGAATACATTAGCATGGAATAATAGAATAGGACTTTGGTTCTATTTTGTTGGTTTCTAGGACCGAAGTAATGATTAATAGGGATAGTTGGGGGCATTAGTATTTAATTGTCAGAGGTGAAATTCTTAGATTTATGAAAGACTAACTTCTGCGAAAGCATTTGCCAAGGATG…	1	Eukaryota	Neocallimastigomycota	Neocallimastigomycetes	Neocallimastigales	Neocallimastigaceae	Neocallimastix	0	0	0	0	0	0	0	0	67	0	0	0	0	0	0	0	0	0	44	0	308	359	0	0	0	0	0	87	588	0	0	263	0	0	0	255	0	0	0	0
ASV297	297	GATCACCAGCAGCTGCGGTAATTCCAGCTCCAATAGCGTATATTAAAGTTGTTGCAGTTAAAAAGCTCGTAGTTGAATTTTGGACTTGACTGTACGATTCTGCATCCTGTAGTTATTGTACTGGTCTTGTCTTTCCTTCTAGCTAACCTTTATGCACTTCATTGTGTGTACTGGGGATCTAGGACTTTTACTTTGAAAAAATTAGAGTGTTTAAAGCAGGCTTATGCTTGAATACATTAGCATGGAATAATAGAATAGGACTTTGGTTCTATTTTGTTGGTTTCTAGGACCGAAGTAATGATTAATAGGGATAGTTGGGGGCATTAGTATTTAATTGTCAGAGGTGAAATTCTTAGATTTATGAAAGACTAACTTCTGCGAAAGCATTTGCCAAGGATG…	1	Eukaryota	Neocallimastigomycota	Neocallimastigomycetes	Neocallimastigales	Neocallimastigaceae	Neocallimastix	0	0	0	0	0	0	0	0	0	0	0	0	0	0	4224	0	0	0	0	0	0	0	0	1869	0	0	0	0	0	0	0	0	0	0	0	0	0	0	0	0
ASV298	298	TTGTACCAGCACCCGCGGTAATTCCAGCTCCAATAGCGTATATTAAAGTTGTTGCAGTTAAAAAGCTCGTAGTTGAATTTTGGACTTGACTGTACGATTCTGCATCCTGTAGTTATTGTACTGGTCTTGTCTTTCCTTCTAGCTAACCTTTATGCACTTCATTGTGTGTACTGGGGATCTAGGACTTTTACTTTGAAAAAATTAGAGTGTTTAAAGCAGGCTTATGCTTGAATACATTAGCATGGAATAATAGAATAGGACTTTGGTTCTATTTTGTTGGTTTCTAGGACCGAAGTAATGATTAATAGGGATAGTTGGGGGCATTAGTATTTAATTGTCAGAGGTGAAATTCTTAGATTTATGAAAGACTAACTTCTGCGAAAGCATTTGCCAAGGATG…	1	Eukaryota	Neocallimastigomycota	Neocallimastigomycetes	Neocallimastigales	Neocallimastigaceae	NA	0	0	0	0	0	0	0	0	0	0	0	0	0	0	0	0	0	0	0	0	0	0	0	58	0	1449	0	0	0	0	0	0	0	0	0	0	0	0	0	0
ASV299	299	TGTAGCCAGCAGCCGCGGTAATTCCAGCTCCAATAGCGTATATTAAAGTTGTTGCAGTTAAAAAGCTCGTAGTTGAATTTTGGACTTGACTGTACGATTCTGCATCCTGTAGTTATTGTACTGGTCTTGTCTTTCCTTCTAGCTAACCTTTATGCACTTCATTGTGTGTACTGGGGATCTAGGACTTTTACTTTGAAAAAATTAGAGTGTTTAAAGCAGGCTTATGCTTGAATACATTAGCATGGAATAATAGAATAGGACTTTGGTTCTATTTTGTTGGTTTCTAGGACCGAAGTAATGATTAATAGGGATAGTTGGGGGCATTAGTATTTAATTGTCAGAGGTGAAATTCTTAGATTTATGAAAGACTAACTTCTGCGAAAGCATTTGCCAAGGATG…	1	Eukaryota	Neocallimastigomycota	Neocallimastigomycetes	Neocallimastigales	Neocallimastigaceae	NA	0	0	0	0	0	0	0	235	268	0	0	0	0	0	0	0	154	0	269	0	0	0	0	41	0	0	0	0	324	0	0	0	0	0	0	350	0	0	0	0
ASV300	300	TTGGGCCAGCACCTGCGGTAATTCCAGCTCCAATAGCGTATATTAAAGTTGTTGCAGTTAAAAAGCTCGTAGTTGAATTTTGGACTTGACTGTACGATTCTGCATCCTGTAGTTATTGTACTGGTCTTGTCTTTCCTTCTAGCTAACCTTTATGCACTTCATTGTGTGTACTGGGGATCTAGGACTTTTACTTTGAAAAAATTAGAGTGTTTAAAGCAGGCTTATGCTTGAATACATTAGCATGGAATAATAGAATAGGACTTTGGTTCTATTTTGTTGGTTTCTAGGACCGAAGTAATGATTAATAGGGATAGTTGGGGGCATTAGTATTTAATTGTCAGAGGTGAAATTCTTAGATTTATGAAAGACTAACTTCTGCGAAAGCATTTGCCAAGGATG…	1	Eukaryota	Neocallimastigomycota	Neocallimastigomycetes	Neocallimastigales	Neocallimastigaceae	NA	0	0	0	0	0	0	0	0	263	0	0	0	0	0	0	0	0	0	361	614	684	0	0	0	0	0	0	0	73	0	0	0	0	0	0	0	0	454	0	0
ASV301	301	CAGGGCCAGCAGCCGCGGTAATTCCAGCTCCAATAGCGTATATTAAAGTTGTTGCAGTTAAAAAGCTCGTAGTTGAATTTTGGACTTGACTGTACGATTCTGCATCCTGTAGTTATTGTACTGGTCTTGTCTTTCCTTCTAGCTAACCTTTATGCACTTCATTGTGTGTACTGGGGATCTAGGACTTTTACTTTGAAAAAATTAGAGTGTTTAAAGCAGGCTTATGCTTGAATACATTAGCATGGAATAATAGAATAGGACTTTGGTTCTATTTTGTTGGTTTCTAGGACCGAAGTAATGATTAATAGGGATAGTTGGGGGCATTAGTATTTAATTGTCAGAGGTGAAATTCTTAGATTTATGAAAGACTAACTTCTGCGAAAGCATTTGCCAAGGATG…	1	Eukaryota	Neocallimastigomycota	Neocallimastigomycetes	Neocallimastigales	Neocallimastigaceae	NA	0	0	0	0	0	0	0	0	0	0	0	0	0	0	0	522	137	0	129	0	0	0	0	0	0	136	0	0	0	0	0	0	0	0	0	137	956	0	0	0
ASV302	302	GTGTTCCAGCAGCCGCGGTAATTCCAGCTCCAATAGCGTATATTAAAGTTGTTGCAGTTAAAAAGCTCGTAGTTGAATTTTGGACTTGACTGTACGATTCTGCATCCTGTAGTTATTGTACTGGTCTTGTCTTTCCTTCTAGCTAACCTTTATGCACTTCATTGTGTGTACTGGGGATCTAGGACTTTTACTTTGAAAAAATTAGAGTGTTTAAAGCAGGCTTATGCTTGAATACATTAGCATGGAATAATAGAATAGGACTTTGGTTCTATTTTGTTGGTTTCTAGGACCGAAGTAATGATTAATAGGGATAGTTGGGGGCATTAGTATTTAATTGTCAGAGGTGAAATTCTTAGATTTATGAAAGACTAACTTCTGCGAAAGCATTTGCCAAGGATG…	1	Eukaryota	Neocallimastigomycota	Neocallimastigomycetes	Neocallimastigales	Neocallimastigaceae	NA	0	0	0	0	0	0	0	0	70	0	0	308	0	0	379	0	458	0	415	101	47	0	0	85	0	208	0	0	0	0	0	238	0	0	0	0	0	0	0	0
ASV303	303	GGGAACCAGCAGCTGCGGTAATTCCAGCTCCAATAGCGTATATTAAAGTTGTTGCAGTTAAAAAGCTCGTAGTTGAATTTTGGACTTGACTGTACGATTCTGCATCCTGTAGTTATTGTACTGGTCTTGTCTTTCCTTCTAGCTAACCTTTATGCACTTCATTGTGTGTACTGGGGATCTAGGACTTTTACTTTGAAAAAATTAGAGTGTTTAAAGCAGGCTTATGCTTGAATACATTAGCATGGAATAATAGAATAGGACTTTGGTTCTATTTTGTTGGTTTCTAGGACCGAAGTAATGATTAATAGGGATAGTTGGGGGCATTAGTATTTAATTGTCAGAGGTGAAATTCTTAGATTTATGAAAGACTAACTTCTGCGAAAGCATTTGCCAAGGATG…	1	Eukaryota	Neocallimastigomycota	Neocallimastigomycetes	Neocallimastigales	Neocallimastigaceae	NA	0	0	0	0	0	0	0	0	0	0	0	86	0	0	0	0	136	0	90	0	0	0	0	61	0	0	0	0	0	0	0	0	0	0	0	0	0	816	0	396
ASV304	304	AATGGCCAGCAGCTGCGGTAATTCCAGCTCCAATAGCGTATATTAAAGTTGTTGCAGTTAAAAAGCTCGTAGTTGAATTTTGGACTTGACTGTACGATTCTGCATCCTGTAGTTATTGTACTGGTCTTGTCTTTCCTTCTAGCTAACCTTTATGCACTTCATTGTGTGTACTGGGGATCTAGGACTTTTACTTTGAAAAAATTAGAGTGTTTAAAGCAGGCTTATGCTTGAATACATTAGCATGGAATAATAGAATAGGACTTTGGTTCTATTTTGTTGGTTTCTAGGACCGAAGTAATGATTAATAGGGATAGTTGGGGGCATTAGTATTTAATTGTCAGAGGTGAAATTCTTAGATTTATGAAAGACTAACTTCTGCGAAAGCATTTGCCAAGGATG…	1	Eukaryota	Neocallimastigomycota	Neocallimastigomycetes	Neocallimastigales	Neocallimastigaceae	NA	0	0	0	0	0	0	0	55	159	0	0	200	0	0	166	0	172	0	84	0	0	756	0	0	0	0	0	0	0	0	0	231	0	0	0	624	0	765	0	0
ASV305	305	GGGGGCCAGCACCCGCGGTAATTCCAGCTCCAATAGCGTATATTAAAGTTGTTGCAGTTAAAAAGCTCGTAGTTGAATTTTGGACTTGACTGTACGATTCTGCATCTTGTAGTTATTGTACTGGTCTTGTCTTTCCTTCTAGCTAACCTTTATGCACTTCATTGTGTGTACTGGGGATCTAGGACTTTTACTTTGAAAAAATTAGAGTGTTTAAAGCAGGCTTATGCTTGAATACATTAGCATGGAATAATAGAATAGGACTTTGGTTCTATTTTGTTGGTTTCTAGGACCGAAGTAATGATTAATAGGGATAGTTGGGGGCATTAGTATTTAATTGTCAGAGGTGAAATTCTTAGATTTATGAAAGACTAACTTCTGCGAAAGCATTTGCCAAGGATG…	1	Eukaryota	Neocallimastigomycota	Neocallimastigomycetes	Neocallimastigales	Neocallimastigaceae	NA	0	0	0	0	0	0	0	0	0	0	0	0	0	0	0	365	740	0	686	579	639	0	0	0	0	782	0	0	0	0	0	0	0	583	0	0	0	0	0	0
ASV306	306	TGTAACCAGCACCTGCGGTAATTCCAGCTCCAATAGCGTATATTAAAGTTGTTGCAGTTAAAAAGCTCGTAGTTGAATTTTGGACTTGACTGTACGATTCTGCATCCTGTAGTTATTGTACTGGTCTTGTCTTTCCTTCTAGCTAACCTTTATGCACTTCATTGTGTGTACTGGGGATCTAGGACTTTTACTTTGAAAAAATTAGAGTGTTTAAAGCAGGCTTATGCTTGAATACATTAGCATGGAATAATAGAATAGGACTTTGGTTCTATTTTGTTGGTTTCTAGGACCGAAGTAATGATTAATAGGGATAGTTGGGGGCATTAGTATTTAATTGTCAGAGGTGAAATTCTTAGATTTATGAAAGACTAACTTCTGCGAAAGCATTTGCCAAGGATG…	1	Eukaryota	Neocallimastigomycota	Neocallimastigomycetes	Neocallimastigales	Neocallimastigaceae	NA	0	0	0	0	0	0	0	44	0	0	0	0	0	0	0	0	0	0	566	221	0	0	0	0	0	0	0	0	0	0	1035	215	893	0	772	702	0	0	292	0
ASV307	307	TGAGGCCAGCACCTGCGGTAATTCCAGCTCCAATAGCGTATATTAAAGTTGTTGCAGTTAAAAAGCTCGTAGTTGAATTTTGGACTTGACTGTACGATTCTGCATCCTGTAGTTATTGTACTGGTCTTGTCTTTCCTTCTAGCTAACCTTTATGCACTTCATTGTGTGTACTGGGGATCTAGGACTTTTACTTTGAAAAAATTAGAGTGTTTAAAGCAGGCTTATGCTTGAATACATTAGCATGGAATAATAGAATAGGACTTTGGTTCTATTTTGTTGGTTTCTAGGACCGAAGTAATGATTAATAGGGATAGTTGGGGGCATTAGTATTTAATTGTCAGAGGTGAAATTCTTAGATTTATGAAAGACTAACTTCTGCGAAAGCATTTGCCAAGGATG…	1	Eukaryota	Neocallimastigomycota	Neocallimastigomycetes	Neocallimastigales	Neocallimastigaceae	NA	0	0	0	0	0	0	0	456	51	0	0	338	0	0	0	0	0	0	0	380	0	641	0	118	0	0	570	470	0	0	0	0	0	0	0	0	0	0	550	0
ASV308	308	GGGGGCCAGCAGCCGCGGTAATTCCAGCTCCAATAGCGTATATTAAAGTTGTTGCAGTTAAAAAGCTCGTAGTTGAATTTTGGACTTGACTGTACGATTCTACATCTTGTAGCTATTGTACTGGTCTTGTCTTTCCTTCTAGCTAACCTTTATGCACTTCATTGTGTGTACTGGGGATCTAGGACTTTTACTTTGAAAAAATTAGAGTGTTTAAAGCAGGCTTATGCTTGAATACATTAGCATGGAATAATAGAATAGGACTTTGGTTCTATTTTGTTGGTTTCTAGGACCGAAGTAATGATTAATAGGGATAGTTGGGGGCATTAGTATTTAATTGTCAGAGGTGAAATTCTTAGATTTATGAAAGACTAACTTCTGCGAAAGCATTTGCCAAGGATG…	1	Eukaryota	Neocallimastigomycota	Neocallimastigomycetes	Neocallimastigales	Neocallimastigaceae	NA	0	0	0	0	0	0	0	0	0	0	0	0	0	0	0	0	0	0	0	0	0	0	0	0	0	0	0	0	0	0	0	0	0	0	0	0	0	0	0	0
ASV309	309	ATCTTCCAGCAGCTGCGGTAATTCCAGCTCCAATAGCGTATATTAAAGTTGTTGCAGTTAAAAAGCTCGTAGTTGAATTTTGGACTTGACTGTACGATTCTGCATCCTGTAGTTATTGTACTGGTCTTGTCTTTCCTTCTAGCTAACCTTTATGCACTTCATTGTGTGTACTGGGGATCTAGGACTTTTACTTTGAAAAAATTAGAGTGTTTAAAGCAGGCTTATGCTTGAATACATTAGCATGGAATAATAGAATAGGACTTTGGTTCTATTTTGTTGGTTTCTAGGACCGAAGTAATGATTAATAGGGATAGTTGGGGGCATTAGTATTTAATTGTCAGAGGTGAAATTCTTAGATTTATGAAAGACTAACTTCTGCGAAAGCATTTGCCAAGGATG…	1	Eukaryota	Neocallimastigomycota	Neocallimastigomycetes	Neocallimastigales	Neocallimastigaceae	Neocallimastix	0	0	0	0	0	0	0	0	0	0	0	0	0	0	0	0	0	0	0	0	0	0	0	0	0	0	0	0	0	0	0	0	0	0	0	0	0	0	1126	452
ASV311	311	TGTAACCAGCACCTGCGGTAATTCCAGCTCCAATAGCGTATATTAAAGTTGTTGCAGTTAAAAAGCTCGTAGTTGAATTTTGGACTTGACTGTACGATTCTGCATCCTGTAGTTATTGTACTGGTCTTGTCTTTCCTTCTAGCTAACCTTTATGCACTTCATTGTGTGTACTGGGGATCTAGGACTTTTACTTTGAAAAAATTAGAGTGTTTAAAGCAGGCTTATGCTTGAATACATTAGCATGGAATAATAGAATAGGACTTTGGTTCTATTTTGTTGGTTTCTAGGACCGAAGTAATGATTAATAGGGATAGTTGGGGGCATTAGTATTTAATTGTCAGAGGTGAAATTCTTAGATTTATGAAAGACTAACTTCTGCGAAAGCATTTGCCAAGGATG…	1	Eukaryota	Neocallimastigomycota	Neocallimastigomycetes	Neocallimastigales	Neocallimastigaceae	Neocallimastix	0	0	0	0	0	0	0	0	0	0	0	93	0	0	151	0	95	0	0	0	0	0	0	232	0	0	0	0	0	0	0	0	0	0	0	0	0	774	0	224
ASV312	312	GTGCACCAGCAGCTGCGGTAATTCCAGCTCCAATAGCGTATATTAAAGTTGTTGCAGTTAAAAAGCTCGTAGTTGAATTTTGGACTTGACTGTACGATTCTGCATCCTGTAGTTATTGTACTGGTCTTGTCTTTCCTTCTAGCTAACCTTTATGCACTTCATTGTGTGTACTGGGGATCTAGGACTTTTACTTTGAAAAAATTAGAGTGTTTAAAGCAGGCTTATGCTTGAATACATTAGCATGGAATAATAGAATAGGACTTTGGTTCTATTTTGTTGGTTTCTAGGACCGAAGTAATGATTAATAGGGATAGTTGGGGGCATTAGTATTTAATTGTCAGAGGTGAAATTCTTAGATTTATGAAAGACTAACTTCTGCGAAAGCATTTGCCAAGGATG…	1	Eukaryota	Neocallimastigomycota	Neocallimastigomycetes	Neocallimastigales	Neocallimastigaceae	Neocallimastix	0	0	0	0	0	0	0	2176	0	0	0	0	0	0	0	0	0	0	0	0	0	0	0	448	0	0	0	0	0	0	0	0	0	0	0	0	0	0	0	0
ASV313	313	ATCTTCCAGCAGCTGCGGTAATTCCAGCTCCAATAGCGTATATTAAAGTTGTTGCAGTTAAAAAGCTCGTAGTTGAATTTTGGACTTGACTGTACGATTCTGCATCCTGTAGTTATTGTACTGGTCTTGTCTTTCCTTCTAGCTAACCTTTATGCACTTCATTGTGTGTACTGGGGATCTAGGACTTTTACTTTGAAAAAATTAGAGTGTTTAAAGCAGGCTTATGCTTGAATACATTAGCATGGAATAATAGAATAGGACTTTGGTTCTATTTTGTTGGTTTCTAGGACCGAAGTAATGATTAATAGGGATAGTTGGGGGCATTAGTATTTAATTGTCAGAGGTGAAATTCTTAGATTTATGAAAGACTAACTTCTGCGAAAGCATTTGCCAAGGATG…	1	Eukaryota	Neocallimastigomycota	Neocallimastigomycetes	Neocallimastigales	Neocallimastigaceae	Neocallimastix	0	0	0	0	0	0	0	0	0	0	0	0	0	0	0	0	0	0	0	0	0	0	0	0	0	0	0	2518	0	0	0	0	0	0	0	326	0	0	0	0
ASV315	315	TGGTGCCAGCACCCGCGGTAATTCCAGCTCCAATAGCGTATATTAAAGTTGTTGCAGTTAAAAAGCTCGTAGTTGAATTTTGGACTTGACTGTACGATTCTGCATCCTGTAGTTATTGTACTGGTCTTGTCTTTCCTTCTAGCTAACCTTTATGCACTTCATTGTGTGTACTGGGGATCTAGGACTTTTACTTTGAAAAAATTAGAGTGTTTAAAGCAGGCTTATGCTTGAATACATTAGCATGGAATAATAGAATAGGACTTTGGTTCTATTTTGTTGGTTTCTAGGACCGAAGTAATGATTAATAGGGATAGTTGGGGGCATTAGTATTTAATTGTCAGAGGTGAAATTCTTAGATTTATGAAAGACTAACTTCTGCGAAAGCATTTGCCAAGGATG…	1	Eukaryota	Neocallimastigomycota	Neocallimastigomycetes	Neocallimastigales	Neocallimastigaceae	Neocallimastix	0	0	0	0	0	0	0	0	0	0	0	0	0	0	0	352	0	0	432	286	327	0	0	0	0	406	0	357	0	0	0	0	0	0	0	0	0	0	0	627
ASV317	317	TTAAACCAGCACCTGCGGTAATTCCAGCTCCAATAGCGTATATTAAAGTTGTTGCAGTTAAAAAGCTCGTAGTTGAATTTTGGACTTGACTGTACGATTCTGCATCCTGTAGTTATTGTACTGGTCTTGTCTTTCCTTCTAGCTAACCTTTATGCACTTCATTGTGTGTACTGGGGATCTAGGACTTTTACTTTGAAAAAATTAGAGTGTTTAAAGCAGGCTTATGCTTGAATACATTAGCATGGAATAATAGAATAGGACTTTGGTTCTATTTTGTTGGTTTCTAGGACCGAAGTAATGATTAATAGGGATAGTTGGGGGCATTAGTATTTAATTGTCAGAGGTGAAATTCTTAGATTTATGAAAGACTAACTTCTGCGAAAGCATTTGCCAAGGATG…	1	Eukaryota	Neocallimastigomycota	Neocallimastigomycetes	Neocallimastigales	Neocallimastigaceae	Neocallimastix	0	0	0	0	0	0	0	0	0	0	0	0	0	0	0	0	0	0	0	0	0	0	0	0	0	0	0	0	0	0	0	0	0	0	367	177	0	0	667	0
ASV320	320	TTTTACCAGCAGCTGCGGTAATTCCAGCTCCAATAGCGTATATTAAAGTTGTTGCAGTTAAAAAGCTCGTAGTTGAATTTTGGACTTGACTGTACGATTCTGCATCCTGTAGTTATTGTACTGGTCTTGTCTTTCCTTCTAGCTAACCTTTATGCACTTCATTGTGTGTACTGGGGATCTAGGACTTTTACTTTGAAAAAATTAGAGTGTTTAAAGCAGGCTTATGCTTGAATACATTAGCATGGAATAATAGAATAGGACTTTGGTTCTATTTTGTTGGTTTCTAGGACCGAAGTAATGATTAATAGGGATAGTTGGGGGCATTAGTATTTAATTGTCAGAGGTGAAATTCTTAGATTTATGAAAGACTAACTTCTGCGAAAGCATTTGCCAAGGATG…	1	Eukaryota	Neocallimastigomycota	Neocallimastigomycetes	Neocallimastigales	Neocallimastigaceae	Neocallimastix	0	0	0	0	0	0	0	301	284	0	0	0	0	0	0	0	0	0	0	0	0	0	0	0	0	166	0	0	286	0	0	0	0	0	263	0	0	0	261	0
ASV321	321	GGGGGCCAGCACCTGCGGTAATTCCAGCTCCAATAGCGTATATTAAAGTTGTTGCAGTTAAAAAGCTCGTAGTTGAATTTTGGACTTGACTGTACGATTCTGCATCTTGTAGTTATTGTACTGGTCTTGTCTTTCCTTCTAGCTAACCTTTATGCACTTCATTGTGTGTACTGGGGATCTAGGACTTTTACTTTGAAAAAATTAGAGTGTTTAAAGCAGGCTTATGCTTGAATACATTAGCATGGAATAATAGAATAGGACTTTGGTTCTATTTTGTTGGTTTCTAGGACCGAAGTAATGATTAATAGGGATAGTTGGGGGCATTAGTATTTAATTGTCAGAGGTGAAATTCTTAGATTTATGAAAGACTAACTTCTGCGAAAGCATTTGCCAAGGATG…	1	Eukaryota	Neocallimastigomycota	Neocallimastigomycetes	Neocallimastigales	Neocallimastigaceae	NA	0	0	0	0	0	0	0	0	0	0	0	0	0	0	0	269	580	0	502	737	750	0	0	0	0	477	0	431	0	0	0	342	0	0	0	0	0	0	0	0
ASV323	323	GGGGACCAGCACCCGCGGTAATTCCAGCTCCAATAGCGTATATTAAAGTTGTTGCAGTTAAAAAGCTCGTAGTTGAATTTTGGACTTGACTGTACGATTCTGCATCCTGTAGTTATTGTACTGGTCTTGTCTTTCCTTCTAGCTAACCTTTATGCACTTCATTGTGTGTACTGGGGATCTAGGACTTTTACTTTGAAAAAATTAGAGTGTTTAAAGCAGGCTTATGCTTGAATACATTAGCATGGAATAATAGAATAGGACTTTGGTTCTATTTTGTTGGTTTCTAGGACCGAAGTAATGATTAATAGGGATAGTTGGGGGCATTAGTATTTAATTGTCAGAGGTGAAATTCTTAGATTTATGAAAGACTAACTTCTGCGAAAGCATTTGCCAAGGATG…	1	Eukaryota	Neocallimastigomycota	Neocallimastigomycetes	Neocallimastigales	Neocallimastigaceae	Neocallimastix	0	0	0	0	0	0	0	0	0	0	0	0	0	0	0	0	487	0	428	320	0	0	0	210	0	210	0	0	0	0	0	0	819	0	0	284	0	0	0	0
ASV325	325	CGCGGCCAGCACCTGCGGTAATTCCAGCTCCAATAGCGTATATTAAAGTTGTTGCAGTTAAAAAGCTCGTAGTTGAATTTTGGACTTGACTGTACGATTCTGCATCCTGTAGTTATTGTACTGGTCTTGTCTTTCCTTCTAGCTAACCTTTATGCACTTCATTGTGTGTACTGGGGATCTAGGACTTTTACTTTGAAAAAATTAGAGTGTTTAAAGCAGGCTTATGCTTGAATACATTAGCATGGAATAATAGAATAGGACTTTGGTTCTATTTTGTTGGTTTCTAGGACCGAAGTAATGATTAATAGGGATAGTTGGGGGCATTAGTATTTAATTGTCAGAGGTGAAATTCTTAGATTTATGAAAGACTAACTTCTGCGAAAGCATTTGCCAAGGATG…	1	Eukaryota	Neocallimastigomycota	Neocallimastigomycetes	Neocallimastigales	Neocallimastigaceae	Neocallimastix	0	0	0	0	0	0	0	0	0	0	0	1821	0	0	0	0	0	0	0	0	0	0	0	0	0	0	0	0	0	0	0	0	0	0	0	0	0	0	0	0
ASV327	327	TATGGCCAGCACCTGCGGTAATTCCAGCTCCAATAGCGTATATTAAAGTTGTTGCAGTTAAAAAGCTCGTAGTTGAATTTTGGACTTGACTGTACGATTCTGCATCCTGTAGTTATTGTACTGGTCTTGTCTTTCCTTCTAGCTAACCTTTATGCACTTCATTGTGTGTACTGGGGATCTAGGACTTTTACTTTGAAAAAATTAGAGTGTTTAAAGCAGGCTTATGCTTGAATACATTAGCATGGAATAATAGAATAGGACTTTGGTTCTATTTTGTTGGTTTCTAGGACCGAAGTAATGATTAATAGGGATAGTTGGGGGCATTAGTATTTAATTGTCAGAGGTGAAATTCTTAGATTTATGAAAGACTAACTTCTGCGAAAGCATTTGCCAAGGATG…	1	Eukaryota	Neocallimastigomycota	Neocallimastigomycetes	Neocallimastigales	Neocallimastigaceae	Neocallimastix	0	0	0	0	0	0	0	0	0	0	0	0	0	0	526	0	0	0	0	0	0	0	0	191	0	0	0	532	0	0	0	708	0	0	0	156	480	0	104	0
ASV328	328	TTGATCCAGCAGCCGCGGTAATTCCAGCTCCAATAGCGTATATTAAAGTTGTTGCAGTTAAAAAGCTCGTAGTTGAATTTTGGACTTGACTGTACGATTCTGCATCCTGTAGTTATTGTACTGGTCTTGTCTTTCCTTCTAGCTAACCTTTATGCACTTCATTGTGTGTACTGGGGATCTAGGACTTTTACTTTGAAAAAATTAGAGTGTTTAAAGCAGGCTTATGCTTGAATACATTAGCATGGAATAATAGAATAGGACTTTGGTTCTATTTTGTTGGTTTCTAGGACCGAAGTAATGATTAATAGGGATAGTTGGGGGCATTAGTATTTAATTGTCAGAGGTGAAATTCTTAGATTTATGAAAGACTAACTTCTGCGAAAGCATTTGCCAAGGATG…	1	Eukaryota	Neocallimastigomycota	Neocallimastigomycetes	Neocallimastigales	Neocallimastigaceae	NA	0	0	0	0	0	0	0	0	0	0	0	0	0	0	0	0	0	0	0	0	0	0	0	0	0	0	0	0	0	0	0	0	0	0	0	0	0	0	0	0
ASV329	329	TTGGGCCAGCACCCGCGGTAATTCCAGCTCCAATAGCGTATATTAAAGTTGTTGCAGTTAAAAAGCTCGTAGTTGAATTTTGGACTTGACTGTACGATTCTGCATCCTGTAGTTATTGTACTGGTCTTGTCTTTCCTTCTAGCTAACCTTTATGCACTTCATTGTGTGTACTGGGGATCTAGGACTTTTACTTTGAAAAAATTAGAGTGTTTAAAGCAGGCTTATGCTTGAATACATTAGCATGGAATAATAGAATAGGACTTTGGTTCTATTTTGTTGGTTTCTAGGACCGAAGTAATGATTAATAGGGATAGTTGGGGGCATTAGTATTTAATTGTCAGAGGTGAAATTCTTAGATTTATGAAAGACTAACTTCTGCGAAAGCATTTGCCAAGGATG…	1	Eukaryota	Neocallimastigomycota	Neocallimastigomycetes	Neocallimastigales	Neocallimastigaceae	Neocallimastix	0	0	0	0	0	0	0	0	0	0	0	547	0	0	0	0	78	0	63	0	0	0	0	382	0	0	494	0	0	0	1125	0	0	0	263	0	0	0	0	126
ASV331	331	GCAATCCAGCAGCCGCGGTAATTCCAGCTCCAATAGCGTATATTAAAGTTGTTGCAGTTAAAAAGCTCGTAGTTGAATTTTGGACTTGACTGTACGATTCTGCATCCTGTAGTTATTGTACTGGTCTTGTCTTTCCTTCTAGCTAACCTTTATGCACTTCATTGTGTGTACTGGGGATCTAGGACTTTTACTTTGAAAAAATTAGAGTGTTTAAAGCAGGCTTATGCTTGAATACATTAGCATGGAATAATAGAATAGGACTTTGGTTCTATTTTGTTGGTTTCTAGGACCGAAGTAATGATTAATAGGGATAGTTGGGGGCATTAGTATTTAATTGTCAGAGGTGAAATTCTTAGATTTATGAAAGACTAACTTCTGCGAAAGCATTTGCCAAGGATG…	1	Eukaryota	Neocallimastigomycota	Neocallimastigomycetes	Neocallimastigales	Neocallimastigaceae	NA	0	0	0	0	0	0	0	0	0	0	0	0	0	0	0	0	0	0	0	0	0	0	0	0	0	0	0	0	0	0	0	0	0	0	0	0	0	0	0	0
ASV332	332	ATCTTCCAGCACCCGCGGTAATTCCAGCTCCAATAGCGTATATTAAAGTTGTTGCAGTTAAAAAGCTCGTAGTTGAATTTTGGACTTGACTGTACGATTCTGCATCCTGTAGTTATTGTACTGGTCTTGTCTTTCCTTCTAGCTAACCTTTATGCACTTCATTGTGTGTACTGGGGATCTAGGACTTTTACTTTGAAAAAATTAGAGTGTTTAAAGCAGGCTTATGCTTGAATACATTAGCATGGAATAATAGAATAGGACTTTGGTTCTATTTTGTTGGTTTCTAGGACCGAAGTAATGATTAATAGGGATAGTTGGGGGCATTAGTATTTAATTGTCAGAGGTGAAATTCTTAGATTTATGAAAGACTAACTTCTGCGAAAGCATTTGCCAAGGATG…	1	Eukaryota	Neocallimastigomycota	Neocallimastigomycetes	Neocallimastigales	Neocallimastigaceae	Neocallimastix	0	0	0	0	0	0	0	0	0	0	0	0	0	0	2375	0	0	0	1787	0	0	0	0	349	0	0	0	0	0	0	0	0	0	0	0	0	0	0	0	0
ASV333	333	TGCGGCCAGCACCCGCGGTAATTCCAGCTCCAATAGCGTATATTAAAGTTGTTGCAGTTAAAAAGCTCGTAGTTGAATTTTGGACTTGACTGTACGATTCTGCATCCTGTAGTTATTGTACTGGTCTTGTCTTTCCTTCTAGCTAACCTTTATGCACTTCATTGTGTGTACTGGGGATCTAGGACTTTTACTTTGAAAAAATTAGAGTGTTTAAAGCAGGCTTATGCTTGAATACATTAGCATGGAATAATAGAATAGGACTTTGGTTCTATTTTGTTGGTTTCTAGGACCGAAGTAATGATTAATAGGGATAGTTGGGGGCATTAGTATTTAATTGTCAGAGGTGAAATTCTTAGATTTATGAAAGACTAACTTCTGCGAAAGCATTTGCCAAGGATG…	1	Eukaryota	Neocallimastigomycota	Neocallimastigomycetes	Neocallimastigales	Neocallimastigaceae	NA	0	0	0	0	0	0	0	0	0	0	0	0	0	0	0	0	0	0	0	0	0	0	0	1965	0	0	0	0	0	0	0	0	0	0	0	0	0	0	0	0
ASV335	335	GGGTTCCAGCACCCGCGGTAATTCCAGCTCCAATAGCGTATATTAAAGTTGTTGCAGTTAAAAAGCTCGTAGTTGAATTTTGGACTTGACTGTACGATTCTGCATCCTGTAGTTATTGTACTGGTCTTGTCTTTCCTTCTAGCTAACCTTTATGCACTTCATTGTGTGTACTGGGGATCTAGGACTTTTACTTTGAAAAAATTAGAGTGTTTAAAGCAGGCTTATGCTTGAATACATTAGCATGGAATAATAGAATAGGACTTTGGTTCTATTTTGTTGGTTTCTAGGACCGAAGTAATGATTAATAGGGATAGTTGGGGGCATTAGTATTTAATTGTCAGAGGTGAAATTCTTAGATTTATGAAAGACTAACTTCTGCGAAAGCATTTGCCAAGGATG…	1	Eukaryota	Neocallimastigomycota	Neocallimastigomycetes	Neocallimastigales	Neocallimastigaceae	Neocallimastix	0	0	0	0	1961	0	0	252	95	0	0	0	0	0	0	0	0	0	170	0	0	0	0	241	0	0	0	0	369	0	0	0	0	0	0	0	0	0	0	0
ASV336	336	GGGGGCCAGCACCTGCGGTAATTCCAGCTCCAATAGCGTATATTAAAGTTGTTGCAGTTAAAAAGCTCGTAGTTGAATTTTGGACTTGACTGTACGATTCTGCATCTTGTAGTTATTGTACTGGTCTTGTCTTTCCTTCTAGCTAACCTTTATGCACTTCATTGTGTGTACTGGGGATCTAGGACTTTTACTTTGAAAAAATTAGAGTGTTTAAAGCAGGCTTATGCTTGAATACATTAGCATGGAATAATAGAATAGGACTTTGGTTCTATTTTGTTGGTTTCTAGGACCGAAGTAATGATTAATAGGGATAGTTGGGGGCATTAGTATTTAATTGTCAGAGGTGAAATTCTTAGATTTATGAAAGACTAACTTCTGCGAAAGCATTTGCCAAGGATG…	1	Eukaryota	Neocallimastigomycota	Neocallimastigomycetes	Neocallimastigales	Neocallimastigaceae	NA	0	0	0	0	0	0	0	0	0	0	0	0	0	0	187	0	786	0	825	736	694	0	0	0	0	593	0	0	0	0	0	0	0	0	0	0	0	0	0	0
ASV337	337	GTAAGCCAGCACCTGCGGTAATTCCAGCTCCAATAGCGTATATTAAAGTTGTTGCAGTTAAAAAGCTCGTAGTTGAATTTTGGACTTGACTGTACGATTCTGCATCCTGTAGTTATTGTACTGGTCTTGTCTTTCCTTCTAGCTAACCTTTATGCACTTCATTGTGTGTACTGGGGATCTAGGACTTTTACTTTGAAAAAATTAGAGTGTTTAAAGCAGGCTTATGCTTGAATACATTAGCATGGAATAATAGAATAGGACTTTGGTTCTATTTTGTTGGTTTCTAGGACCGAAGTAATGATTAATAGGGATAGTTGGGGGCATTAGTATTTAATTGTCAGAGGTGAAATTCTTAGATTTATGAAAGACTAACTTCTGCGAAAGCATTTGCCAAGGATG…	1	Eukaryota	Neocallimastigomycota	Neocallimastigomycetes	Neocallimastigales	Neocallimastigaceae	Neocallimastix	0	0	0	0	0	0	0	0	0	0	0	150	0	0	549	0	0	0	261	0	0	0	0	81	0	397	0	0	0	0	0	0	0	0	0	0	0	246	701	0
ASV338	338	GAGCGCCAGCACCTGCGGTAATTCCAGCTCCAATAGCGTATATTAAAGTTGTTGCAGTTAAAAAGCTCGTAGTTGAATTTTGGACTTGACTGTACGATTCTGCATCCTGTAGTTATTGTACTGGTCTTGTCTTTCCTTCTAGCTAACCTTTATGCACTTCATTGTGTGTACTGGGGATCTAGGACTTTTACTTTGAAAAAATTAGAGTGTTTAAAGCAGGCTTATGCTTGAATACATTAGCATGGAATAATAGAATAGGACTTTGGTTCTATTTTGTTGGTTTCTAGGACCGAAGTAATGATTAATAGGGATAGTTGGGGGCATTAGTATTTAATTGTCAGAGGTGAAATTCTTAGATTTATGAAAGACTAACTTCTGCGAAAGCATTTGCCAAGGATG…	1	Eukaryota	Neocallimastigomycota	Neocallimastigomycetes	Neocallimastigales	Neocallimastigaceae	Neocallimastix	0	0	0	0	0	3786	0	0	0	0	0	0	0	0	154	0	0	0	0	0	0	0	0	0	0	0	0	0	0	0	0	0	0	0	0	0	0	0	0	0
ASV340	340	GGTTGCCAGCACCTGCGGTAATTCCAGCTCCAATAGCGTATATTAAAGTTGTTGCAGTTAAAAAGCTCGTAGTTGAATTTTGGACTTGACTGTACGATTCTGCATCCTGTAGTTATTGTACTGGTCTTGTCTTTCCTTCTAGCTAACCTTTATGCACTTCATTGTGTGTACTGGGGATCTAGGACTTTTACTTTGAAAAAATTAGAGTGTTTAAAGCAGGCTTATGCTTGAATACATTAGCATGGAATAATAGAATAGGACTTTGGTTCTATTTTGTTGGTTTCTAGGACCGAAGTAATGATTAATAGGGATAGTTGGGGGCATTAGTATTTAATTGTCAGAGGTGAAATTCTTAGATTTATGAAAGACTAACTTCTGCGAAAGCATTTGCCAAGGATG…	1	Eukaryota	Neocallimastigomycota	Neocallimastigomycetes	Neocallimastigales	Neocallimastigaceae	Neocallimastix	0	0	0	0	0	0	0	0	0	0	0	0	0	0	0	0	0	0	73	0	743	449	0	0	0	0	0	0	0	0	0	0	0	0	0	0	390	321	528	265
ASV341	341	TTGCACCAGCAGCTGCGGTAATTCCAGCTCCAATAGCGTATATTAAAGTTGTTGCAGTTAAAAAGCTCGTAGTTGAATTTTGGACTTGACTGTACGATTCTGCATCCTGTAGTTATTGTACTGGTCTTGTCTTTCCTTCTAGCTAACCTTTATGCACTTCATTGTGTGTACTGGGGATCTAGGACTTTTACTTTGAAAAAATTAGAGTGTTTAAAGCAGGCTTATGCTTGAATACATTAGCATGGAATAATAGAATAGGACTTTGGTTCTATTTTGTTGGTTTCTAGGACCGAAGTAATGATTAATAGGGATAGTTGGGGGCATTAGTATTTAATTGTCAGAGGTGAAATTCTTAGATTTATGAAAGACTAACTTCTGCGAAAGCATTTGCCAAGGATG…	1	Eukaryota	Neocallimastigomycota	Neocallimastigomycetes	Neocallimastigales	Neocallimastigaceae	Neocallimastix	0	0	0	0	0	0	0	0	0	0	0	0	0	0	0	0	0	0	0	0	0	0	0	0	0	0	0	0	0	0	0	0	2031	0	0	0	0	0	0	0
ASV347	347	GGTGTCCAGCAGCTGCGGTAATTCCAGCTCCAATAGCGTATATTAAAGTTGTTGCAGTTAAAAAGCTCGTAGTTGAATTTTGGACTTGACTGTACGATTCTGCATCCTGTAGTTATTGTACTGGTCTTGTCTTTCCTTCTAGCTAACCTTTATGCACTTCATTGTGTGTACTGGGGATCTAGGACTTTTACTTTGAAAAAATTAGAGTGTTTAAAGCAGGCTTATGCTTGAATACATTAGCATGGAATAATAGAATAGGACTTTGGTTCTATTTTGTTGGTTTCTAGGACCGAAGTAATGATTAATAGGGATAGTTGGGGGCATTAGTATTTAATTGTCAGAGGTGAAATTCTTAGATTTATGAAAGACTAACTTCTGCGAAAGCATTTGCCAAGGATG…	1	Eukaryota	Neocallimastigomycota	Neocallimastigomycetes	Neocallimastigales	Neocallimastigaceae	Neocallimastix	0	0	0	0	0	0	0	373	0	0	0	349	0	0	498	0	70	0	57	137	0	0	0	187	0	83	0	0	0	0	0	0	0	399	0	75	0	0	319	0
ASV348	348	GTTGGCCAGCACCCGCGGTAATTCCAGCTCCAATAGCGTATATTAAAGTTGTTGCAGTTAAAAAGCTCGTAGTTGAATTTTGGACTTGACTGTACGATTCTGCATCCTGTAGTTATTGTACTGGTCTTGTCTTTCCTTCTAGCTAACCTTTATGCACTTCATTGTGTGTACTGGGGATCTAGGACTTTTACTTTGAAAAAATTAGAGTGTTTAAAGCAGGCTTATGCTTGAATACATTAGCATGGAATAATAGAATAGGACTTTGGTTCTATTTTGTTGGTTTCTAGGACCGAAGTAATGATTAATAGGGATAGTTGGGGGCATTAGTATTTAATTGTCAGAGGTGAAATTCTTAGATTTATGAAAGACTAACTTCTGCGAAAGCATTTGCCAAGGATG…	1	Eukaryota	Neocallimastigomycota	Neocallimastigomycetes	Neocallimastigales	Neocallimastigaceae	Neocallimastix	0	0	0	0	0	0	0	0	0	0	0	439	0	0	0	0	0	0	0	0	0	466	0	69	0	0	0	0	531	0	0	0	0	0	374	0	458	0	0	500
ASV349	349	GTGATCCAGCAGCTGCGGTAATTCCAGCTCCAATAGCGTATATTAAAGTTGTTGCAGTTAAAAAGCTCGTAGTTGAATTTTGGACTTGACTGTACGATTCTGCATCCTGTAGTTATTGTACTGGTCTTGTCTTTCCTTCTAGCTAACCTTTATGCACTTCATTGTGTGTACTGGGGATCTAGGACTTTTACTTTGAAAAAATTAGAGTGTTTAAAGCAGGCTTATGCTTGAATACATTAGCATGGAATAATAGAATAGGACTTTGGTTCTATTTTGTTGGTTTCTAGGACCGAAGTAATGATTAATAGGGATAGTTGGGGGCATTAGTATTTAATTGTCAGAGGTGAAATTCTTAGATTTATGAAAGACTAACTTCTGCGAAAGCATTTGCCAAGGATG…	1	Eukaryota	Neocallimastigomycota	Neocallimastigomycetes	Neocallimastigales	Neocallimastigaceae	Neocallimastix	0	0	0	0	0	0	0	0	0	0	0	0	0	0	0	0	0	0	0	0	0	0	0	0	0	0	0	0	0	0	0	0	0	0	0	0	0	0	0	0
ASV350	350	GGGGGCCAGCACCCGCGGTAATTCCAGCTCCAATAGCGTATATTAAAGTTGTTGCAGTTAAAAAGCTCGTAGTTGAATTTTGGACTTGACTGTACGATTCTGCATCTTGTAGTTATTGTACTGGTCTTGTCTTTCCTTCTAGCTAACCTTTATGCACTTCATTGTGTGTACTGGGGATCTAGGACTTTTACTTTGAAAAAATTAGAGTGTTTAAAGCAGGCTTATGCTTGAATACATTAGCATGGAATAATAGAATAGGACTTTGGTTCTATTTTGTTGGTTTCTAGGACCGAAGTAATGATTAATAGGGATAGTTGGGGGCATTAGTATTTAATTGTCAGAGGTGAAATTCTTAGATTTATGAAAGACTAACTTCTGCGAAAGCATTTGCCAAGGATG…	1	Eukaryota	Neocallimastigomycota	Neocallimastigomycetes	Neocallimastigales	Neocallimastigaceae	NA	0	0	0	0	0	0	0	0	0	0	0	0	0	0	0	0	657	0	632	621	1242	0	0	0	0	503	0	0	0	0	0	0	0	0	0	0	0	0	0	0
ASV353	353	GGGGGCCAGCACCCGCGGTAATTCCAGCTCCAATAGCGTATATTAAAGTTGTTGCAGTTAAAAAGCTCGTAGTTGAATTTTGGACTTGACTGTACGATTCTGCATCTTGTAGTTATTGTACTGGTCTTGTCTTTCCTTCTAGCTAACCTTTATGCACTTCATTGTGTGTACTGGGGATCTAGGACTTTTACTTTGAAAAAATTAGAGTGTTTAAAGCAGGCTTATGCTTGAATACATTAGCATGGAATAATAGAATAGGACTTTGGTTCTATTTTGTTGGTTTCTAGGACCGAAGTAATGATTAATAGGGATAGTTGGGGGCATTAGTATTTAATTGTCAGAGGTGAAATTCTTAGATTTATGAAAGACTAACTTCTGCGAAAGCATTTGCCAAGGATG…	1	Eukaryota	Neocallimastigomycota	Neocallimastigomycetes	Neocallimastigales	Neocallimastigaceae	NA	0	0	0	0	0	0	0	0	0	0	0	0	0	0	0	0	613	0	508	810	1061	0	0	0	0	581	0	333	0	0	0	0	0	747	0	0	0	0	0	0
ASV354	354	CATCTCCAGCACCTGCGGTAATTCCAGCTCCAATAGCGTATATTAAAGTTGTTGCAGTTAAAAAGCTCGTAGTTGAATTTTGGACTTGACTGTACGATTCTGCATCCTGTAGTTATTGTACTGGTCTTGTCTTTCCTTCTAGCTAACCTTTATGCACTTCATTGTGTGTACTGGGGATCTAGGACTTTTACTTTGAAAAAATTAGAGTGTTTAAAGCAGGCTTATGCTTGAATACATTAGCATGGAATAATAGAATAGGACTTTGGTTCTATTTTGTTGGTTTCTAGGACCGAAGTAATGATTAATAGGGATAGTTGGGGGCATTAGTATTTAATTGTCAGAGGTGAAATTCTTAGATTTATGAAAGACTAACTTCTGCGAAAGCATTTGCCAAGGATG…	1	Eukaryota	Neocallimastigomycota	Neocallimastigomycetes	Neocallimastigales	Neocallimastigaceae	NA	0	0	0	0	0	0	0	0	399	0	0	0	0	0	0	0	0	0	0	0	0	0	0	0	0	0	0	0	0	0	0	1360	0	0	0	0	0	0	0	0
ASV355	355	GTGGTCCAGCACCCGCGGTAATTCCAGCTCCAATAGCGTATATTAAAGTTGTTGCAGTTAAAAAGCTCGTAGTTGAATTTTGGACTTGACTGTACGATTCTGCATCCTGTAGTTATTGTACTGGTCTTGTCTTTCCTTCTAGCTAACCTTTATGCACTTCATTGTGTGTACTGGGGATCTAGGACTTTTACTTTGAAAAAATTAGAGTGTTTAAAGCAGGCTTATGCTTGAATACATTAGCATGGAATAATAGAATAGGACTTTGGTTCTATTTTGTTGGTTTCTAGGACCGAAGTAATGATTAATAGGGATAGTTGGGGGCATTAGTATTTAATTGTCAGAGGTGAAATTCTTAGATTTATGAAAGACTAACTTCTGCGAAAGCATTTGCCAAGGATG…	1	Eukaryota	Neocallimastigomycota	Neocallimastigomycetes	Neocallimastigales	Neocallimastigaceae	Neocallimastix	0	0	0	0	0	0	0	0	291	0	0	0	0	0	0	0	0	0	0	0	358	0	0	400	0	0	0	0	0	0	0	0	0	0	0	280	0	0	0	472
ASV356	356	CTCATCCAGCAGCCGCGGTAATTCCAGCTCCAATAGCGTATATTAAAGTTGTTGCAGTTAAAAAGCTCGTAGTTGAATTTTGGACTTGACTGTACGATTCTGCATCCTGTAGTTATTGTACTGGTCTTGTCTTTCCTTCTAGCTAACCTTTATGCACTTCATTGTGTGTACTGGGGATCTAGGACTTTTACTTTGAAAAAATTAGAGTGTTTAAAGCAGGCTTATGCTTGAATACATTAGCATGGAATAATAGAATAGGACTTTGGTTCTATTTTGTTGGTTTCTAGGACCGAAGTAATGATTAATAGGGATAGTTGGGGGCATTAGTATTTAATTGTCAGAGGTGAAATTCTTAGATTTATGAAAGACTAACTTCTGCGAAAGCATTTGCCAAGGATG…	1	Eukaryota	Neocallimastigomycota	Neocallimastigomycetes	Neocallimastigales	Neocallimastigaceae	NA	0	0	0	0	0	0	0	0	0	0	0	0	0	0	0	0	0	0	0	0	0	0	0	0	0	0	0	0	0	0	0	0	0	0	0	0	0	0	0	0
ASV358	358	GTGTGCCAGCACCCGCGGTAATTCCAGCTCCAATAGCGTATATTAAAGTTGTTGCAGTTAAAAAGCTCGTAGTTGAATTTTGGACTTGACTGTACGATTCTGCATCCTGTAGTTATTGTACTGGTCTTGTCTTTCCTTCTAGCTAACCTTTATGCACTTCATTGTGTGTACTGGGGATCTAGGACTTTTACTTTGAAAAAATTAGAGTGTTTAAAGCAGGCTTATGCTTGAATACATTAGCATGGAATAATAGAATAGGACTTTGGTTCTATTTTGTTGGTTTCTAGGACCGAAGTAATGATTAATAGGGATAGTTGGGGGCATTAGTATTTAATTGTCAGAGGTGAAATTCTTAGATTTATGAAAGACTAACTTCTGCGAAAGCATTTGCCAAGGATG…	1	Eukaryota	Neocallimastigomycota	Neocallimastigomycetes	Neocallimastigales	Neocallimastigaceae	Neocallimastix	0	0	0	0	0	0	0	0	365	0	0	0	0	0	0	379	313	0	0	491	589	333	0	0	0	0	0	0	0	0	0	0	0	0	0	0	0	0	0	0
ASV360	360	TTATACCAGCACCCGCGGTAATTCCAGCTCCAATAGCGTATATTAAAGTTGTTGCAGTTAAAAAGCTCGTAGTTGAATTTTGGACTTGACTGTACGATTCTGCATCCTGTAGTTATTGTACTGGTCTTGTCTTTCCTTCTAGCTAACCTTTATGCACTTCATTGTGTGTACTGGGGATCTAGGACTTTTACTTTGAAAAAATTAGAGTGTTTAAAGCAGGCTTATGCTTGAATACATTAGCATGGAATAATAGAATAGGACTTTGGTTCTATTTTGTTGGTTTCTAGGACCGAAGTAATGATTAATAGGGATAGTTGGGGGCATTAGTATTTAATTGTCAGAGGTGAAATTCTTAGATTTATGAAAGACTAACTTCTGCGAAAGCATTTGCCAAGGATG…	1	Eukaryota	Neocallimastigomycota	Neocallimastigomycetes	Neocallimastigales	Neocallimastigaceae	Neocallimastix	0	0	0	0	0	0	0	0	342	0	0	0	0	0	223	261	0	0	0	209	658	0	0	198	0	0	0	486	0	0	0	0	0	398	0	0	0	0	0	0
ASV361	361	TGTATCCAGCAGCCGCGGTAATTCCAGCTCCAATAGCGTATATTAAAGTTGTTGCAGTTAAAAAGCTCGTAGTTGAATTTTGGACTTGACTGTACGATTCTGCATCCTGTAGTTATTGTACTGGTCTTGTCTTTCCTTCTAGCTAACCTTTATGCACTTCATTGTGTGTACTGGGGATCTAGGACTTTTACTTTGAAAAAATTAGAGTGTTTAAAGCAGGCTTATGCTTGAATACATTAGCATGGAATAATAGAATAGGACTTTGGTTCTATTTTGTTGGTTTCTAGGACCGAAGTAATGATTAATAGGGATAGTTGGGGGCATTAGTATTTAATTGTCAGAGGTGAAATTCTTAGATTTATGAAAGACTAACTTCTGCGAAAGCATTTGCCAAGGATG…	1	Eukaryota	Neocallimastigomycota	Neocallimastigomycetes	Neocallimastigales	Neocallimastigaceae	Neocallimastix	0	0	0	0	0	0	0	0	55	0	654	0	0	0	0	0	0	0	0	0	0	0	0	48	0	0	0	0	0	0	0	0	336	0	0	0	0	0	0	0
ASV362	362	TTGATCCAGCACCTGCGGTAATTCCAGCTCCAATAGCGTATATTAAAGTTGTTGCAGTTAAAAAGCTCGTAGTTGAATTTTGGACTTGACTGTACGATTCTGCATCCTGTAGTTATTGTACTGGTCTTGTCTTTCCTTCTAGCTAACCTTTATGCACTTCATTGTGTGTACTGGGGATCTAGGACTTTTACTTTGAAAAAATTAGAGTGTTTAAAGCAGGCTTATGCTTGAATACATTAGCATGGAATAATAGAATAGGACTTTGGTTCTATTTTGTTGGTTTCTAGGACCGAAGTAATGATTAATAGGGATAGTTGGGGGCATTAGTATTTAATTGTCAGAGGTGAAATTCTTAGATTTATGAAAGACTAACTTCTGCGAAAGCATTTGCCAAGGATG…	1	Eukaryota	Neocallimastigomycota	Neocallimastigomycetes	Neocallimastigales	Neocallimastigaceae	Neocallimastix	0	0	0	0	0	0	0	0	0	0	0	0	0	0	0	0	0	0	0	0	0	0	0	0	0	0	0	0	0	0	0	0	0	0	0	0	0	0	0	0
ASV363	363	GTCATCCAGCACCCGCGGTAATTCCAGCTCCAATAGCGTATATTAAAGTTGTTGCAGTTAAAAAGCTCGTAGTTGAATTTTGGACTTGACTGTACGATTCTGCATCCTGTAGTTATTGTACTGGTCTTGTCTTTCCTTCTAGCTAACCTTTATGCACTTCATTGTGTGTACTGGGGATCTAGGACTTTTACTTTGAAAAAATTAGAGTGTTTAAAGCAGGCTTATGCTTGAATACATTAGCATGGAATAATAGAATAGGACTTTGGTTCTATTTTGTTGGTTTCTAGGACCGAAGTAATGATTAATAGGGATAGTTGGGGGCATTAGTATTTAATTGTCAGAGGTGAAATTCTTAGATTTATGAAAGACTAACTTCTGCGAAAGCATTTGCCAAGGATG…	1	Eukaryota	Neocallimastigomycota	Neocallimastigomycetes	Neocallimastigales	Neocallimastigaceae	Neocallimastix	0	0	0	0	0	0	0	0	0	0	0	0	0	0	0	0	0	0	0	0	0	0	0	0	0	0	0	0	0	0	0	0	0	0	0	0	0	0	0	0
ASV364	364	GGTTTCCAGCAGCCGCGGTAATTCCAGCTCCAATAGCGTATATTAAAGTTGTTGCAGTTAAAAAGCTCGTAGTTGAATTTTGGACTTGACTGTACGATTCTGCATCCTGTAGTTATTGTACTGGTCTTGTCTTTCCTTCTAGCTAACCTTTATGCACTTCATTGTGTGTACTGGGGATCTAGGACTTTTACTTTGAAAAAATTAGAGTGTTTAAAGCAGGCTTATGCTTGAATACATTAGCATGGAATAATAGAATAGGACTTTGGTTCTATTTTGTTGGTTTCTAGGACCGAAGTAATGATTAATAGGGATAGTTGGGGGCATTAGTATTTAATTGTCAGAGGTGAAATTCTTAGATTTATGAAAGACTAACTTCTGCGAAAGCATTTGCCAAGGATG…	1	Eukaryota	Neocallimastigomycota	Neocallimastigomycetes	Neocallimastigales	Neocallimastigaceae	NA	0	0	0	0	0	0	0	0	0	0	0	0	0	0	0	0	0	0	0	0	0	0	0	0	0	0	0	0	150	0	0	0	0	379	0	114	0	161	0	0
ASV365	365	ATTAACCAGCACCTGCGGTAATTCCAGCTCCAATAGCGTATATTAAAGTTGTTGCAGTTAAAAAGCTCGTAGTTGAATTTTGGACTTGACTGTACGATTCTGCATCCTGTAGTTATTGTACTGGTCTTGTCTTTCCTTCTAGCTAACCTTTATGCACTTCATTGTGTGTACTGGGGATCTAGGACTTTTACTTTGAAAAAATTAGAGTGTTTAAAGCAGGCTTATGCTTGAATACATTAGCATGGAATAATAGAATAGGACTTTGGTTCTATTTTGTTGGTTTCTAGGACCGAAGTAATGATTAATAGGGATAGTTGGGGGCATTAGTATTTAATTGTCAGAGGTGAAATTCTTAGATTTATGAAAGACTAACTTCTGCGAAAGCATTTGCCAAGGATG…	1	Eukaryota	Neocallimastigomycota	Neocallimastigomycetes	Neocallimastigales	Neocallimastigaceae	Neocallimastix	0	0	0	0	0	0	0	0	0	0	0	0	0	0	0	0	0	0	0	0	0	0	0	78	0	0	0	0	0	0	0	0	0	0	0	0	0	0	0	0
ASV366	366	GTATTCCAGCACCTGCGGTAATTCCAGCTCCAATAGCGTATATTAAAGTTGTTGCAGTTAAAAAGCTCGTAGTTGAATTTTGGACTTGACTGTACGATTCTGCATCCTGTAGTTATTGTACTGGTCTTGTCTTTCCTTCTAGCTAACCTTTATGCACTTCATTGTGTGTACTGGGGATCTAGGACTTTTACTTTGAAAAAATTAGAGTGTTTAAAGCAGGCTTATGCTTGAATACATTAGCATGGAATAATAGAATAGGACTTTGGTTCTATTTTGTTGGTTTCTAGGACCGAAGTAATGATTAATAGGGATAGTTGGGGGCATTAGTATTTAATTGTCAGAGGTGAAATTCTTAGATTTATGAAAGACTAACTTCTGCGAAAGCATTTGCCAAGGATG…	1	Eukaryota	Neocallimastigomycota	Neocallimastigomycetes	Neocallimastigales	Neocallimastigaceae	Neocallimastix	0	0	0	0	0	0	0	535	0	0	0	0	0	0	0	0	417	0	678	0	0	0	0	0	0	0	0	0	99	0	0	346	434	0	228	0	0	180	0	0
ASV367	367	TTATACCAGCACCTGCGGTAATTCCAGCTCCAATAGCGTATATTAAAGTTGTTGCAGTTAAAAAGCTCGTAGTTGAATTTTGGACTTGACTGTACGATTCTGCATCCTGTAGTTATTGTACTGGTCTTGTCTTTCCTTCTAGCTAACCTTTATGCACTTCATTGTGTGTACTGGGGATCTAGGACTTTTACTTTGAAAAAATTAGAGTGTTTAAAGCAGGCTTATGCTTGAATACATTAGCATGGAATAATAGAATAGGACTTTGGTTCTATTTTGTTGGTTTCTAGGACCGAAGTAATGATTAATAGGGATAGTTGGGGGCATTAGTATTTAATTGTCAGAGGTGAAATTCTTAGATTTATGAAAGACTAACTTCTGCGAAAGCATTTGCCAAGGATG…	1	Eukaryota	Neocallimastigomycota	Neocallimastigomycetes	Neocallimastigales	Neocallimastigaceae	Neocallimastix	0	0	0	0	0	0	0	0	0	0	0	0	0	0	0	0	203	0	125	0	582	213	0	203	0	251	0	0	544	0	0	216	0	259	92	0	0	0	0	0
ASV368	368	TGTGGCCAGCACCCGCGGTAATTCCAGCTCCAATAGCGTATATTAAAGTTGTTGCAGTTAAAAAGCTCGTAGTTGAATTTTGGACTTGACTGTACGATTCTGCATCCTGTAGTTATTGTACTGGTCTTGTCTTTCCTTCTAGCTAACCTTTATGCACTTCATTGTGTGTACTGGGGATCTAGGACTTTTACTTTGAAAAAATTAGAGTGTTTAAAGCAGGCTTATGCTTGAATACATTAGCATGGAATAATAGAATAGGACTTTGGTTCTATTTTGTTGGTTTCTAGGACCGAAGTAATGATTAATAGGGATAGTTGGGGGCATTAGTATTTAATTGTCAGAGGTGAAATTCTTAGATTTATGAAAGACTAACTTCTGCGAAAGCATTTGCCAAGGATG…	1	Eukaryota	Neocallimastigomycota	Neocallimastigomycetes	Neocallimastigales	Neocallimastigaceae	Neocallimastix	0	0	0	0	0	0	0	0	0	0	1015	196	0	0	453	0	0	0	80	0	0	0	0	0	0	0	0	0	0	0	0	0	0	0	0	0	0	265	0	0
ASV370	370	TGGGTCCAGCACCCGCGGTAATTCCAGCTCCAATAGCGTATATTAAAGTTGTTGCAGTTAAAAAGCTCGTAGTTGAATTTTGGACTTGACTGTACGATTCTGCATCCTGTAGTTATTGTACTGGTCTTGTCTTTCCTTCTAGCTAACCTTTATGCACTTCATTGTGTGTACTGGGGATCTAGGACTTTTACTTTGAAAAAATTAGAGTGTTTAAAGCAGGCTTATGCTTGAATACATTAGCATGGAATAATAGAATAGGACTTTGGTTCTATTTTGTTGGTTTCTAGGACCGAAGTAATGATTAATAGGGATAGTTGGGGGCATTAGTATTTAATTGTCAGAGGTGAAATTCTTAGATTTATGAAAGACTAACTTCTGCGAAAGCATTTGCCAAGGATG…	1	Eukaryota	Neocallimastigomycota	Neocallimastigomycetes	Neocallimastigales	Neocallimastigaceae	NA	0	0	0	0	0	0	0	0	0	0	0	0	0	0	0	0	151	0	0	74	563	0	0	0	0	0	0	300	0	0	0	0	0	0	0	135	0	0	0	0
ASV371	371	TAGGTCCAGCACCTGCGGTAATTCCAGCTCCAATAGCGTATATTAAAGTTGTTGCAGTTAAAAAGCTCGTAGTTGAATTTTGGACTTGACTGTACGATTCTGCATCCTGTAGTTATTGTACTGGTCTTGTCTTTCCTTCTAGCTAACCTTTATGCACTTCATTGTGTGTACTGGGGATCTAGGACTTTTACTTTGAAAAAATTAGAGTGTTTAAAGCAGGCTTATGCTTGAATACATTAGCATGGAATAATAGAATAGGACTTTGGTTCTATTTTGTTGGTTTCTAGGACCGAAGTAATGATTAATAGGGATAGTTGGGGGCATTAGTATTTAATTGTCAGAGGTGAAATTCTTAGATTTATGAAAGACTAACTTCTGCGAAAGCATTTGCCAAGGATG…	1	Eukaryota	Neocallimastigomycota	Neocallimastigomycetes	Neocallimastigales	Neocallimastigaceae	Neocallimastix	0	0	0	0	0	0	0	0	0	0	0	95	0	0	0	0	0	0	313	0	0	0	0	81	0	0	0	0	595	0	0	472	339	0	0	0	0	0	0	0
ASV372	372	TTGTACCAGCACCCGCGGTAATTCCAGCTCCAATAGCGTATATTAAAGTTGTTGCAGTTAAAAAGCTCGTAGTTGAATTTTGGACTTGACTGTACGATTCTGCATCCTGTAGTTATTGTACTGGTCTTGTCTTTCCTTCTAGCTAACCTTTATGCACTTCATTGTGTGTACTGGGGATCTAGGACTTTTACTTTGAAAAAATTAGAGTGTTTAAAGCAGGCTTATGCTTGAATACATTAGCATGGAATAATAGAATAGGACTTTGGTTCTATTTTGTTGGTTTCTAGGACCGAAGTAATGATTAATAGGGATAGTTGGGGGCATTAGTATTTAATTGTCAGAGGTGAAATTCTTAGATTTATGAAAGACTAACTTCTGCGAAAGCATTTGCCAAGGATG…	1	Eukaryota	Neocallimastigomycota	Neocallimastigomycetes	Neocallimastigales	Neocallimastigaceae	Neocallimastix	0	0	0	0	0	0	0	0	0	0	0	0	0	0	0	0	0	0	0	0	0	0	0	0	0	0	0	2911	0	0	0	0	0	0	0	0	0	0	0	0
ASV373	373	GTATTCCAGCACCCGCGGTAATTCCAGCTCCAATAGCGTATATTAAAGTTGTTGCAGTTAAAAAGCTCGTAGTTGAATTTTGGACTTGACTGTACGATTCTGCATCCTGTAGTTATTGTACTGGTCTTGTCTTTCCTTCTAGCTAACCTTTATGCACTTCATTGTGTGTACTGGGGATCTAGGACTTTTACTTTGAAAAAATTAGAGTGTTTAAAGCAGGCTTATGCTTGAATACATTAGCATGGAATAATAGAATAGGACTTTGGTTCTATTTTGTTGGTTTCTAGGACCGAAGTAATGATTAATAGGGATAGTTGGGGGCATTAGTATTTAATTGTCAGAGGTGAAATTCTTAGATTTATGAAAGACTAACTTCTGCGAAAGCATTTGCCAAGGATG…	1	Eukaryota	Neocallimastigomycota	Neocallimastigomycetes	Neocallimastigales	Neocallimastigaceae	Neocallimastix	0	0	0	0	0	0	0	0	0	0	0	0	0	0	296	0	239	0	0	0	0	0	0	355	0	0	0	0	499	0	681	0	0	0	0	0	0	0	0	182
ASV374	374	GGTAGCCAGCACCCGCGGTAATTCCAGCTCCAATAGCGTATATTAAAGTTGTTGCAGTTAAAAAGCTCGTAGTTGAATTTTGGACTTGACTGTACGATTCTGCATCCTGTAGTTATTGTACTGGTCTTGTCTTTCCTTCTAGCTAACCTTTATGCACTTCATTGTGTGTACTGGGGATCTAGGACTTTTACTTTGAAAAAATTAGAGTGTTTAAAGCAGGCTTATGCTTGAATACATTAGCATGGAATAATAGAATAGGACTTTGGTTCTATTTTGTTGGTTTCTAGGACCGAAGTAATGATTAATAGGGATAGTTGGGGGCATTAGTATTTAATTGTCAGAGGTGAAATTCTTAGATTTATGAAAGACTAACTTCTGCGAAAGCATTTGCCAAGGATG…	1	Eukaryota	Neocallimastigomycota	Neocallimastigomycetes	Neocallimastigales	Neocallimastigaceae	Neocallimastix	0	0	0	0	0	0	0	0	0	0	0	0	0	0	0	0	0	0	91	0	0	310	0	110	0	0	0	0	0	0	0	0	0	0	296	242	0	0	0	0
ASV375	375	TGGTACCAGCACCCGCGGTAATTCCAGCTCCAATAGCGTATATTAAAGTTGTTGCAGTTAAAAAGCTCGTAGTTGAATTTTGGACTTGACTGTACGATTCTGCATCCTGTAGTTATTGTACTGGTCTTGTCTTTCCTTCTAGCTAACCTTTATGCACTTCATTGTGTGTACTGGGGATCTAGGACTTTTACTTTGAAAAAATTAGAGTGTTTAAAGCAGGCTTATGCTTGAATACATTAGCATGGAATAATAGAATAGGACTTTGGTTCTATTTTGTTGGTTTCTAGGACCGAAGTAATGATTAATAGGGATAGTTGGGGGCATTAGTATTTAATTGTCAGAGGTGAAATTCTTAGATTTATGAAAGACTAACTTCTGCGAAAGCATTTGCCAAGGATG…	1	Eukaryota	Neocallimastigomycota	Neocallimastigomycetes	Neocallimastigales	Neocallimastigaceae	Neocallimastix	0	0	0	0	0	0	0	185	0	0	0	0	0	0	287	0	0	0	188	0	0	0	0	76	0	0	0	0	0	0	0	0	0	0	420	136	0	0	0	0
ASV376	376	TTGATCCAGCACCCGCGGTAATTCCAGCTCCAATAGCGTATATTAAAGTTGTTGCAGTTAAAAAGCTCGTAGTTGAATTTTGGACTTGACTGTACGATTCTGCATCCTGTAGTTATTGTACTGGTCTTGTCTTTCCTTCTAGCTAACCTTTATGCACTTCATTGTGTGTACTGGGGATCTAGGACTTTTACTTTGAAAAAATTAGAGTGTTTAAAGCAGGCTTATGCTTGAATACATTAGCATGGAATAATAGAATAGGACTTTGGTTCTATTTTGTTGGTTTCTAGGACCGAAGTAATGATTAATAGGGATAGTTGGGGGCATTAGTATTTAATTGTCAGAGGTGAAATTCTTAGATTTATGAAAGACTAACTTCTGCGAAAGCATTTGCCAAGGATG…	1	Eukaryota	Neocallimastigomycota	Neocallimastigomycetes	Neocallimastigales	Neocallimastigaceae	Neocallimastix	0	0	0	0	0	0	0	0	0	0	0	0	0	0	0	0	0	0	0	0	0	0	0	0	0	0	0	0	0	0	0	0	0	0	0	0	0	0	0	0
ASV378	378	ATCATCCAGCAGCCGCGGTAATTCCAGCTCCAATAGCGTATATTAAAGTTGTTGCAGTTAAAAAGCTCGTAGTTGAATTTTGGACTTGACTGTACGATTCTGCATCCTGTAGTTATTGTACTGGTCTTGTCTTTCCTTCTAGCTAACCTTTATGCACTTCATTGTGTGTACTGGGGATCTAGGACTTTTACTTTGAAAAAATTAGAGTGTTTAAAGCAGGCTTATGCTTGAATACATTAGCATGGAATAATAGAATAGGACTTTGGTTCTATTTTGTTGGTTTCTAGGACCGAAGTAATGATTAATAGGGATAGTTGGGGGCATTAGTATTTAATTGTCAGAGGTGAAATTCTTAGATTTATGAAAGACTAACTTCTGCGAAAGCATTTGCCAAGGATG…	1	Eukaryota	Neocallimastigomycota	Neocallimastigomycetes	Neocallimastigales	Neocallimastigaceae	NA	0	0	0	0	0	0	0	0	0	0	0	2663	0	0	0	0	0	0	0	0	0	0	0	0	0	0	0	0	0	0	0	0	0	0	0	0	0	0	0	0
ASV380	380	TCATTCCAGCACCCGCGGTAATTCCAGCTCCAATAGCGTATATTAAAGTTGTTGCAGTTAAAAAGCTCGTAGTTGAATTTTGGACTTGACTGTACGATTCTGCATCCTGTAGTTATTGTACTGGTCTTGTCTTTCCTTCTAGCTAACCTTTATGCACTTCATTGTGTGTACTGGGGATCTAGGACTTTTACTTTGAAAAAATTAGAGTGTTTAAAGCAGGCTTATGCTTGAATACATTAGCATGGAATAATAGAATAGGACTTTGGTTCTATTTTGTTGGTTTCTAGGACCGAAGTAATGATTAATAGGGATAGTTGGGGGCATTAGTATTTAATTGTCAGAGGTGAAATTCTTAGATTTATGAAAGACTAACTTCTGCGAAAGCATTTGCCAAGGATG…	1	Eukaryota	Neocallimastigomycota	Neocallimastigomycetes	Neocallimastigales	Neocallimastigaceae	Neocallimastix	0	0	0	0	0	0	0	0	0	0	0	0	0	0	0	0	0	0	0	0	0	0	0	0	0	0	0	0	0	0	0	0	0	0	0	0	0	0	0	0
ASV381	381	GTGGTCCAGCACCTGCGGTAATTCCAGCTCCAATAGCGTATATTAAAGTTGTTGCAGTTAAAAAGCTCGTAGTTGAATTTTGGACTTGACTGTACGATTCTGCATCCTGTAGTTATTGTACTGGTCTTGTCTTTCCTTCTAGCTAACCTTTATGCACTTCATTGTGTGTACTGGGGATCTAGGACTTTTACTTTGAAAAAATTAGAGTGTTTAAAGCAGGCTTATGCTTGAATACATTAGCATGGAATAATAGAATAGGACTTTGGTTCTATTTTGTTGGTTTCTAGGACCGAAGTAATGATTAATAGGGATAGTTGGGGGCATTAGTATTTAATTGTCAGAGGTGAAATTCTTAGATTTATGAAAGACTAACTTCTGCGAAAGCATTTGCCAAGGATG…	1	Eukaryota	Neocallimastigomycota	Neocallimastigomycetes	Neocallimastigales	Neocallimastigaceae	Neocallimastix	0	0	0	0	0	0	0	453	81	0	0	72	0	0	321	0	0	0	0	0	0	0	0	0	0	0	0	418	0	0	0	0	0	0	0	147	0	0	0	0
ASV384	384	GGTTACCAGCACCCGCGGTAATTCCAGCTCCAATAGCGTATATTAAAGTTGTTGCAGTTAAAAAGCTCGTAGTTGAATTTTGGACTTGACTGTACGATTCTGCATCCTGTAGTTATTGTACTGGTCTTGTCTTTCCTTCTAGCTAACCTTTATGCACTTCATTGTGTGTACTGGGGATCTAGGACTTTTACTTTGAAAAAATTAGAGTGTTTAAAGCAGGCTTATGCTTGAATACATTAGCATGGAATAATAGAATAGGACTTTGGTTCTATTTTGTTGGTTTCTAGGACCGAAGTAATGATTAATAGGGATAGTTGGGGGCATTAGTATTTAATTGTCAGAGGTGAAATTCTTAGATTTATGAAAGACTAACTTCTGCGAAAGCATTTGCCAAGGATG…	1	Eukaryota	Neocallimastigomycota	Neocallimastigomycetes	Neocallimastigales	Neocallimastigaceae	NA	0	0	0	0	0	0	0	0	0	0	0	0	0	0	0	0	0	0	0	487	0	0	0	0	0	0	0	0	0	0	0	0	0	0	0	0	0	0	0	0
ASV385	385	GTGTGCCAGCACCTGCGGTAATTCCAGCTCCAATAGCGTATATTAAAGTTGTTGCAGTTAAAAAGCTCGTAGTTGAATTTTGGACTTGACTGTACGATTCTGCATCCTGTAGTTATTGTACTGGTCTTGTCTTTCCTTCTAGCTAACCTTTATGCACTTCATTGTGTGTACTGGGGATCTAGGACTTTTACTTTGAAAAAATTAGAGTGTTTAAAGCAGGCTTATGCTTGAATACATTAGCATGGAATAATAGAATAGGACTTTGGTTCTATTTTGTTGGTTTCTAGGACCGAAGTAATGATTAATAGGGATAGTTGGGGGCATTAGTATTTAATTGTCAGAGGTGAAATTCTTAGATTTATGAAAGACTAACTTCTGCGAAAGCATTTGCCAAGGATG…	1	Eukaryota	Neocallimastigomycota	Neocallimastigomycetes	Neocallimastigales	Neocallimastigaceae	NA	0	0	0	0	0	0	0	0	0	0	0	0	0	0	812	0	0	0	0	0	0	0	0	0	0	580	0	0	374	0	0	0	0	0	0	0	0	0	343	0
ASV386	386	TGTGGCCAGCACCTGCGGTAATTCCAGCTCCAATAGCGTATATTAAAGTTGTTGCAGTTAAAAAGCTCGTAGTTGAATTTTGGACTTGACTGTACGATTCTGCATCCTGTAGTTATTGTACTGGTCTTGTCTTTCCTTCTAGCTAACCTTTATGCACTTCATTGTGTGTACTGGGGATCTAGGACTTTTACTTTGAAAAAATTAGAGTGTTTAAAGCAGGCTTATGCTTGAATACATTAGCATGGAATAATAGAATAGGACTTTGGTTCTATTTTGTTGGTTTCTAGGACCGAAGTAATGATTAATAGGGATAGTTGGGGGCATTAGTATTTAATTGTCAGAGGTGAAATTCTTAGATTTATGAAAGACTAACTTCTGCGAAAGCATTTGCCAAGGATG…	1	Eukaryota	Neocallimastigomycota	Neocallimastigomycetes	Neocallimastigales	Neocallimastigaceae	Neocallimastix	0	0	0	0	0	0	0	0	0	0	0	0	0	0	102	276	0	0	54	0	0	187	0	0	0	0	0	0	0	0	0	0	0	0	0	0	656	0	0	0
ASV387	387	GCGCGCCAGCAGCCGCGGTAATTCCAGCTCCAATAGCGTATATTAAAGTTGTTGCAGTTAAAAAGCTCGTAGTTGAATTTTGGACTTGACTGTACGATTCTGCATCCTGTAGTTATTGTACTGGTCTTGTCTTTCCTTCTAGCTAACCTTTATGCACTTCATTGTGTGTACTGGGGATCTAGGACTTTTACTTTGAAAAAATTAGAGTGTTTAAAGCAGGCTTATGCTTGAATACATTAGCATGGAATAATAGAATAGGACTTTGGTTCTATTTTGTTGGTTTCTAGGACCGAAGTAATGATTAATAGGGATAGTTGGGGGCATTAGTATTTAATTGTCAGAGGTGAAATTCTTAGATTTATGAAAGACTAACTTCTGCGAAAGCATTTGCCAAGGATG…	1	Eukaryota	Neocallimastigomycota	Neocallimastigomycetes	Neocallimastigales	Neocallimastigaceae	NA	0	0	0	0	0	0	0	0	0	0	0	0	0	0	0	0	105	0	103	0	203	418	0	104	0	0	0	0	0	0	0	0	0	400	0	183	0	0	0	0
ASV388	388	TAGTTCCAGCAGCCGCGGTAATTCCAGCTCCAATAGCGTATATTAAAGTTGTTGCAGTTAAAAAGCTCGTAGTTGAATTTTGGACTTGACTGTACGATTCTGCATCCTGTAGTTATTGTACTGGTCTTGTCTTTCCTTCTAGCTAACCTTTATGCACTTCATTGTGTGTACTGGGGATCTAGGACTTTTACTTTGAAAAAATTAGAGTGTTTAAAGCAGGCTTATGCTTGAATACATTAGCATGGAATAATAGAATAGGACTTTGGTTCTATTTTGTTGGTTTCTAGGACCGAAGTAATGATTAATAGGGATAGTTGGGGGCATTAGTATTTAATTGTCAGAGGTGAAATTCTTAGATTTATGAAAGACTAACTTCTGCGAAAGCATTTGCCAAGGATG…	1	Eukaryota	Neocallimastigomycota	Neocallimastigomycetes	Neocallimastigales	Neocallimastigaceae	Neocallimastix	0	0	0	0	0	0	0	0	65	0	0	0	0	0	0	0	0	0	0	0	0	0	0	50	0	0	0	0	0	0	0	0	0	614	0	0	0	0	0	0
ASV390	390	GTATGCCAGCACCTGCGGTAATTCCAGCTCCAATAGCGTATATTAAAGTTGTTGCAGTTAAAAAGCTCGTAGTTGAATTTTGGACTTGACTGTACGATTCTGCATCCTGTAGTTATTGTACTGGTCTTGTCTTTCCTTCTAGCTAACCTTTATGCACTTCATTGTGTGTACTGGGGATCTAGGACTTTTACTTTGAAAAAATTAGAGTGTTTAAAGCAGGCTTATGCTTGAATACATTAGCATGGAATAATAGAATAGGACTTTGGTTCTATTTTGTTGGTTTCTAGGACCGAAGTAATGATTAATAGGGATAGTTGGGGGCATTAGTATTTAATTGTCAGAGGTGAAATTCTTAGATTTATGAAAGACTAACTTCTGCGAAAGCATTTGCCAAGGATG…	1	Eukaryota	Neocallimastigomycota	Neocallimastigomycetes	Neocallimastigales	Neocallimastigaceae	NA	0	0	0	0	0	0	0	0	0	0	0	0	0	0	0	0	0	0	0	0	433	0	0	0	0	0	0	0	0	0	0	0	0	0	0	0	761	384	0	0
ASV391	391	TAGGGCCAGCACCTGCGGTAATTCCAGCTCCAATAGCGTATATTAAAGTTGTTGCAGTTAAAAAGCTCGTAGTTGAATTTTGGACTTGACTGTACGATTCTGCATCCTGTAGTTATTGTACTGGTCTTGTCTTTCCTTCTAGCTAACCTTTATGCACTTCATTGTGTGTACTGGGGATCTAGGACTTTTACTTTGAAAAAATTAGAGTGTTTAAAGCAGGCTTATGCTTGAATACATTAGCATGGAATAATAGAATAGGACTTTGGTTCTATTTTGTTGGTTTCTAGGACCGAAGTAATGATTAATAGGGATAGTTGGGGGCATTAGTATTTAATTGTCAGAGGTGAAATTCTTAGATTTATGAAAGACTAACTTCTGCGAAAGCATTTGCCAAGGATG…	1	Eukaryota	Neocallimastigomycota	Neocallimastigomycetes	Neocallimastigales	Neocallimastigaceae	Neocallimastix	0	3204	0	0	0	0	0	300	277	0	0	0	0	0	0	0	0	0	327	0	0	0	0	0	0	0	0	0	0	0	0	205	0	0	0	0	0	0	0	0
ASV392	392	GGGGGCCAGCACCCGCGGTAATTCCAGCTCCAATAGCGTATATTAAAGTTGTTGCAGTTAAAAAGCTCGTAGTTGAATTTTGGACTTGACTGTACGATTCTGCATCTTGTAGTTATTGTACTGGTCTTGTCTTTCCTTCTAGCTAACCTTTATGCACTTCATTGTGTGTACTGGGGATCTAGGACTTTTACTTTGAAAAAATTAGAGTGTTTAAAGCAGGCTTATGCTTGAATACATTAGCATGGAATAATAGAATAGGACTTTGGTTCTATTTTGTTGGTTTCTAGGACCGAAGTAATGATTAATAGGGATAGTTGGGGGCATTAGTATTTAATTGTCAGAGGTGAAATTCTTAGATTTATGAAAGACTAACTTCTGCGAAAGCATTTGCCAAGGATG…	1	Eukaryota	Neocallimastigomycota	Neocallimastigomycetes	Neocallimastigales	Neocallimastigaceae	NA	0	0	0	0	0	0	0	0	0	0	0	0	0	0	214	0	750	0	764	579	577	0	0	0	0	815	0	0	0	0	0	0	0	0	0	0	0	0	0	0
ASV394	394	TAGGTCCAGCACCCGCGGTAATTCCAGCTCCAATAGCGTATATTAAAGTTGTTGCAGTTAAAAAGCTCGTAGTTGAATTTTGGACTTGACTGTACGATTCTGCATCCTGTAGTTATTGTACTGGTCTTGTCTTTCCTTCTAGCTAACCTTTATGCACTTCATTGTGTGTACTGGGGATCTAGGACTTTTACTTTGAAAAAATTAGAGTGTTTAAAGCAGGCTTATGCTTGAATACATTAGCATGGAATAATAGAATAGGACTTTGGTTCTATTTTGTTGGTTTCTAGGACCGAAGTAATGATTAATAGGGATAGTTGGGGGCATTAGTATTTAATTGTCAGAGGTGAAATTCTTAGATTTATGAAAGACTAACTTCTGCGAAAGCATTTGCCAAGGATG…	1	Eukaryota	Neocallimastigomycota	Neocallimastigomycetes	Neocallimastigales	Neocallimastigaceae	Neocallimastix	0	0	0	0	0	0	0	0	0	0	0	0	0	0	277	0	0	0	0	273	0	0	0	433	0	382	0	0	0	0	459	0	0	0	0	0	866	578	0	0
ASV395	395	TAGGTCCAGCACCTGCGGTAATTCCAGCTCCAATAGCGTATATTAAAGTTGTTGCAGTTAAAAAGCTCGTAGTTGAATTTTGGACTTGACTGTACGATTCTGCATCCTGTAGTTATTGTACTGGTCTTGTCTTTCCTTCTAGCTAACCTTTATGCACTTCATTGTGTGTACTGGGGATCTAGGACTTTTACTTTGAAAAAATTAGAGTGTTTAAAGCAGGCTTATGCTTGAATACATTAGCATGGAATAATAGAATAGGACTTTGGTTCTATTTTGTTGGTTTCTAGGACCGAAGTAATGATTAATAGGGATAGTTGGGGGCATTAGTATTTAATTGTCAGAGGTGAAATTCTTAGATTTATGAAAGACTAACTTCTGCGAAAGCATTTGCCAAGGATG…	1	Eukaryota	Neocallimastigomycota	Neocallimastigomycetes	Neocallimastigales	Neocallimastigaceae	Neocallimastix	0	0	0	0	0	0	0	0	0	0	0	0	0	0	0	0	0	0	0	798	0	0	0	0	0	0	0	0	0	0	0	0	0	0	0	212	0	0	285	0
ASV398	398	TTGCACCAGCAGCTGCGGTAATTCCAGCTCCAATAGCGTATATTAAAGTTGTTGCAGTTAAAAAGCTCGTAGTTGAATTTTGGACTTGACTGTACGATTCTGCATCCTGTAGTTATTGTACTGGTCTTGTCTTTCCTTCTAGCTAACCTTTATGCACTTCATTGTGTGTACTGGGGATCTAGGACTTTTACTTTGAAAAAATTAGAGTGTTTAAAGCAGGCTTATGCTTGAATACATTAGCATGGAATAATAGAATAGGACTTTGGTTCTATTTTGTTGGTTTCTAGGACCGAAGTAATGATTAATAGGGATAGTTGGGGGCATTAGTATTTAATTGTCAGAGGTGAAATTCTTAGATTTATGAAAGACTAACTTCTGCGAAAGCATTTGCCAAGGATG…	1	Eukaryota	Neocallimastigomycota	Neocallimastigomycetes	Neocallimastigales	Neocallimastigaceae	Neocallimastix	0	0	0	0	0	0	0	0	212	0	0	0	0	0	0	0	0	0	0	0	0	0	0	0	0	0	0	0	0	0	0	0	0	0	0	0	0	2239	0	0
ASV401	401	ATCTTCCAGCAGCCGCGGTAATTCCAGCTCCAATAGCGTATATTAAAGTTGTTGCAGTTAAAAAGCTCGTAGTTGAATTTTGGACTTGACTGTACGATTCTGCATCCTGTAGTTATTGTACTGGTCTTGTCTTTCCTTCTAGCTAACCTTTATGCACTTCATTGTGTGTACTGGGGATCTAGGACTTTTACTTTGAAAAAATTAGAGTGTTTAAAGCAGGCTTATGCTTGAATACATTAGCATGGAATAATAGAATAGGACTTTGGTTCTATTTTGTTGGTTTCTAGGACCGAAGTAATGATTAATAGGGATAGTTGGGGGCATTAGTATTTAATTGTCAGAGGTGAAATTCTTAGATTTATGAAAGACTAACTTCTGCGAAAGCATTTGCCAAGGATG…	1	Eukaryota	Neocallimastigomycota	Neocallimastigomycetes	Neocallimastigales	Neocallimastigaceae	NA	0	0	0	0	0	0	0	0	0	0	0	0	0	0	2263	0	0	0	0	0	0	0	0	190	0	0	0	0	0	0	0	0	0	0	0	0	0	0	0	0
ASV403	403	TCGATCCAGCAGCCGCGGTAATTCCAGCTCCAATAGCGTATATTAAAGTTGTTGCAGTTAAAAAGCTCGTAGTTGAATTTTGGACTTGACTGTACGATTCTGCATCCTGTAGTTATTGTACTGGTCTTGTCTTTCCTTCTAGCTAACCTTTATGCACTTCATTGTGTGTACTGGGGATCTAGGACTTTTACTTTGAAAAAATTAGAGTGTTTAAAGCAGGCTTATGCTTGAATACATTAGCATGGAATAATAGAATAGGACTTTGGTTCTATTTTGTTGGTTTCTAGGACCGAAGTAATGATTAATAGGGATAGTTGGGGGCATTAGTATTTAATTGTCAGAGGTGAAATTCTTAGATTTATGAAAGACTAACTTCTGCGAAAGCATTTGCCAAGGATG…	1	Eukaryota	Neocallimastigomycota	Neocallimastigomycetes	Neocallimastigales	Neocallimastigaceae	Neocallimastix	0	0	0	0	0	0	0	0	0	0	0	0	0	0	0	0	0	0	0	0	0	0	0	0	0	0	0	0	0	0	0	0	0	0	0	0	0	0	0	0
ASV404	404	TTAAGCCAGCAGCCGCGGTAATTCCAGCTCCAATAGCGTATATTAAAGTTGTTGCAGTTAAAAAGCTCGTAGTTGAATTTTGGACTTGACTGTACGATTCTGCATCCTGTAGTTATTGTACTGGTCTTGTCTTTCCTTCTAGCTAACCTTTATGCACTTCATTGTGTGTACTGGGGATCTAGGACTTTTACTTTGAAAAAATTAGAGTGTTTAAAGCAGGCTTATGCTTGAATACATTAGCATGGAATAATAGAATAGGACTTTGGTTCTATTTTGTTGGTTTCTAGGACCGAAGTAATGATTAATAGGGATAGTTGGGGGCATTAGTATTTAATTGTCAGAGGTGAAATTCTTAGATTTATGAAAGACTAACTTCTGCGAAAGCATTTGCCAAGGATG…	1	Eukaryota	Neocallimastigomycota	Neocallimastigomycetes	Neocallimastigales	Neocallimastigaceae	NA	0	0	0	0	0	0	0	0	0	0	0	863	0	0	0	373	0	0	0	0	0	0	0	53	0	0	0	0	385	0	463	0	543	0	0	0	0	424	0	0
ASV406	406	TGAATCCAGCAGCTGCGGTAATTCCAGCTCCAATAGCGTATATTAAAGTTGTTGCAGTTAAAAAGCTCGTAGTTGAATTTTGGACTTGACTGTACGATTCTGCATCCTGTAGTTATTGTACTGGTCTTGTCTTTCCTTCTAGCTAACCTTTATGCACTTCATTGTGTGTACTGGGGATCTAGGACTTTTACTTTGAAAAAATTAGAGTGTTTAAAGCAGGCTTATGCTTGAATACATTAGCATGGAATAATAGAATAGGACTTTGGTTCTATTTTGTTGGTTTCTAGGACCGAAGTAATGATTAATAGGGATAGTTGGGGGCATTAGTATTTAATTGTCAGAGGTGAAATTCTTAGATTTATGAAAGACTAACTTCTGCGAAAGCATTTGCCAAGGATG…	1	Eukaryota	Neocallimastigomycota	Neocallimastigomycetes	Neocallimastigales	Neocallimastigaceae	NA	0	0	0	0	0	0	0	0	51	0	0	48	0	0	112	0	0	0	42	245	494	67	0	290	0	0	0	0	0	0	0	54	789	0	0	0	0	0	0	0
ASV407	407	TAATACCAGCACCTGCGGTAATTCCAGCTCCAATAGCGTATATTAAAGTTGTTGCAGTTAAAAAGCTCGTAGTTGAATTTTGGACTTGACTGTACGATTCTGCATCCTGTAGTTATTGTACTGGTCTTGTCTTTCCTTCTAGCTAACCTTTATGCACTTCATTGTGTGTACTGGGGATCTAGGACTTTTACTTTGAAAAAATTAGAGTGTTTAAAGCAGGCTTATGCTTGAATACATTAGCATGGAATAATAGAATAGGACTTTGGTTCTATTTTGTTGGTTTCTAGGACCGAAGTAATGATTAATAGGGATAGTTGGGGGCATTAGTATTTAATTGTCAGAGGTGAAATTCTTAGATTTATGAAAGACTAACTTCTGCGAAAGCATTTGCCAAGGATG…	1	Eukaryota	Neocallimastigomycota	Neocallimastigomycetes	Neocallimastigales	Neocallimastigaceae	NA	0	0	0	0	0	0	0	119	125	0	0	208	0	0	0	0	0	0	682	0	0	0	0	69	0	0	0	0	0	0	0	0	367	0	0	114	0	0	0	0
ASV408	408	TAGTTCCAGCACCTGCGGTAATTCCAGCTCCAATAGCGTATATTAAAGTTGTTGCAGTTAAAAAGCTCGTAGTTGAATTTTGGACTTGACTGTACGATTCTGCATCCTGTAGTTATTGTACTGGTCTTGTCTTTCCTTCTAGCTAACCTTTATGCACTTCATTGTGTGTACTGGGGATCTAGGACTTTTACTTTGAAAAAATTAGAGTGTTTAAAGCAGGCTTATGCTTGAATACATTAGCATGGAATAATAGAATAGGACTTTGGTTCTATTTTGTTGGTTTCTAGGACCGAAGTAATGATTAATAGGGATAGTTGGGGGCATTAGTATTTAATTGTCAGAGGTGAAATTCTTAGATTTATGAAAGACTAACTTCTGCGAAAGCATTTGCCAAGGATG…	1	Eukaryota	Neocallimastigomycota	Neocallimastigomycetes	Neocallimastigales	Neocallimastigaceae	Neocallimastix	0	0	0	0	0	0	0	0	121	0	0	0	0	0	0	0	139	0	0	0	0	0	0	50	0	0	267	316	0	0	0	0	0	0	0	0	0	717	0	0
ASV409	409	ATAATCCAGCAGCCGCGGTAATTCCAGCTCCAATAGCGTATATTAAAGTTGTTGCAGTTAAAAAGCTCGTAGTTGAATTTTGGACTTGACTGTACGATTCTGCATCCTGTAGTTATTGTACTGGTCTTGTCTTTCCTTCTAGCTAACCTTTATGCACTTCATTGTGTGTACTGGGGATCTAGGACTTTTACTTTGAAAAAATTAGAGTGTTTAAAGCAGGCTTATGCTTGAATACATTAGCATGGAATAATAGAATAGGACTTTGGTTCTATTTTGTTGGTTTCTAGGACCGAAGTAATGATTAATAGGGATAGTTGGGGGCATTAGTATTTAATTGTCAGAGGTGAAATTCTTAGATTTATGAAAGACTAACTTCTGCGAAAGCATTTGCCAAGGATG…	1	Eukaryota	Neocallimastigomycota	Neocallimastigomycetes	Neocallimastigales	Neocallimastigaceae	NA	0	0	0	0	0	0	0	0	0	0	0	0	0	0	0	0	0	0	0	0	0	0	0	0	0	0	0	0	1780	0	0	0	0	0	0	0	0	0	2266	0
ASV410	410	GTGCACCAGCAGCTGCGGTAATTCCAGCTCCAATAGCGTATATTAAAGTTGTTGCAGTTAAAAAGCTCGTAGTTGAATTTTGGACTTGACTGTACGATTCTGCATCCTGTAGTTATTGTACTGGTCTTGTCTTTCCTTCTAGCTAACCTTTATGCACTTCATTGTGTGTACTGGGGATCTAGGACTTTTACTTTGAAAAAATTAGAGTGTTTAAAGCAGGCTTATGCTTGAATACATTAGCATGGAATAATAGAATAGGACTTTGGTTCTATTTTGTTGGTTTCTAGGACCGAAGTAATGATTAATAGGGATAGTTGGGGGCATTAGTATTTAATTGTCAGAGGTGAAATTCTTAGATTTATGAAAGACTAACTTCTGCGAAAGCATTTGCCAAGGATG…	1	Eukaryota	Neocallimastigomycota	Neocallimastigomycetes	Neocallimastigales	Neocallimastigaceae	NA	0	0	0	0	0	0	0	0	0	0	0	0	0	0	0	0	0	0	0	0	0	0	0	0	0	0	0	0	0	0	0	0	0	0	0	0	0	0	0	0
ASV411	411	ATTTGCCAGCACCTGCGGTAATTCCAGCTCCAATAGCGTATATTAAAGTTGTTGCAGTTAAAAAGCTCGTAGTTGAATTTTGGACTTGACTGTACGATTCTGCATCCTGTAGTTATTGTACTGGTCTTGTCTTTCCTTCTAGCTAACCTTTATGCACTTCATTGTGTGTACTGGGGATCTAGGACTTTTACTTTGAAAAAATTAGAGTGTTTAAAGCAGGCTTATGCTTGAATACATTAGCATGGAATAATAGAATAGGACTTTGGTTCTATTTTGTTGGTTTCTAGGACCGAAGTAATGATTAATAGGGATAGTTGGGGGCATTAGTATTTAATTGTCAGAGGTGAAATTCTTAGATTTATGAAAGACTAACTTCTGCGAAAGCATTTGCCAAGGATG…	1	Eukaryota	Neocallimastigomycota	Neocallimastigomycetes	Neocallimastigales	Neocallimastigaceae	NA	0	0	0	0	0	0	0	209	0	0	0	0	0	0	69	126	618	0	95	190	0	0	0	0	0	0	0	0	0	0	0	494	0	0	0	0	0	0	510	0
ASV412	412	TTGGACCAGCACCTGCGGTAATTCCAGCTCCAATAGCGTATATTAAAGTTGTTGCAGTTAAAAAGCTCGTAGTTGAATTTTGGACTTGACTGTACGATTCTGCATCCTGTAGTTATTGTACTGGTCTTGTCTTTCCTTCTAGCTAACCTTTATGCACTTCATTGTGTGTACTGGGGATCTAGGACTTTTACTTTGAAAAAATTAGAGTGTTTAAAGCAGGCTTATGCTTGAATACATTAGCATGGAATAATAGAATAGGACTTTGGTTCTATTTTGTTGGTTTCTAGGACCGAAGTAATGATTAATAGGGATAGTTGGGGGCATTAGTATTTAATTGTCAGAGGTGAAATTCTTAGATTTATGAAAGACTAACTTCTGCGAAAGCATTTGCCAAGGATG…	1	Eukaryota	Neocallimastigomycota	Neocallimastigomycetes	Neocallimastigales	Neocallimastigaceae	Neocallimastix	0	0	0	0	0	0	0	0	0	0	0	322	0	0	0	155	0	0	0	0	0	0	0	76	0	0	593	0	0	0	549	0	0	0	198	0	0	0	0	0
ASV413	413	TTATACCAGCAGCCGCGGTAATTCCAGCTCCAATAGCGTATATTAAAGTTGTTGCAGTTAAAAAGCTCGTAGTTGAATTTTGGACTTGACTGTACGATTCTGCATCCTGTAGTTATTGTACTGGTCTTGTCTTTCCTTCTAGCTAACCTTTATGCACTTCATTGTGTGTACTGGGGATCTAGGACTTTTACTTTGAAAAAATTAGAGTGTTTAAAGCAGGCTTATGCTTGAATACATTAGCATGGAATAATAGAATAGGACTTTGGTTCTATTTTGTTGGTTTCTAGGACCGAAGTAATGATTAATAGGGATAGTTGGGGGCATTAGTATTTAATTGTCAGAGGTGAAATTCTTAGATTTATGAAAGACTAACTTCTGCGAAAGCATTTGCCAAGGATG…	1	Eukaryota	Neocallimastigomycota	Neocallimastigomycetes	Neocallimastigales	Neocallimastigaceae	NA	0	0	0	0	0	0	0	185	0	0	0	0	0	0	0	0	207	0	0	0	0	0	0	0	0	0	0	0	426	0	0	0	488	0	0	0	0	468	0	0
ASV414	414	TTGCACCAGCAGCCGCGGTAATTCCAGCTCCAATAGCGTATATTAAAGTTGTTGCAGTTAAAAAGCTCGTAGTTGAATTTTGGACTTGACTGTACGATTCTGCATCCTGTAGTTATTGTACTGGTCTTGTCTTTCCTTCTAGCTAACCTTTATGCACTTCATTGTGTGTACTGGGGATCTAGGACTTTTACTTTGAAAAAATTAGAGTGTTTAAAGCAGGCTTATGCTTGAATACATTAGCATGGAATAATAGAATAGGACTTTGGTTCTATTTTGTTGGTTTCTAGGACCGAAGTAATGATTAATAGGGATAGTTGGGGGCATTAGTATTTAATTGTCAGAGGTGAAATTCTTAGATTTATGAAAGACTAACTTCTGCGAAAGCATTTGCCAAGGATG…	1	Eukaryota	Neocallimastigomycota	Neocallimastigomycetes	Neocallimastigales	Neocallimastigaceae	Neocallimastix	0	0	0	0	0	0	0	0	0	0	0	0	0	0	0	0	0	0	0	0	0	0	0	0	0	0	0	0	0	0	0	0	0	0	0	0	0	0	0	0
ASV415	415	TTAGGCCAGCACCTGCGGTAATTCCAGCTCCAATAGCGTATATTAAAGTTGTTGCAGTTAAAAAGCTCGTAGTTGAATTTTGGACTTGACTGTACGATTCTGCATCCTGTAGTTATTGTACTGGTCTTGTCTTTCCTTCTAGCTAACCTTTATGCACTTCATTGTGTGTACTGGGGATCTAGGACTTTTACTTTGAAAAAATTAGAGTGTTTAAAGCAGGCTTATGCTTGAATACATTAGCATGGAATAATAGAATAGGACTTTGGTTCTATTTTGTTGGTTTCTAGGACCGAAGTAATGATTAATAGGGATAGTTGGGGGCATTAGTATTTAATTGTCAGAGGTGAAATTCTTAGATTTATGAAAGACTAACTTCTGCGAAAGCATTTGCCAAGGATG…	1	Eukaryota	Neocallimastigomycota	Neocallimastigomycetes	Neocallimastigales	Neocallimastigaceae	Neocallimastix	0	0	0	0	0	0	0	0	0	0	0	683	0	0	0	0	0	0	0	0	0	0	0	0	0	254	0	0	0	0	0	0	0	0	0	0	0	0	0	723
ASV416	416	TTAGGCCAGCACCCGCGGTAATTCCAGCTCCAATAGCGTATATTAAAGTTGTTGCAGTTAAAAAGCTCGTAGTTGAATTTTGGACTTGACTGTACGATTCTGCATCCTGTAGTTATTGTACTGGTCTTGTCTTTCCTTCTAGCTAACCTTTATGCACTTCATTGTGTGTACTGGGGATCTAGGACTTTTACTTTGAAAAAATTAGAGTGTTTAAAGCAGGCTTATGCTTGAATACATTAGCATGGAATAATAGAATAGGACTTTGGTTCTATTTTGTTGGTTTCTAGGACCGAAGTAATGATTAATAGGGATAGTTGGGGGCATTAGTATTTAATTGTCAGAGGTGAAATTCTTAGATTTATGAAAGACTAACTTCTGCGAAAGCATTTGCCAAGGATG…	1	Eukaryota	Neocallimastigomycota	Neocallimastigomycetes	Neocallimastigales	Neocallimastigaceae	Neocallimastix	0	0	0	0	0	0	0	0	0	0	0	0	0	0	0	0	0	0	0	0	0	0	0	0	0	0	0	0	0	0	0	0	0	0	0	0	0	0	0	0
ASV417	417	ATATACCAGCACCTGCGGTAATTCCAGCTCCAATAGCGTATATTAAAGTTGTTGCAGTTAAAAAGCTCGTAGTTGAATTTTGGACTTGACTGTACGATTCTGCATCCTGTAGTTATTGTACTGGTCTTGTCTTTCCTTCTAGCTAACCTTTATGCACTTCATTGTGTGTACTGGGGATCTAGGACTTTTACTTTGAAAAAATTAGAGTGTTTAAAGCAGGCTTATGCTTGAATACATTAGCATGGAATAATAGAATAGGACTTTGGTTCTATTTTGTTGGTTTCTAGGACCGAAGTAATGATTAATAGGGATAGTTGGGGGCATTAGTATTTAATTGTCAGAGGTGAAATTCTTAGATTTATGAAAGACTAACTTCTGCGAAAGCATTTGCCAAGGATG…	1	Eukaryota	Neocallimastigomycota	Neocallimastigomycetes	Neocallimastigales	Neocallimastigaceae	Neocallimastix	0	0	0	0	0	0	0	0	70	0	0	94	0	0	0	0	106	0	0	387	0	0	0	159	0	424	0	571	0	0	0	0	0	0	197	0	0	0	688	0
ASV418	418	TGTAACCAGCAGCTGCGGTAATTCCAGCTCCAATAGCGTATATTAAAGTTGTTGCAGTTAAAAAGCTCGTAGTTGAATTTTGGACTTGACTGTACGATTCTGCATCCTGTAGTTATTGTACTGGTCTTGTCTTTCCTTCTAGCTAACCTTTATGCACTTCATTGTGTGTACTGGGGATCTAGGACTTTTACTTTGAAAAAATTAGAGTGTTTAAAGCAGGCTTATGCTTGAATACATTAGCATGGAATAATAGAATAGGACTTTGGTTCTATTTTGTTGGTTTCTAGGACCGAAGTAATGATTAATAGGGATAGTTGGGGGCATTAGTATTTAATTGTCAGAGGTGAAATTCTTAGATTTATGAAAGACTAACTTCTGCGAAAGCATTTGCCAAGGATG…	1	Eukaryota	Neocallimastigomycota	Neocallimastigomycetes	Neocallimastigales	Neocallimastigaceae	Neocallimastix	0	0	0	0	0	0	0	0	57	0	0	0	0	0	0	0	297	0	0	0	0	306	0	0	0	0	0	600	0	0	0	0	0	0	0	369	0	0	0	0
ASV419	419	TAAGGCCAGCACCCGCGGTAATTCCAGCTCCAATAGCGTATATTAAAGTTGTTGCAGTTAAAAAGCTCGTAGTTGAATTTTGGACTTGACTGTACGATTCTGCATCCTGTAGTTATTGTACTGGTCTTGTCTTTCCTTCTAGCTAACCTTTATGCACTTCATTGTGTGTACTGGGGATCTAGGACTTTTACTTTGAAAAAATTAGAGTGTTTAAAGCAGGCTTATGCTTGAATACATTAGCATGGAATAATAGAATAGGACTTTGGTTCTATTTTGTTGGTTTCTAGGACCGAAGTAATGATTAATAGGGATAGTTGGGGGCATTAGTATTTAATTGTCAGAGGTGAAATTCTTAGATTTATGAAAGACTAACTTCTGCGAAAGCATTTGCCAAGGATG…	1	Eukaryota	Neocallimastigomycota	Neocallimastigomycetes	Neocallimastigales	Neocallimastigaceae	NA	0	0	0	0	0	0	0	0	610	0	0	0	0	0	0	0	0	0	0	0	0	0	0	60	0	0	494	0	578	0	0	107	0	0	0	0	0	0	0	0
ASV420	420	GTATACCAGCACCTGCGGTAATTCCAGCTCCAATAGCGTATATTAAAGTTGTTGCAGTTAAAAAGCTCGTAGTTGAATTTTGGACTTGACTGTACGATTCTGCATCCTGTAGTTATTGTACTGGTCTTGTCTTTCCTTCTAGCTAACCTTTATGCACTTCATTGTGTGTACTGGGGATCTAGGACTTTTACTTTGAAAAAATTAGAGTGTTTAAAGCAGGCTTATGCTTGAATACATTAGCATGGAATAATAGAATAGGACTTTGGTTCTATTTTGTTGGTTTCTAGGACCGAAGTAATGATTAATAGGGATAGTTGGGGGCATTAGTATTTAATTGTCAGAGGTGAAATTCTTAGATTTATGAAAGACTAACTTCTGCGAAAGCATTTGCCAAGGATG…	1	Eukaryota	Neocallimastigomycota	Neocallimastigomycetes	Neocallimastigales	Neocallimastigaceae	NA	0	0	0	0	0	0	0	0	50	0	0	0	0	0	0	0	353	0	0	0	0	0	0	99	0	0	0	0	0	0	0	0	0	0	0	204	0	0	0	609
ASV421	421	ATCGACCAGCAGCCGCGGTAATTCCAGCTCCAATAGCGTATATTAAAGTTGTTGCAGTTAAAAAGCTCGTAGTTGAATTTTGGACTTGACTGTACGATTCTGCATCCTGTAGTTATTGTACTGGTCTTGTCTTTCCTTCTAGCTAACCTTTATGCACTTCATTGTGTGTACTGGGGATCTAGGACTTTTACTTTGAAAAAATTAGAGTGTTTAAAGCAGGCTTATGCTTGAATACATTAGCATGGAATAATAGAATAGGACTTTGGTTCTATTTTGTTGGTTTCTAGGACCGAAGTAATGATTAATAGGGATAGTTGGGGGCATTAGTATTTAATTGTCAGAGGTGAAATTCTTAGATTTATGAAAGACTAACTTCTGCGAAAGCATTTGCCAAGGATG…	1	Eukaryota	Neocallimastigomycota	Neocallimastigomycetes	Neocallimastigales	Neocallimastigaceae	NA	0	0	0	0	0	0	0	0	0	0	0	0	0	0	0	0	0	0	0	0	0	0	0	0	0	0	0	0	0	0	0	0	0	0	0	0	0	0	0	0
ASV422	422	TCTTGCCAGCACCTGCGGTAATTCCAGCTCCAATAGCGTATATTAAAGTTGTTGCAGTTAAAAAGCTCGTAGTTGAATTTTGGACTTGACTGTACGATTCTGCATCCTGTAGTTATTGTACTGGTCTTGTCTTTCCTTCTAGCTAACCTTTATGCACTTCATTGTGTGTACTGGGGATCTAGGACTTTTACTTTGAAAAAATTAGAGTGTTTAAAGCAGGCTTATGCTTGAATACATTAGCATGGAATAATAGAATAGGACTTTGGTTCTATTTTGTTGGTTTCTAGGACCGAAGTAATGATTAATAGGGATAGTTGGGGGCATTAGTATTTAATTGTCAGAGGTGAAATTCTTAGATTTATGAAAGACTAACTTCTGCGAAAGCATTTGCCAAGGATG…	1	Eukaryota	Neocallimastigomycota	Neocallimastigomycetes	Neocallimastigales	Neocallimastigaceae	Neocallimastix	0	0	0	0	0	0	0	0	0	0	0	0	0	0	0	1976	0	0	0	0	0	0	0	0	0	0	0	0	0	0	0	0	0	0	0	0	0	1242	0	0
ASV424	424	TGTTGCCAGCACCTGCGGTAATTCCAGCTCCAATAGCGTATATTAAAGTTGTTGCAGTTAAAAAGCTCGTAGTTGAATTTTGGACTTGACTGTACGATTCTGCATCCTGTAGTTATTGTACTGGTCTTGTCTTTCCTTCTAGCTAACCTTTATGCACTTCATTGTGTGTACTGGGGATCTAGGACTTTTACTTTGAAAAAATTAGAGTGTTTAAAGCAGGCTTATGCTTGAATACATTAGCATGGAATAATAGAATAGGACTTTGGTTCTATTTTGTTGGTTTCTAGGACCGAAGTAATGATTAATAGGGATAGTTGGGGGCATTAGTATTTAATTGTCAGAGGTGAAATTCTTAGATTTATGAAAGACTAACTTCTGCGAAAGCATTTGCCAAGGATG…	1	Eukaryota	Neocallimastigomycota	Neocallimastigomycetes	Neocallimastigales	Neocallimastigaceae	Neocallimastix	0	0	0	0	0	0	0	0	0	0	0	0	0	0	70	0	0	0	0	60	0	0	0	62	0	0	0	117	257	0	0	0	0	0	0	246	0	0	0	238
ASV426	426	GTGTTCCAGCAGCCGCGGTAATTCCAGCTCCAATAGCGTATATTAAAGTTGTTGCAGTTAAAAAGCTCGTAGTTGAATTTTGGACTTGACTGTACGATTCTGCATCCTGTAGTTATTGTACTGGTCTTGTCTTTCCTTCTAGCTAACCTTTATGCACTTCATTGTGTGTACTGGGGATCTAGGACTTTTACTTTGAAAAAATTAGAGTGTTTAAAGCAGGCTTATGCTTGAATACATTAGCATGGAATAATAGAATAGGACTTTGGTTCTATTTTGTTGGTTTCTAGGACCGAAGTAATGATTAATAGGGATAGTTGGGGGCATTAGTATTTAATTGTCAGAGGTGAAATTCTTAGATTTATGAAAGACTAACTTCTGCGAAAGCATTTGCCAAGGATG…	1	Eukaryota	Neocallimastigomycota	Neocallimastigomycetes	Neocallimastigales	Neocallimastigaceae	NA	0	0	0	0	0	0	0	0	0	0	0	0	0	0	0	0	0	0	0	47	0	363	0	235	0	0	0	0	0	0	0	0	0	0	0	0	0	0	0	0
ASV427	427	GGTTTCCAGCACCTGCGGTAATTCCAGCTCCAATAGCGTATATTAAAGTTGTTGCAGTTAAAAAGCTCGTAGTTGAATTTTGGACTTGACTGTACGATTCTGCATCCTGTAGTTATTGTACTGGTCTTGTCTTTCCTTCTAGCTAACCTTTATGCACTTCATTGTGTGTACTGGGGATCTAGGACTTTTACTTTGAAAAAATTAGAGTGTTTAAAGCAGGCTTATGCTTGAATACATTAGCATGGAATAATAGAATAGGACTTTGGTTCTATTTTGTTGGTTTCTAGGACCGAAGTAATGATTAATAGGGATAGTTGGGGGCATTAGTATTTAATTGTCAGAGGTGAAATTCTTAGATTTATGAAAGACTAACTTCTGCGAAAGCATTTGCCAAGGATG…	1	Eukaryota	Neocallimastigomycota	Neocallimastigomycetes	Neocallimastigales	Neocallimastigaceae	Neocallimastix	0	0	0	0	0	0	0	597	0	0	0	0	0	0	402	0	72	0	78	0	0	0	0	0	0	0	0	324	519	0	0	0	0	0	0	142	0	385	493	0
ASV429	429	GGGTACCAGCACCTGCGGTAATTCCAGCTCCAATAGCGTATATTAAAGTTGTTGCAGTTAAAAAGCTCGTAGTTGAATTTTGGACTTGACTGTACGATTCTGCATCCTGTAGTTATTGTACTGGTCTTGTCTTTCCTTCTAGCTAACCTTTATGCACTTCATTGTGTGTACTGGGGATCTAGGACTTTTACTTTGAAAAAATTAGAGTGTTTAAAGCAGGCTTATGCTTGAATACATTAGCATGGAATAATAGAATAGGACTTTGGTTCTATTTTGTTGGTTTCTAGGACCGAAGTAATGATTAATAGGGATAGTTGGGGGCATTAGTATTTAATTGTCAGAGGTGAAATTCTTAGATTTATGAAAGACTAACTTCTGCGAAAGCATTTGCCAAGGATG…	1	Eukaryota	Neocallimastigomycota	Neocallimastigomycetes	Neocallimastigales	Neocallimastigaceae	Neocallimastix	0	0	0	0	0	0	0	0	96	0	0	0	0	0	425	0	0	0	453	552	476	0	0	0	0	0	0	0	0	0	0	0	0	0	688	0	0	0	0	649
ASV430	430	ATAATCCAGCACCCGCGGTAATTCCAGCTCCAATAGCGTATATTAAAGTTGTTGCAGTTAAAAAGCTCGTAGTTGAATTTTGGACTTGACTGTACGATTCTGCATCCTGTAGTTATTGTACTGGTCTTGTCTTTCCTTCTAGCTAACCTTTATGCACTTCATTGTGTGTACTGGGGATCTAGGACTTTTACTTTGAAAAAATTAGAGTGTTTAAAGCAGGCTTATGCTTGAATACATTAGCATGGAATAATAGAATAGGACTTTGGTTCTATTTTGTTGGTTTCTAGGACCGAAGTAATGATTAATAGGGATAGTTGGGGGCATTAGTATTTAATTGTCAGAGGTGAAATTCTTAGATTTATGAAAGACTAACTTCTGCGAAAGCATTTGCCAAGGATG…	1	Eukaryota	Neocallimastigomycota	Neocallimastigomycetes	Neocallimastigales	Neocallimastigaceae	Neocallimastix	0	0	0	0	0	0	0	0	0	0	0	0	0	0	0	0	0	0	0	0	0	0	0	0	0	0	0	0	0	0	0	0	0	0	0	0	0	0	0	0
ASV431	431	GGATTCCAGCAGCTGCGGTAATTCCAGCTCCAATAGCGTATATTAAAGTTGTTGCAGTTAAAAAGCTCGTAGTTGAATTTTGGACTTGACTGTACGATTCTGCATCCTGTAGTTATTGTACTGGTCTTGTCTTTCCTTCTAGCTAACCTTTATGCACTTCATTGTGTGTACTGGGGATCTAGGACTTTTACTTTGAAAAAATTAGAGTGTTTAAAGCAGGCTTATGCTTGAATACATTAGCATGGAATAATAGAATAGGACTTTGGTTCTATTTTGTTGGTTTCTAGGACCGAAGTAATGATTAATAGGGATAGTTGGGGGCATTAGTATTTAATTGTCAGAGGTGAAATTCTTAGATTTATGAAAGACTAACTTCTGCGAAAGCATTTGCCAAGGATG…	1	Eukaryota	Neocallimastigomycota	Neocallimastigomycetes	Neocallimastigales	Neocallimastigaceae	Neocallimastix	0	0	0	0	0	0	0	0	156	0	0	0	0	0	0	243	0	0	0	0	294	0	0	0	0	0	0	0	268	0	0	0	0	0	0	0	861	0	0	0
ASV432	432	AATGGCCAGCACCTGCGGTAATTCCAGCTCCAATAGCGTATATTAAAGTTGTTGCAGTTAAAAAGCTCGTAGTTGAATTTTGGACTTGACTGTACGATTCTGCATCCTGTAGTTATTGTACTGGTCTTGTCTTTCCTTCTAGCTAACCTTTATGCACTTCATTGTGTGTACTGGGGATCTAGGACTTTTACTTTGAAAAAATTAGAGTGTTTAAAGCAGGCTTATGCTTGAATACATTAGCATGGAATAATAGAATAGGACTTTGGTTCTATTTTGTTGGTTTCTAGGACCGAAGTAATGATTAATAGGGATAGTTGGGGGCATTAGTATTTAATTGTCAGAGGTGAAATTCTTAGATTTATGAAAGACTAACTTCTGCGAAAGCATTTGCCAAGGATG…	1	Eukaryota	Neocallimastigomycota	Neocallimastigomycetes	Neocallimastigales	Neocallimastigaceae	Neocallimastix	0	0	0	0	0	0	0	123	0	0	0	0	0	0	0	0	0	0	0	0	0	0	0	39	0	0	0	0	0	0	0	0	0	0	0	0	0	0	0	0
ASV433	433	GTAGGCCAGCAGCCGCGGTAATTCCAGCTCCAATAGCGTATATTAAAGTTGTTGCAGTTAAAAAGCTCGTAGTTGAATTTTGGACTTGACTGTACGATTCTGCATCCTGTAGTTATTGTACTGGTCTTGTCTTTCCTTCTAGCTAACCTTTATGCACTTCATTGTGTGTACTGGGGATCTAGGACTTTTACTTTGAAAAAATTAGAGTGTTTAAAGCAGGCTTATGCTTGAATACATTAGCATGGAATAATAGAATAGGACTTTGGTTCTATTTTGTTGGTTTCTAGGACCGAAGTAATGATTAATAGGGATAGTTGGGGGCATTAGTATTTAATTGTCAGAGGTGAAATTCTTAGATTTATGAAAGACTAACTTCTGCGAAAGCATTTGCCAAGGATG…	1	Eukaryota	Neocallimastigomycota	Neocallimastigomycetes	Neocallimastigales	Neocallimastigaceae	NA	0	0	0	0	0	0	0	438	310	0	0	0	0	0	0	0	113	0	146	0	0	0	0	0	0	67	0	224	0	0	0	0	0	0	0	303	0	0	0	0
ASV434	434	GTAGGCCAGCAGCCGCGGTAATTCCAGCTCCAATAGCGTATATTAAAGTTGTTGCAGTTAAAAAGCTCGTAGTTGAATTTTGGACTTGACTGTACGATTCTGCATCCTGTAGTTATTGTACTGGTCTTGTCTTTCCTTCTAGCTAACCTTTATGCACTTCATTGTGTGTACTGGGGATCTAGGACTTTTACTTTGAAAAAATTAGAGTGTTTAAAGCAGGCTTATGCTTGAATACATTAGCATGGAATAATAGAATAGGACTTTGGTTCTATTTTGTTGGTTTCTAGGACCGAAGTAATGATTAATAGGGATAGTTGGGGGCATTAGTATTTAATTGTCAGAGGTGAAATTCTTAGATTTATGAAAGACTAACTTCTGCGAAAGCATTTGCCAAGGATG…	1	Eukaryota	Neocallimastigomycota	Neocallimastigomycetes	Neocallimastigales	Neocallimastigaceae	NA	0	0	0	0	0	0	0	0	0	0	0	383	0	0	0	0	0	0	0	116	0	0	0	0	0	164	0	418	0	0	0	0	0	321	0	0	0	692	0	0
ASV435	435	AATGGCCAGCAGCTGCGGTAATTCCAGCTCCAATAGCGTATATTAAAGTTGTTGCAGTTAAAAAGCTCGTAGTTGAATTTTGGACTTGACTGTACGATTCTGCATCCTGTAGTTATTGTACTGGTCTTGTCTTTCCTTCTAGCTAACCTTTATGCACTTCATTGTGTGTACTGGGGATCTAGGACTTTTACTTTGAAAAAATTAGAGTGTTTAAAGCAGGCTTATGCTTGAATACATTAGCATGGAATAATAGAATAGGACTTTGGTTCTATTTTGTTGGTTTCTAGGACCGAAGTAATGATTAATAGGGATAGTTGGGGGCATTAGTATTTAATTGTCAGAGGTGAAATTCTTAGATTTATGAAAGACTAACTTCTGCGAAAGCATTTGCCAAGGATG…	1	Eukaryota	Neocallimastigomycota	Neocallimastigomycetes	Neocallimastigales	Neocallimastigaceae	Neocallimastix	0	0	0	0	0	0	0	0	90	0	0	304	0	0	0	0	0	0	0	0	0	0	0	0	0	0	0	156	0	0	0	0	0	0	0	0	0	0	925	0
ASV436	436	ATGTTCCAGCAGCTGCGGTAATTCCAGCTCCAATAGCGTATATTAAAGTTGTTGCAGTTAAAAAGCTCGTAGTTGAATTTTGGACTTGACTGTACGATTCTGCATCCTGTAGTTATTGTACTGGTCTTGTCTTTCCTTCTAGCTAACCTTTATGCACTTCATTGTGTGTACTGGGGATCTAGGACTTTTACTTTGAAAAAATTAGAGTGTTTAAAGCAGGCTTATGCTTGAATACATTAGCATGGAATAATAGAATAGGACTTTGGTTCTATTTTGTTGGTTTCTAGGACCGAAGTAATGATTAATAGGGATAGTTGGGGGCATTAGTATTTAATTGTCAGAGGTGAAATTCTTAGATTTATGAAAGACTAACTTCTGCGAAAGCATTTGCCAAGGATG…	1	Eukaryota	Neocallimastigomycota	Neocallimastigomycetes	Neocallimastigales	Neocallimastigaceae	Neocallimastix	0	0	0	0	0	0	0	419	72	0	0	0	0	0	0	0	0	0	0	353	329	0	0	0	0	450	0	114	0	0	0	0	0	0	0	0	0	0	0	432
ASV438	438	AGGGGCCAGCACCCGCGGTAATTCCAGCTCCAATAGCGTATATTAAAGTTGTTGCAGTTAAAAAGCTCGTAGTTGAATTTTGGACTTGACTGTACGATTCTGCATCCTGTAGTTATTGTACTGGTCTTGTCTTTCCTTCTAGCTAACCTTTATGCACTTCATTGTGTGTACTGGGGATCTAGGACTTTTACTTTGAAAAAATTAGAGTGTTTAAAGCAGGCTTATGCTTGAATACATTAGCATGGAATAATAGAATAGGACTTTGGTTCTATTTTGTTGGTTTCTAGGACCGAAGTAATGATTAATAGGGATAGTTGGGGGCATTAGTATTTAATTGTCAGAGGTGAAATTCTTAGATTTATGAAAGACTAACTTCTGCGAAAGCATTTGCCAAGGATG…	1	Eukaryota	Neocallimastigomycota	Neocallimastigomycetes	Neocallimastigales	Neocallimastigaceae	Neocallimastix	0	0	0	0	0	0	0	0	0	0	0	0	0	0	0	0	76	0	348	119	345	0	0	327	0	219	0	85	0	0	0	0	0	0	0	0	0	0	0	502
ASV439	439	GGGCACCAGCAGCTGCGGTAATTCCAGCTCCAATAGCGTATATTAAAGTTGTTGCAGTTAAAAAGCTCGTAGTTGAATTTTGGACTTGACTGTACGATTCTGCATCCTGTAGTTATTGTACTGGTCTTGTCTTTCCTTCTAGCTAACCTTTATGCACTTCATTGTGTGTACTGGGGATCTAGGACTTTTACTTTGAAAAAATTAGAGTGTTTAAAGCAGGCTTATGCTTGAATACATTAGCATGGAATAATAGAATAGGACTTTGGTTCTATTTTGTTGGTTTCTAGGACCGAAGTAATGATTAATAGGGATAGTTGGGGGCATTAGTATTTAATTGTCAGAGGTGAAATTCTTAGATTTATGAAAGACTAACTTCTGCGAAAGCATTTGCCAAGGATG…	1	Eukaryota	Neocallimastigomycota	Neocallimastigomycetes	Neocallimastigales	Neocallimastigaceae	Neocallimastix	0	0	0	0	0	0	0	0	0	0	0	567	0	0	0	906	0	0	0	0	0	0	0	0	0	0	0	0	0	0	0	0	0	0	0	0	1982	0	0	0
ASV440	440	ATCTTCCAGCACCTGCGGTAATTCCAGCTCCAATAGCGTATATTAAAGTTGTTGCAGTTAAAAAGCTCGTAGTTGAATTTTGGACTTGACTGTACGATTCTGCATCCTGTAGTTATTGTACTGGTCTTGTCTTTCCTTCTAGCTAACCTTTATGCACTTCATTGTGTGTACTGGGGATCTAGGACTTTTACTTTGAAAAAATTAGAGTGTTTAAAGCAGGCTTATGCTTGAATACATTAGCATGGAATAATAGAATAGGACTTTGGTTCTATTTTGTTGGTTTCTAGGACCGAAGTAATGATTAATAGGGATAGTTGGGGGCATTAGTATTTAATTGTCAGAGGTGAAATTCTTAGATTTATGAAAGACTAACTTCTGCGAAAGCATTTGCCAAGGATG…	1	Eukaryota	Neocallimastigomycota	Neocallimastigomycetes	Neocallimastigales	Neocallimastigaceae	Neocallimastix	0	0	0	0	0	0	0	0	0	0	0	1403	0	0	0	0	0	0	0	2329	0	0	0	0	0	0	0	0	0	0	0	0	0	0	0	0	0	0	0	0
ASV441	441	GGTAACCAGCACCTGCGGTAATTCCAGCTCCAATAGCGTATATTAAAGTTGTTGCAGTTAAAAAGCTCGTAGTTGAATTTTGGACTTGACTGTACGATTCTGCATCCTGTAGTTATTGTACTGGTCTTGTCTTTCCTTCTAGCTAACCTTTATGCACTTCATTGTGTGTACTGGGGATCTAGGACTTTTACTTTGAAAAAATTAGAGTGTTTAAAGCAGGCTTATGCTTGAATACATTAGCATGGAATAATAGAATAGGACTTTGGTTCTATTTTGTTGGTTTCTAGGACCGAAGTAATGATTAATAGGGATAGTTGGGGGCATTAGTATTTAATTGTCAGAGGTGAAATTCTTAGATTTATGAAAGACTAACTTCTGCGAAAGCATTTGCCAAGGATG…	1	Eukaryota	Neocallimastigomycota	Neocallimastigomycetes	Neocallimastigales	Neocallimastigaceae	Neocallimastix	0	0	3234	0	0	0	0	0	0	0	0	0	0	0	0	388	0	0	552	0	0	0	0	0	0	0	0	0	0	0	0	0	0	0	0	0	0	0	0	0
ASV442	442	CTTGTCCAGCACCCGCGGTAATTCCAGCTCCAATAGCGTATATTAAAGTTGTTGCAGTTAAAAAGCTCGTAGTTGAATTTTGGACTTGACTGTACGATTCTGCATCCTGTAGTTATTGTACTGGTCTTGTCTTTCCTTCTAGCTAACCTTTATGCACTTCATTGTGTGTACTGGGGATCTAGGACTTTTACTTTGAAAAAATTAGAGTGTTTAAAGCAGGCTTATGCTTGAATACATTAGCATGGAATAATAGAATAGGACTTTGGTTCTATTTTGTTGGTTTCTAGGACCGAAGTAATGATTAATAGGGATAGTTGGGGGCATTAGTATTTAATTGTCAGAGGTGAAATTCTTAGATTTATGAAAGACTAACTTCTGCGAAAGCATTTGCCAAGGATG…	1	Eukaryota	Neocallimastigomycota	Neocallimastigomycetes	Neocallimastigales	Neocallimastigaceae	NA	0	0	0	0	0	0	0	0	0	0	0	0	0	0	2575	0	0	0	1066	0	0	0	0	0	0	0	0	0	0	0	0	0	0	0	0	0	0	0	0	0
ASV443	443	TAGCACCAGCAGCCGCGGTAATTCCAGCTCCAATAGCGTATATTAAAGTTGTTGCAGTTAAAAAGCTCGTAGTTGAATTTTGGACTTGACTGTACGATTCTGCATCCTGTAGTTATTGTACTGGTCTTGTCTTTCCTTCTAGCTAACCTTTATGCACTTCATTGTGTGTACTGGGGATCTAGGACTTTTACTTTGAAAAAATTAGAGTGTTTAAAGCAGGCTTATGCTTGAATACATTAGCATGGAATAATAGAATAGGACTTTGGTTCTATTTTGTTGGTTTCTAGGACCGAAGTAATGATTAATAGGGATAGTTGGGGGCATTAGTATTTAATTGTCAGAGGTGAAATTCTTAGATTTATGAAAGACTAACTTCTGCGAAAGCATTTGCCAAGGATG…	1	Eukaryota	Neocallimastigomycota	Neocallimastigomycetes	Neocallimastigales	Neocallimastigaceae	NA	0	0	0	0	0	0	0	0	0	0	0	0	0	0	0	0	0	0	0	0	0	0	0	0	0	0	0	0	0	0	0	0	0	0	0	0	0	0	0	0
ASV446	446	GGTTTCCAGCAGCTGCGGTAATTCCAGCTCCAATAGCGTATATTAAAGTTGTTGCAGTTAAAAAGCTCGTAGTTGAATTTTGGACTTGACTGTACGATTCTGCATCCTGTAGTTATTGTACTGGTCTTGTCTTTCCTTCTAGCTAACCTTTATGCACTTCATTGTGTGTACTGGGGATCTAGGACTTTTACTTTGAAAAAATTAGAGTGTTTAAAGCAGGCTTATGCTTGAATACATTAGCATGGAATAATAGAATAGGACTTTGGTTCTATTTTGTTGGTTTCTAGGACCGAAGTAATGATTAATAGGGATAGTTGGGGGCATTAGTATTTAATTGTCAGAGGTGAAATTCTTAGATTTATGAAAGACTAACTTCTGCGAAAGCATTTGCCAAGGATG…	1	Eukaryota	Neocallimastigomycota	Neocallimastigomycetes	Neocallimastigales	Neocallimastigaceae	Neocallimastix	0	0	0	0	0	0	0	0	278	0	0	0	0	0	0	0	0	0	320	406	0	0	0	0	0	0	0	0	0	0	0	0	0	0	141	0	0	0	89	0
ASV447	447	GGGTACCAGCAGCCGCGGTAATTCCAGCTCCAATAGCGTATATTAAAGTTGTTGCAGTTAAAAAGCTCGTAGTTGAATTTTGGACTTGACTGTACGATTCTGCATCCTGTAGTTATTGTACTGGTCTTGTCTTTCCTTCTAGCTAACCTTTATGCACTTCATTGTGTGTACTGGGGATCTAGGACTTTTACTTTGAAAAAATTAGAGTGTTTAAAGCAGGCTTATGCTTGAATACATTAGCATGGAATAATAGAATAGGACTTTGGTTCTATTTTGTTGGTTTCTAGGACCGAAGTAATGATTAATAGGGATAGTTGGGGGCATTAGTATTTAATTGTCAGAGGTGAAATTCTTAGATTTATGAAAGACTAACTTCTGCGAAAGCATTTGCCAAGGATG…	1	Eukaryota	Neocallimastigomycota	Neocallimastigomycetes	Neocallimastigales	Neocallimastigaceae	NA	0	0	0	0	0	0	0	0	112	0	0	0	0	0	522	0	88	0	123	0	0	441	0	0	0	136	0	0	0	0	0	0	727	0	0	0	0	0	0	278
ASV448	448	GTGTACCAGCAGCTGCGGTAATTCCAGCTCCAATAGCGTATATTAAAGTTGTTGCAGTTAAAAAGCTCGTAGTTGAATTTTGGACTTGACTGTACGATTCTGCATCCTGTAGTTATTGTACTGGTCTTGTCTTTCCTTCTAGCTAACCTTTATGCACTTCATTGTGTGTACTGGGGATCTAGGACTTTTACTTTGAAAAAATTAGAGTGTTTAAAGCAGGCTTATGCTTGAATACATTAGCATGGAATAATAGAATAGGACTTTGGTTCTATTTTGTTGGTTTCTAGGACCGAAGTAATGATTAATAGGGATAGTTGGGGGCATTAGTATTTAATTGTCAGAGGTGAAATTCTTAGATTTATGAAAGACTAACTTCTGCGAAAGCATTTGCCAAGGATG…	1	Eukaryota	Neocallimastigomycota	Neocallimastigomycetes	Neocallimastigales	Neocallimastigaceae	Neocallimastix	0	0	0	0	0	0	0	77	0	0	0	0	0	0	0	0	0	0	0	0	0	0	0	92	0	474	0	0	0	0	0	0	0	0	0	64	0	0	0	0
ASV449	449	TATGACCAGCACCTGCGGTAATTCCAGCTCCAATAGCGTATATTAAAGTTGTTGCAGTTAAAAAGCTCGTAGTTGAATTTTGGACTTGACTGTACGATTCTGCATCCTGTAGTTATTGTACTGGTCTTGTCTTTCCTTCTAGCTAACCTTTATGCACTTCATTGTGTGTACTGGGGATCTAGGACTTTTACTTTGAAAAAATTAGAGTGTTTAAAGCAGGCTTATGCTTGAATACATTAGCATGGAATAATAGAATAGGACTTTGGTTCTATTTTGTTGGTTTCTAGGACCGAAGTAATGATTAATAGGGATAGTTGGGGGCATTAGTATTTAATTGTCAGAGGTGAAATTCTTAGATTTATGAAAGACTAACTTCTGCGAAAGCATTTGCCAAGGATG…	1	Eukaryota	Neocallimastigomycota	Neocallimastigomycetes	Neocallimastigales	Neocallimastigaceae	NA	0	0	0	0	1563	0	0	141	0	0	0	0	1131	0	78	0	0	0	0	0	0	381	0	0	0	0	0	0	0	0	0	0	0	0	0	0	0	0	550	429
ASV450	450	GTGTTCCAGCACCTGCGGTAATTCCAGCTCCAATAGCGTATATTAAAGTTGTTGCAGTTAAAAAGCTCGTAGTTGAATTTTGGACTTGACTGTACGATTCTGCATCCTGTAGTTATTGTACTGGTCTTGTCTTTCCTTCTAGCTAACCTTTATGCACTTCATTGTGTGTACTGGGGATCTAGGACTTTTACTTTGAAAAAATTAGAGTGTTTAAAGCAGGCTTATGCTTGAATACATTAGCATGGAATAATAGAATAGGACTTTGGTTCTATTTTGTTGGTTTCTAGGACCGAAGTAATGATTAATAGGGATAGTTGGGGGCATTAGTATTTAATTGTCAGAGGTGAAATTCTTAGATTTATGAAAGACTAACTTCTGCGAAAGCATTTGCCAAGGATG…	1	Eukaryota	Neocallimastigomycota	Neocallimastigomycetes	Neocallimastigales	Neocallimastigaceae	NA	0	0	0	0	0	0	0	0	198	0	0	477	0	0	0	47	0	0	0	407	0	0	0	0	0	0	0	127	83	0	0	0	0	316	0	0	0	0	0	0
ASV451	451	GAGGGCCAGCACCCGCGGTAATTCCAGCTCCAATAGCGTATATTAAAGTTGTTGCAGTTAAAAAGCTCGTAGTTGAATTTTGGACTTGACTGTACGATTCTGCATCCTGTAGTTATTGTACTGGTCTTGTCTTTCCTTCTAGCTAACCTTTATGCACTTCATTGTGTGTACTGGGGATCTAGGACTTTTACTTTGAAAAAATTAGAGTGTTTAAAGCAGGCTTATGCTTGAATACATTAGCATGGAATAATAGAATAGGACTTTGGTTCTATTTTGTTGGTTTCTAGGACCGAAGTAATGATTAATAGGGATAGTTGGGGGCATTAGTATTTAATTGTCAGAGGTGAAATTCTTAGATTTATGAAAGACTAACTTCTGCGAAAGCATTTGCCAAGGATG…	1	Eukaryota	Neocallimastigomycota	Neocallimastigomycetes	Neocallimastigales	Neocallimastigaceae	NA	0	0	0	0	0	0	0	0	0	0	0	0	0	0	324	0	286	0	159	107	0	491	0	90	0	145	0	0	0	0	0	0	0	0	0	0	0	0	0	0
ASV452	452	GTTGACCAGCACCCGCGGTAATTCCAGCTCCAATAGCGTATATTAAAGTTGTTGCAGTTAAAAAGCTCGTAGTTGAATTTTGGACTTGACTGTACGATTCTGCATCCTGTAGTTATTGTACTGGTCTTGTCTTTCCTTCTAGCTAACCTTTATGCACTTCATTGTGTGTACTGGGGATCTAGGACTTTTACTTTGAAAAAATTAGAGTGTTTAAAGCAGGCTTATGCTTGAATACATTAGCATGGAATAATAGAATAGGACTTTGGTTCTATTTTGTTGGTTTCTAGGACCGAAGTAATGATTAATAGGGATAGTTGGGGGCATTAGTATTTAATTGTCAGAGGTGAAATTCTTAGATTTATGAAAGACTAACTTCTGCGAAAGCATTTGCCAAGGATG…	1	Eukaryota	Neocallimastigomycota	Neocallimastigomycetes	Neocallimastigales	Neocallimastigaceae	NA	0	0	0	0	0	0	0	0	0	0	0	0	0	0	0	0	0	0	0	0	0	0	0	0	0	0	461	0	0	0	0	0	0	0	0	0	0	0	0	0
ASV453	453	ATCTTCCAGCACCCGCGGTAATTCCAGCTCCAATAGCGTATATTAAAGTTGTTGCAGTTAAAAAGCTCGTAGTTGAATTTTGGACTTGACTGTACGATTCTGCATCCTGTAGTTATTGTACTGGTCTTGTCTTTCCTTCTAGCTAACCTTTATGCACTTCATTGTGTGTACTGGGGATCTAGGACTTTTACTTTGAAAAAATTAGAGTGTTTAAAGCAGGCTTATGCTTGAATACATTAGCATGGAATAATAGAATAGGACTTTGGTTCTATTTTGTTGGTTTCTAGGACCGAAGTAATGATTAATAGGGATAGTTGGGGGCATTAGTATTTAATTGTCAGAGGTGAAATTCTTAGATTTATGAAAGACTAACTTCTGCGAAAGCATTTGCCAAGGATG…	1	Eukaryota	Neocallimastigomycota	Neocallimastigomycetes	Neocallimastigales	Neocallimastigaceae	NA	0	0	0	0	0	0	0	0	516	0	0	0	0	0	0	0	0	0	0	0	0	0	0	0	0	2348	0	0	0	0	0	0	0	0	0	0	0	0	0	660
ASV454	454	TAAGGCCAGCAGCTGCGGTAATTCCAGCTCCAATAGCGTATATTAAAGTTGTTGCAGTTAAAAAGCTCGTAGTTGAATTTTGGACTTGACTGTACGATTCTGCATCCTGTAGTTATTGTACTGGTCTTGTCTTTCCTTCTAGCTAACCTTTATGCACTTCATTGTGTGTACTGGGGATCTAGGACTTTTACTTTGAAAAAATTAGAGTGTTTAAAGCAGGCTTATGCTTGAATACATTAGCATGGAATAATAGAATAGGACTTTGGTTCTATTTTGTTGGTTTCTAGGACCGAAGTAATGATTAATAGGGATAGTTGGGGGCATTAGTATTTAATTGTCAGAGGTGAAATTCTTAGATTTATGAAAGACTAACTTCTGCGAAAGCATTTGCCAAGGATG…	1	Eukaryota	Neocallimastigomycota	Neocallimastigomycetes	Neocallimastigales	Neocallimastigaceae	NA	0	0	0	0	0	0	0	0	376	0	0	0	0	0	0	0	0	0	0	0	0	0	0	0	0	0	0	0	0	0	0	0	448	444	0	190	0	0	0	284
ASV456	456	GGGGGCCAGCAGCCGCGGTAATTCCAGCTCCAATAGCGTATATTAAAGTTGTTGCAGTTAAAAAGCTCGTAGTTGAATTTTGGACTTGACTGTACGATTCTACATCTTGTAGCTATTGTACTGGTCTTGTCTTTCCTTCTAGCTAACCTTTATGCACTTCATTGTGTGTACTGGGGATCTAGGACTTTTACTTTGAAAAAATTAGAGTGTTTAAAGCAGGCTTATGCTTGAATACATTAGCATGGAATAATAGAATAGGACTTTGGTTCTATTTTGTTGGTTTCTAGGACCGAAGTAATGATTAATAGGGATAGTTGGGGGCATTAGTATTTAATTGTCAGAGGTGAAATTCTTAGATTTATGAAAGACTAACTTCTGCGAAAGCATTTGCCAAGGATG…	1	Eukaryota	Neocallimastigomycota	Neocallimastigomycetes	Neocallimastigales	Neocallimastigaceae	NA	0	0	0	0	0	0	0	0	0	0	0	0	0	0	0	0	0	0	0	0	0	0	0	0	0	0	0	0	0	0	0	0	0	0	0	0	0	0	0	0
ASV457	457	TGTTGCCAGCACCTGCGGTAATTCCAGCTCCAATAGCGTATATTAAAGTTGTTGCAGTTAAAAAGCTCGTAGTTGAATTTTGGACTTGACTGTACGATTCTGCATCCTGTAGTTATTGTACTGGTCTTGTCTTTCCTTCTAGCTAACCTTTATGCACTTCATTGTGTGTACTGGGGATCTAGGACTTTTACTTTGAAAAAATTAGAGTGTTTAAAGCAGGCTTATGCTTGAATACATTAGCATGGAATAATAGAATAGGACTTTGGTTCTATTTTGTTGGTTTCTAGGACCGAAGTAATGATTAATAGGGATAGTTGGGGGCATTAGTATTTAATTGTCAGAGGTGAAATTCTTAGATTTATGAAAGACTAACTTCTGCGAAAGCATTTGCCAAGGATG…	1	Eukaryota	Neocallimastigomycota	Neocallimastigomycetes	Neocallimastigales	Neocallimastigaceae	NA	0	0	0	0	0	0	0	0	0	0	0	179	0	0	103	0	0	0	0	0	0	0	0	145	0	0	668	0	0	0	0	167	0	0	560	0	0	0	0	186
ASV458	458	TATGGCCAGCACCTGCGGTAATTCCAGCTCCAATAGCGTATATTAAAGTTGTTGCAGTTAAAAAGCTCGTAGTTGAATTTTGGACTTGACTGTACGATTCTGCATCCTGTAGTTATTGTACTGGTCTTGTCTTTCCTTCTAGCTAACCTTTATGCACTTCATTGTGTGTACTGGGGATCTAGGACTTTTACTTTGAAAAAATTAGAGTGTTTAAAGCAGGCTTATGCTTGAATACATTAGCATGGAATAATAGAATAGGACTTTGGTTCTATTTTGTTGGTTTCTAGGACCGAAGTAATGATTAATAGGGATAGTTGGGGGCATTAGTATTTAATTGTCAGAGGTGAAATTCTTAGATTTATGAAAGACTAACTTCTGCGAAAGCATTTGCCAAGGATG…	1	Eukaryota	Neocallimastigomycota	Neocallimastigomycetes	Neocallimastigales	Neocallimastigaceae	NA	0	0	0	0	0	0	0	0	116	0	0	121	0	0	0	0	0	0	0	280	0	0	0	0	0	0	0	0	0	0	0	0	0	0	0	0	0	0	0	158
ASV461	461	GTGTTCCAGCAGCTGCGGTAATTCCAGCTCCAATAGCGTATATTAAAGTTGTTGCAGTTAAAAAGCTCGTAGTTGAATTTTGGACTTGACTGTACGATTCTGCATCCTGTAGTTATTGTACTGGTCTTGTCTTTCCTTCTAGCTAACCTTTATGCACTTCATTGTGTGTACTGGGGATCTAGGACTTTTACTTTGAAAAAATTAGAGTGTTTAAAGCAGGCTTATGCTTGAATACATTAGCATGGAATAATAGAATAGGACTTTGGTTCTATTTTGTTGGTTTCTAGGACCGAAGTAATGATTAATAGGGATAGTTGGGGGCATTAGTATTTAATTGTCAGAGGTGAAATTCTTAGATTTATGAAAGACTAACTTCTGCGAAAGCATTTGCCAAGGATG…	1	Eukaryota	Neocallimastigomycota	Neocallimastigomycetes	Neocallimastigales	Neocallimastigaceae	NA	0	0	0	0	0	0	0	0	191	0	0	128	0	0	0	255	0	0	0	0	0	0	0	0	0	0	0	0	462	0	0	0	0	0	244	0	0	191	0	68
ASV462	462	TTAATCCAGCAGCTGCGGTAATTCCAGCTCCAATAGCGTATATTAAAGTTGTTGCAGTTAAAAAGCTCGTAGTTGAATTTTGGACTTGACTGTACGATTCTGCATCCTGTAGTTATTGTACTGGTCTTGTCTTTCCTTCTAGCTAACCTTTATGCACTTCATTGTGTGTACTGGGGATCTAGGACTTTTACTTTGAAAAAATTAGAGTGTTTAAAGCAGGCTTATGCTTGAATACATTAGCATGGAATAATAGAATAGGACTTTGGTTCTATTTTGTTGGTTTCTAGGACCGAAGTAATGATTAATAGGGATAGTTGGGGGCATTAGTATTTAATTGTCAGAGGTGAAATTCTTAGATTTATGAAAGACTAACTTCTGCGAAAGCATTTGCCAAGGATG…	1	Eukaryota	Neocallimastigomycota	Neocallimastigomycetes	Neocallimastigales	Neocallimastigaceae	Neocallimastix	0	0	0	0	0	0	0	0	64	0	0	0	0	0	0	1548	142	0	0	0	346	0	0	0	0	0	0	0	0	0	0	0	0	0	0	0	0	0	0	0
ASV464	464	GGCCGCCAGCAGCCGCGGTAATTCCAGCTCCAATAGCGTATATTAAAGTTGTTGCAGTTAAAAAGCTCGTAGTTGAATTTTGGACTTGACTGTACGATTCTGCATCCTGTAGTTATTGTACTGGTCTTGTCTTTCCTTCTAGCTAACCTTTATGCACTTCATTGTGTGTACTGGGGATCTAGGACTTTTACTTTGAAAAAATTAGAGTGTTTAAAGCAGGCTTATGCTTGAATACATTAGCATGGAATAATAGAATAGGACTTTGGTTCTATTTTGTTGGTTTCTAGGACCGAAGTAATGATTAATAGGGATAGTTGGGGGCATTAGTATTTAATTGTCAGAGGTGAAATTCTTAGATTTATGAAAGACTAACTTCTGCGAAAGCATTTGCCAAGGATG…	1	Eukaryota	Neocallimastigomycota	Neocallimastigomycetes	Neocallimastigales	Neocallimastigaceae	NA	0	0	0	0	0	0	0	0	268	0	0	0	0	0	0	0	0	0	254	0	0	0	0	523	0	488	0	0	0	0	0	0	0	0	0	0	0	0	0	0
ASV465	465	ATAATCCAGCAGCTGCGGTAATTCCAGCTCCAATAGCGTATATTAAAGTTGTTGCAGTTAAAAAGCTCGTAGTTGAATTTTGGACTTGACTGTACGATTCTGCATCCTGTAGTTATTGTACTGGTCTTGTCTTTCCTTCTAGCTAACCTTTATGCACTTCATTGTGTGTACTGGGGATCTAGGACTTTTACTTTGAAAAAATTAGAGTGTTTAAAGCAGGCTTATGCTTGAATACATTAGCATGGAATAATAGAATAGGACTTTGGTTCTATTTTGTTGGTTTCTAGGACCGAAGTAATGATTAATAGGGATAGTTGGGGGCATTAGTATTTAATTGTCAGAGGTGAAATTCTTAGATTTATGAAAGACTAACTTCTGCGAAAGCATTTGCCAAGGATG…	1	Eukaryota	Neocallimastigomycota	Neocallimastigomycetes	Neocallimastigales	Neocallimastigaceae	Neocallimastix	0	0	0	0	0	0	0	0	0	0	0	0	0	0	0	0	0	0	0	1906	0	0	0	0	0	0	0	0	0	0	0	0	0	0	0	0	0	0	0	0
ASV466	466	CTAATCCAGCACCTGCGGTAATTCCAGCTCCAATAGCGTATATTAAAGTTGTTGCAGTTAAAAAGCTCGTAGTTGAATTTTGGACTTGACTGTACGATTCTGCATCCTGTAGTTATTGTACTGGTCTTGTCTTTCCTTCTAGCTAACCTTTATGCACTTCATTGTGTGTACTGGGGATCTAGGACTTTTACTTTGAAAAAATTAGAGTGTTTAAAGCAGGCTTATGCTTGAATACATTAGCATGGAATAATAGAATAGGACTTTGGTTCTATTTTGTTGGTTTCTAGGACCGAAGTAATGATTAATAGGGATAGTTGGGGGCATTAGTATTTAATTGTCAGAGGTGAAATTCTTAGATTTATGAAAGACTAACTTCTGCGAAAGCATTTGCCAAGGATG…	1	Eukaryota	Neocallimastigomycota	Neocallimastigomycetes	Neocallimastigales	Neocallimastigaceae	Neocallimastix	0	0	0	0	0	0	0	0	0	0	0	0	0	0	0	0	0	0	0	0	0	0	0	0	0	0	0	0	0	0	0	0	0	0	0	0	0	0	0	0
ASV467	467	ATTGGCCAGCAGCTGCGGTAATTCCAGCTCCAATAGCGTATATTAAAGTTGTTGCAGTTAAAAAGCTCGTAGTTGAATTTTGGACTTGACTGTACGATTCTGCATCCTGTAGTTATTGTACTGGTCTTGTCTTTCCTTCTAGCTAACCTTTATGCACTTCATTGTGTGTACTGGGGATCTAGGACTTTTACTTTGAAAAAATTAGAGTGTTTAAAGCAGGCTTATGCTTGAATACATTAGCATGGAATAATAGAATAGGACTTTGGTTCTATTTTGTTGGTTTCTAGGACCGAAGTAATGATTAATAGGGATAGTTGGGGGCATTAGTATTTAATTGTCAGAGGTGAAATTCTTAGATTTATGAAAGACTAACTTCTGCGAAAGCATTTGCCAAGGATG…	1	Eukaryota	Neocallimastigomycota	Neocallimastigomycetes	Neocallimastigales	Neocallimastigaceae	Neocallimastix	0	0	0	0	0	0	0	466	0	0	0	0	0	0	0	0	0	0	0	0	0	0	0	0	0	0	0	0	653	0	0	0	0	0	0	0	0	0	0	0
ASV469	469	ATAATCCAGCACCTGCGGTAATTCCAGCTCCAATAGCGTATATTAAAGTTGTTGCAGTTAAAAAGCTCGTAGTTGAATTTTGGACTTGACTGTACGATTCTGCATCCTGTAGTTATTGTACTGGTCTTGTCTTTCCTTCTAGCTAACCTTTATGCACTTCATTGTGTGTACTGGGGATCTAGGACTTTTACTTTGAAAAAATTAGAGTGTTTAAAGCAGGCTTATGCTTGAATACATTAGCATGGAATAATAGAATAGGACTTTGGTTCTATTTTGTTGGTTTCTAGGACCGAAGTAATGATTAATAGGGATAGTTGGGGGCATTAGTATTTAATTGTCAGAGGTGAAATTCTTAGATTTATGAAAGACTAACTTCTGCGAAAGCATTTGCCAAGGATG…	1	Eukaryota	Neocallimastigomycota	Neocallimastigomycetes	Neocallimastigales	Neocallimastigaceae	Neocallimastix	0	0	0	0	0	0	0	0	0	0	0	0	0	0	0	0	0	0	0	0	1454	0	0	0	0	0	0	0	0	0	0	0	0	0	0	0	0	0	0	0
ASV470	470	TGGAACCAGCAGCTGCGGTAATTCCAGCTCCAATAGCGTATATTAAAGTTGTTGCAGTTAAAAAGCTCGTAGTTGAATTTTGGACTTGACTGTACGATTCTGCATCCTGTAGTTATTGTACTGGTCTTGTCTTTCCTTCTAGCTAACCTTTATGCACTTCATTGTGTGTACTGGGGATCTAGGACTTTTACTTTGAAAAAATTAGAGTGTTTAAAGCAGGCTTATGCTTGAATACATTAGCATGGAATAATAGAATAGGACTTTGGTTCTATTTTGTTGGTTTCTAGGACCGAAGTAATGATTAATAGGGATAGTTGGGGGCATTAGTATTTAATTGTCAGAGGTGAAATTCTTAGATTTATGAAAGACTAACTTCTGCGAAAGCATTTGCCAAGGATG…	1	Eukaryota	Neocallimastigomycota	Neocallimastigomycetes	Neocallimastigales	Neocallimastigaceae	Neocallimastix	0	0	0	0	0	0	0	0	458	0	0	0	0	0	117	0	54	0	106	0	0	0	0	71	0	0	619	0	0	0	0	483	0	0	0	0	0	0	0	0
ASV471	471	GGTGTCCAGCACCCGCGGTAATTCCAGCTCCAATAGCGTATATTAAAGTTGTTGCAGTTAAAAAGCTCGTAGTTGAATTTTGGACTTGACTGTACGATTCTGCATCCTGTAGTTATTGTACTGGTCTTGTCTTTCCTTCTAGCTAACCTTTATGCACTTCATTGTGTGTACTGGGGATCTAGGACTTTTACTTTGAAAAAATTAGAGTGTTTAAAGCAGGCTTATGCTTGAATACATTAGCATGGAATAATAGAATAGGACTTTGGTTCTATTTTGTTGGTTTCTAGGACCGAAGTAATGATTAATAGGGATAGTTGGGGGCATTAGTATTTAATTGTCAGAGGTGAAATTCTTAGATTTATGAAAGACTAACTTCTGCGAAAGCATTTGCCAAGGATG…	1	Eukaryota	Neocallimastigomycota	Neocallimastigomycetes	Neocallimastigales	Neocallimastigaceae	Neocallimastix	0	0	0	0	0	0	0	0	0	0	0	444	0	0	600	0	163	0	480	0	0	0	0	0	0	0	0	0	0	0	0	557	0	0	0	0	0	0	0	0
ASV473	473	AATGGCCAGCACCTGCGGTAATTCCAGCTCCAATAGCGTATATTAAAGTTGTTGCAGTTAAAAAGCTCGTAGTTGAATTTTGGACTTGACTGTACGATTCTGCATCCTGTAGTTATTGTACTGGTCTTGTCTTTCCTTCTAGCTAACCTTTATGCACTTCATTGTGTGTACTGGGGATCTAGGACTTTTACTTTGAAAAAATTAGAGTGTTTAAAGCAGGCTTATGCTTGAATACATTAGCATGGAATAATAGAATAGGACTTTGGTTCTATTTTGTTGGTTTCTAGGACCGAAGTAATGATTAATAGGGATAGTTGGGGGCATTAGTATTTAATTGTCAGAGGTGAAATTCTTAGATTTATGAAAGACTAACTTCTGCGAAAGCATTTGCCAAGGATG…	1	Eukaryota	Neocallimastigomycota	Neocallimastigomycetes	Neocallimastigales	Neocallimastigaceae	Neocallimastix	0	0	0	0	0	0	0	0	530	0	0	0	0	0	566	0	0	0	0	0	0	0	0	0	0	0	955	0	0	0	0	306	0	0	317	0	0	0	0	0
ASV474	474	AGGTTCCAGCACCTGCGGTAATTCCAGCTCCAATAGCGTATATTAAAGTTGTTGCAGTTAAAAAGCTCGTAGTTGAATTTTGGACTTGACTGTACGATTCTGCATCCTGTAGTTATTGTACTGGTCTTGTCTTTCCTTCTAGCTAACCTTTATGCACTTCATTGTGTGTACTGGGGATCTAGGACTTTTACTTTGAAAAAATTAGAGTGTTTAAAGCAGGCTTATGCTTGAATACATTAGCATGGAATAATAGAATAGGACTTTGGTTCTATTTTGTTGGTTTCTAGGACCGAAGTAATGATTAATAGGGATAGTTGGGGGCATTAGTATTTAATTGTCAGAGGTGAAATTCTTAGATTTATGAAAGACTAACTTCTGCGAAAGCATTTGCCAAGGATG…	1	Eukaryota	Neocallimastigomycota	Neocallimastigomycetes	Neocallimastigales	Neocallimastigaceae	Neocallimastix	0	0	0	0	0	0	0	0	289	0	0	0	0	0	0	0	0	0	0	0	0	0	0	0	0	0	0	0	0	0	0	0	0	0	0	0	0	0	0	0
ASV475	475	TGTAACCAGCACCCGCGGTAATTCCAGCTCCAATAGCGTATATTAAAGTTGTTGCAGTTAAAAAGCTCGTAGTTGAATTTTGGACTTGACTGTACGATTCTGCATCCTGTAGTTATTGTACTGGTCTTGTCTTTCCTTCTAGCTAACCTTTATGCACTTCATTGTGTGTACTGGGGATCTAGGACTTTTACTTTGAAAAAATTAGAGTGTTTAAAGCAGGCTTATGCTTGAATACATTAGCATGGAATAATAGAATAGGACTTTGGTTCTATTTTGTTGGTTTCTAGGACCGAAGTAATGATTAATAGGGATAGTTGGGGGCATTAGTATTTAATTGTCAGAGGTGAAATTCTTAGATTTATGAAAGACTAACTTCTGCGAAAGCATTTGCCAAGGATG…	1	Eukaryota	Neocallimastigomycota	Neocallimastigomycetes	Neocallimastigales	Neocallimastigaceae	Neocallimastix	0	0	0	0	0	0	0	223	216	0	0	425	0	0	0	0	0	0	0	0	0	674	0	0	0	0	0	0	0	0	0	0	0	0	0	0	0	0	0	0
ASV476	476	ATGTACCAGCAGCCGCGGTAATTCCAGCTCCAATAGCGTATATTAAAGTTGTTGCAGTTAAAAAGCTCGTAGTTGAATTTTGGACTTGACTGTACGATTCTGCATCCTGTAGTTATTGTACTGGTCTTGTCTTTCCTTCTAGCTAACCTTTATGCACTTCATTGTGTGTACTGGGGATCTAGGACTTTTACTTTGAAAAAATTAGAGTGTTTAAAGCAGGCTTATGCTTGAATACATTAGCATGGAATAATAGAATAGGACTTTGGTTCTATTTTGTTGGTTTCTAGGACCGAAGTAATGATTAATAGGGATAGTTGGGGGCATTAGTATTTAATTGTCAGAGGTGAAATTCTTAGATTTATGAAAGACTAACTTCTGCGAAAGCATTTGCCAAGGATG…	1	Eukaryota	Neocallimastigomycota	Neocallimastigomycetes	Neocallimastigales	Neocallimastigaceae	NA	0	0	0	0	0	0	0	172	75	0	0	0	0	0	59	0	0	0	0	0	0	0	0	45	0	0	791	619	0	0	0	265	0	0	0	0	0	134	0	0
ASV477	477	GGGAACCAGCAGCCGCGGTAATTCCAGCTCCAATAGCGTATATTAAAGTTGTTGCAGTTAAAAAGCTCGTAGTTGAATTTTGGACTTGACTGTACGATTCTGCATCCTGTAGTTATTGTACTGGTCTTGTCTTTCCTTCTAGCTAACCTTTATGCACTTCATTGTGTGTACTGGGGATCTAGGACTTTTACTTTGAAAAAATTAGAGTGTTTAAAGCAGGCTTATGCTTGAATACATTAGCATGGAATAATAGAATAGGACTTTGGTTCTATTTTGTTGGTTTCTAGGACCGAAGTAATGATTAATAGGGATAGTTGGGGGCATTAGTATTTAATTGTCAGAGGTGAAATTCTTAGATTTATGAAAGACTAACTTCTGCGAAAGCATTTGCCAAGGATG…	1	Eukaryota	Neocallimastigomycota	Neocallimastigomycetes	Neocallimastigales	Neocallimastigaceae	NA	0	0	0	0	0	0	0	0	0	0	0	0	0	0	0	0	0	0	0	0	0	0	0	0	0	419	0	0	0	0	0	0	0	0	0	0	0	0	0	0
ASV478	478	GGGGGCCAGCAGCCGCGGTAATTCCAGCTCCAATAGCGTATATTAAAGTTGTTGCAGTTAAAAAGCTCGTAGTTGAATTTTGGACTTGACTGTACGATTCTACATCTTGTAGCTATTGTACTGGTCTTGTCTTTCCTTCTAGCTAACCTTTATGCACTTCATTGTGTGTACTGGGGATCTAGGACTTTTACTTTGAAAAAATTAGAGTGTTTAAAGCAGGCTTATGCTTGAATACATTAGCATGGAATAATAGAATAGGACTTTGGTTCTATTTTGTTGGTTTCTAGGACCGAAGTAATGATTAATAGGGATAGTTGGGGGCATTAGTATTTAATTGTCAGAGGTGAAATTCTTAGATTTATGAAAGACTAACTTCTGCGAAAGCATTTGCCAAGGATG…	1	Eukaryota	Neocallimastigomycota	Neocallimastigomycetes	Neocallimastigales	Neocallimastigaceae	NA	0	0	0	0	0	0	0	0	0	0	0	0	0	0	0	0	0	0	0	0	0	0	0	0	0	0	0	0	0	0	0	0	0	0	0	0	0	0	0	0
ASV479	479	ATAGGCCAGCACCTGCGGTAATTCCAGCTCCAATAGCGTATATTAAAGTTGTTGCAGTTAAAAAGCTCGTAGTTGAATTTTGGACTTGACTGTACGATTCTGCATCCTGTAGTTATTGTACTGGTCTTGTCTTTCCTTCTAGCTAACCTTTATGCACTTCATTGTGTGTACTGGGGATCTAGGACTTTTACTTTGAAAAAATTAGAGTGTTTAAAGCAGGCTTATGCTTGAATACATTAGCATGGAATAATAGAATAGGACTTTGGTTCTATTTTGTTGGTTTCTAGGACCGAAGTAATGATTAATAGGGATAGTTGGGGGCATTAGTATTTAATTGTCAGAGGTGAAATTCTTAGATTTATGAAAGACTAACTTCTGCGAAAGCATTTGCCAAGGATG…	1	Eukaryota	Neocallimastigomycota	Neocallimastigomycetes	Neocallimastigales	Neocallimastigaceae	Neocallimastix	0	0	0	0	0	0	0	0	0	0	0	0	0	0	0	190	0	0	0	401	0	0	0	0	0	0	0	0	0	0	0	0	0	0	546	0	0	602	556	0
ASV480	480	GGGGGCCAGCACCTGCGGTAATTCCAGCTCCAATAGCGTATATTAAAGTTGTTGCAGTTAAAAAGCTCGTAGTTGAATTTTGGACTTGACTGTACGATTCTGCATCTTGTAGTTATTGTACTGGTCTTGTCTTTCCTTCTAGCTAACCTTTATGCACTTCATTGTGTGTACTGGGGATCTAGGACTTTTACTTTGAAAAAATTAGAGTGTTTAAAGCAGGCTTATGCTTGAATACATTAGCATGGAATAATAGAATAGGACTTTGGTTCTATTTTGTTGGTTTCTAGGACCGAAGTAATGATTAATAGGGATAGTTGGGGGCATTAGTATTTAATTGTCAGAGGTGAAATTCTTAGATTTATGAAAGACTAACTTCTGCGAAAGCATTTGCCAAGGATG…	1	Eukaryota	Neocallimastigomycota	Neocallimastigomycetes	Neocallimastigales	Neocallimastigaceae	NA	0	0	0	0	0	0	0	0	0	0	0	0	0	0	410	0	336	0	563	671	928	0	0	0	0	472	0	0	0	0	0	0	0	0	0	0	0	0	0	0
ASV481	481	ATATGCCAGCACCTGCGGTAATTCCAGCTCCAATAGCGTATATTAAAGTTGTTGCAGTTAAAAAGCTCGTAGTTGAATTTTGGACTTGACTGTACGATTCTGCATCCTGTAGTTATTGTACTGGTCTTGTCTTTCCTTCTAGCTAACCTTTATGCACTTCATTGTGTGTACTGGGGATCTAGGACTTTTACTTTGAAAAAATTAGAGTGTTTAAAGCAGGCTTATGCTTGAATACATTAGCATGGAATAATAGAATAGGACTTTGGTTCTATTTTGTTGGTTTCTAGGACCGAAGTAATGATTAATAGGGATAGTTGGGGGCATTAGTATTTAATTGTCAGAGGTGAAATTCTTAGATTTATGAAAGACTAACTTCTGCGAAAGCATTTGCCAAGGATG…	1	Eukaryota	Neocallimastigomycota	Neocallimastigomycetes	Neocallimastigales	Neocallimastigaceae	NA	0	0	0	0	0	0	0	0	0	0	0	0	0	0	265	0	355	0	0	0	0	0	0	224	0	0	0	0	0	0	0	0	0	0	196	0	0	0	0	336
ASV482	482	TAGGGCCAGCACCTGCGGTAATTCCAGCTCCAATAGCGTATATTAAAGTTGTTGCAGTTAAAAAGCTCGTAGTTGAATTTTGGACTTGACTGTACGATTCTGCATCCTGTAGTTATTGTACTGGTCTTGTCTTTCCTTCTAGCTAACCTTTATGCACTTCATTGTGTGTACTGGGGATCTAGGACTTTTACTTTGAAAAAATTAGAGTGTTTAAAGCAGGCTTATGCTTGAATACATTAGCATGGAATAATAGAATAGGACTTTGGTTCTATTTTGTTGGTTTCTAGGACCGAAGTAATGATTAATAGGGATAGTTGGGGGCATTAGTATTTAATTGTCAGAGGTGAAATTCTTAGATTTATGAAAGACTAACTTCTGCGAAAGCATTTGCCAAGGATG…	1	Eukaryota	Neocallimastigomycota	Neocallimastigomycetes	Neocallimastigales	Neocallimastigaceae	NA	0	0	0	0	0	0	0	0	0	0	0	0	0	0	0	0	0	0	0	0	0	0	0	0	0	0	0	0	0	0	0	0	774	0	564	0	0	0	499	257
ASV483	483	ATTGACCAGCACCTGCGGTAATTCCAGCTCCAATAGCGTATATTAAAGTTGTTGCAGTTAAAAAGCTCGTAGTTGAATTTTGGACTTGACTGTACGATTCTGCATCCTGTAGTTATTGTACTGGTCTTGTCTTTCCTTCTAGCTAACCTTTATGCACTTCATTGTGTGTACTGGGGATCTAGGACTTTTACTTTGAAAAAATTAGAGTGTTTAAAGCAGGCTTATGCTTGAATACATTAGCATGGAATAATAGAATAGGACTTTGGTTCTATTTTGTTGGTTTCTAGGACCGAAGTAATGATTAATAGGGATAGTTGGGGGCATTAGTATTTAATTGTCAGAGGTGAAATTCTTAGATTTATGAAAGACTAACTTCTGCGAAAGCATTTGCCAAGGATG…	1	Eukaryota	Neocallimastigomycota	Neocallimastigomycetes	Neocallimastigales	Neocallimastigaceae	Neocallimastix	0	0	0	0	0	0	0	0	0	0	0	0	0	0	0	0	0	0	0	0	0	0	0	0	0	0	0	0	0	0	0	0	0	0	0	0	0	0	0	0
ASV484	484	ATGGTCCAGCACCTGCGGTAATTCCAGCTCCAATAGCGTATATTAAAGTTGTTGCAGTTAAAAAGCTCGTAGTTGAATTTTGGACTTGACTGTACGATTCTGCATCCTGTAGTTATTGTACTGGTCTTGTCTTTCCTTCTAGCTAACCTTTATGCACTTCATTGTGTGTACTGGGGATCTAGGACTTTTACTTTGAAAAAATTAGAGTGTTTAAAGCAGGCTTATGCTTGAATACATTAGCATGGAATAATAGAATAGGACTTTGGTTCTATTTTGTTGGTTTCTAGGACCGAAGTAATGATTAATAGGGATAGTTGGGGGCATTAGTATTTAATTGTCAGAGGTGAAATTCTTAGATTTATGAAAGACTAACTTCTGCGAAAGCATTTGCCAAGGATG…	1	Eukaryota	Neocallimastigomycota	Neocallimastigomycetes	Neocallimastigales	Neocallimastigaceae	Neocallimastix	0	0	0	0	0	0	0	0	0	0	256	0	0	0	0	0	0	0	0	141	0	0	0	0	0	501	0	0	0	0	0	0	391	327	0	0	0	0	0	0
ASV485	485	AGGCACCAGCAGCTGCGGTAATTCCAGCTCCAATAGCGTATATTAAAGTTGTTGCAGTTAAAAAGCTCGTAGTTGAATTTTGGACTTGACTGTACGATTCTGCATCCTGTAGTTATTGTACTGGTCTTGTCTTTCCTTCTAGCTAACCTTTATGCACTTCATTGTGTGTACTGGGGATCTAGGACTTTTACTTTGAAAAAATTAGAGTGTTTAAAGCAGGCTTATGCTTGAATACATTAGCATGGAATAATAGAATAGGACTTTGGTTCTATTTTGTTGGTTTCTAGGACCGAAGTAATGATTAATAGGGATAGTTGGGGGCATTAGTATTTAATTGTCAGAGGTGAAATTCTTAGATTTATGAAAGACTAACTTCTGCGAAAGCATTTGCCAAGGATG…	1	Eukaryota	Neocallimastigomycota	Neocallimastigomycetes	Neocallimastigales	Neocallimastigaceae	Neocallimastix	0	0	0	0	0	0	0	0	0	0	0	0	0	0	0	0	0	0	0	0	0	0	0	0	0	0	0	0	0	0	0	0	0	0	0	0	0	0	0	0
ASV486	486	TTATACCAGCAGCCGCGGTAATTCCAGCTCCAATAGCGTATATTAAAGTTGTTGCAGTTAAAAAGCTCGTAGTTGAATTTTGGACTTGACTGTACGATTCTGCATCCTGTAGTTATTGTACTGGTCTTGTCTTTCCTTCTAGCTAACCTTTATGCACTTCATTGTGTGTACTGGGGATCTAGGACTTTTACTTTGAAAAAATTAGAGTGTTTAAAGCAGGCTTATGCTTGAATACATTAGCATGGAATAATAGAATAGGACTTTGGTTCTATTTTGTTGGTTTCTAGGACCGAAGTAATGATTAATAGGGATAGTTGGGGGCATTAGTATTTAATTGTCAGAGGTGAAATTCTTAGATTTATGAAAGACTAACTTCTGCGAAAGCATTTGCCAAGGATG…	1	Eukaryota	Neocallimastigomycota	Neocallimastigomycetes	Neocallimastigales	Neocallimastigaceae	NA	0	0	0	0	0	0	0	0	0	0	462	0	0	0	147	0	0	0	123	0	0	0	0	186	0	234	0	0	0	0	0	0	216	0	0	348	0	0	0	0
ASV488	488	GGTAACCAGCACCCGCGGTAATTCCAGCTCCAATAGCGTATATTAAAGTTGTTGCAGTTAAAAAGCTCGTAGTTGAATTTTGGACTTGACTGTACGATTCTGCATCCTGTAGTTATTGTACTGGTCTTGTCTTTCCTTCTAGCTAACCTTTATGCACTTCATTGTGTGTACTGGGGATCTAGGACTTTTACTTTGAAAAAATTAGAGTGTTTAAAGCAGGCTTATGCTTGAATACATTAGCATGGAATAATAGAATAGGACTTTGGTTCTATTTTGTTGGTTTCTAGGACCGAAGTAATGATTAATAGGGATAGTTGGGGGCATTAGTATTTAATTGTCAGAGGTGAAATTCTTAGATTTATGAAAGACTAACTTCTGCGAAAGCATTTGCCAAGGATG…	1	Eukaryota	Neocallimastigomycota	Neocallimastigomycetes	Neocallimastigales	Neocallimastigaceae	NA	0	0	0	0	0	0	0	0	60	0	0	0	0	0	813	0	126	0	427	0	0	0	0	41	0	0	494	0	0	0	0	0	0	493	0	0	0	0	0	0
ASV489	489	TAGCACCAGCAGCTGCGGTAATTCCAGCTCCAATAGCGTATATTAAAGTTGTTGCAGTTAAAAAGCTCGTAGTTGAATTTTGGACTTGACTGTACGATTCTGCATCCTGTAGTTATTGTACTGGTCTTGTCTTTCCTTCTAGCTAACCTTTATGCACTTCATTGTGTGTACTGGGGATCTAGGACTTTTACTTTGAAAAAATTAGAGTGTTTAAAGCAGGCTTATGCTTGAATACATTAGCATGGAATAATAGAATAGGACTTTGGTTCTATTTTGTTGGTTTCTAGGACCGAAGTAATGATTAATAGGGATAGTTGGGGGCATTAGTATTTAATTGTCAGAGGTGAAATTCTTAGATTTATGAAAGACTAACTTCTGCGAAAGCATTTGCCAAGGATG…	1	Eukaryota	Neocallimastigomycota	Neocallimastigomycetes	Neocallimastigales	Neocallimastigaceae	NA	0	0	0	0	0	0	0	0	0	0	0	0	0	0	0	0	0	0	0	0	0	0	0	0	0	0	0	0	0	0	0	0	0	0	0	0	0	0	0	0
ASV492	492	GTGTTCCAGCAGCCGCGGTAATTCCAGCTCCAATAGCGTATATTAAAGTTGTTGCAGTTAAAAAGCTCGTAGTTGAATTTTGGACTTGACTGTACGATTCTGCATCCTGTAGTTATTGTACTGGTCTTGTCTTTCCTTCTAGCTAACCTTTATGCACTTCATTGTGTGTACTGGGGATCTAGGACTTTTACTTTGAAAAAATTAGAGTGTTTAAAGCAGGCTTATGCTTGAATACATTAGCATGGAATAATAGAATAGGACTTTGGTTCTATTTTGTTGGTTTCTAGGACCGAAGTAATGATTAATAGGGATAGTTGGGGGCATTAGTATTTAATTGTCAGAGGTGAAATTCTTAGATTTATGAAAGACTAACTTCTGCGAAAGCATTTGCCAAGGATG…	1	Eukaryota	Neocallimastigomycota	Neocallimastigomycetes	Neocallimastigales	Neocallimastigaceae	Neocallimastix	0	0	0	0	0	0	0	0	0	0	0	0	0	0	614	0	0	0	0	0	0	0	0	0	0	0	430	339	0	0	0	150	0	0	375	130	546	246	0	0
ASV496	496	ATGTTCCAGCACCTGCGGTAATTCCAGCTCCAATAGCGTATATTAAAGTTGTTGCAGTTAAAAAGCTCGTAGTTGAATTTTGGACTTGACTGTACGATTCTGCATCCTGTAGTTATTGTACTGGTCTTGTCTTTCCTTCTAGCTAACCTTTATGCACTTCATTGTGTGTACTGGGGATCTAGGACTTTTACTTTGAAAAAATTAGAGTGTTTAAAGCAGGCTTATGCTTGAATACATTAGCATGGAATAATAGAATAGGACTTTGGTTCTATTTTGTTGGTTTCTAGGACCGAAGTAATGATTAATAGGGATAGTTGGGGGCATTAGTATTTAATTGTCAGAGGTGAAATTCTTAGATTTATGAAAGACTAACTTCTGCGAAAGCATTTGCCAAGGATG…	1	Eukaryota	Neocallimastigomycota	Neocallimastigomycetes	Neocallimastigales	Neocallimastigaceae	Neocallimastix	0	0	0	0	0	0	0	0	0	0	570	0	0	0	0	0	0	0	54	220	0	515	0	69	0	75	0	360	0	0	0	190	0	0	0	0	0	0	0	0
ASV497	497	GTTATCCAGCAGCTGCGGTAATTCCAGCTCCAATAGCGTATATTAAAGTTGTTGCAGTTAAAAAGCTCGTAGTTGAATTTTGGACTTGACTGTACGATTCTGCATCCTGTAGTTATTGTACTGGTCTTGTCTTTCCTTCTAGCTAACCTTTATGCACTTCATTGTGTGTACTGGGGATCTAGGACTTTTACTTTGAAAAAATTAGAGTGTTTAAAGCAGGCTTATGCTTGAATACATTAGCATGGAATAATAGAATAGGACTTTGGTTCTATTTTGTTGGTTTCTAGGACCGAAGTAATGATTAATAGGGATAGTTGGGGGCATTAGTATTTAATTGTCAGAGGTGAAATTCTTAGATTTATGAAAGACTAACTTCTGCGAAAGCATTTGCCAAGGATG…	1	Eukaryota	Neocallimastigomycota	Neocallimastigomycetes	Neocallimastigales	Neocallimastigaceae	Neocallimastix	0	0	0	0	0	0	0	162	0	0	0	152	0	0	0	0	414	0	0	0	0	0	0	0	0	0	0	0	0	0	0	203	0	0	0	0	0	281	0	0
ASV498	498	AGTGGCCAGCAGCCGCGGTAATTCCAGCTCCAATAGCGTATATTAAAGTTGTTGCAGTTAAAAAGCTCGTAGTTGAATTTTGGACTTGACTGTACGATTCTGCATCCTGTAGTTATTGTACTGGTCTTGTCTTTCCTTCTAGCTAACCTTTATGCACTTCATTGTGTGTACTGGGGATCTAGGACTTTTACTTTGAAAAAATTAGAGTGTTTAAAGCAGGCTTATGCTTGAATACATTAGCATGGAATAATAGAATAGGACTTTGGTTCTATTTTGTTGGTTTCTAGGACCGAAGTAATGATTAATAGGGATAGTTGGGGGCATTAGTATTTAATTGTCAGAGGTGAAATTCTTAGATTTATGAAAGACTAACTTCTGCGAAAGCATTTGCCAAGGATG…	1	Eukaryota	Neocallimastigomycota	Neocallimastigomycetes	Neocallimastigales	Neocallimastigaceae	NA	0	0	0	0	0	0	0	0	109	0	0	0	0	0	0	0	0	0	175	119	0	0	0	0	0	0	0	253	0	0	0	0	0	0	0	0	0	0	0	0
ASV499	499	GGGTTCCAGCACCCGCGGTAATTCCAGCTCCAATAGCGTATATTAAAGTTGTTGCAGTTAAAAAGCTCGTAGTTGAATTTTGGACTTGACTGTACGATTCTGCATCCTGTAGTTATTGTACTGGTCTTGTCTTTCCTTCTAGCTAACCTTTATGCACTTCATTGTGTGTACTGGGGATCTAGGACTTTTACTTTGAAAAAATTAGAGTGTTTAAAGCAGGCTTATGCTTGAATACATTAGCATGGAATAATAGAATAGGACTTTGGTTCTATTTTGTTGGTTTCTAGGACCGAAGTAATGATTAATAGGGATAGTTGGGGGCATTAGTATTTAATTGTCAGAGGTGAAATTCTTAGATTTATGAAAGACTAACTTCTGCGAAAGCATTTGCCAAGGATG…	1	Eukaryota	Neocallimastigomycota	Neocallimastigomycetes	Neocallimastigales	Neocallimastigaceae	NA	0	0	0	0	0	0	0	0	0	0	0	0	0	0	0	0	0	0	0	0	0	0	0	0	0	0	0	0	0	0	0	0	0	0	0	0	0	0	0	0
ASV500	500	ATATGCCAGCAGCTGCGGTAATTCCAGCTCCAATAGCGTATATTAAAGTTGTTGCAGTTAAAAAGCTCGTAGTTGAATTTTGGACTTGACTGTACGATTCTGCATCCTGTAGTTATTGTACTGGTCTTGTCTTTCCTTCTAGCTAACCTTTATGCACTTCATTGTGTGTACTGGGGATCTAGGACTTTTACTTTGAAAAAATTAGAGTGTTTAAAGCAGGCTTATGCTTGAATACATTAGCATGGAATAATAGAATAGGACTTTGGTTCTATTTTGTTGGTTTCTAGGACCGAAGTAATGATTAATAGGGATAGTTGGGGGCATTAGTATTTAATTGTCAGAGGTGAAATTCTTAGATTTATGAAAGACTAACTTCTGCGAAAGCATTTGCCAAGGATG…	1	Eukaryota	Neocallimastigomycota	Neocallimastigomycetes	Neocallimastigales	Neocallimastigaceae	Neocallimastix	0	0	0	0	0	0	0	0	50	0	0	147	0	0	0	0	0	0	0	0	0	0	0	0	0	0	0	0	0	0	0	0	0	0	0	0	0	0	0	0
ASV503	503	TTAGGCCAGCAGCTGCGGTAATTCCAGCTCCAATAGCGTATATTAAAGTTGTTGCAGTTAAAAAGCTCGTAGTTGAATTTTGGACTTGACTGTACGATTCTGCATCCTGTAGTTATTGTACTGGTCTTGTCTTTCCTTCTAGCTAACCTTTATGCACTTCATTGTGTGTACTGGGGATCTAGGACTTTTACTTTGAAAAAATTAGAGTGTTTAAAGCAGGCTTATGCTTGAATACATTAGCATGGAATAATAGAATAGGACTTTGGTTCTATTTTGTTGGTTTCTAGGACCGAAGTAATGATTAATAGGGATAGTTGGGGGCATTAGTATTTAATTGTCAGAGGTGAAATTCTTAGATTTATGAAAGACTAACTTCTGCGAAAGCATTTGCCAAGGATG…	1	Eukaryota	Neocallimastigomycota	Neocallimastigomycetes	Neocallimastigales	Neocallimastigaceae	Neocallimastix	0	0	0	0	0	0	0	0	0	0	0	0	0	0	73	0	0	0	0	0	0	189	0	157	0	0	0	0	413	0	0	0	0	0	0	0	0	382	0	0
ASV504	504	ATGGTCCAGCAGCTGCGGTAATTCCAGCTCCAATAGCGTATATTAAAGTTGTTGCAGTTAAAAAGCTCGTAGTTGAATTTTGGACTTGACTGTACGATTCTGCATCCTGTAGTTATTGTACTGGTCTTGTCTTTCCTTCTAGCTAACCTTTATGCACTTCATTGTGTGTACTGGGGATCTAGGACTTTTACTTTGAAAAAATTAGAGTGTTTAAAGCAGGCTTATGCTTGAATACATTAGCATGGAATAATAGAATAGGACTTTGGTTCTATTTTGTTGGTTTCTAGGACCGAAGTAATGATTAATAGGGATAGTTGGGGGCATTAGTATTTAATTGTCAGAGGTGAAATTCTTAGATTTATGAAAGACTAACTTCTGCGAAAGCATTTGCCAAGGATG…	1	Eukaryota	Neocallimastigomycota	Neocallimastigomycetes	Neocallimastigales	Neocallimastigaceae	Neocallimastix	0	0	0	0	0	0	0	0	0	0	0	0	0	0	162	0	0	0	252	0	0	0	0	0	0	0	240	0	0	0	0	100	0	0	0	0	0	0	147	0
ASV505	505	ATAAACCAGCACCTGCGGTAATTCCAGCTCCAATAGCGTATATTAAAGTTGTTGCAGTTAAAAAGCTCGTAGTTGAATTTTGGACTTGACTGTACGATTCTGCATCCTGTAGTTATTGTACTGGTCTTGTCTTTCCTTCTAGCTAACCTTTATGCACTTCATTGTGTGTACTGGGGATCTAGGACTTTTACTTTGAAAAAATTAGAGTGTTTAAAGCAGGCTTATGCTTGAATACATTAGCATGGAATAATAGAATAGGACTTTGGTTCTATTTTGTTGGTTTCTAGGACCGAAGTAATGATTAATAGGGATAGTTGGGGGCATTAGTATTTAATTGTCAGAGGTGAAATTCTTAGATTTATGAAAGACTAACTTCTGCGAAAGCATTTGCCAAGGATG…	1	Eukaryota	Neocallimastigomycota	Neocallimastigomycetes	Neocallimastigales	Neocallimastigaceae	Neocallimastix	0	0	0	0	0	0	0	0	315	0	0	0	0	0	0	0	0	0	0	447	0	0	0	0	0	336	0	0	0	0	0	0	0	0	0	0	0	0	0	0
ASV506	506	GTTAGCCAGCACCTGCGGTAATTCCAGCTCCAATAGCGTATATTAAAGTTGTTGCAGTTAAAAAGCTCGTAGTTGAATTTTGGACTTGACTGTACGATTCTGCATCCTGTAGTTATTGTACTGGTCTTGTCTTTCCTTCTAGCTAACCTTTATGCACTTCATTGTGTGTACTGGGGATCTAGGACTTTTACTTTGAAAAAATTAGAGTGTTTAAAGCAGGCTTATGCTTGAATACATTAGCATGGAATAATAGAATAGGACTTTGGTTCTATTTTGTTGGTTTCTAGGACCGAAGTAATGATTAATAGGGATAGTTGGGGGCATTAGTATTTAATTGTCAGAGGTGAAATTCTTAGATTTATGAAAGACTAACTTCTGCGAAAGCATTTGCCAAGGATG…	1	Eukaryota	Neocallimastigomycota	Neocallimastigomycetes	Neocallimastigales	Neocallimastigaceae	Neocallimastix	0	0	0	0	0	0	0	0	0	0	0	93	0	0	0	0	386	0	0	0	0	0	0	0	0	0	0	0	0	0	744	0	0	0	0	0	0	0	0	0
ASV507	507	TTAAACCAGCAGCTGCGGTAATTCCAGCTCCAATAGCGTATATTAAAGTTGTTGCAGTTAAAAAGCTCGTAGTTGAATTTTGGACTTGACTGTACGATTCTGCATCCTGTAGTTATTGTACTGGTCTTGTCTTTCCTTCTAGCTAACCTTTATGCACTTCATTGTGTGTACTGGGGATCTAGGACTTTTACTTTGAAAAAATTAGAGTGTTTAAAGCAGGCTTATGCTTGAATACATTAGCATGGAATAATAGAATAGGACTTTGGTTCTATTTTGTTGGTTTCTAGGACCGAAGTAATGATTAATAGGGATAGTTGGGGGCATTAGTATTTAATTGTCAGAGGTGAAATTCTTAGATTTATGAAAGACTAACTTCTGCGAAAGCATTTGCCAAGGATG…	1	Eukaryota	Neocallimastigomycota	Neocallimastigomycetes	Neocallimastigales	Neocallimastigaceae	Neocallimastix	0	0	0	0	0	0	0	284	65	0	0	116	0	0	0	0	0	0	513	0	0	0	0	0	0	0	0	0	0	0	0	0	0	0	0	0	0	155	0	0
ASV508	508	TGGAACCAGCACCTGCGGTAATTCCAGCTCCAATAGCGTATATTAAAGTTGTTGCAGTTAAAAAGCTCGTAGTTGAATTTTGGACTTGACTGTACGATTCTGCATCCTGTAGTTATTGTACTGGTCTTGTCTTTCCTTCTAGCTAACCTTTATGCACTTCATTGTGTGTACTGGGGATCTAGGACTTTTACTTTGAAAAAATTAGAGTGTTTAAAGCAGGCTTATGCTTGAATACATTAGCATGGAATAATAGAATAGGACTTTGGTTCTATTTTGTTGGTTTCTAGGACCGAAGTAATGATTAATAGGGATAGTTGGGGGCATTAGTATTTAATTGTCAGAGGTGAAATTCTTAGATTTATGAAAGACTAACTTCTGCGAAAGCATTTGCCAAGGATG…	1	Eukaryota	Neocallimastigomycota	Neocallimastigomycetes	Neocallimastigales	Neocallimastigaceae	Neocallimastix	0	0	0	0	0	0	0	544	0	0	0	126	0	0	0	0	0	0	0	0	0	0	0	0	0	0	0	0	0	0	0	584	258	0	0	0	0	0	0	0
ASV509	509	TGGCACCAGCAGCCGCGGTAATTCCAGCTCCAATAGCGTATATTAAAGTTGTTGCAGTTAAAAAGCTCGTAGTTGAATTTTGGACTTGACTGTACGATTCTGCATCCTGTAGTTATTGTACTGGTCTTGTCTTTCCTTCTAGCTAACCTTTATGCACTTCATTGTGTGTACTGGGGATCTAGGACTTTTACTTTGAAAAAATTAGAGTGTTTAAAGCAGGCTTATGCTTGAATACATTAGCATGGAATAATAGAATAGGACTTTGGTTCTATTTTGTTGGTTTCTAGGACCGAAGTAATGATTAATAGGGATAGTTGGGGGCATTAGTATTTAATTGTCAGAGGTGAAATTCTTAGATTTATGAAAGACTAACTTCTGCGAAAGCATTTGCCAAGGATG…	1	Eukaryota	Neocallimastigomycota	Neocallimastigomycetes	Neocallimastigales	Neocallimastigaceae	NA	0	0	0	0	0	0	0	0	0	0	0	0	0	0	0	0	0	0	2042	0	0	0	0	0	0	0	0	0	0	0	0	0	0	0	0	0	0	0	0	0
ASV511	511	TGTGTCCAGCAGCTGCGGTAATTCCAGCTCCAATAGCGTATATTAAAGTTGTTGCAGTTAAAAAGCTCGTAGTTGAATTTTGGACTTGACTGTACGATTCTGCATCCTGTAGTTATTGTACTGGTCTTGTCTTTCCTTCTAGCTAACCTTTATGCACTTCATTGTGTGTACTGGGGATCTAGGACTTTTACTTTGAAAAAATTAGAGTGTTTAAAGCAGGCTTATGCTTGAATACATTAGCATGGAATAATAGAATAGGACTTTGGTTCTATTTTGTTGGTTTCTAGGACCGAAGTAATGATTAATAGGGATAGTTGGGGGCATTAGTATTTAATTGTCAGAGGTGAAATTCTTAGATTTATGAAAGACTAACTTCTGCGAAAGCATTTGCCAAGGATG…	1	Eukaryota	Neocallimastigomycota	Neocallimastigomycetes	Neocallimastigales	Neocallimastigaceae	Neocallimastix	0	0	0	0	0	0	0	0	116	0	0	0	0	0	0	0	0	0	0	0	0	0	0	0	0	0	0	354	0	0	0	279	0	208	0	0	0	0	0	0
ASV512	512	GTTGGCCAGCACCTGCGGTAATTCCAGCTCCAATAGCGTATATTAAAGTTGTTGCAGTTAAAAAGCTCGTAGTTGAATTTTGGACTTGACTGTACGATTCTGCATCCTGTAGTTATTGTACTGGTCTTGTCTTTCCTTCTAGCTAACCTTTATGCACTTCATTGTGTGTACTGGGGATCTAGGACTTTTACTTTGAAAAAATTAGAGTGTTTAAAGCAGGCTTATGCTTGAATACATTAGCATGGAATAATAGAATAGGACTTTGGTTCTATTTTGTTGGTTTCTAGGACCGAAGTAATGATTAATAGGGATAGTTGGGGGCATTAGTATTTAATTGTCAGAGGTGAAATTCTTAGATTTATGAAAGACTAACTTCTGCGAAAGCATTTGCCAAGGATG…	1	Eukaryota	Neocallimastigomycota	Neocallimastigomycetes	Neocallimastigales	Neocallimastigaceae	Neocallimastix	0	0	0	0	0	0	0	0	105	0	0	378	0	0	0	0	0	0	0	0	0	0	0	0	0	0	0	0	0	0	826	0	0	0	266	309	0	214	0	0
ASV513	513	GTGTACCAGCACCCGCGGTAATTCCAGCTCCAATAGCGTATATTAAAGTTGTTGCAGTTAAAAAGCTCGTAGTTGAATTTTGGACTTGACTGTACGATTCTGCATCCTGTAGTTATTGTACTGGTCTTGTCTTTCCTTCTAGCTAACCTTTATGCACTTCATTGTGTGTACTGGGGATCTAGGACTTTTACTTTGAAAAAATTAGAGTGTTTAAAGCAGGCTTATGCTTGAATACATTAGCATGGAATAATAGAATAGGACTTTGGTTCTATTTTGTTGGTTTCTAGGACCGAAGTAATGATTAATAGGGATAGTTGGGGGCATTAGTATTTAATTGTCAGAGGTGAAATTCTTAGATTTATGAAAGACTAACTTCTGCGAAAGCATTTGCCAAGGATG…	1	Eukaryota	Neocallimastigomycota	Neocallimastigomycetes	Neocallimastigales	Neocallimastigaceae	NA	0	0	0	0	1305	0	0	0	0	0	497	0	0	0	0	0	0	0	0	0	0	0	0	53	0	370	0	0	0	0	0	0	0	249	0	0	0	0	0	0
ASV514	514	TTGAACCAGCACCCGCGGTAATTCCAGCTCCAATAGCGTATATTAAAGTTGTTGCAGTTAAAAAGCTCGTAGTTGAATTTTGGACTTGACTGTACGATTCTGCATCCTGTAGTTATTGTACTGGTCTTGTCTTTCCTTCTAGCTAACCTTTATGCACTTCATTGTGTGTACTGGGGATCTAGGACTTTTACTTTGAAAAAATTAGAGTGTTTAAAGCAGGCTTATGCTTGAATACATTAGCATGGAATAATAGAATAGGACTTTGGTTCTATTTTGTTGGTTTCTAGGACCGAAGTAATGATTAATAGGGATAGTTGGGGGCATTAGTATTTAATTGTCAGAGGTGAAATTCTTAGATTTATGAAAGACTAACTTCTGCGAAAGCATTTGCCAAGGATG…	1	Eukaryota	Neocallimastigomycota	Neocallimastigomycetes	Neocallimastigales	Neocallimastigaceae	Neocallimastix	0	0	0	0	1726	0	0	0	0	0	0	0	0	0	0	0	0	0	0	0	0	0	0	0	0	0	0	0	0	0	866	0	823	0	0	0	0	0	0	0
ASV516	516	GTAAACCAGCACCTGCGGTAATTCCAGCTCCAATAGCGTATATTAAAGTTGTTGCAGTTAAAAAGCTCGTAGTTGAATTTTGGACTTGACTGTACGATTCTGCATCCTGTAGTTATTGTACTGGTCTTGTCTTTCCTTCTAGCTAACCTTTATGCACTTCATTGTGTGTACTGGGGATCTAGGACTTTTACTTTGAAAAAATTAGAGTGTTTAAAGCAGGCTTATGCTTGAATACATTAGCATGGAATAATAGAATAGGACTTTGGTTCTATTTTGTTGGTTTCTAGGACCGAAGTAATGATTAATAGGGATAGTTGGGGGCATTAGTATTTAATTGTCAGAGGTGAAATTCTTAGATTTATGAAAGACTAACTTCTGCGAAAGCATTTGCCAAGGATG…	1	Eukaryota	Neocallimastigomycota	Neocallimastigomycetes	Neocallimastigales	Neocallimastigaceae	Neocallimastix	0	0	0	0	0	0	0	0	0	0	599	0	0	0	0	0	0	0	0	0	0	408	0	0	0	0	0	0	0	0	291	0	0	0	0	0	0	0	0	465
ASV517	517	TGTGTCCAGCACCTGCGGTAATTCCAGCTCCAATAGCGTATATTAAAGTTGTTGCAGTTAAAAAGCTCGTAGTTGAATTTTGGACTTGACTGTACGATTCTGCATCCTGTAGTTATTGTACTGGTCTTGTCTTTCCTTCTAGCTAACCTTTATGCACTTCATTGTGTGTACTGGGGATCTAGGACTTTTACTTTGAAAAAATTAGAGTGTTTAAAGCAGGCTTATGCTTGAATACATTAGCATGGAATAATAGAATAGGACTTTGGTTCTATTTTGTTGGTTTCTAGGACCGAAGTAATGATTAATAGGGATAGTTGGGGGCATTAGTATTTAATTGTCAGAGGTGAAATTCTTAGATTTATGAAAGACTAACTTCTGCGAAAGCATTTGCCAAGGATG…	1	Eukaryota	Neocallimastigomycota	Neocallimastigomycetes	Neocallimastigales	Neocallimastigaceae	Neocallimastix	0	0	0	0	0	0	0	0	229	0	0	558	0	0	0	0	326	0	245	0	0	268	0	0	0	0	0	0	0	0	0	0	321	0	0	0	0	0	205	0
ASV518	518	TAGGTCCAGCACCCGCGGTAATTCCAGCTCCAATAGCGTATATTAAAGTTGTTGCAGTTAAAAAGCTCGTAGTTGAATTTTGGACTTGACTGTACGATTCTGCATCCTGTAGTTATTGTACTGGTCTTGTCTTTCCTTCTAGCTAACCTTTATGCACTTCATTGTGTGTACTGGGGATCTAGGACTTTTACTTTGAAAAAATTAGAGTGTTTAAAGCAGGCTTATGCTTGAATACATTAGCATGGAATAATAGAATAGGACTTTGGTTCTATTTTGTTGGTTTCTAGGACCGAAGTAATGATTAATAGGGATAGTTGGGGGCATTAGTATTTAATTGTCAGAGGTGAAATTCTTAGATTTATGAAAGACTAACTTCTGCGAAAGCATTTGCCAAGGATG…	1	Eukaryota	Neocallimastigomycota	Neocallimastigomycetes	Neocallimastigales	Neocallimastigaceae	Neocallimastix	0	0	0	0	0	0	0	0	69	0	727	0	0	0	0	0	0	0	416	0	0	0	0	0	0	0	0	419	0	0	0	0	0	0	0	0	0	0	324	0
ASV519	519	TAGTTCCAGCACCTGCGGTAATTCCAGCTCCAATAGCGTATATTAAAGTTGTTGCAGTTAAAAAGCTCGTAGTTGAATTTTGGACTTGACTGTACGATTCTGCATCCTGTAGTTATTGTACTGGTCTTGTCTTTCCTTCTAGCTAACCTTTATGCACTTCATTGTGTGTACTGGGGATCTAGGACTTTTACTTTGAAAAAATTAGAGTGTTTAAAGCAGGCTTATGCTTGAATACATTAGCATGGAATAATAGAATAGGACTTTGGTTCTATTTTGTTGGTTTCTAGGACCGAAGTAATGATTAATAGGGATAGTTGGGGGCATTAGTATTTAATTGTCAGAGGTGAAATTCTTAGATTTATGAAAGACTAACTTCTGCGAAAGCATTTGCCAAGGATG…	1	Eukaryota	Neocallimastigomycota	Neocallimastigomycetes	Neocallimastigales	Neocallimastigaceae	NA	0	0	0	0	0	0	0	0	0	0	0	306	0	0	0	171	0	0	0	0	0	0	0	434	0	0	0	0	0	0	0	0	0	0	0	38	0	0	0	0
ASV521	521	TCTTGCCAGCACCCGCGGTAATTCCAGCTCCAATAGCGTATATTAAAGTTGTTGCAGTTAAAAAGCTCGTAGTTGAATTTTGGACTTGACTGTACGATTCTGCATCCTGTAGTTATTGTACTGGTCTTGTCTTTCCTTCTAGCTAACCTTTATGCACTTCATTGTGTGTACTGGGGATCTAGGACTTTTACTTTGAAAAAATTAGAGTGTTTAAAGCAGGCTTATGCTTGAATACATTAGCATGGAATAATAGAATAGGACTTTGGTTCTATTTTGTTGGTTTCTAGGACCGAAGTAATGATTAATAGGGATAGTTGGGGGCATTAGTATTTAATTGTCAGAGGTGAAATTCTTAGATTTATGAAAGACTAACTTCTGCGAAAGCATTTGCCAAGGATG…	1	Eukaryota	Neocallimastigomycota	Neocallimastigomycetes	Neocallimastigales	Neocallimastigaceae	Neocallimastix	0	0	0	0	0	0	0	0	0	0	0	0	0	0	0	0	0	0	0	0	0	0	0	0	0	0	0	0	0	0	0	0	0	0	0	0	0	0	0	0
ASV522	522	GTATGCCAGCACCTGCGGTAATTCCAGCTCCAATAGCGTATATTAAAGTTGTTGCAGTTAAAAAGCTCGTAGTTGAATTTTGGACTTGACTGTACGATTCTGCATCCTGTAGTTATTGTACTGGTCTTGTCTTTCCTTCTAGCTAACCTTTATGCACTTCATTGTGTGTACTGGGGATCTAGGACTTTTACTTTGAAAAAATTAGAGTGTTTAAAGCAGGCTTATGCTTGAATACATTAGCATGGAATAATAGAATAGGACTTTGGTTCTATTTTGTTGGTTTCTAGGACCGAAGTAATGATTAATAGGGATAGTTGGGGGCATTAGTATTTAATTGTCAGAGGTGAAATTCTTAGATTTATGAAAGACTAACTTCTGCGAAAGCATTTGCCAAGGATG…	1	Eukaryota	Neocallimastigomycota	Neocallimastigomycetes	Neocallimastigales	Neocallimastigaceae	Neocallimastix	0	0	0	0	0	0	0	0	0	0	0	0	0	0	114	524	0	0	0	570	0	0	0	0	0	0	889	0	0	0	0	0	0	0	0	565	0	0	0	692
ASV523	523	GGGTACCAGCACCCGCGGTAATTCCAGCTCCAATAGCGTATATTAAAGTTGTTGCAGTTAAAAAGCTCGTAGTTGAATTTTGGACTTGACTGTACGATTCTGCATCCTGTAGTTATTGTACTGGTCTTGTCTTTCCTTCTAGCTAACCTTTATGCACTTCATTGTGTGTACTGGGGATCTAGGACTTTTACTTTGAAAAAATTAGAGTGTTTAAAGCAGGCTTATGCTTGAATACATTAGCATGGAATAATAGAATAGGACTTTGGTTCTATTTTGTTGGTTTCTAGGACCGAAGTAATGATTAATAGGGATAGTTGGGGGCATTAGTATTTAATTGTCAGAGGTGAAATTCTTAGATTTATGAAAGACTAACTTCTGCGAAAGCATTTGCCAAGGATG…	1	Eukaryota	Neocallimastigomycota	Neocallimastigomycetes	Neocallimastigales	Neocallimastigaceae	Neocallimastix	0	0	0	0	0	0	0	488	0	0	0	0	0	0	0	0	594	0	0	273	0	0	0	386	0	0	0	0	0	0	0	0	0	0	0	0	0	0	0	0
ASV524	524	GGTTTCCAGCACCCGCGGTAATTCCAGCTCCAATAGCGTATATTAAAGTTGTTGCAGTTAAAAAGCTCGTAGTTGAATTTTGGACTTGACTGTACGATTCTGCATCCTGTAGTTATTGTACTGGTCTTGTCTTTCCTTCTAGCTAACCTTTATGCACTTCATTGTGTGTACTGGGGATCTAGGACTTTTACTTTGAAAAAATTAGAGTGTTTAAAGCAGGCTTATGCTTGAATACATTAGCATGGAATAATAGAATAGGACTTTGGTTCTATTTTGTTGGTTTCTAGGACCGAAGTAATGATTAATAGGGATAGTTGGGGGCATTAGTATTTAATTGTCAGAGGTGAAATTCTTAGATTTATGAAAGACTAACTTCTGCGAAAGCATTTGCCAAGGATG…	1	Eukaryota	Neocallimastigomycota	Neocallimastigomycetes	Neocallimastigales	Neocallimastigaceae	Neocallimastix	0	0	0	0	0	0	0	0	0	0	0	0	0	0	0	0	0	0	0	0	0	0	0	0	0	0	0	0	0	0	681	0	0	245	431	167	0	0	0	0
ASV526	526	TTAAACCAGCACCTGCGGTAATTCCAGCTCCAATAGCGTATATTAAAGTTGTTGCAGTTAAAAAGCTCGTAGTTGAATTTTGGACTTGACTGTACGATTCTGCATCCTGTAGTTATTGTACTGGTCTTGTCTTTCCTTCTAGCTAACCTTTATGCACTTCATTGTGTGTACTGGGGATCTAGGACTTTTACTTTGAAAAAATTAGAGTGTTTAAAGCAGGCTTATGCTTGAATACATTAGCATGGAATAATAGAATAGGACTTTGGTTCTATTTTGTTGGTTTCTAGGACCGAAGTAATGATTAATAGGGATAGTTGGGGGCATTAGTATTTAATTGTCAGAGGTGAAATTCTTAGATTTATGAAAGACTAACTTCTGCGAAAGCATTTGCCAAGGATG…	1	Eukaryota	Neocallimastigomycota	Neocallimastigomycetes	Neocallimastigales	Neocallimastigaceae	Neocallimastix	0	0	0	0	0	0	0	0	50	0	0	0	0	0	0	0	0	0	194	292	620	0	0	0	0	300	0	0	0	0	0	0	0	0	0	0	0	0	0	0
ASV528	528	GTGTTCCAGCACCCGCGGTAATTCCAGCTCCAATAGCGTATATTAAAGTTGTTGCAGTTAAAAAGCTCGTAGTTGAATTTTGGACTTGACTGTACGATTCTGCATCCTGTAGTTATTGTACTGGTCTTGTCTTTCCTTCTAGCTAACCTTTATGCACTTCATTGTGTGTACTGGGGATCTAGGACTTTTACTTTGAAAAAATTAGAGTGTTTAAAGCAGGCTTATGCTTGAATACATTAGCATGGAATAATAGAATAGGACTTTGGTTCTATTTTGTTGGTTTCTAGGACCGAAGTAATGATTAATAGGGATAGTTGGGGGCATTAGTATTTAATTGTCAGAGGTGAAATTCTTAGATTTATGAAAGACTAACTTCTGCGAAAGCATTTGCCAAGGATG…	1	Eukaryota	Neocallimastigomycota	Neocallimastigomycetes	Neocallimastigales	Neocallimastigaceae	Neocallimastix	0	0	0	0	0	0	0	193	0	0	0	0	0	0	0	0	0	0	0	0	0	0	0	260	0	0	0	0	0	0	0	0	0	0	0	0	0	0	438	0
ASV529	529	GGGAACCAGCAGCCGCGGTAATTCCAGCTCCAATAGCGTATATTAAAGTTGTTGCAGTTAAAAAGCTCGTAGTTGAATTTTGGACTTGACTGTACGATTCTGCATCCTGTAGTTATTGTACTGGTCTTGTCTTTCCTTCTAGCTAACCTTTATGCACTTCATTGTGTGTACTGGGGATCTAGGACTTTTACTTTGAAAAAATTAGAGTGTTTAAAGCAGGCTTATGCTTGAATACATTAGCATGGAATAATAGAATAGGACTTTGGTTCTATTTTGTTGGTTTCTAGGACCGAAGTAATGATTAATAGGGATAGTTGGGGGCATTAGTATTTAATTGTCAGAGGTGAAATTCTTAGATTTATGAAAGACTAACTTCTGCGAAAGCATTTGCCAAGGATG…	1	Eukaryota	Neocallimastigomycota	Neocallimastigomycetes	Neocallimastigales	Neocallimastigaceae	Neocallimastix	0	0	0	0	0	0	0	0	0	0	0	0	0	0	0	0	344	0	165	84	0	0	0	0	0	220	0	0	0	0	0	0	0	0	0	0	0	0	0	0
ASV530	530	TTGAACCAGCACCTGCGGTAATTCCAGCTCCAATAGCGTATATTAAAGTTGTTGCAGTTAAAAAGCTCGTAGTTGAATTTTGGACTTGACTGTACGATTCTGCATCCTGTAGTTATTGTACTGGTCTTGTCTTTCCTTCTAGCTAACCTTTATGCACTTCATTGTGTGTACTGGGGATCTAGGACTTTTACTTTGAAAAAATTAGAGTGTTTAAAGCAGGCTTATGCTTGAATACATTAGCATGGAATAATAGAATAGGACTTTGGTTCTATTTTGTTGGTTTCTAGGACCGAAGTAATGATTAATAGGGATAGTTGGGGGCATTAGTATTTAATTGTCAGAGGTGAAATTCTTAGATTTATGAAAGACTAACTTCTGCGAAAGCATTTGCCAAGGATG…	1	Eukaryota	Neocallimastigomycota	Neocallimastigomycetes	Neocallimastigales	Neocallimastigaceae	Neocallimastix	0	0	0	0	0	0	0	88	0	0	0	72	0	0	0	0	259	0	0	0	0	0	0	56	0	0	0	0	0	0	0	0	0	0	477	0	0	0	0	0
ASV531	531	ATAGGCCAGCACCCGCGGTAATTCCAGCTCCAATAGCGTATATTAAAGTTGTTGCAGTTAAAAAGCTCGTAGTTGAATTTTGGACTTGACTGTACGATTCTGCATCCTGTAGTTATTGTACTGGTCTTGTCTTTCCTTCTAGCTAACCTTTATGCACTTCATTGTGTGTACTGGGGATCTAGGACTTTTACTTTGAAAAAATTAGAGTGTTTAAAGCAGGCTTATGCTTGAATACATTAGCATGGAATAATAGAATAGGACTTTGGTTCTATTTTGTTGGTTTCTAGGACCGAAGTAATGATTAATAGGGATAGTTGGGGGCATTAGTATTTAATTGTCAGAGGTGAAATTCTTAGATTTATGAAAGACTAACTTCTGCGAAAGCATTTGCCAAGGATG…	1	Eukaryota	Neocallimastigomycota	Neocallimastigomycetes	Neocallimastigales	Neocallimastigaceae	Neocallimastix	0	0	0	0	0	0	0	0	108	0	0	0	0	0	0	0	0	0	305	0	0	0	0	0	0	0	0	516	0	0	0	0	0	0	0	0	0	255	0	0
ASV532	532	TAGCACCAGCAGCTGCGGTAATTCCAGCTCCAATAGCGTATATTAAAGTTGTTGCAGTTAAAAAGCTCGTAGTTGAATTTTGGACTTGACTGTACGATTCTGCATCCTGTAGTTATTGTACTGGTCTTGTCTTTCCTTCTAGCTAACCTTTATGCACTTCATTGTGTGTACTGGGGATCTAGGACTTTTACTTTGAAAAAATTAGAGTGTTTAAAGCAGGCTTATGCTTGAATACATTAGCATGGAATAATAGAATAGGACTTTGGTTCTATTTTGTTGGTTTCTAGGACCGAAGTAATGATTAATAGGGATAGTTGGGGGCATTAGTATTTAATTGTCAGAGGTGAAATTCTTAGATTTATGAAAGACTAACTTCTGCGAAAGCATTTGCCAAGGATG…	1	Eukaryota	Neocallimastigomycota	Neocallimastigomycetes	Neocallimastigales	Neocallimastigaceae	Neocallimastix	0	0	0	0	0	0	0	0	0	0	0	0	0	0	0	0	0	0	0	0	0	0	0	0	0	0	0	0	0	0	0	0	0	0	0	0	0	0	0	0
ASV533	533	AATGGCCAGCAGCCGCGGTAATTCCAGCTCCAATAGCGTATATTAAAGTTGTTGCAGTTAAAAAGCTCGTAGTTGAATTTTGGACTTGACTGTACGATTCTGCATCCTGTAGTTATTGTACTGGTCTTGTCTTTCCTTCTAGCTAACCTTTATGCACTTCATTGTGTGTACTGGGGATCTAGGACTTTTACTTTGAAAAAATTAGAGTGTTTAAAGCAGGCTTATGCTTGAATACATTAGCATGGAATAATAGAATAGGACTTTGGTTCTATTTTGTTGGTTTCTAGGACCGAAGTAATGATTAATAGGGATAGTTGGGGGCATTAGTATTTAATTGTCAGAGGTGAAATTCTTAGATTTATGAAAGACTAACTTCTGCGAAAGCATTTGCCAAGGATG…	1	Eukaryota	Neocallimastigomycota	Neocallimastigomycetes	Neocallimastigales	Neocallimastigaceae	NA	0	0	0	0	0	0	0	0	0	0	0	0	0	0	0	0	0	0	0	211	0	116	0	0	0	0	0	527	0	0	0	41	502	0	0	0	0	0	0	0
ASV535	535	GGGGGCCAGCAGCCGCGGTAATTCCAGCTCCAATAGCGTATATTAAAGTTGTTGCAGTTAAAAAGCTCGTAGTTGAATTTTGGACTTGACTGTACGATTCTACATCTTGTAGCTATTGTACTGGTCTTGTCTTTCCTTCTAGCTAACCTTTATGCACTTCATTGTGTGTACTGGGGATCTAGGACTTTTACTTTGAAAAAATTAGAGTGTTTAAAGCAGGCTTATGCTTGAATACATTAGCATGGAATAATAGAATAGGACTTTGGTTCTATTTTGTTGGTTTCTAGGACCGAAGTAATGATTAATAGGGATAGTTGGGGGCATTAGTATTTAATTGTCAGAGGTGAAATTCTTAGATTTATGAAAGACTAACTTCTGCGAAAGCATTTGCCAAGGATG…	1	Eukaryota	Neocallimastigomycota	Neocallimastigomycetes	Neocallimastigales	Neocallimastigaceae	NA	0	0	0	0	0	0	0	0	0	0	0	0	0	0	0	0	0	0	0	0	0	0	0	0	0	0	0	0	0	0	0	0	0	0	0	0	0	0	0	0
ASV536	536	ATGTTCCAGCAGCCGCGGTAATTCCAGCTCCAATAGCGTATATTAAAGTTGTTGCAGTTAAAAAGCTCGTAGTTGAATTTTGGACTTGACTGTACGATTCTGCATCCTGTAGTTATTGTACTGGTCTTGTCTTTCCTTCTAGCTAACCTTTATGCACTTCATTGTGTGTACTGGGGATCTAGGACTTTTACTTTGAAAAAATTAGAGTGTTTAAAGCAGGCTTATGCTTGAATACATTAGCATGGAATAATAGAATAGGACTTTGGTTCTATTTTGTTGGTTTCTAGGACCGAAGTAATGATTAATAGGGATAGTTGGGGGCATTAGTATTTAATTGTCAGAGGTGAAATTCTTAGATTTATGAAAGACTAACTTCTGCGAAAGCATTTGCCAAGGATG…	1	Eukaryota	Neocallimastigomycota	Neocallimastigomycetes	Neocallimastigales	Neocallimastigaceae	NA	0	0	0	0	0	0	0	0	0	0	0	909	0	0	0	0	588	0	0	0	0	0	0	106	0	0	0	0	0	0	0	0	0	0	0	145	0	0	0	0
ASV538	538	ATAAACCAGCACCTGCGGTAATTCCAGCTCCAATAGCGTATATTAAAGTTGTTGCAGTTAAAAAGCTCGTAGTTGAATTTTGGACTTGACTGTACGATTCTGCATCCTGTAGTTATTGTACTGGTCTTGTCTTTCCTTCTAGCTAACCTTTATGCACTTCATTGTGTGTACTGGGGATCTAGGACTTTTACTTTGAAAAAATTAGAGTGTTTAAAGCAGGCTTATGCTTGAATACATTAGCATGGAATAATAGAATAGGACTTTGGTTCTATTTTGTTGGTTTCTAGGACCGAAGTAATGATTAATAGGGATAGTTGGGGGCATTAGTATTTAATTGTCAGAGGTGAAATTCTTAGATTTATGAAAGACTAACTTCTGCGAAAGCATTTGCCAAGGATG…	1	Eukaryota	Neocallimastigomycota	Neocallimastigomycetes	Neocallimastigales	Neocallimastigaceae	Neocallimastix	0	0	0	0	0	0	0	0	145	0	0	0	0	0	0	0	0	0	0	0	434	0	0	56	0	0	0	0	453	0	0	0	0	0	449	0	0	0	0	0
ASV539	539	TATGGCCAGCACCTGCGGTAATTCCAGCTCCAATAGCGTATATTAAAGTTGTTGCAGTTAAAAAGCTCGTAGTTGAATTTTGGACTTGACTGTACGATTCTGCATCCTGTAGTTATTGTACTGGTCTTGTCTTTCCTTCTAGCTAACCTTTATGCACTTCATTGTGTGTACTGGGGATCTAGGACTTTTACTTTGAAAAAATTAGAGTGTTTAAAGCAGGCTTATGCTTGAATACATTAGCATGGAATAATAGAATAGGACTTTGGTTCTATTTTGTTGGTTTCTAGGACCGAAGTAATGATTAATAGGGATAGTTGGGGGCATTAGTATTTAATTGTCAGAGGTGAAATTCTTAGATTTATGAAAGACTAACTTCTGCGAAAGCATTTGCCAAGGATG…	1	Eukaryota	Neocallimastigomycota	Neocallimastigomycetes	Neocallimastigales	Neocallimastigaceae	Neocallimastix	0	0	0	0	0	0	0	161	112	0	0	0	0	0	0	0	0	0	0	0	0	0	0	0	0	0	0	0	0	0	0	0	0	0	0	499	0	126	0	0
ASV540	540	CGCGGCCAGCACCTGCGGTAATTCCAGCTCCAATAGCGTATATTAAAGTTGTTGCAGTTAAAAAGCTCGTAGTTGAATTTTGGACTTGACTGTACGATTCTGCATCCTGTAGTTATTGTACTGGTCTTGTCTTTCCTTCTAGCTAACCTTTATGCACTTCATTGTGTGTACTGGGGATCTAGGACTTTTACTTTGAAAAAATTAGAGTGTTTAAAGCAGGCTTATGCTTGAATACATTAGCATGGAATAATAGAATAGGACTTTGGTTCTATTTTGTTGGTTTCTAGGACCGAAGTAATGATTAATAGGGATAGTTGGGGGCATTAGTATTTAATTGTCAGAGGTGAAATTCTTAGATTTATGAAAGACTAACTTCTGCGAAAGCATTTGCCAAGGATG…	1	Eukaryota	Neocallimastigomycota	Neocallimastigomycetes	Neocallimastigales	Neocallimastigaceae	Neocallimastix	0	0	0	0	0	0	0	0	0	0	0	0	0	0	0	0	0	0	1410	0	0	0	0	0	0	0	0	0	0	0	0	0	0	0	0	1244	0	0	0	0
ASV541	541	CTTGTCCAGCACCCGCGGTAATTCCAGCTCCAATAGCGTATATTAAAGTTGTTGCAGTTAAAAAGCTCGTAGTTGAATTTTGGACTTGACTGTACGATTCTGCATCCTGTAGTTATTGTACTGGTCTTGTCTTTCCTTCTAGCTAACCTTTATGCACTTCATTGTGTGTACTGGGGATCTAGGACTTTTACTTTGAAAAAATTAGAGTGTTTAAAGCAGGCTTATGCTTGAATACATTAGCATGGAATAATAGAATAGGACTTTGGTTCTATTTTGTTGGTTTCTAGGACCGAAGTAATGATTAATAGGGATAGTTGGGGGCATTAGTATTTAATTGTCAGAGGTGAAATTCTTAGATTTATGAAAGACTAACTTCTGCGAAAGCATTTGCCAAGGATG…	1	Eukaryota	Neocallimastigomycota	Neocallimastigomycetes	Neocallimastigales	Neocallimastigaceae	Neocallimastix	0	0	0	0	0	0	0	0	0	0	0	0	0	0	0	0	0	0	0	0	0	0	0	0	0	0	0	0	0	0	0	0	0	0	0	0	0	0	0	0
ASV542	542	TTAGGCCAGCACCCGCGGTAATTCCAGCTCCAATAGCGTATATTAAAGTTGTTGCAGTTAAAAAGCTCGTAGTTGAATTTTGGACTTGACTGTACGATTCTGCATCCTGTAGTTATTGTACTGGTCTTGTCTTTCCTTCTAGCTAACCTTTATGCACTTCATTGTGTGTACTGGGGATCTAGGACTTTTACTTTGAAAAAATTAGAGTGTTTAAAGCAGGCTTATGCTTGAATACATTAGCATGGAATAATAGAATAGGACTTTGGTTCTATTTTGTTGGTTTCTAGGACCGAAGTAATGATTAATAGGGATAGTTGGGGGCATTAGTATTTAATTGTCAGAGGTGAAATTCTTAGATTTATGAAAGACTAACTTCTGCGAAAGCATTTGCCAAGGATG…	1	Eukaryota	Neocallimastigomycota	Neocallimastigomycetes	Neocallimastigales	Neocallimastigaceae	Neocallimastix	0	0	0	0	0	0	0	0	0	0	0	0	0	0	0	0	0	0	0	0	0	0	0	0	0	0	0	0	0	0	0	0	0	0	0	0	854	0	0	0
ASV543	543	TTAAACCAGCACCCGCGGTAATTCCAGCTCCAATAGCGTATATTAAAGTTGTTGCAGTTAAAAAGCTCGTAGTTGAATTTTGGACTTGACTGTACGATTCTGCATCCTGTAGTTATTGTACTGGTCTTGTCTTTCCTTCTAGCTAACCTTTATGCACTTCATTGTGTGTACTGGGGATCTAGGACTTTTACTTTGAAAAAATTAGAGTGTTTAAAGCAGGCTTATGCTTGAATACATTAGCATGGAATAATAGAATAGGACTTTGGTTCTATTTTGTTGGTTTCTAGGACCGAAGTAATGATTAATAGGGATAGTTGGGGGCATTAGTATTTAATTGTCAGAGGTGAAATTCTTAGATTTATGAAAGACTAACTTCTGCGAAAGCATTTGCCAAGGATG…	1	Eukaryota	Neocallimastigomycota	Neocallimastigomycetes	Neocallimastigales	Neocallimastigaceae	NA	0	0	0	0	0	0	0	0	0	0	0	0	0	0	0	0	0	0	0	0	0	0	0	328	0	516	0	0	0	0	0	85	0	0	348	53	0	288	534	0
ASV544	544	CATTACCAGCAGCTGCGGTAATTCCAGCTCCAATAGCGTATATTAAAGTTGTTGCAGTTAAAAAGCTCGTAGTTGAATTTTGGACTTGACTGTACGATTCTGCATCCTGTAGTTATTGTACTGGTCTTGTCTTTCCTTCTAGCTAACCTTTATGCACTTCATTGTGTGTACTGGGGATCTAGGACTTTTACTTTGAAAAAATTAGAGTGTTTAAAGCAGGCTTATGCTTGAATACATTAGCATGGAATAATAGAATAGGACTTTGGTTCTATTTTGTTGGTTTCTAGGACCGAAGTAATGATTAATAGGGATAGTTGGGGGCATTAGTATTTAATTGTCAGAGGTGAAATTCTTAGATTTATGAAAGACTAACTTCTGCGAAAGCATTTGCCAAGGATG…	1	Eukaryota	Neocallimastigomycota	Neocallimastigomycetes	Neocallimastigales	Neocallimastigaceae	Neocallimastix	0	0	0	0	0	0	0	0	0	0	0	0	0	0	0	0	0	0	0	0	0	0	0	0	0	0	0	0	0	0	0	0	0	0	0	0	0	0	0	0
ASV545	545	GGCTGCCAGCAGCCGCGGTAATTCCAGCTCCAATAGCGTATATTAAAGTTGTTGCAGTTAAAAAGCTCGTAGTTGAATTTTGGACTTGACTGTACGATTCTGCATCCTGTAGTTATTGTACTGGTCTTGTCTTTCCTTCTAGCTAACCTTTATGCACTTCATTGTGTGTACTGGGGATCTAGGACTTTTACTTTGAAAAAATTAGAGTGTTTAAAGCAGGCTTATGCTTGAATACATTAGCATGGAATAATAGAATAGGACTTTGGTTCTATTTTGTTGGTTTCTAGGACCGAAGTAATGATTAATAGGGATAGTTGGGGGCATTAGTATTTAATTGTCAGAGGTGAAATTCTTAGATTTATGAAAGACTAACTTCTGCGAAAGCATTTGCCAAGGATG…	1	Eukaryota	Neocallimastigomycota	Neocallimastigomycetes	Neocallimastigales	Neocallimastigaceae	NA	0	0	0	0	0	0	0	0	0	0	0	0	0	0	0	0	3396	0	2337	0	0	0	0	0	0	0	0	0	0	0	0	0	0	0	0	0	0	0	0	0
ASV546	546	AAGTGCCAGCACCCGCGGTAATTCCAGCTCCAATAGCGTATATTAAAGTTGTTGCAGTTAAAAAGCTCGTAGTTGAATTTTGGACTTGACTGTACGATTCTGCATCCTGTAGTTATTGTACTGGTCTTGTCTTTCCTTCTAGCTAACCTTTATGCACTTCATTGTGTGTACTGGGGATCTAGGACTTTTACTTTGAAAAAATTAGAGTGTTTAAAGCAGGCTTATGCTTGAATACATTAGCATGGAATAATAGAATAGGACTTTGGTTCTATTTTGTTGGTTTCTAGGACCGAAGTAATGATTAATAGGGATAGTTGGGGGCATTAGTATTTAATTGTCAGAGGTGAAATTCTTAGATTTATGAAAGACTAACTTCTGCGAAAGCATTTGCCAAGGATG…	1	Eukaryota	Neocallimastigomycota	Neocallimastigomycetes	Neocallimastigales	Neocallimastigaceae	NA	0	0	0	0	0	0	0	0	0	0	0	0	0	0	0	0	0	0	0	0	0	0	0	0	0	0	698	0	0	0	0	0	0	672	0	125	0	0	0	0
ASV547	547	CTTGTCCAGCAGCCGCGGTAATTCCAGCTCCAATAGCGTATATTAAAGTTGTTGCAGTTAAAAAGCTCGTAGTTGAATTTTGGACTTGACTGTACGATTCTGCATCCTGTAGTTATTGTACTGGTCTTGTCTTTCCTTCTAGCTAACCTTTATGCACTTCATTGTGTGTACTGGGGATCTAGGACTTTTACTTTGAAAAAATTAGAGTGTTTAAAGCAGGCTTATGCTTGAATACATTAGCATGGAATAATAGAATAGGACTTTGGTTCTATTTTGTTGGTTTCTAGGACCGAAGTAATGATTAATAGGGATAGTTGGGGGCATTAGTATTTAATTGTCAGAGGTGAAATTCTTAGATTTATGAAAGACTAACTTCTGCGAAAGCATTTGCCAAGGATG…	1	Eukaryota	Neocallimastigomycota	Neocallimastigomycetes	Neocallimastigales	Neocallimastigaceae	Neocallimastix	0	0	0	0	0	0	0	0	0	0	0	1764	0	0	0	0	1713	0	0	0	0	0	0	0	0	0	0	0	517	0	0	0	0	0	0	0	0	0	0	0
ASV553	553	AAAGGCCAGCACCCGCGGTAATTCCAGCTCCAATAGCGTATATTAAAGTTGTTGCAGTTAAAAAGCTCGTAGTTGAATTTTGGACTTGACTGTACGATTCTGCATCCTGTAGTTATTGTACTGGTCTTGTCTTTCCTTCTAGCTAACCTTTATGCACTTCATTGTGTGTACTGGGGATCTAGGACTTTTACTTTGAAAAAATTAGAGTGTTTAAAGCAGGCTTATGCTTGAATACATTAGCATGGAATAATAGAATAGGACTTTGGTTCTATTTTGTTGGTTTCTAGGACCGAAGTAATGATTAATAGGGATAGTTGGGGGCATTAGTATTTAATTGTCAGAGGTGAAATTCTTAGATTTATGAAAGACTAACTTCTGCGAAAGCATTTGCCAAGGATG…	1	Eukaryota	Neocallimastigomycota	Neocallimastigomycetes	Neocallimastigales	Neocallimastigaceae	Neocallimastix	0	0	0	0	2051	0	0	415	0	0	0	0	0	0	0	0	0	0	0	0	0	0	0	140	0	229	0	0	0	0	0	0	498	0	0	0	0	0	0	0
ASV555	555	TTAAACCAGCAGCCGCGGTAATTCCAGCTCCAATAGCGTATATTAAAGTTGTTGCAGTTAAAAAGCTCGTAGTTGAATTTTGGACTTGACTGTACGATTCTGCATCCTGTAGTTATTGTACTGGTCTTGTCTTTCCTTCTAGCTAACCTTTATGCACTTCATTGTGTGTACTGGGGATCTAGGACTTTTACTTTGAAAAAATTAGAGTGTTTAAAGCAGGCTTATGCTTGAATACATTAGCATGGAATAATAGAATAGGACTTTGGTTCTATTTTGTTGGTTTCTAGGACCGAAGTAATGATTAATAGGGATAGTTGGGGGCATTAGTATTTAATTGTCAGAGGTGAAATTCTTAGATTTATGAAAGACTAACTTCTGCGAAAGCATTTGCCAAGGATG…	1	Eukaryota	Neocallimastigomycota	Neocallimastigomycetes	Neocallimastigales	Neocallimastigaceae	NA	0	0	0	0	0	0	0	0	80	0	0	0	0	0	0	0	0	0	0	0	0	230	0	51	0	0	554	0	0	0	0	499	0	0	358	0	0	0	0	0
ASV556	556	ATGGTCCAGCACCTGCGGTAATTCCAGCTCCAATAGCGTATATTAAAGTTGTTGCAGTTAAAAAGCTCGTAGTTGAATTTTGGACTTGACTGTACGATTCTGCATCCTGTAGTTATTGTACTGGTCTTGTCTTTCCTTCTAGCTAACCTTTATGCACTTCATTGTGTGTACTGGGGATCTAGGACTTTTACTTTGAAAAAATTAGAGTGTTTAAAGCAGGCTTATGCTTGAATACATTAGCATGGAATAATAGAATAGGACTTTGGTTCTATTTTGTTGGTTTCTAGGACCGAAGTAATGATTAATAGGGATAGTTGGGGGCATTAGTATTTAATTGTCAGAGGTGAAATTCTTAGATTTATGAAAGACTAACTTCTGCGAAAGCATTTGCCAAGGATG…	1	Eukaryota	Neocallimastigomycota	Neocallimastigomycetes	Neocallimastigales	Neocallimastigaceae	Neocallimastix	0	0	0	0	0	0	0	0	218	0	0	398	0	0	184	0	0	0	0	0	0	0	0	0	0	0	0	0	0	0	0	0	0	0	0	0	0	0	659	0
ASV557	557	GTAAACCAGCAGCTGCGGTAATTCCAGCTCCAATAGCGTATATTAAAGTTGTTGCAGTTAAAAAGCTCGTAGTTGAATTTTGGACTTGACTGTACGATTCTGCATCCTGTAGTTATTGTACTGGTCTTGTCTTTCCTTCTAGCTAACCTTTATGCACTTCATTGTGTGTACTGGGGATCTAGGACTTTTACTTTGAAAAAATTAGAGTGTTTAAAGCAGGCTTATGCTTGAATACATTAGCATGGAATAATAGAATAGGACTTTGGTTCTATTTTGTTGGTTTCTAGGACCGAAGTAATGATTAATAGGGATAGTTGGGGGCATTAGTATTTAATTGTCAGAGGTGAAATTCTTAGATTTATGAAAGACTAACTTCTGCGAAAGCATTTGCCAAGGATG…	1	Eukaryota	Neocallimastigomycota	Neocallimastigomycetes	Neocallimastigales	Neocallimastigaceae	Neocallimastix	0	0	0	0	0	0	0	0	0	0	0	54	0	0	0	0	0	0	0	0	0	462	0	0	0	0	0	0	0	0	0	0	0	0	0	0	0	0	0	0
ASV558	558	TACAGCCAGCAGCTGCGGTAATTCCAGCTCCAATAGCGTATATTAAAGTTGTTGCAGTTAAAAAGCTCGTAGTTGAATTTTGGACTTGACTGTACGATTCTGCATCCTGTAGTTATTGTACTGGTCTTGTCTTTCCTTCTAGCTAACCTTTATGCACTTCATTGTGTGTACTGGGGATCTAGGACTTTTACTTTGAAAAAATTAGAGTGTTTAAAGCAGGCTTATGCTTGAATACATTAGCATGGAATAATAGAATAGGACTTTGGTTCTATTTTGTTGGTTTCTAGGACCGAAGTAATGATTAATAGGGATAGTTGGGGGCATTAGTATTTAATTGTCAGAGGTGAAATTCTTAGATTTATGAAAGACTAACTTCTGCGAAAGCATTTGCCAAGGATG…	1	Eukaryota	Neocallimastigomycota	Neocallimastigomycetes	Neocallimastigales	Neocallimastigaceae	Neocallimastix	0	0	0	0	0	0	0	0	0	0	0	0	0	0	0	0	0	0	0	0	0	0	0	0	0	0	0	0	0	0	0	0	0	0	0	0	0	0	0	0
ASV561	561	CGGCACCAGCAGCTGCGGTAATTCCAGCTCCAATAGCGTATATTAAAGTTGTTGCAGTTAAAAAGCTCGTAGTTGAATTTTGGACTTGACTGTACGATTCTGCATCCTGTAGTTATTGTACTGGTCTTGTCTTTCCTTCTAGCTAACCTTTATGCACTTCATTGTGTGTACTGGGGATCTAGGACTTTTACTTTGAAAAAATTAGAGTGTTTAAAGCAGGCTTATGCTTGAATACATTAGCATGGAATAATAGAATAGGACTTTGGTTCTATTTTGTTGGTTTCTAGGACCGAAGTAATGATTAATAGGGATAGTTGGGGGCATTAGTATTTAATTGTCAGAGGTGAAATTCTTAGATTTATGAAAGACTAACTTCTGCGAAAGCATTTGCCAAGGATG…	1	Eukaryota	Neocallimastigomycota	Neocallimastigomycetes	Neocallimastigales	Neocallimastigaceae	Neocallimastix	0	0	0	0	0	0	0	0	0	0	0	1472	0	0	0	0	0	0	0	0	0	0	0	0	0	0	0	0	0	0	0	0	0	0	0	0	0	0	0	0
ASV562	562	AATGTCCAGCACCTGCGGTAATTCCAGCTCCAATAGCGTATATTAAAGTTGTTGCAGTTAAAAAGCTCGTAGTTGAATTTTGGACTTGACTGTACGATTCTGCATCCTGTAGTTATTGTACTGGTCTTGTCTTTCCTTCTAGCTAACCTTTATGCACTTCATTGTGTGTACTGGGGATCTAGGACTTTTACTTTGAAAAAATTAGAGTGTTTAAAGCAGGCTTATGCTTGAATACATTAGCATGGAATAATAGAATAGGACTTTGGTTCTATTTTGTTGGTTTCTAGGACCGAAGTAATGATTAATAGGGATAGTTGGGGGCATTAGTATTTAATTGTCAGAGGTGAAATTCTTAGATTTATGAAAGACTAACTTCTGCGAAAGCATTTGCCAAGGATG…	1	Eukaryota	Neocallimastigomycota	Neocallimastigomycetes	Neocallimastigales	Neocallimastigaceae	Neocallimastix	0	0	0	0	0	0	0	0	0	0	0	101	0	0	0	0	0	0	0	0	419	129	0	308	0	0	0	398	0	0	0	0	0	0	0	0	0	0	0	0
ASV563	563	TGCTTCCAGCACCTGCGGTAATTCCAGCTCCAATAGCGTATATTAAAGTTGTTGCAGTTAAAAAGCTCGTAGTTGAATTTTGGACTTGACTGTACGATTCTGCATCCTGTAGTTATTGTACTGGTCTTGTCTTTCCTTCTAGCTAACCTTTATGCACTTCATTGTGTGTACTGGGGATCTAGGACTTTTACTTTGAAAAAATTAGAGTGTTTAAAGCAGGCTTATGCTTGAATACATTAGCATGGAATAATAGAATAGGACTTTGGTTCTATTTTGTTGGTTTCTAGGACCGAAGTAATGATTAATAGGGATAGTTGGGGGCATTAGTATTTAATTGTCAGAGGTGAAATTCTTAGATTTATGAAAGACTAACTTCTGCGAAAGCATTTGCCAAGGATG…	1	Eukaryota	Neocallimastigomycota	Neocallimastigomycetes	Neocallimastigales	Neocallimastigaceae	Neocallimastix	0	0	0	0	0	0	0	0	195	0	0	0	0	0	0	0	0	0	318	0	380	0	0	115	0	0	0	0	0	0	0	136	0	0	0	0	0	0	0	0
ASV564	564	CTCATCCAGCAGCTGCGGTAATTCCAGCTCCAATAGCGTATATTAAAGTTGTTGCAGTTAAAAAGCTCGTAGTTGAATTTTGGACTTGACTGTACGATTCTGCATCCTGTAGTTATTGTACTGGTCTTGTCTTTCCTTCTAGCTAACCTTTATGCACTTCATTGTGTGTACTGGGGATCTAGGACTTTTACTTTGAAAAAATTAGAGTGTTTAAAGCAGGCTTATGCTTGAATACATTAGCATGGAATAATAGAATAGGACTTTGGTTCTATTTTGTTGGTTTCTAGGACCGAAGTAATGATTAATAGGGATAGTTGGGGGCATTAGTATTTAATTGTCAGAGGTGAAATTCTTAGATTTATGAAAGACTAACTTCTGCGAAAGCATTTGCCAAGGATG…	1	Eukaryota	Neocallimastigomycota	Neocallimastigomycetes	Neocallimastigales	Neocallimastigaceae	Neocallimastix	0	0	0	0	0	0	0	0	0	0	0	0	0	0	0	0	0	0	0	0	0	0	0	0	0	0	0	0	0	0	0	0	0	0	0	0	0	0	0	0
ASV565	565	GGTTTCCAGCAGCCGCGGTAATTCCAGCTCCAATAGCGTATATTAAAGTTGTTGCAGTTAAAAAGCTCGTAGTTGAATTTTGGACTTGACTGTACGATTCTGCATCCTGTAGTTATTGTACTGGTCTTGTCTTTCCTTCTAGCTAACCTTTATGCACTTCATTGTGTGTACTGGGGATCTAGGACTTTTACTTTGAAAAAATTAGAGTGTTTAAAGCAGGCTTATGCTTGAATACATTAGCATGGAATAATAGAATAGGACTTTGGTTCTATTTTGTTGGTTTCTAGGACCGAAGTAATGATTAATAGGGATAGTTGGGGGCATTAGTATTTAATTGTCAGAGGTGAAATTCTTAGATTTATGAAAGACTAACTTCTGCGAAAGCATTTGCCAAGGATG…	1	Eukaryota	Neocallimastigomycota	Neocallimastigomycetes	Neocallimastigales	Neocallimastigaceae	NA	0	0	0	0	0	0	0	0	0	0	0	0	0	0	0	0	0	0	592	0	0	499	0	0	0	0	0	0	0	0	0	0	0	282	133	0	0	0	0	0
ASV567	567	TAAAACCAGCAGCTGCGGTAATTCCAGCTCCAATAGCGTATATTAAAGTTGTTGCAGTTAAAAAGCTCGTAGTTGAATTTTGGACTTGACTGTACGATTCTGCATCCTGTAGTTATTGTACTGGTCTTGTCTTTCCTTCTAGCTAACCTTTATGCACTTCATTGTGTGTACTGGGGATCTAGGACTTTTACTTTGAAAAAATTAGAGTGTTTAAAGCAGGCTTATGCTTGAATACATTAGCATGGAATAATAGAATAGGACTTTGGTTCTATTTTGTTGGTTTCTAGGACCGAAGTAATGATTAATAGGGATAGTTGGGGGCATTAGTATTTAATTGTCAGAGGTGAAATTCTTAGATTTATGAAAGACTAACTTCTGCGAAAGCATTTGCCAAGGATG…	1	Eukaryota	Neocallimastigomycota	Neocallimastigomycetes	Neocallimastigales	Neocallimastigaceae	Neocallimastix	0	0	0	0	0	0	0	0	164	0	0	0	0	0	121	0	0	0	0	0	0	0	0	231	0	0	0	305	0	0	0	0	101	426	0	0	0	0	382	354
ASV568	568	GTATGCCAGCAGCCGCGGTAATTCCAGCTCCAATAGCGTATATTAAAGTTGTTGCAGTTAAAAAGCTCGTAGTTGAATTTTGGACTTGACTGTACGATTCTGCATCCTGTAGTTATTGTACTGGTCTTGTCTTTCCTTCTAGCTAACCTTTATGCACTTCATTGTGTGTACTGGGGATCTAGGACTTTTACTTTGAAAAAATTAGAGTGTTTAAAGCAGGCTTATGCTTGAATACATTAGCATGGAATAATAGAATAGGACTTTGGTTCTATTTTGTTGGTTTCTAGGACCGAAGTAATGATTAATAGGGATAGTTGGGGGCATTAGTATTTAATTGTCAGAGGTGAAATTCTTAGATTTATGAAAGACTAACTTCTGCGAAAGCATTTGCCAAGGATG…	1	Eukaryota	Neocallimastigomycota	Neocallimastigomycetes	Neocallimastigales	Neocallimastigaceae	NA	0	0	0	0	0	0	0	0	0	0	0	0	0	0	0	709	0	0	0	0	0	0	0	0	0	0	0	0	0	0	0	0	0	0	0	0	0	0	0	0
ASV569	569	TGAAGCCAGCACCTGCGGTAATTCCAGCTCCAATAGCGTATATTAAAGTTGTTGCAGTTAAAAAGCTCGTAGTTGAATTTTGGACTTGACTGTACGATTCTGCATCCTGTAGTTATTGTACTGGTCTTGTCTTTCCTTCTAGCTAACCTTTATGCACTTCATTGTGTGTACTGGGGATCTAGGACTTTTACTTTGAAAAAATTAGAGTGTTTAAAGCAGGCTTATGCTTGAATACATTAGCATGGAATAATAGAATAGGACTTTGGTTCTATTTTGTTGGTTTCTAGGACCGAAGTAATGATTAATAGGGATAGTTGGGGGCATTAGTATTTAATTGTCAGAGGTGAAATTCTTAGATTTATGAAAGACTAACTTCTGCGAAAGCATTTGCCAAGGATG…	1	Eukaryota	Neocallimastigomycota	Neocallimastigomycetes	Neocallimastigales	Neocallimastigaceae	Neocallimastix	0	0	0	0	0	0	0	0	0	0	778	0	0	0	0	0	0	0	0	0	0	0	0	39	0	0	0	0	0	0	0	0	0	0	0	0	0	0	690	0
ASV570	570	ATGAACCAGCACCTGCGGTAATTCCAGCTCCAATAGCGTATATTAAAGTTGTTGCAGTTAAAAAGCTCGTAGTTGAATTTTGGACTTGACTGTACGATTCTGCATCCTGTAGTTATTGTACTGGTCTTGTCTTTCCTTCTAGCTAACCTTTATGCACTTCATTGTGTGTACTGGGGATCTAGGACTTTTACTTTGAAAAAATTAGAGTGTTTAAAGCAGGCTTATGCTTGAATACATTAGCATGGAATAATAGAATAGGACTTTGGTTCTATTTTGTTGGTTTCTAGGACCGAAGTAATGATTAATAGGGATAGTTGGGGGCATTAGTATTTAATTGTCAGAGGTGAAATTCTTAGATTTATGAAAGACTAACTTCTGCGAAAGCATTTGCCAAGGATG…	1	Eukaryota	Neocallimastigomycota	Neocallimastigomycetes	Neocallimastigales	Neocallimastigaceae	NA	0	0	0	0	0	0	0	0	275	0	534	122	0	0	0	0	0	0	0	0	0	0	0	0	0	188	0	0	0	0	0	452	335	0	0	0	0	0	0	0
ASV571	571	ATTTTCCAGCACCCGCGGTAATTCCAGCTCCAATAGCGTATATTAAAGTTGTTGCAGTTAAAAAGCTCGTAGTTGAATTTTGGACTTGACTGTACGATTCTGCATCCTGTAGTTATTGTACTGGTCTTGTCTTTCCTTCTAGCTAACCTTTATGCACTTCATTGTGTGTACTGGGGATCTAGGACTTTTACTTTGAAAAAATTAGAGTGTTTAAAGCAGGCTTATGCTTGAATACATTAGCATGGAATAATAGAATAGGACTTTGGTTCTATTTTGTTGGTTTCTAGGACCGAAGTAATGATTAATAGGGATAGTTGGGGGCATTAGTATTTAATTGTCAGAGGTGAAATTCTTAGATTTATGAAAGACTAACTTCTGCGAAAGCATTTGCCAAGGATG…	1	Eukaryota	Neocallimastigomycota	Neocallimastigomycetes	Neocallimastigales	Neocallimastigaceae	Neocallimastix	0	0	0	0	0	0	0	0	0	0	0	0	0	0	0	83	0	0	0	0	0	0	0	0	0	139	0	0	0	0	0	0	0	0	0	0	0	0	259	0
ASV572	572	GTAATCCAGCACCCGCGGTAATTCCAGCTCCAATAGCGTATATTAAAGTTGTTGCAGTTAAAAAGCTCGTAGTTGAATTTTGGACTTGACTGTACGATTCTGCATCCTGTAGTTATTGTACTGGTCTTGTCTTTCCTTCTAGCTAACCTTTATGCACTTCATTGTGTGTACTGGGGATCTAGGACTTTTACTTTGAAAAAATTAGAGTGTTTAAAGCAGGCTTATGCTTGAATACATTAGCATGGAATAATAGAATAGGACTTTGGTTCTATTTTGTTGGTTTCTAGGACCGAAGTAATGATTAATAGGGATAGTTGGGGGCATTAGTATTTAATTGTCAGAGGTGAAATTCTTAGATTTATGAAAGACTAACTTCTGCGAAAGCATTTGCCAAGGATG…	1	Eukaryota	Neocallimastigomycota	Neocallimastigomycetes	Neocallimastigales	Neocallimastigaceae	Neocallimastix	0	0	0	0	0	0	0	0	0	0	0	0	0	0	0	0	0	0	0	0	2775	0	0	0	0	0	0	0	0	0	0	0	0	0	0	0	0	0	0	0
ASV573	573	GGAGTCCAGCACCTGCGGTAATTCCAGCTCCAATAGCGTATATTAAAGTTGTTGCAGTTAAAAAGCTCGTAGTTGAATTTTGGACTTGACTGTACGATTCTGCATCCTGTAGTTATTGTACTGGTCTTGTCTTTCCTTCTAGCTAACCTTTATGCACTTCATTGTGTGTACTGGGGATCTAGGACTTTTACTTTGAAAAAATTAGAGTGTTTAAAGCAGGCTTATGCTTGAATACATTAGCATGGAATAATAGAATAGGACTTTGGTTCTATTTTGTTGGTTTCTAGGACCGAAGTAATGATTAATAGGGATAGTTGGGGGCATTAGTATTTAATTGTCAGAGGTGAAATTCTTAGATTTATGAAAGACTAACTTCTGCGAAAGCATTTGCCAAGGATG…	1	Eukaryota	Neocallimastigomycota	Neocallimastigomycetes	Neocallimastigales	Neocallimastigaceae	Neocallimastix	0	0	0	0	0	0	0	0	0	0	956	0	0	0	0	0	0	0	0	0	0	253	0	0	0	0	0	0	0	0	0	0	0	0	0	0	0	0	234	0
ASV574	574	TGGTACCAGCACCCGCGGTAATTCCAGCTCCAATAGCGTATATTAAAGTTGTTGCAGTTAAAAAGCTCGTAGTTGAATTTTGGACTTGACTGTACGATTCTGCATCCTGTAGTTATTGTACTGGTCTTGTCTTTCCTTCTAGCTAACCTTTATGCACTTCATTGTGTGTACTGGGGATCTAGGACTTTTACTTTGAAAAAATTAGAGTGTTTAAAGCAGGCTTATGCTTGAATACATTAGCATGGAATAATAGAATAGGACTTTGGTTCTATTTTGTTGGTTTCTAGGACCGAAGTAATGATTAATAGGGATAGTTGGGGGCATTAGTATTTAATTGTCAGAGGTGAAATTCTTAGATTTATGAAAGACTAACTTCTGCGAAAGCATTTGCCAAGGATG…	1	Eukaryota	Neocallimastigomycota	Neocallimastigomycetes	Neocallimastigales	Neocallimastigaceae	NA	0	0	0	0	0	0	0	0	537	0	0	0	0	0	0	0	0	0	0	193	0	213	0	0	0	0	602	0	0	0	0	0	0	0	0	0	0	0	0	0
ASV575	575	TTGCACCAGCAGCCGCGGTAATTCCAGCTCCAATAGCGTATATTAAAGTTGTTGCAGTTAAAAAGCTCGTAGTTGAATTTTGGACTTGACTGTACGATTCTGCATCCTGTAGTTATTGTACTGGTCTTGTCTTTCCTTCTAGCTAACCTTTATGCACTTCATTGTGTGTACTGGGGATCTAGGACTTTTACTTTGAAAAAATTAGAGTGTTTAAAGCAGGCTTATGCTTGAATACATTAGCATGGAATAATAGAATAGGACTTTGGTTCTATTTTGTTGGTTTCTAGGACCGAAGTAATGATTAATAGGGATAGTTGGGGGCATTAGTATTTAATTGTCAGAGGTGAAATTCTTAGATTTATGAAAGACTAACTTCTGCGAAAGCATTTGCCAAGGATG…	1	Eukaryota	Neocallimastigomycota	Neocallimastigomycetes	Neocallimastigales	Neocallimastigaceae	NA	0	0	0	0	0	0	0	0	1308	0	0	0	0	0	0	0	0	0	0	0	0	0	0	1519	0	0	0	0	0	0	0	0	0	0	0	0	0	0	0	0
ASV576	576	TGGAGCCAGCACCTGCGGTAATTCCAGCTCCAATAGCGTATATTAAAGTTGTTGCAGTTAAAAAGCTCGTAGTTGAATTTTGGACTTGACTGTACGATTCTGCATCCTGTAGTTATTGTACTGGTCTTGTCTTTCCTTCTAGCTAACCTTTATGCACTTCATTGTGTGTACTGGGGATCTAGGACTTTTACTTTGAAAAAATTAGAGTGTTTAAAGCAGGCTTATGCTTGAATACATTAGCATGGAATAATAGAATAGGACTTTGGTTCTATTTTGTTGGTTTCTAGGACCGAAGTAATGATTAATAGGGATAGTTGGGGGCATTAGTATTTAATTGTCAGAGGTGAAATTCTTAGATTTATGAAAGACTAACTTCTGCGAAAGCATTTGCCAAGGATG…	1	Eukaryota	Neocallimastigomycota	Neocallimastigomycetes	Neocallimastigales	Neocallimastigaceae	Neocallimastix	0	0	0	0	0	0	0	0	0	0	0	0	0	0	0	0	0	0	0	0	0	173	0	51	0	0	0	0	0	0	0	0	0	0	0	0	0	0	0	0
ASV577	577	GAGGACCAGCACCTGCGGTAATTCCAGCTCCAATAGCGTATATTAAAGTTGTTGCAGTTAAAAAGCTCGTAGTTGAATTTTGGACTTGACTGTACGATTCTGCATCCTGTAGTTATTGTACTGGTCTTGTCTTTCCTTCTAGCTAACCTTTATGCACTTCATTGTGTGTACTGGGGATCTAGGACTTTTACTTTGAAAAAATTAGAGTGTTTAAAGCAGGCTTATGCTTGAATACATTAGCATGGAATAATAGAATAGGACTTTGGTTCTATTTTGTTGGTTTCTAGGACCGAAGTAATGATTAATAGGGATAGTTGGGGGCATTAGTATTTAATTGTCAGAGGTGAAATTCTTAGATTTATGAAAGACTAACTTCTGCGAAAGCATTTGCCAAGGATG…	1	Eukaryota	Neocallimastigomycota	Neocallimastigomycetes	Neocallimastigales	Neocallimastigaceae	NA	0	0	0	0	0	0	0	0	275	0	386	0	0	0	0	0	0	0	0	0	0	0	0	0	0	0	0	0	0	0	0	0	0	0	0	0	0	0	0	0
ASV578	578	GTGTGCCAGCACCCGCGGTAATTCCAGCTCCAATAGCGTATATTAAAGTTGTTGCAGTTAAAAAGCTCGTAGTTGAATTTTGGACTTGACTGTACGATTCTGCATCCTGTAGTTATTGTACTGGTCTTGTCTTTCCTTCTAGCTAACCTTTATGCACTTCATTGTGTGTACTGGGGATCTAGGACTTTTACTTTGAAAAAATTAGAGTGTTTAAAGCAGGCTTATGCTTGAATACATTAGCATGGAATAATAGAATAGGACTTTGGTTCTATTTTGTTGGTTTCTAGGACCGAAGTAATGATTAATAGGGATAGTTGGGGGCATTAGTATTTAATTGTCAGAGGTGAAATTCTTAGATTTATGAAAGACTAACTTCTGCGAAAGCATTTGCCAAGGATG…	1	Eukaryota	Neocallimastigomycota	Neocallimastigomycetes	Neocallimastigales	Neocallimastigaceae	NA	0	0	0	0	1497	0	0	0	253	0	0	0	0	0	0	0	0	0	89	0	0	0	0	0	0	0	0	0	0	0	0	0	173	0	0	0	0	0	0	0
ASV579	579	ATGTTCCAGCACCTGCGGTAATTCCAGCTCCAATAGCGTATATTAAAGTTGTTGCAGTTAAAAAGCTCGTAGTTGAATTTTGGACTTGACTGTACGATTCTGCATCCTGTAGTTATTGTACTGGTCTTGTCTTTCCTTCTAGCTAACCTTTATGCACTTCATTGTGTGTACTGGGGATCTAGGACTTTTACTTTGAAAAAATTAGAGTGTTTAAAGCAGGCTTATGCTTGAATACATTAGCATGGAATAATAGAATAGGACTTTGGTTCTATTTTGTTGGTTTCTAGGACCGAAGTAATGATTAATAGGGATAGTTGGGGGCATTAGTATTTAATTGTCAGAGGTGAAATTCTTAGATTTATGAAAGACTAACTTCTGCGAAAGCATTTGCCAAGGATG…	1	Eukaryota	Neocallimastigomycota	Neocallimastigomycetes	Neocallimastigales	Neocallimastigaceae	NA	0	0	0	0	0	0	0	0	0	0	0	0	0	0	0	0	234	0	0	0	0	0	0	0	0	0	0	0	98	0	0	0	0	0	0	0	0	0	0	0
ASV580	580	TATGTCCAGCAGCTGCGGTAATTCCAGCTCCAATAGCGTATATTAAAGTTGTTGCAGTTAAAAAGCTCGTAGTTGAATTTTGGACTTGACTGTACGATTCTGCATCCTGTAGTTATTGTACTGGTCTTGTCTTTCCTTCTAGCTAACCTTTATGCACTTCATTGTGTGTACTGGGGATCTAGGACTTTTACTTTGAAAAAATTAGAGTGTTTAAAGCAGGCTTATGCTTGAATACATTAGCATGGAATAATAGAATAGGACTTTGGTTCTATTTTGTTGGTTTCTAGGACCGAAGTAATGATTAATAGGGATAGTTGGGGGCATTAGTATTTAATTGTCAGAGGTGAAATTCTTAGATTTATGAAAGACTAACTTCTGCGAAAGCATTTGCCAAGGATG…	1	Eukaryota	Neocallimastigomycota	Neocallimastigomycetes	Neocallimastigales	Neocallimastigaceae	Neocallimastix	0	0	0	0	0	0	0	0	0	0	0	0	0	0	0	0	229	0	0	0	0	0	0	0	0	0	0	0	0	0	0	0	0	0	0	0	0	818	390	0
ASV582	582	ATTGGCCAGCACCCGCGGTAATTCCAGCTCCAATAGCGTATATTAAAGTTGTTGCAGTTAAAAAGCTCGTAGTTGAATTTTGGACTTGACTGTACGATTCTGCATCCTGTAGTTATTGTACTGGTCTTGTCTTTCCTTCTAGCTAACCTTTATGCACTTCATTGTGTGTACTGGGGATCTAGGACTTTTACTTTGAAAAAATTAGAGTGTTTAAAGCAGGCTTATGCTTGAATACATTAGCATGGAATAATAGAATAGGACTTTGGTTCTATTTTGTTGGTTTCTAGGACCGAAGTAATGATTAATAGGGATAGTTGGGGGCATTAGTATTTAATTGTCAGAGGTGAAATTCTTAGATTTATGAAAGACTAACTTCTGCGAAAGCATTTGCCAAGGATG…	1	Eukaryota	Neocallimastigomycota	Neocallimastigomycetes	Neocallimastigales	Neocallimastigaceae	Neocallimastix	0	0	0	0	0	0	0	0	0	0	0	0	0	0	0	0	404	0	0	0	0	0	0	61	0	0	0	0	0	0	0	0	0	0	0	0	0	0	0	0
ASV584	584	TACACCCAGCAGCTGCGGTAATTCCAGCTCCAATAGCGTATATTAAAGTTGTTGCAGTTAAAAAGCTCGTAGTTGAATTTTGGACTTGACTGTACGATTCTGCATCCTGTAGTTATTGTACTGGTCTTGTCTTTCCTTCTAGCTAACCTTTATGCACTTCATTGTGTGTACTGGGGATCTAGGACTTTTACTTTGAAAAAATTAGAGTGTTTAAAGCAGGCTTATGCTTGAATACATTAGCATGGAATAATAGAATAGGACTTTGGTTCTATTTTGTTGGTTTCTAGGACCGAAGTAATGATTAATAGGGATAGTTGGGGGCATTAGTATTTAATTGTCAGAGGTGAAATTCTTAGATTTATGAAAGACTAACTTCTGCGAAAGCATTTGCCAAGGATG…	1	Eukaryota	Neocallimastigomycota	Neocallimastigomycetes	Neocallimastigales	Neocallimastigaceae	Neocallimastix	0	0	0	0	0	0	0	0	0	0	1087	0	0	0	0	0	0	0	0	0	0	0	0	0	0	0	0	0	0	0	0	0	0	0	0	0	0	0	0	0
ASV585	585	GGGGTCCAGCAGCCGCGGTAATTCCAGCTCCAATAGCGTATATTAAAGTTGTTGCAGTTAAAAAGCTCGTAGTTGAATTTTGGACTTGACTGTACGATTCTGCATCTTGTAGTTATTGTACTGGTCTTGTCTTTCCTTCTAGCTAACCTTTATGCACTTCATTGTGTGTACTGGGGATCTAGGACTTTTACTTTGAAAAAATTAGAGTGTTTAAAGCAGGCTTATGCTTGAATACATTAGCATGGAATAATAGAATAGGACTTTGGTTCTATTTTGTTGGTTTCTAGGACCGAAGTAATGATTAATAGGGATAGTTGGGGGCATTAGTATTTAATTGTCAGAGGTGAAATTCTTAGATTTATGAAAGACTAACTTCTGCGAAAGCATTTGCCAAGGATG…	1	Eukaryota	Neocallimastigomycota	Neocallimastigomycetes	Neocallimastigales	Neocallimastigaceae	NA	0	0	0	0	0	0	0	0	0	0	0	0	0	0	0	0	503	0	629	440	362	0	0	0	0	526	0	0	0	0	0	0	0	0	0	0	0	0	0	0
ASV586	586	ATGTTCCAGCAGCTGCGGTAATTCCAGCTCCAATAGCGTATATTAAAGTTGTTGCAGTTAAAAAGCTCGTAGTTGAATTTTGGACTTGACTGTACGATTCTGCATCCTGTAGTTATTGTACTGGTCTTGTCTTTCCTTCTAGCTAACCTTTATGCACTTCATTGTGTGTACTGGGGATCTAGGACTTTTACTTTGAAAAAATTAGAGTGTTTAAAGCAGGCTTATGCTTGAATACATTAGCATGGAATAATAGAATAGGACTTTGGTTCTATTTTGTTGGTTTCTAGGACCGAAGTAATGATTAATAGGGATAGTTGGGGGCATTAGTATTTAATTGTCAGAGGTGAAATTCTTAGATTTATGAAAGACTAACTTCTGCGAAAGCATTTGCCAAGGATG…	1	Eukaryota	Neocallimastigomycota	Neocallimastigomycetes	Neocallimastigales	Neocallimastigaceae	NA	0	0	0	0	0	0	0	0	0	0	0	0	0	0	0	0	110	0	452	0	0	0	0	0	0	0	0	0	0	0	0	0	0	0	0	0	708	572	0	104
ASV589	589	TGTAACCAGCACCTGCGGTAATTCCAGCTCCAATAGCGTATATTAAAGTTGTTGCAGTTAAAAAGCTCGTAGTTGAATTTTGGACTTGACTGTACGATTCTGCATCCTGTAGTTATTGTACTGGTCTTGTCTTTCCTTCTAGCTAACCTTTATGCACTTCATTGTGTGTACTGGGGATCTAGGACTTTTACTTTGAAAAAATTAGAGTGTTTAAAGCAGGCTTATGCTTGAATACATTAGCATGGAATAATAGAATAGGACTTTGGTTCTATTTTGTTGGTTTCTAGGACCGAAGTAATGATTAATAGGGATAGTTGGGGGCATTAGTATTTAATTGTCAGAGGTGAAATTCTTAGATTTATGAAAGACTAACTTCTGCGAAAGCATTTGCCAAGGATG…	1	Eukaryota	Neocallimastigomycota	Neocallimastigomycetes	Neocallimastigales	Neocallimastigaceae	Neocallimastix	0	0	0	0	0	0	0	0	152	0	0	133	0	0	0	0	0	0	0	0	0	0	0	0	0	276	0	0	0	0	0	0	0	0	0	0	0	0	0	0
ASV590	590	GTGGACCAGCAGCTGCGGTAATTCCAGCTCCAATAGCGTATATTAAAGTTGTTGCAGTTAAAAAGCTCGTAGTTGAATTTTGGACTTGACTGTACGATTCTGCATCCTGTAGTTATTGTACTGGTCTTGTCTTTCCTTCTAGCTAACCTTTATGCACTTCATTGTGTGTACTGGGGATCTAGGACTTTTACTTTGAAAAAATTAGAGTGTTTAAAGCAGGCTTATGCTTGAATACATTAGCATGGAATAATAGAATAGGACTTTGGTTCTATTTTGTTGGTTTCTAGGACCGAAGTAATGATTAATAGGGATAGTTGGGGGCATTAGTATTTAATTGTCAGAGGTGAAATTCTTAGATTTATGAAAGACTAACTTCTGCGAAAGCATTTGCCAAGGATG…	1	Eukaryota	Neocallimastigomycota	Neocallimastigomycetes	Neocallimastigales	Neocallimastigaceae	Neocallimastix	0	0	0	0	0	0	0	0	0	0	0	0	0	0	0	0	0	0	0	0	0	0	0	0	0	0	0	0	0	0	0	0	597	0	0	0	0	0	0	0
ASV591	591	CTGATCCAGCACCCGCGGTAATTCCAGCTCCAATAGCGTATATTAAAGTTGTTGCAGTTAAAAAGCTCGTAGTTGAATTTTGGACTTGACTGTACGATTCTGCATCCTGTAGTTATTGTACTGGTCTTGTCTTTCCTTCTAGCTAACCTTTATGCACTTCATTGTGTGTACTGGGGATCTAGGACTTTTACTTTGAAAAAATTAGAGTGTTTAAAGCAGGCTTATGCTTGAATACATTAGCATGGAATAATAGAATAGGACTTTGGTTCTATTTTGTTGGTTTCTAGGACCGAAGTAATGATTAATAGGGATAGTTGGGGGCATTAGTATTTAATTGTCAGAGGTGAAATTCTTAGATTTATGAAAGACTAACTTCTGCGAAAGCATTTGCCAAGGATG…	1	Eukaryota	Neocallimastigomycota	Neocallimastigomycetes	Neocallimastigales	Neocallimastigaceae	NA	0	0	0	0	0	0	0	0	0	0	0	0	0	0	0	0	0	0	0	0	0	0	0	2212	0	0	0	0	0	0	0	0	0	0	0	0	0	0	0	0
ASV592	592	ATGTTCCAGCACCCGCGGTAATTCCAGCTCCAATAGCGTATATTAAAGTTGTTGCAGTTAAAAAGCTCGTAGTTGAATTTTGGACTTGACTGTACGATTCTGCATCCTGTAGTTATTGTACTGGTCTTGTCTTTCCTTCTAGCTAACCTTTATGCACTTCATTGTGTGTACTGGGGATCTAGGACTTTTACTTTGAAAAAATTAGAGTGTTTAAAGCAGGCTTATGCTTGAATACATTAGCATGGAATAATAGAATAGGACTTTGGTTCTATTTTGTTGGTTTCTAGGACCGAAGTAATGATTAATAGGGATAGTTGGGGGCATTAGTATTTAATTGTCAGAGGTGAAATTCTTAGATTTATGAAAGACTAACTTCTGCGAAAGCATTTGCCAAGGATG…	1	Eukaryota	Neocallimastigomycota	Neocallimastigomycetes	Neocallimastigales	Neocallimastigaceae	Neocallimastix	0	0	0	0	0	0	0	0	0	0	0	0	0	0	0	0	0	0	287	0	0	0	0	0	0	0	349	0	0	0	0	0	0	0	0	0	0	0	0	236
ASV593	593	GTGGACCAGCAGCTGCGGTAATTCCAGCTCCAATAGCGTATATTAAAGTTGTTGCAGTTAAAAAGCTCGTAGTTGAATTTTGGACTTGACTGTACGATTCTGCATCCTGTAGTTATTGTACTGGTCTTGTCTTTCCTTCTAGCTAACCTTTATGCACTTCATTGTGTGTACTGGGGATCTAGGACTTTTACTTTGAAAAAATTAGAGTGTTTAAAGCAGGCTTATGCTTGAATACATTAGCATGGAATAATAGAATAGGACTTTGGTTCTATTTTGTTGGTTTCTAGGACCGAAGTAATGATTAATAGGGATAGTTGGGGGCATTAGTATTTAATTGTCAGAGGTGAAATTCTTAGATTTATGAAAGACTAACTTCTGCGAAAGCATTTGCCAAGGATG…	1	Eukaryota	Neocallimastigomycota	Neocallimastigomycetes	Neocallimastigales	Neocallimastigaceae	Neocallimastix	0	0	0	0	0	0	0	0	0	0	0	268	0	0	0	0	139	0	0	0	0	165	0	0	0	0	591	296	0	0	889	0	0	0	0	0	0	0	0	481
ASV594	594	GTGAACCAGCAGCCGCGGTAATTCCAGCTCCAATAGCGTATATTAAAGTTGTTGCAGTTAAAAAGCTCGTAGTTGAATTTTGGACTTGACTGTACGATTCTGCATCCTGTAGTTATTGTACTGGTCTTGTCTTTCCTTCTAGCTAACCTTTATGCACTTCATTGTGTGTACTGGGGATCTAGGACTTTTACTTTGAAAAAATTAGAGTGTTTAAAGCAGGCTTATGCTTGAATACATTAGCATGGAATAATAGAATAGGACTTTGGTTCTATTTTGTTGGTTTCTAGGACCGAAGTAATGATTAATAGGGATAGTTGGGGGCATTAGTATTTAATTGTCAGAGGTGAAATTCTTAGATTTATGAAAGACTAACTTCTGCGAAAGCATTTGCCAAGGATG…	1	Eukaryota	Neocallimastigomycota	Neocallimastigomycetes	Neocallimastigales	Neocallimastigaceae	NA	0	0	0	0	0	0	0	0	0	0	0	0	0	0	0	0	222	0	0	0	368	0	0	0	0	0	861	0	0	0	0	693	0	0	0	0	0	0	0	0
ASV595	595	GGTAACCAGCAGCCGCGGTAATTCCAGCTCCAATAGCGTATATTAAAGTTGTTGCAGTTAAAAAGCTCGTAGTTGAATTTTGGACTTGACTGTACGATTCTGCATCCTGTAGTTATTGTACTGGTCTTGTCTTTCCTTCTAGCTAACCTTTATGCACTTCATTGTGTGTACTGGGGATCTAGGACTTTTACTTTGAAAAAATTAGAGTGTTTAAAGCAGGCTTATGCTTGAATACATTAGCATGGAATAATAGAATAGGACTTTGGTTCTATTTTGTTGGTTTCTAGGACCGAAGTAATGATTAATAGGGATAGTTGGGGGCATTAGTATTTAATTGTCAGAGGTGAAATTCTTAGATTTATGAAAGACTAACTTCTGCGAAAGCATTTGCCAAGGATG…	1	Eukaryota	Neocallimastigomycota	Neocallimastigomycetes	Neocallimastigales	Neocallimastigaceae	NA	0	0	0	0	0	0	0	0	0	0	0	0	0	0	0	0	259	0	0	0	285	0	0	0	0	0	0	0	0	0	0	0	0	0	0	0	702	361	688	0
ASV596	596	GGGTTCCAGCACCCGCGGTAATTCCAGCTCCAATAGCGTATATTAAAGTTGTTGCAGTTAAAAAGCTCGTAGTTGAATTTTGGACTTGACTGTACGATTCTGCATCCTGTAGTTATTGTACTGGTCTTGTCTTTCCTTCTAGCTAACCTTTATGCACTTCATTGTGTGTACTGGGGATCTAGGACTTTTACTTTGAAAAAATTAGAGTGTTTAAAGCAGGCTTATGCTTGAATACATTAGCATGGAATAATAGAATAGGACTTTGGTTCTATTTTGTTGGTTTCTAGGACCGAAGTAATGATTAATAGGGATAGTTGGGGGCATTAGTATTTAATTGTCAGAGGTGAAATTCTTAGATTTATGAAAGACTAACTTCTGCGAAAGCATTTGCCAAGGATG…	1	Eukaryota	Neocallimastigomycota	Neocallimastigomycetes	Neocallimastigales	Neocallimastigaceae	Neocallimastix	0	0	0	0	0	0	0	412	0	0	0	111	0	0	0	0	458	0	124	0	0	0	0	0	0	0	0	0	0	0	0	303	0	0	0	0	0	0	0	0
ASV597	597	GTGGACCAGCAGCCGCGGTAATTCCAGCTCCAATAGCGTATATTAAAGTTGTTGCAGTTAAAAAGCTCGTAGTTGAATTTTGGACTTGACTGTACGATTCTGCATCCTGTAGTTATTGTACTGGTCTTGTCTTTCCTTCTAGCTAACCTTTATGCACTTCATTGTGTGTACTGGGGATCTAGGACTTTTACTTTGAAAAAATTAGAGTGTTTAAAGCAGGCTTATGCTTGAATACATTAGCATGGAATAATAGAATAGGACTTTGGTTCTATTTTGTTGGTTTCTAGGACCGAAGTAATGATTAATAGGGATAGTTGGGGGCATTAGTATTTAATTGTCAGAGGTGAAATTCTTAGATTTATGAAAGACTAACTTCTGCGAAAGCATTTGCCAAGGATG…	1	Eukaryota	Neocallimastigomycota	Neocallimastigomycetes	Neocallimastigales	Neocallimastigaceae	NA	0	0	0	0	0	0	0	0	298	0	0	0	0	0	0	0	0	0	0	248	0	388	0	0	0	0	0	0	0	0	0	0	0	0	0	0	0	0	0	0
ASV599	599	GTATACCAGCACCCGCGGTAATTCCAGCTCCAATAGCGTATATTAAAGTTGTTGCAGTTAAAAAGCTCGTAGTTGAATTTTGGACTTGACTGTACGATTCTGCATCCTGTAGTTATTGTACTGGTCTTGTCTTTCCTTCTAGCTAACCTTTATGCACTTCATTGTGTGTACTGGGGATCTAGGACTTTTACTTTGAAAAAATTAGAGTGTTTAAAGCAGGCTTATGCTTGAATACATTAGCATGGAATAATAGAATAGGACTTTGGTTCTATTTTGTTGGTTTCTAGGACCGAAGTAATGATTAATAGGGATAGTTGGGGGCATTAGTATTTAATTGTCAGAGGTGAAATTCTTAGATTTATGAAAGACTAACTTCTGCGAAAGCATTTGCCAAGGATG…	1	Eukaryota	Neocallimastigomycota	Neocallimastigomycetes	Neocallimastigales	Neocallimastigaceae	Neocallimastix	0	0	0	0	0	0	0	0	0	0	0	0	0	0	0	0	0	0	0	0	0	0	0	0	0	0	0	0	0	0	0	0	464	0	0	388	846	0	0	0
ASV600	600	ACGATCCAGCACCTGCGGTAATTCCAGCTCCAATAGCGTATATTAAAGTTGTTGCAGTTAAAAAGCTCGTAGTTGAATTTTGGACTTGACTGTACGATTCTGCATCCTGTAGTTATTGTACTGGTCTTGTCTTTCCTTCTAGCTAACCTTTATGCACTTCATTGTGTGTACTGGGGATCTAGGACTTTTACTTTGAAAAAATTAGAGTGTTTAAAGCAGGCTTATGCTTGAATACATTAGCATGGAATAATAGAATAGGACTTTGGTTCTATTTTGTTGGTTTCTAGGACCGAAGTAATGATTAATAGGGATAGTTGGGGGCATTAGTATTTAATTGTCAGAGGTGAAATTCTTAGATTTATGAAAGACTAACTTCTGCGAAAGCATTTGCCAAGGATG…	1	Eukaryota	Neocallimastigomycota	Neocallimastigomycetes	Neocallimastigales	Neocallimastigaceae	Neocallimastix	0	0	0	0	0	0	0	0	0	0	0	0	0	0	0	0	0	0	0	0	0	0	0	0	0	0	0	0	0	0	0	0	0	0	0	0	0	0	0	0
ASV602	602	GGGGGCCAGCACCTGCGGTAATTCCAGCTCCAATAGCGTATATTAAAGTTGTTGCAGTTAAAAAGCTCGTAGTTGAATTTTGGACTTGACTGTACGATTCTGCATCTTGTAGTTATTGTACTGGTCTTGTCTTTCCTTCTAGCTAACCTTTATGCACTTCATTGTGTGTACTGGGGATCTAGGACTTTTACTTTGAAAAAATTAGAGTGTTTAAAGCAGGCTTATGCTTGAATACATTAGCATGGAATAATAGAATAGGACTTTGGTTCTATTTTGTTGGTTTCTAGGACCGAAGTAATGATTAATAGGGATAGTTGGGGGCATTAGTATTTAATTGTCAGAGGTGAAATTCTTAGATTTATGAAAGACTAACTTCTGCGAAAGCATTTGCCAAGGATG…	1	Eukaryota	Neocallimastigomycota	Neocallimastigomycetes	Neocallimastigales	Neocallimastigaceae	NA	0	0	0	0	0	0	0	0	0	0	0	0	0	0	0	0	518	0	562	610	0	0	0	0	0	631	0	0	0	0	0	0	0	0	0	0	0	0	0	0
ASV604	604	ATGTTCCAGCAGCCGCGGTAATTCCAGCTCCAATAGCGTATATTAAAGTTGTTGCAGTTAAAAAGCTCGTAGTTGAATTTTGGACTTGACTGTACGATTCTGCATCCTGTAGTTATTGTACTGGTCTTGTCTTTCCTTCTAGCTAACCTTTATGCACTTCATTGTGTGTACTGGGGATCTAGGACTTTTACTTTGAAAAAATTAGAGTGTTTAAAGCAGGCTTATGCTTGAATACATTAGCATGGAATAATAGAATAGGACTTTGGTTCTATTTTGTTGGTTTCTAGGACCGAAGTAATGATTAATAGGGATAGTTGGGGGCATTAGTATTTAATTGTCAGAGGTGAAATTCTTAGATTTATGAAAGACTAACTTCTGCGAAAGCATTTGCCAAGGATG…	1	Eukaryota	Neocallimastigomycota	Neocallimastigomycetes	Neocallimastigales	Neocallimastigaceae	NA	0	0	0	0	0	0	0	0	450	0	0	0	0	0	0	0	0	0	0	0	0	0	0	0	0	0	0	0	0	0	0	0	0	0	0	0	0	0	0	239
ASV605	605	ATGTGCCAGCACCCGCGGTAATTCCAGCTCCAATAGCGTATATTAAAGTTGTTGCAGTTAAAAAGCTCGTAGTTGAATTTTGGACTTGACTGTACGATTCTGCATCCTGTAGTTATTGTACTGGTCTTGTCTTTCCTTCTAGCTAACCTTTATGCACTTCATTGTGTGTACTGGGGATCTAGGACTTTTACTTTGAAAAAATTAGAGTGTTTAAAGCAGGCTTATGCTTGAATACATTAGCATGGAATAATAGAATAGGACTTTGGTTCTATTTTGTTGGTTTCTAGGACCGAAGTAATGATTAATAGGGATAGTTGGGGGCATTAGTATTTAATTGTCAGAGGTGAAATTCTTAGATTTATGAAAGACTAACTTCTGCGAAAGCATTTGCCAAGGATG…	1	Eukaryota	Neocallimastigomycota	Neocallimastigomycetes	Neocallimastigales	Neocallimastigaceae	NA	0	0	0	0	0	0	0	0	0	0	0	0	0	0	0	0	0	0	132	439	0	0	0	241	0	0	0	0	0	0	797	0	0	0	0	0	0	0	568	0
ASV608	608	ATAGGCCAGCACCCGCGGTAATTCCAGCTCCAATAGCGTATATTAAAGTTGTTGCAGTTAAAAAGCTCGTAGTTGAATTTTGGACTTGACTGTACGATTCTGCATCCTGTAGTTATTGTACTGGTCTTGTCTTTCCTTCTAGCTAACCTTTATGCACTTCATTGTGTGTACTGGGGATCTAGGACTTTTACTTTGAAAAAATTAGAGTGTTTAAAGCAGGCTTATGCTTGAATACATTAGCATGGAATAATAGAATAGGACTTTGGTTCTATTTTGTTGGTTTCTAGGACCGAAGTAATGATTAATAGGGATAGTTGGGGGCATTAGTATTTAATTGTCAGAGGTGAAATTCTTAGATTTATGAAAGACTAACTTCTGCGAAAGCATTTGCCAAGGATG…	1	Eukaryota	Neocallimastigomycota	Neocallimastigomycetes	Neocallimastigales	Neocallimastigaceae	Neocallimastix	0	0	0	0	0	0	0	0	0	0	0	0	0	0	443	0	0	0	0	616	0	0	0	174	0	0	0	0	488	0	0	0	0	0	0	0	0	0	0	0
ASV609	609	CTGATCCAGCAGCCGCGGTAATTCCAGCTCCAATAGCGTATATTAAAGTTGTTGCAGTTAAAAAGCTCGTAGTTGAATTTTGGACTTGACTGTACGATTCTGCATCCTGTAGTTATTGTACTGGTCTTGTCTTTCCTTCTAGCTAACCTTTATGCACTTCATTGTGTGTACTGGGGATCTAGGACTTTTACTTTGAAAAAATTAGAGTGTTTAAAGCAGGCTTATGCTTGAATACATTAGCATGGAATAATAGAATAGGACTTTGGTTCTATTTTGTTGGTTTCTAGGACCGAAGTAATGATTAATAGGGATAGTTGGGGGCATTAGTATTTAATTGTCAGAGGTGAAATTCTTAGATTTATGAAAGACTAACTTCTGCGAAAGCATTTGCCAAGGATG…	1	Eukaryota	Neocallimastigomycota	Neocallimastigomycetes	Neocallimastigales	Neocallimastigaceae	NA	0	0	0	0	0	0	0	0	0	0	0	0	0	0	0	0	0	0	0	0	0	0	0	0	0	0	0	0	0	0	0	0	0	0	0	0	0	0	0	0
ASV610	610	TCAGGCCAGCAGCCGCGGTAATTCCAGCTCCAATAGCGTATATTAAAGTTGTTGCAGTTAAAAAGCTCGTAGTTGAATTTTGGACTTGACTGTACGATTCTGCATCCTGTAGTTATTGTACTGGTCTTGTCTTTCCTTCTAGCTAACCTTTATGCACTTCATTGTGTGTACTGGGGATCTAGGACTTTTACTTTGAAAAAATTAGAGTGTTTAAAGCAGGCTTATGCTTGAATACATTAGCATGGAATAATAGAATAGGACTTTGGTTCTATTTTGTTGGTTTCTAGGACCGAAGTAATGATTAATAGGGATAGTTGGGGGCATTAGTATTTAATTGTCAGAGGTGAAATTCTTAGATTTATGAAAGACTAACTTCTGCGAAAGCATTTGCCAAGGATG…	1	Eukaryota	Neocallimastigomycota	Neocallimastigomycetes	Neocallimastigales	Neocallimastigaceae	NA	0	0	0	0	0	0	0	0	0	0	0	0	0	0	0	0	217	0	0	0	0	0	0	82	0	0	230	0	0	0	0	0	0	0	1090	196	0	660	0	0
ASV612	612	GTAAGCCAGCACCCGCGGTAATTCCAGCTCCAATAGCGTATATTAAAGTTGTTGCAGTTAAAAAGCTCGTAGTTGAATTTTGGACTTGACTGTACGATTCTGCATCCTGTAGTTATTGTACTGGTCTTGTCTTTCCTTCTAGCTAACCTTTATGCACTTCATTGTGTGTACTGGGGATCTAGGACTTTTACTTTGAAAAAATTAGAGTGTTTAAAGCAGGCTTATGCTTGAATACATTAGCATGGAATAATAGAATAGGACTTTGGTTCTATTTTGTTGGTTTCTAGGACCGAAGTAATGATTAATAGGGATAGTTGGGGGCATTAGTATTTAATTGTCAGAGGTGAAATTCTTAGATTTATGAAAGACTAACTTCTGCGAAAGCATTTGCCAAGGATG…	1	Eukaryota	Neocallimastigomycota	Neocallimastigomycetes	Neocallimastigales	Neocallimastigaceae	NA	0	0	0	0	0	0	0	75	491	0	0	0	0	0	0	0	0	0	0	0	0	297	0	0	0	0	237	0	0	0	0	334	0	0	0	0	0	572	0	0
ASV613	613	GTAGACCAGCACCTGCGGTAATTCCAGCTCCAATAGCGTATATTAAAGTTGTTGCAGTTAAAAAGCTCGTAGTTGAATTTTGGACTTGACTGTACGATTCTGCATCCTGTAGTTATTGTACTGGTCTTGTCTTTCCTTCTAGCTAACCTTTATGCACTTCATTGTGTGTACTGGGGATCTAGGACTTTTACTTTGAAAAAATTAGAGTGTTTAAAGCAGGCTTATGCTTGAATACATTAGCATGGAATAATAGAATAGGACTTTGGTTCTATTTTGTTGGTTTCTAGGACCGAAGTAATGATTAATAGGGATAGTTGGGGGCATTAGTATTTAATTGTCAGAGGTGAAATTCTTAGATTTATGAAAGACTAACTTCTGCGAAAGCATTTGCCAAGGATG…	1	Eukaryota	Neocallimastigomycota	Neocallimastigomycetes	Neocallimastigales	Neocallimastigaceae	NA	0	0	0	0	0	0	0	0	0	0	0	0	0	0	0	0	0	0	0	0	0	0	0	100	0	183	0	0	0	0	0	0	0	0	0	0	0	0	0	0
ASV614	614	ACAATCCAGCACCCGCGGTAATTCCAGCTCCAATAGCGTATATTAAAGTTGTTGCAGTTAAAAAGCTCGTAGTTGAATTTTGGACTTGACTGTACGATTCTGCATCCTGTAGTTATTGTACTGGTCTTGTCTTTCCTTCTAGCTAACCTTTATGCACTTCATTGTGTGTACTGGGGATCTAGGACTTTTACTTTGAAAAAATTAGAGTGTTTAAAGCAGGCTTATGCTTGAATACATTAGCATGGAATAATAGAATAGGACTTTGGTTCTATTTTGTTGGTTTCTAGGACCGAAGTAATGATTAATAGGGATAGTTGGGGGCATTAGTATTTAATTGTCAGAGGTGAAATTCTTAGATTTATGAAAGACTAACTTCTGCGAAAGCATTTGCCAAGGATG…	1	Eukaryota	Neocallimastigomycota	Neocallimastigomycetes	Neocallimastigales	Neocallimastigaceae	NA	0	0	0	0	0	0	0	0	0	0	0	0	0	0	0	0	0	0	0	0	0	0	0	0	0	0	0	0	0	0	0	0	0	0	0	0	0	0	0	0
ASV617	617	GGATTCCAGCAGCTGCGGTAATTCCAGCTCCAATAGCGTATATTAAAGTTGTTGCAGTTAAAAAGCTCGTAGTTGAATTTTGGACTTGACTGTACGATTCTGCATCCTGTAGTTATTGTACTGGTCTTGTCTTTCCTTCTAGCTAACCTTTATGCACTTCATTGTGTGTACTGGGGATCTAGGACTTTTACTTTGAAAAAATTAGAGTGTTTAAAGCAGGCTTATGCTTGAATACATTAGCATGGAATAATAGAATAGGACTTTGGTTCTATTTTGTTGGTTTCTAGGACCGAAGTAATGATTAATAGGGATAGTTGGGGGCATTAGTATTTAATTGTCAGAGGTGAAATTCTTAGATTTATGAAAGACTAACTTCTGCGAAAGCATTTGCCAAGGATG…	1	Eukaryota	Neocallimastigomycota	Neocallimastigomycetes	Neocallimastigales	Neocallimastigaceae	Neocallimastix	0	0	0	0	0	0	0	0	0	0	0	486	0	0	196	0	0	0	0	0	0	0	0	0	0	0	0	0	662	0	0	0	0	0	0	191	0	0	0	0
ASV619	619	GAATGCCAGCACCTGCGGTAATTCCAGCTCCAATAGCGTATATTAAAGTTGTTGCAGTTAAAAAGCTCGTAGTTGAATTTTGGACTTGACTGTACGATTCTGCATCCTGTAGTTATTGTACTGGTCTTGTCTTTCCTTCTAGCTAACCTTTATGCACTTCATTGTGTGTACTGGGGATCTAGGACTTTTACTTTGAAAAAATTAGAGTGTTTAAAGCAGGCTTATGCTTGAATACATTAGCATGGAATAATAGAATAGGACTTTGGTTCTATTTTGTTGGTTTCTAGGACCGAAGTAATGATTAATAGGGATAGTTGGGGGCATTAGTATTTAATTGTCAGAGGTGAAATTCTTAGATTTATGAAAGACTAACTTCTGCGAAAGCATTTGCCAAGGATG…	1	Eukaryota	Neocallimastigomycota	Neocallimastigomycetes	Neocallimastigales	Neocallimastigaceae	NA	0	0	0	0	0	0	0	0	0	0	0	0	0	0	0	0	0	0	0	0	0	0	0	0	0	0	0	0	0	0	0	130	0	0	0	423	0	0	0	0
ASV621	621	GTATACCAGCAGCCGCGGTAATTCCAGCTCCAATAGCGTATATTAAAGTTGTTGCAGTTAAAAAGCTCGTAGTTGAATTTTGGACTTGACTGTACGATTCTGCATCCTGTAGTTATTGTACTGGTCTTGTCTTTCCTTCTAGCTAACCTTTATGCACTTCATTGTGTGTACTGGGGATCTAGGACTTTTACTTTGAAAAAATTAGAGTGTTTAAAGCAGGCTTATGCTTGAATACATTAGCATGGAATAATAGAATAGGACTTTGGTTCTATTTTGTTGGTTTCTAGGACCGAAGTAATGATTAATAGGGATAGTTGGGGGCATTAGTATTTAATTGTCAGAGGTGAAATTCTTAGATTTATGAAAGACTAACTTCTGCGAAAGCATTTGCCAAGGATG…	1	Eukaryota	Neocallimastigomycota	Neocallimastigomycetes	Neocallimastigales	Neocallimastigaceae	Neocallimastix	0	0	0	0	0	0	0	0	0	0	0	180	0	0	579	0	0	0	0	351	0	0	0	0	0	0	0	0	0	0	0	0	0	0	0	0	0	0	619	0
ASV622	622	TAATACCAGCACCCGCGGTAATTCCAGCTCCAATAGCGTATATTAAAGTTGTTGCAGTTAAAAAGCTCGTAGTTGAATTTTGGACTTGACTGTACGATTCTGCATCCTGTAGTTATTGTACTGGTCTTGTCTTTCCTTCTAGCTAACCTTTATGCACTTCATTGTGTGTACTGGGGATCTAGGACTTTTACTTTGAAAAAATTAGAGTGTTTAAAGCAGGCTTATGCTTGAATACATTAGCATGGAATAATAGAATAGGACTTTGGTTCTATTTTGTTGGTTTCTAGGACCGAAGTAATGATTAATAGGGATAGTTGGGGGCATTAGTATTTAATTGTCAGAGGTGAAATTCTTAGATTTATGAAAGACTAACTTCTGCGAAAGCATTTGCCAAGGATG…	1	Eukaryota	Neocallimastigomycota	Neocallimastigomycetes	Neocallimastigales	Neocallimastigaceae	Neocallimastix	0	0	0	0	0	0	0	0	0	0	0	0	0	0	368	0	0	0	0	582	0	0	0	309	0	226	0	0	0	0	0	174	0	0	0	0	0	0	0	0
ASV623	623	TCTTGCCAGCAGCTGCGGTAATTCCAGCTCCAATAGCGTATATTAAAGTTGTTGCAGTTAAAAAGCTCGTAGTTGAATTTTGGACTTGACTGTACGATTCTGCATCCTGTAGTTATTGTACTGGTCTTGTCTTTCCTTCTAGCTAACCTTTATGCACTTCATTGTGTGTACTGGGGATCTAGGACTTTTACTTTGAAAAAATTAGAGTGTTTAAAGCAGGCTTATGCTTGAATACATTAGCATGGAATAATAGAATAGGACTTTGGTTCTATTTTGTTGGTTTCTAGGACCGAAGTAATGATTAATAGGGATAGTTGGGGGCATTAGTATTTAATTGTCAGAGGTGAAATTCTTAGATTTATGAAAGACTAACTTCTGCGAAAGCATTTGCCAAGGATG…	1	Eukaryota	Neocallimastigomycota	Neocallimastigomycetes	Neocallimastigales	Neocallimastigaceae	Neocallimastix	0	0	0	0	0	0	0	0	0	0	0	0	0	0	0	0	0	0	0	0	0	0	0	0	0	0	0	0	0	0	0	0	0	0	0	0	0	0	0	0
ASV625	625	CTTGTCCAGCACCTGCGGTAATTCCAGCTCCAATAGCGTATATTAAAGTTGTTGCAGTTAAAAAGCTCGTAGTTGAATTTTGGACTTGACTGTACGATTCTGCATCCTGTAGTTATTGTACTGGTCTTGTCTTTCCTTCTAGCTAACCTTTATGCACTTCATTGTGTGTACTGGGGATCTAGGACTTTTACTTTGAAAAAATTAGAGTGTTTAAAGCAGGCTTATGCTTGAATACATTAGCATGGAATAATAGAATAGGACTTTGGTTCTATTTTGTTGGTTTCTAGGACCGAAGTAATGATTAATAGGGATAGTTGGGGGCATTAGTATTTAATTGTCAGAGGTGAAATTCTTAGATTTATGAAAGACTAACTTCTGCGAAAGCATTTGCCAAGGATG…	1	Eukaryota	Neocallimastigomycota	Neocallimastigomycetes	Neocallimastigales	Neocallimastigaceae	Neocallimastix	0	0	0	0	0	0	0	0	0	0	0	0	0	0	0	0	0	0	0	0	0	0	0	0	0	0	0	0	0	0	0	0	0	0	0	0	0	0	0	0
ASV626	626	GCTGGCCAGCAGCTGCGGTAATTCCAGCTCCAATAGCGTATATTAAAGTTGTTGCAGTTAAAAAGCTCGTAGTTGAATTTTGGACTTGACTGTACGATTCTGCATCCTGTAGTTATTGTACTGGTCTTGTCTTTCCTTCTAGCTAACCTTTATGCACTTCATTGTGTGTACTGGGGATCTAGGACTTTTACTTTGAAAAAATTAGAGTGTTTAAAGCAGGCTTATGCTTGAATACATTAGCATGGAATAATAGAATAGGACTTTGGTTCTATTTTGTTGGTTTCTAGGACCGAAGTAATGATTAATAGGGATAGTTGGGGGCATTAGTATTTAATTGTCAGAGGTGAAATTCTTAGATTTATGAAAGACTAACTTCTGCGAAAGCATTTGCCAAGGATG…	1	Eukaryota	Neocallimastigomycota	Neocallimastigomycetes	Neocallimastigales	Neocallimastigaceae	Neocallimastix	0	0	0	0	0	0	0	0	998	0	0	0	0	0	0	0	0	0	0	0	0	313	0	0	0	0	0	0	0	0	735	0	0	0	0	0	0	0	0	0
ASV627	627	TGGGACCAGCACCTGCGGTAATTCCAGCTCCAATAGCGTATATTAAAGTTGTTGCAGTTAAAAAGCTCGTAGTTGAATTTTGGACTTGACTGTACGATTCTGCATCCTGTAGTTATTGTACTGGTCTTGTCTTTCCTTCTAGCTAACCTTTATGCACTTCATTGTGTGTACTGGGGATCTAGGACTTTTACTTTGAAAAAATTAGAGTGTTTAAAGCAGGCTTATGCTTGAATACATTAGCATGGAATAATAGAATAGGACTTTGGTTCTATTTTGTTGGTTTCTAGGACCGAAGTAATGATTAATAGGGATAGTTGGGGGCATTAGTATTTAATTGTCAGAGGTGAAATTCTTAGATTTATGAAAGACTAACTTCTGCGAAAGCATTTGCCAAGGATG…	1	Eukaryota	Neocallimastigomycota	Neocallimastigomycetes	Neocallimastigales	Neocallimastigaceae	Neocallimastix	0	0	0	0	0	0	0	0	203	0	0	456	0	0	0	0	0	0	164	0	0	0	0	0	0	394	0	0	0	0	0	0	0	0	0	0	0	0	0	0
ASV628	628	ATATACCAGCACCCGCGGTAATTCCAGCTCCAATAGCGTATATTAAAGTTGTTGCAGTTAAAAAGCTCGTAGTTGAATTTTGGACTTGACTGTACGATTCTGCATCCTGTAGTTATTGTACTGGTCTTGTCTTTCCTTCTAGCTAACCTTTATGCACTTCATTGTGTGTACTGGGGATCTAGGACTTTTACTTTGAAAAAATTAGAGTGTTTAAAGCAGGCTTATGCTTGAATACATTAGCATGGAATAATAGAATAGGACTTTGGTTCTATTTTGTTGGTTTCTAGGACCGAAGTAATGATTAATAGGGATAGTTGGGGGCATTAGTATTTAATTGTCAGAGGTGAAATTCTTAGATTTATGAAAGACTAACTTCTGCGAAAGCATTTGCCAAGGATG…	1	Eukaryota	Neocallimastigomycota	Neocallimastigomycetes	Neocallimastigales	Neocallimastigaceae	Neocallimastix	0	0	0	0	0	0	0	0	0	0	0	0	0	0	0	0	269	0	0	0	0	0	0	0	0	0	0	0	0	0	1061	124	0	0	0	0	0	0	0	0
ASV629	629	TTCTCCCAGCACCTGCGGTAATTCCAGCTCCAATAGCGTATATTAAAGTTGTTGCAGTTAAAAAGCTCGTAGTTGAATTTTGGACTTGACTGTACGATTCTGCATCCTGTAGTTATTGTACTGGTCTTGTCTTTCCTTCTAGCTAACCTTTATGCACTTCATTGTGTGTACTGGGGATCTAGGACTTTTACTTTGAAAAAATTAGAGTGTTTAAAGCAGGCTTATGCTTGAATACATTAGCATGGAATAATAGAATAGGACTTTGGTTCTATTTTGTTGGTTTCTAGGACCGAAGTAATGATTAATAGGGATAGTTGGGGGCATTAGTATTTAATTGTCAGAGGTGAAATTCTTAGATTTATGAAAGACTAACTTCTGCGAAAGCATTTGCCAAGGATG…	1	Eukaryota	Neocallimastigomycota	Neocallimastigomycetes	Neocallimastigales	Neocallimastigaceae	Neocallimastix	0	0	0	0	0	0	0	0	0	0	0	0	0	0	0	0	0	0	0	1257	0	0	0	686	0	0	0	0	0	0	0	0	0	1138	0	0	0	0	0	0
ASV631	631	GGATACCAGCAGCTGCGGTAATTCCAGCTCCAATAGCGTATATTAAAGTTGTTGCAGTTAAAAAGCTCGTAGTTGAATTTTGGACTTGACTGTACGATTCTGCATCCTGTAGTTATTGTACTGGTCTTGTCTTTCCTTCTAGCTAACCTTTATGCACTTCATTGTGTGTACTGGGGATCTAGGACTTTTACTTTGAAAAAATTAGAGTGTTTAAAGCAGGCTTATGCTTGAATACATTAGCATGGAATAATAGAATAGGACTTTGGTTCTATTTTGTTGGTTTCTAGGACCGAAGTAATGATTAATAGGGATAGTTGGGGGCATTAGTATTTAATTGTCAGAGGTGAAATTCTTAGATTTATGAAAGACTAACTTCTGCGAAAGCATTTGCCAAGGATG…	1	Eukaryota	Neocallimastigomycota	Neocallimastigomycetes	Neocallimastigales	Neocallimastigaceae	Neocallimastix	0	0	0	0	0	0	0	380	89	0	0	0	0	0	0	0	81	0	0	200	0	0	0	55	0	201	0	0	0	0	948	376	535	0	288	0	0	0	0	0
ASV632	632	GGTAGCCAGCACCTGCGGTAATTCCAGCTCCAATAGCGTATATTAAAGTTGTTGCAGTTAAAAAGCTCGTAGTTGAATTTTGGACTTGACTGTACGATTCTGCATCCTGTAGTTATTGTACTGGTCTTGTCTTTCCTTCTAGCTAACCTTTATGCACTTCATTGTGTGTACTGGGGATCTAGGACTTTTACTTTGAAAAAATTAGAGTGTTTAAAGCAGGCTTATGCTTGAATACATTAGCATGGAATAATAGAATAGGACTTTGGTTCTATTTTGTTGGTTTCTAGGACCGAAGTAATGATTAATAGGGATAGTTGGGGGCATTAGTATTTAATTGTCAGAGGTGAAATTCTTAGATTTATGAAAGACTAACTTCTGCGAAAGCATTTGCCAAGGATG…	1	Eukaryota	Neocallimastigomycota	Neocallimastigomycetes	Neocallimastigales	Neocallimastigaceae	Neocallimastix	0	0	0	0	0	0	0	0	0	0	0	0	0	0	0	361	0	0	0	0	0	0	0	0	0	0	0	126	0	0	0	0	0	0	127	341	0	0	0	0
ASV636	636	TATGTCCAGCACCTGCGGTAATTCCAGCTCCAATAGCGTATATTAAAGTTGTTGCAGTTAAAAAGCTCGTAGTTGAATTTTGGACTTGACTGTACGATTCTGCATCCTGTAGTTATTGTACTGGTCTTGTCTTTCCTTCTAGCTAACCTTTATGCACTTCATTGTGTGTACTGGGGATCTAGGACTTTTACTTTGAAAAAATTAGAGTGTTTAAAGCAGGCTTATGCTTGAATACATTAGCATGGAATAATAGAATAGGACTTTGGTTCTATTTTGTTGGTTTCTAGGACCGAAGTAATGATTAATAGGGATAGTTGGGGGCATTAGTATTTAATTGTCAGAGGTGAAATTCTTAGATTTATGAAAGACTAACTTCTGCGAAAGCATTTGCCAAGGATG…	1	Eukaryota	Neocallimastigomycota	Neocallimastigomycetes	Neocallimastigales	Neocallimastigaceae	Neocallimastix	0	0	0	0	0	0	0	365	0	0	0	156	0	0	0	0	0	0	0	0	0	0	0	0	0	0	0	0	0	0	0	0	0	362	0	273	0	0	0	287
ASV639	639	TGTAACCAGCACCTGCGGTAATTCCAGCTCCAATAGCGTATATTAAAGTTGTTGCAGTTAAAAAGCTCGTAGTTGAATTTTGGACTTGACTGTACGATTCTGCATCCTGTAGTTATTGTACTGGTCTTGTCTTTCCTTCTAGCTAACCTTTATGCACTTCATTGTGTGTACTGGGGATCTAGGACTTTTACTTTGAAAAAATTAGAGTGTTTAAAGCAGGCTTATGCTTGAATACATTAGCATGGAATAATAGAATAGGACTTTGGTTCTATTTTGTTGGTTTCTAGGACCGAAGTAATGATTAATAGGGATAGTTGGGGGCATTAGTATTTAATTGTCAGAGGTGAAATTCTTAGATTTATGAAAGACTAACTTCTGCGAAAGCATTTGCCAAGGATG…	1	Eukaryota	Neocallimastigomycota	Neocallimastigomycetes	Neocallimastigales	Neocallimastigaceae	Neocallimastix	0	0	0	0	0	0	0	415	0	0	0	0	0	0	0	0	0	0	376	0	0	0	0	0	0	0	0	111	0	0	0	0	0	0	457	0	0	0	0	0
ASV640	640	ATATACCAGCAGCCGCGGTAATTCCAGCTCCAATAGCGTATATTAAAGTTGTTGCAGTTAAAAAGCTCGTAGTTGAATTTTGGACTTGACTGTACGATTCTGCATCCTGTAGTTATTGTACTGGTCTTGTCTTTCCTTCTAGCTAACCTTTATGCACTTCATTGTGTGTACTGGGGATCTAGGACTTTTACTTTGAAAAAATTAGAGTGTTTAAAGCAGGCTTATGCTTGAATACATTAGCATGGAATAATAGAATAGGACTTTGGTTCTATTTTGTTGGTTTCTAGGACCGAAGTAATGATTAATAGGGATAGTTGGGGGCATTAGTATTTAATTGTCAGAGGTGAAATTCTTAGATTTATGAAAGACTAACTTCTGCGAAAGCATTTGCCAAGGATG…	1	Eukaryota	Neocallimastigomycota	Neocallimastigomycetes	Neocallimastigales	Neocallimastigaceae	Neocallimastix	0	0	0	0	0	0	0	0	0	0	0	0	0	0	0	0	203	0	0	0	0	0	0	60	0	0	0	344	332	0	0	0	335	0	0	0	489	0	0	0
ASV641	641	ATTAACCAGCACCCGCGGTAATTCCAGCTCCAATAGCGTATATTAAAGTTGTTGCAGTTAAAAAGCTCGTAGTTGAATTTTGGACTTGACTGTACGATTCTGCATCCTGTAGTTATTGTACTGGTCTTGTCTTTCCTTCTAGCTAACCTTTATGCACTTCATTGTGTGTACTGGGGATCTAGGACTTTTACTTTGAAAAAATTAGAGTGTTTAAAGCAGGCTTATGCTTGAATACATTAGCATGGAATAATAGAATAGGACTTTGGTTCTATTTTGTTGGTTTCTAGGACCGAAGTAATGATTAATAGGGATAGTTGGGGGCATTAGTATTTAATTGTCAGAGGTGAAATTCTTAGATTTATGAAAGACTAACTTCTGCGAAAGCATTTGCCAAGGATG…	1	Eukaryota	Neocallimastigomycota	Neocallimastigomycetes	Neocallimastigales	Neocallimastigaceae	NA	0	0	0	0	0	0	0	0	0	0	0	0	0	0	0	0	0	0	0	0	0	0	0	0	0	0	0	0	0	0	0	0	0	0	0	0	0	0	0	0
ASV642	642	TTAAGCCAGCACCCGCGGTAATTCCAGCTCCAATAGCGTATATTAAAGTTGTTGCAGTTAAAAAGCTCGTAGTTGAATTTTGGACTTGACTGTACGATTCTGCATCCTGTAGTTATTGTACTGGTCTTGTCTTTCCTTCTAGCTAACCTTTATGCACTTCATTGTGTGTACTGGGGATCTAGGACTTTTACTTTGAAAAAATTAGAGTGTTTAAAGCAGGCTTATGCTTGAATACATTAGCATGGAATAATAGAATAGGACTTTGGTTCTATTTTGTTGGTTTCTAGGACCGAAGTAATGATTAATAGGGATAGTTGGGGGCATTAGTATTTAATTGTCAGAGGTGAAATTCTTAGATTTATGAAAGACTAACTTCTGCGAAAGCATTTGCCAAGGATG…	1	Eukaryota	Neocallimastigomycota	Neocallimastigomycetes	Neocallimastigales	Neocallimastigaceae	NA	0	0	0	0	0	0	0	0	408	0	0	0	0	0	320	304	316	0	0	0	0	335	0	0	0	0	0	156	0	0	0	0	0	0	156	0	0	0	0	0
ASV643	643	TAGGGCCAGCACCCGCGGTAATTCCAGCTCCAATAGCGTATATTAAAGTTGTTGCAGTTAAAAAGCTCGTAGTTGAATTTTGGACTTGACTGTACGATTCTGCATCCTGTAGTTATTGTACTGGTCTTGTCTTTCCTTCTAGCTAACCTTTATGCACTTCATTGTGTGTACTGGGGATCTAGGACTTTTACTTTGAAAAAATTAGAGTGTTTAAAGCAGGCTTATGCTTGAATACATTAGCATGGAATAATAGAATAGGACTTTGGTTCTATTTTGTTGGTTTCTAGGACCGAAGTAATGATTAATAGGGATAGTTGGGGGCATTAGTATTTAATTGTCAGAGGTGAAATTCTTAGATTTATGAAAGACTAACTTCTGCGAAAGCATTTGCCAAGGATG…	1	Eukaryota	Neocallimastigomycota	Neocallimastigomycetes	Neocallimastigales	Neocallimastigaceae	NA	0	0	0	0	0	0	0	0	0	0	0	0	0	0	0	0	0	0	0	229	0	0	0	147	0	0	0	431	0	0	0	0	0	0	0	0	0	589	0	0
ASV644	644	ATAAACCAGCACCTGCGGTAATTCCAGCTCCAATAGCGTATATTAAAGTTGTTGCAGTTAAAAAGCTCGTAGTTGAATTTTGGACTTGACTGTACGATTCTGCATCCTGTAGTTATTGTACTGGTCTTGTCTTTCCTTCTAGCTAACCTTTATGCACTTCATTGTGTGTACTGGGGATCTAGGACTTTTACTTTGAAAAAATTAGAGTGTTTAAAGCAGGCTTATGCTTGAATACATTAGCATGGAATAATAGAATAGGACTTTGGTTCTATTTTGTTGGTTTCTAGGACCGAAGTAATGATTAATAGGGATAGTTGGGGGCATTAGTATTTAATTGTCAGAGGTGAAATTCTTAGATTTATGAAAGACTAACTTCTGCGAAAGCATTTGCCAAGGATG…	1	Eukaryota	Neocallimastigomycota	Neocallimastigomycetes	Neocallimastigales	Neocallimastigaceae	NA	0	0	0	0	0	0	0	0	0	0	0	78	0	0	116	0	0	0	192	0	0	0	0	43	0	0	0	0	0	0	0	0	0	0	0	348	0	324	0	0
ASV645	645	TGGTTCCAGCACCCGCGGTAATTCCAGCTCCAATAGCGTATATTAAAGTTGTTGCAGTTAAAAAGCTCGTAGTTGAATTTTGGACTTGACTGTACGATTCTGCATCCTGTAGTTATTGTACTGGTCTTGTCTTTCCTTCTAGCTAACCTTTATGCACTTCATTGTGTGTACTGGGGATCTAGGACTTTTACTTTGAAAAAATTAGAGTGTTTAAAGCAGGCTTATGCTTGAATACATTAGCATGGAATAATAGAATAGGACTTTGGTTCTATTTTGTTGGTTTCTAGGACCGAAGTAATGATTAATAGGGATAGTTGGGGGCATTAGTATTTAATTGTCAGAGGTGAAATTCTTAGATTTATGAAAGACTAACTTCTGCGAAAGCATTTGCCAAGGATG…	1	Eukaryota	Neocallimastigomycota	Neocallimastigomycetes	Neocallimastigales	Neocallimastigaceae	Neocallimastix	0	0	0	0	0	0	0	0	0	0	0	227	0	0	0	0	0	0	0	326	0	0	0	0	0	0	0	0	0	0	0	0	0	0	0	0	0	458	0	0
ASV647	647	TACTTCCAGCACCTGCGGTAATTCCAGCTCCAATAGCGTATATTAAAGTTGTTGCAGTTAAAAAGCTCGTAGTTGAATTTTGGACTTGACTGTACGATTCTGCATCCTGTAGTTATTGTACTGGTCTTGTCTTTCCTTCTAGCTAACCTTTATGCACTTCATTGTGTGTACTGGGGATCTAGGACTTTTACTTTGAAAAAATTAGAGTGTTTAAAGCAGGCTTATGCTTGAATACATTAGCATGGAATAATAGAATAGGACTTTGGTTCTATTTTGTTGGTTTCTAGGACCGAAGTAATGATTAATAGGGATAGTTGGGGGCATTAGTATTTAATTGTCAGAGGTGAAATTCTTAGATTTATGAAAGACTAACTTCTGCGAAAGCATTTGCCAAGGATG…	1	Eukaryota	Neocallimastigomycota	Neocallimastigomycetes	Neocallimastigales	Neocallimastigaceae	NA	0	0	0	0	0	0	0	0	0	0	0	0	0	0	0	0	0	0	0	0	0	0	0	129	0	230	0	0	0	0	0	0	0	0	0	0	0	0	0	0
ASV650	650	GGGGGCCAGCAGCTGCGGTAATTCCAGCTCCAATAGCGTATATTAAAGTTGTTGCAGTTAAAAAGCTCGTAGTTGAATTTTGGACTTGACTGTACGATTCTACATCTTGTAGCTATTGTACTGGTCTTGTCTTTCCTTCTAGCTAACCTTTATGCACTTCATTGTGTGTACTGGGGATCTAGGACTTTTACTTTGAAAAAATTAGAGTGTTTAAAGCAGGCTTATGCTTGAATACATTAGCATGGAATAATAGAATAGGACTTTGGTTCTATTTTGTTGGTTTCTAGGACCGAAGTAATGATTAATAGGGATAGTTGGGGGCATTAGTATTTAATTGTCAGAGGTGAAATTCTTAGATTTATGAAAGACTAACTTCTGCGAAAGCATTTGCCAAGGATG…	1	Eukaryota	Neocallimastigomycota	Neocallimastigomycetes	Neocallimastigales	Neocallimastigaceae	NA	0	0	0	0	0	0	0	0	0	0	0	0	0	0	0	0	0	0	0	0	0	0	0	0	0	0	0	0	0	0	0	0	0	0	0	0	0	0	0	0
ASV652	652	TTGGACCAGCACCTGCGGTAATTCCAGCTCCAATAGCGTATATTAAAGTTGTTGCAGTTAAAAAGCTCGTAGTTGAATTTTGGACTTGACTGTACGATTCTGCATCCTGTAGTTATTGTACTGGTCTTGTCTTTCCTTCTAGCTAACCTTTATGCACTTCATTGTGTGTACTGGGGATCTAGGACTTTTACTTTGAAAAAATTAGAGTGTTTAAAGCAGGCTTATGCTTGAATACATTAGCATGGAATAATAGAATAGGACTTTGGTTCTATTTTGTTGGTTTCTAGGACCGAAGTAATGATTAATAGGGATAGTTGGGGGCATTAGTATTTAATTGTCAGAGGTGAAATTCTTAGATTTATGAAAGACTAACTTCTGCGAAAGCATTTGCCAAGGATG…	1	Eukaryota	Neocallimastigomycota	Neocallimastigomycetes	Neocallimastigales	Neocallimastigaceae	Neocallimastix	0	0	0	0	0	0	0	0	0	0	0	0	0	0	0	0	0	0	0	0	0	0	0	0	0	0	0	0	374	0	0	252	0	0	0	0	0	0	0	0
ASV653	653	TATAACCAGCACCTGCGGTAATTCCAGCTCCAATAGCGTATATTAAAGTTGTTGCAGTTAAAAAGCTCGTAGTTGAATTTTGGACTTGACTGTACGATTCTGCATCCTGTAGTTATTGTACTGGTCTTGTCTTTCCTTCTAGCTAACCTTTATGCACTTCATTGTGTGTACTGGGGATCTAGGACTTTTACTTTGAAAAAATTAGAGTGTTTAAAGCAGGCTTATGCTTGAATACATTAGCATGGAATAATAGAATAGGACTTTGGTTCTATTTTGTTGGTTTCTAGGACCGAAGTAATGATTAATAGGGATAGTTGGGGGCATTAGTATTTAATTGTCAGAGGTGAAATTCTTAGATTTATGAAAGACTAACTTCTGCGAAAGCATTTGCCAAGGATG…	1	Eukaryota	Neocallimastigomycota	Neocallimastigomycetes	Neocallimastigales	Neocallimastigaceae	Neocallimastix	0	0	0	0	0	0	0	53	0	0	0	0	0	0	0	0	110	0	0	0	0	0	0	0	0	159	0	0	0	0	0	0	0	0	0	0	0	0	0	0
ASV654	654	GTGCACCAGCAGCTGCGGTAATTCCAGCTCCAATAGCGTATATTAAAGTTGTTGCAGTTAAAAAGCTCGTAGTTGAATTTTGGACTTGACTGTACGATTCTGCATCCTGTAGTTATTGTACTGGTCTTGTCTTTCCTTCTAGCTAACCTTTATGCACTTCATTGTGTGTACTGGGGATCTAGGACTTTTACTTTGAAAAAATTAGAGTGTTTAAAGCAGGCTTATGCTTGAATACATTAGCATGGAATAATAGAATAGGACTTTGGTTCTATTTTGTTGGTTTCTAGGACCGAAGTAATGATTAATAGGGATAGTTGGGGGCATTAGTATTTAATTGTCAGAGGTGAAATTCTTAGATTTATGAAAGACTAACTTCTGCGAAAGCATTTGCCAAGGATG…	1	Eukaryota	Neocallimastigomycota	Neocallimastigomycetes	Neocallimastigales	Neocallimastigaceae	Neocallimastix	0	0	0	0	0	0	0	0	0	0	0	0	0	0	0	0	0	0	0	0	0	0	0	0	0	0	0	0	0	0	0	0	0	0	0	0	0	0	0	0
ASV655	655	GTGAACCAGCACCTGCGGTAATTCCAGCTCCAATAGCGTATATTAAAGTTGTTGCAGTTAAAAAGCTCGTAGTTGAATTTTGGACTTGACTGTACGATTCTGCATCCTGTAGTTATTGTACTGGTCTTGTCTTTCCTTCTAGCTAACCTTTATGCACTTCATTGTGTGTACTGGGGATCTAGGACTTTTACTTTGAAAAAATTAGAGTGTTTAAAGCAGGCTTATGCTTGAATACATTAGCATGGAATAATAGAATAGGACTTTGGTTCTATTTTGTTGGTTTCTAGGACCGAAGTAATGATTAATAGGGATAGTTGGGGGCATTAGTATTTAATTGTCAGAGGTGAAATTCTTAGATTTATGAAAGACTAACTTCTGCGAAAGCATTTGCCAAGGATG…	1	Eukaryota	Neocallimastigomycota	Neocallimastigomycetes	Neocallimastigales	Neocallimastigaceae	NA	0	0	0	0	0	0	0	0	0	0	0	283	0	0	211	391	0	0	0	0	0	0	0	0	0	0	0	0	0	0	0	0	0	0	0	302	0	0	313	0
ASV656	656	ATCTTCCAGCAGCCGCGGTAATTCCAGCTCCAATAGCGTATATTAAAGTTGTTGCAGTTAAAAAGCTCGTAGTTGAATTTTGGACTTGACTGTACGATTCTGCATCCTGTAGTTATTGTACTGGTCTTGTCTTTCCTTCTAGCTAACCTTTATGCACTTCATTGTGTGTACTGGGGATCTAGGACTTTTACTTTGAAAAAATTAGAGTGTTTAAAGCAGGCTTATGCTTGAATACATTAGCATGGAATAATAGAATAGGACTTTGGTTCTATTTTGTTGGTTTCTAGGACCGAAGTAATGATTAATAGGGATAGTTGGGGGCATTAGTATTTAATTGTCAGAGGTGAAATTCTTAGATTTATGAAAGACTAACTTCTGCGAAAGCATTTGCCAAGGATG…	1	Eukaryota	Neocallimastigomycota	Neocallimastigomycetes	Neocallimastigales	Neocallimastigaceae	NA	0	0	0	0	0	0	0	0	0	0	0	0	0	0	0	0	0	0	0	0	0	0	0	0	0	2037	0	0	0	0	0	0	0	0	0	0	0	0	0	0
ASV658	658	TGCTTCCAGCACCCGCGGTAATTCCAGCTCCAATAGCGTATATTAAAGTTGTTGCAGTTAAAAAGCTCGTAGTTGAATTTTGGACTTGACTGTACGATTCTGCATCCTGTAGTTATTGTACTGGTCTTGTCTTTCCTTCTAGCTAACCTTTATGCACTTCATTGTGTGTACTGGGGATCTAGGACTTTTACTTTGAAAAAATTAGAGTGTTTAAAGCAGGCTTATGCTTGAATACATTAGCATGGAATAATAGAATAGGACTTTGGTTCTATTTTGTTGGTTTCTAGGACCGAAGTAATGATTAATAGGGATAGTTGGGGGCATTAGTATTTAATTGTCAGAGGTGAAATTCTTAGATTTATGAAAGACTAACTTCTGCGAAAGCATTTGCCAAGGATG…	1	Eukaryota	Neocallimastigomycota	Neocallimastigomycetes	Neocallimastigales	Neocallimastigaceae	NA	0	0	0	0	0	0	0	0	276	0	0	0	0	0	0	0	0	0	0	0	0	0	0	0	0	0	0	0	0	0	0	0	0	0	0	0	0	0	0	0
ASV659	659	GGGGCCCAGCAGCCGCGGTAATTCCAGCTCCAATAGCGTATATTAAAGTTGTTGCAGTTAAAAAGCTCGTAGTTGAATTTTGGACTTGACTGTACGATTCTGCATCCTGTAGTTATTGTACTGGTCTTGTCTTTCCTTCTAGCTAACCTTTATGCACTTCATTGTGTGTACTGGGGATCTAGGACTTTTACTTTGAAAAAATTAGAGTGTTTAAAGCAGGCTTATGCTTGAATACATTAGCATGGAATAATAGAATAGGACTTTGGTTCTATTTTGTTGGTTTCTAGGACCGAAGTAATGATTAATAGGGATAGTTGGGGGCATTAGTATTTAATTGTCAGAGGTGAAATTCTTAGATTTATGAAAGACTAACTTCTGCGAAAGCATTTGCCAAGGATG…	1	Eukaryota	Neocallimastigomycota	Neocallimastigomycetes	Neocallimastigales	Neocallimastigaceae	NA	0	0	0	0	0	0	0	266	0	0	0	0	0	0	0	0	0	0	0	0	0	0	0	0	0	0	623	0	0	0	0	0	0	0	0	0	0	0	0	0
ASV660	660	CATCGCCAGCAGCTGCGGTAATTCCAGCTCCAATAGCGTATATTAAAGTTGTTGCAGTTAAAAAGCTCGTAGTTGAATTTTGGACTTGACTGTACGATTCTGCATCCTGTAGTTATTGTACTGGTCTTGTCTTTCCTTCTAGCTAACCTTTATGCACTTCATTGTGTGTACTGGGGATCTAGGACTTTTACTTTGAAAAAATTAGAGTGTTTAAAGCAGGCTTATGCTTGAATACATTAGCATGGAATAATAGAATAGGACTTTGGTTCTATTTTGTTGGTTTCTAGGACCGAAGTAATGATTAATAGGGATAGTTGGGGGCATTAGTATTTAATTGTCAGAGGTGAAATTCTTAGATTTATGAAAGACTAACTTCTGCGAAAGCATTTGCCAAGGATG…	1	Eukaryota	Neocallimastigomycota	Neocallimastigomycetes	Neocallimastigales	Neocallimastigaceae	Neocallimastix	0	0	0	0	0	0	0	0	0	0	0	0	0	0	0	0	0	0	0	0	0	0	0	0	0	0	0	0	0	0	0	0	0	0	0	0	0	0	0	0
ASV661	661	TAATGCCAGCACCCGCGGTAATTCCAGCTCCAATAGCGTATATTAAAGTTGTTGCAGTTAAAAAGCTCGTAGTTGAATTTTGGACTTGACTGTACGATTCTGCATCCTGTAGTTATTGTACTGGTCTTGTCTTTCCTTCTAGCTAACCTTTATGCACTTCATTGTGTGTACTGGGGATCTAGGACTTTTACTTTGAAAAAATTAGAGTGTTTAAAGCAGGCTTATGCTTGAATACATTAGCATGGAATAATAGAATAGGACTTTGGTTCTATTTTGTTGGTTTCTAGGACCGAAGTAATGATTAATAGGGATAGTTGGGGGCATTAGTATTTAATTGTCAGAGGTGAAATTCTTAGATTTATGAAAGACTAACTTCTGCGAAAGCATTTGCCAAGGATG…	1	Eukaryota	Neocallimastigomycota	Neocallimastigomycetes	Neocallimastigales	Neocallimastigaceae	NA	0	0	0	0	0	0	0	216	0	0	0	284	0	0	0	0	0	0	38	0	0	0	0	0	0	0	0	0	0	0	0	0	0	0	0	250	0	0	0	0
ASV663	663	GGGTTCCAGCACCTGCGGTAATTCCAGCTCCAATAGCGTATATTAAAGTTGTTGCAGTTAAAAAGCTCGTAGTTGAATTTTGGACTTGACTGTACGATTCTGCATCCTGTAGTTATTGTACTGGTCTTGTCTTTCCTTCTAGCTAACCTTTATGCACTTCATTGTGTGTACTGGGGATCTAGGACTTTTACTTTGAAAAAATTAGAGTGTTTAAAGCAGGCTTATGCTTGAATACATTAGCATGGAATAATAGAATAGGACTTTGGTTCTATTTTGTTGGTTTCTAGGACCGAAGTAATGATTAATAGGGATAGTTGGGGGCATTAGTATTTAATTGTCAGAGGTGAAATTCTTAGATTTATGAAAGACTAACTTCTGCGAAAGCATTTGCCAAGGATG…	1	Eukaryota	Neocallimastigomycota	Neocallimastigomycetes	Neocallimastigales	Neocallimastigaceae	NA	0	0	0	0	0	0	0	0	0	0	0	0	0	0	0	458	0	0	0	126	0	0	0	0	0	0	0	0	0	0	0	0	578	0	548	0	0	0	0	0
ASV664	664	CTTGTCCAGCAGCTGCGGTAATTCCAGCTCCAATAGCGTATATTAAAGTTGTTGCAGTTAAAAAGCTCGTAGTTGAATTTTGGACTTGACTGTACGATTCTGCATCCTGTAGTTATTGTACTGGTCTTGTCTTTCCTTCTAGCTAACCTTTATGCACTTCATTGTGTGTACTGGGGATCTAGGACTTTTACTTTGAAAAAATTAGAGTGTTTAAAGCAGGCTTATGCTTGAATACATTAGCATGGAATAATAGAATAGGACTTTGGTTCTATTTTGTTGGTTTCTAGGACCGAAGTAATGATTAATAGGGATAGTTGGGGGCATTAGTATTTAATTGTCAGAGGTGAAATTCTTAGATTTATGAAAGACTAACTTCTGCGAAAGCATTTGCCAAGGATG…	1	Eukaryota	Neocallimastigomycota	Neocallimastigomycetes	Neocallimastigales	Neocallimastigaceae	NA	0	0	0	0	0	0	0	0	0	0	0	0	0	0	0	0	0	0	0	0	0	0	0	0	0	2052	0	0	0	0	0	0	0	0	0	0	0	0	0	0
ASV665	665	ATTAGCCAGCACCCGCGGTAATTCCAGCTCCAATAGCGTATATTAAAGTTGTTGCAGTTAAAAAGCTCGTAGTTGAATTTTGGACTTGACTGTACGATTCTGCATCCTGTAGTTATTGTACTGGTCTTGTCTTTCCTTCTAGCTAACCTTTATGCACTTCATTGTGTGTACTGGGGATCTAGGACTTTTACTTTGAAAAAATTAGAGTGTTTAAAGCAGGCTTATGCTTGAATACATTAGCATGGAATAATAGAATAGGACTTTGGTTCTATTTTGTTGGTTTCTAGGACCGAAGTAATGATTAATAGGGATAGTTGGGGGCATTAGTATTTAATTGTCAGAGGTGAAATTCTTAGATTTATGAAAGACTAACTTCTGCGAAAGCATTTGCCAAGGATG…	1	Eukaryota	Neocallimastigomycota	Neocallimastigomycetes	Neocallimastigales	Neocallimastigaceae	NA	0	0	0	0	0	0	0	0	0	0	0	0	0	0	0	0	276	0	0	0	0	0	0	0	0	0	0	0	0	0	0	0	0	0	0	107	0	0	0	279
ASV666	666	TGCATCCAGCACCTGCGGTAATTCCAGCTCCAATAGCGTATATTAAAGTTGTTGCAGTTAAAAAGCTCGTAGTTGAATTTTGGACTTGACTGTACGATTCTGCATCCTGTAGTTATTGTACTGGTCTTGTCTTTCCTTCTAGCTAACCTTTATGCACTTCATTGTGTGTACTGGGGATCTAGGACTTTTACTTTGAAAAAATTAGAGTGTTTAAAGCAGGCTTATGCTTGAATACATTAGCATGGAATAATAGAATAGGACTTTGGTTCTATTTTGTTGGTTTCTAGGACCGAAGTAATGATTAATAGGGATAGTTGGGGGCATTAGTATTTAATTGTCAGAGGTGAAATTCTTAGATTTATGAAAGACTAACTTCTGCGAAAGCATTTGCCAAGGATG…	1	Eukaryota	Neocallimastigomycota	Neocallimastigomycetes	Neocallimastigales	Neocallimastigaceae	Neocallimastix	0	0	0	0	0	0	0	0	0	0	0	0	0	0	0	0	0	0	0	0	0	375	0	0	0	0	0	433	866	0	0	0	0	0	0	0	0	0	0	0
ASV669	669	TTCAGCCAGCACCTGCGGTAATTCCAGCTCCAATAGCGTATATTAAAGTTGTTGCAGTTAAAAAGCTCGTAGTTGAATTTTGGACTTGACTGTACGATTCTGCATCCTGTAGTTATTGTACTGGTCTTGTCTTTCCTTCTAGCTAACCTTTATGCACTTCATTGTGTGTACTGGGGATCTAGGACTTTTACTTTGAAAAAATTAGAGTGTTTAAAGCAGGCTTATGCTTGAATACATTAGCATGGAATAATAGAATAGGACTTTGGTTCTATTTTGTTGGTTTCTAGGACCGAAGTAATGATTAATAGGGATAGTTGGGGGCATTAGTATTTAATTGTCAGAGGTGAAATTCTTAGATTTATGAAAGACTAACTTCTGCGAAAGCATTTGCCAAGGATG…	1	Eukaryota	Neocallimastigomycota	Neocallimastigomycetes	Neocallimastigales	Neocallimastigaceae	Neocallimastix	0	0	0	0	0	0	0	317	0	0	0	0	0	0	0	0	190	0	0	0	0	0	0	0	0	0	0	0	0	0	0	0	769	0	0	0	0	0	0	0
ASV671	671	TAGGACCAGCACCTGCGGTAATTCCAGCTCCAATAGCGTATATTAAAGTTGTTGCAGTTAAAAAGCTCGTAGTTGAATTTTGGACTTGACTGTACGATTCTGCATCCTGTAGTTATTGTACTGGTCTTGTCTTTCCTTCTAGCTAACCTTTATGCACTTCATTGTGTGTACTGGGGATCTAGGACTTTTACTTTGAAAAAATTAGAGTGTTTAAAGCAGGCTTATGCTTGAATACATTAGCATGGAATAATAGAATAGGACTTTGGTTCTATTTTGTTGGTTTCTAGGACCGAAGTAATGATTAATAGGGATAGTTGGGGGCATTAGTATTTAATTGTCAGAGGTGAAATTCTTAGATTTATGAAAGACTAACTTCTGCGAAAGCATTTGCCAAGGATG…	1	Eukaryota	Neocallimastigomycota	Neocallimastigomycetes	Neocallimastigales	Neocallimastigaceae	Neocallimastix	0	0	0	0	0	0	0	0	0	0	0	0	0	0	416	0	0	0	0	0	0	0	0	0	0	0	0	0	0	0	0	0	0	0	0	0	0	0	0	0
ASV672	672	AAGTTCCAGCACCCGCGGTAATTCCAGCTCCAATAGCGTATATTAAAGTTGTTGCAGTTAAAAAGCTCGTAGTTGAATTTTGGACTTGACTGTACGATTCTGCATCCTGTAGTTATTGTACTGGTCTTGTCTTTCCTTCTAGCTAACCTTTATGCACTTCATTGTGTGTACTGGGGATCTAGGACTTTTACTTTGAAAAAATTAGAGTGTTTAAAGCAGGCTTATGCTTGAATACATTAGCATGGAATAATAGAATAGGACTTTGGTTCTATTTTGTTGGTTTCTAGGACCGAAGTAATGATTAATAGGGATAGTTGGGGGCATTAGTATTTAATTGTCAGAGGTGAAATTCTTAGATTTATGAAAGACTAACTTCTGCGAAAGCATTTGCCAAGGATG…	1	Eukaryota	Neocallimastigomycota	Neocallimastigomycetes	Neocallimastigales	Neocallimastigaceae	NA	0	0	0	0	0	0	0	0	0	0	0	0	0	0	69	0	0	0	81	0	0	165	0	0	0	0	0	0	0	0	829	0	0	0	0	0	0	0	0	0
ASV674	674	TTAGTCCAGCACCCGCGGTAATTCCAGCTCCAATAGCGTATATTAAAGTTGTTGCAGTTAAAAAGCTCGTAGTTGAATTTTGGACTTGACTGTACGATTCTGCATCCTGTAGTTATTGTACTGGTCTTGTCTTTCCTTCTAGCTAACCTTTATGCACTTCATTGTGTGTACTGGGGATCTAGGACTTTTACTTTGAAAAAATTAGAGTGTTTAAAGCAGGCTTATGCTTGAATACATTAGCATGGAATAATAGAATAGGACTTTGGTTCTATTTTGTTGGTTTCTAGGACCGAAGTAATGATTAATAGGGATAGTTGGGGGCATTAGTATTTAATTGTCAGAGGTGAAATTCTTAGATTTATGAAAGACTAACTTCTGCGAAAGCATTTGCCAAGGATG…	1	Eukaryota	Neocallimastigomycota	Neocallimastigomycetes	Neocallimastigales	Neocallimastigaceae	NA	0	0	0	0	0	0	0	0	0	0	0	197	0	0	0	0	0	0	0	0	0	336	0	0	0	367	368	0	0	0	0	0	0	0	270	0	0	0	0	0
ASV675	675	CTTGTCCAGCACCCGCGGTAATTCCAGCTCCAATAGCGTATATTAAAGTTGTTGCAGTTAAAAAGCTCGTAGTTGAATTTTGGACTTGACTGTACGATTCTGCATCCTGTAGTTATTGTACTGGTCTTGTCTTTCCTTCTAGCTAACCTTTATGCACTTCATTGTGTGTACTGGGGATCTAGGACTTTTACTTTGAAAAAATTAGAGTGTTTAAAGCAGGCTTATGCTTGAATACATTAGCATGGAATAATAGAATAGGACTTTGGTTCTATTTTGTTGGTTTCTAGGACCGAAGTAATGATTAATAGGGATAGTTGGGGGCATTAGTATTTAATTGTCAGAGGTGAAATTCTTAGATTTATGAAAGACTAACTTCTGCGAAAGCATTTGCCAAGGATG…	1	Eukaryota	Neocallimastigomycota	Neocallimastigomycetes	Neocallimastigales	Neocallimastigaceae	Neocallimastix	0	0	0	0	0	0	0	0	0	0	0	0	0	0	0	0	0	0	0	0	0	0	0	0	0	0	0	0	0	0	0	0	0	2781	0	0	0	0	0	0
ASV676	676	GGCCCCCAGCAGCTGCGGTAATTCCAGCTCCAATAGCGTATATTAAAGTTGTTGCAGTTAAAAAGCTCGTAGTTGAATTTTGGACTTGACTGTACGATTCTGCATCCTGTAGTTATTGTACTGGTCTTGTCTTTCCTTCTAGCTAACCTTTATGCACTTCATTGTGTGTACTGGGGATCTAGGACTTTTACTTTGAAAAAATTAGAGTGTTTAAAGCAGGCTTATGCTTGAATACATTAGCATGGAATAATAGAATAGGACTTTGGTTCTATTTTGTTGGTTTCTAGGACCGAAGTAATGATTAATAGGGATAGTTGGGGGCATTAGTATTTAATTGTCAGAGGTGAAATTCTTAGATTTATGAAAGACTAACTTCTGCGAAAGCATTTGCCAAGGATG…	1	Eukaryota	Neocallimastigomycota	Neocallimastigomycetes	Neocallimastigales	Neocallimastigaceae	Neocallimastix	0	0	0	0	0	0	0	0	800	0	0	0	0	0	0	0	0	0	0	766	0	0	0	0	0	0	0	0	0	0	0	252	0	0	0	363	0	0	0	0
ASV678	678	GTAAACCAGCAGCTGCGGTAATTCCAGCTCCAATAGCGTATATTAAAGTTGTTGCAGTTAAAAAGCTCGTAGTTGAATTTTGGACTTGACTGTACGATTCTGCATCCTGTAGTTATTGTACTGGTCTTGTCTTTCCTTCTAGCTAACCTTTATGCACTTCATTGTGTGTACTGGGGATCTAGGACTTTTACTTTGAAAAAATTAGAGTGTTTAAAGCAGGCTTATGCTTGAATACATTAGCATGGAATAATAGAATAGGACTTTGGTTCTATTTTGTTGGTTTCTAGGACCGAAGTAATGATTAATAGGGATAGTTGGGGGCATTAGTATTTAATTGTCAGAGGTGAAATTCTTAGATTTATGAAAGACTAACTTCTGCGAAAGCATTTGCCAAGGATG…	1	Eukaryota	Neocallimastigomycota	Neocallimastigomycetes	Neocallimastigales	Neocallimastigaceae	Neocallimastix	0	0	0	0	0	0	0	0	249	0	0	0	0	0	0	0	452	0	0	0	0	0	0	278	0	0	0	0	0	0	0	411	0	0	0	261	0	0	0	0
ASV681	681	ATATGCCAGCAGCTGCGGTAATTCCAGCTCCAATAGCGTATATTAAAGTTGTTGCAGTTAAAAAGCTCGTAGTTGAATTTTGGACTTGACTGTACGATTCTGCATCCTGTAGTTATTGTACTGGTCTTGTCTTTCCTTCTAGCTAACCTTTATGCACTTCATTGTGTGTACTGGGGATCTAGGACTTTTACTTTGAAAAAATTAGAGTGTTTAAAGCAGGCTTATGCTTGAATACATTAGCATGGAATAATAGAATAGGACTTTGGTTCTATTTTGTTGGTTTCTAGGACCGAAGTAATGATTAATAGGGATAGTTGGGGGCATTAGTATTTAATTGTCAGAGGTGAAATTCTTAGATTTATGAAAGACTAACTTCTGCGAAAGCATTTGCCAAGGATG…	1	Eukaryota	Neocallimastigomycota	Neocallimastigomycetes	Neocallimastigales	Neocallimastigaceae	NA	0	0	0	0	0	0	0	134	0	0	0	0	0	0	0	0	0	0	0	0	0	0	0	0	0	0	0	0	0	0	961	0	0	0	0	344	0	369	0	0
ASV686	686	TATGTCCAGCACCTGCGGTAATTCCAGCTCCAATAGCGTATATTAAAGTTGTTGCAGTTAAAAAGCTCGTAGTTGAATTTTGGACTTGACTGTACGATTCTGCATCCTGTAGTTATTGTACTGGTCTTGTCTTTCCTTCTAGCTAACCTTTATGCACTTCATTGTGTGTACTGGGGATCTAGGACTTTTACTTTGAAAAAATTAGAGTGTTTAAAGCAGGCTTATGCTTGAATACATTAGCATGGAATAATAGAATAGGACTTTGGTTCTATTTTGTTGGTTTCTAGGACCGAAGTAATGATTAATAGGGATAGTTGGGGGCATTAGTATTTAATTGTCAGAGGTGAAATTCTTAGATTTATGAAAGACTAACTTCTGCGAAAGCATTTGCCAAGGATG…	1	Eukaryota	Neocallimastigomycota	Neocallimastigomycetes	Neocallimastigales	Neocallimastigaceae	NA	0	0	0	0	0	0	0	719	0	0	0	0	0	0	0	26	0	0	0	0	0	0	0	0	0	561	0	230	0	0	0	0	0	0	331	110	0	0	0	0
ASV687	687	TGAAGCCAGCAGCCGCGGTAATTCCAGCTCCAATAGCGTATATTAAAGTTGTTGCAGTTAAAAAGCTCGTAGTTGAATTTTGGACTTGACTGTACGATTCTGCATCCTGTAGTTATTGTACTGGTCTTGTCTTTCCTTCTAGCTAACCTTTATGCACTTCATTGTGTGTACTGGGGATCTAGGACTTTTACTTTGAAAAAATTAGAGTGTTTAAAGCAGGCTTATGCTTGAATACATTAGCATGGAATAATAGAATAGGACTTTGGTTCTATTTTGTTGGTTTCTAGGACCGAAGTAATGATTAATAGGGATAGTTGGGGGCATTAGTATTTAATTGTCAGAGGTGAAATTCTTAGATTTATGAAAGACTAACTTCTGCGAAAGCATTTGCCAAGGATG…	1	Eukaryota	Neocallimastigomycota	Neocallimastigomycetes	Neocallimastigales	Neocallimastigaceae	NA	0	0	0	0	0	0	0	0	350	0	0	0	0	0	0	245	0	0	0	0	0	0	0	0	0	0	0	0	0	0	0	0	0	0	0	0	0	0	0	0
ASV688	688	AGTGTCCAGCACCTGCGGTAATTCCAGCTCCAATAGCGTATATTAAAGTTGTTGCAGTTAAAAAGCTCGTAGTTGAATTTTGGACTTGACTGTACGATTCTGCATCCTGTAGTTATTGTACTGGTCTTGTCTTTCCTTCTAGCTAACCTTTATGCACTTCATTGTGTGTACTGGGGATCTAGGACTTTTACTTTGAAAAAATTAGAGTGTTTAAAGCAGGCTTATGCTTGAATACATTAGCATGGAATAATAGAATAGGACTTTGGTTCTATTTTGTTGGTTTCTAGGACCGAAGTAATGATTAATAGGGATAGTTGGGGGCATTAGTATTTAATTGTCAGAGGTGAAATTCTTAGATTTATGAAAGACTAACTTCTGCGAAAGCATTTGCCAAGGATG…	1	Eukaryota	Neocallimastigomycota	Neocallimastigomycetes	Neocallimastigales	Neocallimastigaceae	Neocallimastix	0	0	0	0	0	0	0	0	0	0	0	0	0	0	663	0	0	0	0	0	0	340	0	0	0	430	0	0	0	0	0	0	566	0	0	237	0	500	0	0
ASV689	689	TGCTTCCAGCAGCTGCGGTAATTCCAGCTCCAATAGCGTATATTAAAGTTGTTGCAGTTAAAAAGCTCGTAGTTGAATTTTGGACTTGACTGTACGATTCTGCATCCTGTAGTTATTGTACTGGTCTTGTCTTTCCTTCTAGCTAACCTTTATGCACTTCATTGTGTGTACTGGGGATCTAGGACTTTTACTTTGAAAAAATTAGAGTGTTTAAAGCAGGCTTATGCTTGAATACATTAGCATGGAATAATAGAATAGGACTTTGGTTCTATTTTGTTGGTTTCTAGGACCGAAGTAATGATTAATAGGGATAGTTGGGGGCATTAGTATTTAATTGTCAGAGGTGAAATTCTTAGATTTATGAAAGACTAACTTCTGCGAAAGCATTTGCCAAGGATG…	1	Eukaryota	Neocallimastigomycota	Neocallimastigomycetes	Neocallimastigales	Neocallimastigaceae	NA	0	0	0	0	0	0	0	0	0	0	0	0	0	0	0	0	0	0	0	619	0	0	0	260	0	0	0	0	0	0	0	0	0	0	0	0	0	0	206	0
ASV692	692	AGGTACCAGCACCCGCGGTAATTCCAGCTCCAATAGCGTATATTAAAGTTGTTGCAGTTAAAAAGCTCGTAGTTGAATTTTGGACTTGACTGTACGATTCTGCATCCTGTAGTTATTGTACTGGTCTTGTCTTTCCTTCTAGCTAACCTTTATGCACTTCATTGTGTGTACTGGGGATCTAGGACTTTTACTTTGAAAAAATTAGAGTGTTTAAAGCAGGCTTATGCTTGAATACATTAGCATGGAATAATAGAATAGGACTTTGGTTCTATTTTGTTGGTTTCTAGGACCGAAGTAATGATTAATAGGGATAGTTGGGGGCATTAGTATTTAATTGTCAGAGGTGAAATTCTTAGATTTATGAAAGACTAACTTCTGCGAAAGCATTTGCCAAGGATG…	1	Eukaryota	Neocallimastigomycota	Neocallimastigomycetes	Neocallimastigales	Neocallimastigaceae	NA	0	0	0	0	0	0	0	0	0	0	0	0	0	0	0	0	0	0	0	0	606	0	0	0	0	0	0	0	0	0	0	0	0	0	0	0	0	0	0	0
ASV694	694	GGTAACCAGCAGCTGCGGTAATTCCAGCTCCAATAGCGTATATTAAAGTTGTTGCAGTTAAAAAGCTCGTAGTTGAATTTTGGACTTGACTGTACGATTCTGCATCCTGTAGTTATTGTACTGGTCTTGTCTTTCCTTCTAGCTAACCTTTATGCACTTCATTGTGTGTACTGGGGATCTAGGACTTTTACTTTGAAAAAATTAGAGTGTTTAAAGCAGGCTTATGCTTGAATACATTAGCATGGAATAATAGAATAGGACTTTGGTTCTATTTTGTTGGTTTCTAGGACCGAAGTAATGATTAATAGGGATAGTTGGGGGCATTAGTATTTAATTGTCAGAGGTGAAATTCTTAGATTTATGAAAGACTAACTTCTGCGAAAGCATTTGCCAAGGATG…	1	Eukaryota	Neocallimastigomycota	Neocallimastigomycetes	Neocallimastigales	Neocallimastigaceae	NA	0	0	0	0	0	0	0	0	0	0	0	319	0	0	0	0	0	0	0	120	0	0	0	0	0	0	0	0	0	0	0	366	0	0	0	399	729	0	0	0
ASV695	695	ATCTTCCAGCACCCGCGGTAATTCCAGCTCCAATAGCGTATATTAAAGTTGTTGCAGTTAAAAAGCTCGTAGTTGAATTTTGGACTTGACTGTACGATTCTGCATCCTGTAGTTATTGTACTGGTCTTGTCTTTCCTTCTAGCTAACCTTTATGCACTTCATTGTGTGTACTGGGGATCTAGGACTTTTACTTTGAAAAAATTAGAGTGTTTAAAGCAGGCTTATGCTTGAATACATTAGCATGGAATAATAGAATAGGACTTTGGTTCTATTTTGTTGGTTTCTAGGACCGAAGTAATGATTAATAGGGATAGTTGGGGGCATTAGTATTTAATTGTCAGAGGTGAAATTCTTAGATTTATGAAAGACTAACTTCTGCGAAAGCATTTGCCAAGGATG…	1	Eukaryota	Neocallimastigomycota	Neocallimastigomycetes	Neocallimastigales	Neocallimastigaceae	NA	0	0	0	0	0	0	0	0	0	0	0	0	0	0	0	0	0	0	0	0	0	0	0	0	0	0	0	0	0	0	0	0	0	0	0	0	0	0	1380	0
ASV696	696	GGTAACCAGCAGCCGCGGTAATTCCAGCTCCAATAGCGTATATTAAAGTTGTTGCAGTTAAAAAGCTCGTAGTTGAATTTTGGACTTGACTGTACGATTCTGCATCCTGTAGTTATTGTACTGGTCTTGTCTTTCCTTCTAGCTAACCTTTATGCACTTCATTGTGTGTACTGGGGATCTAGGACTTTTACTTTGAAAAAATTAGAGTGTTTAAAGCAGGCTTATGCTTGAATACATTAGCATGGAATAATAGAATAGGACTTTGGTTCTATTTTGTTGGTTTCTAGGACCGAAGTAATGATTAATAGGGATAGTTGGGGGCATTAGTATTTAATTGTCAGAGGTGAAATTCTTAGATTTATGAAAGACTAACTTCTGCGAAAGCATTTGCCAAGGATG…	1	Eukaryota	Neocallimastigomycota	Neocallimastigomycetes	Neocallimastigales	Neocallimastigaceae	NA	0	0	0	0	0	0	0	0	0	0	0	176	0	0	0	0	0	0	0	0	0	0	0	0	0	0	0	0	0	0	0	135	0	0	774	0	0	0	0	0
ASV697	697	AGAAGCCAGCAGCTGCGGTAATTCCAGCTCCAATAGCGTATATTAAAGTTGTTGCAGTTAAAAAGCTCGTAGTTGAATTTTGGACTTGACTGTACGATTCTGCATCCTGTAGTTATTGTACTGGTCTTGTCTTTCCTTCTAGCTAACCTTTATGCACTTCATTGTGTGTACTGGGGATCTAGGACTTTTACTTTGAAAAAATTAGAGTGTTTAAAGCAGGCTTATGCTTGAATACATTAGCATGGAATAATAGAATAGGACTTTGGTTCTATTTTGTTGGTTTCTAGGACCGAAGTAATGATTAATAGGGATAGTTGGGGGCATTAGTATTTAATTGTCAGAGGTGAAATTCTTAGATTTATGAAAGACTAACTTCTGCGAAAGCATTTGCCAAGGATG…	1	Eukaryota	Neocallimastigomycota	Neocallimastigomycetes	Neocallimastigales	Neocallimastigaceae	NA	0	0	0	0	0	0	0	0	0	0	646	0	0	0	0	0	105	0	0	260	0	250	0	130	0	0	0	0	0	0	0	0	0	0	0	0	0	0	0	304
ASV699	699	GGTTACCAGCACCCGCGGTAATTCCAGCTCCAATAGCGTATATTAAAGTTGTTGCAGTTAAAAAGCTCGTAGTTGAATTTTGGACTTGACTGTACGATTCTGCATCCTGTAGTTATTGTACTGGTCTTGTCTTTCCTTCTAGCTAACCTTTATGCACTTCATTGTGTGTACTGGGGATCTAGGACTTTTACTTTGAAAAAATTAGAGTGTTTAAAGCAGGCTTATGCTTGAATACATTAGCATGGAATAATAGAATAGGACTTTGGTTCTATTTTGTTGGTTTCTAGGACCGAAGTAATGATTAATAGGGATAGTTGGGGGCATTAGTATTTAATTGTCAGAGGTGAAATTCTTAGATTTATGAAAGACTAACTTCTGCGAAAGCATTTGCCAAGGATG…	1	Eukaryota	Neocallimastigomycota	Neocallimastigomycetes	Neocallimastigales	Neocallimastigaceae	NA	0	0	0	0	0	0	0	0	0	0	0	0	0	0	0	294	0	0	0	0	0	0	0	0	0	0	0	0	0	0	0	0	0	0	0	563	0	0	0	0
ASV701	701	TCGATCCAGCACCCGCGGTAATTCCAGCTCCAATAGCGTATATTAAAGTTGTTGCAGTTAAAAAGCTCGTAGTTGAATTTTGGACTTGACTGTACGATTCTGCATCCTGTAGTTATTGTACTGGTCTTGTCTTTCCTTCTAGCTAACCTTTATGCACTTCATTGTGTGTACTGGGGATCTAGGACTTTTACTTTGAAAAAATTAGAGTGTTTAAAGCAGGCTTATGCTTGAATACATTAGCATGGAATAATAGAATAGGACTTTGGTTCTATTTTGTTGGTTTCTAGGACCGAAGTAATGATTAATAGGGATAGTTGGGGGCATTAGTATTTAATTGTCAGAGGTGAAATTCTTAGATTTATGAAAGACTAACTTCTGCGAAAGCATTTGCCAAGGATG…	1	Eukaryota	Neocallimastigomycota	Neocallimastigomycetes	Neocallimastigales	Neocallimastigaceae	NA	0	0	0	0	0	0	0	0	0	0	0	0	0	0	0	0	0	0	0	0	0	0	0	0	0	0	0	0	0	0	0	0	0	0	0	0	0	0	0	0
ASV703	703	GTATACCAGCACCCGCGGTAATTCCAGCTCCAATAGCGTATATTAAAGTTGTTGCAGTTAAAAAGCTCGTAGTTGAATTTTGGACTTGACTGTACGATTCTGCATCCTGTAGTTATTGTACTGGTCTTGTCTTTCCTTCTAGCTAACCTTTATGCACTTCATTGTGTGTACTGGGGATCTAGGACTTTTACTTTGAAAAAATTAGAGTGTTTAAAGCAGGCTTATGCTTGAATACATTAGCATGGAATAATAGAATAGGACTTTGGTTCTATTTTGTTGGTTTCTAGGACCGAAGTAATGATTAATAGGGATAGTTGGGGGCATTAGTATTTAATTGTCAGAGGTGAAATTCTTAGATTTATGAAAGACTAACTTCTGCGAAAGCATTTGCCAAGGATG…	1	Eukaryota	Neocallimastigomycota	Neocallimastigomycetes	Neocallimastigales	Neocallimastigaceae	NA	0	0	0	0	0	0	0	0	0	0	0	0	0	0	0	0	0	0	101	0	0	224	0	136	0	344	81	0	0	0	0	0	0	0	0	0	0	664	0	0
ASV704	704	GCCTGCCAGCAGCTGCGGTAATTCCAGCTCCAATAGCGTATATTAAAGTTGTTGCAGTTAAAAAGCTCGTAGTTGAATTTTGGACTTGACTGTACGATTCTGCATCCTGTAGTTATTGTACTGGTCTTGTCTTTCCTTCTAGCTAACCTTTATGCACTTCATTGTGTGTACTGGGGATCTAGGACTTTTACTTTGAAAAAATTAGAGTGTTTAAAGCAGGCTTATGCTTGAATACATTAGCATGGAATAATAGAATAGGACTTTGGTTCTATTTTGTTGGTTTCTAGGACCGAAGTAATGATTAATAGGGATAGTTGGGGGCATTAGTATTTAATTGTCAGAGGTGAAATTCTTAGATTTATGAAAGACTAACTTCTGCGAAAGCATTTGCCAAGGATG…	1	Eukaryota	Neocallimastigomycota	Neocallimastigomycetes	Neocallimastigales	Neocallimastigaceae	NA	0	0	0	0	0	0	0	0	762	0	0	98	0	0	0	0	761	0	0	0	0	0	0	0	0	0	0	0	0	0	0	0	0	1413	0	0	0	0	0	0
ASV705	705	TCTTGCCAGCAGCTGCGGTAATTCCAGCTCCAATAGCGTATATTAAAGTTGTTGCAGTTAAAAAGCTCGTAGTTGAATTTTGGACTTGACTGTACGATTCTGCATCCTGTAGTTATTGTACTGGTCTTGTCTTTCCTTCTAGCTAACCTTTATGCACTTCATTGTGTGTACTGGGGATCTAGGACTTTTACTTTGAAAAAATTAGAGTGTTTAAAGCAGGCTTATGCTTGAATACATTAGCATGGAATAATAGAATAGGACTTTGGTTCTATTTTGTTGGTTTCTAGGACCGAAGTAATGATTAATAGGGATAGTTGGGGGCATTAGTATTTAATTGTCAGAGGTGAAATTCTTAGATTTATGAAAGACTAACTTCTGCGAAAGCATTTGCCAAGGATG…	1	Eukaryota	Neocallimastigomycota	Neocallimastigomycetes	Neocallimastigales	Neocallimastigaceae	Neocallimastix	0	0	0	0	0	0	0	0	0	0	0	0	0	0	0	0	0	0	0	1570	0	0	0	0	0	0	1453	0	0	0	0	0	0	0	0	0	0	0	0	0
ASV706	706	CATGTCCAGCAGCTGCGGTAATTCCAGCTCCAATAGCGTATATTAAAGTTGTTGCAGTTAAAAAGCTCGTAGTTGAATTTTGGACTTGACTGTACGATTCTGCATCCTGTAGTTATTGTACTGGTCTTGTCTTTCCTTCTAGCTAACCTTTATGCACTTCATTGTGTGTACTGGGGATCTAGGACTTTTACTTTGAAAAAATTAGAGTGTTTAAAGCAGGCTTATGCTTGAATACATTAGCATGGAATAATAGAATAGGACTTTGGTTCTATTTTGTTGGTTTCTAGGACCGAAGTAATGATTAATAGGGATAGTTGGGGGCATTAGTATTTAATTGTCAGAGGTGAAATTCTTAGATTTATGAAAGACTAACTTCTGCGAAAGCATTTGCCAAGGATG…	1	Eukaryota	Neocallimastigomycota	Neocallimastigomycetes	Neocallimastigales	Neocallimastigaceae	Neocallimastix	0	0	0	0	0	0	0	142	115	0	0	78	0	0	0	0	0	0	0	0	0	0	0	0	0	0	0	212	0	0	0	0	0	0	0	193	0	0	0	0
ASV710	710	GGGGCCCAGCAGCCGCGGTAATTCCAGCTCCAATAGCGTATATTAAAGTTGTTGCAGTTAAAAAGCTCGTAGTTGAATTTTGGACTTGACTGTACGATTCTGCATCCTGTAGTTATTGTACTGGTCTTGTCTTTCCTTCTAGCTAACCTTTATGCACTTCATTGTGTGTACTGGGGATCTAGGACTTTTACTTTGAAAAAATTAGAGTGTTTAAAGCAGGCTTATGCTTGAATACATTAGCATGGAATAATAGAATAGGACTTTGGTTCTATTTTGTTGGTTTCTAGGACCGAAGTAATGATTAATAGGGATAGTTGGGGGCATTAGTATTTAATTGTCAGAGGTGAAATTCTTAGATTTATGAAAGACTAACTTCTGCGAAAGCATTTGCCAAGGATG…	1	Eukaryota	Neocallimastigomycota	Neocallimastigomycetes	Neocallimastigales	Neocallimastigaceae	Neocallimastix	0	0	0	0	0	0	0	0	569	0	0	0	0	0	0	0	0	0	0	0	0	0	0	0	0	938	0	0	0	0	0	0	0	0	0	0	0	0	0	0
ASV711	711	CGCGGCCAGCAGCTGCGGTAATTCCAGCTCCAATAGCGTATATTAAAGTTGTTGCAGTTAAAAAGCTCGTAGTTGAATTTTGGACTTGACTGTACGATTCTGCATCCTGTAGTTATTGTACTGGTCTTGTCTTTCCTTCTAGCTAACCTTTATGCACTTCATTGTGTGTACTGGGGATCTAGGACTTTTACTTTGAAAAAATTAGAGTGTTTAAAGCAGGCTTATGCTTGAATACATTAGCATGGAATAATAGAATAGGACTTTGGTTCTATTTTGTTGGTTTCTAGGACCGAAGTAATGATTAATAGGGATAGTTGGGGGCATTAGTATTTAATTGTCAGAGGTGAAATTCTTAGATTTATGAAAGACTAACTTCTGCGAAAGCATTTGCCAAGGATG…	1	Eukaryota	Neocallimastigomycota	Neocallimastigomycetes	Neocallimastigales	Neocallimastigaceae	Neocallimastix	0	0	0	0	0	0	0	0	0	0	0	0	0	0	0	0	0	0	0	0	0	0	0	130	0	0	0	0	0	0	0	0	0	0	0	0	0	0	0	0
ASV712	712	AAGGTCCAGCACCCGCGGTAATTCCAGCTCCAATAGCGTATATTAAAGTTGTTGCAGTTAAAAAGCTCGTAGTTGAATTTTGGACTTGACTGTACGATTCTGCATCCTGTAGTTATTGTACTGGTCTTGTCTTTCCTTCTAGCTAACCTTTATGCACTTCATTGTGTGTACTGGGGATCTAGGACTTTTACTTTGAAAAAATTAGAGTGTTTAAAGCAGGCTTATGCTTGAATACATTAGCATGGAATAATAGAATAGGACTTTGGTTCTATTTTGTTGGTTTCTAGGACCGAAGTAATGATTAATAGGGATAGTTGGGGGCATTAGTATTTAATTGTCAGAGGTGAAATTCTTAGATTTATGAAAGACTAACTTCTGCGAAAGCATTTGCCAAGGATG…	1	Eukaryota	Neocallimastigomycota	Neocallimastigomycetes	Neocallimastigales	Neocallimastigaceae	Neocallimastix	0	0	0	0	0	0	0	0	0	0	0	0	0	0	0	0	72	0	0	0	0	0	0	0	0	0	158	0	0	0	0	0	0	0	0	130	0	0	0	0
ASV714	714	TGCGTCCAGCAGCTGCGGTAATTCCAGCTCCAATAGCGTATATTAAAGTTGTTGCAGTTAAAAAGCTCGTAGTTGAATTTTGGACTTGACTGTACGATTCTGCATCCTGTAGTTATTGTACTGGTCTTGTCTTTCCTTCTAGCTAACCTTTATGCACTTCATTGTGTGTACTGGGGATCTAGGACTTTTACTTTGAAAAAATTAGAGTGTTTAAAGCAGGCTTATGCTTGAATACATTAGCATGGAATAATAGAATAGGACTTTGGTTCTATTTTGTTGGTTTCTAGGACCGAAGTAATGATTAATAGGGATAGTTGGGGGCATTAGTATTTAATTGTCAGAGGTGAAATTCTTAGATTTATGAAAGACTAACTTCTGCGAAAGCATTTGCCAAGGATG…	1	Eukaryota	Neocallimastigomycota	Neocallimastigomycetes	Neocallimastigales	Neocallimastigaceae	Neocallimastix	0	0	0	0	0	0	0	0	0	0	0	412	0	0	0	0	0	0	325	0	0	0	0	0	0	0	0	82	0	0	0	0	0	0	0	0	734	0	0	556
ASV715	715	GTGAACCAGCAGCTGCGGTAATTCCAGCTCCAATAGCGTATATTAAAGTTGTTGCAGTTAAAAAGCTCGTAGTTGAATTTTGGACTTGACTGTACGATTCTGCATCCTGTAGTTATTGTACTGGTCTTGTCTTTCCTTCTAGCTAACCTTTATGCACTTCATTGTGTGTACTGGGGATCTAGGACTTTTACTTTGAAAAAATTAGAGTGTTTAAAGCAGGCTTATGCTTGAATACATTAGCATGGAATAATAGAATAGGACTTTGGTTCTATTTTGTTGGTTTCTAGGACCGAAGTAATGATTAATAGGGATAGTTGGGGGCATTAGTATTTAATTGTCAGAGGTGAAATTCTTAGATTTATGAAAGACTAACTTCTGCGAAAGCATTTGCCAAGGATG…	1	Eukaryota	Neocallimastigomycota	Neocallimastigomycetes	Neocallimastigales	Neocallimastigaceae	Neocallimastix	0	0	0	0	0	0	0	0	0	0	0	0	0	0	0	0	0	0	0	328	0	0	0	0	0	0	0	0	0	0	0	0	0	0	316	0	0	0	0	0
ASV717	717	CATTGCCAGCACCTGCGGTAATTCCAGCTCCAATAGCGTATATTAAAGTTGTTGCAGTTAAAAAGCTCGTAGTTGAATTTTGGACTTGACTGTACGATTCTGCATCCTGTAGTTATTGTACTGGTCTTGTCTTTCCTTCTAGCTAACCTTTATGCACTTCATTGTGTGTACTGGGGATCTAGGACTTTTACTTTGAAAAAATTAGAGTGTTTAAAGCAGGCTTATGCTTGAATACATTAGCATGGAATAATAGAATAGGACTTTGGTTCTATTTTGTTGGTTTCTAGGACCGAAGTAATGATTAATAGGGATAGTTGGGGGCATTAGTATTTAATTGTCAGAGGTGAAATTCTTAGATTTATGAAAGACTAACTTCTGCGAAAGCATTTGCCAAGGATG…	1	Eukaryota	Neocallimastigomycota	Neocallimastigomycetes	Neocallimastigales	Neocallimastigaceae	Neocallimastix	0	0	0	0	0	0	0	0	0	0	0	0	0	0	0	0	0	0	0	0	0	0	0	0	0	0	0	0	0	0	0	0	0	0	0	0	0	0	0	0
ASV721	721	TAATACCAGCACCTGCGGTAATTCCAGCTCCAATAGCGTATATTAAAGTTGTTGCAGTTAAAAAGCTCGTAGTTGAATTTTGGACTTGACTGTACGATTCTGCATCCTGTAGTTATTGTACTGGTCTTGTCTTTCCTTCTAGCTAACCTTTATGCACTTCATTGTGTGTACTGGGGATCTAGGACTTTTACTTTGAAAAAATTAGAGTGTTTAAAGCAGGCTTATGCTTGAATACATTAGCATGGAATAATAGAATAGGACTTTGGTTCTATTTTGTTGGTTTCTAGGACCGAAGTAATGATTAATAGGGATAGTTGGGGGCATTAGTATTTAATTGTCAGAGGTGAAATTCTTAGATTTATGAAAGACTAACTTCTGCGAAAGCATTTGCCAAGGATG…	1	Eukaryota	Neocallimastigomycota	Neocallimastigomycetes	Neocallimastigales	Neocallimastigaceae	Neocallimastix	0	0	0	0	0	0	0	0	0	0	0	0	0	0	0	0	319	0	0	0	0	0	0	0	0	0	0	0	0	0	0	0	0	0	0	0	0	0	267	0
ASV722	722	GCGCGCCAGCAGCTGCGGTAATTCCAGCTCCAATAGCGTATATTAAAGTTGTTGCAGTTAAAAAGCTCGTAGTTGAATTTTGGACTTGACTGTACGATTCTGCATCCTGTAGTTATTGTACTGGTCTTGTCTTTCCTTCTAGCTAACCTTTATGCACTTCATTGTGTGTACTGGGGATCTAGGACTTTTACTTTGAAAAAATTAGAGTGTTTAAAGCAGGCTTATGCTTGAATACATTAGCATGGAATAATAGAATAGGACTTTGGTTCTATTTTGTTGGTTTCTAGGACCGAAGTAATGATTAATAGGGATAGTTGGGGGCATTAGTATTTAATTGTCAGAGGTGAAATTCTTAGATTTATGAAAGACTAACTTCTGCGAAAGCATTTGCCAAGGATG…	1	Eukaryota	Neocallimastigomycota	Neocallimastigomycetes	Neocallimastigales	Neocallimastigaceae	Neocallimastix	0	0	0	0	0	0	0	0	401	0	0	0	0	0	468	0	0	0	0	0	0	0	0	121	0	0	0	0	0	0	0	0	0	0	0	0	799	0	0	0
ASV723	723	TGTAACCAGCAGCCGCGGTAATTCCAGCTCCAATAGCGTATATTAAAGTTGTTGCAGTTAAAAAGCTCGTAGTTGAATTTTGGACTTGACTGTACGATTCTGCATCCTGTAGTTATTGTACTGGTCTTGTCTTTCCTTCTAGCTAACCTTTATGCACTTCATTGTGTGTACTGGGGATCTAGGACTTTTACTTTGAAAAAATTAGAGTGTTTAAAGCAGGCTTATGCTTGAATACATTAGCATGGAATAATAGAATAGGACTTTGGTTCTATTTTGTTGGTTTCTAGGACCGAAGTAATGATTAATAGGGATAGTTGGGGGCATTAGTATTTAATTGTCAGAGGTGAAATTCTTAGATTTATGAAAGACTAACTTCTGCGAAAGCATTTGCCAAGGATG…	1	Eukaryota	Neocallimastigomycota	Neocallimastigomycetes	Neocallimastigales	Neocallimastigaceae	NA	0	0	0	0	0	0	0	0	0	0	0	0	0	0	0	0	0	0	0	0	0	0	0	113	0	0	285	0	0	0	0	181	0	0	0	0	0	0	0	0
ASV724	724	GTATTCCAGCACCCGCGGTAATTCCAGCTCCAATAGCGTATATTAAAGTTGTTGCAGTTAAAAAGCTCGTAGTTGAATTTTGGACTTGACTGTACGATTCTGCATCCTGTAGTTATTGTACTGGTCTTGTCTTTCCTTCTAGCTAACCTTTATGCACTTCATTGTGTGTACTGGGGATCTAGGACTTTTACTTTGAAAAAATTAGAGTGTTTAAAGCAGGCTTATGCTTGAATACATTAGCATGGAATAATAGAATAGGACTTTGGTTCTATTTTGTTGGTTTCTAGGACCGAAGTAATGATTAATAGGGATAGTTGGGGGCATTAGTATTTAATTGTCAGAGGTGAAATTCTTAGATTTATGAAAGACTAACTTCTGCGAAAGCATTTGCCAAGGATG…	1	Eukaryota	Neocallimastigomycota	Neocallimastigomycetes	Neocallimastigales	Neocallimastigaceae	Neocallimastix	0	0	0	0	0	0	0	0	0	0	0	0	0	0	0	0	0	0	0	0	0	0	0	0	0	0	0	559	0	0	0	0	0	0	0	283	0	0	0	0
ASV728	728	AATTTCCAGCAGCCGCGGTAATTCCAGCTCCAATAGCGTATATTAAAGTTGTTGCAGTTAAAAAGCTCGTAGTTGAATTTTGGACTTGACTGTACGATTCTGCATCCTGTAGTTATTGTACTGGTCTTGTCTTTCCTTCTAGCTAACCTTTATGCACTTCATTGTGTGTACTGGGGATCTAGGACTTTTACTTTGAAAAAATTAGAGTGTTTAAAGCAGGCTTATGCTTGAATACATTAGCATGGAATAATAGAATAGGACTTTGGTTCTATTTTGTTGGTTTCTAGGACCGAAGTAATGATTAATAGGGATAGTTGGGGGCATTAGTATTTAATTGTCAGAGGTGAAATTCTTAGATTTATGAAAGACTAACTTCTGCGAAAGCATTTGCCAAGGATG…	1	Eukaryota	Neocallimastigomycota	Neocallimastigomycetes	Neocallimastigales	Neocallimastigaceae	Neocallimastix	0	0	0	0	0	0	0	0	0	0	0	52	0	0	0	436	0	0	0	0	409	0	0	0	0	0	0	0	0	0	0	308	0	0	0	0	0	0	0	107
ASV730	730	GAGTTCCAGCAGCTGCGGTAATTCCAGCTCCAATAGCGTATATTAAAGTTGTTGCAGTTAAAAAGCTCGTAGTTGAATTTTGGACTTGACTGTACGATTCTGCATCCTGTAGTTATTGTACTGGTCTTGTCTTTCCTTCTAGCTAACCTTTATGCACTTCATTGTGTGTACTGGGGATCTAGGACTTTTACTTTGAAAAAATTAGAGTGTTTAAAGCAGGCTTATGCTTGAATACATTAGCATGGAATAATAGAATAGGACTTTGGTTCTATTTTGTTGGTTTCTAGGACCGAAGTAATGATTAATAGGGATAGTTGGGGGCATTAGTATTTAATTGTCAGAGGTGAAATTCTTAGATTTATGAAAGACTAACTTCTGCGAAAGCATTTGCCAAGGATG…	1	Eukaryota	Neocallimastigomycota	Neocallimastigomycetes	Neocallimastigales	Neocallimastigaceae	Neocallimastix	0	0	0	0	0	0	0	790	0	0	0	0	0	0	0	0	0	0	71	0	0	0	0	0	0	0	0	0	0	0	0	0	0	0	0	0	0	0	0	0
ASV731	731	ATGGACCAGCAGCCGCGGTAATTCCAGCTCCAATAGCGTATATTAAAGTTGTTGCAGTTAAAAAGCTCGTAGTTGAATTTTGGACTTGACTGTACGATTCTGCATCCTGTAGTTATTGTACTGGTCTTGTCTTTCCTTCTAGCTAACCTTTATGCACTTCATTGTGTGTACTGGGGATCTAGGACTTTTACTTTGAAAAAATTAGAGTGTTTAAAGCAGGCTTATGCTTGAATACATTAGCATGGAATAATAGAATAGGACTTTGGTTCTATTTTGTTGGTTTCTAGGACCGAAGTAATGATTAATAGGGATAGTTGGGGGCATTAGTATTTAATTGTCAGAGGTGAAATTCTTAGATTTATGAAAGACTAACTTCTGCGAAAGCATTTGCCAAGGATG…	1	Eukaryota	Neocallimastigomycota	Neocallimastigomycetes	Neocallimastigales	Neocallimastigaceae	Neocallimastix	0	0	0	0	0	0	0	0	0	0	0	0	0	0	0	0	296	0	238	0	0	0	0	0	0	0	0	0	376	0	830	0	0	0	828	0	0	0	0	0
ASV732	732	GAGTTCCAGCACCCGCGGTAATTCCAGCTCCAATAGCGTATATTAAAGTTGTTGCAGTTAAAAAGCTCGTAGTTGAATTTTGGACTTGACTGTACGATTCTGCATCCTGTAGTTATTGTACTGGTCTTGTCTTTCCTTCTAGCTAACCTTTATGCACTTCATTGTGTGTACTGGGGATCTAGGACTTTTACTTTGAAAAAATTAGAGTGTTTAAAGCAGGCTTATGCTTGAATACATTAGCATGGAATAATAGAATAGGACTTTGGTTCTATTTTGTTGGTTTCTAGGACCGAAGTAATGATTAATAGGGATAGTTGGGGGCATTAGTATTTAATTGTCAGAGGTGAAATTCTTAGATTTATGAAAGACTAACTTCTGCGAAAGCATTTGCCAAGGATG…	1	Eukaryota	Neocallimastigomycota	Neocallimastigomycetes	Neocallimastigales	Neocallimastigaceae	Neocallimastix	0	0	0	0	0	0	0	0	0	0	0	0	0	0	547	0	0	0	0	0	325	0	0	0	0	0	0	0	0	0	0	542	0	0	0	152	0	0	0	0
ASV734	734	TGTGACCAGCACCCGCGGTAATTCCAGCTCCAATAGCGTATATTAAAGTTGTTGCAGTTAAAAAGCTCGTAGTTGAATTTTGGACTTGACTGTACGATTCTGCATCCTGTAGTTATTGTACTGGTCTTGTCTTTCCTTCTAGCTAACCTTTATGCACTTCATTGTGTGTACTGGGGATCTAGGACTTTTACTTTGAAAAAATTAGAGTGTTTAAAGCAGGCTTATGCTTGAATACATTAGCATGGAATAATAGAATAGGACTTTGGTTCTATTTTGTTGGTTTCTAGGACCGAAGTAATGATTAATAGGGATAGTTGGGGGCATTAGTATTTAATTGTCAGAGGTGAAATTCTTAGATTTATGAAAGACTAACTTCTGCGAAAGCATTTGCCAAGGATG…	1	Eukaryota	Neocallimastigomycota	Neocallimastigomycetes	Neocallimastigales	Neocallimastigaceae	Neocallimastix	0	0	0	0	0	0	0	0	0	0	0	0	0	0	0	0	0	0	0	0	683	0	0	0	0	0	689	0	0	0	0	287	0	0	0	0	0	0	0	0
ASV735	735	TACAGCCAGCAGCTGCGGTAATTCCAGCTCCAATAGCGTATATTAAAGTTGTTGCAGTTAAAAAGCTCGTAGTTGAATTTTGGACTTGACTGTACGATTCTGCATCCTGTAGTTATTGTACTGGTCTTGTCTTTCCTTCTAGCTAACCTTTATGCACTTCATTGTGTGTACTGGGGATCTAGGACTTTTACTTTGAAAAAATTAGAGTGTTTAAAGCAGGCTTATGCTTGAATACATTAGCATGGAATAATAGAATAGGACTTTGGTTCTATTTTGTTGGTTTCTAGGACCGAAGTAATGATTAATAGGGATAGTTGGGGGCATTAGTATTTAATTGTCAGAGGTGAAATTCTTAGATTTATGAAAGACTAACTTCTGCGAAAGCATTTGCCAAGGATG…	1	Eukaryota	Neocallimastigomycota	Neocallimastigomycetes	Neocallimastigales	Neocallimastigaceae	Neocallimastix	0	0	0	0	0	0	0	0	0	0	0	0	0	0	0	0	0	0	0	0	0	0	0	0	0	0	0	0	0	0	0	2380	0	0	0	0	0	0	0	0
ASV738	738	GGGGGCCAGCAGCTGCGGTAATTCCAGCTCCAATAGCGTATATTAAAGTTGTTGCAGTTAAAAAGCTCGTAGTTGAATTTTGGACTTGACTGTACGATTCTACATCTTGTAGCTATTGTACTGGTCTTGTCTTTCCTTCTAGCTAACCTTTATGCACTTCATTGTGTGTACTGGGGATCTAGGACTTTTACTTTGAAAAAATTAGAGTGTTTAAAGCAGGCTTATGCTTGAATACATTAGCATGGAATAATAGAATAGGACTTTGGTTCTATTTTGTTGGTTTCTAGGACCGAAGTAATGATTAATAGGGATAGTTGGGGGCATTAGTATTTAATTGTCAGAGGTGAAATTCTTAGATTTATGAAAGACTAACTTCTGCGAAAGCATTTGCCAAGGATG…	1	Eukaryota	Neocallimastigomycota	Neocallimastigomycetes	Neocallimastigales	Neocallimastigaceae	NA	0	0	0	0	0	0	0	0	0	0	0	0	0	0	0	0	0	0	0	0	0	0	0	0	0	0	0	0	0	0	0	0	0	0	0	0	0	0	0	0
ASV740	740	TATGACCAGCAGCTGCGGTAATTCCAGCTCCAATAGCGTATATTAAAGTTGTTGCAGTTAAAAAGCTCGTAGTTGAATTTTGGACTTGACTGTACGATTCTGCATCCTGTAGTTATTGTACTGGTCTTGTCTTTCCTTCTAGCTAACCTTTATGCACTTCATTGTGTGTACTGGGGATCTAGGACTTTTACTTTGAAAAAATTAGAGTGTTTAAAGCAGGCTTATGCTTGAATACATTAGCATGGAATAATAGAATAGGACTTTGGTTCTATTTTGTTGGTTTCTAGGACCGAAGTAATGATTAATAGGGATAGTTGGGGGCATTAGTATTTAATTGTCAGAGGTGAAATTCTTAGATTTATGAAAGACTAACTTCTGCGAAAGCATTTGCCAAGGATG…	1	Eukaryota	Neocallimastigomycota	Neocallimastigomycetes	Neocallimastigales	Neocallimastigaceae	Neocallimastix	0	0	0	0	0	0	0	0	0	0	0	0	0	0	0	498	0	0	0	0	0	0	0	0	0	0	0	0	0	0	0	0	0	0	0	0	0	0	0	0
ASV741	741	TATGACCAGCAGCCGCGGTAATTCCAGCTCCAATAGCGTATATTAAAGTTGTTGCAGTTAAAAAGCTCGTAGTTGAATTTTGGACTTGACTGTACGATTCTGCATCCTGTAGTTATTGTACTGGTCTTGTCTTTCCTTCTAGCTAACCTTTATGCACTTCATTGTGTGTACTGGGGATCTAGGACTTTTACTTTGAAAAAATTAGAGTGTTTAAAGCAGGCTTATGCTTGAATACATTAGCATGGAATAATAGAATAGGACTTTGGTTCTATTTTGTTGGTTTCTAGGACCGAAGTAATGATTAATAGGGATAGTTGGGGGCATTAGTATTTAATTGTCAGAGGTGAAATTCTTAGATTTATGAAAGACTAACTTCTGCGAAAGCATTTGCCAAGGATG…	1	Eukaryota	Neocallimastigomycota	Neocallimastigomycetes	Neocallimastigales	Neocallimastigaceae	Neocallimastix	0	0	0	0	0	0	0	0	0	0	0	0	0	0	0	0	0	0	0	0	0	591	0	0	0	0	0	0	0	0	706	0	0	0	0	0	343	0	0	0
ASV743	743	TTAGGCCAGCAGCCGCGGTAATTCCAGCTCCAATAGCGTATATTAAAGTTGTTGCAGTTAAAAAGCTCGTAGTTGAATTTTGGACTTGACTGTACGATTCTGCATCCTGTAGTTATTGTACTGGTCTTGTCTTTCCTTCTAGCTAACCTTTATGCACTTCATTGTGTGTACTGGGGATCTAGGACTTTTACTTTGAAAAAATTAGAGTGTTTAAAGCAGGCTTATGCTTGAATACATTAGCATGGAATAATAGAATAGGACTTTGGTTCTATTTTGTTGGTTTCTAGGACCGAAGTAATGATTAATAGGGATAGTTGGGGGCATTAGTATTTAATTGTCAGAGGTGAAATTCTTAGATTTATGAAAGACTAACTTCTGCGAAAGCATTTGCCAAGGATG…	1	Eukaryota	Neocallimastigomycota	Neocallimastigomycetes	Neocallimastigales	Neocallimastigaceae	Neocallimastix	0	0	0	0	0	0	0	0	0	0	0	0	0	0	0	0	0	0	0	0	0	0	0	351	0	0	0	0	0	0	0	0	0	0	0	0	0	0	0	97
ASV744	744	GTTGGCCAGCACCCGCGGTAATTCCAGCTCCAATAGCGTATATTAAAGTTGTTGCAGTTAAAAAGCTCGTAGTTGAATTTTGGACTTGACTGTACGATTCTGCATCCTGTAGTTATTGTACTGGTCTTGTCTTTCCTTCTAGCTAACCTTTATGCACTTCATTGTGTGTACTGGGGATCTAGGACTTTTACTTTGAAAAAATTAGAGTGTTTAAAGCAGGCTTATGCTTGAATACATTAGCATGGAATAATAGAATAGGACTTTGGTTCTATTTTGTTGGTTTCTAGGACCGAAGTAATGATTAATAGGGATAGTTGGGGGCATTAGTATTTAATTGTCAGAGGTGAAATTCTTAGATTTATGAAAGACTAACTTCTGCGAAAGCATTTGCCAAGGATG…	1	Eukaryota	Neocallimastigomycota	Neocallimastigomycetes	Neocallimastigales	Neocallimastigaceae	Neocallimastix	0	0	0	0	0	0	0	0	341	0	0	0	0	0	0	0	240	0	177	0	0	0	0	0	0	0	0	0	0	0	0	0	0	0	357	0	0	0	0	0
ASV747	747	ATTGTCCAGCACCCGCGGTAATTCCAGCTCCAATAGCGTATATTAAAGTTGTTGCAGTTAAAAAGCTCGTAGTTGAATTTTGGACTTGACTGTACGATTCTGCATCCTGTAGTTATTGTACTGGTCTTGTCTTTCCTTCTAGCTAACCTTTATGCACTTCATTGTGTGTACTGGGGATCTAGGACTTTTACTTTGAAAAAATTAGAGTGTTTAAAGCAGGCTTATGCTTGAATACATTAGCATGGAATAATAGAATAGGACTTTGGTTCTATTTTGTTGGTTTCTAGGACCGAAGTAATGATTAATAGGGATAGTTGGGGGCATTAGTATTTAATTGTCAGAGGTGAAATTCTTAGATTTATGAAAGACTAACTTCTGCGAAAGCATTTGCCAAGGATG…	1	Eukaryota	Neocallimastigomycota	Neocallimastigomycetes	Neocallimastigales	Neocallimastigaceae	Neocallimastix	0	0	0	0	0	0	0	0	699	0	0	589	0	0	0	0	239	0	0	0	0	0	0	0	0	0	0	0	0	0	0	0	0	0	0	0	0	0	0	0
ASV749	749	GTGGACCAGCACCTGCGGTAATTCCAGCTCCAATAGCGTATATTAAAGTTGTTGCAGTTAAAAAGCTCGTAGTTGAATTTTGGACTTGACTGTACGATTCTGCATCCTGTAGTTATTGTACTGGTCTTGTCTTTCCTTCTAGCTAACCTTTATGCACTTCATTGTGTGTACTGGGGATCTAGGACTTTTACTTTGAAAAAATTAGAGTGTTTAAAGCAGGCTTATGCTTGAATACATTAGCATGGAATAATAGAATAGGACTTTGGTTCTATTTTGTTGGTTTCTAGGACCGAAGTAATGATTAATAGGGATAGTTGGGGGCATTAGTATTTAATTGTCAGAGGTGAAATTCTTAGATTTATGAAAGACTAACTTCTGCGAAAGCATTTGCCAAGGATG…	1	Eukaryota	Neocallimastigomycota	Neocallimastigomycetes	Neocallimastigales	Neocallimastigaceae	Neocallimastix	0	0	0	0	0	0	0	0	655	0	0	0	0	0	0	0	0	0	0	0	472	0	0	0	0	0	0	0	0	0	0	0	0	0	0	0	0	0	416	0
ASV750	750	TGTAACCAGCAGCCGCGGTAATTCCAGCTCCAATAGCGTATATTAAAGTTGTTGCAGTTAAAAAGCTCGTAGTTGAATTTTGGACTTGACTGTACGATTCTGCATCCTGTAGTTATTGTACTGGTCTTGTCTTTCCTTCTAGCTAACCTTTATGCACTTCATTGTGTGTACTGGGGATCTAGGACTTTTACTTTGAAAAAATTAGAGTGTTTAAAGCAGGCTTATGCTTGAATACATTAGCATGGAATAATAGAATAGGACTTTGGTTCTATTTTGTTGGTTTCTAGGACCGAAGTAATGATTAATAGGGATAGTTGGGGGCATTAGTATTTAATTGTCAGAGGTGAAATTCTTAGATTTATGAAAGACTAACTTCTGCGAAAGCATTTGCCAAGGATG…	1	Eukaryota	Neocallimastigomycota	Neocallimastigomycetes	Neocallimastigales	Neocallimastigaceae	Neocallimastix	0	0	0	0	0	0	0	0	0	0	0	0	0	0	0	0	0	0	0	0	0	0	0	0	0	0	0	131	0	0	0	0	0	0	0	0	0	0	467	0
ASV754	754	TAGTTCCAGCACCCGCGGTAATTCCAGCTCCAATAGCGTATATTAAAGTTGTTGCAGTTAAAAAGCTCGTAGTTGAATTTTGGACTTGACTGTACGATTCTGCATCCTGTAGTTATTGTACTGGTCTTGTCTTTCCTTCTAGCTAACCTTTATGCACTTCATTGTGTGTACTGGGGATCTAGGACTTTTACTTTGAAAAAATTAGAGTGTTTAAAGCAGGCTTATGCTTGAATACATTAGCATGGAATAATAGAATAGGACTTTGGTTCTATTTTGTTGGTTTCTAGGACCGAAGTAATGATTAATAGGGATAGTTGGGGGCATTAGTATTTAATTGTCAGAGGTGAAATTCTTAGATTTATGAAAGACTAACTTCTGCGAAAGCATTTGCCAAGGATG…	1	Eukaryota	Neocallimastigomycota	Neocallimastigomycetes	Neocallimastigales	Neocallimastigaceae	Neocallimastix	0	0	0	0	0	0	0	0	0	0	0	0	0	0	0	0	0	0	128	0	0	0	0	66	0	0	0	0	0	0	0	0	135	0	0	0	0	0	514	0
ASV755	755	ATAGACCAGCACCTGCGGTAATTCCAGCTCCAATAGCGTATATTAAAGTTGTTGCAGTTAAAAAGCTCGTAGTTGAATTTTGGACTTGACTGTACGATTCTGCATCCTGTAGTTATTGTACTGGTCTTGTCTTTCCTTCTAGCTAACCTTTATGCACTTCATTGTGTGTACTGGGGATCTAGGACTTTTACTTTGAAAAAATTAGAGTGTTTAAAGCAGGCTTATGCTTGAATACATTAGCATGGAATAATAGAATAGGACTTTGGTTCTATTTTGTTGGTTTCTAGGACCGAAGTAATGATTAATAGGGATAGTTGGGGGCATTAGTATTTAATTGTCAGAGGTGAAATTCTTAGATTTATGAAAGACTAACTTCTGCGAAAGCATTTGCCAAGGATG…	1	Eukaryota	Neocallimastigomycota	Neocallimastigomycetes	Neocallimastigales	Neocallimastigaceae	Neocallimastix	0	0	0	0	0	0	0	0	0	0	0	0	0	0	0	0	0	0	0	0	0	0	0	0	0	0	0	0	0	0	932	0	0	0	0	0	0	0	0	0
ASV757	757	TGGAACCAGCAGCCGCGGTAATTCCAGCTCCAATAGCGTATATTAAAGTTGTTGCAGTTAAAAAGCTCGTAGTTGAATTTTGGACTTGACTGTACGATTCTGCATCCTGTAGTTATTGTACTGGTCTTGTCTTTCCTTCTAGCTAACCTTTATGCACTTCATTGTGTGTACTGGGGATCTAGGACTTTTACTTTGAAAAAATTAGAGTGTTTAAAGCAGGCTTATGCTTGAATACATTAGCATGGAATAATAGAATAGGACTTTGGTTCTATTTTGTTGGTTTCTAGGACCGAAGTAATGATTAATAGGGATAGTTGGGGGCATTAGTATTTAATTGTCAGAGGTGAAATTCTTAGATTTATGAAAGACTAACTTCTGCGAAAGCATTTGCCAAGGATG…	1	Eukaryota	Neocallimastigomycota	Neocallimastigomycetes	Neocallimastigales	Neocallimastigaceae	Neocallimastix	0	0	0	0	0	0	0	0	0	0	0	0	0	0	0	142	232	0	0	0	0	0	0	65	0	483	0	0	0	0	0	164	0	0	0	0	0	0	0	744
ASV758	758	AATGGCCAGCACCCGCGGTAATTCCAGCTCCAATAGCGTATATTAAAGTTGTTGCAGTTAAAAAGCTCGTAGTTGAATTTTGGACTTGACTGTACGATTCTGCATCCTGTAGTTATTGTACTGGTCTTGTCTTTCCTTCTAGCTAACCTTTATGCACTTCATTGTGTGTACTGGGGATCTAGGACTTTTACTTTGAAAAAATTAGAGTGTTTAAAGCAGGCTTATGCTTGAATACATTAGCATGGAATAATAGAATAGGACTTTGGTTCTATTTTGTTGGTTTCTAGGACCGAAGTAATGATTAATAGGGATAGTTGGGGGCATTAGTATTTAATTGTCAGAGGTGAAATTCTTAGATTTATGAAAGACTAACTTCTGCGAAAGCATTTGCCAAGGATG…	1	Eukaryota	Neocallimastigomycota	Neocallimastigomycetes	Neocallimastigales	Neocallimastigaceae	Neocallimastix	0	0	0	0	0	0	0	0	0	0	0	1129	0	0	0	0	0	0	0	0	0	0	0	0	0	0	0	0	0	0	0	0	0	0	0	0	0	0	0	0
ASV761	761	GTCAACCAGCAGCCGCGGTAATTCCAGCTCCAATAGCGTATATTAAAGTTGTTGCAGTTAAAAAGCTCGTAGTTGAATTTTGGACTTGACTGTACGATTCTGCATCCTGTAGTTATTGTACTGGTCTTGTCTTTCCTTCTAGCTAACCTTTATGCACTTCATTGTGTGTACTGGGGATCTAGGACTTTTACTTTGAAAAAATTAGAGTGTTTAAAGCAGGCTTATGCTTGAATACATTAGCATGGAATAATAGAATAGGACTTTGGTTCTATTTTGTTGGTTTCTAGGACCGAAGTAATGATTAATAGGGATAGTTGGGGGCATTAGTATTTAATTGTCAGAGGTGAAATTCTTAGATTTATGAAAGACTAACTTCTGCGAAAGCATTTGCCAAGGATG…	1	Eukaryota	Neocallimastigomycota	Neocallimastigomycetes	Neocallimastigales	Neocallimastigaceae	Neocallimastix	0	0	0	0	0	0	0	0	0	0	0	0	0	0	0	0	0	0	0	244	0	439	0	0	0	0	0	0	0	0	0	0	0	0	0	0	0	0	0	0
ASV762	762	TTGAACCAGCACCCGCGGTAATTCCAGCTCCAATAGCGTATATTAAAGTTGTTGCAGTTAAAAAGCTCGTAGTTGAATTTTGGACTTGACTGTACGATTCTGCATCCTGTAGTTATTGTACTGGTCTTGTCTTTCCTTCTAGCTAACCTTTATGCACTTCATTGTGTGTACTGGGGATCTAGGACTTTTACTTTGAAAAAATTAGAGTGTTTAAAGCAGGCTTATGCTTGAATACATTAGCATGGAATAATAGAATAGGACTTTGGTTCTATTTTGTTGGTTTCTAGGACCGAAGTAATGATTAATAGGGATAGTTGGGGGCATTAGTATTTAATTGTCAGAGGTGAAATTCTTAGATTTATGAAAGACTAACTTCTGCGAAAGCATTTGCCAAGGATG…	1	Eukaryota	Neocallimastigomycota	Neocallimastigomycetes	Neocallimastigales	Neocallimastigaceae	Neocallimastix	0	0	0	0	0	0	0	0	0	0	0	0	0	0	0	0	0	0	0	0	0	0	0	0	0	0	619	0	0	0	0	0	0	0	0	214	0	0	0	0
ASV763	763	GTTTACCAGCAGCCGCGGTAATTCCAGCTCCAATAGCGTATATTAAAGTTGTTGCAGTTAAAAAGCTCGTAGTTGAATTTTGGACTTGACTGTACGATTCTGCATCCTGTAGTTATTGTACTGGTCTTGTCTTTCCTTCTAGCTAACCTTTATGCACTTCATTGTGTGTACTGGGGATCTAGGACTTTTACTTTGAAAAAATTAGAGTGTTTAAAGCAGGCTTATGCTTGAATACATTAGCATGGAATAATAGAATAGGACTTTGGTTCTATTTTGTTGGTTTCTAGGACCGAAGTAATGATTAATAGGGATAGTTGGGGGCATTAGTATTTAATTGTCAGAGGTGAAATTCTTAGATTTATGAAAGACTAACTTCTGCGAAAGCATTTGCCAAGGATG…	1	Eukaryota	Neocallimastigomycota	Neocallimastigomycetes	Neocallimastigales	Neocallimastigaceae	Neocallimastix	0	0	0	0	0	0	0	0	306	0	0	0	0	0	297	0	0	0	0	0	0	0	0	0	0	0	0	167	431	0	0	0	0	0	419	0	0	0	0	0
ASV764	764	AAAAGCCAGCACCTGCGGTAATTCCAGCTCCAATAGCGTATATTAAAGTTGTTGCAGTTAAAAAGCTCGTAGTTGAATTTTGGACTTGACTGTACGATTCTGCATCCTGTAGTTATTGTACTGGTCTTGTCTTTCCTTCTAGCTAACCTTTATGCACTTCATTGTGTGTACTGGGGATCTAGGACTTTTACTTTGAAAAAATTAGAGTGTTTAAAGCAGGCTTATGCTTGAATACATTAGCATGGAATAATAGAATAGGACTTTGGTTCTATTTTGTTGGTTTCTAGGACCGAAGTAATGATTAATAGGGATAGTTGGGGGCATTAGTATTTAATTGTCAGAGGTGAAATTCTTAGATTTATGAAAGACTAACTTCTGCGAAAGCATTTGCCAAGGATG…	1	Eukaryota	Neocallimastigomycota	Neocallimastigomycetes	Neocallimastigales	Neocallimastigaceae	Neocallimastix	0	0	0	0	0	0	0	0	0	0	0	0	0	0	0	0	0	0	0	0	0	0	0	0	0	0	0	264	0	0	0	0	0	0	0	0	0	0	0	0
ASV766	766	ATTGGCCAGCACCCGCGGTAATTCCAGCTCCAATAGCGTATATTAAAGTTGTTGCAGTTAAAAAGCTCGTAGTTGAATTTTGGACTTGACTGTACGATTCTGCATCCTGTAGTTATTGTACTGGTCTTGTCTTTCCTTCTAGCTAACCTTTATGCACTTCATTGTGTGTACTGGGGATCTAGGACTTTTACTTTGAAAAAATTAGAGTGTTTAAAGCAGGCTTATGCTTGAATACATTAGCATGGAATAATAGAATAGGACTTTGGTTCTATTTTGTTGGTTTCTAGGACCGAAGTAATGATTAATAGGGATAGTTGGGGGCATTAGTATTTAATTGTCAGAGGTGAAATTCTTAGATTTATGAAAGACTAACTTCTGCGAAAGCATTTGCCAAGGATG…	1	Eukaryota	Neocallimastigomycota	Neocallimastigomycetes	Neocallimastigales	Neocallimastigaceae	Neocallimastix	0	0	0	0	0	0	0	0	140	0	0	358	0	0	623	0	0	0	0	0	0	0	0	146	0	0	0	0	0	0	0	0	0	0	0	0	0	0	0	0
ASV768	768	GTCTGCCAGCACCCGCGGTAATTCCAGCTCCAATAGCGTATATTAAAGTTGTTGCAGTTAAAAAGCTCGTAGTTGAATTTTGGACTTGACTGTACGATTCTGCATCCTGTAGTTATTGTACTGGTCTTGTCTTTCCTTCTAGCTAACCTTTATGCACTTCATTGTGTGTACTGGGGATCTAGGACTTTTACTTTGAAAAAATTAGAGTGTTTAAAGCAGGCTTATGCTTGAATACATTAGCATGGAATAATAGAATAGGACTTTGGTTCTATTTTGTTGGTTTCTAGGACCGAAGTAATGATTAATAGGGATAGTTGGGGGCATTAGTATTTAATTGTCAGAGGTGAAATTCTTAGATTTATGAAAGACTAACTTCTGCGAAAGCATTTGCCAAGGATG…	1	Eukaryota	Neocallimastigomycota	Neocallimastigomycetes	Neocallimastigales	Neocallimastigaceae	Neocallimastix	0	0	0	0	0	0	0	0	0	0	0	280	0	0	0	0	0	0	0	0	0	0	0	0	0	0	0	0	0	0	0	0	0	0	0	0	0	358	0	0
ASV769	769	TCTTGCCAGCACCCGCGGTAATTCCAGCTCCAATAGCGTATATTAAAGTTGTTGCAGTTAAAAAGCTCGTAGTTGAATTTTGGACTTGACTGTACGATTCTGCATCCTGTAGTTATTGTACTGGTCTTGTCTTTCCTTCTAGCTAACCTTTATGCACTTCATTGTGTGTACTGGGGATCTAGGACTTTTACTTTGAAAAAATTAGAGTGTTTAAAGCAGGCTTATGCTTGAATACATTAGCATGGAATAATAGAATAGGACTTTGGTTCTATTTTGTTGGTTTCTAGGACCGAAGTAATGATTAATAGGGATAGTTGGGGGCATTAGTATTTAATTGTCAGAGGTGAAATTCTTAGATTTATGAAAGACTAACTTCTGCGAAAGCATTTGCCAAGGATG…	1	Eukaryota	Neocallimastigomycota	Neocallimastigomycetes	Neocallimastigales	Neocallimastigaceae	Neocallimastix	0	0	0	0	0	0	0	0	0	0	0	1335	0	0	0	0	1544	0	0	0	0	0	0	0	0	0	0	0	0	0	0	0	0	0	474	0	0	0	0	0
ASV770	770	GGAAACCAGCAGCTGCGGTAATTCCAGCTCCAATAGCGTATATTAAAGTTGTTGCAGTTAAAAAGCTCGTAGTTGAATTTTGGACTTGACTGTACGATTCTGCATCCTGTAGTTATTGTACTGGTCTTGTCTTTCCTTCTAGCTAACCTTTATGCACTTCATTGTGTGTACTGGGGATCTAGGACTTTTACTTTGAAAAAATTAGAGTGTTTAAAGCAGGCTTATGCTTGAATACATTAGCATGGAATAATAGAATAGGACTTTGGTTCTATTTTGTTGGTTTCTAGGACCGAAGTAATGATTAATAGGGATAGTTGGGGGCATTAGTATTTAATTGTCAGAGGTGAAATTCTTAGATTTATGAAAGACTAACTTCTGCGAAAGCATTTGCCAAGGATG…	1	Eukaryota	Neocallimastigomycota	Neocallimastigomycetes	Neocallimastigales	Neocallimastigaceae	Neocallimastix	0	0	0	0	0	0	0	0	0	0	0	0	0	0	0	0	0	0	106	0	0	0	0	0	0	0	531	0	0	0	0	0	0	0	0	0	0	0	353	0
ASV772	772	ATATGCCAGCACCCGCGGTAATTCCAGCTCCAATAGCGTATATTAAAGTTGTTGCAGTTAAAAAGCTCGTAGTTGAATTTTGGACTTGACTGTACGATTCTGCATCCTGTAGTTATTGTACTGGTCTTGTCTTTCCTTCTAGCTAACCTTTATGCACTTCATTGTGTGTACTGGGGATCTAGGACTTTTACTTTGAAAAAATTAGAGTGTTTAAAGCAGGCTTATGCTTGAATACATTAGCATGGAATAATAGAATAGGACTTTGGTTCTATTTTGTTGGTTTCTAGGACCGAAGTAATGATTAATAGGGATAGTTGGGGGCATTAGTATTTAATTGTCAGAGGTGAAATTCTTAGATTTATGAAAGACTAACTTCTGCGAAAGCATTTGCCAAGGATG…	1	Eukaryota	Neocallimastigomycota	Neocallimastigomycetes	Neocallimastigales	Neocallimastigaceae	Neocallimastix	0	0	0	0	0	0	0	0	129	0	0	0	0	0	0	0	0	0	0	0	0	0	0	0	0	0	0	0	0	0	0	0	0	569	0	0	365	621	0	0
ASV776	776	ATGCACCAGCAGCTGCGGTAATTCCAGCTCCAATAGCGTATATTAAAGTTGTTGCAGTTAAAAAGCTCGTAGTTGAATTTTGGACTTGACTGTACGATTCTGCATCCTGTAGTTATTGTACTGGTCTTGTCTTTCCTTCTAGCTAACCTTTATGCACTTCATTGTGTGTACTGGGGATCTAGGACTTTTACTTTGAAAAAATTAGAGTGTTTAAAGCAGGCTTATGCTTGAATACATTAGCATGGAATAATAGAATAGGACTTTGGTTCTATTTTGTTGGTTTCTAGGACCGAAGTAATGATTAATAGGGATAGTTGGGGGCATTAGTATTTAATTGTCAGAGGTGAAATTCTTAGATTTATGAAAGACTAACTTCTGCGAAAGCATTTGCCAAGGATG…	1	Eukaryota	Neocallimastigomycota	Neocallimastigomycetes	Neocallimastigales	Neocallimastigaceae	NA	0	0	0	0	0	0	0	0	0	0	0	0	0	0	0	0	0	0	0	0	0	0	0	0	0	0	0	0	0	0	0	0	0	0	0	0	0	0	0	0
ASV778	778	AAGTTCCAGCAGCCGCGGTAATTCCAGCTCCAATAGCGTATATTAAAGTTGTTGCAGTTAAAAAGCTCGTAGTTGAATTTTGGACTTGACTGTACGATTCTGCATCCTGTAGTTATTGTACTGGTCTTGTCTTTCCTTCTAGCTAACCTTTATGCACTTCATTGTGTGTACTGGGGATCTAGGACTTTTACTTTGAAAAAATTAGAGTGTTTAAAGCAGGCTTATGCTTGAATACATTAGCATGGAATAATAGAATAGGACTTTGGTTCTATTTTGTTGGTTTCTAGGACCGAAGTAATGATTAATAGGGATAGTTGGGGGCATTAGTATTTAATTGTCAGAGGTGAAATTCTTAGATTTATGAAAGACTAACTTCTGCGAAAGCATTTGCCAAGGATG…	1	Eukaryota	Neocallimastigomycota	Neocallimastigomycetes	Neocallimastigales	Neocallimastigaceae	Neocallimastix	0	0	0	0	0	0	0	0	0	0	0	0	0	0	0	383	0	0	0	0	0	0	0	0	0	311	0	195	0	0	0	0	0	0	0	0	0	0	0	0
ASV779	779	AGGTTCCAGCACCCGCGGTAATTCCAGCTCCAATAGCGTATATTAAAGTTGTTGCAGTTAAAAAGCTCGTAGTTGAATTTTGGACTTGACTGTACGATTCTGCATCCTGTAGTTATTGTACTGGTCTTGTCTTTCCTTCTAGCTAACCTTTATGCACTTCATTGTGTGTACTGGGGATCTAGGACTTTTACTTTGAAAAAATTAGAGTGTTTAAAGCAGGCTTATGCTTGAATACATTAGCATGGAATAATAGAATAGGACTTTGGTTCTATTTTGTTGGTTTCTAGGACCGAAGTAATGATTAATAGGGATAGTTGGGGGCATTAGTATTTAATTGTCAGAGGTGAAATTCTTAGATTTATGAAAGACTAACTTCTGCGAAAGCATTTGCCAAGGATG…	1	Eukaryota	Neocallimastigomycota	Neocallimastigomycetes	Neocallimastigales	Neocallimastigaceae	Neocallimastix	0	0	0	0	0	0	0	0	286	0	0	163	0	0	0	0	0	0	369	0	0	0	0	0	0	0	0	0	0	0	0	0	0	0	0	279	0	0	0	0
ASV780	780	ATTGACCAGCAGCCGCGGTAATTCCAGCTCCAATAGCGTATATTAAAGTTGTTGCAGTTAAAAAGCTCGTAGTTGAATTTTGGACTTGACTGTACGATTCTGCATCCTGTAGTTATTGTACTGGTCTTGTCTTTCCTTCTAGCTAACCTTTATGCACTTCATTGTGTGTACTGGGGATCTAGGACTTTTACTTTGAAAAAATTAGAGTGTTTAAAGCAGGCTTATGCTTGAATACATTAGCATGGAATAATAGAATAGGACTTTGGTTCTATTTTGTTGGTTTCTAGGACCGAAGTAATGATTAATAGGGATAGTTGGGGGCATTAGTATTTAATTGTCAGAGGTGAAATTCTTAGATTTATGAAAGACTAACTTCTGCGAAAGCATTTGCCAAGGATG…	1	Eukaryota	Neocallimastigomycota	Neocallimastigomycetes	Neocallimastigales	Neocallimastigaceae	Neocallimastix	0	2978	0	0	0	0	0	0	0	0	0	0	0	0	0	0	0	0	0	0	0	0	0	0	0	0	0	0	0	0	0	157	753	0	0	0	0	0	0	0
ASV781	781	TGAAGCCAGCAGCCGCGGTAATTCCAGCTCCAATAGCGTATATTAAAGTTGTTGCAGTTAAAAAGCTCGTAGTTGAATTTTGGACTTGACTGTACGATTCTGCATCCTGTAGTTATTGTACTGGTCTTGTCTTTCCTTCTAGCTAACCTTTATGCACTTCATTGTGTGTACTGGGGATCTAGGACTTTTACTTTGAAAAAATTAGAGTGTTTAAAGCAGGCTTATGCTTGAATACATTAGCATGGAATAATAGAATAGGACTTTGGTTCTATTTTGTTGGTTTCTAGGACCGAAGTAATGATTAATAGGGATAGTTGGGGGCATTAGTATTTAATTGTCAGAGGTGAAATTCTTAGATTTATGAAAGACTAACTTCTGCGAAAGCATTTGCCAAGGATG…	1	Eukaryota	Neocallimastigomycota	Neocallimastigomycetes	Neocallimastigales	Neocallimastigaceae	NA	0	0	0	0	0	0	0	0	0	0	0	455	0	0	0	0	367	0	0	242	0	0	0	0	0	0	0	224	576	0	0	0	0	0	0	0	845	0	0	0
ASV782	782	TGGAACCAGCACCTGCGGTAATTCCAGCTCCAATAGCGTATATTAAAGTTGTTGCAGTTAAAAAGCTCGTAGTTGAATTTTGGACTTGACTGTACGATTCTGCATCCTGTAGTTATTGTACTGGTCTTGTCTTTCCTTCTAGCTAACCTTTATGCACTTCATTGTGTGTACTGGGGATCTAGGACTTTTACTTTGAAAAAATTAGAGTGTTTAAAGCAGGCTTATGCTTGAATACATTAGCATGGAATAATAGAATAGGACTTTGGTTCTATTTTGTTGGTTTCTAGGACCGAAGTAATGATTAATAGGGATAGTTGGGGGCATTAGTATTTAATTGTCAGAGGTGAAATTCTTAGATTTATGAAAGACTAACTTCTGCGAAAGCATTTGCCAAGGATG…	1	Eukaryota	Neocallimastigomycota	Neocallimastigomycetes	Neocallimastigales	Neocallimastigaceae	Neocallimastix	0	0	0	0	0	0	0	0	0	0	0	0	0	0	678	214	0	0	0	0	0	0	0	0	0	0	0	0	0	0	0	0	0	0	0	0	0	0	0	0
ASV783	783	TAGGACCAGCACCTGCGGTAATTCCAGCTCCAATAGCGTATATTAAAGTTGTTGCAGTTAAAAAGCTCGTAGTTGAATTTTGGACTTGACTGTACGATTCTGCATCCTGTAGTTATTGTACTGGTCTTGTCTTTCCTTCTAGCTAACCTTTATGCACTTCATTGTGTGTACTGGGGATCTAGGACTTTTACTTTGAAAAAATTAGAGTGTTTAAAGCAGGCTTATGCTTGAATACATTAGCATGGAATAATAGAATAGGACTTTGGTTCTATTTTGTTGGTTTCTAGGACCGAAGTAATGATTAATAGGGATAGTTGGGGGCATTAGTATTTAATTGTCAGAGGTGAAATTCTTAGATTTATGAAAGACTAACTTCTGCGAAAGCATTTGCCAAGGATG…	1	Eukaryota	Neocallimastigomycota	Neocallimastigomycetes	Neocallimastigales	Neocallimastigaceae	NA	0	0	0	0	0	0	0	0	0	0	0	0	0	0	0	537	299	0	0	0	0	0	0	472	0	0	0	331	0	0	0	0	0	0	0	0	0	0	0	0
ASV784	784	GTTGTCCAGCACCCGCGGTAATTCCAGCTCCAATAGCGTATATTAAAGTTGTTGCAGTTAAAAAGCTCGTAGTTGAATTTTGGACTTGACTGTACGATTCTGCATCCTGTAGTTATTGTACTGGTCTTGTCTTTCCTTCTAGCTAACCTTTATGCACTTCATTGTGTGTACTGGGGATCTAGGACTTTTACTTTGAAAAAATTAGAGTGTTTAAAGCAGGCTTATGCTTGAATACATTAGCATGGAATAATAGAATAGGACTTTGGTTCTATTTTGTTGGTTTCTAGGACCGAAGTAATGATTAATAGGGATAGTTGGGGGCATTAGTATTTAATTGTCAGAGGTGAAATTCTTAGATTTATGAAAGACTAACTTCTGCGAAAGCATTTGCCAAGGATG…	1	Eukaryota	Neocallimastigomycota	Neocallimastigomycetes	Neocallimastigales	Neocallimastigaceae	NA	0	0	0	0	0	0	0	0	0	0	0	0	0	0	0	0	344	0	0	0	0	0	0	0	0	0	0	252	0	0	0	0	595	0	0	0	0	0	0	0
ASV785	785	GTGGTCCAGCACCCGCGGTAATTCCAGCTCCAATAGCGTATATTAAAGTTGTTGCAGTTAAAAAGCTCGTAGTTGAATTTTGGACTTGACTGTACGATTCTGCATCCTGTAGTTATTGTACTGGTCTTGTCTTTCCTTCTAGCTAACCTTTATGCACTTCATTGTGTGTACTGGGGATCTAGGACTTTTACTTTGAAAAAATTAGAGTGTTTAAAGCAGGCTTATGCTTGAATACATTAGCATGGAATAATAGAATAGGACTTTGGTTCTATTTTGTTGGTTTCTAGGACCGAAGTAATGATTAATAGGGATAGTTGGGGGCATTAGTATTTAATTGTCAGAGGTGAAATTCTTAGATTTATGAAAGACTAACTTCTGCGAAAGCATTTGCCAAGGATG…	1	Eukaryota	Neocallimastigomycota	Neocallimastigomycetes	Neocallimastigales	Neocallimastigaceae	Neocallimastix	0	0	0	0	0	0	0	0	0	0	0	209	0	0	0	0	0	0	578	0	0	0	0	0	0	0	0	0	0	0	0	0	0	0	0	196	0	578	0	0
ASV786	786	GTAGTCCAGCACCCGCGGTAATTCCAGCTCCAATAGCGTATATTAAAGTTGTTGCAGTTAAAAAGCTCGTAGTTGAATTTTGGACTTGACTGTACGATTCTGCATCCTGTAGTTATTGTACTGGTCTTGTCTTTCCTTCTAGCTAACCTTTATGCACTTCATTGTGTGTACTGGGGATCTAGGACTTTTACTTTGAAAAAATTAGAGTGTTTAAAGCAGGCTTATGCTTGAATACATTAGCATGGAATAATAGAATAGGACTTTGGTTCTATTTTGTTGGTTTCTAGGACCGAAGTAATGATTAATAGGGATAGTTGGGGGCATTAGTATTTAATTGTCAGAGGTGAAATTCTTAGATTTATGAAAGACTAACTTCTGCGAAAGCATTTGCCAAGGATG…	1	Eukaryota	Neocallimastigomycota	Neocallimastigomycetes	Neocallimastigales	Neocallimastigaceae	Neocallimastix	0	0	0	0	0	0	0	0	0	0	0	0	0	0	0	0	0	0	0	435	0	0	0	0	0	0	0	0	0	0	0	0	0	0	365	0	0	0	734	0
ASV788	788	ATAGTCCAGCACCTGCGGTAATTCCAGCTCCAATAGCGTATATTAAAGTTGTTGCAGTTAAAAAGCTCGTAGTTGAATTTTGGACTTGACTGTACGATTCTGCATCCTGTAGTTATTGTACTGGTCTTGTCTTTCCTTCTAGCTAACCTTTATGCACTTCATTGTGTGTACTGGGGATCTAGGACTTTTACTTTGAAAAAATTAGAGTGTTTAAAGCAGGCTTATGCTTGAATACATTAGCATGGAATAATAGAATAGGACTTTGGTTCTATTTTGTTGGTTTCTAGGACCGAAGTAATGATTAATAGGGATAGTTGGGGGCATTAGTATTTAATTGTCAGAGGTGAAATTCTTAGATTTATGAAAGACTAACTTCTGCGAAAGCATTTGCCAAGGATG…	1	Eukaryota	Neocallimastigomycota	Neocallimastigomycetes	Neocallimastigales	Neocallimastigaceae	NA	0	0	0	0	0	0	0	0	0	0	1044	0	0	0	0	0	0	0	0	0	0	0	0	0	0	255	0	0	0	0	0	0	0	0	0	0	0	0	0	0
ASV789	789	TAGGACCAGCAGCTGCGGTAATTCCAGCTCCAATAGCGTATATTAAAGTTGTTGCAGTTAAAAAGCTCGTAGTTGAATTTTGGACTTGACTGTACGATTCTGCATCCTGTAGTTATTGTACTGGTCTTGTCTTTCCTTCTAGCTAACCTTTATGCACTTCATTGTGTGTACTGGGGATCTAGGACTTTTACTTTGAAAAAATTAGAGTGTTTAAAGCAGGCTTATGCTTGAATACATTAGCATGGAATAATAGAATAGGACTTTGGTTCTATTTTGTTGGTTTCTAGGACCGAAGTAATGATTAATAGGGATAGTTGGGGGCATTAGTATTTAATTGTCAGAGGTGAAATTCTTAGATTTATGAAAGACTAACTTCTGCGAAAGCATTTGCCAAGGATG…	1	Eukaryota	Neocallimastigomycota	Neocallimastigomycetes	Neocallimastigales	Neocallimastigaceae	Neocallimastix	0	0	0	0	0	0	0	0	0	0	0	0	0	0	0	0	0	0	0	0	0	0	0	94	0	0	695	0	0	0	0	0	0	0	0	0	0	0	0	0
ASV791	791	TGTATCCAGCACCTGCGGTAATTCCAGCTCCAATAGCGTATATTAAAGTTGTTGCAGTTAAAAAGCTCGTAGTTGAATTTTGGACTTGACTGTACGATTCTGCATCCTGTAGTTATTGTACTGGTCTTGTCTTTCCTTCTAGCTAACCTTTATGCACTTCATTGTGTGTACTGGGGATCTAGGACTTTTACTTTGAAAAAATTAGAGTGTTTAAAGCAGGCTTATGCTTGAATACATTAGCATGGAATAATAGAATAGGACTTTGGTTCTATTTTGTTGGTTTCTAGGACCGAAGTAATGATTAATAGGGATAGTTGGGGGCATTAGTATTTAATTGTCAGAGGTGAAATTCTTAGATTTATGAAAGACTAACTTCTGCGAAAGCATTTGCCAAGGATG…	1	Eukaryota	Neocallimastigomycota	Neocallimastigomycetes	Neocallimastigales	Neocallimastigaceae	NA	0	0	0	0	0	0	0	0	0	0	0	0	0	0	0	210	0	0	0	0	0	0	0	0	0	0	0	0	0	0	731	0	0	0	0	0	0	0	0	0
ASV792	792	ATCTTCCAGCAGCTGCGGTAATTCCAGCTCCAATAGCGTATATTAAAGTTGTTGCAGTTAAAAAGCTCGTAGTTGAATTTTGGACTTGACTGTACGATTCTGCATCCTGTAGTTATTGTACTGGTCTTGTCTTTCCTTCTAGCTAACCTTTATGCACTTCATTGTGTGTACTGGGGATCTAGGACTTTTACTTTGAAAAAATTAGAGTGTTTAAAGCAGGCTTATGCTTGAATACATTAGCATGGAATAATAGAATAGGACTTTGGTTCTATTTTGTTGGTTTCTAGGACCGAAGTAATGATTAATAGGGATAGTTGGGGGCATTAGTATTTAATTGTCAGAGGTGAAATTCTTAGATTTATGAAAGACTAACTTCTGCGAAAGCATTTGCCAAGGATG…	1	Eukaryota	Neocallimastigomycota	Neocallimastigomycetes	Neocallimastigales	Neocallimastigaceae	NA	0	0	0	0	0	0	0	0	0	0	0	0	0	0	0	0	0	0	0	0	0	0	0	0	0	0	0	0	0	0	0	1944	0	0	0	0	0	0	0	0
ASV794	794	GTAGACCAGCACCTGCGGTAATTCCAGCTCCAATAGCGTATATTAAAGTTGTTGCAGTTAAAAAGCTCGTAGTTGAATTTTGGACTTGACTGTACGATTCTGCATCCTGTAGTTATTGTACTGGTCTTGTCTTTCCTTCTAGCTAACCTTTATGCACTTCATTGTGTGTACTGGGGATCTAGGACTTTTACTTTGAAAAAATTAGAGTGTTTAAAGCAGGCTTATGCTTGAATACATTAGCATGGAATAATAGAATAGGACTTTGGTTCTATTTTGTTGGTTTCTAGGACCGAAGTAATGATTAATAGGGATAGTTGGGGGCATTAGTATTTAATTGTCAGAGGTGAAATTCTTAGATTTATGAAAGACTAACTTCTGCGAAAGCATTTGCCAAGGATG…	1	Eukaryota	Neocallimastigomycota	Neocallimastigomycetes	Neocallimastigales	Neocallimastigaceae	Neocallimastix	0	0	0	0	0	0	0	0	0	0	0	264	0	0	202	273	0	0	150	0	0	0	0	500	0	0	0	0	0	0	0	0	0	351	0	0	0	0	0	0
ASV795	795	TTGAGCCAGCAGCCGCGGTAATTCCAGCTCCAATAGCGTATATTAAAGTTGTTGCAGTTAAAAAGCTCGTAGTTGAATTTTGGACTTGACTGTACGATTCTGCATCCTGTAGTTATTGTACTGGTCTTGTCTTTCCTTCTAGCTAACCTTTATGCACTTCATTGTGTGTACTGGGGATCTAGGACTTTTACTTTGAAAAAATTAGAGTGTTTAAAGCAGGCTTATGCTTGAATACATTAGCATGGAATAATAGAATAGGACTTTGGTTCTATTTTGTTGGTTTCTAGGACCGAAGTAATGATTAATAGGGATAGTTGGGGGCATTAGTATTTAATTGTCAGAGGTGAAATTCTTAGATTTATGAAAGACTAACTTCTGCGAAAGCATTTGCCAAGGATG…	1	Eukaryota	Neocallimastigomycota	Neocallimastigomycetes	Neocallimastigales	Neocallimastigaceae	NA	0	0	0	0	0	0	0	546	262	0	0	0	0	0	0	0	0	0	0	226	0	0	0	0	0	0	0	0	0	0	0	0	570	0	0	0	0	0	0	0
ASV796	796	GGTTTCCAGCACCCGCGGTAATTCCAGCTCCAATAGCGTATATTAAAGTTGTTGCAGTTAAAAAGCTCGTAGTTGAATTTTGGACTTGACTGTACGATTCTGCATCCTGTAGTTATTGTACTGGTCTTGTCTTTCCTTCTAGCTAACCTTTATGCACTTCATTGTGTGTACTGGGGATCTAGGACTTTTACTTTGAAAAAATTAGAGTGTTTAAAGCAGGCTTATGCTTGAATACATTAGCATGGAATAATAGAATAGGACTTTGGTTCTATTTTGTTGGTTTCTAGGACCGAAGTAATGATTAATAGGGATAGTTGGGGGCATTAGTATTTAATTGTCAGAGGTGAAATTCTTAGATTTATGAAAGACTAACTTCTGCGAAAGCATTTGCCAAGGATG…	1	Eukaryota	Neocallimastigomycota	Neocallimastigomycetes	Neocallimastigales	Neocallimastigaceae	NA	0	0	0	0	0	0	0	0	545	0	0	0	0	0	0	0	0	0	0	0	0	0	0	0	0	0	0	0	0	0	0	0	0	0	0	0	0	0	299	0
ASV797	797	TATGTCCAGCACCCGCGGTAATTCCAGCTCCAATAGCGTATATTAAAGTTGTTGCAGTTAAAAAGCTCGTAGTTGAATTTTGGACTTGACTGTACGATTCTGCATCCTGTAGTTATTGTACTGGTCTTGTCTTTCCTTCTAGCTAACCTTTATGCACTTCATTGTGTGTACTGGGGATCTAGGACTTTTACTTTGAAAAAATTAGAGTGTTTAAAGCAGGCTTATGCTTGAATACATTAGCATGGAATAATAGAATAGGACTTTGGTTCTATTTTGTTGGTTTCTAGGACCGAAGTAATGATTAATAGGGATAGTTGGGGGCATTAGTATTTAATTGTCAGAGGTGAAATTCTTAGATTTATGAAAGACTAACTTCTGCGAAAGCATTTGCCAAGGATG…	1	Eukaryota	Neocallimastigomycota	Neocallimastigomycetes	Neocallimastigales	Neocallimastigaceae	Neocallimastix	0	0	0	0	0	0	0	0	0	0	0	0	0	0	0	0	0	0	0	0	0	0	0	0	0	0	479	0	0	0	0	0	0	0	0	207	0	0	0	0
ASV798	798	TGCGGCCAGCAGCCGCGGTAATTCCAGCTCCAATAGCGTATATTAAAGTTGTTGCAGTTAAAAAGCTCGTAGTTGAATTTTGGACTTGACTGTACGATTCTGCATCCTGTAGTTATTGTACTGGTCTTGTCTTTCCTTCTAGCTAACCTTTATGCACTTCATTGTGTGTACTGGGGATCTAGGACTTTTACTTTGAAAAAATTAGAGTGTTTAAAGCAGGCTTATGCTTGAATACATTAGCATGGAATAATAGAATAGGACTTTGGTTCTATTTTGTTGGTTTCTAGGACCGAAGTAATGATTAATAGGGATAGTTGGGGGCATTAGTATTTAATTGTCAGAGGTGAAATTCTTAGATTTATGAAAGACTAACTTCTGCGAAAGCATTTGCCAAGGATG…	1	Eukaryota	Neocallimastigomycota	Neocallimastigomycetes	Neocallimastigales	Neocallimastigaceae	Neocallimastix	0	0	0	0	0	0	0	0	0	0	0	0	0	0	0	0	0	0	0	0	0	0	0	0	0	0	0	0	0	0	0	0	0	0	0	0	0	0	0	0
ASV799	799	GGGAGCCAGCACCTGCGGTAATTCCAGCTCCAATAGCGTATATTAAAGTTGTTGCAGTTAAAAAGCTCGTAGTTGAATTTTGGACTTGACTGTACGATTCTGCATCCTGTAGTTATTGTACTGGTCTTGTCTTTCCTTCTAGCTAACCTTTATGCACTTCATTGTGTGTACTGGGGATCTAGGACTTTTACTTTGAAAAAATTAGAGTGTTTAAAGCAGGCTTATGCTTGAATACATTAGCATGGAATAATAGAATAGGACTTTGGTTCTATTTTGTTGGTTTCTAGGACCGAAGTAATGATTAATAGGGATAGTTGGGGGCATTAGTATTTAATTGTCAGAGGTGAAATTCTTAGATTTATGAAAGACTAACTTCTGCGAAAGCATTTGCCAAGGATG…	1	Eukaryota	Neocallimastigomycota	Neocallimastigomycetes	Neocallimastigales	Neocallimastigaceae	Neocallimastix	0	0	0	0	0	0	0	0	0	0	0	0	0	0	0	0	172	0	232	315	0	0	0	0	0	217	0	0	0	0	0	0	0	321	0	0	0	0	0	0
ASV800	800	TATAGCCAGCAGCCGCGGTAATTCCAGCTCCAATAGCGTATATTAAAGTTGTTGCAGTTAAAAAGCTCGTAGTTGAATTTTGGACTTGACTGTACGATTCTGCATCCTGTAGTTATTGTACTGGTCTTGTCTTTCCTTCTAGCTAACCTTTATGCACTTCATTGTGTGTACTGGGGATCTAGGACTTTTACTTTGAAAAAATTAGAGTGTTTAAAGCAGGCTTATGCTTGAATACATTAGCATGGAATAATAGAATAGGACTTTGGTTCTATTTTGTTGGTTTCTAGGACCGAAGTAATGATTAATAGGGATAGTTGGGGGCATTAGTATTTAATTGTCAGAGGTGAAATTCTTAGATTTATGAAAGACTAACTTCTGCGAAAGCATTTGCCAAGGATG…	1	Eukaryota	Neocallimastigomycota	Neocallimastigomycetes	Neocallimastigales	Neocallimastigaceae	Neocallimastix	0	0	0	0	0	0	0	0	0	0	0	0	0	0	0	0	0	0	0	0	0	0	0	0	0	0	0	0	0	0	0	0	198	0	0	0	797	0	0	648
ASV802	802	ATTAGCCAGCACCCGCGGTAATTCCAGCTCCAATAGCGTATATTAAAGTTGTTGCAGTTAAAAAGCTCGTAGTTGAATTTTGGACTTGACTGTACGATTCTGCATCCTGTAGTTATTGTACTGGTCTTGTCTTTCCTTCTAGCTAACCTTTATGCACTTCATTGTGTGTACTGGGGATCTAGGACTTTTACTTTGAAAAAATTAGAGTGTTTAAAGCAGGCTTATGCTTGAATACATTAGCATGGAATAATAGAATAGGACTTTGGTTCTATTTTGTTGGTTTCTAGGACCGAAGTAATGATTAATAGGGATAGTTGGGGGCATTAGTATTTAATTGTCAGAGGTGAAATTCTTAGATTTATGAAAGACTAACTTCTGCGAAAGCATTTGCCAAGGATG…	1	Eukaryota	Neocallimastigomycota	Neocallimastigomycetes	Neocallimastigales	Neocallimastigaceae	Neocallimastix	0	0	0	0	0	0	0	0	0	0	0	0	0	0	0	0	0	0	0	0	0	0	0	91	0	255	0	0	0	0	0	0	0	0	486	0	0	0	0	0
ASV803	803	TGAAACCAGCACCTGCGGTAATTCCAGCTCCAATAGCGTATATTAAAGTTGTTGCAGTTAAAAAGCTCGTAGTTGAATTTTGGACTTGACTGTACGATTCTGCATCCTGTAGTTATTGTACTGGTCTTGTCTTTCCTTCTAGCTAACCTTTATGCACTTCATTGTGTGTACTGGGGATCTAGGACTTTTACTTTGAAAAAATTAGAGTGTTTAAAGCAGGCTTATGCTTGAATACATTAGCATGGAATAATAGAATAGGACTTTGGTTCTATTTTGTTGGTTTCTAGGACCGAAGTAATGATTAATAGGGATAGTTGGGGGCATTAGTATTTAATTGTCAGAGGTGAAATTCTTAGATTTATGAAAGACTAACTTCTGCGAAAGCATTTGCCAAGGATG…	1	Eukaryota	Neocallimastigomycota	Neocallimastigomycetes	Neocallimastigales	Neocallimastigaceae	Neocallimastix	0	0	0	0	0	0	0	0	0	0	0	0	0	0	0	0	437	0	0	0	0	0	0	0	0	0	0	0	459	0	0	0	0	0	0	0	0	410	0	445
ASV806	806	CATCTCCAGCAGCTGCGGTAATTCCAGCTCCAATAGCGTATATTAAAGTTGTTGCAGTTAAAAAGCTCGTAGTTGAATTTTGGACTTGACTGTACGATTCTGCATCCTGTAGTTATTGTACTGGTCTTGTCTTTCCTTCTAGCTAACCTTTATGCACTTCATTGTGTGTACTGGGGATCTAGGACTTTTACTTTGAAAAAATTAGAGTGTTTAAAGCAGGCTTATGCTTGAATACATTAGCATGGAATAATAGAATAGGACTTTGGTTCTATTTTGTTGGTTTCTAGGACCGAAGTAATGATTAATAGGGATAGTTGGGGGCATTAGTATTTAATTGTCAGAGGTGAAATTCTTAGATTTATGAAAGACTAACTTCTGCGAAAGCATTTGCCAAGGATG…	1	Eukaryota	Neocallimastigomycota	Neocallimastigomycetes	Neocallimastigales	Neocallimastigaceae	Neocallimastix	0	0	0	0	0	0	0	0	0	0	0	1614	0	0	0	0	0	0	0	0	0	0	0	0	0	0	0	0	0	0	0	0	0	0	0	0	0	0	0	0
ASV809	809	GGTGACCAGCACCCGCGGTAATTCCAGCTCCAATAGCGTATATTAAAGTTGTTGCAGTTAAAAAGCTCGTAGTTGAATTTTGGACTTGACTGTACGATTCTGCATCCTGTAGTTATTGTACTGGTCTTGTCTTTCCTTCTAGCTAACCTTTATGCACTTCATTGTGTGTACTGGGGATCTAGGACTTTTACTTTGAAAAAATTAGAGTGTTTAAAGCAGGCTTATGCTTGAATACATTAGCATGGAATAATAGAATAGGACTTTGGTTCTATTTTGTTGGTTTCTAGGACCGAAGTAATGATTAATAGGGATAGTTGGGGGCATTAGTATTTAATTGTCAGAGGTGAAATTCTTAGATTTATGAAAGACTAACTTCTGCGAAAGCATTTGCCAAGGATG…	1	Eukaryota	Neocallimastigomycota	Neocallimastigomycetes	Neocallimastigales	Neocallimastigaceae	Neocallimastix	0	0	0	0	0	0	0	0	0	0	0	0	0	0	194	0	0	0	276	0	0	0	0	0	0	0	0	0	0	0	0	0	0	0	0	165	0	0	0	0
ASV810	810	GCTGGCCAGCAGCCGCGGTAATTCCAGCTCCAATAGCGTATATTAAAGTTGTTGCAGTTAAAAAGCTCGTAGTTGAATTTTGGACTTGACTGTACGATTCTGCATCCTGTAGTTATTGTACTGGTCTTGTCTTTCCTTCTAGCTAACCTTTATGCACTTCATTGTGTGTACTGGGGATCTAGGACTTTTACTTTGAAAAAATTAGAGTGTTTAAAGCAGGCTTATGCTTGAATACATTAGCATGGAATAATAGAATAGGACTTTGGTTCTATTTTGTTGGTTTCTAGGACCGAAGTAATGATTAATAGGGATAGTTGGGGGCATTAGTATTTAATTGTCAGAGGTGAAATTCTTAGATTTATGAAAGACTAACTTCTGCGAAAGCATTTGCCAAGGATG…	1	Eukaryota	Neocallimastigomycota	Neocallimastigomycetes	Neocallimastigales	Neocallimastigaceae	Neocallimastix	0	0	0	0	0	0	0	0	0	0	0	0	0	0	0	0	149	0	120	0	0	0	0	0	0	0	0	0	0	0	0	0	0	0	0	0	0	0	0	563
ASV813	813	GTCGCCCAGCAGCCGCGGTAATTCCAGCTCCAATAGCGTATATTAAAGTTGTTGCAGTTAAAAAGCTCGTAGTTGAATTTTGGACTTGACTGTACGATTCTGCATCCTGTAGTTATTGTACTGGTCTTGTCTTTCCTTCTAGCTAACCTTTATGCACTTCATTGTGTGTACTGGGGATCTAGGACTTTTACTTTGAAAAAATTAGAGTGTTTAAAGCAGGCTTATGCTTGAATACATTAGCATGGAATAATAGAATAGGACTTTGGTTCTATTTTGTTGGTTTCTAGGACCGAAGTAATGATTAATAGGGATAGTTGGGGGCATTAGTATTTAATTGTCAGAGGTGAAATTCTTAGATTTATGAAAGACTAACTTCTGCGAAAGCATTTGCCAAGGATG…	1	Eukaryota	Neocallimastigomycota	Neocallimastigomycetes	Neocallimastigales	Neocallimastigaceae	Neocallimastix	0	0	0	0	0	0	0	0	0	0	0	0	0	0	0	0	0	0	0	0	0	0	0	0	0	0	0	0	0	0	0	0	0	0	0	0	0	0	0	0
ASV817	817	GTGTTCCAGCACCCGCGGTAATTCCAGCTCCAATAGCGTATATTAAAGTTGTTGCAGTTAAAAAGCTCGTAGTTGAATTTTGGACTTGACTGTACGATTCTGCATCCTGTAGTTATTGTACTGGTCTTGTCTTTCCTTCTAGCTAACCTTTATGCACTTCATTGTGTGTACTGGGGATCTAGGACTTTTACTTTGAAAAAATTAGAGTGTTTAAAGCAGGCTTATGCTTGAATACATTAGCATGGAATAATAGAATAGGACTTTGGTTCTATTTTGTTGGTTTCTAGGACCGAAGTAATGATTAATAGGGATAGTTGGGGGCATTAGTATTTAATTGTCAGAGGTGAAATTCTTAGATTTATGAAAGACTAACTTCTGCGAAAGCATTTGCCAAGGATG…	1	Eukaryota	Neocallimastigomycota	Neocallimastigomycetes	Neocallimastigales	Neocallimastigaceae	Neocallimastix	0	0	0	0	0	0	0	0	0	0	0	0	0	0	87	0	0	0	0	456	0	0	0	0	0	0	0	0	0	0	0	0	525	0	0	0	534	0	0	0
ASV819	819	TAGAGCCAGCACCTGCGGTAATTCCAGCTCCAATAGCGTATATTAAAGTTGTTGCAGTTAAAAAGCTCGTAGTTGAATTTTGGACTTGACTGTACGATTCTGCATCCTGTAGTTATTGTACTGGTCTTGTCTTTCCTTCTAGCTAACCTTTATGCACTTCATTGTGTGTACTGGGGATCTAGGACTTTTACTTTGAAAAAATTAGAGTGTTTAAAGCAGGCTTATGCTTGAATACATTAGCATGGAATAATAGAATAGGACTTTGGTTCTATTTTGTTGGTTTCTAGGACCGAAGTAATGATTAATAGGGATAGTTGGGGGCATTAGTATTTAATTGTCAGAGGTGAAATTCTTAGATTTATGAAAGACTAACTTCTGCGAAAGCATTTGCCAAGGATG…	1	Eukaryota	Neocallimastigomycota	Neocallimastigomycetes	Neocallimastigales	Neocallimastigaceae	Neocallimastix	0	0	0	0	0	0	0	0	256	0	0	0	0	0	0	0	0	0	0	0	0	0	0	0	0	0	0	0	464	0	0	0	0	516	0	210	0	0	0	0
ASV820	820	AGTAGCCAGCACCTGCGGTAATTCCAGCTCCAATAGCGTATATTAAAGTTGTTGCAGTTAAAAAGCTCGTAGTTGAATTTTGGACTTGACTGTACGATTCTGCATCCTGTAGTTATTGTACTGGTCTTGTCTTTCCTTCTAGCTAACCTTTATGCACTTCATTGTGTGTACTGGGGATCTAGGACTTTTACTTTGAAAAAATTAGAGTGTTTAAAGCAGGCTTATGCTTGAATACATTAGCATGGAATAATAGAATAGGACTTTGGTTCTATTTTGTTGGTTTCTAGGACCGAAGTAATGATTAATAGGGATAGTTGGGGGCATTAGTATTTAATTGTCAGAGGTGAAATTCTTAGATTTATGAAAGACTAACTTCTGCGAAAGCATTTGCCAAGGATG…	1	Eukaryota	Neocallimastigomycota	Neocallimastigomycetes	Neocallimastigales	Neocallimastigaceae	Neocallimastix	0	0	0	0	0	0	0	0	93	0	0	0	0	0	201	0	0	0	468	0	0	0	0	0	0	0	0	0	0	0	0	0	0	0	0	409	0	0	0	0
ASV821	821	TCATTCCAGCACCTGCGGTAATTCCAGCTCCAATAGCGTATATTAAAGTTGTTGCAGTTAAAAAGCTCGTAGTTGAATTTTGGACTTGACTGTACGATTCTGCATCCTGTAGTTATTGTACTGGTCTTGTCTTTCCTTCTAGCTAACCTTTATGCACTTCATTGTGTGTACTGGGGATCTAGGACTTTTACTTTGAAAAAATTAGAGTGTTTAAAGCAGGCTTATGCTTGAATACATTAGCATGGAATAATAGAATAGGACTTTGGTTCTATTTTGTTGGTTTCTAGGACCGAAGTAATGATTAATAGGGATAGTTGGGGGCATTAGTATTTAATTGTCAGAGGTGAAATTCTTAGATTTATGAAAGACTAACTTCTGCGAAAGCATTTGCCAAGGATG…	1	Eukaryota	Neocallimastigomycota	Neocallimastigomycetes	Neocallimastigales	Neocallimastigaceae	Neocallimastix	0	0	0	0	0	0	0	182	0	0	0	0	0	0	0	0	264	0	0	0	0	0	0	0	0	0	0	0	0	0	0	0	0	0	0	0	0	0	0	0
ASV823	823	GTCGTCCAGCAGCCGCGGTAATTCCAGCTCCAATAGCGTATATTAAAGTTGTTGCAGTTAAAAAGCTCGTAGTTGAATTTTGGACTTGACTGTACGATTCTGCATCCTGTAGTTATTGTACTGGTCTTGTCTTTCCTTCTAGCTAACCTTTATGCACTTCATTGTGTGTACTGGGGATCTAGGACTTTTACTTTGAAAAAATTAGAGTGTTTAAAGCAGGCTTATGCTTGAATACATTAGCATGGAATAATAGAATAGGACTTTGGTTCTATTTTGTTGGTTTCTAGGACCGAAGTAATGATTAATAGGGATAGTTGGGGGCATTAGTATTTAATTGTCAGAGGTGAAATTCTTAGATTTATGAAAGACTAACTTCTGCGAAAGCATTTGCCAAGGATG…	1	Eukaryota	Neocallimastigomycota	Neocallimastigomycetes	Neocallimastigales	Neocallimastigaceae	Neocallimastix	0	0	0	0	0	0	0	412	0	0	1017	0	0	0	0	259	0	0	379	0	0	0	0	0	0	290	0	0	0	0	0	0	0	0	0	0	0	0	0	0
ASV824	824	TCTCTCCAGCACCTGCGGTAATTCCAGCTCCAATAGCGTATATTAAAGTTGTTGCAGTTAAAAAGCTCGTAGTTGAATTTTGGACTTGACTGTACGATTCTGCATCCTGTAGTTATTGTACTGGTCTTGTCTTTCCTTCTAGCTAACCTTTATGCACTTCATTGTGTGTACTGGGGATCTAGGACTTTTACTTTGAAAAAATTAGAGTGTTTAAAGCAGGCTTATGCTTGAATACATTAGCATGGAATAATAGAATAGGACTTTGGTTCTATTTTGTTGGTTTCTAGGACCGAAGTAATGATTAATAGGGATAGTTGGGGGCATTAGTATTTAATTGTCAGAGGTGAAATTCTTAGATTTATGAAAGACTAACTTCTGCGAAAGCATTTGCCAAGGATG…	1	Eukaryota	Neocallimastigomycota	Neocallimastigomycetes	Neocallimastigales	Neocallimastigaceae	Neocallimastix	0	0	0	0	0	0	0	0	0	0	0	0	0	0	0	0	0	0	701	0	419	0	0	0	0	0	0	0	0	0	0	0	0	0	0	0	0	0	0	0
ASV825	825	GAATTCCAGCACCCGCGGTAATTCCAGCTCCAATAGCGTATATTAAAGTTGTTGCAGTTAAAAAGCTCGTAGTTGAATTTTGGACTTGACTGTACGATTCTGCATCCTGTAGTTATTGTACTGGTCTTGTCTTTCCTTCTAGCTAACCTTTATGCACTTCATTGTGTGTACTGGGGATCTAGGACTTTTACTTTGAAAAAATTAGAGTGTTTAAAGCAGGCTTATGCTTGAATACATTAGCATGGAATAATAGAATAGGACTTTGGTTCTATTTTGTTGGTTTCTAGGACCGAAGTAATGATTAATAGGGATAGTTGGGGGCATTAGTATTTAATTGTCAGAGGTGAAATTCTTAGATTTATGAAAGACTAACTTCTGCGAAAGCATTTGCCAAGGATG…	1	Eukaryota	Neocallimastigomycota	Neocallimastigomycetes	Neocallimastigales	Neocallimastigaceae	Neocallimastix	0	0	0	0	0	0	0	0	186	0	0	0	0	0	0	266	0	0	55	0	0	0	0	0	0	0	0	365	0	0	0	0	0	0	0	148	513	0	0	0
ASV826	826	TATATCCAGCAGCCGCGGTAATTCCAGCTCCAATAGCGTATATTAAAGTTGTTGCAGTTAAAAAGCTCGTAGTTGAATTTTGGACTTGACTGTACGATTCTGCATCCTGTAGTTATTGTACTGGTCTTGTCTTTCCTTCTAGCTAACCTTTATGCACTTCATTGTGTGTACTGGGGATCTAGGACTTTTACTTTGAAAAAATTAGAGTGTTTAAAGCAGGCTTATGCTTGAATACATTAGCATGGAATAATAGAATAGGACTTTGGTTCTATTTTGTTGGTTTCTAGGACCGAAGTAATGATTAATAGGGATAGTTGGGGGCATTAGTATTTAATTGTCAGAGGTGAAATTCTTAGATTTATGAAAGACTAACTTCTGCGAAAGCATTTGCCAAGGATG…	1	Eukaryota	Neocallimastigomycota	Neocallimastigomycetes	Neocallimastigales	Neocallimastigaceae	NA	0	0	0	0	0	0	0	0	0	0	0	0	0	0	0	318	0	0	0	0	0	0	0	0	0	0	0	0	0	0	0	0	0	0	0	0	0	0	0	0
ASV827	827	ATGTACCAGCAGCTGCGGTAATTCCAGCTCCAATAGCGTATATTAAAGTTGTTGCAGTTAAAAAGCTCGTAGTTGAATTTTGGACTTGACTGTACGATTCTGCATCCTGTAGTTATTGTACTGGTCTTGTCTTTCCTTCTAGCTAACCTTTATGCACTTCATTGTGTGTACTGGGGATCTAGGACTTTTACTTTGAAAAAATTAGAGTGTTTAAAGCAGGCTTATGCTTGAATACATTAGCATGGAATAATAGAATAGGACTTTGGTTCTATTTTGTTGGTTTCTAGGACCGAAGTAATGATTAATAGGGATAGTTGGGGGCATTAGTATTTAATTGTCAGAGGTGAAATTCTTAGATTTATGAAAGACTAACTTCTGCGAAAGCATTTGCCAAGGATG…	1	Eukaryota	Neocallimastigomycota	Neocallimastigomycetes	Neocallimastigales	Neocallimastigaceae	Neocallimastix	0	0	0	0	0	0	0	0	0	0	0	0	0	0	0	0	470	0	0	0	0	0	0	0	0	0	0	0	0	0	0	254	0	429	0	0	0	0	0	459
ASV828	828	ACAATCCAGCAGCCGCGGTAATTCCAGCTCCAATAGCGTATATTAAAGTTGTTGCAGTTAAAAAGCTCGTAGTTGAATTTTGGACTTGACTGTACGATTCTGCATCCTGTAGTTATTGTACTGGTCTTGTCTTTCCTTCTAGCTAACCTTTATGCACTTCATTGTGTGTACTGGGGATCTAGGACTTTTACTTTGAAAAAATTAGAGTGTTTAAAGCAGGCTTATGCTTGAATACATTAGCATGGAATAATAGAATAGGACTTTGGTTCTATTTTGTTGGTTTCTAGGACCGAAGTAATGATTAATAGGGATAGTTGGGGGCATTAGTATTTAATTGTCAGAGGTGAAATTCTTAGATTTATGAAAGACTAACTTCTGCGAAAGCATTTGCCAAGGATG…	1	Eukaryota	Neocallimastigomycota	Neocallimastigomycetes	Neocallimastigales	Neocallimastigaceae	NA	0	0	0	0	0	0	0	0	0	0	0	0	0	0	0	0	0	0	0	0	0	0	0	0	0	0	0	0	0	0	0	0	0	0	0	0	0	0	0	0
ASV829	829	AGATTCCAGCACCTGCGGTAATTCCAGCTCCAATAGCGTATATTAAAGTTGTTGCAGTTAAAAAGCTCGTAGTTGAATTTTGGACTTGACTGTACGATTCTGCATCCTGTAGTTATTGTACTGGTCTTGTCTTTCCTTCTAGCTAACCTTTATGCACTTCATTGTGTGTACTGGGGATCTAGGACTTTTACTTTGAAAAAATTAGAGTGTTTAAAGCAGGCTTATGCTTGAATACATTAGCATGGAATAATAGAATAGGACTTTGGTTCTATTTTGTTGGTTTCTAGGACCGAAGTAATGATTAATAGGGATAGTTGGGGGCATTAGTATTTAATTGTCAGAGGTGAAATTCTTAGATTTATGAAAGACTAACTTCTGCGAAAGCATTTGCCAAGGATG…	1	Eukaryota	Neocallimastigomycota	Neocallimastigomycetes	Neocallimastigales	Neocallimastigaceae	Neocallimastix	0	0	0	0	0	0	0	0	192	0	0	0	0	0	0	0	0	0	0	0	0	0	0	0	0	204	0	0	302	0	0	0	0	0	0	0	0	201	0	0
ASV831	831	GGATGCCAGCACCTGCGGTAATTCCAGCTCCAATAGCGTATATTAAAGTTGTTGCAGTTAAAAAGCTCGTAGTTGAATTTTGGACTTGACTGTACGATTCTGCATCCTGTAGTTATTGTACTGGTCTTGTCTTTCCTTCTAGCTAACCTTTATGCACTTCATTGTGTGTACTGGGGATCTAGGACTTTTACTTTGAAAAAATTAGAGTGTTTAAAGCAGGCTTATGCTTGAATACATTAGCATGGAATAATAGAATAGGACTTTGGTTCTATTTTGTTGGTTTCTAGGACCGAAGTAATGATTAATAGGGATAGTTGGGGGCATTAGTATTTAATTGTCAGAGGTGAAATTCTTAGATTTATGAAAGACTAACTTCTGCGAAAGCATTTGCCAAGGATG…	1	Eukaryota	Neocallimastigomycota	Neocallimastigomycetes	Neocallimastigales	Neocallimastigaceae	Neocallimastix	0	0	0	0	0	0	0	0	80	0	0	0	0	0	0	0	0	0	0	0	0	0	0	0	0	0	0	0	457	0	0	0	0	0	0	0	0	0	0	0
ASV832	832	TTCCTCCAGCAGCTGCGGTAATTCCAGCTCCAATAGCGTATATTAAAGTTGTTGCAGTTAAAAAGCTCGTAGTTGAATTTTGGACTTGACTGTACGATTCTGCATCCTGTAGTTATTGTACTGGTCTTGTCTTTCCTTCTAGCTAACCTTTATGCACTTCATTGTGTGTACTGGGGATCTAGGACTTTTACTTTGAAAAAATTAGAGTGTTTAAAGCAGGCTTATGCTTGAATACATTAGCATGGAATAATAGAATAGGACTTTGGTTCTATTTTGTTGGTTTCTAGGACCGAAGTAATGATTAATAGGGATAGTTGGGGGCATTAGTATTTAATTGTCAGAGGTGAAATTCTTAGATTTATGAAAGACTAACTTCTGCGAAAGCATTTGCCAAGGATG…	1	Eukaryota	Neocallimastigomycota	Neocallimastigomycetes	Neocallimastigales	Neocallimastigaceae	Neocallimastix	0	0	0	0	0	0	0	0	0	0	0	0	0	0	0	0	0	0	433	319	0	0	0	213	0	0	0	0	0	0	0	0	0	0	0	0	0	526	0	0
ASV833	833	GTTAACCAGCACCCGCGGTAATTCCAGCTCCAATAGCGTATATTAAAGTTGTTGCAGTTAAAAAGCTCGTAGTTGAATTTTGGACTTGACTGTACGATTCTGCATCCTGTAGTTATTGTACTGGTCTTGTCTTTCCTTCTAGCTAACCTTTATGCACTTCATTGTGTGTACTGGGGATCTAGGACTTTTACTTTGAAAAAATTAGAGTGTTTAAAGCAGGCTTATGCTTGAATACATTAGCATGGAATAATAGAATAGGACTTTGGTTCTATTTTGTTGGTTTCTAGGACCGAAGTAATGATTAATAGGGATAGTTGGGGGCATTAGTATTTAATTGTCAGAGGTGAAATTCTTAGATTTATGAAAGACTAACTTCTGCGAAAGCATTTGCCAAGGATG…	1	Eukaryota	Neocallimastigomycota	Neocallimastigomycetes	Neocallimastigales	Neocallimastigaceae	Neocallimastix	0	0	0	0	0	0	0	0	0	0	0	677	0	0	0	0	0	0	0	284	0	0	0	0	0	0	0	0	0	0	0	0	0	0	0	0	0	0	0	0
ASV834	834	ATGGGCCAGCACCCGCGGTAATTCCAGCTCCAATAGCGTATATTAAAGTTGTTGCAGTTAAAAAGCTCGTAGTTGAATTTTGGACTTGACTGTACGATTCTGCATCCTGTAGTTATTGTACTGGTCTTGTCTTTCCTTCTAGCTAACCTTTATGCACTTCATTGTGTGTACTGGGGATCTAGGACTTTTACTTTGAAAAAATTAGAGTGTTTAAAGCAGGCTTATGCTTGAATACATTAGCATGGAATAATAGAATAGGACTTTGGTTCTATTTTGTTGGTTTCTAGGACCGAAGTAATGATTAATAGGGATAGTTGGGGGCATTAGTATTTAATTGTCAGAGGTGAAATTCTTAGATTTATGAAAGACTAACTTCTGCGAAAGCATTTGCCAAGGATG…	1	Eukaryota	Neocallimastigomycota	Neocallimastigomycetes	Neocallimastigales	Neocallimastigaceae	Neocallimastix	0	0	0	0	0	0	0	0	0	0	0	0	0	0	0	0	427	0	0	0	0	0	0	0	0	0	0	0	0	0	0	0	0	0	0	0	0	0	0	0
ASV836	836	AGAGTCCAGCAGCTGCGGTAATTCCAGCTCCAATAGCGTATATTAAAGTTGTTGCAGTTAAAAAGCTCGTAGTTGAATTTTGGACTTGACTGTACGATTCTGCATCCTGTAGTTATTGTACTGGTCTTGTCTTTCCTTCTAGCTAACCTTTATGCACTTCATTGTGTGTACTGGGGATCTAGGACTTTTACTTTGAAAAAATTAGAGTGTTTAAAGCAGGCTTATGCTTGAATACATTAGCATGGAATAATAGAATAGGACTTTGGTTCTATTTTGTTGGTTTCTAGGACCGAAGTAATGATTAATAGGGATAGTTGGGGGCATTAGTATTTAATTGTCAGAGGTGAAATTCTTAGATTTATGAAAGACTAACTTCTGCGAAAGCATTTGCCAAGGATG…	1	Eukaryota	Neocallimastigomycota	Neocallimastigomycetes	Neocallimastigales	Neocallimastigaceae	Neocallimastix	0	0	0	0	0	0	0	0	0	0	0	437	0	0	0	0	0	0	0	0	0	0	0	0	0	0	0	120	265	0	0	0	515	0	0	0	0	0	814	0
ASV837	837	GTTTACCAGCACCTGCGGTAATTCCAGCTCCAATAGCGTATATTAAAGTTGTTGCAGTTAAAAAGCTCGTAGTTGAATTTTGGACTTGACTGTACGATTCTGCATCCTGTAGTTATTGTACTGGTCTTGTCTTTCCTTCTAGCTAACCTTTATGCACTTCATTGTGTGTACTGGGGATCTAGGACTTTTACTTTGAAAAAATTAGAGTGTTTAAAGCAGGCTTATGCTTGAATACATTAGCATGGAATAATAGAATAGGACTTTGGTTCTATTTTGTTGGTTTCTAGGACCGAAGTAATGATTAATAGGGATAGTTGGGGGCATTAGTATTTAATTGTCAGAGGTGAAATTCTTAGATTTATGAAAGACTAACTTCTGCGAAAGCATTTGCCAAGGATG…	1	Eukaryota	Neocallimastigomycota	Neocallimastigomycetes	Neocallimastigales	Neocallimastigaceae	Neocallimastix	0	0	0	0	0	0	0	0	0	0	0	0	0	0	0	0	0	0	0	94	0	0	0	0	0	284	0	0	0	0	0	0	0	0	0	0	0	0	0	0
[truncated: 3,692 more rows]
[truncated: 106 more columns]
