# Supplementary material for: Genomic and functional analyses of fungal and bacterial consortia that enable lignocellulose breakdown in goat gut microbiomes
Source: Nat Microbiol. 2021 Feb 1;6(4):499–511. doi: 10.1038/s41564-020-00861-0 (PMC8007473; doi:10.1038/s41564-020-00861-0)
Supplement: Supplementary file 12 — Relative abundance of eukaryotic taxa in the source microbiome (pellets) and enrichment cultures at G10 quantified by the V4 region of the 18S rRNA gene. DADA2 was used to generate ASVs from raw sequencing data. Taxonomic assignment to ASVs was performed using the SILVA rRNA gene database v.132. This dataset includes six sheets. The first three sheets present data in the antibiotic-free, PS-treated (‘PS_Consortia’) and CM-treated (‘CM_Consortia’) enrichment cultures at the level of ‘ASV clusters’, which include ASVs clustered at the 97% similarity level by the UPARSE algorithm and serve as an operational taxonomic unit at a level between family and genus (see Supplementary Methods for details). These first three sheets are divided into a top part including all ASV clusters present in at least one of the enrichment cultures at G10 and a bottom part including the remaining ASV clusters. The undivided relative abundance and read numbers are included in the fourth and fifth sheets, respectively. The sixth sheet includes read numbers, the classification of ASVs into clusters and ASV sequences from samples including all batches (G0, G1, G3, G5, G8 and G10). [file 41564_2020_861_MOESM12_ESM.xlsx]

## Sheet: 1_Pellets_PS_Consortia_G10
Supplementary Data 9. Relative abundance of eukaryotic taxa in the source microbiome (pellets) and enrichment cultures at G10 quantified by the V4 region of the 18S rRNA gene. DADA2 was used to generate amplicon sequence variants (ASVs) from raw sequencing data. Taxonomic assignment to ASVs was performed using the SILVA ribosomal RNA gene database v132. This dataset includes six sheets. The first…
The table below includes ASV clusters with at least 1% relative abundance in the penicillin and streptomycin-treated (PS) enrichment cultures at G10
ASV_Cluster_ID	Order	Kingdom	Phylum	Class	Order	Family	Genus	Pellet1	Pellet2	Pellet3	PelletDilute1	PelletDilute2	PelletDilute3	AG10R1PS	AG10R2PS	AG10R3PS	BG10R1PS	BG10R2PS	BG10R3PS	RG10R1PS	RG10R2PS	RG10R3PS	XG10R2PS
ASV_Cluster_2	2	k__Fungi	p__Neocallimastigomycota	c__Neocallimastigomycetes	o__Neocallimastigales	f__Neocallimastigaceae	g__Neocallimastix	0.0497722	0.0523655	0.0397257	0.042807	0.0595428	0.062968	0.426118	0.417832	0.43603	0.377806	0.304433	0.618564	0.59436	0.250405	0.59394	0.000211325
ASV_Cluster_1	1	k__Fungi	p__Neocallimastigomycota	c__Neocallimastigomycetes	o__Neocallimastigales	f__Neocallimastigaceae	g__Neocallimastix	0.0494354	0.0602541	0.060274	0.0573991	0.062702	0.0656844	0.459895	0.490868	0.393655	0.561754	0.594082	0.324542	0.255364	0.538094	0.333807	0
ASV_Cluster_3	3	k__Fungi	p__Neocallimastigomycota	c__Neocallimastigomycetes	o__Neocallimastigales	f__Neocallimastigaceae	g__Caecomyces	0.250725	0.261041	0.259232	0.293114	0.276524	0.272159	2.9274e-05	1.99824e-05	2.17003e-05	0	0	1.58908e-05	2.62215e-05	3.19598e-05	2.90972e-05	0.999582
ASV_Cluster_7	7	k__Fungi	p__Neocallimastigomycota	c__Neocallimastigomycetes	o__Neocallimastigales	f__Neocallimastigaceae	g__Neocallimastix	0.0154419	0.0194943	0.0167921	0.0130123	0.0165726	0.0159562	0.109415	0.0830869	0.170196	0.0599309	0.101312	0.0566188	0.0805451	0.0722794	0.00405282	0
ASV_Cluster_4	4	k__Fungi	p__Neocallimastigomycota	c__Neocallimastigomycetes	o__Neocallimastigales	f__Neocallimastigaceae	g__Piromyces	0.302351	0.313652	0.3354	0.279606	0.310407	0.29406	0.002863	0.00538326	0	0	0	0	0.0495737	0.0556329	0.0314956	0
ASV_Cluster_6	6	k__Fungi	p__Neocallimastigomycota	c__Neocallimastigomycetes	o__Neocallimastigales	f__Neocallimastigaceae	g__Piromyces	0.0798749	0.0914226	0.103155	0.0912518	0.105492	0.100307	0.00155152	0.00271361	0	0	0	0	0.0200183	0.0834699	0.0365461	0
The table below includes ASV clusters that were present in at least one of the penicillin and streptomycin-treated (PS) enrichment cultures at G10 (except for the six above)
ASV_Cluster_ID	Order	Kingdom	Phylum	Class	Order	Family	Genus	Pellet1	Pellet2	Pellet3	PelletDilute1	PelletDilute2	PelletDilute3	AG10R1PS	AG10R2PS	AG10R3PS	BG10R1PS	BG10R2PS	BG10R3PS	RG10R1PS	RG10R2PS	RG10R3PS	XG10R2PS
ASV_Cluster_8	8	k__Fungi	p__Ascomycota	c__Eurotiomycetes	o__Eurotiales	f__Trichocomaceae	g__Talaromyces	0	0	0	0	0	0	0	0	0	0.000127282	4.44506e-05	9.53445e-05	0	0	0	0
ASV_Cluster_13	13	k__Fungi	p__Ascomycota	c__Eurotiomycetes	o__Eurotiales	f__Aspergillaceae	g__Aspergillus	0	0	9.77498e-05	0	0	0	0	0	0	0.000184559	4.88956e-05	0	0	0	0	0
ASV_Cluster_275	275	k__Fungi	p__Ascomycota	c__Sordariomycetes	o__Hypocreales	f__Nectriaceae	g__Fusarium	0	0	0	0	0	0	1.75644e-05	1.19894e-05	1.08502e-05	2.54565e-05	2.22253e-05	2.11877e-05	2.24756e-05	2.28284e-05	2.90972e-05	4.04665e-05
ASV_Cluster_48	48	k__Fungi	p__Ascomycota	c__Sordariomycetes	o__Hypocreales	f__Nectriaceae	g__Fusarium	0.000193061	0	0.000448688	0	2.01316e-05	0	2.9274e-05	3.59683e-05	1.62752e-05	3.18206e-05	0	0	0	0	2.49405e-05	2.69777e-05
ASV_Cluster_119	119	k__Fungi	p__Ascomycota	c__Pezizomycetes	o__Pezizales	f__Ascobolaceae	g__Ascobolus	0	0.000266782	0	0	0	0	0	1.99824e-05	0	2.54565e-05	2.22253e-05	1.58908e-05	1.87297e-05	2.28284e-05	0	2.69777e-05
ASV_Cluster_19	19	k__Fungi	p__Ascomycota	c__Dothideomycetes	o__Pleosporales	f__Didymellaceae	g__Ascochyta	0.000686767	0.00069192	0.000660212	0.00043363	0.000856312	0.000477439	4.68384e-05	0	5.96759e-05	0	0	0	0	0	0	0
ASV_Cluster_29	29	k__Fungi	p__Ascomycota	c__Eurotiomycetes	o__Eurotiales	f__Aspergillaceae	g__Aspergillus	0	0	0	0.00035161	4.81721e-05	0.000153571	0	0	0	5.09129e-05	0	0	3.74594e-05	0	1.24702e-05	0
ASV_Cluster_25	25	k__Fungi	p__Ascomycota	c__Dothideomycetes	o__Pleosporales	f__Pleosporaceae	g__Alternaria	0	0.00140453	0.000706683	0.00192411	0.00209728	0.00219865	2.34192e-05	0	0	0	1.77802e-05	2.11877e-05	0	9.13138e-06	8.31348e-06	1.34888e-05
ASV_Cluster_400	400	k__Fungi	p__Ascomycota	c__Dothideomycetes	o__Pleosporales	f__Sporormiaceae	Unknown	0	0	0	0	0	0	0	1.99824e-05	0	0	0	1.58908e-05	1.49837e-05	0	1.6627e-05	2.24814e-05
ASV_Cluster_15	15	k__Fungi	p__Ascomycota	c__Eurotiomycetes	o__Eurotiales	f__Aspergillaceae	g__Penicillium	0	0.000240389	0	0	3.23544e-05	2.50884e-05	0	0	0	2.54565e-05	0	4.23754e-05	0	0	0	0
ASV_Cluster_340	340	k__Fungi	p__unidentified	c__unidentified	o__unidentified	f__unidentified	Unknown	0	0	0	0	0	0	0	0	0	0	8.89011e-06	1.58908e-05	7.49187e-06	0	1.24702e-05	1.79851e-05
ASV_Cluster_23	23	k__Fungi	p__Ascomycota	c__Eurotiomycetes	o__Eurotiales	f__Trichocomaceae	g__Talaromyces	0	0	0	0	0	0	0	0	0	3.81847e-05	0	0	0	0	0	0
ASV_Cluster_204	204	k__Fungi					Unknown	0	0	0	0	0	0	0	0	0	0	0	0	1.12378e-05	1.82628e-05	0	0
ASV_Cluster_395	395	k__Fungi	p__Ascomycota	c__Pezizomycetes	o__Pezizales	f__Ascobolaceae	Unknown	0	0	0	0	0	0	0	0	1.08502e-05	0	0	0	0	0	1.6627e-05	0
ASV_Cluster_107	107	k__Fungi	p__Ascomycota	c__Sordariomycetes	o__Sordariales	f__Chaetomiaceae	g__Humicola	0	0	0	0	6.97416e-05	0.000393811	0	0	0	0	0	0	0	0	0	2.69777e-05
ASV_Cluster_11	11	k__Fungi	p__Neocallimastigomycota	c__Neocallimastigomycetes	o__Neocallimastigales	f__Neocallimastigaceae	g__Neocallimastix	0	0	0	0	0	0	0	0	0	0	0	2.11877e-05	0	0	0	0
ASV_Cluster_573	573	k__Fungi	p__Ascomycota	c__Sordariomycetes	o__Sordariales	f__Lasiosphaeriaceae	g__Cercophora	0	0	0	0	0	0	0	0	0	0	8.89011e-06	0	0	0	8.31348e-06	0
ASV_Cluster_514	514	k__Fungi	p__Ascomycota	c__Sordariomycetes	o__Hypocreales	f__Nectriaceae	g__Fusarium	0	0	0	0	0	0	0	0	0	0	0	0	0	1.36971e-05	0	0
ASV_Cluster_615	615	k__Fungi	p__Basidiomycota	c__Agaricomycetes	o__Cantharellales	f__Cantharellales_fam_Incertae_sedis	g__Sistotrema	0	0	0	0	0	0	0	0	0	0	0	0	0	0	0	1.34888e-05
ASV_Cluster_63	63	k__Fungi	p__Basidiomycota	c__Microbotryomycetes	o__Sporidiobolales	f__Sporidiobolaceae	g__Sporobolomyces	0	2.49662e-05	0	0	0	0	1.17096e-05	0	0	0	0	0	0	0	0	0
ASV_Cluster_543	543	k__Fungi	p__Ascomycota				Unknown	0	0	0	0	0	0	0	0	0	0	0	1.05938e-05	0	0	0	0
ASV_Cluster_644	644	k__Fungi	p__Ascomycota	c__Sordariomycetes	o__Sordariales	f__Lasiosphaeriaceae	g__Apodus	0	0	0	0	0	0	0	0	0	0	0	0	0	0	0	8.99256e-06
ASV_Cluster_645	645	k__Fungi	p__unidentified	c__unidentified	o__unidentified	f__unidentified	Unknown	0	0	0	0	0	0	0	0	0	0	0	0	0	0	0	8.99256e-06
ASV_Cluster_623	623	k__Fungi	p__Ascomycota	c__Dothideomycetes	o__Pleosporales	f__Phaeosphaeriaceae	g__Setophoma	0	0	0	0	0	0	0	7.99297e-06	0	0	0	0	0	0	0	0
The table below includes all ASV clusters that were present only in pellet samples
ASV_Cluster_ID	Order	Kingdom	Phylum	Class	Order	Family	Genus	Pellet1	Pellet2	Pellet3	PelletDilute1	PelletDilute2	PelletDilute3	AG10R1PS	AG10R2PS	AG10R3PS	BG10R1PS	BG10R2PS	BG10R3PS	RG10R1PS	RG10R2PS	RG10R3PS	XG10R2PS
ASV_Cluster_5	5	k__Fungi	p__Ascomycota	c__Saccharomycetes	o__Saccharomycetales	f__Saccharomycetaceae	g__Saccharomyces	0.163949	0.102371	0.102152	0.0762361	0.0689737	0.0919321	0	0	0	0	0	0	0	0	0	0
ASV_Cluster_9	9	k__Fungi	p__Neocallimastigomycota	c__Neocallimastigomycetes	o__Neocallimastigales	f__Neocallimastigaceae	g__Caecomyces	0.0334777	0.029928	0.0254085	0.0378797	0.0301471	0.0370753	0	0	0	0	0	0	0	0	0	0
ASV_Cluster_10	10	k__Fungi	p__Neocallimastigomycota	c__Neocallimastigomycetes	o__Neocallimastigales	f__Neocallimastigaceae	g__Caecomyces	0.0107915	0.00768031	0.0103006	0.0131171	0.0105712	0.00835366	0	0	0	0	0	0	0	0	0	0
ASV_Cluster_12	12	k__Fungi	p__Basidiomycota	c__Ustilaginomycetes	o__Ustilaginales	f__Ustilaginaceae	g__Ustilago	0.0144759	0.0201149	0.0209497	0.0164181	0.0151548	0.0159478	0	0	0	0	0	0	0	0	0	0
ASV_Cluster_14	14	k__Fungi	p__Neocallimastigomycota	c__Neocallimastigomycetes	o__Neocallimastigales	f__Neocallimastigaceae	g__Caecomyces	0.00748296	0.00569728	0.00209681	0.018679	0.00236474	0.00308359	0	0	0	0	0	0	0	0	0	0
ASV_Cluster_16	16	k__Fungi	p__Ascomycota	c__Dothideomycetes	o__Capnodiales	f__Cladosporiaceae	g__Cladosporium	0.00443672	0.0118069	0.00936475	0.0181909	0.0125485	0.0106207	0	0	0	0	0	0	0	0	0	0
ASV_Cluster_17	17	k__Fungi	p__Neocallimastigomycota	c__Neocallimastigomycetes	o__Neocallimastigales	f__Neocallimastigaceae	g__Neocallimastix	0	0	0	0	0	0	0	0	0	0	0	0	0	0	0	0
ASV_Cluster_18	18	k__Fungi	p__Ascomycota	c__Eurotiomycetes	o__Eurotiales	f__Trichocomaceae	g__Talaromyces	0	0	0	0	0	0	0	0	0	0	0	0	0	0	0	0
ASV_Cluster_20	20	k__Fungi	p__unidentified	c__unidentified	o__unidentified	f__unidentified	Unknown	0.000724347	0.00198588	0.00134206	0.00311407	0.00407953	0.00150606	0	0	0	0	0	0	0	0	0	0
ASV_Cluster_21	21	k__Fungi	p__Ascomycota	c__Dothideomycetes	o__Pleosporales	f__Sporormiaceae	g__Preussia	0	0.0007069	0	0.0110801	0	0	0	0	0	0	0	0	0	0	0	0
ASV_Cluster_22	22	k__Fungi	p__Ascomycota	c__Eurotiomycetes	o__Eurotiales	f__Trichocomaceae	g__Talaromyces	0	0	0	0	0	0	0	0	0	0	0	0	0	0	0	0
ASV_Cluster_24	24	k__Fungi	p__Basidiomycota	c__Ustilaginomycetes	o__Ustilaginales	f__Ustilaginaceae	g__Tranzscheliella	0.000666871	0.00107141	0.00040462	0.00149653	0.00108423	0.000715398	0	0	0	0	0	0	0	0	0	0
ASV_Cluster_26	26	k__Fungi	p__Ascomycota	c__Sordariomycetes	o__Hypocreales	f__Hypocreales_fam_Incertae_sedis	g__Acremonium	0	0	0	0	0	0	0	0	0	0	0	0	0	0	0	0
ASV_Cluster_27	27	k__Fungi	p__Ascomycota	c__Eurotiomycetes	o__Eurotiales	f__Aspergillaceae	g__Penicillium	0.000636659	0.000336687	0.000773185	0.00142459	0.000680161	0.000234918	0	0	0	0	0	0	0	0	0	0
ASV_Cluster_28	28	k__Fungi	p__Ascomycota	Sordariomycetes	Sordariales		Unknown	0	0.00275056	0.000830072	0	0.000483158	0.00157448	0	0	0	0	0	0	0	0	0	0
ASV_Cluster_30	30	k__Fungi	p__Ascomycota	c__Saccharomycetes	o__Saccharomycetales	f__Saccharomycetales_fam_Incertae_sedis	g__Candida	0	0	0	0	0	0	0	0	0	0	0	0	0	0	0	0
ASV_Cluster_31	31	k__Fungi	p__Basidiomycota	c__Wallemiomycetes	o__Wallemiales	f__Wallemiaceae	g__Wallemia	0.000375806	0.000330267	0.000982306	0.00112071	0.00109717	0.000914585	0	0	0	0	0	0	0	0	0	0
ASV_Cluster_32	32	k__Fungi	p__Ascomycota	c__Dothideomycetes	o__Pleosporales	f__Phaeosphaeriaceae	g__Neosetophoma	0	0.000136957	6.40982e-05	0.000839695	0.000600353	0.000380887	0	0	0	0	0	0	0	0	0	0
ASV_Cluster_33	33	k__Fungi	p__Basidiomycota	c__Wallemiomycetes	o__Wallemiales	f__Wallemiaceae	g__Wallemia	0.000491495	0.00294173	0.00160887	0.00145552	0.00202035	0.00116015	0	0	0	0	0	0	0	0	0	0
ASV_Cluster_34	34	k__Fungi	p__Ascomycota	c__Sordariomycetes	o__Glomerellales	f__Plectosphaerellaceae	g__Gibellulopsis	0.000333804	0.000265355	0.000128196	0.000387914	0.000990043	0.000596799	0	0	0	0	0	0	0	0	0	0
ASV_Cluster_35	35	k__Fungi	p__Ascomycota	c__Saccharomycetes	o__Saccharomycetales	f__Saccharomycetaceae	g__Kluyveromyces	0	0	0	0	0	0	0	0	0	0	0	0	0	0	0	0
ASV_Cluster_36	36	k__Fungi	p__Ascomycota	c__Dothideomycetes	o__Capnodiales	f__Capnodiaceae	g__Antennariella	0.000165797	0.000325987	0.000774788	0.000720699	0.000660748	4.10537e-05	0	0	0	0	0	0	0	0	0	0
ASV_Cluster_37	37	k__Fungi	p__Ascomycota	c__Eurotiomycetes	o__Chaetothyriales	f__Herpotrichiellaceae	g__Exophiala	0	0	0	0	0	0	0	0	0	0	0	0	0	0	0	0
ASV_Cluster_38	38	k__Fungi	p__Ascomycota	c__Dothideomycetes	o__Pleosporales	f__Periconiaceae	g__Periconia	0	0	0	0	0	0	0	0	0	0	0	0	0	0	0	0
ASV_Cluster_39	39	k__Fungi	p__Basidiomycota	c__Tremellomycetes	o__Tremellales	f__Bulleribasidiaceae	g__Vishniacozyma	0.000414123	0.000558529	0.000651398	0.000476657	0.000124385	0.000123921	0	0	0	0	0	0	0	0	0	0
ASV_Cluster_40	40	k__Fungi	p__Mortierellomycota	c__Mortierellomycetes	o__Mortierellales	f__Mortierellaceae	g__Mortierella	0	0	0	0	0.0016738	0.000483521	0	0	0	0	0	0	0	0	0	0
ASV_Cluster_41	41	k__Fungi	p__Ascomycota	c__Sordariomycetes	o__Hypocreales	f__Hypocreales_fam_Incertae_sedis	Unknown	0	0.000421572	0.000251586	0.000774483	0.000127979	0.000351237	0	0	0	0	0	0	0	0	0	0
ASV_Cluster_42	42	k__Fungi	p__Ascomycota	c__Eurotiomycetes	o__Eurotiales	f__Aspergillaceae	g__Penicillium	0	0	0	0	0	0	0	0	0	0	0	0	0	0	0	0
ASV_Cluster_43	43	k__Fungi	p__Ascomycota	c__Dothideomycetes	o__Pleosporales	f__Coniothyriaceae	g__Coniothyrium	0	0	0	1.81519e-05	8.69973e-05	0	0	0	0	0	0	0	0	0	0	0
ASV_Cluster_44	44	k__Fungi	p__Neocallimastigomycota	c__Neocallimastigomycetes	o__Neocallimastigales	f__Neocallimastigaceae	g__Anaeromyces	0.000124532	5.84922e-05	3.04467e-05	0.00152476	8.55593e-05	0	0	0	0	0	0	0	0	0	0	0
ASV_Cluster_45	45	k__Fungi	p__unidentified	c__unidentified	o__unidentified	f__unidentified	Unknown	0	0	0.000265207	0	0	7.14638e-05	0	0	0	0	0	0	0	0	0	0
ASV_Cluster_46	46	k__Fungi	p__Ascomycota	c__Sordariomycetes	o__Sordariales	f__Lasiosphaeriaceae	g__Cercophora	0.000807614	0	0	0.000417495	0.000146673	0.000385448	0	0	0	0	0	0	0	0	0	0
ASV_Cluster_47	47	k__Fungi	p__Ascomycota	c__Dothideomycetes	o__Capnodiales	f__Mycosphaerellaceae	g__Ramularia	0.000122321	0.00032242	5.28811e-05	0.000238664	0.000465903	0.000552704	0	0	0	0	0	0	0	0	0	0
ASV_Cluster_49	49	k__Fungi	p__Ascomycota	c__Sordariomycetes	o__Hypocreales	f__Cordycipitaceae	g__Lecanicillium	0	0	0.000110569	1.41182e-05	0	7.90663e-05	0	0	0	0	0	0	0	0	0	0
ASV_Cluster_50	50	k__Fungi	p__Basidiomycota	c__Wallemiomycetes	o__Wallemiales	f__Wallemiaceae	g__Wallemia	0.000208535	8.27451e-05	0.000137811	0.000615822	0.000625518	0.000221994	0	0	0	0	0	0	0	0	0	0
ASV_Cluster_51	51	k__Fungi	p__Ascomycota	c__Dothideomycetes	o__Pleosporales	f__Thyridariaceae	Unknown	0	0	0	0	0	0	0	0	0	0	0	0	0	0	0	0
ASV_Cluster_52	52	k__Fungi	p__Basidiomycota	c__Wallemiomycetes	o__Wallemiales	f__Wallemiaceae	g__Wallemia	0.000290328	0	0	0.000912303	0	0	0	0	0	0	0	0	0	0	0	0
ASV_Cluster_53	53	k__Fungi	p__Basidiomycota	c__Tremellomycetes	o__Cystofilobasidiales	f__Mrakiaceae	g__Tausonia	0	0	0	0	0	0	0	0	0	0	0	0	0	0	0	0
ASV_Cluster_54	54	k__Fungi	p__Ascomycota	c__Sordariomycetes	o__Microascales	f__Microascaceae	Unknown	0.000907829	3.63793e-05	0	0.000286397	0.000314197	0	0	0	0	0	0	0	0	0	0	0
ASV_Cluster_55	55	k__Fungi	p__Ascomycota	c__Sordariomycetes	o__Sordariales	f__Chaetomiaceae	g__Dichotomopilus	0	0	0	0	0	0	0	0	0	0	0	0	0	0	0	0
ASV_Cluster_56	56	k__Fungi	p__Basidiomycota	c__Wallemiomycetes	o__Wallemiales	f__Wallemiaceae	g__Wallemia	0.000275591	0.00015693	2.56393e-05	0.000520356	0.000486034	0.000154331	0	0	0	0	0	0	0	0	0	0
ASV_Cluster_57	57	k__Fungi	p__unidentified	c__unidentified	o__unidentified	f__unidentified	Unknown	0	0	0	0	0	0	0	0	0	0	0	0	0	0	0	0
ASV_Cluster_58	58	k__Fungi	p__unidentified	c__unidentified	o__unidentified	f__unidentified	Unknown	0.00115689	0	0	0	0	0	0	0	0	0	0	0	0	0	0	0
ASV_Cluster_59	59	k__Fungi	p__Ascomycota	c__Saccharomycetes	o__Saccharomycetales	f__Pichiaceae	g__Pichia	0	0	0	0	0	0	0	0	0	0	0	0	0	0	0	0
ASV_Cluster_60	60	k__Fungi	p__Basidiomycota	c__Ustilaginomycetes	o__Urocystidales	f__Urocystidaceae	g__Urocystis	0	0.000159784	0.000155438	0.000287742	0.00019844	0.000304862	0	0	0	0	0	0	0	0	0	0
ASV_Cluster_61	61	k__Fungi	p__Ascomycota	c__Dothideomycetes	o__Pleosporales	f__Phaeosphaeriaceae	g__Phaeosphaeria	0	0.00019973	0.000162649	8.94151e-05	0.000280404	0.000173338	0	0	0	0	0	0	0	0	0	0
ASV_Cluster_62	62	k__Fungi					Unknown	0.000334541	2.06863e-05	0.000233157	4.77329e-05	0.000204911	0.000191584	0	0	0	0	0	0	0	0	0	0
ASV_Cluster_64	64	k__Fungi	p__Ascomycota	c__Dothideomycetes	o__Pleosporales	f__Sporormiaceae	g__Preussia	0	0	0	0	0	0	0	0	0	0	0	0	0	0	0	0
ASV_Cluster_65	65	k__Fungi	p__Ascomycota	c__Dothideomycetes	o__Pleosporales	f__Pleosporaceae	g__Curvularia	0	0.000435838	5.92909e-05	0	0.000386814	9.04701e-05	0	0	0	0	0	0	0	0	0	0
ASV_Cluster_66	66	k__Fungi	p__Ascomycota	c__Dothideomycetes	o__Pleosporales	f__Didymellaceae	g__Neoascochyta	0	0.000304588	0.000106563	0.000112945	8.12454e-05	0.000183981	0	0	0	0	0	0	0	0	0	0
ASV_Cluster_67	67	k__Fungi	p__Ascomycota	c__Dothideomycetes	o__Pleosporales	f__Pleosporales_fam_Incertae_sedis	g__Pseudorobillarda	0	0	0	0	0	0	0	0	0	0	0	0	0	0	0	0
ASV_Cluster_68	68	k__Fungi	p__Basidiomycota	c__Tremellomycetes	o__Tremellales	f__Bulleribasidiaceae	g__Vishniacozyma	0.00079214	0.000842431	0.000356547	0.000121685	0.000128698	0.000253164	0	0	0	0	0	0	0	0	0	0
ASV_Cluster_69	69	k__Fungi	p__Ascomycota	c__Dothideomycetes	o__Pleosporales	f__Phaeosphaeriaceae	g__Neosetophoma	0	0	0	0	0	0	0	0	0	0	0	0	0	0	0	0
ASV_Cluster_70	70	k__Fungi					Unknown	0.000484126	0	7.05081e-05	0.000460522	0	0	0	0	0	0	0	0	0	0	0	0
ASV_Cluster_71	71	k__Fungi	p__Ascomycota	c__Saccharomycetes	o__Saccharomycetales	f__Debaryomycetaceae	g__Yamadazyma	0	0	0	0	0	0	0	0	0	0	0	0	0	0	0	0
ASV_Cluster_72	72	k__Fungi	p__Ascomycota	c__Dothideomycetes	o__Pleosporales	f__Didymellaceae	g__Neoascochyta	0	3.70926e-05	0	8.47091e-05	0.000442176	0	0	0	0	0	0	0	0	0	0	0
ASV_Cluster_73	73	k__Fungi	p__Ascomycota	c__Eurotiomycetes	o__Eurotiales	f__Aspergillaceae	g__Aspergillus	0	0	0	0	0	0	0	0	0	0	0	0	0	0	0	0
ASV_Cluster_74	74	k__Fungi	p__Mucoromycota	c__Mucoromycetes	o__Mucorales	f__Rhizopodaceae	g__Rhizopus	0	0	0	0	0	0	0	0	0	0	0	0	0	0	0	0
ASV_Cluster_75	75	k__Fungi	p__Basidiomycota	c__Wallemiomycetes	o__Wallemiales	f__Wallemiaceae	g__Wallemia	0	0	0	0	0.000204911	0	0	0	0	0	0	0	0	0	0	0
ASV_Cluster_76	76	k__Fungi	p__Ascomycota	c__Saccharomycetes	o__Saccharomycetales	f__Saccharomycetales_fam_Incertae_sedis	g__Candida	0	0	0	0	0	0	0	0	0	0	0	0	0	0	0	0
ASV_Cluster_77	77	k__Fungi	p__Ascomycota	c__Eurotiomycetes	o__Eurotiales	f__Thermoascaceae	g__Byssochlamys	0	0	0	0	0	0	0	0	0	0	0	0	0	0	0	0
ASV_Cluster_78	78	k__Fungi	p__Ascomycota	c__Sordariomycetes	o__Hypocreales	f__Clavicipitaceae	g__Paecilomyces	0	0	0	0	0	0	0	0	0	0	0	0	0	0	0	0
ASV_Cluster_79	79	k__Fungi	p__Ascomycota	c__Eurotiomycetes	o__Eurotiales	f__Aspergillaceae	g__Penicillium	0	0	0	0	0	4.56152e-05	0	0	0	0	0	0	0	0	0	0
ASV_Cluster_80	80	k__Fungi	p__Basidiomycota	c__Tremellomycetes	o__Tremellales	f__Bulleribasidiaceae	g__Vishniacozyma	0.00027117	0.000216136	0	9.34489e-05	0.000157458	7.22241e-05	0	0	0	0	0	0	0	0	0	0
ASV_Cluster_81	81	k__Fungi	p__Ascomycota	c__Dothideomycetes	o__Dothideales	f__unidentified	Unknown	0	0.000714746	0	0	0	0	0	0	0	0	0	0	0	0	0	0
ASV_Cluster_82	82	k__Fungi					Unknown	0	0	0	0	7.18986e-06	0.000773178	0	0	0	0	0	0	0	0	0	0
ASV_Cluster_83	83	k__Fungi	p__Basidiomycota	c__Wallemiomycetes	o__Wallemiales	f__Wallemiaceae	g__Wallemia	0	0	0	0	0	0	0	0	0	0	0	0	0	0	0	0
ASV_Cluster_84	84	k__Fungi	p__Ascomycota	c__Dothideomycetes	o__Pleosporales	f__Phaeosphaeriaceae	g__Paraphoma	0	0	0	0	0	0	0	0	0	0	0	0	0	0	0	0
ASV_Cluster_85	85	k__Fungi	p__Basidiomycota	c__Tremellomycetes	o__Tremellales	f__Trimorphomycetaceae	g__Saitozyma	0	0.000404452	2.72418e-05	0.00016404	0	1.52051e-05	0	0	0	0	0	0	0	0	0	0
ASV_Cluster_86	86	k__Fungi	p__unidentified	c__unidentified	o__unidentified	f__unidentified	Unknown	0.000587289	0	0	6.8574e-05	9.34682e-05	0	0	0	0	0	0	0	0	0	0	0
ASV_Cluster_87	87	k__Fungi	p__Ascomycota	c__Lecanoromycetes	o__Ostropales	f__Stictidaceae	Unknown	0.000250537	2.99594e-05	0.000136209	0	0.000184779	0.000158133	0	0	0	0	0	0	0	0	0	0
ASV_Cluster_88	88	k__Fungi	p__Ascomycota	c__Eurotiomycetes	o__Eurotiales	f__Aspergillaceae	g__Penicillium	0	4.06592e-05	3.60553e-05	0.000332786	0.000182622	2.12871e-05	0	0	0	0	0	0	0	0	0	0
ASV_Cluster_89	89	k__Fungi	p__Ascomycota	c__Dothideomycetes	o__Pleosporales	f__Didymosphaeriaceae	g__Paraphaeosphaeria	0	5.20723e-05	0	0.000393964	8.48403e-05	8.97099e-05	0	0	0	0	0	0	0	0	0	0
ASV_Cluster_90	90	k__Fungi	p__Ascomycota	c__Dothideomycetes	o__Pleosporales		Unknown	1.98956e-05	0	0	0.000135131	0	5.01767e-05	0	0	0	0	0	0	0	0	0	0
ASV_Cluster_91	91	k__Fungi	p__Basidiomycota	c__Cystobasidiomycetes	o__Cystobasidiales	f__Cystobasidiaceae	g__Cystobasidium	0.000484126	0	0	0	0	6.23408e-05	0	0	0	0	0	0	0	0	0	0
ASV_Cluster_92	92	k__Fungi	p__Ascomycota	c__Eurotiomycetes	o__Chaetothyriales	f__unidentified	Unknown	0	0	1.0416e-05	0.000522373	0	0	0	0	0	0	0	0	0	0	0	0
ASV_Cluster_93	93	k__Fungi					Unknown	0	0	0	0.000525062	0	0	0	0	0	0	0	0	0	0	0	0
ASV_Cluster_94	94	k__Fungi	p__Ascomycota	c__Sordariomycetes	o__Coniochaetales	f__Coniochaetaceae	Unknown	0	0	0	0	0	0	0	0	0	0	0	0	0	0	0	0
ASV_Cluster_95	95	k__Fungi	p__Ascomycota	c__Sordariomycetes	o__Sordariales		Unknown	0	0	0	0.000541197	0	0	0	0	0	0	0	0	0	0	0	0
ASV_Cluster_96	96	k__Fungi	p__Ascomycota	c__Dothideomycetes	o__Dothideales	f__Aureobasidiaceae	g__Aureobasidium	0.000358121	7.48986e-05	0	0.000101516	0.000179027	0.000105675	0	0	0	0	0	0	0	0	0	0
ASV_Cluster_97	97	k__Fungi	p__Ascomycota	c__Eurotiomycetes	o__Eurotiales	f__Aspergillaceae	g__Penicillium	0	0	0	0	1.43797e-05	0	0	0	0	0	0	0	0	0	0	0
ASV_Cluster_98	98	k__Fungi	p__Basidiomycota	c__Tremellomycetes	o__Filobasidiales	f__Filobasidiaceae	g__Naganishia	8.1793e-05	0	0	0.000426235	3.37923e-05	6.46215e-05	0	0	0	0	0	0	0	0	0	0
ASV_Cluster_99	99	k__Fungi	p__Ascomycota	c__Sordariomycetes	o__Trichosphaeriales	f__Trichosphaeriaceae	g__Nigrospora	0.000513601	0	0	0	0	0	0	0	0	0	0	0	0	0	0	0
ASV_Cluster_100	100	k__Fungi	p__Ascomycota	c__Dothideomycetes	o__Pleosporales	f__Pleosporaceae	g__Stemphylium	0	0	0.000158643	0	0.0001704	0	0	0	0	0	0	0	0	0	0	0
ASV_Cluster_101	101	k__Fungi	p__Ascomycota	c__Dothideomycetes	o__Pleosporales	f__Didymellaceae	Unknown	0	0	8.17253e-05	0.000379174	0	0.000191584	0	0	0	0	0	0	0	0	0	0
ASV_Cluster_102	102	k__Fungi	p__Ascomycota	c__Dothideomycetes	o__Pleosporales	f__Pleosporaceae	g__Alternaria	0	0.000300308	0	0	0.000276091	0	0	0	0	0	0	0	0	0	0	0
ASV_Cluster_103	103	k__Fungi	p__Ascomycota	c__Eurotiomycetes	o__Eurotiales	f__Aspergillaceae	g__Penicillium	0	0	0.000273219	0.00039867	4.09822e-05	0	0	0	0	0	0	0	0	0	0	0
ASV_Cluster_104	104	k__Fungi	p__Ascomycota	c__Sordariomycetes	o__Microascales	f__Microascaceae	g__Pithoascus	1.40006e-05	0	0	0.000238664	2.15696e-05	3.57319e-05	0	0	0	0	0	0	0	0	0	0
ASV_Cluster_105	105	k__Fungi	p__Ascomycota	c__Sordariomycetes	o__Sordariales	f__Chaetomiaceae	g__Chaetomium	0.000442124	0	0	0	0	2.66089e-05	0	0	0	0	0	0	0	0	0	0
ASV_Cluster_106	106	k__Fungi	p__Basidiomycota	c__Exobasidiomycetes	o__Microstromatales	f__Quambalariaceae	g__Quambalaria	0.000439177	0	0	0	0	0	0	0	0	0	0	0	0	0	0	0
ASV_Cluster_108	108	k__Fungi	p__Basidiomycota	c__Malasseziomycetes	o__Malasseziales	f__Malasseziaceae	g__Malassezia	0	0	0	0	0	0	0	0	0	0	0	0	0	0	0	0
ASV_Cluster_109	109	k__Fungi	p__Ascomycota	c__Dothideomycetes	o__Pleosporales	f__Lophiostomataceae	g__Trichometasphaeria	3.68437e-06	0	0.000213928	0.00021379	0	0	0	0	0	0	0	0	0	0	0	0
ASV_Cluster_110	110	k__Fungi	p__Basidiomycota	c__Agaricomycetes	o__Hymenochaetales	f__Schizoporaceae	g__Hyphodontia	0.000166534	0	0	0	0.000255959	0	0	0	0	0	0	0	0	0	0	0
ASV_Cluster_111	111	k__Fungi	p__Ascomycota	c__Sordariomycetes	o__Xylariales	f__Bartaliniaceae	g__Bartalinia	0	0	0	7.93307e-05	0.00030485	0	0	0	0	0	0	0	0	0	0	0
ASV_Cluster_112	112	k__Fungi	p__Ascomycota	c__Sordariomycetes	o__Sordariales	f__Chaetomiaceae	g__Botryotrichum	0	0	0	0.000377829	5.82379e-05	0	0	0	0	0	0	0	0	0	0	0
ASV_Cluster_113	113	k__Fungi	p__Basidiomycota	c__Agaricostilbomycetes	o__Agaricostilbales	f__Agaricostilbaceae	g__Sterigmatomyces	0	0.00017833	3.20491e-06	0.000171435	0.000131574	0.000104915	0	0	0	0	0	0	0	0	0	0
ASV_Cluster_114	114	k__Fungi	p__Basidiomycota	c__Tremellomycetes	o__Tremellales	f__Bulleribasidiaceae	g__Vishniacozyma	0	0	0	0.000145888	0.000133012	0.000110997	0	0	0	0	0	0	0	0	0	0
ASV_Cluster_115	115	k__Fungi	p__unidentified	c__unidentified	o__unidentified	f__unidentified	Unknown	1.54744e-05	0	0.000262002	0	0.000178308	0.000345915	0	0	0	0	0	0	0	0	0	0
ASV_Cluster_116	116	k__Fungi	p__Ascomycota	c__Dothideomycetes	o__Capnodiales	f__Capnodiaceae	g__Leptoxyphium	0	3.13861e-05	0.000133004	0	0.000229356	0	0	0	0	0	0	0	0	0	0	0
ASV_Cluster_117	117	k__Fungi	p__unidentified	c__unidentified	o__unidentified	f__unidentified	Unknown	0	0.000380199	0	0	0	0	0	0	0	0	0	0	0	0	0	0
ASV_Cluster_118	118	k__Fungi	p__Ascomycota	c__Sordariomycetes	o__Sordariales	f__Lasiosphaeriaceae	g__Schizothecium	0	0	0	0.000285053	3.95442e-05	2.73691e-05	0	0	0	0	0	0	0	0	0	0
ASV_Cluster_120	120	k__Fungi					Unknown	5.52656e-05	9.27316e-05	0	0.000212445	1.58177e-05	0.000175619	0	0	0	0	0	0	0	0	0	0
ASV_Cluster_121	121	k__Fungi	p__Ascomycota	c__Eurotiomycetes	o__Eurotiales	f__Aspergillaceae	g__Aspergillus	0.000187903	0	6.89056e-05	6.11788e-05	4.31391e-06	3.04101e-05	0	0	0	0	0	0	0	0	0	0
ASV_Cluster_122	122	k__Fungi	p__Ascomycota	c__Dothideomycetes	o__Capnodiales	f__Teratosphaeriaceae	g__Devriesia	0	0	2.08319e-05	0.000135803	0.000612576	0.000171817	0	0	0	0	0	0	0	0	0	0
ASV_Cluster_123	123	k__Fungi	p__Basidiomycota	c__Microbotryomycetes	o__unidentified	f__unidentified	Unknown	0	0	0	0	0	0	0	0	0	0	0	0	0	0	0	0
ASV_Cluster_124	124	k__Fungi	p__Ascomycota	c__Sordariomycetes	o__Hypocreales	f__Hypocreaceae	g__Trichoderma	0	0	0	0	0	0	0	0	0	0	0	0	0	0	0	0
ASV_Cluster_125	125	k__Fungi	p__Ascomycota	c__Leotiomycetes	o__Helotiales	f__Myxotrichaceae	Unknown	0	0	0	0	0	0	0	0	0	0	0	0	0	0	0	0
ASV_Cluster_126	126	k__Fungi	p__Ascomycota	c__Dothideomycetes	o__Pleosporales	f__Phaeosphaeriaceae	g__Phaeosphaeria	0	0	0.000171463	0	0.000163929	1.44448e-05	0	0	0	0	0	0	0	0	0	0
ASV_Cluster_127	127	k__Fungi	p__Ascomycota	c__Sordariomycetes	o__Hypocreales	f__Stachybotryaceae	Unknown	2.65275e-05	0	0	0.000118324	0.000143078	0	0	0	0	0	0	0	0	0	0	0
ASV_Cluster_128	128	k__Fungi	p__Ascomycota	c__Dothideomycetes	o__Capnodiales	f__Teratosphaeriaceae	g__Meristemomyces	0	0	0	0	0.000349427	0	0	0	0	0	0	0	0	0	0	0
ASV_Cluster_129	129	k__Fungi	p__Ascomycota	c__Eurotiomycetes	o__Eurotiales	f__Aspergillaceae	g__Aspergillus	0	0	0	0	0	0	0	0	0	0	0	0	0	0	0	0
ASV_Cluster_130	130	k__Fungi	p__Ascomycota	c__Dothideomycetes	o__Pleosporales	f__Coniothyriaceae	g__Coniothyrium	0	0	0	0	0	0	0	0	0	0	0	0	0	0	0	0
ASV_Cluster_131	131	k__Fungi	p__Basidiomycota	c__Agaricomycetes	o__Boletales	f__Melanogastraceae	g__Melanogaster	0.000360331	0	0	5.31112e-05	0	0	0	0	0	0	0	0	0	0	0	0
ASV_Cluster_132	132	k__Fungi	p__Ascomycota	c__Dothideomycetes	o__Pleosporales	f__Pleosporaceae	g__Bipolaris	0	0	0	0	0	6.84228e-05	0	0	0	0	0	0	0	0	0	0
ASV_Cluster_133	133	k__Fungi	p__Ascomycota	c__Dothideomycetes	o__Pleosporales	f__Phaeosphaeriaceae	g__Phaeosphaeria	0	0.000241815	0.000177873	0	0	2.73691e-05	0	0	0	0	0	0	0	0	0	0
ASV_Cluster_134	134	k__Fungi	p__Ascomycota	c__Eurotiomycetes	o__Chaetothyriales	f__Herpotrichiellaceae	g__Exophiala	0.000335278	0	0	0	0	0	0	0	0	0	0	0	0	0	0	0
ASV_Cluster_135	135	k__Fungi	p__Ascomycota	c__Dothideomycetes	o__Pleosporales	f__Cucurbitariaceae	g__Pyrenochaetopsis	0.000128953	0.000284615	0	0	5.75189e-06	0	0	0	0	0	0	0	0	0	0	0
ASV_Cluster_136	136	k__Fungi	p__Ascomycota	c__Dothideomycetes	o__Capnodiales	f__Mycosphaerellaceae	Unknown	0	0	0	0.000293793	0	0	0	0	0	0	0	0	0	0	0	0
ASV_Cluster_137	137	k__Fungi	p__Ascomycota	c__Dothideomycetes	o__Pleosporales	f__Pleosporaceae	g__Pyrenophora	0	0	0	0.000292448	0	0	0	0	0	0	0	0	0	0	0	0
ASV_Cluster_138	138	k__Fungi	p__Ascomycota	c__Dothideomycetes	o__Pleosporales	f__Phaeosphaeriaceae	g__Neosetophoma	0	0	0	0	0	0.000322347	0	0	0	0	0	0	0	0	0	0
ASV_Cluster_139	139	k__Fungi	p__Ascomycota	c__Saccharomycetes	o__Saccharomycetales	f__Debaryomycetaceae	g__Meyerozyma	0	0	0	0	0	0.000192344	0	0	0	0	0	0	0	0	0	0
ASV_Cluster_140	140	k__Fungi	p__Ascomycota	c__Sordariomycetes	o__Diaporthales	f__Gnomoniaceae	g__Gnomoniopsis	0	0	0	0.00026959	0	0	0	0	0	0	0	0	0	0	0	0
ASV_Cluster_141	141	k__Fungi	p__Neocallimastigomycota	c__Neocallimastigomycetes	o__Neocallimastigales	f__Neocallimastigaceae	Unknown	0	0	0	0	0	0	0	0	0	0	0	0	0	0	0	0
ASV_Cluster_142	142	k__Fungi	p__Ascomycota	c__Dothideomycetes	o__Dothideales	f__Dothideales_fam_Incertae_sedis	g__Hortaea	0.000161375	1.9973e-05	1.60246e-06	1.94965e-05	0	7.75458e-05	0	0	0	0	0	0	0	0	0	0
ASV_Cluster_143	143	k__Fungi	p__Basidiomycota	c__Moniliellomycetes	o__Moniliellales	f__Moniliellaceae	g__Moniliella	0	0	0	0	0	0	0	0	0	0	0	0	0	0	0	0
ASV_Cluster_144	144	k__Fungi	p__Ascomycota	c__Dothideomycetes	o__Pleosporales	f__Phaeosphaeriaceae	g__Phaeosphaeria	0	0	0	0	0	0	0	0	0	0	0	0	0	0	0	0
ASV_Cluster_145	145	k__Fungi	p__Ascomycota	c__Dothideomycetes	o__Pleosporales	f__Sporormiaceae	g__Westerdykella	0	0	0	0	0	0	0	0	0	0	0	0	0	0	0	0
ASV_Cluster_146	146	k__Fungi	p__Basidiomycota	c__Agaricomycetes	o__Boletales	f__Pisolithaceae	g__Pisolithus	0	0	3.04467e-05	0.000104206	0.000133012	0	0	0	0	0	0	0	0	0	0	0
ASV_Cluster_147	147	k__Fungi	p__Ascomycota	c__Eurotiomycetes	o__Eurotiales	f__Thermoascaceae	g__Byssochlamys	0	0	0	0	0	0	0	0	0	0	0	0	0	0	0	0
ASV_Cluster_148	148	k__Fungi	p__Ascomycota	c__Eurotiomycetes	o__Eurotiales	f__Aspergillaceae	g__Aspergillus	0	0	0	0	0	0	0	0	0	0	0	0	0	0	0	0
ASV_Cluster_149	149	k__Fungi	p__Ascomycota	c__Dothideomycetes	o__Capnodiales	f__Cladosporiaceae	g__Cladosporium	0	0.000265355	0	0	0	0	0	0	0	0	0	0	0	0	0	0
ASV_Cluster_150	150	k__Fungi	p__Basidiomycota	c__Tremellomycetes	o__Filobasidiales	f__Filobasidiaceae	g__Filobasidium	0	0.000118411	0	0.000138493	4.02632e-05	0	0	0	0	0	0	0	0	0	0	0
ASV_Cluster_151	151	k__Fungi	p__unidentified	c__unidentified	o__unidentified	f__unidentified	Unknown	0.000269696	4.13725e-05	0	0	0	0	0	0	0	0	0	0	0	0	0	0
ASV_Cluster_152	152	k__Fungi	p__Ascomycota	c__Eurotiomycetes	o__Eurotiales	f__Trichocomaceae	g__Talaromyces	0	0	0	0	0	0	0	0	0	0	0	0	0	0	0	0
ASV_Cluster_153	153	k__Fungi	p__unidentified	c__unidentified	o__unidentified	f__unidentified	Unknown	0	5.3499e-05	0	3.83208e-05	1.43797e-06	0.000168016	0	0	0	0	0	0	0	0	0	0
ASV_Cluster_154	154	k__Fungi					Unknown	0.000168007	0	0	9.88272e-05	0	5.01767e-05	0	0	0	0	0	0	0	0	0	0
ASV_Cluster_155	155	k__Fungi	p__Neocallimastigomycota	c__Neocallimastigomycetes	o__Neocallimastigales	f__Neocallimastigaceae	g__Caecomyces	0	0	0	0.000172107	4.45771e-05	0	0	0	0	0	0	0	0	0	0	0
ASV_Cluster_156	156	k__Fungi	p__Ascomycota	c__Dothideomycetes	o__Capnodiales	f__Neodevriesiaceae	g__Neodevriesia	0	0.000240389	0	1.34459e-06	0	0	0	0	0	0	0	0	0	0	0	0
ASV_Cluster_157	157	k__Fungi	p__Ascomycota	c__Dothideomycetes	o__unidentified	f__unidentified	Unknown	0	0	0.000171463	0	0.000116476	0	0	0	0	0	0	0	0	0	0	0
ASV_Cluster_158	158	k__Fungi	p__Ascomycota	c__Saccharomycetes	o__Saccharomycetales	f__Pichiaceae	g__Pichia	0	0	0	0	0	0	0	0	0	0	0	0	0	0	0	0
ASV_Cluster_159	159	k__Fungi	p__Ascomycota	c__Sordariomycetes	o__Hypocreales	f__Stachybotryaceae	g__Myrothecium	0	0.000117698	0	8.94151e-05	0	7.60253e-06	0	0	0	0	0	0	0	0	0	0
ASV_Cluster_160	160	k__Fungi	p__Ascomycota	c__Lecanoromycetes	o__Lecanoromycetes_ord_Incertae_sedis	f__Lecanoromycetes_fam_Incertae_sedis	g__Phacidiella	0	8.98783e-05	0	1.94965e-05	8.55593e-05	0.000140647	0	0	0	0	0	0	0	0	0	0
ASV_Cluster_161	161	k__Fungi	p__Basidiomycota	c__Agaricomycetes	o__Trechisporales	f__Hydnodontaceae	g__Trechispora	0	0	0	0	0.000201316	2.28076e-05	0	0	0	0	0	0	0	0	0	0
ASV_Cluster_162	162	k__Fungi	p__Ascomycota	c__Sordariomycetes	o__unidentified	f__unidentified	Unknown	0	0	0	0	0	0	0	0	0	0	0	0	0	0	0	0
ASV_Cluster_163	163	k__Fungi	p__Ascomycota	c__Sordariomycetes	o__Microascales	f__Microascaceae	g__Gamsia	0	0	0	0.00020505	0	0	0	0	0	0	0	0	0	0	0	0
ASV_Cluster_164	164	k__Fungi	p__Ascomycota	c__Sordariomycetes	o__Xylariales	f__Microdochiaceae	g__Microdochium	0	0	0	0.000121685	0	9.35112e-05	0	0	0	0	0	0	0	0	0	0
ASV_Cluster_165	165	k__Fungi	p__Ascomycota	c__Sordariomycetes	o__Glomerellales	f__Plectosphaerellaceae	g__Acrostalagmus	0	0	0	0.000159334	2.87594e-05	0	0	0	0	0	0	0	0	0	0	0
ASV_Cluster_166	166	k__Fungi	p__Ascomycota	c__Sordariomycetes	o__Glomerellales	f__Plectosphaerellaceae	g__Plectosphaerella	7.66349e-05	1.5693e-05	0	8.53814e-05	0	0	0	0	0	0	0	0	0	0	0	0
ASV_Cluster_167	167	k__Fungi	p__Ascomycota	c__Sordariomycetes	o__Microascales	f__Microascaceae	g__Scopulariopsis	0	0.000101291	8.97375e-05	1.61351e-05	9.9939e-05	8.05869e-05	0	0	0	0	0	0	0	0	0	0
ASV_Cluster_168	168	k__Fungi	p__Ascomycota	c__Arthoniomycetes	o__Arthoniales	f__Roccellaceae	g__Sigridea	0	0	0	0.00019631	0	0	0	0	0	0	0	0	0	0	0	0
ASV_Cluster_169	169	k__Fungi	p__Ascomycota	c__Eurotiomycetes	o__Chaetothyriales	f__Trichomeriaceae	g__Knufia	0	0	0	0	0.000207787	0	0	0	0	0	0	0	0	0	0	0
ASV_Cluster_170	170	k__Fungi	p__Basidiomycota	c__Tremellomycetes	o__Tremellales	f__Bulleribasidiaceae	g__Dioszegia	0	0	0	0.000193621	0	0	0	0	0	0	0	0	0	0	0	0
ASV_Cluster_171	171	k__Fungi	p__Basidiomycota	c__Wallemiomycetes	o__Wallemiales	f__Wallemiaceae	g__Wallemia	0	0.000204723	2.88442e-05	0	0	0	0	0	0	0	0	0	0	0	0	0
ASV_Cluster_172	172	k__Fungi	p__Ascomycota	c__Dothideomycetes	o__Capnodiales	f__Mycosphaerellaceae	g__Septoria	0	0	0.000227549	0	0	0	0	0	0	0	0	0	0	0	0	0
ASV_Cluster_173	173	k__Fungi	p__Ascomycota	c__Sordariomycetes	o__Xylariales	f__Amphisphaeriaceae	Unknown	2.06325e-05	1.64064e-05	0	0	0.000180465	0.000183221	0	0	0	0	0	0	0	0	0	0
ASV_Cluster_174	174	k__Fungi	p__Basidiomycota	c__Agaricostilbomycetes	o__Agaricostilbales	f__Kondoaceae	g__Kondoa	0	0.000348813	1.44221e-05	0	0	0	0	0	0	0	0	0	0	0	0	0
ASV_Cluster_175	175	k__Fungi	p__Ascomycota	c__Sordariomycetes	o__Hypocreales	f__Cordycipitaceae	g__Beauveria	0	0	0	0.000180175	0	0	0	0	0	0	0	0	0	0	0	0
ASV_Cluster_176	176	k__Fungi	p__Basidiomycota	c__Exobasidiomycetes	o__Exobasidiales	f__Graphiolaceae	g__Graphiola	0	0	0	0	0.00010641	8.21074e-05	0	0	0	0	0	0	0	0	0	0
ASV_Cluster_177	177	k__Fungi	p__Ascomycota	c__Sordariomycetes	o__Pleurotheciales	f__Pleurotheciaceae	g__Phaeoisaria	0.000193798	0	0	0	0	0	0	0	0	0	0	0	0	0	0	0
ASV_Cluster_178	178	k__Fungi	p__Ascomycota	c__Dothideomycetes	o__Pleosporales	f__Sporormiaceae	g__Sporormiella	0	8.34584e-05	0.000157041	0	0	0	0	0	0	0	0	0	0	0	0	0
ASV_Cluster_179	179	k__Fungi	p__Basidiomycota	c__Agaricomycetes	o__Agaricales	f__Pluteaceae	g__Pluteus	0	0	0	0	0	0.000193104	0	0	0	0	0	0	0	0	0	0
ASV_Cluster_180	180	k__Fungi	p__unidentified	c__unidentified	o__unidentified	f__unidentified	Unknown	0	0	0	0	0.000181184	0	0	0	0	0	0	0	0	0	0	0
ASV_Cluster_181	181	k__Fungi	p__Basidiomycota	c__Agaricomycetes	o__Agaricales	f__Agaricaceae	g__Battarrea	0	0	0	0	0	0.000193104	0	0	0	0	0	0	0	0	0	0
ASV_Cluster_182	182	k__Fungi	p__Ascomycota	c__Dothideomycetes	o__Pleosporales	f__Phaeosphaeriaceae		0	0	0.000108166	0	6.75847e-05	4.56152e-06	0	0	0	0	0	0	0	0	0	0
ASV_Cluster_183	183	k__Fungi	p__Ascomycota	c__Eurotiomycetes	o__Eurotiales	f__Trichocomaceae	g__Talaromyces	0	0	0	0	0	0	0	0	0	0	0	0	0	0	0	0
ASV_Cluster_184	184	k__Fungi	p__Ascomycota	c__Sordariomycetes	o__Hypocreales	f__Nectriaceae	g__Gibberella	0	2.42529e-05	0	0	0	0	0	0	0	0	0	0	0	0	0	0
ASV_Cluster_185	185	k__Fungi	p__Basidiomycota	c__Exobasidiomycetes	o__Exobasidiales	f__Cryptobasidiaceae	g__Clinoconidium	4.34756e-05	9.84381e-05	0	0	2.94784e-05	0	0	0	0	0	0	0	0	0	0	0
ASV_Cluster_186	186	k__Fungi	p__Basidiomycota	c__Tremellomycetes	o__Tremellales	f__Rhynchogastremataceae	g__Papiliotrema	0	9.77248e-05	0	0	0	0	0	0	0	0	0	0	0	0	0	0
ASV_Cluster_187	187	k__Fungi	p__Basidiomycota	c__Agaricomycetes	o__Agaricales	f__Lycoperdaceae	Unknown	0	0	0	0	4.52961e-05	0.000145208	0	0	0	0	0	0	0	0	0	0
ASV_Cluster_188	188	k__Fungi	p__Basidiomycota	c__Cystobasidiomycetes	o__Cystobasidiales	f__Cystobasidiaceae	g__Cystobasidium	0	0	0	0	0	0	0	0	0	0	0	0	0	0	0	0
ASV_Cluster_189	189	k__Fungi	p__Basidiomycota	c__Tremellomycetes	o__Tremellales	f__Bulleribasidiaceae	g__Dioszegia	0	0	0	0	0	0	0	0	0	0	0	0	0	0	0	0
ASV_Cluster_190	190	k__Fungi	p__Ascomycota	c__Eurotiomycetes	o__Onygenales	f__Arachnomycetaceae	g__Arachnomyces	0	0	0	0	0	0	0	0	0	0	0	0	0	0	0	0
ASV_Cluster_191	191	k__Fungi	p__Ascomycota	c__Dothideomycetes	o__Pleosporales	f__Sporormiaceae	g__Preussia	0	0	0	0	7.40555e-05	9.57919e-05	0	0	0	0	0	0	0	0	0	0
ASV_Cluster_192	192	k__Fungi	p__Ascomycota	c__Dothideomycetes	o__Pleosporales	f__Pleosporaceae	g__Alternaria	0.000218852	0	3.04467e-05	0	0	0	0	0	0	0	0	0	0	0	0	0
ASV_Cluster_193	193	k__Fungi	p__Ascomycota	c__Eurotiomycetes	o__Chaetothyriales	f__Herpotrichiellaceae	g__Capronia	0	0	0	0	0	0	0	0	0	0	0	0	0	0	0	0
ASV_Cluster_194	194	k__Fungi	p__Ascomycota	c__Eurotiomycetes	o__Chaetothyriales	f__Trichomeriaceae	g__Knufia	0	1.7833e-05	0	0	0	0.000170297	0	0	0	0	0	0	0	0	0	0
ASV_Cluster_195	195	k__Fungi	p__Ascomycota	c__Eurotiomycetes	o__Eurotiales	f__Thermoascaceae	g__Byssochlamys	0	0	0	0	0	0	0	0	0	0	0	0	0	0	0	0
ASV_Cluster_196	196	k__Fungi	p__Ascomycota	c__Sordariomycetes	o__Hypocreales	f__Ophiocordycipitaceae	g__Purpureocillium	0	0	0	0	0	0	0	0	0	0	0	0	0	0	0	0
ASV_Cluster_197	197	k__Fungi	p__unidentified	c__unidentified	o__unidentified	f__unidentified	Unknown	2.21062e-05	5.99189e-05	3.36516e-05	3.83208e-05	8.34024e-05	9.19907e-05	0	0	0	0	0	0	0	0	0	0
ASV_Cluster_198	198	k__Fungi					Unknown	0	0	0	0	1.86936e-05	0.000130003	0	0	0	0	0	0	0	0	0	0
ASV_Cluster_199	199	k__Fungi	p__Ascomycota	c__Eurotiomycetes	o__Eurotiales	f__Trichocomaceae	g__Talaromyces	0	0	0	0	0	0	0	0	0	0	0	0	0	0	0	0
ASV_Cluster_200	200	k__Fungi	p__unidentified	c__unidentified	o__unidentified	f__unidentified	Unknown	0	0	0.000164252	0	0	0	0	0	0	0	0	0	0	0	0	0
ASV_Cluster_201	201	k__Fungi	p__unidentified	c__unidentified	o__unidentified	f__unidentified	Unknown	0.000142954	0	0	0	0	6.08203e-06	0	0	0	0	0	0	0	0	0	0
ASV_Cluster_202	202	k__Fungi	p__Basidiomycota	c__Agaricomycetes	o__Agaricales	f__Lycoperdaceae	g__Lycoperdon	0	0	8.65326e-05	5.84896e-05	0	0	0	0	0	0	0	0	0	0	0	0
ASV_Cluster_203	203	k__Fungi	p__Ascomycota	c__Dothideomycetes	o__Pleosporales	f__Phaeosphaeriaceae	g__Neosetophoma	0.000112742	0	0	0	0	0	0	0	0	0	0	0	0	0	0	0
ASV_Cluster_205	205	k__Fungi	p__Ascomycota	c__Leotiomycetes	o__Helotiales	f__Helotiaceae	g__Scytalidium	0	0	0	0	0	0	0	0	0	0	0	0	0	0	0	0
ASV_Cluster_206	206	k__Fungi	p__Mucoromycota	c__Mucoromycetes	o__Mucorales	f__Cunninghamellaceae	g__Gongronella	0	0	0	0	0	0	0	0	0	0	0	0	0	0	0	0
ASV_Cluster_207	207	k__Fungi	p__Basidiomycota	c__Cystobasidiomycetes	o__Cystobasidiales	f__Cystobasidiaceae	Unknown	0	0	0	9.88272e-05	0	0	0	0	0	0	0	0	0	0	0	0
ASV_Cluster_208	208	k__Fungi	p__Ascomycota	c__Dothideomycetes	o__Pleosporales	f__Phaeosphaeriaceae	g__Phaeosphaeria	0	0	0	0	0	0.000146729	0	0	0	0	0	0	0	0	0	0
ASV_Cluster_209	209	k__Fungi	p__Ascomycota	c__Sordariomycetes	o__Glomerellales	f__Plectosphaerellaceae	g__Plectosphaerella	0	5.70656e-05	0	0	4.67341e-05	3.11704e-05	0	0	0	0	0	0	0	0	0	0
ASV_Cluster_210	210	k__Fungi	p__Ascomycota	c__Sordariomycetes	o__Hypocreales	f__Stachybotryaceae	g__Alfaria	0	1.7833e-05	0	7.39524e-05	0	0	0	0	0	0	0	0	0	0	0	0
ASV_Cluster_211	211	k__Fungi	p__Ascomycota	c__Sordariomycetes	o__Ophiostomatales	f__Ophiostomataceae	g__Sporothrix	0	0	0	0	0	0	0	0	0	0	0	0	0	0	0	0
ASV_Cluster_212	212	k__Fungi	p__Ascomycota	c__Saccharomycetes	o__Saccharomycetales	f__Saccharomycetales_fam_Incertae_sedis	g__Candida	0	0	0	0.000125047	0	0	0	0	0	0	0	0	0	0	0	0
ASV_Cluster_213	213	k__Fungi	p__Basidiomycota	c__Agaricomycetes	o__Trechisporales	f__Hydnodontaceae	g__Trechispora	0	0	0	0	0.000133731	0	0	0	0	0	0	0	0	0	0	0
ASV_Cluster_214	214	k__Fungi					Unknown	0	0	0	0	0	0.000141407	0	0	0	0	0	0	0	0	0	0
ASV_Cluster_215	215	k__Fungi	p__Ascomycota	c__Dothideomycetes	o__Pleosporales	f__Sporormiaceae	g__Preussia	0.000135585	0	0	0	0	0	0	0	0	0	0	0	0	0	0	0
ASV_Cluster_216	216	k__Fungi	p__Basidiomycota	c__Agaricomycetes	o__Agaricales	f__Bolbitiaceae	g__Agrocybe	0	0	0	0.000123702	0	0	0	0	0	0	0	0	0	0	0	0
ASV_Cluster_217	217	k__Fungi	p__Ascomycota	c__Dothideomycetes	o__Capnodiales	f__unidentified	Unknown	0	0	0	0	0	0.000139887	0	0	0	0	0	0	0	0	0	0
ASV_Cluster_218	218	k__Fungi	p__Basidiomycota	c__Cystobasidiomycetes	o__Cystobasidiomycetes_ord_Incertae_sedis	f__Buckleyzymaceae	g__Buckleyzyma	0	0.000129824	0	0	0	0	0	0	0	0	0	0	0	0	0	0
ASV_Cluster_219	219	k__Fungi	p__Ascomycota	c__Sordariomycetes	o__Microascales	f__Microascaceae	g__Lophotrichus	0	8.77383e-05	0	3.96654e-05	0	0	0	0	0	0	0	0	0	0	0	0
ASV_Cluster_220	220	k__Fungi	p__Ascomycota	c__Dothideomycetes	o__Pleosporales	f__Pleosporaceae	g__Pyrenophora	0	0	0	0	0	0.000138366	0	0	0	0	0	0	0	0	0	0
ASV_Cluster_221	221	k__Fungi	p__Ascomycota	c__Leotiomycetes	o__Helotiales	f__Myxotrichaceae	g__Oidiodendron	6.04237e-05	0	0	0	0	2.28076e-06	0	0	0	0	0	0	0	0	0	0
ASV_Cluster_222	222	k__Fungi	p__Mortierellomycota	c__Mortierellomycetes	o__Mortierellales	f__Mortierellaceae	g__Mortierella	0	0.000124831	0	0	0	0	0	0	0	0	0	0	0	0	0	0
ASV_Cluster_223	223	k__Fungi	p__Basidiomycota	c__Agaricomycetes	o__Agaricales	f__Bolbitiaceae	g__Panaeolus	0	0	0.000140215	0	0	0	0	0	0	0	0	0	0	0	0	0
ASV_Cluster_224	224	k__Fungi	p__Ascomycota	c__Sordariomycetes	o__Microascales	f__Microascaceae	g__Petriella	0	0	0	0.00011429	0	0	0	0	0	0	0	0	0	0	0	0
ASV_Cluster_225	225	k__Fungi	p__Basidiomycota	c__Exobasidiomycetes	o__Microstromatales		Unknown	0	0	0	0	0.000125823	0	0	0	0	0	0	0	0	0	0	0
ASV_Cluster_226	226	k__Fungi	p__Ascomycota	c__Sordariomycetes	o__Microascales	f__Microascaceae	g__Pithoascus	0	0.000124118	0	0	0	0	0	0	0	0	0	0	0	0	0	0
ASV_Cluster_227	227	k__Fungi	p__Ascomycota	c__Saccharomycetes	o__Saccharomycetales	f__Debaryomycetaceae	g__Yamadazyma	0	0	0	0	0	0	0	0	0	0	0	0	0	0	0	0
ASV_Cluster_228	228	k__Fungi	p__Ascomycota	c__Sordariomycetes	o__Hypocreales	f__Hypocreales_fam_Incertae_sedis	g__Sarocladium	0	0	0	0	3.09164e-05	7.60253e-05	0	0	0	0	0	0	0	0	0	0
ASV_Cluster_229	229	k__Fungi	p__Basidiomycota	c__Cystobasidiomycetes	o__Cystobasidiomycetes_ord_Incertae_sedis	f__Symmetrosporaceae	g__Symmetrospora	0	0.000121264	0	9.68104e-05	0	0	0	0	0	0	0	0	0	0	0	0
ASV_Cluster_230	230	k__Fungi	p__Ascomycota	c__Dothideomycetes	o__Capnodiales		Unknown	0	0	0	0	0.00012079	0	0	0	0	0	0	0	0	0	0	0
ASV_Cluster_231	231	k__Fungi	p__unidentified	c__unidentified	o__unidentified	f__unidentified	Unknown	0	0	0	0	0	0.000126962	0	0	0	0	0	0	0	0	0	0
ASV_Cluster_232	232	k__Fungi	p__Ascomycota	c__Eurotiomycetes	o__Eurotiales	f__Aspergillaceae	g__Penicillium	0	0	0	0	0	0	0	0	0	0	0	0	0	0	0	0
ASV_Cluster_233	233	k__Fungi	p__Ascomycota	c__Leotiomycetes	o__Helotiales	f__Helotiales_fam_Incertae_sedis	g__Cadophora	0	0	0	0	0	0	0	0	0	0	0	0	0	0	0	0
ASV_Cluster_234	234	k__Fungi	p__Ascomycota	c__Sordariomycetes	o__Myrmecridiales	f__unidentified	Unknown	0	0	0	0	0.000117195	0	0	0	0	0	0	0	0	0	0	0
ASV_Cluster_235	235	k__Fungi	p__Basidiomycota	c__Tremellomycetes	o__Tremellales	f__Bulleribasidiaceae	g__Dioszegia	0.000117163	0	0	0	0	0	0	0	0	0	0	0	0	0	0	0
ASV_Cluster_236	236	k__Fungi	p__Ascomycota	c__Saccharomycetes	o__Saccharomycetales	f__Phaffomycetaceae	g__Wickerhamomyces	0	0	0	0	0	0	0	0	0	0	0	0	0	0	0	0
ASV_Cluster_237	237	k__Fungi	p__Ascomycota	c__Sordariomycetes	o__Hypocreales	f__Hypocreales_fam_Incertae_sedis	g__Sarocladium	0	0	0	0	0.0001136	0	0	0	0	0	0	0	0	0	0	0
ASV_Cluster_238	238	k__Fungi	p__Ascomycota	c__Sordariomycetes	o__Hypocreales	f__Hypocreales_fam_Incertae_sedis	g__Leucosphaerina	0	0	0	0	0	0	0	0	0	0	0	0	0	0	0	0
ASV_Cluster_239	239	k__Fungi	p__Ascomycota	c__Sordariomycetes	o__Sordariales	f__Lasiosphaeriaceae	g__Arnium	0	0	0	0	0	0	0	0	0	0	0	0	0	0	0	0
ASV_Cluster_240	240	k__Fungi	p__unidentified	c__unidentified	o__unidentified	f__unidentified	Unknown	0	0	0	0.000104878	0	0	0	0	0	0	0	0	0	0	0	0
ASV_Cluster_241	241	k__Fungi	p__Ascomycota	c__Eurotiomycetes	o__Eurotiales	f__Trichocomaceae	g__Talaromyces	0	0	0	0	0	0	0	0	0	0	0	0	0	0	0	0
ASV_Cluster_242	242	k__Fungi	p__Ascomycota	c__Dothideomycetes	o__Dothideales	f__Aureobasidiaceae	g__Aureobasidium	0	0	0	0	0	0	0	0	0	0	0	0	0	0	0	0
ASV_Cluster_243	243	k__Fungi	p__Basidiomycota	c__Agaricomycetes	o__Hymenochaetales	f__unidentified	Unknown	0	9.98648e-05	0	0	0	0	0	0	0	0	0	0	0	0	0	0
ASV_Cluster_244	244	k__Fungi	p__Basidiomycota	c__Tremellomycetes	o__Filobasidiales	f__Piskurozymaceae	g__Solicoccozyma	0	3.20994e-05	0	6.58848e-05	7.90884e-06	3.04101e-05	0	0	0	0	0	0	0	0	0	0
ASV_Cluster_245	245	k__Fungi	p__unidentified	c__unidentified	o__unidentified	f__unidentified	Unknown	0	0	0	0	0	0	0	0	0	0	0	0	0	0	0	0
ASV_Cluster_246	246	k__Fungi	p__Mucoromycota	c__Mucoromycetes	o__Mucorales	f__Rhizopodaceae	g__Rhizopus	0	0	0	0	0	7.60253e-06	0	0	0	0	0	0	0	0	0	0
ASV_Cluster_247	247	k__Fungi	p__Ascomycota	c__Dothideomycetes	o__Pleosporales	f__Phaeosphaeriaceae	g__Neosetophoma	0	0	0	0	0	0	0	0	0	0	0	0	0	0	0	0
ASV_Cluster_248	248	k__Fungi	p__Ascomycota	c__Sordariomycetes	o__Sordariales	f__Chaetomiaceae	g__Chaetomium	0	0.000104145	0	1.81519e-05	0	0	0	0	0	0	0	0	0	0	0	0
ASV_Cluster_249	249	k__Fungi	p__Basidiomycota	c__Cystobasidiomycetes	o__Cystobasidiales	f__Cystobasidiaceae	g__Occultifur	0	0	0	9.68104e-05	0	0	0	0	0	0	0	0	0	0	0	0
ASV_Cluster_250	250	k__Fungi	p__Ascomycota	c__Dothideomycetes	o__Capnodiales	f__Cladosporiaceae	g__Cladosporium	0	0	0	0	1.15038e-05	9.88329e-05	0	0	0	0	0	0	0	0	0	0
ASV_Cluster_251	251	k__Fungi	p__Ascomycota	c__Dothideomycetes	o__Capnodiales	f__Capnodiaceae	g__Conidiocarpus	0	0	0	0	0	0.000108716	0	0	0	0	0	0	0	0	0	0
ASV_Cluster_252	252	k__Fungi	p__Ascomycota	c__Eurotiomycetes	o__Phaeomoniellales	f__Phaeomoniellaceae	g__Neophaeomoniella	0.000103899	0	0	0	0	0	0	0	0	0	0	0	0	0	0	0
ASV_Cluster_253	253	k__Fungi	p__Ascomycota	c__Leotiomycetes	o__Helotiales	f__Sclerotiniaceae		0	0	0	0	9.70631e-05	0	0	0	0	0	0	0	0	0	0	0
ASV_Cluster_254	254	k__Fungi	p__Ascomycota	c__Pezizomycetes	o__Pezizales	f__Pezizaceae	g__Iodophanus	0	0	0	0	9.85011e-05	0	0	0	0	0	0	0	0	0	0	0
ASV_Cluster_255	255	k__Fungi	p__Ascomycota	c__Sordariomycetes	o__Sordariales	f__Lasiosphaeriaceae	g__Podospora	0	0	0	0	0	0.000101874	0	0	0	0	0	0	0	0	0	0
ASV_Cluster_256	256	k__Fungi	p__Ascomycota	c__Dothideomycetes	o__Pleosporales	f__unidentified	Unknown	0	0	0	0	0	0	0	0	0	0	0	0	0	0	0	0
ASV_Cluster_257	257	k__Fungi	p__Basidiomycota	c__Agaricomycetes	o__Agaricales	f__Psathyrellaceae	g__Coprinopsis	0	9.48715e-05	0	0	0	0	0	0	0	0	0	0	0	0	0	0
ASV_Cluster_258	258	k__Fungi	p__unidentified	c__unidentified	o__unidentified	f__unidentified	Unknown	9.57936e-05	0	0	0	0	0	0	0	0	0	0	0	0	0	0	0
ASV_Cluster_259	259	k__Fungi	p__Basidiomycota	c__Agaricomycetes	o__Agaricales	f__Agaricaceae	g__Agaricus	0	0	0	0	9.27492e-05	0	0	0	0	0	0	0	0	0	0	0
ASV_Cluster_260	260	k__Fungi	p__unidentified	c__unidentified	o__unidentified	f__unidentified	Unknown	0	0	0	3.36147e-06	9.27492e-05	0	0	0	0	0	0	0	0	0	0	0
ASV_Cluster_261	261	k__Fungi	p__Basidiomycota	c__Ustilaginomycetes	o__Ustilaginales	f__Ustilaginaceae	g__Ustilago	0	9.05916e-05	0	0	0	0	0	0	0	0	0	0	0	0	0	0
ASV_Cluster_262	262	k__Fungi	p__unidentified	c__unidentified	o__unidentified	f__unidentified	Unknown	1.91587e-05	7.06186e-05	5.20798e-05	0	1.43797e-05	0	0	0	0	0	0	0	0	0	0	0
ASV_Cluster_263	263	k__Fungi	p__Ascomycota	c__Dothideomycetes	o__Pleosporales	f__Pleosporaceae	g__Alternaria	0	0	0.000100955	0	0	4.33344e-05	0	0	0	0	0	0	0	0	0	0
ASV_Cluster_264	264	k__Fungi	p__Basidiomycota	c__Ustilaginomycetes	o__Ustilaginales	f__Ustilaginaceae	g__Ustilago	8.84249e-05	8.55984e-05	0	0	0	0	0	0	0	0	0	0	0	0	0	0
ASV_Cluster_265	265	k__Fungi	p__Ascomycota	c__Dothideomycetes	o__Pleosporales	f__Cucurbitariaceae	Unknown	0	0	0	0	0	9.12304e-05	0	0	0	0	0	0	0	0	0	0
ASV_Cluster_266	266	k__Fungi	p__Ascomycota	c__Lecanoromycetes	o__Lecanorales	f__Parmeliaceae	g__Flavoparmelia	0	0	0	0	0	0	0	0	0	0	0	0	0	0	0	0
ASV_Cluster_267	267	k__Fungi	p__Basidiomycota	c__Cystobasidiomycetes	o__Cystobasidiales	f__unidentified	Unknown	8.7688e-05	0	0	0	0	0	0	0	0	0	0	0	0	0	0	0
ASV_Cluster_268	268	k__Fungi	p__Ascomycota	c__Leotiomycetes	o__Helotiales	f__Helotiaceae	g__Tetracladium	0	0	0	0	8.55593e-05	0	0	0	0	0	0	0	0	0	0	0
ASV_Cluster_269	269	k__Fungi	p__Ascomycota				Unknown	0	0	0	0	8.55593e-05	0	0	0	0	0	0	0	0	0	0	0
ASV_Cluster_270	270	k__Fungi	p__Ascomycota	c__Sordariomycetes	o__Hypocreales	f__Stachybotryaceae	Unknown	0	0	0	0	0	7.07036e-05	0	0	0	0	0	0	0	0	0	0
ASV_Cluster_271	271	k__Fungi	p__unidentified	c__unidentified	o__unidentified	f__unidentified	Unknown	0	0	0	7.12632e-05	2.80404e-05	0	0	0	0	0	0	0	0	0	0	0
ASV_Cluster_272	272	k__Fungi	p__Ascomycota	c__Sordariomycetes	o__Microascales	f__Microascales_fam_Incertae_sedis	g__Cephalotrichiella	8.54774e-05	0	0	0	0	0	0	0	0	0	0	0	0	0	0	0
ASV_Cluster_273	273	k__Fungi	p__Basidiomycota	c__Agaricomycetes	o__Agaricales	f__Stephanosporaceae	g__Cristinia	0	0	0	0	0	8.74291e-05	0	0	0	0	0	0	0	0	0	0
ASV_Cluster_274	274	k__Fungi	p__Ascomycota	c__Saccharomycetes	o__Saccharomycetales	f__Debaryomycetaceae	g__Millerozyma	0	0	0	0	0	0	0	0	0	0	0	0	0	0	0	0
ASV_Cluster_276	276	k__Fungi	p__unidentified	c__unidentified	o__unidentified	f__unidentified	Unknown	0	0	0	0	8.05264e-05	0	0	0	0	0	0	0	0	0	0	0
ASV_Cluster_277	277	k__Fungi	p__unidentified	c__unidentified	o__unidentified	f__unidentified	Unknown	0	0	0	0	8.05264e-05	1.06435e-05	0	0	0	0	0	0	0	0	0	0
ASV_Cluster_278	278	k__Fungi	p__Ascomycota	c__Sordariomycetes	o__Hypocreales	f__Cordycipitaceae	g__Simplicillium	8.1793e-05	0	0	0	0	0	0	0	0	0	0	0	0	0	0	0
ASV_Cluster_279	279	k__Fungi	p__unidentified	c__unidentified	o__unidentified	f__unidentified	Unknown	0	0	0	0	0	8.43881e-05	0	0	0	0	0	0	0	0	0	0
ASV_Cluster_280	280	k__Fungi	p__Basidiomycota	c__Cystobasidiomycetes	o__Erythrobasidiales	f__Erythrobasidiaceae	g__Erythrobasidium	0	0	0	7.39524e-05	0	0	0	0	0	0	0	0	0	0	0	0
ASV_Cluster_281	281	k__Fungi	p__Basidiomycota	c__Wallemiomycetes	o__Wallemiales	f__Wallemiaceae	g__Wallemia	8.03193e-05	0	0	0	0	0	0	0	0	0	0	0	0	0	0	0
ASV_Cluster_282	282	k__Fungi	p__unidentified	c__unidentified	o__unidentified	f__unidentified	Unknown	0	0	0	7.32801e-05	0	0	0	0	0	0	0	0	0	0	0	0
ASV_Cluster_283	283	k__Fungi	p__unidentified	c__unidentified	o__unidentified	f__unidentified	Unknown	7.95824e-05	0	0	1.1429e-05	1.72557e-05	0	0	0	0	0	0	0	0	0	0	0
ASV_Cluster_284	284	k__Fungi	p__Basidiomycota	c__Agaricomycetes	o__Agaricales	f__Strophariaceae	g__Stropharia	0	0	0	0	0	8.13471e-05	0	0	0	0	0	0	0	0	0	0
ASV_Cluster_285	285	k__Fungi	p__unidentified	c__unidentified	o__unidentified	f__unidentified	Unknown	0	0	4.64712e-05	0	0	3.42114e-05	0	0	0	0	0	0	0	0	0	0
ASV_Cluster_286	286	k__Fungi	p__Ascomycota	c__Eurotiomycetes	o__Eurotiales	f__Aspergillaceae	g__Penicillium	0	0	0	0	0	0	0	0	0	0	0	0	0	0	0	0
ASV_Cluster_287	287	k__Fungi	p__Ascomycota	c__Eurotiomycetes	o__Eurotiales	f__Trichocomaceae	g__Talaromyces	0	0	0	0	0	0	0	0	0	0	0	0	0	0	0	0
ASV_Cluster_288	288	k__Fungi	p__unidentified	c__unidentified	o__unidentified	f__unidentified	Unknown	0	0	0	6.8574e-05	0	0	0	0	0	0	0	0	0	0	0	0
ASV_Cluster_289	289	k__Fungi	p__Chytridiomycota	c__Spizellomycetes	o__Spizellomycetales	f__Spizellomycetaceae	g__Gaertneriomyces	0	0	0	0	0	0	0	0	0	0	0	0	0	0	0	0
ASV_Cluster_290	290	k__Fungi	p__unidentified	c__unidentified	o__unidentified	f__unidentified	Unknown	0	0	1.68258e-05	3.49593e-05	4.31391e-06	1.67256e-05	0	0	0	0	0	0	0	0	0	0
ASV_Cluster_291	291	k__Fungi	p__Ascomycota	c__Dothideomycetes	o__Pleosporales	f__Didymosphaeriaceae	g__Paraphaeosphaeria	0	0	0	0	0	6.99433e-05	0	0	0	0	0	0	0	0	0	0
ASV_Cluster_292	292	k__Fungi	p__Ascomycota	c__Dothideomycetes	o__Pleosporales		Unknown	0	0	0	0	0	0	0	0	0	0	0	0	0	0	0	0
ASV_Cluster_293	293	k__Fungi	p__unidentified	c__unidentified	o__unidentified	f__unidentified	Unknown	3.38962e-05	2.13996e-06	7.21105e-06	7.73138e-05	3.45113e-05	0	0	0	0	0	0	0	0	0	0	0
ASV_Cluster_294	294	k__Fungi	p__Mucoromycota	c__Mucoromycetes	o__Mucorales	f__Mucoraceae	g__Pilaira	0	0	0	0	4.8891e-05	0	0	0	0	0	0	0	0	0	0	0
ASV_Cluster_295	295	k__Fungi	p__Ascomycota	c__Sordariomycetes	o__Microascales	f__Microascaceae	g__Microascus	0	0	7.69179e-05	0	0	0	0	0	0	0	0	0	0	0	0	0
ASV_Cluster_296	296	k__Fungi	p__Neocallimastigomycota	c__Neocallimastigomycetes	o__Neocallimastigales	f__Neocallimastigaceae	g__Caecomyces	0	0	0	6.31957e-05	0	0	0	0	0	0	0	0	0	0	0	0
ASV_Cluster_297	297	k__Fungi	p__Ascomycota	c__Eurotiomycetes	o__Eurotiales	f__Trichocomaceae	g__Thermomyces	0	4.27992e-05	0	0	1.29417e-05	0	0	0	0	0	0	0	0	0	0	0
ASV_Cluster_298	298	k__Fungi	p__Ascomycota	c__Dothideomycetes	o__Pleosporales	f__Cucurbitariaceae	g__Pyrenochaetopsis	0	0	0	0	0	0	0	0	0	0	0	0	0	0	0	0
ASV_Cluster_299	299	k__Fungi	p__Ascomycota	c__Dothideomycetes	o__Pleosporales	f__Massarinaceae	g__Massarina	0	0	0	0	0	0	0	0	0	0	0	0	0	0	0	0
ASV_Cluster_300	300	k__Fungi	p__Ascomycota	c__Sordariomycetes	o__Hypocreales	f__Hypocreales_fam_Incertae_sedis	g__Sarocladium	0	0	0	0	0	0	0	0	0	0	0	0	0	0	0	0
ASV_Cluster_301	301	k__Fungi	p__Ascomycota	c__Dothideomycetes	o__Capnodiales	f__Cladosporiaceae	g__Cladosporium	0	0	0	0	0	6.76625e-05	0	0	0	0	0	0	0	0	0	0
ASV_Cluster_302	302	k__Fungi	p__Ascomycota	c__Eurotiomycetes	o__Chaetothyriales	f__Herpotrichiellaceae	g__Exophiala	0	0	0	0	0	0	0	0	0	0	0	0	0	0	0	0
ASV_Cluster_303	303	k__Fungi	p__Ascomycota	c__Sordariomycetes	o__Sordariales	f__Chaetomiaceae	g__Dichotomopilus	0	0	0	0	0	0	0	0	0	0	0	0	0	0	0	0
ASV_Cluster_304	304	k__Fungi	p__Basidiomycota	c__Tremellomycetes	o__Filobasidiales	f__Filobasidiaceae	g__Filobasidium	0	5.84922e-05	0	0	0	0	0	0	0	0	0	0	0	0	0	0
ASV_Cluster_305	305	k__Fungi	p__Ascomycota	c__Dothideomycetes	o__Pleosporales		Unknown	0	0	0	0	0	0	0	0	0	0	0	0	0	0	0	0
ASV_Cluster_306	306	k__Fungi	p__Ascomycota	c__Dothideomycetes	o__Capnodiales	f__Neodevriesiaceae	g__Neodevriesia	0	5.63523e-05	0	0	0	0	0	0	0	0	0	0	0	0	0	0
ASV_Cluster_307	307	k__Fungi	p__Basidiomycota	c__Agaricomycetes	o__Agaricales	f__Lycoperdaceae	g__Bovista	0	0	0	0	0	0	0	0	0	0	0	0	0	0	0	0
ASV_Cluster_308	308	k__Fungi	p__Ascomycota	c__Sordariomycetes	o__Microascales	f__Microascaceae	g__Cephalotrichum	0	5.77789e-05	0	0	0	0	0	0	0	0	0	0	0	0	0	0
ASV_Cluster_309	309	k__Fungi					Unknown	0	0	0	0	2.08506e-05	3.95332e-05	0	0	0	0	0	0	0	0	0	0
ASV_Cluster_310	310	k__Fungi	p__unidentified	c__unidentified	o__unidentified	f__unidentified	Unknown	0	0	1.28196e-05	2.42026e-05	4.60151e-05	0	0	0	0	0	0	0	0	0	0	0
ASV_Cluster_311	311	k__Fungi	p__unidentified	c__unidentified	o__unidentified	f__unidentified	Unknown	0	0	0	0	0	6.08203e-05	0	0	0	0	0	0	0	0	0	0
ASV_Cluster_312	312	k__Fungi	p__Ascomycota	c__Dothideomycetes	o__Pleosporales	f__Phaeosphaeriaceae	Unknown	0	0	0	0	0	0	0	0	0	0	0	0	0	0	0	0
ASV_Cluster_313	313	k__Fungi	p__unidentified	c__unidentified	o__unidentified	f__unidentified	Unknown	0	0	0	0	5.75189e-06	6.006e-05	0	0	0	0	0	0	0	0	0	0
ASV_Cluster_314	314	k__Fungi	p__Ascomycota				Unknown	0	0	0	0	0	3.19306e-05	0	0	0	0	0	0	0	0	0	0
ASV_Cluster_315	315	k__Fungi	p__Ascomycota	c__Saccharomycetes	o__Saccharomycetales		Unknown	0	0	0	0	0	0	0	0	0	0	0	0	0	0	0	0
ASV_Cluster_316	316	k__Fungi	p__Ascomycota	c__Saccharomycetes	o__Saccharomycetales	f__Dipodascaceae	g__Dipodascus	0	4.13725e-05	0	0	0	0	0	0	0	0	0	0	0	0	0	0
ASV_Cluster_317	317	k__Fungi	p__Ascomycota	c__Saccharomycetes	o__Saccharomycetales	f__Pichiaceae	g__Ogataea	0	0	0	0	0	0	0	0	0	0	0	0	0	0	0	0
ASV_Cluster_318	318	k__Fungi	p__Ascomycota	c__Eurotiomycetes	o__Eurotiales	f__Aspergillaceae	g__Penicillium	0	0	0	0	0	0	0	0	0	0	0	0	0	0	0	0
ASV_Cluster_319	319	k__Fungi	p__Ascomycota	c__Eurotiomycetes	o__Chaetothyriales	f__Herpotrichiellaceae	g__Capronia	5.52656e-05	0	0	0	0	0	0	0	0	0	0	0	0	0	0	0
ASV_Cluster_320	320	k__Fungi	p__Basidiomycota	c__Wallemiomycetes	o__Wallemiales	f__Wallemiaceae	g__Wallemia	0	0	0	0	0	0	0	0	0	0	0	0	0	0	0	0
ASV_Cluster_321	321	k__Fungi	p__Ascomycota	c__Sordariomycetes	o__Microascales	f__Microascaceae	g__Scopulariopsis	0	2.99594e-05	0	0	2.22886e-05	0	0	0	0	0	0	0	0	0	0	0
ASV_Cluster_322	322	k__Fungi	p__Basidiomycota	c__Ustilaginomycetes	o__Ustilaginales	f__Ustilaginaceae	g__Moesziomyces	2.72643e-05	0	0	0	5.0329e-06	2.66089e-05	0	0	0	0	0	0	0	0	0	0
ASV_Cluster_323	323	k__Fungi	p__Basidiomycota	c__Exobasidiomycetes	o__Microstromatales		Unknown	0	0	0	4.70606e-06	5.1048e-05	0	0	0	0	0	0	0	0	0	0	0
ASV_Cluster_324	324	k__Fungi	p__Basidiomycota	c__Cystobasidiomycetes	o__Cystobasidiomycetes_ord_Incertae_sedis	f__Symmetrosporaceae	g__Symmetrospora	0	4.99324e-05	0	0	0	0	0	0	0	0	0	0	0	0	0	0
ASV_Cluster_325	325	k__Fungi	p__Ascomycota	c__Dothideomycetes	o__Capnodiales	f__Mycosphaerellaceae	Unknown	0	0	5.6086e-05	0	0	0	0	0	0	0	0	0	0	0	0	0
ASV_Cluster_326	326	k__Fungi	p__Ascomycota	c__Sordariomycetes	o__Sordariales	f__Sordariaceae	g__Sordaria	0	0	0	0	0	5.24575e-05	0	0	0	0	0	0	0	0	0	0
ASV_Cluster_327	327	k__Fungi	p__Ascomycota	c__Sordariomycetes	o__Hypocreales	f__Hypocreales_fam_Incertae_sedis	g__Sarocladium	0	0	0	0	0	0	0	0	0	0	0	0	0	0	0	0
ASV_Cluster_328	328	k__Fungi	p__Ascomycota	c__Dothideomycetes	o__Dothideales	f__unidentified	Unknown	0	0	0	0	4.8891e-05	0	0	0	0	0	0	0	0	0	0	0
ASV_Cluster_329	329	k__Fungi	p__Ascomycota	c__Sordariomycetes	o__Glomerellales	f__Glomerellaceae	g__Colletotrichum	0	0	0	0	0	0	0	0	0	0	0	0	0	0	0	0
ASV_Cluster_330	330	k__Fungi	p__Ascomycota	c__Sordariomycetes	o__Hypocreales	f__Stachybotryaceae	g__Alfaria	0	1.06998e-05	8.81351e-06	1.27736e-05	0	3.11704e-05	0	0	0	0	0	0	0	0	0	0
ASV_Cluster_331	331	k__Fungi	p__Ascomycota	c__Sordariomycetes	o__Pleurotheciales	f__Pleurotheciaceae	g__Phaeoisaria	0	0	0	0	0	0	0	0	0	0	0	0	0	0	0	0
ASV_Cluster_332	332	k__Fungi	p__Ascomycota	c__Dothideomycetes	o__Pleosporales	f__Didymellaceae	g__Epicoccum	0	0	0	0	0	0	0	0	0	0	0	0	0	0	0	0
ASV_Cluster_333	333	k__Fungi	p__Ascomycota	c__Sordariomycetes	o__Coniochaetales	f__Coniochaetaceae	g__Coniochaeta	0	0	0	0	0	0	0	0	0	0	0	0	0	0	0	0
ASV_Cluster_334	334	k__Fungi	p__Basidiomycota	c__Cystobasidiomycetes	o__Cystobasidiomycetes_ord_Incertae_sedis	f__Symmetrosporaceae	g__Symmetrospora	0	4.56525e-05	0	0	0	0	0	0	0	0	0	0	0	0	0	0
ASV_Cluster_335	335	k__Fungi	p__Ascomycota	c__Dothideomycetes	o__Pleosporales	f__Dictyosporiaceae	g__Dictyosporium	0	0	0	0	0	0	0	0	0	0	0	0	0	0	0	0
ASV_Cluster_336	336	k__Fungi	p__Basidiomycota	c__Tremellomycetes	o__Tremellales	f__Rhynchogastremataceae	g__Papiliotrema	0	0	0	0	0	4.7896e-05	0	0	0	0	0	0	0	0	0	0
ASV_Cluster_337	337	k__Fungi	p__Ascomycota	c__Dothideomycetes	o__Pleosporales	f__Pleosporaceae	g__Curvularia	0	0	0	0	0	4.7896e-05	0	0	0	0	0	0	0	0	0	0
ASV_Cluster_338	338	k__Fungi	p__unidentified	c__unidentified	o__unidentified	f__unidentified	Unknown	4.12649e-05	0	0	0	0	0	0	0	0	0	0	0	0	0	0	0
ASV_Cluster_339	339	k__Fungi	p__Ascomycota	c__Sordariomycetes	o__Hypocreales	f__Hypocreales_fam_Incertae_sedis	g__Leucosphaerina	0	0	0	0	0	0	0	0	0	0	0	0	0	0	0	0
ASV_Cluster_341	341	k__Fungi	p__Basidiomycota	c__Tremellomycetes	o__Cystofilobasidiales	f__Cystofilobasidiaceae	g__Cystofilobasidium	0	0	4.72725e-05	0	0	0	0	0	0	0	0	0	0	0	0	0
ASV_Cluster_342	342	k__Fungi	p__Ascomycota	c__Sordariomycetes	o__Trichosphaeriales	f__Trichosphaeriaceae	g__Nigrospora	0	0	0	0	0	0	0	0	0	0	0	0	0	0	0	0
ASV_Cluster_343	343	k__Fungi	p__Ascomycota	c__Dothideomycetes	o__Pleosporales	f__Torulaceae	g__Torula	0	2.99594e-05	0	0	0	0	0	0	0	0	0	0	0	0	0	0
ASV_Cluster_344	344	k__Fungi	p__Basidiomycota	c__Agaricomycetes	o__Agaricales	f__Agaricaceae	g__Coprinus	0	0	0	0	0	0	0	0	0	0	0	0	0	0	0	0
ASV_Cluster_345	345	k__Fungi	p__Ascomycota	c__Leotiomycetes	o__Helotiales	f__Myxotrichaceae	g__Oidiodendron	0	0	0	0	0	0	0	0	0	0	0	0	0	0	0	0
ASV_Cluster_346	346	k__Fungi	p__Ascomycota	c__Sordariomycetes	o__Hypocreales	f__unidentified	Unknown	0	0	0	3.76485e-05	0	0	0	0	0	0	0	0	0	0	0	0
ASV_Cluster_347	347	k__Fungi	p__Ascomycota	c__Sordariomycetes	o__Microascales	f__Microascaceae	g__Acaulium	0	0	0	2.89087e-05	0	0	0	0	0	0	0	0	0	0	0	0
ASV_Cluster_348	348	k__Fungi	p__Basidiomycota	c__Ustilaginomycetes	o__Ustilaginales	f__Ustilaginaceae	g__Kalmanozyma	0	0	0	0	4.02632e-05	0	0	0	0	0	0	0	0	0	0	0
ASV_Cluster_349	349	k__Fungi	p__Basidiomycota	c__Malasseziomycetes	o__Malasseziales	f__Malasseziaceae	g__Malassezia	0	0	0	3.69762e-05	0	7.60253e-06	0	0	0	0	0	0	0	0	0	0
ASV_Cluster_350	350	k__Fungi	p__Chytridiomycota	c__Rhizophydiomycetes	o__Rhizophydiales	f__Rhizophydiales_fam_Incertae_sedis	g__Operculomyces	0	0	0	0	0	0	0	0	0	0	0	0	0	0	0	0
ASV_Cluster_351	351	k__Fungi	p__Ascomycota	c__Leotiomycetes	o__Thelebolales	f__Thelebolaceae	g__Thelebolus	0	0	0	0	0	0	0	0	0	0	0	0	0	0	0	0
ASV_Cluster_352	352	k__Fungi	p__Ascomycota	c__Sordariomycetes	o__Hypocreales	f__Hypocreales_fam_Incertae_sedis	g__Acremonium	0	0	0	0	0	4.10537e-05	0	0	0	0	0	0	0	0	0	0
ASV_Cluster_353	353	k__Fungi	p__Basidiomycota	c__Agaricomycetes	o__Agaricales	f__Psathyrellaceae	g__Coprinopsis	0	0	0	6.72294e-06	0	4.10537e-05	0	0	0	0	0	0	0	0	0	0
ASV_Cluster_354	354	k__Fungi	p__Mucoromycota	c__Mucoromycetes	o__Mucorales	f__Mucoraceae	g__Mucor	0	0	0	3.56316e-05	0	0	0	0	0	0	0	0	0	0	0	0
ASV_Cluster_355	355	k__Fungi	p__Ascomycota	c__Sordariomycetes	o__Xylariales	f__Apiosporaceae	g__Arthrinium	0	0	0	0	0	0	0	0	0	0	0	0	0	0	0	0
ASV_Cluster_356	356	k__Fungi	p__Ascomycota	c__Sordariomycetes	o__Sordariales	f__Sordariaceae	g__Neurospora	0	0	0	0	0	0	0	0	0	0	0	0	0	0	0	0
ASV_Cluster_357	357	k__Fungi	p__unidentified	c__unidentified	o__unidentified	f__unidentified	Unknown	0	0	0	0	3.66683e-05	0	0	0	0	0	0	0	0	0	0	0
ASV_Cluster_358	358	k__Fungi	p__Ascomycota	c__Dothideomycetes	o__Pleosporales	f__Sporormiaceae	Unknown	0	3.06727e-05	0	0	0	0	0	0	0	0	0	0	0	0	0	0
ASV_Cluster_359	359	k__Fungi	p__Ascomycota	c__Saccharomycetes	o__Saccharomycetales	f__Debaryomycetaceae	g__Hyphopichia	0	0	0	3.09255e-05	0	0	0	0	0	0	0	0	0	0	0	0
ASV_Cluster_360	360	k__Fungi	p__Ascomycota	c__Dothideomycetes	o__Pleosporales	f__Pleosporaceae	g__Ulocladium	0	0	0	0	3.52303e-05	0	0	0	0	0	0	0	0	0	0	0
ASV_Cluster_361	361	k__Fungi	p__Basidiomycota	c__Tremellomycetes	o__Tremellales	f__Bulleribasidiaceae	g__Vishniacozyma	0	0	0	0	0	0	0	0	0	0	0	0	0	0	0	0
ASV_Cluster_362	362	k__Fungi	p__Ascomycota	c__Eurotiomycetes	o__Eurotiales	f__Aspergillaceae	g__Aspergillus	0	0	0	0	0	0	0	0	0	0	0	0	0	0	0	0
ASV_Cluster_363	363	k__Fungi	p__Basidiomycota	c__Agaricomycetes	o__Russulales	f__Bondarzewiaceae	g__Heterobasidion	3.537e-05	0	0	0	0	0	0	0	0	0	0	0	0	0	0	0
ASV_Cluster_364	364	k__Fungi	p__Ascomycota	c__Sordariomycetes	o__Hypocreales	f__unidentified	Unknown	0	3.42393e-05	0	0	0	0	0	0	0	0	0	0	0	0	0	0
ASV_Cluster_365	365	k__Fungi	p__Basidiomycota	c__Tremellomycetes	o__Cystofilobasidiales	f__unidentified	Unknown	0	0	0	0	3.45113e-05	0	0	0	0	0	0	0	0	0	0	0
ASV_Cluster_366	366	k__Fungi	p__Ascomycota	c__Dothideomycetes	o__Pleosporales	f__Pleosporaceae	g__Alternaria	0	0	0	0	3.37923e-05	0	0	0	0	0	0	0	0	0	0	0
ASV_Cluster_367	367	k__Fungi					Unknown	3.38962e-05	0	0	0	0	0	0	0	0	0	0	0	0	0	0	0
ASV_Cluster_368	368	k__Fungi	p__Ascomycota	c__Sordariomycetes	o__Sordariales	f__Lasiosphaeriaceae	g__Podospora	3.38962e-05	0	0	0	0	0	0	0	0	0	0	0	0	0	0	0
ASV_Cluster_369	369	k__Fungi	p__Ascomycota	c__Eurotiomycetes	o__Eurotiales	f__Aspergillaceae	g__Penicillium	0	3.28127e-05	0	0	0	0	0	0	0	0	0	0	0	0	0	0
ASV_Cluster_370	370	k__Fungi	p__Basidiomycota	c__Ustilaginomycetes	o__Ustilaginales	f__Ustilaginaceae	g__Ustilago	0	0	0	0	3.52303e-05	9.88329e-06	0	0	0	0	0	0	0	0	0	0
ASV_Cluster_371	371	k__Fungi	p__Ascomycota	c__Dothideomycetes	o__Capnodiales	f__unidentified	Unknown	0	0	0	0	0	3.49717e-05	0	0	0	0	0	0	0	0	0	0
ASV_Cluster_372	372	k__Fungi	p__Basidiomycota	c__Agaricomycetes	o__Agaricales	f__Bolbitiaceae	g__Panaeolus	0	0	0	0	0	3.42114e-05	0	0	0	0	0	0	0	0	0	0
ASV_Cluster_373	373	k__Fungi	p__Ascomycota	c__Dothideomycetes	o__Pleosporales	f__Didymosphaeriaceae	g__Paraphaeosphaeria	0	0	3.44528e-05	0	0	0	0	0	0	0	0	0	0	0	0	0
ASV_Cluster_374	374	k__Fungi	p__Ascomycota	c__Dothideomycetes	o__Pleosporales	f__Phaeosphaeriaceae	g__Phaeosphaeria	0	0	0	0	0	0	0	0	0	0	0	0	0	0	0	0
ASV_Cluster_375	375	k__Fungi					Unknown	0	0	0	2.82364e-05	0	0	0	0	0	0	0	0	0	0	0	0
ASV_Cluster_376	376	k__Fungi	p__Ascomycota	c__Sordariomycetes	o__Hypocreales	f__unidentified	Unknown	0	0	0	0	0	3.19306e-05	0	0	0	0	0	0	0	0	0	0
ASV_Cluster_377	377	k__Fungi	p__unidentified	c__unidentified	o__unidentified	f__unidentified	Unknown	0	0	0	0	0	3.19306e-05	0	0	0	0	0	0	0	0	0	0
ASV_Cluster_378	378	k__Fungi	p__Ascomycota	c__Dothideomycetes	o__Pleosporales	f__Massarinaceae	g__Massarina	0	0	0	0	0	0	0	0	0	0	0	0	0	0	0	0
ASV_Cluster_379	379	k__Fungi	p__unidentified	c__unidentified	o__unidentified	f__unidentified	Unknown	0	0	0	1.88242e-05	0	0	0	0	0	0	0	0	0	0	0	0
ASV_Cluster_380	380	k__Fungi	p__unidentified	c__unidentified	o__unidentified	f__unidentified	Unknown	2.9475e-05	0	0	0	0	0	0	0	0	0	0	0	0	0	0	0
ASV_Cluster_381	381	k__Fungi	p__Ascomycota	c__Eurotiomycetes	o__Eurotiales	f__Aspergillaceae	g__Penicillium	0	2.78195e-05	0	0	0	0	0	0	0	0	0	0	0	0	0	0
ASV_Cluster_382	382	k__Fungi	p__unidentified	c__unidentified	o__unidentified	f__unidentified	Unknown	0	2.78195e-05	0	6.72294e-06	0	0	0	0	0	0	0	0	0	0	0	0
ASV_Cluster_383	383	k__Fungi	p__Basidiomycota	c__Wallemiomycetes	o__Wallemiales	f__Wallemiaceae	g__Wallemia	0	0	0	0	2.80404e-05	0	0	0	0	0	0	0	0	0	0	0
ASV_Cluster_384	384	k__Fungi	p__Basidiomycota	c__Cystobasidiomycetes	o__Cystobasidiales	f__Cystobasidiaceae	g__Cystobasidium	0	0	0	0	0	0	0	0	0	0	0	0	0	0	0	0
ASV_Cluster_385	385	k__Fungi	p__Ascomycota	c__Sordariomycetes	o__Hypocreales	f__Stachybotryaceae	g__Stachybotrys	0	0	0	2.35303e-05	0	0	0	0	0	0	0	0	0	0	0	0
ASV_Cluster_386	386	k__Fungi	p__Ascomycota	c__Dothideomycetes	o__Pleosporales	f__Didymellaceae	g__Neoascochyta	0	0	0	0	0	0	0	0	0	0	0	0	0	0	0	0
ASV_Cluster_387	387	k__Fungi	p__Ascomycota	c__Sordariomycetes	o__Coniochaetales	f__Coniochaetaceae	g__Coniochaeta	0	0	0	0	0	0	0	0	0	0	0	0	0	0	0	0
ASV_Cluster_388	388	k__Fungi	p__Mucoromycota	c__Mucoromycetes	o__Mucorales	f__Mucoraceae	g__Mucor	0	0	0	0	0	0	0	0	0	0	0	0	0	0	0	0
ASV_Cluster_389	389	k__Fungi	p__Basidiomycota	c__Agaricomycetes	o__Thelephorales	f__Thelephoraceae	g__Tomentella	0	2.71061e-05	0	0	0	0	0	0	0	0	0	0	0	0	0	0
ASV_Cluster_390	390	k__Fungi	p__Basidiomycota	c__Agaricostilbomycetes	o__Agaricostilbales	f__Kondoaceae	g__Bensingtonia	0	0	0	0	0	0	0	0	0	0	0	0	0	0	0	0
ASV_Cluster_391	391	k__Fungi	p__Ascomycota	c__Eurotiomycetes	o__Chaetothyriales	f__Cyphellophoraceae	g__Anthopsis	0	2.63928e-05	0	0	0	0	0	0	0	0	0	0	0	0	0	0
ASV_Cluster_392	392	k__Fungi	p__Ascomycota	c__Dothideomycetes	o__Pleosporales	f__Torulaceae	g__Torula	0	0	0	2.48749e-05	0	0	0	0	0	0	0	0	0	0	0	0
ASV_Cluster_393	393	k__Fungi	p__Basidiomycota	c__Agaricomycetes	o__Agaricales		Unknown	0	0	0	2.48749e-05	0	0	0	0	0	0	0	0	0	0	0	0
ASV_Cluster_394	394	k__Fungi	p__Ascomycota	c__Dothideomycetes	o__Pleosporales	f__Phaeosphaeriaceae	g__Phaeosphaeria	0	0	0	0	0	0	0	0	0	0	0	0	0	0	0	0
ASV_Cluster_396	396	k__Fungi	p__Ascomycota	c__Dothideomycetes	o__Capnodiales	f__Teratosphaeriaceae	g__Neocatenulostroma	0	2.49662e-05	0	0	0	0	0	0	0	0	0	0	0	0	0	0
ASV_Cluster_397	397	k__Fungi	p__Ascomycota	c__Dothideomycetes	o__Pleosporales	f__Didymosphaeriaceae	g__Kalmusia	0	0	0	0	2.51645e-05	0	0	0	0	0	0	0	0	0	0	0
ASV_Cluster_398	398	k__Fungi					Unknown	0	0	0	0	2.51645e-05	0	0	0	0	0	0	0	0	0	0	0
ASV_Cluster_399	399	k__Fungi	p__Ascomycota	c__Sordariomycetes	o__Sordariales	f__Lasiosphaeriaceae	g__Schizothecium	0	0	0	0	0	2.66089e-05	0	0	0	0	0	0	0	0	0	0
ASV_Cluster_401	401	k__Fungi	p__Ascomycota	c__Eurotiomycetes	o__Eurotiales	f__Aspergillaceae	g__Aspergillus	0	0	0	0	0	0	0	0	0	0	0	0	0	0	0	0
ASV_Cluster_402	402	k__Fungi	p__Basidiomycota	c__Agaricomycetes	o__Agaricales	f__Strophariaceae	Unknown	0	0	0	0	0	2.58486e-05	0	0	0	0	0	0	0	0	0	0
ASV_Cluster_403	403	k__Fungi	p__Ascomycota	c__Sordariomycetes	o__Myrmecridiales	f__Myrmecridiaceae	g__Myrmecridium	0	0	0	0	0	0	0	0	0	0	0	0	0	0	0	0
ASV_Cluster_404	404	k__Fungi					Unknown	0	0	0	0	0	0	0	0	0	0	0	0	0	0	0	0
ASV_Cluster_405	405	k__Fungi	p__Ascomycota	c__Sordariomycetes	o__Hypocreales	f__Clavicipitaceae	g__Paecilomyces	0	0	0	0	0	0	0	0	0	0	0	0	0	0	0	0
ASV_Cluster_406	406	k__Fungi	p__Basidiomycota	c__Malasseziomycetes	o__Malasseziales	f__unidentified	Unknown	0	0	0	0	0	0	0	0	0	0	0	0	0	0	0	0
ASV_Cluster_407	407	k__Fungi	p__Ascomycota	c__Sordariomycetes	o__Hypocreales	f__Hypocreales_fam_Incertae_sedis	g__Fusariella	0	0	0	0	0	0	0	0	0	0	0	0	0	0	0	0
ASV_Cluster_408	408	k__Fungi	p__Basidiomycota	c__Microbotryomycetes	o__Sporidiobolales	f__Sporidiobolaceae	g__Rhodosporidiobolus	0	0	0	0	0	0	0	0	0	0	0	0	0	0	0	0
ASV_Cluster_409	409	k__Fungi	p__unidentified	c__unidentified	o__unidentified	f__unidentified	Unknown	0	0	1.20184e-05	0	0	1.29243e-05	0	0	0	0	0	0	0	0	0	0
ASV_Cluster_410	410	k__Fungi	p__Basidiomycota	c__Ustilaginomycetes	o__Ustilaginales	f__Ustilaginaceae	Unknown	0	0	0	0	0	0	0	0	0	0	0	0	0	0	0	0
ASV_Cluster_411	411	k__Fungi	p__Ascomycota	c__Sordariomycetes	o__Hypocreales	f__Nectriaceae	g__Fusarium	2.28431e-05	0	0	0	0	0	0	0	0	0	0	0	0	0	0	0
ASV_Cluster_412	412	k__Fungi	p__unidentified	c__unidentified	o__unidentified	f__unidentified	Unknown	0	0	2.48381e-05	0	0	0	0	0	0	0	0	0	0	0	0	0
ASV_Cluster_413	413	k__Fungi	p__unidentified	c__unidentified	o__unidentified	f__unidentified	Unknown	0	0	0	2.08411e-05	0	0	0	0	0	0	0	0	0	0	0	0
ASV_Cluster_414	414	k__Fungi	p__Ascomycota	c__Dothideomycetes	o__Pleosporales	f__Sporormiaceae	g__Sporormiella	0	0	0	0	0	0	0	0	0	0	0	0	0	0	0	0
ASV_Cluster_415	415	k__Fungi	p__Ascomycota	c__Eurotiomycetes	o__Chaetothyriales	f__Herpotrichiellaceae	g__Rhinocladiella	0	0	0	0	0	0	0	0	0	0	0	0	0	0	0	0
ASV_Cluster_416	416	k__Fungi	p__Ascomycota	c__Eurotiomycetes	o__Chaetothyriales	f__Herpotrichiellaceae	g__Rhinocladiella	0	0	2.40368e-05	0	0	0	0	0	0	0	0	0	0	0	0	0
ASV_Cluster_417	417	k__Fungi	p__Mucoromycota	c__Mucoromycetes	o__Mucorales	f__Rhizopodaceae	g__Rhizopus	0	0	0	0	2.15696e-05	0	0	0	0	0	0	0	0	0	0	0
ASV_Cluster_418	418	k__Fungi	p__Ascomycota	c__Sordariomycetes	o__Coniochaetales	f__Coniochaetaceae	g__Coniochaeta	0	0	0	0	0	0	0	0	0	0	0	0	0	0	0	0
ASV_Cluster_419	419	k__Fungi	p__Ascomycota	c__Dothideomycetes	o__Pleosporales	f__Sporormiaceae	g__Preussia	2.13693e-05	0	0	0	0	0	0	0	0	0	0	0	0	0	0	0
ASV_Cluster_420	420	k__Fungi	p__unidentified	c__unidentified	o__unidentified	f__unidentified	Unknown	0	0	0	1.88242e-05	7.90884e-06	9.88329e-06	0	0	0	0	0	0	0	0	0	0
ASV_Cluster_421	421	k__Fungi	p__Ascomycota	c__Eurotiomycetes	o__Eurotiales	f__Aspergillaceae	g__Penicillium	0	0	0	0	2.01316e-05	0	0	0	0	0	0	0	0	0	0	0
ASV_Cluster_422	422	k__Fungi	p__unidentified	c__unidentified	o__unidentified	f__unidentified	Unknown	0	0	0	0	2.01316e-05	0	0	0	0	0	0	0	0	0	0	0
ASV_Cluster_423	423	k__Fungi	p__Ascomycota	c__Eurotiomycetes	o__Chaetothyriales	f__unidentified	Unknown	0	0	0	0	0	0	0	0	0	0	0	0	0	0	0	0
ASV_Cluster_424	424	k__Fungi	p__Ascomycota	c__Sordariomycetes	o__Hypocreales	f__Nectriaceae	g__Fusarium	0	1.92596e-05	0	0	0	0	0	0	0	0	0	0	0	0	0	0
ASV_Cluster_425	425	k__Fungi	p__unidentified	c__unidentified	o__unidentified	f__unidentified	Unknown	0	0	0	0	1.94126e-05	0	0	0	0	0	0	0	0	0	0	0
ASV_Cluster_426	426	k__Fungi	p__Ascomycota	c__Eurotiomycetes	o__Eurotiales	f__Thermoascaceae	g__Byssochlamys	0	0	0	0	0	0	0	0	0	0	0	0	0	0	0	0
ASV_Cluster_427	427	k__Fungi	p__Basidiomycota	c__Agaricomycetes	o__Agaricales	f__Strophariaceae	g__Psilocybe	0	0	0	0	0	0	0	0	0	0	0	0	0	0	0	0
ASV_Cluster_428	428	k__Fungi	p__Basidiomycota	c__Agaricomycetes	o__Boletales	f__Sclerodermataceae	g__Scleroderma	0	0	0	0	1.79746e-05	0	0	0	0	0	0	0	0	0	0	0
ASV_Cluster_429	429	k__Fungi	p__Ascomycota	c__Sordariomycetes	o__Coniochaetales	f__Coniochaetaceae	g__Lecythophora	0	0	0	0	0	0	0	0	0	0	0	0	0	0	0	0
ASV_Cluster_430	430	k__Fungi	p__Basidiomycota	c__Malasseziomycetes	o__Malasseziales	f__Malasseziaceae	g__Malassezia	0	0	0	0	0	0	0	0	0	0	0	0	0	0	0	0
ASV_Cluster_431	431	k__Fungi	p__Basidiomycota	c__Agaricomycetes	o__Agaricales	f__Psathyrellaceae	g__Psathyrella	0	1.71197e-05	0	0	0	0	0	0	0	0	0	0	0	0	0	0
ASV_Cluster_432	432	k__Fungi	p__unidentified	c__unidentified	o__unidentified	f__unidentified	Unknown	0	0	0	0	0	1.82461e-05	0	0	0	0	0	0	0	0	0	0
ASV_Cluster_433	433	k__Fungi	p__unidentified	c__unidentified	o__unidentified	f__unidentified	Unknown	0	0	0	0	0	0	0	0	0	0	0	0	0	0	0	0
ASV_Cluster_434	434	k__Fungi	p__Ascomycota	c__Eurotiomycetes	o__Chaetothyriales	f__Herpotrichiellaceae	g__Rhinocladiella	0	0	0	0	0	0	0	0	0	0	0	0	0	0	0	0
ASV_Cluster_435	435	k__Fungi	p__Ascomycota	c__Saccharomycetes	o__Saccharomycetales	f__Pichiaceae	g__Pichia	0	0	0	0	0	0	0	0	0	0	0	0	0	0	0	0
ASV_Cluster_436	436	k__Fungi	p__Ascomycota	c__Eurotiomycetes	o__Eurotiales	f__Trichocomaceae	g__Talaromyces	0	0	0	0	0	0	0	0	0	0	0	0	0	0	0	0
ASV_Cluster_437	437	k__Fungi	p__Basidiomycota	c__Tremellomycetes	o__Tremellales	f__Tremellaceae	g__Bulleromyces	0	0	0	0	0	0	0	0	0	0	0	0	0	0	0	0
ASV_Cluster_438	438	k__Fungi	p__unidentified	c__unidentified	o__unidentified	f__unidentified	Unknown	1.69481e-05	0	8.81351e-06	0	0	0	0	0	0	0	0	0	0	0	0	0
ASV_Cluster_439	439	k__Fungi	p__unidentified	c__unidentified	o__unidentified	f__unidentified	Unknown	0	0	4.80737e-06	0	0	1.29243e-05	0	0	0	0	0	0	0	0	0	0
ASV_Cluster_440	440	k__Fungi	p__Ascomycota	c__Eurotiomycetes	o__Onygenales	f__Onygenales_fam_Incertae_sedis	g__Chrysosporium	0	0	0	1.54628e-05	0	0	0	0	0	0	0	0	0	0	0	0
ASV_Cluster_441	441	k__Fungi	p__Ascomycota	c__Saccharomycetes	o__Saccharomycetales	f__Dipodascaceae	g__Dipodascus	0	0	0	0	0	0	0	0	0	0	0	0	0	0	0	0
ASV_Cluster_442	442	k__Fungi	p__Ascomycota	c__Eurotiomycetes	o__Onygenales	f__Onygenales_fam_Incertae_sedis	g__Chrysosporium	0	0	0	0	0	0	0	0	0	0	0	0	0	0	0	0
ASV_Cluster_443	443	k__Fungi	p__Ascomycota	c__Sordariomycetes	o__Hypocreales	f__Bionectriaceae	g__Clonostachys	0	0	0	0	0	0	0	0	0	0	0	0	0	0	0	0
ASV_Cluster_444	444	k__Fungi	p__Ascomycota	c__Leotiomycetes	o__Thelebolales	f__Pseudeurotiaceae	g__Pseudogymnoascus	0	0	0	0	0	0	0	0	0	0	0	0	0	0	0	0
ASV_Cluster_445	445	k__Fungi	p__Ascomycota	c__Sordariomycetes	o__Sordariales	f__Chaetomiaceae	Unknown	0	0	1.7627e-05	0	0	0	0	0	0	0	0	0	0	0	0	0
ASV_Cluster_446	446	k__Fungi	p__Ascomycota	c__Eurotiomycetes	o__Onygenales		Unknown	0	0	0	0	0	0	0	0	0	0	0	0	0	0	0	0
ASV_Cluster_447	447	k__Fungi	p__Ascomycota	c__Dothideomycetes	o__Pleosporales	f__Melanommataceae	Unknown	0	0	0	0	0	0	0	0	0	0	0	0	0	0	0	0
ASV_Cluster_448	448	k__Fungi					Unknown	5.89499e-06	0	0	0	0	0	0	0	0	0	0	0	0	0	0	0
ASV_Cluster_449	449	k__Fungi	p__Ascomycota	c__Dothideomycetes	o__Capnodiales	f__Extremaceae	g__Vermiconia	0	0	0	0	0	0	0	0	0	0	0	0	0	0	0	0
ASV_Cluster_450	450	k__Fungi	p__Ascomycota	c__Saccharomycetes	o__Saccharomycetales	f__Lipomycetaceae	g__Dipodascopsis	0	0	0	0	0	0	0	0	0	0	0	0	0	0	0	0
ASV_Cluster_451	451	k__Fungi	p__Ascomycota	c__Leotiomycetes	o__Erysiphales	f__Erysiphaceae	g__Erysiphe	0	0	0	1.41182e-05	0	0	0	0	0	0	0	0	0	0	0	0
ASV_Cluster_452	452	k__Fungi	p__Ascomycota	c__Dothideomycetes	o__Pleosporales	f__Phaeosphaeriaceae	Unknown	0	0	0	0	0	0	0	0	0	0	0	0	0	0	0	0
ASV_Cluster_453	453	k__Fungi	p__Ascomycota	c__Arthoniomycetes	o__Lichenostigmatales	f__Phaeococcomycetaceae	g__Phaeococcomyces	0	0	0	0	0	0	0	0	0	0	0	0	0	0	0	0
ASV_Cluster_454	454	k__Fungi	p__unidentified	c__unidentified	o__unidentified	f__unidentified	Unknown	0	9.27316e-06	0	0	0	0	0	0	0	0	0	0	0	0	0	0
ASV_Cluster_455	455	k__Fungi	p__Basidiomycota	c__Agaricomycetes	o__Polyporales	f__Phanerochaetaceae	g__Phanerochaete	0	0	0	0	0	0	0	0	0	0	0	0	0	0	0	0
ASV_Cluster_456	456	k__Fungi	p__Ascomycota	c__Eurotiomycetes	o__Eurotiales	f__Aspergillaceae	g__Penicillium	0	0	0	0	0	0	0	0	0	0	0	0	0	0	0	0
ASV_Cluster_457	457	k__Fungi	p__unidentified	c__unidentified	o__unidentified	f__unidentified	Unknown	1.47375e-05	0	0	0	0	0	0	0	0	0	0	0	0	0	0	0
ASV_Cluster_458	458	k__Fungi	p__unidentified	c__unidentified	o__unidentified	f__unidentified	Unknown	0	0	0	0	1.43797e-05	0	0	0	0	0	0	0	0	0	0	0
ASV_Cluster_459	459	k__Fungi	p__Ascomycota	c__Dothideomycetes	o__Pleosporales	f__Periconiaceae	g__Periconia	0	0	0	0	0	0	0	0	0	0	0	0	0	0	0	0
ASV_Cluster_460	460	k__Fungi	p__Ascomycota	c__Sordariomycetes	o__Sordariales	f__Chaetomiaceae	g__Myceliophthora	0	0	0	0	0	0	0	0	0	0	0	0	0	0	0	0
ASV_Cluster_461	461	k__Fungi	p__Ascomycota	c__Sordariomycetes	o__Pleurotheciales	f__Pleurotheciaceae	g__Phaeoisaria	0	0	0	0	0	0	0	0	0	0	0	0	0	0	0	0
ASV_Cluster_462	462	k__Fungi	p__Ascomycota	c__Eurotiomycetes	o__Eurotiales	f__Aspergillaceae	g__Aspergillus	0	0	0	0	0	0	0	0	0	0	0	0	0	0	0	0
ASV_Cluster_463	463	k__Fungi	p__Ascomycota	c__Sordariomycetes	o__Hypocreales	f__Nectriaceae	g__Fusarium	0	0	0	0	1.36607e-05	0	0	0	0	0	0	0	0	0	0	0
ASV_Cluster_464	464	k__Fungi	p__unidentified	c__unidentified	o__unidentified	f__unidentified	Unknown	0	0	0	0	1.36607e-05	0	0	0	0	0	0	0	0	0	0	0
ASV_Cluster_465	465	k__Fungi	p__Ascomycota	c__Eurotiomycetes	o__Eurotiales	f__Aspergillaceae	g__Aspergillus	0	0	0	0	1.36607e-05	0	0	0	0	0	0	0	0	0	0	0
ASV_Cluster_466	466	k__Fungi	p__Ascomycota	c__Eurotiomycetes	o__Eurotiales	f__Trichocomaceae	g__Talaromyces	0	0	0	0	0	0	0	0	0	0	0	0	0	0	0	0
ASV_Cluster_467	467	k__Fungi	p__unidentified	c__unidentified	o__unidentified	f__unidentified	Unknown	0	0	1.44221e-05	0	0	0	0	0	0	0	0	0	0	0	0	0
ASV_Cluster_468	468	k__Fungi	p__Basidiomycota	c__Agaricomycetes	o__Agaricales	f__Bolbitiaceae	g__Conocybe	0	0	0	9.41212e-06	0	0	0	0	0	0	0	0	0	0	0	0
ASV_Cluster_469	469	k__Fungi	p__Ascomycota	c__Dothideomycetes	o__Pleosporales	f__Phaeosphaeriaceae	g__Dematiopleospora	0	0	0	1.07567e-05	0	0	0	0	0	0	0	0	0	0	0	0
ASV_Cluster_470	470	k__Fungi	p__Basidiomycota	c__Microbotryomycetes	o__Sporidiobolales	f__Sporidiobolaceae	g__Sporobolomyces	0	0	0	0	1.29417e-05	0	0	0	0	0	0	0	0	0	0	0
ASV_Cluster_471	471	k__Fungi	p__unidentified	c__unidentified	o__unidentified	f__unidentified	Unknown	0	0	0	0	0	1.36846e-05	0	0	0	0	0	0	0	0	0	0
ASV_Cluster_472	472	k__Fungi	p__Ascomycota	c__Dothideomycetes	o__Pleosporales	f__Phaeosphaeriaceae	Unknown	0	0	0	0	0	0	0	0	0	0	0	0	0	0	0	0
ASV_Cluster_473	473	k__Fungi	p__Ascomycota	c__Dothideomycetes	o__Capnodiales	f__Cladosporiaceae	g__Cladosporium	0	0	0	0	0	0	0	0	0	0	0	0	0	0	0	0
ASV_Cluster_474	474	k__Fungi	p__unidentified	c__unidentified	o__unidentified	f__unidentified	Unknown	0	0	0	0	0	0	0	0	0	0	0	0	0	0	0	0
ASV_Cluster_475	475	k__Fungi	p__unidentified	c__unidentified	o__unidentified	f__unidentified	Unknown	0	1.21264e-05	0	0	0	0	0	0	0	0	0	0	0	0	0	0
ASV_Cluster_476	476	k__Fungi	p__Basidiomycota	c__Malasseziomycetes	o__Malasseziales	f__Malasseziaceae	g__Malassezia	0	0	1.36209e-05	0	0	0	0	0	0	0	0	0	0	0	0	0
ASV_Cluster_477	477	k__Fungi	p__Basidiomycota	c__Agaricomycetes	o__Agaricales	f__unidentified	Unknown	0	0	0	1.1429e-05	0	6.84228e-06	0	0	0	0	0	0	0	0	0	0
ASV_Cluster_478	478	k__Fungi	p__Ascomycota	c__Dothideomycetes	o__Pleosporales	f__Phaeosphaeriaceae	g__Phaeosphaeria	0	0	0	0	0	0	0	0	0	0	0	0	0	0	0	0
ASV_Cluster_479	479	k__Fungi	p__Basidiomycota	c__Tremellomycetes	o__Tremellales	f__Bulleribasidiaceae	g__Vishniacozyma	0	0	0	0	0	0	0	0	0	0	0	0	0	0	0	0
ASV_Cluster_480	480	k__Fungi	p__unidentified	c__unidentified	o__unidentified	f__unidentified	Unknown	0	1.14131e-05	0	0	0	0	0	0	0	0	0	0	0	0	0	0
ASV_Cluster_481	481	k__Fungi	p__Ascomycota	c__Eurotiomycetes	o__Eurotiales	f__Aspergillaceae	g__Penicillium	0	0	0	0	0	0	0	0	0	0	0	0	0	0	0	0
ASV_Cluster_482	482	k__Fungi	p__unidentified	c__unidentified	o__unidentified	f__unidentified	Unknown	0	0	1.20184e-05	0	0	0	0	0	0	0	0	0	0	0	0	0
ASV_Cluster_483	483	k__Fungi	p__Ascomycota	c__Eurotiomycetes	o__Eurotiales	f__Aspergillaceae	g__Penicillium	0	0	0	1.00844e-05	0	0	0	0	0	0	0	0	0	0	0	0
ASV_Cluster_484	484	k__Fungi	p__Ascomycota	c__Eurotiomycetes	o__Eurotiales	f__Aspergillaceae	g__Aspergillus	0	0	0	1.00844e-05	0	0	0	0	0	0	0	0	0	0	0	0
ASV_Cluster_485	485	k__Fungi	p__unidentified	c__unidentified	o__unidentified	f__unidentified	Unknown	0	0	0	0	0	1.14038e-05	0	0	0	0	0	0	0	0	0	0
ASV_Cluster_486	486	k__Fungi	p__unidentified	c__unidentified	o__unidentified	f__unidentified	Unknown	0	0	0	0	0	0	0	0	0	0	0	0	0	0	0	0
ASV_Cluster_487	487	k__Fungi	p__unidentified	c__unidentified	o__unidentified	f__unidentified	Unknown	0	9.98648e-06	0	4.70606e-06	0	0	0	0	0	0	0	0	0	0	0	0
ASV_Cluster_488	488	k__Fungi	p__Basidiomycota	c__Wallemiomycetes	o__Wallemiales	f__Wallemiaceae	g__Wallemia	0	0	0	0	0	0	0	0	0	0	0	0	0	0	0	0
ASV_Cluster_489	489	k__Fungi	p__Ascomycota	c__Saccharomycetes	o__Saccharomycetales	f__Pichiaceae	g__Pichia	0	0	0	0	0	0	0	0	0	0	0	0	0	0	0	0
ASV_Cluster_490	490	k__Fungi	p__Ascomycota	c__Sordariomycetes	o__Hypocreales		Unknown	0	0	0	0	0	0	0	0	0	0	0	0	0	0	0	0
ASV_Cluster_491	491	k__Fungi	p__unidentified	c__unidentified	o__unidentified	f__unidentified	Unknown	0	0	0	0	0	0	0	0	0	0	0	0	0	0	0	0
ASV_Cluster_492	492	k__Fungi	p__unidentified	c__unidentified	o__unidentified	f__unidentified	Unknown	0	0	0	8.73982e-06	0	0	0	0	0	0	0	0	0	0	0	0
ASV_Cluster_493	493	k__Fungi	p__Basidiomycota	c__Exobasidiomycetes	o__Exobasidiales	f__Cryptobasidiaceae	g__Acaromyces	0	0	0	8.73982e-06	0	0	0	0	0	0	0	0	0	0	0	0
ASV_Cluster_494	494	k__Fungi	p__Basidiomycota	c__Tremellomycetes	o__Tremellales	f__Bulleribasidiaceae	g__Vishniacozyma	0	0	0	0	0	9.88329e-06	0	0	0	0	0	0	0	0	0	0
ASV_Cluster_495	495	k__Fungi	p__Ascomycota	c__Dothideomycetes	o__Mytilinidiales	f__Mytilinidiaceae	g__Lophium	0	0	0	0	0	0	0	0	0	0	0	0	0	0	0	0
ASV_Cluster_496	496	k__Fungi	p__Ascomycota	c__Saccharomycetes	o__Saccharomycetales	f__Phaffomycetaceae	g__Wickerhamomyces	0	0	0	0	0	0	0	0	0	0	0	0	0	0	0	0
ASV_Cluster_497	497	k__Fungi	p__Basidiomycota	c__Agaricomycetes	o__Agaricomycetes_ord_Incertae_sedis	f__Agaricomycetes_fam_Incertae_sedis	g__Xenasmatella	0	0	0	0	0	0	0	0	0	0	0	0	0	0	0	0
ASV_Cluster_498	498	k__Fungi	p__unidentified	c__unidentified	o__unidentified	f__unidentified	Unknown	0	0	0	8.06753e-06	0	0	0	0	0	0	0	0	0	0	0	0
ASV_Cluster_499	499	k__Fungi	p__unidentified	c__unidentified	o__unidentified	f__unidentified	Unknown	0	0	0	0	8.62783e-06	0	0	0	0	0	0	0	0	0	0	0
ASV_Cluster_500	500	k__Fungi	p__unidentified	c__unidentified	o__unidentified	f__unidentified	Unknown	0	0	0	0	8.62783e-06	0	0	0	0	0	0	0	0	0	0	0
ASV_Cluster_501	501	k__Fungi	p__unidentified	c__unidentified	o__unidentified	f__unidentified	Unknown	0	0	0	0	0	9.12304e-06	0	0	0	0	0	0	0	0	0	0
ASV_Cluster_502	502	k__Fungi	p__Ascomycota	c__Dothideomycetes	o__Pleosporales	f__Phaeosphaeriaceae	g__Phaeosphaeria	0	0	0	0	0	0	0	0	0	0	0	0	0	0	0	0
ASV_Cluster_503	503	k__Fungi	p__Mucoromycota	c__Mucoromycetes	o__Mucorales	f__Mucoraceae	g__Mucor	0	0	0	0	0	0	0	0	0	0	0	0	0	0	0	0
ASV_Cluster_504	504	k__Fungi	p__Ascomycota	c__Dothideomycetes	o__Pleosporales	f__Leptosphaeriaceae	g__Leptosphaeria	0	0	0	0	0	0	0	0	0	0	0	0	0	0	0	0
ASV_Cluster_505	505	k__Fungi	p__Ascomycota	c__Eurotiomycetes	o__Eurotiales	f__Aspergillaceae	g__Penicillium	0	0	0	0	0	0	0	0	0	0	0	0	0	0	0	0
ASV_Cluster_506	506	k__Fungi	p__unidentified	c__unidentified	o__unidentified	f__unidentified	Unknown	8.10561e-06	0	0	0	0	0	0	0	0	0	0	0	0	0	0	0
ASV_Cluster_507	507	k__Fungi					Unknown	0	7.84652e-06	0	0	0	0	0	0	0	0	0	0	0	0	0	0
ASV_Cluster_508	508	k__Fungi	p__Ascomycota	c__Dothideomycetes	o__Pleosporales		Unknown	0	0	0	0	0	0	0	0	0	0	0	0	0	0	0	0
ASV_Cluster_509	509	k__Fungi	p__unidentified	c__unidentified	o__unidentified	f__unidentified	Unknown	0	0	0	0	0	0	0	0	0	0	0	0	0	0	0	0
ASV_Cluster_510	510	k__Fungi	p__unidentified	c__unidentified	o__unidentified	f__unidentified	Unknown	0	0	0	0	0	0	0	0	0	0	0	0	0	0	0	0
ASV_Cluster_511	511	k__Fungi	p__Ascomycota	c__Sordariomycetes	o__Ophiostomatales		Unknown	0	7.1332e-06	0	0	0	0	0	0	0	0	0	0	0	0	0	0
ASV_Cluster_512	512	k__Fungi	p__unidentified	c__unidentified	o__unidentified	f__unidentified	Unknown	0	0	0	0	7.18986e-06	0	0	0	0	0	0	0	0	0	0	0
ASV_Cluster_513	513	k__Fungi	p__Ascomycota	c__Eurotiomycetes	o__Eurotiales	f__Aspergillaceae	g__Aspergillus	0	0	0	0	0	0	0	0	0	0	0	0	0	0	0	0
ASV_Cluster_515	515	k__Fungi	p__unidentified	c__unidentified	o__unidentified	f__unidentified	Unknown	0	0	0	0	0	0	0	0	0	0	0	0	0	0	0	0
ASV_Cluster_516	516	k__Fungi	p__Ascomycota	c__Eurotiomycetes	o__Eurotiales	f__Thermoascaceae	g__Byssochlamys	0	0	0	0	0	0	0	0	0	0	0	0	0	0	0	0
ASV_Cluster_517	517	k__Fungi	p__Ascomycota	c__Sordariomycetes	o__Hypocreales	f__Hypocreales_fam_Incertae_sedis	g__Trichothecium	0	0	7.21105e-06	0	0	0	0	0	0	0	0	0	0	0	0	0
ASV_Cluster_518	518	k__Fungi	p__unidentified	c__unidentified	o__unidentified	f__unidentified	Unknown	0	0	0	6.05065e-06	0	0	0	0	0	0	0	0	0	0	0	0
ASV_Cluster_519	519	k__Fungi	p__unidentified	c__unidentified	o__unidentified	f__unidentified	Unknown	0	0	0	0	0	6.84228e-06	0	0	0	0	0	0	0	0	0	0
ASV_Cluster_520	520	k__Fungi	p__unidentified	c__unidentified	o__unidentified	f__unidentified	Unknown	0	0	0	0	0	0	0	0	0	0	0	0	0	0	0	0
ASV_Cluster_521	521	k__Fungi	p__Ascomycota	c__Dothideomycetes	o__Pleosporales	f__Sporormiaceae	g__Sporormiella	0	0	0	0	0	0	0	0	0	0	0	0	0	0	0	0
ASV_Cluster_522	522	k__Fungi	p__unidentified	c__unidentified	o__unidentified	f__unidentified	Unknown	0	0	0	0	0	0	0	0	0	0	0	0	0	0	0	0
ASV_Cluster_523	523	k__Fungi	p__unidentified	c__unidentified	o__unidentified	f__unidentified	Unknown	0	0	0	0	0	0	0	0	0	0	0	0	0	0	0	0
ASV_Cluster_524	524	k__Fungi	p__Ascomycota				Unknown	0	0	0	5.37835e-06	0	0	0	0	0	0	0	0	0	0	0	0
ASV_Cluster_525	525	k__Fungi	p__unidentified	c__unidentified	o__unidentified	f__unidentified	Unknown	0	0	0	5.37835e-06	0	0	0	0	0	0	0	0	0	0	0	0
ASV_Cluster_526	526	k__Fungi	p__Ascomycota	c__Dothideomycetes	o__Pleosporales	f__Lophiostomataceae	g__Trichometasphaeria	0	0	0	0	0	0	0	0	0	0	0	0	0	0	0	0
ASV_Cluster_527	527	k__Fungi	p__unidentified	c__unidentified	o__unidentified	f__unidentified	Unknown	0	0	0	0	0	0	0	0	0	0	0	0	0	0	0	0
ASV_Cluster_528	528	k__Fungi	p__Basidiomycota	c__Microbotryomycetes	o__Sporidiobolales	f__Sporidiobolaceae	g__Rhodotorula	0	0	0	0	0	0	0	0	0	0	0	0	0	0	0	0
ASV_Cluster_529	529	k__Fungi	p__Ascomycota	c__Sordariomycetes	o__Coniochaetales	f__Coniochaetaceae	g__Coniochaeta	0	0	0	0	0	0	0	0	0	0	0	0	0	0	0	0
ASV_Cluster_530	530	k__Fungi	p__Ascomycota	c__Dothideomycetes	o__Pleosporales		Unknown	0	0	0	0	0	3.80127e-06	0	0	0	0	0	0	0	0	0	0
ASV_Cluster_531	531	k__Fungi	p__Ascomycota	c__Sordariomycetes	o__Hypocreales	f__Hypocreales_fam_Incertae_sedis	Unknown	0	0	0	0	0	0	0	0	0	0	0	0	0	0	0	0
ASV_Cluster_532	532	k__Fungi	p__Ascomycota	c__Sordariomycetes	o__Sordariales	f__Chaetomiaceae	g__Humicola	0	0	0	0	0	0	0	0	0	0	0	0	0	0	0	0
ASV_Cluster_533	533	k__Fungi	p__Ascomycota	c__Dothideomycetes	o__Capnodiales	f__Mycosphaerellaceae	g__Ramularia	0	0	0	0	0	0	0	0	0	0	0	0	0	0	0	0
ASV_Cluster_534	534	k__Fungi	p__Ascomycota	c__Eurotiomycetes	o__Eurotiales	f__Aspergillaceae	g__Aspergillus	0	0	0	0	0	0	0	0	0	0	0	0	0	0	0	0
ASV_Cluster_535	535	k__Fungi	p__Ascomycota	c__Eurotiomycetes	o__Chaetothyriales	f__Herpotrichiellaceae	g__Exophiala	0	0	0	0	0	0	0	0	0	0	0	0	0	0	0	0
ASV_Cluster_536	536	k__Fungi	p__unidentified	c__unidentified	o__unidentified	f__unidentified	Unknown	0	0	0	4.70606e-06	0	0	0	0	0	0	0	0	0	0	0	0
ASV_Cluster_537	537	k__Fungi	p__Ascomycota	c__Dothideomycetes			Unknown	0	0	0	0	5.0329e-06	0	0	0	0	0	0	0	0	0	0	0
ASV_Cluster_538	538	k__Fungi	p__unidentified	c__unidentified	o__unidentified	f__unidentified	Unknown	0	0	0	0	0	0	0	0	0	0	0	0	0	0	0	0
ASV_Cluster_539	539	k__Fungi	p__Basidiomycota	c__Agaricomycetes	o__Agaricales	f__Entolomataceae	g__Clitopilus	0	0	0	0	0	0	0	0	0	0	0	0	0	0	0	0
ASV_Cluster_540	540	k__Fungi	p__Basidiomycota	c__Microbotryomycetes	o__Sporidiobolales	f__Sporidiobolaceae	g__Rhodosporidiobolus	0	0	0	0	0	0	0	0	0	0	0	0	0	0	0	0
ASV_Cluster_541	541	k__Fungi	p__Ascomycota	c__Dothideomycetes	o__Pleosporales	f__Didymellaceae	Unknown	0	0	0	0	0	0	0	0	0	0	0	0	0	0	0	0
ASV_Cluster_542	542	k__Fungi	p__unidentified	c__unidentified	o__unidentified	f__unidentified	Unknown	0	0	0	0	0	3.04101e-06	0	0	0	0	0	0	0	0	0	0
ASV_Cluster_544	544	k__Fungi	p__unidentified	c__unidentified	o__unidentified	f__unidentified	Unknown	0	0	0	0	0	0	0	0	0	0	0	0	0	0	0	0
ASV_Cluster_545	545	k__Fungi	p__Basidiomycota	c__Tremellomycetes	o__Tremellales	f__Rhynchogastremataceae	g__Papiliotrema	0	0	0	0	0	0	0	0	0	0	0	0	0	0	0	0
ASV_Cluster_546	546	k__Fungi	p__Basidiomycota	c__Agaricomycetes	o__Agaricales	f__Strophariaceae	g__Psilocybe	0	0	0	0	0	0	0	0	0	0	0	0	0	0	0	0
ASV_Cluster_547	547	k__Fungi	p__Basidiomycota	c__Agaricomycetes	o__Corticiales	f__Corticiaceae	g__Laetisaria	0	0	0	0	0	0	0	0	0	0	0	0	0	0	0	0
ASV_Cluster_548	548	k__Fungi	p__Ascomycota	c__Dothideomycetes	o__Capnodiales	f__Teratosphaeriaceae	g__Constantinomyces	0	0	0	0	0	0	0	0	0	0	0	0	0	0	0	0
ASV_Cluster_549	549	k__Fungi	p__Ascomycota	c__Saccharomycetes	o__Saccharomycetales	f__Dipodascaceae	Unknown	0	0	0	0	0	0	0	0	0	0	0	0	0	0	0	0
ASV_Cluster_550	550	k__Fungi	p__unidentified	c__unidentified	o__unidentified	f__unidentified	Unknown	4.42124e-06	0	0	0	0	0	0	0	0	0	0	0	0	0	0	0
ASV_Cluster_551	551	k__Fungi	p__unidentified	c__unidentified	o__unidentified	f__unidentified	Unknown	0	0	0	4.03377e-06	0	0	0	0	0	0	0	0	0	0	0	0
ASV_Cluster_552	552	k__Fungi	p__unidentified	c__unidentified	o__unidentified	f__unidentified	Unknown	0	0	0	0	4.31391e-06	0	0	0	0	0	0	0	0	0	0	0
ASV_Cluster_553	553	k__Fungi	p__Ascomycota	c__Eurotiomycetes	o__Eurotiales	f__Aspergillaceae	g__Aspergillus	0	0	0	0	4.31391e-06	0	0	0	0	0	0	0	0	0	0	0
ASV_Cluster_554	554	k__Fungi	p__Chytridiomycota	c__unidentified	o__unidentified	f__unidentified	Unknown	0	0	0	0	0	0	0	0	0	0	0	0	0	0	0	0
ASV_Cluster_555	555	k__Fungi	p__Ascomycota	c__Leotiomycetes	o__Thelebolales	f__Pseudeurotiaceae	g__Pseudogymnoascus	0	0	0	0	0	0	0	0	0	0	0	0	0	0	0	0
ASV_Cluster_556	556	k__Fungi	p__Ascomycota	c__unidentified	o__unidentified	f__unidentified	Unknown	0	0	0	0	0	0	0	0	0	0	0	0	0	0	0	0
ASV_Cluster_557	557	k__Fungi	p__Ascomycota	c__Dothideomycetes	o__Pleosporales	f__Sporormiaceae	g__Preussia	0	0	0	0	0	0	0	0	0	0	0	0	0	0	0	0
ASV_Cluster_558	558	k__Fungi	p__Ascomycota	c__Dothideomycetes	o__Pleosporales	f__Phaeosphaeriaceae	g__Neosulcatispora	0	0	0	0	0	0	0	0	0	0	0	0	0	0	0	0
ASV_Cluster_559	559	k__Fungi	p__Ascomycota	c__Sordariomycetes	o__Glomerellales	f__Plectosphaerellaceae	g__Chordomyces	0	0	0	0	0	0	0	0	0	0	0	0	0	0	0	0
ASV_Cluster_560	560	k__Fungi	p__Ascomycota	c__Eurotiomycetes	o__Chaetothyriales	f__Herpotrichiellaceae	g__Coniosporium	0	0	0	0	0	0	0	0	0	0	0	0	0	0	0	0
ASV_Cluster_561	561	k__Fungi	p__Basidiomycota	c__Agaricostilbomycetes	o__Agaricostilbales	f__Chionosphaeraceae	Unknown	0	3.5666e-06	0	0	0	0	0	0	0	0	0	0	0	0	0	0
ASV_Cluster_562	562	k__Fungi	p__Basidiomycota	c__Malasseziomycetes	o__Malasseziales	f__Malasseziaceae	g__Malassezia	0	0	0	3.36147e-06	0	0	0	0	0	0	0	0	0	0	0	0
ASV_Cluster_563	563	k__Fungi	p__Ascomycota	c__Eurotiomycetes	o__Eurotiales	f__Aspergillaceae	g__Aspergillus	0	0	0	3.36147e-06	0	0	0	0	0	0	0	0	0	0	0	0
ASV_Cluster_564	564	k__Fungi	p__Ascomycota	c__Sordariomycetes	o__Myrmecridiales	f__Myrmecridiaceae	g__Myrmecridium	0	0	0	0	0	0	0	0	0	0	0	0	0	0	0	0
ASV_Cluster_565	565	k__Fungi	p__Ascomycota	c__Dothideomycetes	o__Pleosporales	f__Leptosphaeriaceae	g__Leptosphaeria	0	0	0	0	0	0	0	0	0	0	0	0	0	0	0	0
ASV_Cluster_566	566	k__Fungi	p__Ascomycota	c__Sordariomycetes	o__Sordariales	f__Lasiosphaeriaceae	Unknown	0	0	0	0	0	0	0	0	0	0	0	0	0	0	0	0
ASV_Cluster_567	567	k__Fungi	p__Ascomycota	c__Dothideomycetes	o__Pleosporales	f__Lentitheciaceae	g__Keissleriella	0	0	0	0	0	0	0	0	0	0	0	0	0	0	0	0
ASV_Cluster_568	568	k__Fungi	p__Ascomycota	c__Dothideomycetes	o__Pleosporales	f__Occultibambusaceae	g__Brunneofusispora	0	0	0	0	0	0	0	0	0	0	0	0	0	0	0	0
ASV_Cluster_569	569	k__Fungi	p__Ascomycota	c__Sordariomycetes	o__Xylariales	f__Amphisphaeriaceae	g__Monochaetia	0	0	0	0	0	0	0	0	0	0	0	0	0	0	0	0
ASV_Cluster_570	570	k__Fungi	p__Ascomycota	c__Eurotiomycetes	o__Chaetothyriales	f__Herpotrichiellaceae	g__Exophiala	0	0	0	0	0	0	0	0	0	0	0	0	0	0	0	0
ASV_Cluster_571	571	k__Fungi	p__Ascomycota	c__Eurotiomycetes	o__Eurotiales	f__Aspergillaceae	g__Penicillium	0	0	0	0	0	0	0	0	0	0	0	0	0	0	0	0
ASV_Cluster_572	572	k__Fungi	p__Ascomycota	c__Sordariomycetes	o__Glomerellales	f__Plectosphaerellaceae	Unknown	0	0	0	0	0	0	0	0	0	0	0	0	0	0	0	0
ASV_Cluster_574	574	k__Fungi	p__Ascomycota	c__Saccharomycetes	o__Saccharomycetales	f__Trichomonascaceae	g__Blastobotrys	0	0	0	0	0	0	0	0	0	0	0	0	0	0	0	0
ASV_Cluster_575	575	k__Fungi	p__Basidiomycota	c__Agaricomycetes	o__Cantharellales	f__Cantharellales_fam_Incertae_sedis	g__Sistotrema	0	0	0	0	0	0	0	0	0	0	0	0	0	0	0	0
ASV_Cluster_576	576	k__Fungi	p__Ascomycota	c__Eurotiomycetes	o__Eurotiales	f__Aspergillaceae	g__Penicillium	0	0	0	0	0	0	0	0	0	0	0	0	0	0	0	0
ASV_Cluster_577	577	k__Fungi	p__unidentified	c__unidentified	o__unidentified	f__unidentified	Unknown	0	0	0	0	2.87594e-06	0	0	0	0	0	0	0	0	0	0	0
ASV_Cluster_578	578	k__Fungi	p__unidentified	c__unidentified	o__unidentified	f__unidentified	Unknown	0	0	0	0	2.87594e-06	0	0	0	0	0	0	0	0	0	0	0
ASV_Cluster_579	579	k__Fungi	p__unidentified	c__unidentified	o__unidentified	f__unidentified	Unknown	0	0	0	0	0	3.04101e-06	0	0	0	0	0	0	0	0	0	0
ASV_Cluster_580	580	k__Fungi	p__Ascomycota	c__Eurotiomycetes	o__Eurotiales	f__Aspergillaceae	g__Aspergillus	0	0	0	0	0	3.04101e-06	0	0	0	0	0	0	0	0	0	0
ASV_Cluster_581	581	k__Fungi	p__Basidiomycota	c__Agaricomycetes	o__Polyporales	f__Polyporaceae	g__Trametes	0	0	0	0	0	0	0	0	0	0	0	0	0	0	0	0
ASV_Cluster_582	582	k__Fungi	p__Ascomycota	c__Saccharomycetes	o__Saccharomycetales	f__Metschnikowiaceae	g__Metschnikowia	0	0	0	0	0	0	0	0	0	0	0	0	0	0	0	0
ASV_Cluster_583	583	k__Fungi	p__Ascomycota	c__Dothideomycetes	o__Pleosporales	f__Lentitheciaceae	Unknown	0	0	0	0	0	0	0	0	0	0	0	0	0	0	0	0
ASV_Cluster_584	584	k__Fungi	p__Ascomycota	c__Dothideomycetes	o__Pleosporales	f__Didymellaceae	g__Neoascochyta	0	0	0	0	0	0	0	0	0	0	0	0	0	0	0	0
ASV_Cluster_585	585	k__Fungi	p__Ascomycota	c__Sordariomycetes	o__Hypocreales	f__Hypocreales_fam_Incertae_sedis	g__Acremonium	0	0	0	0	0	0	0	0	0	0	0	0	0	0	0	0
ASV_Cluster_586	586	k__Fungi	p__unidentified	c__unidentified	o__unidentified	f__unidentified	Unknown	0	0	0	0	0	0	0	0	0	0	0	0	0	0	0	0
ASV_Cluster_587	587	k__Fungi	p__Ascomycota	c__Leotiomycetes	o__Helotiales	f__Helotiaceae	g__Scytalidium	0	0	0	0	0	0	0	0	0	0	0	0	0	0	0	0
ASV_Cluster_588	588	k__Fungi	p__Ascomycota	c__Sordariomycetes	o__Hypocreales	f__Nectriaceae	g__Fusarium	0	0	0	0	0	0	0	0	0	0	0	0	0	0	0	0
ASV_Cluster_589	589	k__Fungi	p__Ascomycota	c__Dothideomycetes	o__Pleosporales	f__Phaeosphaeriaceae	g__Phaeosphaeria	0	0	0	0	0	0	0	0	0	0	0	0	0	0	0	0
ASV_Cluster_590	590	k__Fungi	p__Ascomycota	c__Dothideomycetes	o__Pleosporales	f__Phaeosphaeriaceae	g__Setophaeosphaeria	0	0	0	0	0	0	0	0	0	0	0	0	0	0	0	0
ASV_Cluster_591	591	k__Fungi					Unknown	0	0	0	0	0	0	0	0	0	0	0	0	0	0	0	0
ASV_Cluster_592	592	k__Fungi	p__Basidiomycota	c__Agaricomycetes	o__Atheliales	f__Atheliaceae	g__Athelia	0	0	0	0	0	0	0	0	0	0	0	0	0	0	0	0
ASV_Cluster_593	593	k__Fungi	p__Ascomycota	c__Dothideomycetes	o__Pleosporales	f__Massarinaceae	g__Stagonospora	0	0	0	0	0	0	0	0	0	0	0	0	0	0	0	0
ASV_Cluster_594	594	k__Fungi	p__unidentified	c__unidentified	o__unidentified	f__unidentified	Unknown	0	0	0	0	0	0	0	0	0	0	0	0	0	0	0	0
ASV_Cluster_595	595	k__Fungi	p__Basidiomycota	c__Agaricomycetes	o__Hymenochaetales	f__Tubulicrinaceae	g__Tubulicrinis	0	0	0	0	0	0	0	0	0	0	0	0	0	0	0	0
ASV_Cluster_596	596	k__Fungi	p__Basidiomycota	c__Agaricomycetes	o__Agaricales	f__Psathyrellaceae	Unknown	0	0	0	0	0	0	0	0	0	0	0	0	0	0	0	0
ASV_Cluster_597	597	k__Fungi	p__Ascomycota	c__Sordariomycetes	o__Xylariales	f__Xylariaceae	g__Ascotricha	0	0	0	0	0	0	0	0	0	0	0	0	0	0	0	0
ASV_Cluster_598	598	k__Fungi	p__Basidiomycota	c__Cystobasidiomycetes	o__Cystobasidiomycetes_ord_Incertae_sedis	f__Buckleyzymaceae	g__Buckleyzyma	0	0	0	0	0	0	0	0	0	0	0	0	0	0	0	0
ASV_Cluster_599	599	k__Fungi	p__Ascomycota	c__Saccharomycetes	o__Saccharomycetales	f__Dipodascaceae	Unknown	0	0	0	0	0	0	0	0	0	0	0	0	0	0	0	0
ASV_Cluster_600	600	k__Fungi					Unknown	0	2.13996e-06	0	0	0	0	0	0	0	0	0	0	0	0	0	0
ASV_Cluster_601	601	k__Fungi	p__Mucoromycota	c__Mucoromycetes	o__Mucorales	f__Mucoraceae	g__Mucor	0	0	0	2.01688e-06	0	0	0	0	0	0	0	0	0	0	0	0
ASV_Cluster_602	602	k__Fungi	p__Ascomycota	c__Eurotiomycetes	o__Eurotiales	f__Aspergillaceae	g__Aspergillus	0	0	0	2.01688e-06	0	0	0	0	0	0	0	0	0	0	0	0
ASV_Cluster_603	603	k__Fungi	p__Basidiomycota	c__Agaricomycetes	o__Geastrales	f__Geastraceae	g__Geastrum	0	0	0	0	0	2.28076e-06	0	0	0	0	0	0	0	0	0	0
ASV_Cluster_604	604	k__Fungi	p__unidentified	c__unidentified	o__unidentified	f__unidentified	Unknown	0	0	0	0	0	0	0	0	0	0	0	0	0	0	0	0
ASV_Cluster_605	605	k__Fungi					Unknown	0	0	0	0	0	0	0	0	0	0	0	0	0	0	0	0
ASV_Cluster_606	606	k__Fungi	p__Ascomycota	c__Dothideomycetes	o__Pleosporales	f__Phaeosphaeriaceae	Unknown	0	0	0	0	0	0	0	0	0	0	0	0	0	0	0	0
ASV_Cluster_607	607	k__Fungi	p__Ascomycota	c__Saccharomycetes	o__Saccharomycetales	f__Metschnikowiaceae	g__Metschnikowia	0	0	0	0	0	0	0	0	0	0	0	0	0	0	0	0
ASV_Cluster_608	608	k__Fungi	p__Ascomycota	c__Dothideomycetes	o__Pleosporales	f__Phaeosphaeriaceae	g__Neostagonospora	0	0	0	0	0	0	0	0	0	0	0	0	0	0	0	0
ASV_Cluster_609	609	k__Fungi	p__Ascomycota	c__Dothideomycetes	o__Pleosporales	f__Phaeosphaeriaceae		0	0	0	0	0	0	0	0	0	0	0	0	0	0	0	0
ASV_Cluster_610	610	k__Fungi	p__Ascomycota	c__Sordariomycetes	o__Diaporthales	f__Diaporthaceae	g__Diaporthe	0	0	0	0	0	0	0	0	0	0	0	0	0	0	0	0
ASV_Cluster_611	611	k__Fungi					Unknown	0	0	0	0	0	0	0	0	0	0	0	0	0	0	0	0
ASV_Cluster_612	612	k__Fungi	p__Ascomycota	c__Sordariomycetes	o__Microascales	f__Ceratocystidaceae	g__Huntiella	0	0	0	0	0	0	0	0	0	0	0	0	0	0	0	0
ASV_Cluster_613	613	k__Fungi	p__Basidiomycota	c__Cystobasidiomycetes	o__Cystobasidiales	f__Cystobasidiaceae	g__Cystobasidium	0	0	0	0	0	0	0	0	0	0	0	0	0	0	0	0
ASV_Cluster_614	614	k__Fungi	p__Ascomycota	c__Leotiomycetes	o__Helotiales	f__Vibrisseaceae	g__Phialocephala	0	0	0	0	0	0	0	0	0	0	0	0	0	0	0	0
ASV_Cluster_616	616	k__Fungi	p__Ascomycota	c__Saccharomycetes	o__Saccharomycetales	f__Debaryomycetaceae	g__Debaryomyces	0	0	0	0	0	0	0	0	0	0	0	0	0	0	0	0
ASV_Cluster_617	617	k__Fungi	p__Basidiomycota	c__Agaricomycetes	o__Agaricales	f__Bolbitiaceae	g__Conocybe	0	0	0	0	0	0	0	0	0	0	0	0	0	0	0	0
ASV_Cluster_618	618	k__Fungi	p__Ascomycota	c__Leotiomycetes	o__Helotiales		Unknown	0	0	0	0	0	0	0	0	0	0	0	0	0	0	0	0
ASV_Cluster_619	619	k__Fungi	p__Ascomycota	c__Eurotiomycetes	o__Chaetothyriales	f__unidentified	Unknown	0	0	0	0	0	0	0	0	0	0	0	0	0	0	0	0
ASV_Cluster_620	620	k__Fungi	p__unidentified	c__unidentified	o__unidentified	f__unidentified	Unknown	0	0	0	0	0	0	0	0	0	0	0	0	0	0	0	0
ASV_Cluster_621	621	k__Fungi	p__Ascomycota	c__Eurotiomycetes	o__Eurotiales	f__unidentified	Unknown	0	0	0	0	0	0	0	0	0	0	0	0	0	0	0	0
ASV_Cluster_622	622	k__Fungi	p__unidentified	c__unidentified	o__unidentified	f__unidentified	Unknown	0	0	0	0	0	0	0	0	0	0	0	0	0	0	0	0
ASV_Cluster_624	624	k__Fungi	p__Ascomycota	c__Leotiomycetes	o__Helotiales	f__Dermateaceae	g__Calloria	0	0	0	0	0	0	0	0	0	0	0	0	0	0	0	0
ASV_Cluster_625	625	k__Fungi	p__Ascomycota	c__Eurotiomycetes	o__Chaetothyriales	f__Herpotrichiellaceae	g__Rhinocladiella	0	0	0	0	0	0	0	0	0	0	0	0	0	0	0	0
ASV_Cluster_626	626	k__Fungi	p__Ascomycota	c__Dothideomycetes	o__Pleosporales	f__unidentified	g__Parapyrenochaeta	0	0	0	0	0	0	0	0	0	0	0	0	0	0	0	0
ASV_Cluster_627	627	k__Fungi	p__unidentified	c__unidentified	o__unidentified	f__unidentified	Unknown	0	0	0	0	0	0	0	0	0	0	0	0	0	0	0	0
ASV_Cluster_628	628	k__Fungi	p__Ascomycota	c__Eurotiomycetes	o__Eurotiales	f__Trichocomaceae	g__Talaromyces	0	0	0	0	0	0	0	0	0	0	0	0	0	0	0	0
ASV_Cluster_629	629	k__Fungi					Unknown	0	0	0	0	0	0	0	0	0	0	0	0	0	0	0	0
ASV_Cluster_630	630	k__Fungi	p__Ascomycota	c__Saccharomycetes	o__Saccharomycetales	f__Saccharomycetales_fam_Incertae_sedis	g__Candida	0	0	0	0	0	0	0	0	0	0	0	0	0	0	0	0
ASV_Cluster_631	631	k__Fungi					Unknown	0	0	0	0	1.43797e-06	0	0	0	0	0	0	0	0	0	0	0
ASV_Cluster_632	632	k__Fungi					Unknown	0	0	0	0	0	0	0	0	0	0	0	0	0	0	0	0
ASV_Cluster_633	633	k__Fungi					Unknown	0	0	0	0	0	0	0	0	0	0	0	0	0	0	0	0
ASV_Cluster_634	634	k__Fungi	p__Basidiomycota	c__Cystobasidiomycetes	o__Cystobasidiales	f__Cystobasidiaceae	g__Occultifur	0	0	0	0	0	0	0	0	0	0	0	0	0	0	0	0
ASV_Cluster_635	635	k__Fungi	p__Basidiomycota	c__Cystobasidiomycetes	o__unidentified	f__unidentified	Unknown	0	0	0	0	0	0	0	0	0	0	0	0	0	0	0	0
ASV_Cluster_636	636	k__Fungi	p__Ascomycota	c__Sordariomycetes	o__Magnaporthales	f__Magnaporthaceae	g__Gaeumannomyces	0	0	0	0	0	0	0	0	0	0	0	0	0	0	0	0
ASV_Cluster_637	637	k__Fungi	p__Ascomycota	c__Dothideomycetes	o__Pleosporales	f__Massarinaceae	g__Stagonospora	0	0	0	0	0	0	0	0	0	0	0	0	0	0	0	0
ASV_Cluster_638	638	k__Fungi	p__Mortierellomycota	c__Mortierellomycetes	o__Mortierellales	f__Mortierellaceae	g__Mortierella	0	0	0	0	0	0	0	0	0	0	0	0	0	0	0	0
ASV_Cluster_639	639	k__Fungi	p__Ascomycota	c__Sordariomycetes	o__Hypocreales	f__unidentified	Unknown	0	0	0	0	0	0	0	0	0	0	0	0	0	0	0	0
ASV_Cluster_640	640	k__Fungi	p__Ascomycota	c__Eurotiomycetes	o__Onygenales	f__Gymnoascaceae	Unknown	0	0	0	0	0	0	0	0	0	0	0	0	0	0	0	0
ASV_Cluster_641	641	k__Fungi	p__Ascomycota	c__Dothideomycetes	o__Pleosporales		Unknown	0	0	0	0	0	0	0	0	0	0	0	0	0	0	0	0
ASV_Cluster_642	642	k__Fungi	p__Ascomycota	c__Eurotiomycetes	o__Onygenales	f__Onygenales_fam_Incertae_sedis	g__Chrysosporium	0	0	0	0	0	0	0	0	0	0	0	0	0	0	0	0
ASV_Cluster_643	643	k__Fungi	p__Ascomycota	c__Dothideomycetes	o__Capnodiales	f__unidentified	Unknown	0	0	0	0	0	0	0	0	0	0	0	0	0	0	0	0
ASV_Cluster_646	646	k__Fungi	p__Ascomycota	c__Sordariomycetes	o__Sordariales	f__Lasiosphaeriaceae	g__Schizothecium	0	0	0	0	0	0	0	0	0	0	0	0	0	0	0	0
ASV_Cluster_647	647	k__Fungi	p__Ascomycota	c__Saccharomycetes	o__Saccharomycetales	f__Saccharomycetaceae	g__Lachancea	0	0	0	0	0	0	0	0	0	0	0	0	0	0	0	0

## Sheet: 2_Pellets_CM_Consortia_G10
The table below includes ASV clusters with at least 1% relative abundance in the chloramphenicol-treated (CM) enrichment cultures at G10
ASV_Cluster_ID	Order	Kingdom	Phylum	Class	Order	Family	Genus	Pellet1	Pellet2	Pellet3	PelletDilute1	PelletDilute2	PelletDilute3	AG10R1CM	BG10R1CM	BG10R3CM	RG10R2CM	RG10R3CM	XG10R1CM	XG10R3CM
ASV_Cluster_2	2	k__Fungi	p__Neocallimastigomycota	c__Neocallimastigomycetes	o__Neocallimastigales	f__Neocallimastigaceae	g__Neocallimastix	0.0497722	0.0523655	0.0397257	0.042807	0.0595428	0.062968	0.759996	0.757759	0.86243	0.620749	0.815171	0.000481766	0.000408221
ASV_Cluster_3	3	k__Fungi	p__Neocallimastigomycota	c__Neocallimastigomycetes	o__Neocallimastigales	f__Neocallimastigaceae	g__Caecomyces	0.250725	0.261041	0.259232	0.293114	0.276524	0.272159	6.3791e-05	6.04151e-05	7.59783e-05	5.84556e-05	8.22401e-05	0.999518	0.999573
ASV_Cluster_1	1	k__Fungi	p__Neocallimastigomycota	c__Neocallimastigomycetes	o__Neocallimastigales	f__Neocallimastigaceae	g__Neocallimastix	0.0494354	0.0602541	0.060274	0.0573991	0.062702	0.0656844	0.179964	0.216786	0.135093	0.361376	0.179569	0	0
ASV_Cluster_7	7	k__Fungi	p__Neocallimastigomycota	c__Neocallimastigomycetes	o__Neocallimastigales	f__Neocallimastigaceae	g__Neocallimastix	0.0154419	0.0194943	0.0167921	0.0130123	0.0165726	0.0159562	0.0531092	0.0248339	0	0.0177674	0.00504014	0	0
The table below includes ASV clusters that were present in at least one of the chloramphenicol-treated (CM) enrichment cultures at G10 (except for the four above)
ASV_Cluster_ID	Order	Kingdom	Phylum	Class	Order	Family	Genus	Pellet1	Pellet2	Pellet3	PelletDilute1	PelletDilute2	PelletDilute3	AG10R1CM	BG10R1CM	BG10R3CM	RG10R2CM	RG10R3CM	XG10R1CM	XG10R3CM
ASV_Cluster_19	19	k__Fungi	p__Ascomycota	c__Dothideomycetes	o__Pleosporales	f__Didymellaceae	g__Ascochyta	0.000686767	0.00069192	0.000660212	0.00043363	0.000856312	0.000477439	0.00668529	0	0	0	0	0	0
ASV_Cluster_8	8	k__Fungi	p__Ascomycota	c__Eurotiomycetes	o__Eurotiales	f__Trichocomaceae	g__Talaromyces	0	0	0	0	0	0	0	0.000214809	0.000968724	0	0	0	0
ASV_Cluster_13	13	k__Fungi	p__Ascomycota	c__Eurotiomycetes	o__Eurotiales	f__Aspergillaceae	g__Aspergillus	0	0	9.77498e-05	0	0	0	0	0.000208096	0.000721794	0	0	0	0
ASV_Cluster_29	29	k__Fungi	p__Ascomycota	c__Eurotiomycetes	o__Eurotiales	f__Aspergillaceae	g__Aspergillus	0	0	0	0.00035161	4.81721e-05	0.000153571	0	2.34947e-05	0.000121565	1.53831e-05	4.69943e-05	0	0
ASV_Cluster_15	15	k__Fungi	p__Ascomycota	c__Eurotiomycetes	o__Eurotiales	f__Aspergillaceae	g__Penicillium	0	0.000240389	0	0	3.23544e-05	2.50884e-05	0	4.36331e-05	0.00014056	0	0	0	0
ASV_Cluster_22	22	k__Fungi	p__Ascomycota	c__Eurotiomycetes	o__Eurotiales	f__Trichocomaceae	g__Talaromyces	0	0	0	0	0	0	0	3.69203e-05	0.000110169	0	0	0	0
ASV_Cluster_18	18	k__Fungi	p__Ascomycota	c__Eurotiomycetes	o__Eurotiales	f__Trichocomaceae	g__Talaromyces	0	0	0	0	0	0	0	3.35639e-05	8.35761e-05	0	0	0	0
ASV_Cluster_4	4	k__Fungi	p__Neocallimastigomycota	c__Neocallimastigomycetes	o__Neocallimastigales	f__Neocallimastigaceae	g__Piromyces	0.302351	0.313652	0.3354	0.279606	0.310407	0.29406	0	0	3.03913e-05	2.76895e-05	1.9581e-05	0	1.91353e-05
ASV_Cluster_43	43	k__Fungi	p__Ascomycota	c__Dothideomycetes	o__Pleosporales	f__Coniothyriaceae	g__Coniothyrium	0	0	0	1.81519e-05	8.69973e-05	0	6.3791e-05	0	0	0	0	0	0
ASV_Cluster_97	97	k__Fungi	p__Ascomycota	c__Eurotiomycetes	o__Eurotiales	f__Aspergillaceae	g__Penicillium	0	0	0	0	1.43797e-05	0	0	0	5.31848e-05	0	0	0	0
ASV_Cluster_204	204	k__Fungi					Unknown	0	0	0	0	0	0	0	0	0	0	4.69943e-05	0	0
ASV_Cluster_23	23	k__Fungi	p__Ascomycota	c__Eurotiomycetes	o__Eurotiales	f__Trichocomaceae	g__Talaromyces	0	0	0	0	0	0	0	0	4.5587e-05	0	0	0	0
ASV_Cluster_38	38	k__Fungi	p__Ascomycota	c__Dothideomycetes	o__Pleosporales	f__Periconiaceae	g__Periconia	0	0	0	0	0	0	0	0	4.5587e-05	0	0	0	0
ASV_Cluster_84	84	k__Fungi	p__Ascomycota	c__Dothideomycetes	o__Pleosporales	f__Phaeosphaeriaceae	g__Paraphoma	0	0	0	0	0	0	3.5085e-05	0	0	0	0	0	0
ASV_Cluster_100	100	k__Fungi	p__Ascomycota	c__Dothideomycetes	o__Pleosporales	f__Pleosporaceae	g__Stemphylium	0	0	0.000158643	0	0.0001704	0	3.18955e-05	0	0	0	0	0	0
ASV_Cluster_76	76	k__Fungi	p__Ascomycota	c__Saccharomycetes	o__Saccharomycetales	f__Saccharomycetales_fam_Incertae_sedis	g__Candida	0	0	0	0	0	0	0	0	3.03913e-05	0	0	0	0
ASV_Cluster_247	247	k__Fungi	p__Ascomycota	c__Dothideomycetes	o__Pleosporales	f__Phaeosphaeriaceae	g__Neosetophoma	0	0	0	0	0	0	0	0	0	6.15322e-06	2.34972e-05	0	0
ASV_Cluster_64	64	k__Fungi	p__Ascomycota	c__Dothideomycetes	o__Pleosporales	f__Sporormiaceae	g__Preussia	0	0	0	0	0	0	2.55164e-05	0	0	0	0	0	0
ASV_Cluster_546	546	k__Fungi	p__Basidiomycota	c__Agaricomycetes	o__Agaricales	f__Strophariaceae	g__Psilocybe	0	0	0	0	0	0	0	0	2.27935e-05	0	0	0	0
ASV_Cluster_26	26	k__Fungi	p__Ascomycota	c__Sordariomycetes	o__Hypocreales	f__Hypocreales_fam_Incertae_sedis	g__Acremonium	0	0	0	0	0	0	0	0	1.51957e-05	0	0	0	0
ASV_Cluster_138	138	k__Fungi	p__Ascomycota	c__Dothideomycetes	o__Pleosporales	f__Phaeosphaeriaceae	g__Neosetophoma	0	0	0	0	0	0.000322347	1.27582e-05	0	0	0	0	0	0
ASV_Cluster_459	459	k__Fungi	p__Ascomycota	c__Dothideomycetes	o__Pleosporales	f__Periconiaceae	g__Periconia	0	0	0	0	0	0	1.27582e-05	0	0	0	0	0	0
ASV_Cluster_316	316	k__Fungi	p__Ascomycota	c__Saccharomycetes	o__Saccharomycetales	f__Dipodascaceae	g__Dipodascus	0	4.13725e-05	0	0	0	0	0	0	1.13967e-05	0	0	0	0
The table below includes all ASV clusters that were present only in pellet samples
ASV_Cluster_ID	Order	Kingdom	Phylum	Class	Order	Family	Genus	Pellet1	Pellet2	Pellet3	PelletDilute1	PelletDilute2	PelletDilute3	AG10R1CM	BG10R1CM	BG10R3CM	RG10R2CM	RG10R3CM	XG10R1CM	XG10R3CM
ASV_Cluster_5	5	k__Fungi	p__Ascomycota	c__Saccharomycetes	o__Saccharomycetales	f__Saccharomycetaceae	g__Saccharomyces	0.163949	0.102371	0.102152	0.0762361	0.0689737	0.0919321	0	0	0	0	0	0	0
ASV_Cluster_6	6	k__Fungi	p__Neocallimastigomycota	c__Neocallimastigomycetes	o__Neocallimastigales	f__Neocallimastigaceae	g__Piromyces	0.0798749	0.0914226	0.103155	0.0912518	0.105492	0.100307	0	0	0	0	0	0	0
ASV_Cluster_9	9	k__Fungi	p__Neocallimastigomycota	c__Neocallimastigomycetes	o__Neocallimastigales	f__Neocallimastigaceae	g__Caecomyces	0.0334777	0.029928	0.0254085	0.0378797	0.0301471	0.0370753	0	0	0	0	0	0	0
ASV_Cluster_10	10	k__Fungi	p__Neocallimastigomycota	c__Neocallimastigomycetes	o__Neocallimastigales	f__Neocallimastigaceae	g__Caecomyces	0.0107915	0.00768031	0.0103006	0.0131171	0.0105712	0.00835366	0	0	0	0	0	0	0
ASV_Cluster_11	11	k__Fungi	p__Neocallimastigomycota	c__Neocallimastigomycetes	o__Neocallimastigales	f__Neocallimastigaceae	g__Neocallimastix	0	0	0	0	0	0	0	0	0	0	0	0	0
ASV_Cluster_12	12	k__Fungi	p__Basidiomycota	c__Ustilaginomycetes	o__Ustilaginales	f__Ustilaginaceae	g__Ustilago	0.0144759	0.0201149	0.0209497	0.0164181	0.0151548	0.0159478	0	0	0	0	0	0	0
ASV_Cluster_14	14	k__Fungi	p__Neocallimastigomycota	c__Neocallimastigomycetes	o__Neocallimastigales	f__Neocallimastigaceae	g__Caecomyces	0.00748296	0.00569728	0.00209681	0.018679	0.00236474	0.00308359	0	0	0	0	0	0	0
ASV_Cluster_16	16	k__Fungi	p__Ascomycota	c__Dothideomycetes	o__Capnodiales	f__Cladosporiaceae	g__Cladosporium	0.00443672	0.0118069	0.00936475	0.0181909	0.0125485	0.0106207	0	0	0	0	0	0	0
ASV_Cluster_17	17	k__Fungi	p__Neocallimastigomycota	c__Neocallimastigomycetes	o__Neocallimastigales	f__Neocallimastigaceae	g__Neocallimastix	0	0	0	0	0	0	0	0	0	0	0	0	0
ASV_Cluster_20	20	k__Fungi	p__unidentified	c__unidentified	o__unidentified	f__unidentified	Unknown	0.000724347	0.00198588	0.00134206	0.00311407	0.00407953	0.00150606	0	0	0	0	0	0	0
ASV_Cluster_21	21	k__Fungi	p__Ascomycota	c__Dothideomycetes	o__Pleosporales	f__Sporormiaceae	g__Preussia	0	0.0007069	0	0.0110801	0	0	0	0	0	0	0	0	0
ASV_Cluster_24	24	k__Fungi	p__Basidiomycota	c__Ustilaginomycetes	o__Ustilaginales	f__Ustilaginaceae	g__Tranzscheliella	0.000666871	0.00107141	0.00040462	0.00149653	0.00108423	0.000715398	0	0	0	0	0	0	0
ASV_Cluster_25	25	k__Fungi	p__Ascomycota	c__Dothideomycetes	o__Pleosporales	f__Pleosporaceae	g__Alternaria	0	0.00140453	0.000706683	0.00192411	0.00209728	0.00219865	0	0	0	0	0	0	0
ASV_Cluster_27	27	k__Fungi	p__Ascomycota	c__Eurotiomycetes	o__Eurotiales	f__Aspergillaceae	g__Penicillium	0.000636659	0.000336687	0.000773185	0.00142459	0.000680161	0.000234918	0	0	0	0	0	0	0
ASV_Cluster_28	28	k__Fungi	p__Ascomycota	Sordariomycetes	Sordariales		Unknown	0	0.00275056	0.000830072	0	0.000483158	0.00157448	0	0	0	0	0	0	0
ASV_Cluster_30	30	k__Fungi	p__Ascomycota	c__Saccharomycetes	o__Saccharomycetales	f__Saccharomycetales_fam_Incertae_sedis	g__Candida	0	0	0	0	0	0	0	0	0	0	0	0	0
ASV_Cluster_31	31	k__Fungi	p__Basidiomycota	c__Wallemiomycetes	o__Wallemiales	f__Wallemiaceae	g__Wallemia	0.000375806	0.000330267	0.000982306	0.00112071	0.00109717	0.000914585	0	0	0	0	0	0	0
ASV_Cluster_32	32	k__Fungi	p__Ascomycota	c__Dothideomycetes	o__Pleosporales	f__Phaeosphaeriaceae	g__Neosetophoma	0	0.000136957	6.40982e-05	0.000839695	0.000600353	0.000380887	0	0	0	0	0	0	0
ASV_Cluster_33	33	k__Fungi	p__Basidiomycota	c__Wallemiomycetes	o__Wallemiales	f__Wallemiaceae	g__Wallemia	0.000491495	0.00294173	0.00160887	0.00145552	0.00202035	0.00116015	0	0	0	0	0	0	0
ASV_Cluster_34	34	k__Fungi	p__Ascomycota	c__Sordariomycetes	o__Glomerellales	f__Plectosphaerellaceae	g__Gibellulopsis	0.000333804	0.000265355	0.000128196	0.000387914	0.000990043	0.000596799	0	0	0	0	0	0	0
ASV_Cluster_35	35	k__Fungi	p__Ascomycota	c__Saccharomycetes	o__Saccharomycetales	f__Saccharomycetaceae	g__Kluyveromyces	0	0	0	0	0	0	0	0	0	0	0	0	0
ASV_Cluster_36	36	k__Fungi	p__Ascomycota	c__Dothideomycetes	o__Capnodiales	f__Capnodiaceae	g__Antennariella	0.000165797	0.000325987	0.000774788	0.000720699	0.000660748	4.10537e-05	0	0	0	0	0	0	0
ASV_Cluster_37	37	k__Fungi	p__Ascomycota	c__Eurotiomycetes	o__Chaetothyriales	f__Herpotrichiellaceae	g__Exophiala	0	0	0	0	0	0	0	0	0	0	0	0	0
ASV_Cluster_39	39	k__Fungi	p__Basidiomycota	c__Tremellomycetes	o__Tremellales	f__Bulleribasidiaceae	g__Vishniacozyma	0.000414123	0.000558529	0.000651398	0.000476657	0.000124385	0.000123921	0	0	0	0	0	0	0
ASV_Cluster_40	40	k__Fungi	p__Mortierellomycota	c__Mortierellomycetes	o__Mortierellales	f__Mortierellaceae	g__Mortierella	0	0	0	0	0.0016738	0.000483521	0	0	0	0	0	0	0
ASV_Cluster_41	41	k__Fungi	p__Ascomycota	c__Sordariomycetes	o__Hypocreales	f__Hypocreales_fam_Incertae_sedis	Unknown	0	0.000421572	0.000251586	0.000774483	0.000127979	0.000351237	0	0	0	0	0	0	0
ASV_Cluster_42	42	k__Fungi	p__Ascomycota	c__Eurotiomycetes	o__Eurotiales	f__Aspergillaceae	g__Penicillium	0	0	0	0	0	0	0	0	0	0	0	0	0
ASV_Cluster_44	44	k__Fungi	p__Neocallimastigomycota	c__Neocallimastigomycetes	o__Neocallimastigales	f__Neocallimastigaceae	g__Anaeromyces	0.000124532	5.84922e-05	3.04467e-05	0.00152476	8.55593e-05	0	0	0	0	0	0	0	0
ASV_Cluster_45	45	k__Fungi	p__unidentified	c__unidentified	o__unidentified	f__unidentified	Unknown	0	0	0.000265207	0	0	7.14638e-05	0	0	0	0	0	0	0
ASV_Cluster_46	46	k__Fungi	p__Ascomycota	c__Sordariomycetes	o__Sordariales	f__Lasiosphaeriaceae	g__Cercophora	0.000807614	0	0	0.000417495	0.000146673	0.000385448	0	0	0	0	0	0	0
ASV_Cluster_47	47	k__Fungi	p__Ascomycota	c__Dothideomycetes	o__Capnodiales	f__Mycosphaerellaceae	g__Ramularia	0.000122321	0.00032242	5.28811e-05	0.000238664	0.000465903	0.000552704	0	0	0	0	0	0	0
ASV_Cluster_48	48	k__Fungi	p__Ascomycota	c__Sordariomycetes	o__Hypocreales	f__Nectriaceae	g__Fusarium	0.000193061	0	0.000448688	0	2.01316e-05	0	0	0	0	0	0	0	0
ASV_Cluster_49	49	k__Fungi	p__Ascomycota	c__Sordariomycetes	o__Hypocreales	f__Cordycipitaceae	g__Lecanicillium	0	0	0.000110569	1.41182e-05	0	7.90663e-05	0	0	0	0	0	0	0
ASV_Cluster_50	50	k__Fungi	p__Basidiomycota	c__Wallemiomycetes	o__Wallemiales	f__Wallemiaceae	g__Wallemia	0.000208535	8.27451e-05	0.000137811	0.000615822	0.000625518	0.000221994	0	0	0	0	0	0	0
ASV_Cluster_51	51	k__Fungi	p__Ascomycota	c__Dothideomycetes	o__Pleosporales	f__Thyridariaceae	Unknown	0	0	0	0	0	0	0	0	0	0	0	0	0
ASV_Cluster_52	52	k__Fungi	p__Basidiomycota	c__Wallemiomycetes	o__Wallemiales	f__Wallemiaceae	g__Wallemia	0.000290328	0	0	0.000912303	0	0	0	0	0	0	0	0	0
ASV_Cluster_53	53	k__Fungi	p__Basidiomycota	c__Tremellomycetes	o__Cystofilobasidiales	f__Mrakiaceae	g__Tausonia	0	0	0	0	0	0	0	0	0	0	0	0	0
ASV_Cluster_54	54	k__Fungi	p__Ascomycota	c__Sordariomycetes	o__Microascales	f__Microascaceae	Unknown	0.000907829	3.63793e-05	0	0.000286397	0.000314197	0	0	0	0	0	0	0	0
ASV_Cluster_55	55	k__Fungi	p__Ascomycota	c__Sordariomycetes	o__Sordariales	f__Chaetomiaceae	g__Dichotomopilus	0	0	0	0	0	0	0	0	0	0	0	0	0
ASV_Cluster_56	56	k__Fungi	p__Basidiomycota	c__Wallemiomycetes	o__Wallemiales	f__Wallemiaceae	g__Wallemia	0.000275591	0.00015693	2.56393e-05	0.000520356	0.000486034	0.000154331	0	0	0	0	0	0	0
ASV_Cluster_57	57	k__Fungi	p__unidentified	c__unidentified	o__unidentified	f__unidentified	Unknown	0	0	0	0	0	0	0	0	0	0	0	0	0
ASV_Cluster_58	58	k__Fungi	p__unidentified	c__unidentified	o__unidentified	f__unidentified	Unknown	0.00115689	0	0	0	0	0	0	0	0	0	0	0	0
ASV_Cluster_59	59	k__Fungi	p__Ascomycota	c__Saccharomycetes	o__Saccharomycetales	f__Pichiaceae	g__Pichia	0	0	0	0	0	0	0	0	0	0	0	0	0
ASV_Cluster_60	60	k__Fungi	p__Basidiomycota	c__Ustilaginomycetes	o__Urocystidales	f__Urocystidaceae	g__Urocystis	0	0.000159784	0.000155438	0.000287742	0.00019844	0.000304862	0	0	0	0	0	0	0
ASV_Cluster_61	61	k__Fungi	p__Ascomycota	c__Dothideomycetes	o__Pleosporales	f__Phaeosphaeriaceae	g__Phaeosphaeria	0	0.00019973	0.000162649	8.94151e-05	0.000280404	0.000173338	0	0	0	0	0	0	0
ASV_Cluster_62	62	k__Fungi					Unknown	0.000334541	2.06863e-05	0.000233157	4.77329e-05	0.000204911	0.000191584	0	0	0	0	0	0	0
ASV_Cluster_63	63	k__Fungi	p__Basidiomycota	c__Microbotryomycetes	o__Sporidiobolales	f__Sporidiobolaceae	g__Sporobolomyces	0	2.49662e-05	0	0	0	0	0	0	0	0	0	0	0
ASV_Cluster_65	65	k__Fungi	p__Ascomycota	c__Dothideomycetes	o__Pleosporales	f__Pleosporaceae	g__Curvularia	0	0.000435838	5.92909e-05	0	0.000386814	9.04701e-05	0	0	0	0	0	0	0
ASV_Cluster_66	66	k__Fungi	p__Ascomycota	c__Dothideomycetes	o__Pleosporales	f__Didymellaceae	g__Neoascochyta	0	0.000304588	0.000106563	0.000112945	8.12454e-05	0.000183981	0	0	0	0	0	0	0
ASV_Cluster_67	67	k__Fungi	p__Ascomycota	c__Dothideomycetes	o__Pleosporales	f__Pleosporales_fam_Incertae_sedis	g__Pseudorobillarda	0	0	0	0	0	0	0	0	0	0	0	0	0
ASV_Cluster_68	68	k__Fungi	p__Basidiomycota	c__Tremellomycetes	o__Tremellales	f__Bulleribasidiaceae	g__Vishniacozyma	0.00079214	0.000842431	0.000356547	0.000121685	0.000128698	0.000253164	0	0	0	0	0	0	0
ASV_Cluster_69	69	k__Fungi	p__Ascomycota	c__Dothideomycetes	o__Pleosporales	f__Phaeosphaeriaceae	g__Neosetophoma	0	0	0	0	0	0	0	0	0	0	0	0	0
ASV_Cluster_70	70	k__Fungi					Unknown	0.000484126	0	7.05081e-05	0.000460522	0	0	0	0	0	0	0	0	0
ASV_Cluster_71	71	k__Fungi	p__Ascomycota	c__Saccharomycetes	o__Saccharomycetales	f__Debaryomycetaceae	g__Yamadazyma	0	0	0	0	0	0	0	0	0	0	0	0	0
ASV_Cluster_72	72	k__Fungi	p__Ascomycota	c__Dothideomycetes	o__Pleosporales	f__Didymellaceae	g__Neoascochyta	0	3.70926e-05	0	8.47091e-05	0.000442176	0	0	0	0	0	0	0	0
ASV_Cluster_73	73	k__Fungi	p__Ascomycota	c__Eurotiomycetes	o__Eurotiales	f__Aspergillaceae	g__Aspergillus	0	0	0	0	0	0	0	0	0	0	0	0	0
ASV_Cluster_74	74	k__Fungi	p__Mucoromycota	c__Mucoromycetes	o__Mucorales	f__Rhizopodaceae	g__Rhizopus	0	0	0	0	0	0	0	0	0	0	0	0	0
ASV_Cluster_75	75	k__Fungi	p__Basidiomycota	c__Wallemiomycetes	o__Wallemiales	f__Wallemiaceae	g__Wallemia	0	0	0	0	0.000204911	0	0	0	0	0	0	0	0
ASV_Cluster_77	77	k__Fungi	p__Ascomycota	c__Eurotiomycetes	o__Eurotiales	f__Thermoascaceae	g__Byssochlamys	0	0	0	0	0	0	0	0	0	0	0	0	0
ASV_Cluster_78	78	k__Fungi	p__Ascomycota	c__Sordariomycetes	o__Hypocreales	f__Clavicipitaceae	g__Paecilomyces	0	0	0	0	0	0	0	0	0	0	0	0	0
ASV_Cluster_79	79	k__Fungi	p__Ascomycota	c__Eurotiomycetes	o__Eurotiales	f__Aspergillaceae	g__Penicillium	0	0	0	0	0	4.56152e-05	0	0	0	0	0	0	0
ASV_Cluster_80	80	k__Fungi	p__Basidiomycota	c__Tremellomycetes	o__Tremellales	f__Bulleribasidiaceae	g__Vishniacozyma	0.00027117	0.000216136	0	9.34489e-05	0.000157458	7.22241e-05	0	0	0	0	0	0	0
ASV_Cluster_81	81	k__Fungi	p__Ascomycota	c__Dothideomycetes	o__Dothideales	f__unidentified	Unknown	0	0.000714746	0	0	0	0	0	0	0	0	0	0	0
ASV_Cluster_82	82	k__Fungi					Unknown	0	0	0	0	7.18986e-06	0.000773178	0	0	0	0	0	0	0
ASV_Cluster_83	83	k__Fungi	p__Basidiomycota	c__Wallemiomycetes	o__Wallemiales	f__Wallemiaceae	g__Wallemia	0	0	0	0	0	0	0	0	0	0	0	0	0
ASV_Cluster_85	85	k__Fungi	p__Basidiomycota	c__Tremellomycetes	o__Tremellales	f__Trimorphomycetaceae	g__Saitozyma	0	0.000404452	2.72418e-05	0.00016404	0	1.52051e-05	0	0	0	0	0	0	0
ASV_Cluster_86	86	k__Fungi	p__unidentified	c__unidentified	o__unidentified	f__unidentified	Unknown	0.000587289	0	0	6.8574e-05	9.34682e-05	0	0	0	0	0	0	0	0
ASV_Cluster_87	87	k__Fungi	p__Ascomycota	c__Lecanoromycetes	o__Ostropales	f__Stictidaceae	Unknown	0.000250537	2.99594e-05	0.000136209	0	0.000184779	0.000158133	0	0	0	0	0	0	0
ASV_Cluster_88	88	k__Fungi	p__Ascomycota	c__Eurotiomycetes	o__Eurotiales	f__Aspergillaceae	g__Penicillium	0	4.06592e-05	3.60553e-05	0.000332786	0.000182622	2.12871e-05	0	0	0	0	0	0	0
ASV_Cluster_89	89	k__Fungi	p__Ascomycota	c__Dothideomycetes	o__Pleosporales	f__Didymosphaeriaceae	g__Paraphaeosphaeria	0	5.20723e-05	0	0.000393964	8.48403e-05	8.97099e-05	0	0	0	0	0	0	0
ASV_Cluster_90	90	k__Fungi	p__Ascomycota	c__Dothideomycetes	o__Pleosporales		Unknown	1.98956e-05	0	0	0.000135131	0	5.01767e-05	0	0	0	0	0	0	0
ASV_Cluster_91	91	k__Fungi	p__Basidiomycota	c__Cystobasidiomycetes	o__Cystobasidiales	f__Cystobasidiaceae	g__Cystobasidium	0.000484126	0	0	0	0	6.23408e-05	0	0	0	0	0	0	0
ASV_Cluster_92	92	k__Fungi	p__Ascomycota	c__Eurotiomycetes	o__Chaetothyriales	f__unidentified	Unknown	0	0	1.0416e-05	0.000522373	0	0	0	0	0	0	0	0	0
ASV_Cluster_93	93	k__Fungi					Unknown	0	0	0	0.000525062	0	0	0	0	0	0	0	0	0
ASV_Cluster_94	94	k__Fungi	p__Ascomycota	c__Sordariomycetes	o__Coniochaetales	f__Coniochaetaceae	Unknown	0	0	0	0	0	0	0	0	0	0	0	0	0
ASV_Cluster_95	95	k__Fungi	p__Ascomycota	c__Sordariomycetes	o__Sordariales		Unknown	0	0	0	0.000541197	0	0	0	0	0	0	0	0	0
ASV_Cluster_96	96	k__Fungi	p__Ascomycota	c__Dothideomycetes	o__Dothideales	f__Aureobasidiaceae	g__Aureobasidium	0.000358121	7.48986e-05	0	0.000101516	0.000179027	0.000105675	0	0	0	0	0	0	0
ASV_Cluster_98	98	k__Fungi	p__Basidiomycota	c__Tremellomycetes	o__Filobasidiales	f__Filobasidiaceae	g__Naganishia	8.1793e-05	0	0	0.000426235	3.37923e-05	6.46215e-05	0	0	0	0	0	0	0
ASV_Cluster_99	99	k__Fungi	p__Ascomycota	c__Sordariomycetes	o__Trichosphaeriales	f__Trichosphaeriaceae	g__Nigrospora	0.000513601	0	0	0	0	0	0	0	0	0	0	0	0
ASV_Cluster_101	101	k__Fungi	p__Ascomycota	c__Dothideomycetes	o__Pleosporales	f__Didymellaceae	Unknown	0	0	8.17253e-05	0.000379174	0	0.000191584	0	0	0	0	0	0	0
ASV_Cluster_102	102	k__Fungi	p__Ascomycota	c__Dothideomycetes	o__Pleosporales	f__Pleosporaceae	g__Alternaria	0	0.000300308	0	0	0.000276091	0	0	0	0	0	0	0	0
ASV_Cluster_103	103	k__Fungi	p__Ascomycota	c__Eurotiomycetes	o__Eurotiales	f__Aspergillaceae	g__Penicillium	0	0	0.000273219	0.00039867	4.09822e-05	0	0	0	0	0	0	0	0
ASV_Cluster_104	104	k__Fungi	p__Ascomycota	c__Sordariomycetes	o__Microascales	f__Microascaceae	g__Pithoascus	1.40006e-05	0	0	0.000238664	2.15696e-05	3.57319e-05	0	0	0	0	0	0	0
ASV_Cluster_105	105	k__Fungi	p__Ascomycota	c__Sordariomycetes	o__Sordariales	f__Chaetomiaceae	g__Chaetomium	0.000442124	0	0	0	0	2.66089e-05	0	0	0	0	0	0	0
ASV_Cluster_106	106	k__Fungi	p__Basidiomycota	c__Exobasidiomycetes	o__Microstromatales	f__Quambalariaceae	g__Quambalaria	0.000439177	0	0	0	0	0	0	0	0	0	0	0	0
ASV_Cluster_107	107	k__Fungi	p__Ascomycota	c__Sordariomycetes	o__Sordariales	f__Chaetomiaceae	g__Humicola	0	0	0	0	6.97416e-05	0.000393811	0	0	0	0	0	0	0
ASV_Cluster_108	108	k__Fungi	p__Basidiomycota	c__Malasseziomycetes	o__Malasseziales	f__Malasseziaceae	g__Malassezia	0	0	0	0	0	0	0	0	0	0	0	0	0
ASV_Cluster_109	109	k__Fungi	p__Ascomycota	c__Dothideomycetes	o__Pleosporales	f__Lophiostomataceae	g__Trichometasphaeria	3.68437e-06	0	0.000213928	0.00021379	0	0	0	0	0	0	0	0	0
ASV_Cluster_110	110	k__Fungi	p__Basidiomycota	c__Agaricomycetes	o__Hymenochaetales	f__Schizoporaceae	g__Hyphodontia	0.000166534	0	0	0	0.000255959	0	0	0	0	0	0	0	0
ASV_Cluster_111	111	k__Fungi	p__Ascomycota	c__Sordariomycetes	o__Xylariales	f__Bartaliniaceae	g__Bartalinia	0	0	0	7.93307e-05	0.00030485	0	0	0	0	0	0	0	0
ASV_Cluster_112	112	k__Fungi	p__Ascomycota	c__Sordariomycetes	o__Sordariales	f__Chaetomiaceae	g__Botryotrichum	0	0	0	0.000377829	5.82379e-05	0	0	0	0	0	0	0	0
ASV_Cluster_113	113	k__Fungi	p__Basidiomycota	c__Agaricostilbomycetes	o__Agaricostilbales	f__Agaricostilbaceae	g__Sterigmatomyces	0	0.00017833	3.20491e-06	0.000171435	0.000131574	0.000104915	0	0	0	0	0	0	0
ASV_Cluster_114	114	k__Fungi	p__Basidiomycota	c__Tremellomycetes	o__Tremellales	f__Bulleribasidiaceae	g__Vishniacozyma	0	0	0	0.000145888	0.000133012	0.000110997	0	0	0	0	0	0	0
ASV_Cluster_115	115	k__Fungi	p__unidentified	c__unidentified	o__unidentified	f__unidentified	Unknown	1.54744e-05	0	0.000262002	0	0.000178308	0.000345915	0	0	0	0	0	0	0
ASV_Cluster_116	116	k__Fungi	p__Ascomycota	c__Dothideomycetes	o__Capnodiales	f__Capnodiaceae	g__Leptoxyphium	0	3.13861e-05	0.000133004	0	0.000229356	0	0	0	0	0	0	0	0
ASV_Cluster_117	117	k__Fungi	p__unidentified	c__unidentified	o__unidentified	f__unidentified	Unknown	0	0.000380199	0	0	0	0	0	0	0	0	0	0	0
ASV_Cluster_118	118	k__Fungi	p__Ascomycota	c__Sordariomycetes	o__Sordariales	f__Lasiosphaeriaceae	g__Schizothecium	0	0	0	0.000285053	3.95442e-05	2.73691e-05	0	0	0	0	0	0	0
ASV_Cluster_119	119	k__Fungi	p__Ascomycota	c__Pezizomycetes	o__Pezizales	f__Ascobolaceae	g__Ascobolus	0	0.000266782	0	0	0	0	0	0	0	0	0	0	0
ASV_Cluster_120	120	k__Fungi					Unknown	5.52656e-05	9.27316e-05	0	0.000212445	1.58177e-05	0.000175619	0	0	0	0	0	0	0
ASV_Cluster_121	121	k__Fungi	p__Ascomycota	c__Eurotiomycetes	o__Eurotiales	f__Aspergillaceae	g__Aspergillus	0.000187903	0	6.89056e-05	6.11788e-05	4.31391e-06	3.04101e-05	0	0	0	0	0	0	0
ASV_Cluster_122	122	k__Fungi	p__Ascomycota	c__Dothideomycetes	o__Capnodiales	f__Teratosphaeriaceae	g__Devriesia	0	0	2.08319e-05	0.000135803	0.000612576	0.000171817	0	0	0	0	0	0	0
ASV_Cluster_123	123	k__Fungi	p__Basidiomycota	c__Microbotryomycetes	o__unidentified	f__unidentified	Unknown	0	0	0	0	0	0	0	0	0	0	0	0	0
ASV_Cluster_124	124	k__Fungi	p__Ascomycota	c__Sordariomycetes	o__Hypocreales	f__Hypocreaceae	g__Trichoderma	0	0	0	0	0	0	0	0	0	0	0	0	0
ASV_Cluster_125	125	k__Fungi	p__Ascomycota	c__Leotiomycetes	o__Helotiales	f__Myxotrichaceae	Unknown	0	0	0	0	0	0	0	0	0	0	0	0	0
ASV_Cluster_126	126	k__Fungi	p__Ascomycota	c__Dothideomycetes	o__Pleosporales	f__Phaeosphaeriaceae	g__Phaeosphaeria	0	0	0.000171463	0	0.000163929	1.44448e-05	0	0	0	0	0	0	0
ASV_Cluster_127	127	k__Fungi	p__Ascomycota	c__Sordariomycetes	o__Hypocreales	f__Stachybotryaceae	Unknown	2.65275e-05	0	0	0.000118324	0.000143078	0	0	0	0	0	0	0	0
ASV_Cluster_128	128	k__Fungi	p__Ascomycota	c__Dothideomycetes	o__Capnodiales	f__Teratosphaeriaceae	g__Meristemomyces	0	0	0	0	0.000349427	0	0	0	0	0	0	0	0
ASV_Cluster_129	129	k__Fungi	p__Ascomycota	c__Eurotiomycetes	o__Eurotiales	f__Aspergillaceae	g__Aspergillus	0	0	0	0	0	0	0	0	0	0	0	0	0
ASV_Cluster_130	130	k__Fungi	p__Ascomycota	c__Dothideomycetes	o__Pleosporales	f__Coniothyriaceae	g__Coniothyrium	0	0	0	0	0	0	0	0	0	0	0	0	0
ASV_Cluster_131	131	k__Fungi	p__Basidiomycota	c__Agaricomycetes	o__Boletales	f__Melanogastraceae	g__Melanogaster	0.000360331	0	0	5.31112e-05	0	0	0	0	0	0	0	0	0
ASV_Cluster_132	132	k__Fungi	p__Ascomycota	c__Dothideomycetes	o__Pleosporales	f__Pleosporaceae	g__Bipolaris	0	0	0	0	0	6.84228e-05	0	0	0	0	0	0	0
ASV_Cluster_133	133	k__Fungi	p__Ascomycota	c__Dothideomycetes	o__Pleosporales	f__Phaeosphaeriaceae	g__Phaeosphaeria	0	0.000241815	0.000177873	0	0	2.73691e-05	0	0	0	0	0	0	0
ASV_Cluster_134	134	k__Fungi	p__Ascomycota	c__Eurotiomycetes	o__Chaetothyriales	f__Herpotrichiellaceae	g__Exophiala	0.000335278	0	0	0	0	0	0	0	0	0	0	0	0
ASV_Cluster_135	135	k__Fungi	p__Ascomycota	c__Dothideomycetes	o__Pleosporales	f__Cucurbitariaceae	g__Pyrenochaetopsis	0.000128953	0.000284615	0	0	5.75189e-06	0	0	0	0	0	0	0	0
ASV_Cluster_136	136	k__Fungi	p__Ascomycota	c__Dothideomycetes	o__Capnodiales	f__Mycosphaerellaceae	Unknown	0	0	0	0.000293793	0	0	0	0	0	0	0	0	0
ASV_Cluster_137	137	k__Fungi	p__Ascomycota	c__Dothideomycetes	o__Pleosporales	f__Pleosporaceae	g__Pyrenophora	0	0	0	0.000292448	0	0	0	0	0	0	0	0	0
ASV_Cluster_139	139	k__Fungi	p__Ascomycota	c__Saccharomycetes	o__Saccharomycetales	f__Debaryomycetaceae	g__Meyerozyma	0	0	0	0	0	0.000192344	0	0	0	0	0	0	0
ASV_Cluster_140	140	k__Fungi	p__Ascomycota	c__Sordariomycetes	o__Diaporthales	f__Gnomoniaceae	g__Gnomoniopsis	0	0	0	0.00026959	0	0	0	0	0	0	0	0	0
ASV_Cluster_141	141	k__Fungi	p__Neocallimastigomycota	c__Neocallimastigomycetes	o__Neocallimastigales	f__Neocallimastigaceae	Unknown	0	0	0	0	0	0	0	0	0	0	0	0	0
ASV_Cluster_142	142	k__Fungi	p__Ascomycota	c__Dothideomycetes	o__Dothideales	f__Dothideales_fam_Incertae_sedis	g__Hortaea	0.000161375	1.9973e-05	1.60246e-06	1.94965e-05	0	7.75458e-05	0	0	0	0	0	0	0
ASV_Cluster_143	143	k__Fungi	p__Basidiomycota	c__Moniliellomycetes	o__Moniliellales	f__Moniliellaceae	g__Moniliella	0	0	0	0	0	0	0	0	0	0	0	0	0
ASV_Cluster_144	144	k__Fungi	p__Ascomycota	c__Dothideomycetes	o__Pleosporales	f__Phaeosphaeriaceae	g__Phaeosphaeria	0	0	0	0	0	0	0	0	0	0	0	0	0
ASV_Cluster_145	145	k__Fungi	p__Ascomycota	c__Dothideomycetes	o__Pleosporales	f__Sporormiaceae	g__Westerdykella	0	0	0	0	0	0	0	0	0	0	0	0	0
ASV_Cluster_146	146	k__Fungi	p__Basidiomycota	c__Agaricomycetes	o__Boletales	f__Pisolithaceae	g__Pisolithus	0	0	3.04467e-05	0.000104206	0.000133012	0	0	0	0	0	0	0	0
ASV_Cluster_147	147	k__Fungi	p__Ascomycota	c__Eurotiomycetes	o__Eurotiales	f__Thermoascaceae	g__Byssochlamys	0	0	0	0	0	0	0	0	0	0	0	0	0
ASV_Cluster_148	148	k__Fungi	p__Ascomycota	c__Eurotiomycetes	o__Eurotiales	f__Aspergillaceae	g__Aspergillus	0	0	0	0	0	0	0	0	0	0	0	0	0
ASV_Cluster_149	149	k__Fungi	p__Ascomycota	c__Dothideomycetes	o__Capnodiales	f__Cladosporiaceae	g__Cladosporium	0	0.000265355	0	0	0	0	0	0	0	0	0	0	0
ASV_Cluster_150	150	k__Fungi	p__Basidiomycota	c__Tremellomycetes	o__Filobasidiales	f__Filobasidiaceae	g__Filobasidium	0	0.000118411	0	0.000138493	4.02632e-05	0	0	0	0	0	0	0	0
ASV_Cluster_151	151	k__Fungi	p__unidentified	c__unidentified	o__unidentified	f__unidentified	Unknown	0.000269696	4.13725e-05	0	0	0	0	0	0	0	0	0	0	0
ASV_Cluster_152	152	k__Fungi	p__Ascomycota	c__Eurotiomycetes	o__Eurotiales	f__Trichocomaceae	g__Talaromyces	0	0	0	0	0	0	0	0	0	0	0	0	0
ASV_Cluster_153	153	k__Fungi	p__unidentified	c__unidentified	o__unidentified	f__unidentified	Unknown	0	5.3499e-05	0	3.83208e-05	1.43797e-06	0.000168016	0	0	0	0	0	0	0
ASV_Cluster_154	154	k__Fungi					Unknown	0.000168007	0	0	9.88272e-05	0	5.01767e-05	0	0	0	0	0	0	0
ASV_Cluster_155	155	k__Fungi	p__Neocallimastigomycota	c__Neocallimastigomycetes	o__Neocallimastigales	f__Neocallimastigaceae	g__Caecomyces	0	0	0	0.000172107	4.45771e-05	0	0	0	0	0	0	0	0
ASV_Cluster_156	156	k__Fungi	p__Ascomycota	c__Dothideomycetes	o__Capnodiales	f__Neodevriesiaceae	g__Neodevriesia	0	0.000240389	0	1.34459e-06	0	0	0	0	0	0	0	0	0
ASV_Cluster_157	157	k__Fungi	p__Ascomycota	c__Dothideomycetes	o__unidentified	f__unidentified	Unknown	0	0	0.000171463	0	0.000116476	0	0	0	0	0	0	0	0
ASV_Cluster_158	158	k__Fungi	p__Ascomycota	c__Saccharomycetes	o__Saccharomycetales	f__Pichiaceae	g__Pichia	0	0	0	0	0	0	0	0	0	0	0	0	0
ASV_Cluster_159	159	k__Fungi	p__Ascomycota	c__Sordariomycetes	o__Hypocreales	f__Stachybotryaceae	g__Myrothecium	0	0.000117698	0	8.94151e-05	0	7.60253e-06	0	0	0	0	0	0	0
ASV_Cluster_160	160	k__Fungi	p__Ascomycota	c__Lecanoromycetes	o__Lecanoromycetes_ord_Incertae_sedis	f__Lecanoromycetes_fam_Incertae_sedis	g__Phacidiella	0	8.98783e-05	0	1.94965e-05	8.55593e-05	0.000140647	0	0	0	0	0	0	0
ASV_Cluster_161	161	k__Fungi	p__Basidiomycota	c__Agaricomycetes	o__Trechisporales	f__Hydnodontaceae	g__Trechispora	0	0	0	0	0.000201316	2.28076e-05	0	0	0	0	0	0	0
ASV_Cluster_162	162	k__Fungi	p__Ascomycota	c__Sordariomycetes	o__unidentified	f__unidentified	Unknown	0	0	0	0	0	0	0	0	0	0	0	0	0
ASV_Cluster_163	163	k__Fungi	p__Ascomycota	c__Sordariomycetes	o__Microascales	f__Microascaceae	g__Gamsia	0	0	0	0.00020505	0	0	0	0	0	0	0	0	0
ASV_Cluster_164	164	k__Fungi	p__Ascomycota	c__Sordariomycetes	o__Xylariales	f__Microdochiaceae	g__Microdochium	0	0	0	0.000121685	0	9.35112e-05	0	0	0	0	0	0	0
ASV_Cluster_165	165	k__Fungi	p__Ascomycota	c__Sordariomycetes	o__Glomerellales	f__Plectosphaerellaceae	g__Acrostalagmus	0	0	0	0.000159334	2.87594e-05	0	0	0	0	0	0	0	0
ASV_Cluster_166	166	k__Fungi	p__Ascomycota	c__Sordariomycetes	o__Glomerellales	f__Plectosphaerellaceae	g__Plectosphaerella	7.66349e-05	1.5693e-05	0	8.53814e-05	0	0	0	0	0	0	0	0	0
ASV_Cluster_167	167	k__Fungi	p__Ascomycota	c__Sordariomycetes	o__Microascales	f__Microascaceae	g__Scopulariopsis	0	0.000101291	8.97375e-05	1.61351e-05	9.9939e-05	8.05869e-05	0	0	0	0	0	0	0
ASV_Cluster_168	168	k__Fungi	p__Ascomycota	c__Arthoniomycetes	o__Arthoniales	f__Roccellaceae	g__Sigridea	0	0	0	0.00019631	0	0	0	0	0	0	0	0	0
ASV_Cluster_169	169	k__Fungi	p__Ascomycota	c__Eurotiomycetes	o__Chaetothyriales	f__Trichomeriaceae	g__Knufia	0	0	0	0	0.000207787	0	0	0	0	0	0	0	0
ASV_Cluster_170	170	k__Fungi	p__Basidiomycota	c__Tremellomycetes	o__Tremellales	f__Bulleribasidiaceae	g__Dioszegia	0	0	0	0.000193621	0	0	0	0	0	0	0	0	0
ASV_Cluster_171	171	k__Fungi	p__Basidiomycota	c__Wallemiomycetes	o__Wallemiales	f__Wallemiaceae	g__Wallemia	0	0.000204723	2.88442e-05	0	0	0	0	0	0	0	0	0	0
ASV_Cluster_172	172	k__Fungi	p__Ascomycota	c__Dothideomycetes	o__Capnodiales	f__Mycosphaerellaceae	g__Septoria	0	0	0.000227549	0	0	0	0	0	0	0	0	0	0
ASV_Cluster_173	173	k__Fungi	p__Ascomycota	c__Sordariomycetes	o__Xylariales	f__Amphisphaeriaceae	Unknown	2.06325e-05	1.64064e-05	0	0	0.000180465	0.000183221	0	0	0	0	0	0	0
ASV_Cluster_174	174	k__Fungi	p__Basidiomycota	c__Agaricostilbomycetes	o__Agaricostilbales	f__Kondoaceae	g__Kondoa	0	0.000348813	1.44221e-05	0	0	0	0	0	0	0	0	0	0
ASV_Cluster_175	175	k__Fungi	p__Ascomycota	c__Sordariomycetes	o__Hypocreales	f__Cordycipitaceae	g__Beauveria	0	0	0	0.000180175	0	0	0	0	0	0	0	0	0
ASV_Cluster_176	176	k__Fungi	p__Basidiomycota	c__Exobasidiomycetes	o__Exobasidiales	f__Graphiolaceae	g__Graphiola	0	0	0	0	0.00010641	8.21074e-05	0	0	0	0	0	0	0
ASV_Cluster_177	177	k__Fungi	p__Ascomycota	c__Sordariomycetes	o__Pleurotheciales	f__Pleurotheciaceae	g__Phaeoisaria	0.000193798	0	0	0	0	0	0	0	0	0	0	0	0
ASV_Cluster_178	178	k__Fungi	p__Ascomycota	c__Dothideomycetes	o__Pleosporales	f__Sporormiaceae	g__Sporormiella	0	8.34584e-05	0.000157041	0	0	0	0	0	0	0	0	0	0
ASV_Cluster_179	179	k__Fungi	p__Basidiomycota	c__Agaricomycetes	o__Agaricales	f__Pluteaceae	g__Pluteus	0	0	0	0	0	0.000193104	0	0	0	0	0	0	0
ASV_Cluster_180	180	k__Fungi	p__unidentified	c__unidentified	o__unidentified	f__unidentified	Unknown	0	0	0	0	0.000181184	0	0	0	0	0	0	0	0
ASV_Cluster_181	181	k__Fungi	p__Basidiomycota	c__Agaricomycetes	o__Agaricales	f__Agaricaceae	g__Battarrea	0	0	0	0	0	0.000193104	0	0	0	0	0	0	0
ASV_Cluster_182	182	k__Fungi	p__Ascomycota	c__Dothideomycetes	o__Pleosporales	f__Phaeosphaeriaceae		0	0	0.000108166	0	6.75847e-05	4.56152e-06	0	0	0	0	0	0	0
ASV_Cluster_183	183	k__Fungi	p__Ascomycota	c__Eurotiomycetes	o__Eurotiales	f__Trichocomaceae	g__Talaromyces	0	0	0	0	0	0	0	0	0	0	0	0	0
ASV_Cluster_184	184	k__Fungi	p__Ascomycota	c__Sordariomycetes	o__Hypocreales	f__Nectriaceae	g__Gibberella	0	2.42529e-05	0	0	0	0	0	0	0	0	0	0	0
ASV_Cluster_185	185	k__Fungi	p__Basidiomycota	c__Exobasidiomycetes	o__Exobasidiales	f__Cryptobasidiaceae	g__Clinoconidium	4.34756e-05	9.84381e-05	0	0	2.94784e-05	0	0	0	0	0	0	0	0
ASV_Cluster_186	186	k__Fungi	p__Basidiomycota	c__Tremellomycetes	o__Tremellales	f__Rhynchogastremataceae	g__Papiliotrema	0	9.77248e-05	0	0	0	0	0	0	0	0	0	0	0
ASV_Cluster_187	187	k__Fungi	p__Basidiomycota	c__Agaricomycetes	o__Agaricales	f__Lycoperdaceae	Unknown	0	0	0	0	4.52961e-05	0.000145208	0	0	0	0	0	0	0
ASV_Cluster_188	188	k__Fungi	p__Basidiomycota	c__Cystobasidiomycetes	o__Cystobasidiales	f__Cystobasidiaceae	g__Cystobasidium	0	0	0	0	0	0	0	0	0	0	0	0	0
ASV_Cluster_189	189	k__Fungi	p__Basidiomycota	c__Tremellomycetes	o__Tremellales	f__Bulleribasidiaceae	g__Dioszegia	0	0	0	0	0	0	0	0	0	0	0	0	0
ASV_Cluster_190	190	k__Fungi	p__Ascomycota	c__Eurotiomycetes	o__Onygenales	f__Arachnomycetaceae	g__Arachnomyces	0	0	0	0	0	0	0	0	0	0	0	0	0
ASV_Cluster_191	191	k__Fungi	p__Ascomycota	c__Dothideomycetes	o__Pleosporales	f__Sporormiaceae	g__Preussia	0	0	0	0	7.40555e-05	9.57919e-05	0	0	0	0	0	0	0
ASV_Cluster_192	192	k__Fungi	p__Ascomycota	c__Dothideomycetes	o__Pleosporales	f__Pleosporaceae	g__Alternaria	0.000218852	0	3.04467e-05	0	0	0	0	0	0	0	0	0	0
ASV_Cluster_193	193	k__Fungi	p__Ascomycota	c__Eurotiomycetes	o__Chaetothyriales	f__Herpotrichiellaceae	g__Capronia	0	0	0	0	0	0	0	0	0	0	0	0	0
ASV_Cluster_194	194	k__Fungi	p__Ascomycota	c__Eurotiomycetes	o__Chaetothyriales	f__Trichomeriaceae	g__Knufia	0	1.7833e-05	0	0	0	0.000170297	0	0	0	0	0	0	0
ASV_Cluster_195	195	k__Fungi	p__Ascomycota	c__Eurotiomycetes	o__Eurotiales	f__Thermoascaceae	g__Byssochlamys	0	0	0	0	0	0	0	0	0	0	0	0	0
ASV_Cluster_196	196	k__Fungi	p__Ascomycota	c__Sordariomycetes	o__Hypocreales	f__Ophiocordycipitaceae	g__Purpureocillium	0	0	0	0	0	0	0	0	0	0	0	0	0
ASV_Cluster_197	197	k__Fungi	p__unidentified	c__unidentified	o__unidentified	f__unidentified	Unknown	2.21062e-05	5.99189e-05	3.36516e-05	3.83208e-05	8.34024e-05	9.19907e-05	0	0	0	0	0	0	0
ASV_Cluster_198	198	k__Fungi					Unknown	0	0	0	0	1.86936e-05	0.000130003	0	0	0	0	0	0	0
ASV_Cluster_199	199	k__Fungi	p__Ascomycota	c__Eurotiomycetes	o__Eurotiales	f__Trichocomaceae	g__Talaromyces	0	0	0	0	0	0	0	0	0	0	0	0	0
ASV_Cluster_200	200	k__Fungi	p__unidentified	c__unidentified	o__unidentified	f__unidentified	Unknown	0	0	0.000164252	0	0	0	0	0	0	0	0	0	0
ASV_Cluster_201	201	k__Fungi	p__unidentified	c__unidentified	o__unidentified	f__unidentified	Unknown	0.000142954	0	0	0	0	6.08203e-06	0	0	0	0	0	0	0
ASV_Cluster_202	202	k__Fungi	p__Basidiomycota	c__Agaricomycetes	o__Agaricales	f__Lycoperdaceae	g__Lycoperdon	0	0	8.65326e-05	5.84896e-05	0	0	0	0	0	0	0	0	0
ASV_Cluster_203	203	k__Fungi	p__Ascomycota	c__Dothideomycetes	o__Pleosporales	f__Phaeosphaeriaceae	g__Neosetophoma	0.000112742	0	0	0	0	0	0	0	0	0	0	0	0
ASV_Cluster_205	205	k__Fungi	p__Ascomycota	c__Leotiomycetes	o__Helotiales	f__Helotiaceae	g__Scytalidium	0	0	0	0	0	0	0	0	0	0	0	0	0
ASV_Cluster_206	206	k__Fungi	p__Mucoromycota	c__Mucoromycetes	o__Mucorales	f__Cunninghamellaceae	g__Gongronella	0	0	0	0	0	0	0	0	0	0	0	0	0
ASV_Cluster_207	207	k__Fungi	p__Basidiomycota	c__Cystobasidiomycetes	o__Cystobasidiales	f__Cystobasidiaceae	Unknown	0	0	0	9.88272e-05	0	0	0	0	0	0	0	0	0
ASV_Cluster_208	208	k__Fungi	p__Ascomycota	c__Dothideomycetes	o__Pleosporales	f__Phaeosphaeriaceae	g__Phaeosphaeria	0	0	0	0	0	0.000146729	0	0	0	0	0	0	0
ASV_Cluster_209	209	k__Fungi	p__Ascomycota	c__Sordariomycetes	o__Glomerellales	f__Plectosphaerellaceae	g__Plectosphaerella	0	5.70656e-05	0	0	4.67341e-05	3.11704e-05	0	0	0	0	0	0	0
ASV_Cluster_210	210	k__Fungi	p__Ascomycota	c__Sordariomycetes	o__Hypocreales	f__Stachybotryaceae	g__Alfaria	0	1.7833e-05	0	7.39524e-05	0	0	0	0	0	0	0	0	0
ASV_Cluster_211	211	k__Fungi	p__Ascomycota	c__Sordariomycetes	o__Ophiostomatales	f__Ophiostomataceae	g__Sporothrix	0	0	0	0	0	0	0	0	0	0	0	0	0
ASV_Cluster_212	212	k__Fungi	p__Ascomycota	c__Saccharomycetes	o__Saccharomycetales	f__Saccharomycetales_fam_Incertae_sedis	g__Candida	0	0	0	0.000125047	0	0	0	0	0	0	0	0	0
ASV_Cluster_213	213	k__Fungi	p__Basidiomycota	c__Agaricomycetes	o__Trechisporales	f__Hydnodontaceae	g__Trechispora	0	0	0	0	0.000133731	0	0	0	0	0	0	0	0
ASV_Cluster_214	214	k__Fungi					Unknown	0	0	0	0	0	0.000141407	0	0	0	0	0	0	0
ASV_Cluster_215	215	k__Fungi	p__Ascomycota	c__Dothideomycetes	o__Pleosporales	f__Sporormiaceae	g__Preussia	0.000135585	0	0	0	0	0	0	0	0	0	0	0	0
ASV_Cluster_216	216	k__Fungi	p__Basidiomycota	c__Agaricomycetes	o__Agaricales	f__Bolbitiaceae	g__Agrocybe	0	0	0	0.000123702	0	0	0	0	0	0	0	0	0
ASV_Cluster_217	217	k__Fungi	p__Ascomycota	c__Dothideomycetes	o__Capnodiales	f__unidentified	Unknown	0	0	0	0	0	0.000139887	0	0	0	0	0	0	0
ASV_Cluster_218	218	k__Fungi	p__Basidiomycota	c__Cystobasidiomycetes	o__Cystobasidiomycetes_ord_Incertae_sedis	f__Buckleyzymaceae	g__Buckleyzyma	0	0.000129824	0	0	0	0	0	0	0	0	0	0	0
ASV_Cluster_219	219	k__Fungi	p__Ascomycota	c__Sordariomycetes	o__Microascales	f__Microascaceae	g__Lophotrichus	0	8.77383e-05	0	3.96654e-05	0	0	0	0	0	0	0	0	0
ASV_Cluster_220	220	k__Fungi	p__Ascomycota	c__Dothideomycetes	o__Pleosporales	f__Pleosporaceae	g__Pyrenophora	0	0	0	0	0	0.000138366	0	0	0	0	0	0	0
ASV_Cluster_221	221	k__Fungi	p__Ascomycota	c__Leotiomycetes	o__Helotiales	f__Myxotrichaceae	g__Oidiodendron	6.04237e-05	0	0	0	0	2.28076e-06	0	0	0	0	0	0	0
ASV_Cluster_222	222	k__Fungi	p__Mortierellomycota	c__Mortierellomycetes	o__Mortierellales	f__Mortierellaceae	g__Mortierella	0	0.000124831	0	0	0	0	0	0	0	0	0	0	0
ASV_Cluster_223	223	k__Fungi	p__Basidiomycota	c__Agaricomycetes	o__Agaricales	f__Bolbitiaceae	g__Panaeolus	0	0	0.000140215	0	0	0	0	0	0	0	0	0	0
ASV_Cluster_224	224	k__Fungi	p__Ascomycota	c__Sordariomycetes	o__Microascales	f__Microascaceae	g__Petriella	0	0	0	0.00011429	0	0	0	0	0	0	0	0	0
ASV_Cluster_225	225	k__Fungi	p__Basidiomycota	c__Exobasidiomycetes	o__Microstromatales		Unknown	0	0	0	0	0.000125823	0	0	0	0	0	0	0	0
ASV_Cluster_226	226	k__Fungi	p__Ascomycota	c__Sordariomycetes	o__Microascales	f__Microascaceae	g__Pithoascus	0	0.000124118	0	0	0	0	0	0	0	0	0	0	0
ASV_Cluster_227	227	k__Fungi	p__Ascomycota	c__Saccharomycetes	o__Saccharomycetales	f__Debaryomycetaceae	g__Yamadazyma	0	0	0	0	0	0	0	0	0	0	0	0	0
ASV_Cluster_228	228	k__Fungi	p__Ascomycota	c__Sordariomycetes	o__Hypocreales	f__Hypocreales_fam_Incertae_sedis	g__Sarocladium	0	0	0	0	3.09164e-05	7.60253e-05	0	0	0	0	0	0	0
ASV_Cluster_229	229	k__Fungi	p__Basidiomycota	c__Cystobasidiomycetes	o__Cystobasidiomycetes_ord_Incertae_sedis	f__Symmetrosporaceae	g__Symmetrospora	0	0.000121264	0	9.68104e-05	0	0	0	0	0	0	0	0	0
ASV_Cluster_230	230	k__Fungi	p__Ascomycota	c__Dothideomycetes	o__Capnodiales		Unknown	0	0	0	0	0.00012079	0	0	0	0	0	0	0	0
ASV_Cluster_231	231	k__Fungi	p__unidentified	c__unidentified	o__unidentified	f__unidentified	Unknown	0	0	0	0	0	0.000126962	0	0	0	0	0	0	0
ASV_Cluster_232	232	k__Fungi	p__Ascomycota	c__Eurotiomycetes	o__Eurotiales	f__Aspergillaceae	g__Penicillium	0	0	0	0	0	0	0	0	0	0	0	0	0
ASV_Cluster_233	233	k__Fungi	p__Ascomycota	c__Leotiomycetes	o__Helotiales	f__Helotiales_fam_Incertae_sedis	g__Cadophora	0	0	0	0	0	0	0	0	0	0	0	0	0
ASV_Cluster_234	234	k__Fungi	p__Ascomycota	c__Sordariomycetes	o__Myrmecridiales	f__unidentified	Unknown	0	0	0	0	0.000117195	0	0	0	0	0	0	0	0
ASV_Cluster_235	235	k__Fungi	p__Basidiomycota	c__Tremellomycetes	o__Tremellales	f__Bulleribasidiaceae	g__Dioszegia	0.000117163	0	0	0	0	0	0	0	0	0	0	0	0
ASV_Cluster_236	236	k__Fungi	p__Ascomycota	c__Saccharomycetes	o__Saccharomycetales	f__Phaffomycetaceae	g__Wickerhamomyces	0	0	0	0	0	0	0	0	0	0	0	0	0
ASV_Cluster_237	237	k__Fungi	p__Ascomycota	c__Sordariomycetes	o__Hypocreales	f__Hypocreales_fam_Incertae_sedis	g__Sarocladium	0	0	0	0	0.0001136	0	0	0	0	0	0	0	0
ASV_Cluster_238	238	k__Fungi	p__Ascomycota	c__Sordariomycetes	o__Hypocreales	f__Hypocreales_fam_Incertae_sedis	g__Leucosphaerina	0	0	0	0	0	0	0	0	0	0	0	0	0
ASV_Cluster_239	239	k__Fungi	p__Ascomycota	c__Sordariomycetes	o__Sordariales	f__Lasiosphaeriaceae	g__Arnium	0	0	0	0	0	0	0	0	0	0	0	0	0
ASV_Cluster_240	240	k__Fungi	p__unidentified	c__unidentified	o__unidentified	f__unidentified	Unknown	0	0	0	0.000104878	0	0	0	0	0	0	0	0	0
ASV_Cluster_241	241	k__Fungi	p__Ascomycota	c__Eurotiomycetes	o__Eurotiales	f__Trichocomaceae	g__Talaromyces	0	0	0	0	0	0	0	0	0	0	0	0	0
ASV_Cluster_242	242	k__Fungi	p__Ascomycota	c__Dothideomycetes	o__Dothideales	f__Aureobasidiaceae	g__Aureobasidium	0	0	0	0	0	0	0	0	0	0	0	0	0
ASV_Cluster_243	243	k__Fungi	p__Basidiomycota	c__Agaricomycetes	o__Hymenochaetales	f__unidentified	Unknown	0	9.98648e-05	0	0	0	0	0	0	0	0	0	0	0
ASV_Cluster_244	244	k__Fungi	p__Basidiomycota	c__Tremellomycetes	o__Filobasidiales	f__Piskurozymaceae	g__Solicoccozyma	0	3.20994e-05	0	6.58848e-05	7.90884e-06	3.04101e-05	0	0	0	0	0	0	0
ASV_Cluster_245	245	k__Fungi	p__unidentified	c__unidentified	o__unidentified	f__unidentified	Unknown	0	0	0	0	0	0	0	0	0	0	0	0	0
ASV_Cluster_246	246	k__Fungi	p__Mucoromycota	c__Mucoromycetes	o__Mucorales	f__Rhizopodaceae	g__Rhizopus	0	0	0	0	0	7.60253e-06	0	0	0	0	0	0	0
ASV_Cluster_248	248	k__Fungi	p__Ascomycota	c__Sordariomycetes	o__Sordariales	f__Chaetomiaceae	g__Chaetomium	0	0.000104145	0	1.81519e-05	0	0	0	0	0	0	0	0	0
ASV_Cluster_249	249	k__Fungi	p__Basidiomycota	c__Cystobasidiomycetes	o__Cystobasidiales	f__Cystobasidiaceae	g__Occultifur	0	0	0	9.68104e-05	0	0	0	0	0	0	0	0	0
ASV_Cluster_250	250	k__Fungi	p__Ascomycota	c__Dothideomycetes	o__Capnodiales	f__Cladosporiaceae	g__Cladosporium	0	0	0	0	1.15038e-05	9.88329e-05	0	0	0	0	0	0	0
ASV_Cluster_251	251	k__Fungi	p__Ascomycota	c__Dothideomycetes	o__Capnodiales	f__Capnodiaceae	g__Conidiocarpus	0	0	0	0	0	0.000108716	0	0	0	0	0	0	0
ASV_Cluster_252	252	k__Fungi	p__Ascomycota	c__Eurotiomycetes	o__Phaeomoniellales	f__Phaeomoniellaceae	g__Neophaeomoniella	0.000103899	0	0	0	0	0	0	0	0	0	0	0	0
ASV_Cluster_253	253	k__Fungi	p__Ascomycota	c__Leotiomycetes	o__Helotiales	f__Sclerotiniaceae		0	0	0	0	9.70631e-05	0	0	0	0	0	0	0	0
ASV_Cluster_254	254	k__Fungi	p__Ascomycota	c__Pezizomycetes	o__Pezizales	f__Pezizaceae	g__Iodophanus	0	0	0	0	9.85011e-05	0	0	0	0	0	0	0	0
ASV_Cluster_255	255	k__Fungi	p__Ascomycota	c__Sordariomycetes	o__Sordariales	f__Lasiosphaeriaceae	g__Podospora	0	0	0	0	0	0.000101874	0	0	0	0	0	0	0
ASV_Cluster_256	256	k__Fungi	p__Ascomycota	c__Dothideomycetes	o__Pleosporales	f__unidentified	Unknown	0	0	0	0	0	0	0	0	0	0	0	0	0
ASV_Cluster_257	257	k__Fungi	p__Basidiomycota	c__Agaricomycetes	o__Agaricales	f__Psathyrellaceae	g__Coprinopsis	0	9.48715e-05	0	0	0	0	0	0	0	0	0	0	0
ASV_Cluster_258	258	k__Fungi	p__unidentified	c__unidentified	o__unidentified	f__unidentified	Unknown	9.57936e-05	0	0	0	0	0	0	0	0	0	0	0	0
ASV_Cluster_259	259	k__Fungi	p__Basidiomycota	c__Agaricomycetes	o__Agaricales	f__Agaricaceae	g__Agaricus	0	0	0	0	9.27492e-05	0	0	0	0	0	0	0	0
ASV_Cluster_260	260	k__Fungi	p__unidentified	c__unidentified	o__unidentified	f__unidentified	Unknown	0	0	0	3.36147e-06	9.27492e-05	0	0	0	0	0	0	0	0
ASV_Cluster_261	261	k__Fungi	p__Basidiomycota	c__Ustilaginomycetes	o__Ustilaginales	f__Ustilaginaceae	g__Ustilago	0	9.05916e-05	0	0	0	0	0	0	0	0	0	0	0
ASV_Cluster_262	262	k__Fungi	p__unidentified	c__unidentified	o__unidentified	f__unidentified	Unknown	1.91587e-05	7.06186e-05	5.20798e-05	0	1.43797e-05	0	0	0	0	0	0	0	0
ASV_Cluster_263	263	k__Fungi	p__Ascomycota	c__Dothideomycetes	o__Pleosporales	f__Pleosporaceae	g__Alternaria	0	0	0.000100955	0	0	4.33344e-05	0	0	0	0	0	0	0
ASV_Cluster_264	264	k__Fungi	p__Basidiomycota	c__Ustilaginomycetes	o__Ustilaginales	f__Ustilaginaceae	g__Ustilago	8.84249e-05	8.55984e-05	0	0	0	0	0	0	0	0	0	0	0
ASV_Cluster_265	265	k__Fungi	p__Ascomycota	c__Dothideomycetes	o__Pleosporales	f__Cucurbitariaceae	Unknown	0	0	0	0	0	9.12304e-05	0	0	0	0	0	0	0
ASV_Cluster_266	266	k__Fungi	p__Ascomycota	c__Lecanoromycetes	o__Lecanorales	f__Parmeliaceae	g__Flavoparmelia	0	0	0	0	0	0	0	0	0	0	0	0	0
ASV_Cluster_267	267	k__Fungi	p__Basidiomycota	c__Cystobasidiomycetes	o__Cystobasidiales	f__unidentified	Unknown	8.7688e-05	0	0	0	0	0	0	0	0	0	0	0	0
ASV_Cluster_268	268	k__Fungi	p__Ascomycota	c__Leotiomycetes	o__Helotiales	f__Helotiaceae	g__Tetracladium	0	0	0	0	8.55593e-05	0	0	0	0	0	0	0	0
ASV_Cluster_269	269	k__Fungi	p__Ascomycota				Unknown	0	0	0	0	8.55593e-05	0	0	0	0	0	0	0	0
ASV_Cluster_270	270	k__Fungi	p__Ascomycota	c__Sordariomycetes	o__Hypocreales	f__Stachybotryaceae	Unknown	0	0	0	0	0	7.07036e-05	0	0	0	0	0	0	0
ASV_Cluster_271	271	k__Fungi	p__unidentified	c__unidentified	o__unidentified	f__unidentified	Unknown	0	0	0	7.12632e-05	2.80404e-05	0	0	0	0	0	0	0	0
ASV_Cluster_272	272	k__Fungi	p__Ascomycota	c__Sordariomycetes	o__Microascales	f__Microascales_fam_Incertae_sedis	g__Cephalotrichiella	8.54774e-05	0	0	0	0	0	0	0	0	0	0	0	0
ASV_Cluster_273	273	k__Fungi	p__Basidiomycota	c__Agaricomycetes	o__Agaricales	f__Stephanosporaceae	g__Cristinia	0	0	0	0	0	8.74291e-05	0	0	0	0	0	0	0
ASV_Cluster_274	274	k__Fungi	p__Ascomycota	c__Saccharomycetes	o__Saccharomycetales	f__Debaryomycetaceae	g__Millerozyma	0	0	0	0	0	0	0	0	0	0	0	0	0
ASV_Cluster_275	275	k__Fungi	p__Ascomycota	c__Sordariomycetes	o__Hypocreales	f__Nectriaceae	g__Fusarium	0	0	0	0	0	0	0	0	0	0	0	0	0
ASV_Cluster_276	276	k__Fungi	p__unidentified	c__unidentified	o__unidentified	f__unidentified	Unknown	0	0	0	0	8.05264e-05	0	0	0	0	0	0	0	0
ASV_Cluster_277	277	k__Fungi	p__unidentified	c__unidentified	o__unidentified	f__unidentified	Unknown	0	0	0	0	8.05264e-05	1.06435e-05	0	0	0	0	0	0	0
ASV_Cluster_278	278	k__Fungi	p__Ascomycota	c__Sordariomycetes	o__Hypocreales	f__Cordycipitaceae	g__Simplicillium	8.1793e-05	0	0	0	0	0	0	0	0	0	0	0	0
ASV_Cluster_279	279	k__Fungi	p__unidentified	c__unidentified	o__unidentified	f__unidentified	Unknown	0	0	0	0	0	8.43881e-05	0	0	0	0	0	0	0
ASV_Cluster_280	280	k__Fungi	p__Basidiomycota	c__Cystobasidiomycetes	o__Erythrobasidiales	f__Erythrobasidiaceae	g__Erythrobasidium	0	0	0	7.39524e-05	0	0	0	0	0	0	0	0	0
ASV_Cluster_281	281	k__Fungi	p__Basidiomycota	c__Wallemiomycetes	o__Wallemiales	f__Wallemiaceae	g__Wallemia	8.03193e-05	0	0	0	0	0	0	0	0	0	0	0	0
ASV_Cluster_282	282	k__Fungi	p__unidentified	c__unidentified	o__unidentified	f__unidentified	Unknown	0	0	0	7.32801e-05	0	0	0	0	0	0	0	0	0
ASV_Cluster_283	283	k__Fungi	p__unidentified	c__unidentified	o__unidentified	f__unidentified	Unknown	7.95824e-05	0	0	1.1429e-05	1.72557e-05	0	0	0	0	0	0	0	0
ASV_Cluster_284	284	k__Fungi	p__Basidiomycota	c__Agaricomycetes	o__Agaricales	f__Strophariaceae	g__Stropharia	0	0	0	0	0	8.13471e-05	0	0	0	0	0	0	0
ASV_Cluster_285	285	k__Fungi	p__unidentified	c__unidentified	o__unidentified	f__unidentified	Unknown	0	0	4.64712e-05	0	0	3.42114e-05	0	0	0	0	0	0	0
ASV_Cluster_286	286	k__Fungi	p__Ascomycota	c__Eurotiomycetes	o__Eurotiales	f__Aspergillaceae	g__Penicillium	0	0	0	0	0	0	0	0	0	0	0	0	0
ASV_Cluster_287	287	k__Fungi	p__Ascomycota	c__Eurotiomycetes	o__Eurotiales	f__Trichocomaceae	g__Talaromyces	0	0	0	0	0	0	0	0	0	0	0	0	0
ASV_Cluster_288	288	k__Fungi	p__unidentified	c__unidentified	o__unidentified	f__unidentified	Unknown	0	0	0	6.8574e-05	0	0	0	0	0	0	0	0	0
ASV_Cluster_289	289	k__Fungi	p__Chytridiomycota	c__Spizellomycetes	o__Spizellomycetales	f__Spizellomycetaceae	g__Gaertneriomyces	0	0	0	0	0	0	0	0	0	0	0	0	0
ASV_Cluster_290	290	k__Fungi	p__unidentified	c__unidentified	o__unidentified	f__unidentified	Unknown	0	0	1.68258e-05	3.49593e-05	4.31391e-06	1.67256e-05	0	0	0	0	0	0	0
ASV_Cluster_291	291	k__Fungi	p__Ascomycota	c__Dothideomycetes	o__Pleosporales	f__Didymosphaeriaceae	g__Paraphaeosphaeria	0	0	0	0	0	6.99433e-05	0	0	0	0	0	0	0
ASV_Cluster_292	292	k__Fungi	p__Ascomycota	c__Dothideomycetes	o__Pleosporales		Unknown	0	0	0	0	0	0	0	0	0	0	0	0	0
ASV_Cluster_293	293	k__Fungi	p__unidentified	c__unidentified	o__unidentified	f__unidentified	Unknown	3.38962e-05	2.13996e-06	7.21105e-06	7.73138e-05	3.45113e-05	0	0	0	0	0	0	0	0
ASV_Cluster_294	294	k__Fungi	p__Mucoromycota	c__Mucoromycetes	o__Mucorales	f__Mucoraceae	g__Pilaira	0	0	0	0	4.8891e-05	0	0	0	0	0	0	0	0
ASV_Cluster_295	295	k__Fungi	p__Ascomycota	c__Sordariomycetes	o__Microascales	f__Microascaceae	g__Microascus	0	0	7.69179e-05	0	0	0	0	0	0	0	0	0	0
ASV_Cluster_296	296	k__Fungi	p__Neocallimastigomycota	c__Neocallimastigomycetes	o__Neocallimastigales	f__Neocallimastigaceae	g__Caecomyces	0	0	0	6.31957e-05	0	0	0	0	0	0	0	0	0
ASV_Cluster_297	297	k__Fungi	p__Ascomycota	c__Eurotiomycetes	o__Eurotiales	f__Trichocomaceae	g__Thermomyces	0	4.27992e-05	0	0	1.29417e-05	0	0	0	0	0	0	0	0
ASV_Cluster_298	298	k__Fungi	p__Ascomycota	c__Dothideomycetes	o__Pleosporales	f__Cucurbitariaceae	g__Pyrenochaetopsis	0	0	0	0	0	0	0	0	0	0	0	0	0
ASV_Cluster_299	299	k__Fungi	p__Ascomycota	c__Dothideomycetes	o__Pleosporales	f__Massarinaceae	g__Massarina	0	0	0	0	0	0	0	0	0	0	0	0	0
ASV_Cluster_300	300	k__Fungi	p__Ascomycota	c__Sordariomycetes	o__Hypocreales	f__Hypocreales_fam_Incertae_sedis	g__Sarocladium	0	0	0	0	0	0	0	0	0	0	0	0	0
ASV_Cluster_301	301	k__Fungi	p__Ascomycota	c__Dothideomycetes	o__Capnodiales	f__Cladosporiaceae	g__Cladosporium	0	0	0	0	0	6.76625e-05	0	0	0	0	0	0	0
ASV_Cluster_302	302	k__Fungi	p__Ascomycota	c__Eurotiomycetes	o__Chaetothyriales	f__Herpotrichiellaceae	g__Exophiala	0	0	0	0	0	0	0	0	0	0	0	0	0
ASV_Cluster_303	303	k__Fungi	p__Ascomycota	c__Sordariomycetes	o__Sordariales	f__Chaetomiaceae	g__Dichotomopilus	0	0	0	0	0	0	0	0	0	0	0	0	0
ASV_Cluster_304	304	k__Fungi	p__Basidiomycota	c__Tremellomycetes	o__Filobasidiales	f__Filobasidiaceae	g__Filobasidium	0	5.84922e-05	0	0	0	0	0	0	0	0	0	0	0
ASV_Cluster_305	305	k__Fungi	p__Ascomycota	c__Dothideomycetes	o__Pleosporales		Unknown	0	0	0	0	0	0	0	0	0	0	0	0	0
ASV_Cluster_306	306	k__Fungi	p__Ascomycota	c__Dothideomycetes	o__Capnodiales	f__Neodevriesiaceae	g__Neodevriesia	0	5.63523e-05	0	0	0	0	0	0	0	0	0	0	0
ASV_Cluster_307	307	k__Fungi	p__Basidiomycota	c__Agaricomycetes	o__Agaricales	f__Lycoperdaceae	g__Bovista	0	0	0	0	0	0	0	0	0	0	0	0	0
ASV_Cluster_308	308	k__Fungi	p__Ascomycota	c__Sordariomycetes	o__Microascales	f__Microascaceae	g__Cephalotrichum	0	5.77789e-05	0	0	0	0	0	0	0	0	0	0	0
ASV_Cluster_309	309	k__Fungi					Unknown	0	0	0	0	2.08506e-05	3.95332e-05	0	0	0	0	0	0	0
ASV_Cluster_310	310	k__Fungi	p__unidentified	c__unidentified	o__unidentified	f__unidentified	Unknown	0	0	1.28196e-05	2.42026e-05	4.60151e-05	0	0	0	0	0	0	0	0
ASV_Cluster_311	311	k__Fungi	p__unidentified	c__unidentified	o__unidentified	f__unidentified	Unknown	0	0	0	0	0	6.08203e-05	0	0	0	0	0	0	0
ASV_Cluster_312	312	k__Fungi	p__Ascomycota	c__Dothideomycetes	o__Pleosporales	f__Phaeosphaeriaceae	Unknown	0	0	0	0	0	0	0	0	0	0	0	0	0
ASV_Cluster_313	313	k__Fungi	p__unidentified	c__unidentified	o__unidentified	f__unidentified	Unknown	0	0	0	0	5.75189e-06	6.006e-05	0	0	0	0	0	0	0
ASV_Cluster_314	314	k__Fungi	p__Ascomycota				Unknown	0	0	0	0	0	3.19306e-05	0	0	0	0	0	0	0
ASV_Cluster_315	315	k__Fungi	p__Ascomycota	c__Saccharomycetes	o__Saccharomycetales		Unknown	0	0	0	0	0	0	0	0	0	0	0	0	0
ASV_Cluster_317	317	k__Fungi	p__Ascomycota	c__Saccharomycetes	o__Saccharomycetales	f__Pichiaceae	g__Ogataea	0	0	0	0	0	0	0	0	0	0	0	0	0
ASV_Cluster_318	318	k__Fungi	p__Ascomycota	c__Eurotiomycetes	o__Eurotiales	f__Aspergillaceae	g__Penicillium	0	0	0	0	0	0	0	0	0	0	0	0	0
ASV_Cluster_319	319	k__Fungi	p__Ascomycota	c__Eurotiomycetes	o__Chaetothyriales	f__Herpotrichiellaceae	g__Capronia	5.52656e-05	0	0	0	0	0	0	0	0	0	0	0	0
ASV_Cluster_320	320	k__Fungi	p__Basidiomycota	c__Wallemiomycetes	o__Wallemiales	f__Wallemiaceae	g__Wallemia	0	0	0	0	0	0	0	0	0	0	0	0	0
ASV_Cluster_321	321	k__Fungi	p__Ascomycota	c__Sordariomycetes	o__Microascales	f__Microascaceae	g__Scopulariopsis	0	2.99594e-05	0	0	2.22886e-05	0	0	0	0	0	0	0	0
ASV_Cluster_322	322	k__Fungi	p__Basidiomycota	c__Ustilaginomycetes	o__Ustilaginales	f__Ustilaginaceae	g__Moesziomyces	2.72643e-05	0	0	0	5.0329e-06	2.66089e-05	0	0	0	0	0	0	0
ASV_Cluster_323	323	k__Fungi	p__Basidiomycota	c__Exobasidiomycetes	o__Microstromatales		Unknown	0	0	0	4.70606e-06	5.1048e-05	0	0	0	0	0	0	0	0
ASV_Cluster_324	324	k__Fungi	p__Basidiomycota	c__Cystobasidiomycetes	o__Cystobasidiomycetes_ord_Incertae_sedis	f__Symmetrosporaceae	g__Symmetrospora	0	4.99324e-05	0	0	0	0	0	0	0	0	0	0	0
ASV_Cluster_325	325	k__Fungi	p__Ascomycota	c__Dothideomycetes	o__Capnodiales	f__Mycosphaerellaceae	Unknown	0	0	5.6086e-05	0	0	0	0	0	0	0	0	0	0
ASV_Cluster_326	326	k__Fungi	p__Ascomycota	c__Sordariomycetes	o__Sordariales	f__Sordariaceae	g__Sordaria	0	0	0	0	0	5.24575e-05	0	0	0	0	0	0	0
ASV_Cluster_327	327	k__Fungi	p__Ascomycota	c__Sordariomycetes	o__Hypocreales	f__Hypocreales_fam_Incertae_sedis	g__Sarocladium	0	0	0	0	0	0	0	0	0	0	0	0	0
ASV_Cluster_328	328	k__Fungi	p__Ascomycota	c__Dothideomycetes	o__Dothideales	f__unidentified	Unknown	0	0	0	0	4.8891e-05	0	0	0	0	0	0	0	0
ASV_Cluster_329	329	k__Fungi	p__Ascomycota	c__Sordariomycetes	o__Glomerellales	f__Glomerellaceae	g__Colletotrichum	0	0	0	0	0	0	0	0	0	0	0	0	0
ASV_Cluster_330	330	k__Fungi	p__Ascomycota	c__Sordariomycetes	o__Hypocreales	f__Stachybotryaceae	g__Alfaria	0	1.06998e-05	8.81351e-06	1.27736e-05	0	3.11704e-05	0	0	0	0	0	0	0
ASV_Cluster_331	331	k__Fungi	p__Ascomycota	c__Sordariomycetes	o__Pleurotheciales	f__Pleurotheciaceae	g__Phaeoisaria	0	0	0	0	0	0	0	0	0	0	0	0	0
ASV_Cluster_332	332	k__Fungi	p__Ascomycota	c__Dothideomycetes	o__Pleosporales	f__Didymellaceae	g__Epicoccum	0	0	0	0	0	0	0	0	0	0	0	0	0
ASV_Cluster_333	333	k__Fungi	p__Ascomycota	c__Sordariomycetes	o__Coniochaetales	f__Coniochaetaceae	g__Coniochaeta	0	0	0	0	0	0	0	0	0	0	0	0	0
ASV_Cluster_334	334	k__Fungi	p__Basidiomycota	c__Cystobasidiomycetes	o__Cystobasidiomycetes_ord_Incertae_sedis	f__Symmetrosporaceae	g__Symmetrospora	0	4.56525e-05	0	0	0	0	0	0	0	0	0	0	0
ASV_Cluster_335	335	k__Fungi	p__Ascomycota	c__Dothideomycetes	o__Pleosporales	f__Dictyosporiaceae	g__Dictyosporium	0	0	0	0	0	0	0	0	0	0	0	0	0
ASV_Cluster_336	336	k__Fungi	p__Basidiomycota	c__Tremellomycetes	o__Tremellales	f__Rhynchogastremataceae	g__Papiliotrema	0	0	0	0	0	4.7896e-05	0	0	0	0	0	0	0
ASV_Cluster_337	337	k__Fungi	p__Ascomycota	c__Dothideomycetes	o__Pleosporales	f__Pleosporaceae	g__Curvularia	0	0	0	0	0	4.7896e-05	0	0	0	0	0	0	0
ASV_Cluster_338	338	k__Fungi	p__unidentified	c__unidentified	o__unidentified	f__unidentified	Unknown	4.12649e-05	0	0	0	0	0	0	0	0	0	0	0	0
ASV_Cluster_339	339	k__Fungi	p__Ascomycota	c__Sordariomycetes	o__Hypocreales	f__Hypocreales_fam_Incertae_sedis	g__Leucosphaerina	0	0	0	0	0	0	0	0	0	0	0	0	0
ASV_Cluster_340	340	k__Fungi	p__unidentified	c__unidentified	o__unidentified	f__unidentified	Unknown	0	0	0	0	0	0	0	0	0	0	0	0	0
ASV_Cluster_341	341	k__Fungi	p__Basidiomycota	c__Tremellomycetes	o__Cystofilobasidiales	f__Cystofilobasidiaceae	g__Cystofilobasidium	0	0	4.72725e-05	0	0	0	0	0	0	0	0	0	0
ASV_Cluster_342	342	k__Fungi	p__Ascomycota	c__Sordariomycetes	o__Trichosphaeriales	f__Trichosphaeriaceae	g__Nigrospora	0	0	0	0	0	0	0	0	0	0	0	0	0
ASV_Cluster_343	343	k__Fungi	p__Ascomycota	c__Dothideomycetes	o__Pleosporales	f__Torulaceae	g__Torula	0	2.99594e-05	0	0	0	0	0	0	0	0	0	0	0
ASV_Cluster_344	344	k__Fungi	p__Basidiomycota	c__Agaricomycetes	o__Agaricales	f__Agaricaceae	g__Coprinus	0	0	0	0	0	0	0	0	0	0	0	0	0
ASV_Cluster_345	345	k__Fungi	p__Ascomycota	c__Leotiomycetes	o__Helotiales	f__Myxotrichaceae	g__Oidiodendron	0	0	0	0	0	0	0	0	0	0	0	0	0
ASV_Cluster_346	346	k__Fungi	p__Ascomycota	c__Sordariomycetes	o__Hypocreales	f__unidentified	Unknown	0	0	0	3.76485e-05	0	0	0	0	0	0	0	0	0
ASV_Cluster_347	347	k__Fungi	p__Ascomycota	c__Sordariomycetes	o__Microascales	f__Microascaceae	g__Acaulium	0	0	0	2.89087e-05	0	0	0	0	0	0	0	0	0
ASV_Cluster_348	348	k__Fungi	p__Basidiomycota	c__Ustilaginomycetes	o__Ustilaginales	f__Ustilaginaceae	g__Kalmanozyma	0	0	0	0	4.02632e-05	0	0	0	0	0	0	0	0
ASV_Cluster_349	349	k__Fungi	p__Basidiomycota	c__Malasseziomycetes	o__Malasseziales	f__Malasseziaceae	g__Malassezia	0	0	0	3.69762e-05	0	7.60253e-06	0	0	0	0	0	0	0
ASV_Cluster_350	350	k__Fungi	p__Chytridiomycota	c__Rhizophydiomycetes	o__Rhizophydiales	f__Rhizophydiales_fam_Incertae_sedis	g__Operculomyces	0	0	0	0	0	0	0	0	0	0	0	0	0
ASV_Cluster_351	351	k__Fungi	p__Ascomycota	c__Leotiomycetes	o__Thelebolales	f__Thelebolaceae	g__Thelebolus	0	0	0	0	0	0	0	0	0	0	0	0	0
ASV_Cluster_352	352	k__Fungi	p__Ascomycota	c__Sordariomycetes	o__Hypocreales	f__Hypocreales_fam_Incertae_sedis	g__Acremonium	0	0	0	0	0	4.10537e-05	0	0	0	0	0	0	0
ASV_Cluster_353	353	k__Fungi	p__Basidiomycota	c__Agaricomycetes	o__Agaricales	f__Psathyrellaceae	g__Coprinopsis	0	0	0	6.72294e-06	0	4.10537e-05	0	0	0	0	0	0	0
ASV_Cluster_354	354	k__Fungi	p__Mucoromycota	c__Mucoromycetes	o__Mucorales	f__Mucoraceae	g__Mucor	0	0	0	3.56316e-05	0	0	0	0	0	0	0	0	0
ASV_Cluster_355	355	k__Fungi	p__Ascomycota	c__Sordariomycetes	o__Xylariales	f__Apiosporaceae	g__Arthrinium	0	0	0	0	0	0	0	0	0	0	0	0	0
ASV_Cluster_356	356	k__Fungi	p__Ascomycota	c__Sordariomycetes	o__Sordariales	f__Sordariaceae	g__Neurospora	0	0	0	0	0	0	0	0	0	0	0	0	0
ASV_Cluster_357	357	k__Fungi	p__unidentified	c__unidentified	o__unidentified	f__unidentified	Unknown	0	0	0	0	3.66683e-05	0	0	0	0	0	0	0	0
ASV_Cluster_358	358	k__Fungi	p__Ascomycota	c__Dothideomycetes	o__Pleosporales	f__Sporormiaceae	Unknown	0	3.06727e-05	0	0	0	0	0	0	0	0	0	0	0
ASV_Cluster_359	359	k__Fungi	p__Ascomycota	c__Saccharomycetes	o__Saccharomycetales	f__Debaryomycetaceae	g__Hyphopichia	0	0	0	3.09255e-05	0	0	0	0	0	0	0	0	0
ASV_Cluster_360	360	k__Fungi	p__Ascomycota	c__Dothideomycetes	o__Pleosporales	f__Pleosporaceae	g__Ulocladium	0	0	0	0	3.52303e-05	0	0	0	0	0	0	0	0
ASV_Cluster_361	361	k__Fungi	p__Basidiomycota	c__Tremellomycetes	o__Tremellales	f__Bulleribasidiaceae	g__Vishniacozyma	0	0	0	0	0	0	0	0	0	0	0	0	0
ASV_Cluster_362	362	k__Fungi	p__Ascomycota	c__Eurotiomycetes	o__Eurotiales	f__Aspergillaceae	g__Aspergillus	0	0	0	0	0	0	0	0	0	0	0	0	0
ASV_Cluster_363	363	k__Fungi	p__Basidiomycota	c__Agaricomycetes	o__Russulales	f__Bondarzewiaceae	g__Heterobasidion	3.537e-05	0	0	0	0	0	0	0	0	0	0	0	0
ASV_Cluster_364	364	k__Fungi	p__Ascomycota	c__Sordariomycetes	o__Hypocreales	f__unidentified	Unknown	0	3.42393e-05	0	0	0	0	0	0	0	0	0	0	0
ASV_Cluster_365	365	k__Fungi	p__Basidiomycota	c__Tremellomycetes	o__Cystofilobasidiales	f__unidentified	Unknown	0	0	0	0	3.45113e-05	0	0	0	0	0	0	0	0
ASV_Cluster_366	366	k__Fungi	p__Ascomycota	c__Dothideomycetes	o__Pleosporales	f__Pleosporaceae	g__Alternaria	0	0	0	0	3.37923e-05	0	0	0	0	0	0	0	0
ASV_Cluster_367	367	k__Fungi					Unknown	3.38962e-05	0	0	0	0	0	0	0	0	0	0	0	0
ASV_Cluster_368	368	k__Fungi	p__Ascomycota	c__Sordariomycetes	o__Sordariales	f__Lasiosphaeriaceae	g__Podospora	3.38962e-05	0	0	0	0	0	0	0	0	0	0	0	0
ASV_Cluster_369	369	k__Fungi	p__Ascomycota	c__Eurotiomycetes	o__Eurotiales	f__Aspergillaceae	g__Penicillium	0	3.28127e-05	0	0	0	0	0	0	0	0	0	0	0
ASV_Cluster_370	370	k__Fungi	p__Basidiomycota	c__Ustilaginomycetes	o__Ustilaginales	f__Ustilaginaceae	g__Ustilago	0	0	0	0	3.52303e-05	9.88329e-06	0	0	0	0	0	0	0
ASV_Cluster_371	371	k__Fungi	p__Ascomycota	c__Dothideomycetes	o__Capnodiales	f__unidentified	Unknown	0	0	0	0	0	3.49717e-05	0	0	0	0	0	0	0
ASV_Cluster_372	372	k__Fungi	p__Basidiomycota	c__Agaricomycetes	o__Agaricales	f__Bolbitiaceae	g__Panaeolus	0	0	0	0	0	3.42114e-05	0	0	0	0	0	0	0
ASV_Cluster_373	373	k__Fungi	p__Ascomycota	c__Dothideomycetes	o__Pleosporales	f__Didymosphaeriaceae	g__Paraphaeosphaeria	0	0	3.44528e-05	0	0	0	0	0	0	0	0	0	0
ASV_Cluster_374	374	k__Fungi	p__Ascomycota	c__Dothideomycetes	o__Pleosporales	f__Phaeosphaeriaceae	g__Phaeosphaeria	0	0	0	0	0	0	0	0	0	0	0	0	0
ASV_Cluster_375	375	k__Fungi					Unknown	0	0	0	2.82364e-05	0	0	0	0	0	0	0	0	0
ASV_Cluster_376	376	k__Fungi	p__Ascomycota	c__Sordariomycetes	o__Hypocreales	f__unidentified	Unknown	0	0	0	0	0	3.19306e-05	0	0	0	0	0	0	0
ASV_Cluster_377	377	k__Fungi	p__unidentified	c__unidentified	o__unidentified	f__unidentified	Unknown	0	0	0	0	0	3.19306e-05	0	0	0	0	0	0	0
ASV_Cluster_378	378	k__Fungi	p__Ascomycota	c__Dothideomycetes	o__Pleosporales	f__Massarinaceae	g__Massarina	0	0	0	0	0	0	0	0	0	0	0	0	0
ASV_Cluster_379	379	k__Fungi	p__unidentified	c__unidentified	o__unidentified	f__unidentified	Unknown	0	0	0	1.88242e-05	0	0	0	0	0	0	0	0	0
ASV_Cluster_380	380	k__Fungi	p__unidentified	c__unidentified	o__unidentified	f__unidentified	Unknown	2.9475e-05	0	0	0	0	0	0	0	0	0	0	0	0
ASV_Cluster_381	381	k__Fungi	p__Ascomycota	c__Eurotiomycetes	o__Eurotiales	f__Aspergillaceae	g__Penicillium	0	2.78195e-05	0	0	0	0	0	0	0	0	0	0	0
ASV_Cluster_382	382	k__Fungi	p__unidentified	c__unidentified	o__unidentified	f__unidentified	Unknown	0	2.78195e-05	0	6.72294e-06	0	0	0	0	0	0	0	0	0
ASV_Cluster_383	383	k__Fungi	p__Basidiomycota	c__Wallemiomycetes	o__Wallemiales	f__Wallemiaceae	g__Wallemia	0	0	0	0	2.80404e-05	0	0	0	0	0	0	0	0
ASV_Cluster_384	384	k__Fungi	p__Basidiomycota	c__Cystobasidiomycetes	o__Cystobasidiales	f__Cystobasidiaceae	g__Cystobasidium	0	0	0	0	0	0	0	0	0	0	0	0	0
ASV_Cluster_385	385	k__Fungi	p__Ascomycota	c__Sordariomycetes	o__Hypocreales	f__Stachybotryaceae	g__Stachybotrys	0	0	0	2.35303e-05	0	0	0	0	0	0	0	0	0
ASV_Cluster_386	386	k__Fungi	p__Ascomycota	c__Dothideomycetes	o__Pleosporales	f__Didymellaceae	g__Neoascochyta	0	0	0	0	0	0	0	0	0	0	0	0	0
ASV_Cluster_387	387	k__Fungi	p__Ascomycota	c__Sordariomycetes	o__Coniochaetales	f__Coniochaetaceae	g__Coniochaeta	0	0	0	0	0	0	0	0	0	0	0	0	0
ASV_Cluster_388	388	k__Fungi	p__Mucoromycota	c__Mucoromycetes	o__Mucorales	f__Mucoraceae	g__Mucor	0	0	0	0	0	0	0	0	0	0	0	0	0
ASV_Cluster_389	389	k__Fungi	p__Basidiomycota	c__Agaricomycetes	o__Thelephorales	f__Thelephoraceae	g__Tomentella	0	2.71061e-05	0	0	0	0	0	0	0	0	0	0	0
ASV_Cluster_390	390	k__Fungi	p__Basidiomycota	c__Agaricostilbomycetes	o__Agaricostilbales	f__Kondoaceae	g__Bensingtonia	0	0	0	0	0	0	0	0	0	0	0	0	0
ASV_Cluster_391	391	k__Fungi	p__Ascomycota	c__Eurotiomycetes	o__Chaetothyriales	f__Cyphellophoraceae	g__Anthopsis	0	2.63928e-05	0	0	0	0	0	0	0	0	0	0	0
ASV_Cluster_392	392	k__Fungi	p__Ascomycota	c__Dothideomycetes	o__Pleosporales	f__Torulaceae	g__Torula	0	0	0	2.48749e-05	0	0	0	0	0	0	0	0	0
ASV_Cluster_393	393	k__Fungi	p__Basidiomycota	c__Agaricomycetes	o__Agaricales		Unknown	0	0	0	2.48749e-05	0	0	0	0	0	0	0	0	0
ASV_Cluster_394	394	k__Fungi	p__Ascomycota	c__Dothideomycetes	o__Pleosporales	f__Phaeosphaeriaceae	g__Phaeosphaeria	0	0	0	0	0	0	0	0	0	0	0	0	0
ASV_Cluster_395	395	k__Fungi	p__Ascomycota	c__Pezizomycetes	o__Pezizales	f__Ascobolaceae	Unknown	0	0	0	0	0	0	0	0	0	0	0	0	0
ASV_Cluster_396	396	k__Fungi	p__Ascomycota	c__Dothideomycetes	o__Capnodiales	f__Teratosphaeriaceae	g__Neocatenulostroma	0	2.49662e-05	0	0	0	0	0	0	0	0	0	0	0
ASV_Cluster_397	397	k__Fungi	p__Ascomycota	c__Dothideomycetes	o__Pleosporales	f__Didymosphaeriaceae	g__Kalmusia	0	0	0	0	2.51645e-05	0	0	0	0	0	0	0	0
ASV_Cluster_398	398	k__Fungi					Unknown	0	0	0	0	2.51645e-05	0	0	0	0	0	0	0	0
ASV_Cluster_399	399	k__Fungi	p__Ascomycota	c__Sordariomycetes	o__Sordariales	f__Lasiosphaeriaceae	g__Schizothecium	0	0	0	0	0	2.66089e-05	0	0	0	0	0	0	0
ASV_Cluster_400	400	k__Fungi	p__Ascomycota	c__Dothideomycetes	o__Pleosporales	f__Sporormiaceae	Unknown	0	0	0	0	0	0	0	0	0	0	0	0	0
ASV_Cluster_401	401	k__Fungi	p__Ascomycota	c__Eurotiomycetes	o__Eurotiales	f__Aspergillaceae	g__Aspergillus	0	0	0	0	0	0	0	0	0	0	0	0	0
ASV_Cluster_402	402	k__Fungi	p__Basidiomycota	c__Agaricomycetes	o__Agaricales	f__Strophariaceae	Unknown	0	0	0	0	0	2.58486e-05	0	0	0	0	0	0	0
ASV_Cluster_403	403	k__Fungi	p__Ascomycota	c__Sordariomycetes	o__Myrmecridiales	f__Myrmecridiaceae	g__Myrmecridium	0	0	0	0	0	0	0	0	0	0	0	0	0
ASV_Cluster_404	404	k__Fungi					Unknown	0	0	0	0	0	0	0	0	0	0	0	0	0
ASV_Cluster_405	405	k__Fungi	p__Ascomycota	c__Sordariomycetes	o__Hypocreales	f__Clavicipitaceae	g__Paecilomyces	0	0	0	0	0	0	0	0	0	0	0	0	0
ASV_Cluster_406	406	k__Fungi	p__Basidiomycota	c__Malasseziomycetes	o__Malasseziales	f__unidentified	Unknown	0	0	0	0	0	0	0	0	0	0	0	0	0
ASV_Cluster_407	407	k__Fungi	p__Ascomycota	c__Sordariomycetes	o__Hypocreales	f__Hypocreales_fam_Incertae_sedis	g__Fusariella	0	0	0	0	0	0	0	0	0	0	0	0	0
ASV_Cluster_408	408	k__Fungi	p__Basidiomycota	c__Microbotryomycetes	o__Sporidiobolales	f__Sporidiobolaceae	g__Rhodosporidiobolus	0	0	0	0	0	0	0	0	0	0	0	0	0
ASV_Cluster_409	409	k__Fungi	p__unidentified	c__unidentified	o__unidentified	f__unidentified	Unknown	0	0	1.20184e-05	0	0	1.29243e-05	0	0	0	0	0	0	0
ASV_Cluster_410	410	k__Fungi	p__Basidiomycota	c__Ustilaginomycetes	o__Ustilaginales	f__Ustilaginaceae	Unknown	0	0	0	0	0	0	0	0	0	0	0	0	0
ASV_Cluster_411	411	k__Fungi	p__Ascomycota	c__Sordariomycetes	o__Hypocreales	f__Nectriaceae	g__Fusarium	2.28431e-05	0	0	0	0	0	0	0	0	0	0	0	0
ASV_Cluster_412	412	k__Fungi	p__unidentified	c__unidentified	o__unidentified	f__unidentified	Unknown	0	0	2.48381e-05	0	0	0	0	0	0	0	0	0	0
ASV_Cluster_413	413	k__Fungi	p__unidentified	c__unidentified	o__unidentified	f__unidentified	Unknown	0	0	0	2.08411e-05	0	0	0	0	0	0	0	0	0
ASV_Cluster_414	414	k__Fungi	p__Ascomycota	c__Dothideomycetes	o__Pleosporales	f__Sporormiaceae	g__Sporormiella	0	0	0	0	0	0	0	0	0	0	0	0	0
ASV_Cluster_415	415	k__Fungi	p__Ascomycota	c__Eurotiomycetes	o__Chaetothyriales	f__Herpotrichiellaceae	g__Rhinocladiella	0	0	0	0	0	0	0	0	0	0	0	0	0
ASV_Cluster_416	416	k__Fungi	p__Ascomycota	c__Eurotiomycetes	o__Chaetothyriales	f__Herpotrichiellaceae	g__Rhinocladiella	0	0	2.40368e-05	0	0	0	0	0	0	0	0	0	0
ASV_Cluster_417	417	k__Fungi	p__Mucoromycota	c__Mucoromycetes	o__Mucorales	f__Rhizopodaceae	g__Rhizopus	0	0	0	0	2.15696e-05	0	0	0	0	0	0	0	0
ASV_Cluster_418	418	k__Fungi	p__Ascomycota	c__Sordariomycetes	o__Coniochaetales	f__Coniochaetaceae	g__Coniochaeta	0	0	0	0	0	0	0	0	0	0	0	0	0
ASV_Cluster_419	419	k__Fungi	p__Ascomycota	c__Dothideomycetes	o__Pleosporales	f__Sporormiaceae	g__Preussia	2.13693e-05	0	0	0	0	0	0	0	0	0	0	0	0
ASV_Cluster_420	420	k__Fungi	p__unidentified	c__unidentified	o__unidentified	f__unidentified	Unknown	0	0	0	1.88242e-05	7.90884e-06	9.88329e-06	0	0	0	0	0	0	0
ASV_Cluster_421	421	k__Fungi	p__Ascomycota	c__Eurotiomycetes	o__Eurotiales	f__Aspergillaceae	g__Penicillium	0	0	0	0	2.01316e-05	0	0	0	0	0	0	0	0
ASV_Cluster_422	422	k__Fungi	p__unidentified	c__unidentified	o__unidentified	f__unidentified	Unknown	0	0	0	0	2.01316e-05	0	0	0	0	0	0	0	0
ASV_Cluster_423	423	k__Fungi	p__Ascomycota	c__Eurotiomycetes	o__Chaetothyriales	f__unidentified	Unknown	0	0	0	0	0	0	0	0	0	0	0	0	0
ASV_Cluster_424	424	k__Fungi	p__Ascomycota	c__Sordariomycetes	o__Hypocreales	f__Nectriaceae	g__Fusarium	0	1.92596e-05	0	0	0	0	0	0	0	0	0	0	0
ASV_Cluster_425	425	k__Fungi	p__unidentified	c__unidentified	o__unidentified	f__unidentified	Unknown	0	0	0	0	1.94126e-05	0	0	0	0	0	0	0	0
ASV_Cluster_426	426	k__Fungi	p__Ascomycota	c__Eurotiomycetes	o__Eurotiales	f__Thermoascaceae	g__Byssochlamys	0	0	0	0	0	0	0	0	0	0	0	0	0
ASV_Cluster_427	427	k__Fungi	p__Basidiomycota	c__Agaricomycetes	o__Agaricales	f__Strophariaceae	g__Psilocybe	0	0	0	0	0	0	0	0	0	0	0	0	0
ASV_Cluster_428	428	k__Fungi	p__Basidiomycota	c__Agaricomycetes	o__Boletales	f__Sclerodermataceae	g__Scleroderma	0	0	0	0	1.79746e-05	0	0	0	0	0	0	0	0
ASV_Cluster_429	429	k__Fungi	p__Ascomycota	c__Sordariomycetes	o__Coniochaetales	f__Coniochaetaceae	g__Lecythophora	0	0	0	0	0	0	0	0	0	0	0	0	0
ASV_Cluster_430	430	k__Fungi	p__Basidiomycota	c__Malasseziomycetes	o__Malasseziales	f__Malasseziaceae	g__Malassezia	0	0	0	0	0	0	0	0	0	0	0	0	0
ASV_Cluster_431	431	k__Fungi	p__Basidiomycota	c__Agaricomycetes	o__Agaricales	f__Psathyrellaceae	g__Psathyrella	0	1.71197e-05	0	0	0	0	0	0	0	0	0	0	0
ASV_Cluster_432	432	k__Fungi	p__unidentified	c__unidentified	o__unidentified	f__unidentified	Unknown	0	0	0	0	0	1.82461e-05	0	0	0	0	0	0	0
ASV_Cluster_433	433	k__Fungi	p__unidentified	c__unidentified	o__unidentified	f__unidentified	Unknown	0	0	0	0	0	0	0	0	0	0	0	0	0
ASV_Cluster_434	434	k__Fungi	p__Ascomycota	c__Eurotiomycetes	o__Chaetothyriales	f__Herpotrichiellaceae	g__Rhinocladiella	0	0	0	0	0	0	0	0	0	0	0	0	0
ASV_Cluster_435	435	k__Fungi	p__Ascomycota	c__Saccharomycetes	o__Saccharomycetales	f__Pichiaceae	g__Pichia	0	0	0	0	0	0	0	0	0	0	0	0	0
ASV_Cluster_436	436	k__Fungi	p__Ascomycota	c__Eurotiomycetes	o__Eurotiales	f__Trichocomaceae	g__Talaromyces	0	0	0	0	0	0	0	0	0	0	0	0	0
ASV_Cluster_437	437	k__Fungi	p__Basidiomycota	c__Tremellomycetes	o__Tremellales	f__Tremellaceae	g__Bulleromyces	0	0	0	0	0	0	0	0	0	0	0	0	0
ASV_Cluster_438	438	k__Fungi	p__unidentified	c__unidentified	o__unidentified	f__unidentified	Unknown	1.69481e-05	0	8.81351e-06	0	0	0	0	0	0	0	0	0	0
ASV_Cluster_439	439	k__Fungi	p__unidentified	c__unidentified	o__unidentified	f__unidentified	Unknown	0	0	4.80737e-06	0	0	1.29243e-05	0	0	0	0	0	0	0
ASV_Cluster_440	440	k__Fungi	p__Ascomycota	c__Eurotiomycetes	o__Onygenales	f__Onygenales_fam_Incertae_sedis	g__Chrysosporium	0	0	0	1.54628e-05	0	0	0	0	0	0	0	0	0
ASV_Cluster_441	441	k__Fungi	p__Ascomycota	c__Saccharomycetes	o__Saccharomycetales	f__Dipodascaceae	g__Dipodascus	0	0	0	0	0	0	0	0	0	0	0	0	0
ASV_Cluster_442	442	k__Fungi	p__Ascomycota	c__Eurotiomycetes	o__Onygenales	f__Onygenales_fam_Incertae_sedis	g__Chrysosporium	0	0	0	0	0	0	0	0	0	0	0	0	0
ASV_Cluster_443	443	k__Fungi	p__Ascomycota	c__Sordariomycetes	o__Hypocreales	f__Bionectriaceae	g__Clonostachys	0	0	0	0	0	0	0	0	0	0	0	0	0
ASV_Cluster_444	444	k__Fungi	p__Ascomycota	c__Leotiomycetes	o__Thelebolales	f__Pseudeurotiaceae	g__Pseudogymnoascus	0	0	0	0	0	0	0	0	0	0	0	0	0
ASV_Cluster_445	445	k__Fungi	p__Ascomycota	c__Sordariomycetes	o__Sordariales	f__Chaetomiaceae	Unknown	0	0	1.7627e-05	0	0	0	0	0	0	0	0	0	0
ASV_Cluster_446	446	k__Fungi	p__Ascomycota	c__Eurotiomycetes	o__Onygenales		Unknown	0	0	0	0	0	0	0	0	0	0	0	0	0
ASV_Cluster_447	447	k__Fungi	p__Ascomycota	c__Dothideomycetes	o__Pleosporales	f__Melanommataceae	Unknown	0	0	0	0	0	0	0	0	0	0	0	0	0
ASV_Cluster_448	448	k__Fungi					Unknown	5.89499e-06	0	0	0	0	0	0	0	0	0	0	0	0
ASV_Cluster_449	449	k__Fungi	p__Ascomycota	c__Dothideomycetes	o__Capnodiales	f__Extremaceae	g__Vermiconia	0	0	0	0	0	0	0	0	0	0	0	0	0
ASV_Cluster_450	450	k__Fungi	p__Ascomycota	c__Saccharomycetes	o__Saccharomycetales	f__Lipomycetaceae	g__Dipodascopsis	0	0	0	0	0	0	0	0	0	0	0	0	0
ASV_Cluster_451	451	k__Fungi	p__Ascomycota	c__Leotiomycetes	o__Erysiphales	f__Erysiphaceae	g__Erysiphe	0	0	0	1.41182e-05	0	0	0	0	0	0	0	0	0
ASV_Cluster_452	452	k__Fungi	p__Ascomycota	c__Dothideomycetes	o__Pleosporales	f__Phaeosphaeriaceae	Unknown	0	0	0	0	0	0	0	0	0	0	0	0	0
ASV_Cluster_453	453	k__Fungi	p__Ascomycota	c__Arthoniomycetes	o__Lichenostigmatales	f__Phaeococcomycetaceae	g__Phaeococcomyces	0	0	0	0	0	0	0	0	0	0	0	0	0
ASV_Cluster_454	454	k__Fungi	p__unidentified	c__unidentified	o__unidentified	f__unidentified	Unknown	0	9.27316e-06	0	0	0	0	0	0	0	0	0	0	0
ASV_Cluster_455	455	k__Fungi	p__Basidiomycota	c__Agaricomycetes	o__Polyporales	f__Phanerochaetaceae	g__Phanerochaete	0	0	0	0	0	0	0	0	0	0	0	0	0
ASV_Cluster_456	456	k__Fungi	p__Ascomycota	c__Eurotiomycetes	o__Eurotiales	f__Aspergillaceae	g__Penicillium	0	0	0	0	0	0	0	0	0	0	0	0	0
ASV_Cluster_457	457	k__Fungi	p__unidentified	c__unidentified	o__unidentified	f__unidentified	Unknown	1.47375e-05	0	0	0	0	0	0	0	0	0	0	0	0
ASV_Cluster_458	458	k__Fungi	p__unidentified	c__unidentified	o__unidentified	f__unidentified	Unknown	0	0	0	0	1.43797e-05	0	0	0	0	0	0	0	0
ASV_Cluster_460	460	k__Fungi	p__Ascomycota	c__Sordariomycetes	o__Sordariales	f__Chaetomiaceae	g__Myceliophthora	0	0	0	0	0	0	0	0	0	0	0	0	0
ASV_Cluster_461	461	k__Fungi	p__Ascomycota	c__Sordariomycetes	o__Pleurotheciales	f__Pleurotheciaceae	g__Phaeoisaria	0	0	0	0	0	0	0	0	0	0	0	0	0
ASV_Cluster_462	462	k__Fungi	p__Ascomycota	c__Eurotiomycetes	o__Eurotiales	f__Aspergillaceae	g__Aspergillus	0	0	0	0	0	0	0	0	0	0	0	0	0
ASV_Cluster_463	463	k__Fungi	p__Ascomycota	c__Sordariomycetes	o__Hypocreales	f__Nectriaceae	g__Fusarium	0	0	0	0	1.36607e-05	0	0	0	0	0	0	0	0
ASV_Cluster_464	464	k__Fungi	p__unidentified	c__unidentified	o__unidentified	f__unidentified	Unknown	0	0	0	0	1.36607e-05	0	0	0	0	0	0	0	0
ASV_Cluster_465	465	k__Fungi	p__Ascomycota	c__Eurotiomycetes	o__Eurotiales	f__Aspergillaceae	g__Aspergillus	0	0	0	0	1.36607e-05	0	0	0	0	0	0	0	0
ASV_Cluster_466	466	k__Fungi	p__Ascomycota	c__Eurotiomycetes	o__Eurotiales	f__Trichocomaceae	g__Talaromyces	0	0	0	0	0	0	0	0	0	0	0	0	0
ASV_Cluster_467	467	k__Fungi	p__unidentified	c__unidentified	o__unidentified	f__unidentified	Unknown	0	0	1.44221e-05	0	0	0	0	0	0	0	0	0	0
ASV_Cluster_468	468	k__Fungi	p__Basidiomycota	c__Agaricomycetes	o__Agaricales	f__Bolbitiaceae	g__Conocybe	0	0	0	9.41212e-06	0	0	0	0	0	0	0	0	0
ASV_Cluster_469	469	k__Fungi	p__Ascomycota	c__Dothideomycetes	o__Pleosporales	f__Phaeosphaeriaceae	g__Dematiopleospora	0	0	0	1.07567e-05	0	0	0	0	0	0	0	0	0
ASV_Cluster_470	470	k__Fungi	p__Basidiomycota	c__Microbotryomycetes	o__Sporidiobolales	f__Sporidiobolaceae	g__Sporobolomyces	0	0	0	0	1.29417e-05	0	0	0	0	0	0	0	0
ASV_Cluster_471	471	k__Fungi	p__unidentified	c__unidentified	o__unidentified	f__unidentified	Unknown	0	0	0	0	0	1.36846e-05	0	0	0	0	0	0	0
ASV_Cluster_472	472	k__Fungi	p__Ascomycota	c__Dothideomycetes	o__Pleosporales	f__Phaeosphaeriaceae	Unknown	0	0	0	0	0	0	0	0	0	0	0	0	0
ASV_Cluster_473	473	k__Fungi	p__Ascomycota	c__Dothideomycetes	o__Capnodiales	f__Cladosporiaceae	g__Cladosporium	0	0	0	0	0	0	0	0	0	0	0	0	0
ASV_Cluster_474	474	k__Fungi	p__unidentified	c__unidentified	o__unidentified	f__unidentified	Unknown	0	0	0	0	0	0	0	0	0	0	0	0	0
ASV_Cluster_475	475	k__Fungi	p__unidentified	c__unidentified	o__unidentified	f__unidentified	Unknown	0	1.21264e-05	0	0	0	0	0	0	0	0	0	0	0
ASV_Cluster_476	476	k__Fungi	p__Basidiomycota	c__Malasseziomycetes	o__Malasseziales	f__Malasseziaceae	g__Malassezia	0	0	1.36209e-05	0	0	0	0	0	0	0	0	0	0
ASV_Cluster_477	477	k__Fungi	p__Basidiomycota	c__Agaricomycetes	o__Agaricales	f__unidentified	Unknown	0	0	0	1.1429e-05	0	6.84228e-06	0	0	0	0	0	0	0
ASV_Cluster_478	478	k__Fungi	p__Ascomycota	c__Dothideomycetes	o__Pleosporales	f__Phaeosphaeriaceae	g__Phaeosphaeria	0	0	0	0	0	0	0	0	0	0	0	0	0
ASV_Cluster_479	479	k__Fungi	p__Basidiomycota	c__Tremellomycetes	o__Tremellales	f__Bulleribasidiaceae	g__Vishniacozyma	0	0	0	0	0	0	0	0	0	0	0	0	0
ASV_Cluster_480	480	k__Fungi	p__unidentified	c__unidentified	o__unidentified	f__unidentified	Unknown	0	1.14131e-05	0	0	0	0	0	0	0	0	0	0	0
ASV_Cluster_481	481	k__Fungi	p__Ascomycota	c__Eurotiomycetes	o__Eurotiales	f__Aspergillaceae	g__Penicillium	0	0	0	0	0	0	0	0	0	0	0	0	0
ASV_Cluster_482	482	k__Fungi	p__unidentified	c__unidentified	o__unidentified	f__unidentified	Unknown	0	0	1.20184e-05	0	0	0	0	0	0	0	0	0	0
ASV_Cluster_483	483	k__Fungi	p__Ascomycota	c__Eurotiomycetes	o__Eurotiales	f__Aspergillaceae	g__Penicillium	0	0	0	1.00844e-05	0	0	0	0	0	0	0	0	0
ASV_Cluster_484	484	k__Fungi	p__Ascomycota	c__Eurotiomycetes	o__Eurotiales	f__Aspergillaceae	g__Aspergillus	0	0	0	1.00844e-05	0	0	0	0	0	0	0	0	0
ASV_Cluster_485	485	k__Fungi	p__unidentified	c__unidentified	o__unidentified	f__unidentified	Unknown	0	0	0	0	0	1.14038e-05	0	0	0	0	0	0	0
ASV_Cluster_486	486	k__Fungi	p__unidentified	c__unidentified	o__unidentified	f__unidentified	Unknown	0	0	0	0	0	0	0	0	0	0	0	0	0
ASV_Cluster_487	487	k__Fungi	p__unidentified	c__unidentified	o__unidentified	f__unidentified	Unknown	0	9.98648e-06	0	4.70606e-06	0	0	0	0	0	0	0	0	0
ASV_Cluster_488	488	k__Fungi	p__Basidiomycota	c__Wallemiomycetes	o__Wallemiales	f__Wallemiaceae	g__Wallemia	0	0	0	0	0	0	0	0	0	0	0	0	0
ASV_Cluster_489	489	k__Fungi	p__Ascomycota	c__Saccharomycetes	o__Saccharomycetales	f__Pichiaceae	g__Pichia	0	0	0	0	0	0	0	0	0	0	0	0	0
ASV_Cluster_490	490	k__Fungi	p__Ascomycota	c__Sordariomycetes	o__Hypocreales		Unknown	0	0	0	0	0	0	0	0	0	0	0	0	0
ASV_Cluster_491	491	k__Fungi	p__unidentified	c__unidentified	o__unidentified	f__unidentified	Unknown	0	0	0	0	0	0	0	0	0	0	0	0	0
ASV_Cluster_492	492	k__Fungi	p__unidentified	c__unidentified	o__unidentified	f__unidentified	Unknown	0	0	0	8.73982e-06	0	0	0	0	0	0	0	0	0
ASV_Cluster_493	493	k__Fungi	p__Basidiomycota	c__Exobasidiomycetes	o__Exobasidiales	f__Cryptobasidiaceae	g__Acaromyces	0	0	0	8.73982e-06	0	0	0	0	0	0	0	0	0
ASV_Cluster_494	494	k__Fungi	p__Basidiomycota	c__Tremellomycetes	o__Tremellales	f__Bulleribasidiaceae	g__Vishniacozyma	0	0	0	0	0	9.88329e-06	0	0	0	0	0	0	0
ASV_Cluster_495	495	k__Fungi	p__Ascomycota	c__Dothideomycetes	o__Mytilinidiales	f__Mytilinidiaceae	g__Lophium	0	0	0	0	0	0	0	0	0	0	0	0	0
ASV_Cluster_496	496	k__Fungi	p__Ascomycota	c__Saccharomycetes	o__Saccharomycetales	f__Phaffomycetaceae	g__Wickerhamomyces	0	0	0	0	0	0	0	0	0	0	0	0	0
ASV_Cluster_497	497	k__Fungi	p__Basidiomycota	c__Agaricomycetes	o__Agaricomycetes_ord_Incertae_sedis	f__Agaricomycetes_fam_Incertae_sedis	g__Xenasmatella	0	0	0	0	0	0	0	0	0	0	0	0	0
ASV_Cluster_498	498	k__Fungi	p__unidentified	c__unidentified	o__unidentified	f__unidentified	Unknown	0	0	0	8.06753e-06	0	0	0	0	0	0	0	0	0
ASV_Cluster_499	499	k__Fungi	p__unidentified	c__unidentified	o__unidentified	f__unidentified	Unknown	0	0	0	0	8.62783e-06	0	0	0	0	0	0	0	0
ASV_Cluster_500	500	k__Fungi	p__unidentified	c__unidentified	o__unidentified	f__unidentified	Unknown	0	0	0	0	8.62783e-06	0	0	0	0	0	0	0	0
ASV_Cluster_501	501	k__Fungi	p__unidentified	c__unidentified	o__unidentified	f__unidentified	Unknown	0	0	0	0	0	9.12304e-06	0	0	0	0	0	0	0
ASV_Cluster_502	502	k__Fungi	p__Ascomycota	c__Dothideomycetes	o__Pleosporales	f__Phaeosphaeriaceae	g__Phaeosphaeria	0	0	0	0	0	0	0	0	0	0	0	0	0
ASV_Cluster_503	503	k__Fungi	p__Mucoromycota	c__Mucoromycetes	o__Mucorales	f__Mucoraceae	g__Mucor	0	0	0	0	0	0	0	0	0	0	0	0	0
ASV_Cluster_504	504	k__Fungi	p__Ascomycota	c__Dothideomycetes	o__Pleosporales	f__Leptosphaeriaceae	g__Leptosphaeria	0	0	0	0	0	0	0	0	0	0	0	0	0
ASV_Cluster_505	505	k__Fungi	p__Ascomycota	c__Eurotiomycetes	o__Eurotiales	f__Aspergillaceae	g__Penicillium	0	0	0	0	0	0	0	0	0	0	0	0	0
ASV_Cluster_506	506	k__Fungi	p__unidentified	c__unidentified	o__unidentified	f__unidentified	Unknown	8.10561e-06	0	0	0	0	0	0	0	0	0	0	0	0
ASV_Cluster_507	507	k__Fungi					Unknown	0	7.84652e-06	0	0	0	0	0	0	0	0	0	0	0
ASV_Cluster_508	508	k__Fungi	p__Ascomycota	c__Dothideomycetes	o__Pleosporales		Unknown	0	0	0	0	0	0	0	0	0	0	0	0	0
ASV_Cluster_509	509	k__Fungi	p__unidentified	c__unidentified	o__unidentified	f__unidentified	Unknown	0	0	0	0	0	0	0	0	0	0	0	0	0
ASV_Cluster_510	510	k__Fungi	p__unidentified	c__unidentified	o__unidentified	f__unidentified	Unknown	0	0	0	0	0	0	0	0	0	0	0	0	0
ASV_Cluster_511	511	k__Fungi	p__Ascomycota	c__Sordariomycetes	o__Ophiostomatales		Unknown	0	7.1332e-06	0	0	0	0	0	0	0	0	0	0	0
ASV_Cluster_512	512	k__Fungi	p__unidentified	c__unidentified	o__unidentified	f__unidentified	Unknown	0	0	0	0	7.18986e-06	0	0	0	0	0	0	0	0
ASV_Cluster_513	513	k__Fungi	p__Ascomycota	c__Eurotiomycetes	o__Eurotiales	f__Aspergillaceae	g__Aspergillus	0	0	0	0	0	0	0	0	0	0	0	0	0
ASV_Cluster_514	514	k__Fungi	p__Ascomycota	c__Sordariomycetes	o__Hypocreales	f__Nectriaceae	g__Fusarium	0	0	0	0	0	0	0	0	0	0	0	0	0
ASV_Cluster_515	515	k__Fungi	p__unidentified	c__unidentified	o__unidentified	f__unidentified	Unknown	0	0	0	0	0	0	0	0	0	0	0	0	0
ASV_Cluster_516	516	k__Fungi	p__Ascomycota	c__Eurotiomycetes	o__Eurotiales	f__Thermoascaceae	g__Byssochlamys	0	0	0	0	0	0	0	0	0	0	0	0	0
ASV_Cluster_517	517	k__Fungi	p__Ascomycota	c__Sordariomycetes	o__Hypocreales	f__Hypocreales_fam_Incertae_sedis	g__Trichothecium	0	0	7.21105e-06	0	0	0	0	0	0	0	0	0	0
ASV_Cluster_518	518	k__Fungi	p__unidentified	c__unidentified	o__unidentified	f__unidentified	Unknown	0	0	0	6.05065e-06	0	0	0	0	0	0	0	0	0
ASV_Cluster_519	519	k__Fungi	p__unidentified	c__unidentified	o__unidentified	f__unidentified	Unknown	0	0	0	0	0	6.84228e-06	0	0	0	0	0	0	0
ASV_Cluster_520	520	k__Fungi	p__unidentified	c__unidentified	o__unidentified	f__unidentified	Unknown	0	0	0	0	0	0	0	0	0	0	0	0	0
ASV_Cluster_521	521	k__Fungi	p__Ascomycota	c__Dothideomycetes	o__Pleosporales	f__Sporormiaceae	g__Sporormiella	0	0	0	0	0	0	0	0	0	0	0	0	0
ASV_Cluster_522	522	k__Fungi	p__unidentified	c__unidentified	o__unidentified	f__unidentified	Unknown	0	0	0	0	0	0	0	0	0	0	0	0	0
ASV_Cluster_523	523	k__Fungi	p__unidentified	c__unidentified	o__unidentified	f__unidentified	Unknown	0	0	0	0	0	0	0	0	0	0	0	0	0
ASV_Cluster_524	524	k__Fungi	p__Ascomycota				Unknown	0	0	0	5.37835e-06	0	0	0	0	0	0	0	0	0
ASV_Cluster_525	525	k__Fungi	p__unidentified	c__unidentified	o__unidentified	f__unidentified	Unknown	0	0	0	5.37835e-06	0	0	0	0	0	0	0	0	0
ASV_Cluster_526	526	k__Fungi	p__Ascomycota	c__Dothideomycetes	o__Pleosporales	f__Lophiostomataceae	g__Trichometasphaeria	0	0	0	0	0	0	0	0	0	0	0	0	0
ASV_Cluster_527	527	k__Fungi	p__unidentified	c__unidentified	o__unidentified	f__unidentified	Unknown	0	0	0	0	0	0	0	0	0	0	0	0	0
ASV_Cluster_528	528	k__Fungi	p__Basidiomycota	c__Microbotryomycetes	o__Sporidiobolales	f__Sporidiobolaceae	g__Rhodotorula	0	0	0	0	0	0	0	0	0	0	0	0	0
ASV_Cluster_529	529	k__Fungi	p__Ascomycota	c__Sordariomycetes	o__Coniochaetales	f__Coniochaetaceae	g__Coniochaeta	0	0	0	0	0	0	0	0	0	0	0	0	0
ASV_Cluster_530	530	k__Fungi	p__Ascomycota	c__Dothideomycetes	o__Pleosporales		Unknown	0	0	0	0	0	3.80127e-06	0	0	0	0	0	0	0
ASV_Cluster_531	531	k__Fungi	p__Ascomycota	c__Sordariomycetes	o__Hypocreales	f__Hypocreales_fam_Incertae_sedis	Unknown	0	0	0	0	0	0	0	0	0	0	0	0	0
ASV_Cluster_532	532	k__Fungi	p__Ascomycota	c__Sordariomycetes	o__Sordariales	f__Chaetomiaceae	g__Humicola	0	0	0	0	0	0	0	0	0	0	0	0	0
ASV_Cluster_533	533	k__Fungi	p__Ascomycota	c__Dothideomycetes	o__Capnodiales	f__Mycosphaerellaceae	g__Ramularia	0	0	0	0	0	0	0	0	0	0	0	0	0
ASV_Cluster_534	534	k__Fungi	p__Ascomycota	c__Eurotiomycetes	o__Eurotiales	f__Aspergillaceae	g__Aspergillus	0	0	0	0	0	0	0	0	0	0	0	0	0
ASV_Cluster_535	535	k__Fungi	p__Ascomycota	c__Eurotiomycetes	o__Chaetothyriales	f__Herpotrichiellaceae	g__Exophiala	0	0	0	0	0	0	0	0	0	0	0	0	0
ASV_Cluster_536	536	k__Fungi	p__unidentified	c__unidentified	o__unidentified	f__unidentified	Unknown	0	0	0	4.70606e-06	0	0	0	0	0	0	0	0	0
ASV_Cluster_537	537	k__Fungi	p__Ascomycota	c__Dothideomycetes			Unknown	0	0	0	0	5.0329e-06	0	0	0	0	0	0	0	0
ASV_Cluster_538	538	k__Fungi	p__unidentified	c__unidentified	o__unidentified	f__unidentified	Unknown	0	0	0	0	0	0	0	0	0	0	0	0	0
ASV_Cluster_539	539	k__Fungi	p__Basidiomycota	c__Agaricomycetes	o__Agaricales	f__Entolomataceae	g__Clitopilus	0	0	0	0	0	0	0	0	0	0	0	0	0
ASV_Cluster_540	540	k__Fungi	p__Basidiomycota	c__Microbotryomycetes	o__Sporidiobolales	f__Sporidiobolaceae	g__Rhodosporidiobolus	0	0	0	0	0	0	0	0	0	0	0	0	0
ASV_Cluster_541	541	k__Fungi	p__Ascomycota	c__Dothideomycetes	o__Pleosporales	f__Didymellaceae	Unknown	0	0	0	0	0	0	0	0	0	0	0	0	0
ASV_Cluster_542	542	k__Fungi	p__unidentified	c__unidentified	o__unidentified	f__unidentified	Unknown	0	0	0	0	0	3.04101e-06	0	0	0	0	0	0	0
ASV_Cluster_543	543	k__Fungi	p__Ascomycota				Unknown	0	0	0	0	0	0	0	0	0	0	0	0	0
ASV_Cluster_544	544	k__Fungi	p__unidentified	c__unidentified	o__unidentified	f__unidentified	Unknown	0	0	0	0	0	0	0	0	0	0	0	0	0
ASV_Cluster_545	545	k__Fungi	p__Basidiomycota	c__Tremellomycetes	o__Tremellales	f__Rhynchogastremataceae	g__Papiliotrema	0	0	0	0	0	0	0	0	0	0	0	0	0
ASV_Cluster_547	547	k__Fungi	p__Basidiomycota	c__Agaricomycetes	o__Corticiales	f__Corticiaceae	g__Laetisaria	0	0	0	0	0	0	0	0	0	0	0	0	0
ASV_Cluster_548	548	k__Fungi	p__Ascomycota	c__Dothideomycetes	o__Capnodiales	f__Teratosphaeriaceae	g__Constantinomyces	0	0	0	0	0	0	0	0	0	0	0	0	0
ASV_Cluster_549	549	k__Fungi	p__Ascomycota	c__Saccharomycetes	o__Saccharomycetales	f__Dipodascaceae	Unknown	0	0	0	0	0	0	0	0	0	0	0	0	0
ASV_Cluster_550	550	k__Fungi	p__unidentified	c__unidentified	o__unidentified	f__unidentified	Unknown	4.42124e-06	0	0	0	0	0	0	0	0	0	0	0	0
ASV_Cluster_551	551	k__Fungi	p__unidentified	c__unidentified	o__unidentified	f__unidentified	Unknown	0	0	0	4.03377e-06	0	0	0	0	0	0	0	0	0
ASV_Cluster_552	552	k__Fungi	p__unidentified	c__unidentified	o__unidentified	f__unidentified	Unknown	0	0	0	0	4.31391e-06	0	0	0	0	0	0	0	0
ASV_Cluster_553	553	k__Fungi	p__Ascomycota	c__Eurotiomycetes	o__Eurotiales	f__Aspergillaceae	g__Aspergillus	0	0	0	0	4.31391e-06	0	0	0	0	0	0	0	0
ASV_Cluster_554	554	k__Fungi	p__Chytridiomycota	c__unidentified	o__unidentified	f__unidentified	Unknown	0	0	0	0	0	0	0	0	0	0	0	0	0
ASV_Cluster_555	555	k__Fungi	p__Ascomycota	c__Leotiomycetes	o__Thelebolales	f__Pseudeurotiaceae	g__Pseudogymnoascus	0	0	0	0	0	0	0	0	0	0	0	0	0
ASV_Cluster_556	556	k__Fungi	p__Ascomycota	c__unidentified	o__unidentified	f__unidentified	Unknown	0	0	0	0	0	0	0	0	0	0	0	0	0
ASV_Cluster_557	557	k__Fungi	p__Ascomycota	c__Dothideomycetes	o__Pleosporales	f__Sporormiaceae	g__Preussia	0	0	0	0	0	0	0	0	0	0	0	0	0
ASV_Cluster_558	558	k__Fungi	p__Ascomycota	c__Dothideomycetes	o__Pleosporales	f__Phaeosphaeriaceae	g__Neosulcatispora	0	0	0	0	0	0	0	0	0	0	0	0	0
ASV_Cluster_559	559	k__Fungi	p__Ascomycota	c__Sordariomycetes	o__Glomerellales	f__Plectosphaerellaceae	g__Chordomyces	0	0	0	0	0	0	0	0	0	0	0	0	0
ASV_Cluster_560	560	k__Fungi	p__Ascomycota	c__Eurotiomycetes	o__Chaetothyriales	f__Herpotrichiellaceae	g__Coniosporium	0	0	0	0	0	0	0	0	0	0	0	0	0
ASV_Cluster_561	561	k__Fungi	p__Basidiomycota	c__Agaricostilbomycetes	o__Agaricostilbales	f__Chionosphaeraceae	Unknown	0	3.5666e-06	0	0	0	0	0	0	0	0	0	0	0
ASV_Cluster_562	562	k__Fungi	p__Basidiomycota	c__Malasseziomycetes	o__Malasseziales	f__Malasseziaceae	g__Malassezia	0	0	0	3.36147e-06	0	0	0	0	0	0	0	0	0
ASV_Cluster_563	563	k__Fungi	p__Ascomycota	c__Eurotiomycetes	o__Eurotiales	f__Aspergillaceae	g__Aspergillus	0	0	0	3.36147e-06	0	0	0	0	0	0	0	0	0
ASV_Cluster_564	564	k__Fungi	p__Ascomycota	c__Sordariomycetes	o__Myrmecridiales	f__Myrmecridiaceae	g__Myrmecridium	0	0	0	0	0	0	0	0	0	0	0	0	0
ASV_Cluster_565	565	k__Fungi	p__Ascomycota	c__Dothideomycetes	o__Pleosporales	f__Leptosphaeriaceae	g__Leptosphaeria	0	0	0	0	0	0	0	0	0	0	0	0	0
ASV_Cluster_566	566	k__Fungi	p__Ascomycota	c__Sordariomycetes	o__Sordariales	f__Lasiosphaeriaceae	Unknown	0	0	0	0	0	0	0	0	0	0	0	0	0
ASV_Cluster_567	567	k__Fungi	p__Ascomycota	c__Dothideomycetes	o__Pleosporales	f__Lentitheciaceae	g__Keissleriella	0	0	0	0	0	0	0	0	0	0	0	0	0
ASV_Cluster_568	568	k__Fungi	p__Ascomycota	c__Dothideomycetes	o__Pleosporales	f__Occultibambusaceae	g__Brunneofusispora	0	0	0	0	0	0	0	0	0	0	0	0	0
ASV_Cluster_569	569	k__Fungi	p__Ascomycota	c__Sordariomycetes	o__Xylariales	f__Amphisphaeriaceae	g__Monochaetia	0	0	0	0	0	0	0	0	0	0	0	0	0
ASV_Cluster_570	570	k__Fungi	p__Ascomycota	c__Eurotiomycetes	o__Chaetothyriales	f__Herpotrichiellaceae	g__Exophiala	0	0	0	0	0	0	0	0	0	0	0	0	0
ASV_Cluster_571	571	k__Fungi	p__Ascomycota	c__Eurotiomycetes	o__Eurotiales	f__Aspergillaceae	g__Penicillium	0	0	0	0	0	0	0	0	0	0	0	0	0
ASV_Cluster_572	572	k__Fungi	p__Ascomycota	c__Sordariomycetes	o__Glomerellales	f__Plectosphaerellaceae	Unknown	0	0	0	0	0	0	0	0	0	0	0	0	0
ASV_Cluster_573	573	k__Fungi	p__Ascomycota	c__Sordariomycetes	o__Sordariales	f__Lasiosphaeriaceae	g__Cercophora	0	0	0	0	0	0	0	0	0	0	0	0	0
ASV_Cluster_574	574	k__Fungi	p__Ascomycota	c__Saccharomycetes	o__Saccharomycetales	f__Trichomonascaceae	g__Blastobotrys	0	0	0	0	0	0	0	0	0	0	0	0	0
ASV_Cluster_575	575	k__Fungi	p__Basidiomycota	c__Agaricomycetes	o__Cantharellales	f__Cantharellales_fam_Incertae_sedis	g__Sistotrema	0	0	0	0	0	0	0	0	0	0	0	0	0
ASV_Cluster_576	576	k__Fungi	p__Ascomycota	c__Eurotiomycetes	o__Eurotiales	f__Aspergillaceae	g__Penicillium	0	0	0	0	0	0	0	0	0	0	0	0	0
ASV_Cluster_577	577	k__Fungi	p__unidentified	c__unidentified	o__unidentified	f__unidentified	Unknown	0	0	0	0	2.87594e-06	0	0	0	0	0	0	0	0
ASV_Cluster_578	578	k__Fungi	p__unidentified	c__unidentified	o__unidentified	f__unidentified	Unknown	0	0	0	0	2.87594e-06	0	0	0	0	0	0	0	0
ASV_Cluster_579	579	k__Fungi	p__unidentified	c__unidentified	o__unidentified	f__unidentified	Unknown	0	0	0	0	0	3.04101e-06	0	0	0	0	0	0	0
ASV_Cluster_580	580	k__Fungi	p__Ascomycota	c__Eurotiomycetes	o__Eurotiales	f__Aspergillaceae	g__Aspergillus	0	0	0	0	0	3.04101e-06	0	0	0	0	0	0	0
ASV_Cluster_581	581	k__Fungi	p__Basidiomycota	c__Agaricomycetes	o__Polyporales	f__Polyporaceae	g__Trametes	0	0	0	0	0	0	0	0	0	0	0	0	0
ASV_Cluster_582	582	k__Fungi	p__Ascomycota	c__Saccharomycetes	o__Saccharomycetales	f__Metschnikowiaceae	g__Metschnikowia	0	0	0	0	0	0	0	0	0	0	0	0	0
ASV_Cluster_583	583	k__Fungi	p__Ascomycota	c__Dothideomycetes	o__Pleosporales	f__Lentitheciaceae	Unknown	0	0	0	0	0	0	0	0	0	0	0	0	0
ASV_Cluster_584	584	k__Fungi	p__Ascomycota	c__Dothideomycetes	o__Pleosporales	f__Didymellaceae	g__Neoascochyta	0	0	0	0	0	0	0	0	0	0	0	0	0
ASV_Cluster_585	585	k__Fungi	p__Ascomycota	c__Sordariomycetes	o__Hypocreales	f__Hypocreales_fam_Incertae_sedis	g__Acremonium	0	0	0	0	0	0	0	0	0	0	0	0	0
ASV_Cluster_586	586	k__Fungi	p__unidentified	c__unidentified	o__unidentified	f__unidentified	Unknown	0	0	0	0	0	0	0	0	0	0	0	0	0
ASV_Cluster_587	587	k__Fungi	p__Ascomycota	c__Leotiomycetes	o__Helotiales	f__Helotiaceae	g__Scytalidium	0	0	0	0	0	0	0	0	0	0	0	0	0
ASV_Cluster_588	588	k__Fungi	p__Ascomycota	c__Sordariomycetes	o__Hypocreales	f__Nectriaceae	g__Fusarium	0	0	0	0	0	0	0	0	0	0	0	0	0
ASV_Cluster_589	589	k__Fungi	p__Ascomycota	c__Dothideomycetes	o__Pleosporales	f__Phaeosphaeriaceae	g__Phaeosphaeria	0	0	0	0	0	0	0	0	0	0	0	0	0
ASV_Cluster_590	590	k__Fungi	p__Ascomycota	c__Dothideomycetes	o__Pleosporales	f__Phaeosphaeriaceae	g__Setophaeosphaeria	0	0	0	0	0	0	0	0	0	0	0	0	0
ASV_Cluster_591	591	k__Fungi					Unknown	0	0	0	0	0	0	0	0	0	0	0	0	0
ASV_Cluster_592	592	k__Fungi	p__Basidiomycota	c__Agaricomycetes	o__Atheliales	f__Atheliaceae	g__Athelia	0	0	0	0	0	0	0	0	0	0	0	0	0
ASV_Cluster_593	593	k__Fungi	p__Ascomycota	c__Dothideomycetes	o__Pleosporales	f__Massarinaceae	g__Stagonospora	0	0	0	0	0	0	0	0	0	0	0	0	0
ASV_Cluster_594	594	k__Fungi	p__unidentified	c__unidentified	o__unidentified	f__unidentified	Unknown	0	0	0	0	0	0	0	0	0	0	0	0	0
ASV_Cluster_595	595	k__Fungi	p__Basidiomycota	c__Agaricomycetes	o__Hymenochaetales	f__Tubulicrinaceae	g__Tubulicrinis	0	0	0	0	0	0	0	0	0	0	0	0	0
ASV_Cluster_596	596	k__Fungi	p__Basidiomycota	c__Agaricomycetes	o__Agaricales	f__Psathyrellaceae	Unknown	0	0	0	0	0	0	0	0	0	0	0	0	0
ASV_Cluster_597	597	k__Fungi	p__Ascomycota	c__Sordariomycetes	o__Xylariales	f__Xylariaceae	g__Ascotricha	0	0	0	0	0	0	0	0	0	0	0	0	0
ASV_Cluster_598	598	k__Fungi	p__Basidiomycota	c__Cystobasidiomycetes	o__Cystobasidiomycetes_ord_Incertae_sedis	f__Buckleyzymaceae	g__Buckleyzyma	0	0	0	0	0	0	0	0	0	0	0	0	0
ASV_Cluster_599	599	k__Fungi	p__Ascomycota	c__Saccharomycetes	o__Saccharomycetales	f__Dipodascaceae	Unknown	0	0	0	0	0	0	0	0	0	0	0	0	0
ASV_Cluster_600	600	k__Fungi					Unknown	0	2.13996e-06	0	0	0	0	0	0	0	0	0	0	0
ASV_Cluster_601	601	k__Fungi	p__Mucoromycota	c__Mucoromycetes	o__Mucorales	f__Mucoraceae	g__Mucor	0	0	0	2.01688e-06	0	0	0	0	0	0	0	0	0
ASV_Cluster_602	602	k__Fungi	p__Ascomycota	c__Eurotiomycetes	o__Eurotiales	f__Aspergillaceae	g__Aspergillus	0	0	0	2.01688e-06	0	0	0	0	0	0	0	0	0
ASV_Cluster_603	603	k__Fungi	p__Basidiomycota	c__Agaricomycetes	o__Geastrales	f__Geastraceae	g__Geastrum	0	0	0	0	0	2.28076e-06	0	0	0	0	0	0	0
ASV_Cluster_604	604	k__Fungi	p__unidentified	c__unidentified	o__unidentified	f__unidentified	Unknown	0	0	0	0	0	0	0	0	0	0	0	0	0
ASV_Cluster_605	605	k__Fungi					Unknown	0	0	0	0	0	0	0	0	0	0	0	0	0
ASV_Cluster_606	606	k__Fungi	p__Ascomycota	c__Dothideomycetes	o__Pleosporales	f__Phaeosphaeriaceae	Unknown	0	0	0	0	0	0	0	0	0	0	0	0	0
ASV_Cluster_607	607	k__Fungi	p__Ascomycota	c__Saccharomycetes	o__Saccharomycetales	f__Metschnikowiaceae	g__Metschnikowia	0	0	0	0	0	0	0	0	0	0	0	0	0
ASV_Cluster_608	608	k__Fungi	p__Ascomycota	c__Dothideomycetes	o__Pleosporales	f__Phaeosphaeriaceae	g__Neostagonospora	0	0	0	0	0	0	0	0	0	0	0	0	0
ASV_Cluster_609	609	k__Fungi	p__Ascomycota	c__Dothideomycetes	o__Pleosporales	f__Phaeosphaeriaceae		0	0	0	0	0	0	0	0	0	0	0	0	0
ASV_Cluster_610	610	k__Fungi	p__Ascomycota	c__Sordariomycetes	o__Diaporthales	f__Diaporthaceae	g__Diaporthe	0	0	0	0	0	0	0	0	0	0	0	0	0
ASV_Cluster_611	611	k__Fungi					Unknown	0	0	0	0	0	0	0	0	0	0	0	0	0
ASV_Cluster_612	612	k__Fungi	p__Ascomycota	c__Sordariomycetes	o__Microascales	f__Ceratocystidaceae	g__Huntiella	0	0	0	0	0	0	0	0	0	0	0	0	0
ASV_Cluster_613	613	k__Fungi	p__Basidiomycota	c__Cystobasidiomycetes	o__Cystobasidiales	f__Cystobasidiaceae	g__Cystobasidium	0	0	0	0	0	0	0	0	0	0	0	0	0
ASV_Cluster_614	614	k__Fungi	p__Ascomycota	c__Leotiomycetes	o__Helotiales	f__Vibrisseaceae	g__Phialocephala	0	0	0	0	0	0	0	0	0	0	0	0	0
ASV_Cluster_615	615	k__Fungi	p__Basidiomycota	c__Agaricomycetes	o__Cantharellales	f__Cantharellales_fam_Incertae_sedis	g__Sistotrema	0	0	0	0	0	0	0	0	0	0	0	0	0
ASV_Cluster_616	616	k__Fungi	p__Ascomycota	c__Saccharomycetes	o__Saccharomycetales	f__Debaryomycetaceae	g__Debaryomyces	0	0	0	0	0	0	0	0	0	0	0	0	0
ASV_Cluster_617	617	k__Fungi	p__Basidiomycota	c__Agaricomycetes	o__Agaricales	f__Bolbitiaceae	g__Conocybe	0	0	0	0	0	0	0	0	0	0	0	0	0
ASV_Cluster_618	618	k__Fungi	p__Ascomycota	c__Leotiomycetes	o__Helotiales		Unknown	0	0	0	0	0	0	0	0	0	0	0	0	0
ASV_Cluster_619	619	k__Fungi	p__Ascomycota	c__Eurotiomycetes	o__Chaetothyriales	f__unidentified	Unknown	0	0	0	0	0	0	0	0	0	0	0	0	0
ASV_Cluster_620	620	k__Fungi	p__unidentified	c__unidentified	o__unidentified	f__unidentified	Unknown	0	0	0	0	0	0	0	0	0	0	0	0	0
ASV_Cluster_621	621	k__Fungi	p__Ascomycota	c__Eurotiomycetes	o__Eurotiales	f__unidentified	Unknown	0	0	0	0	0	0	0	0	0	0	0	0	0
ASV_Cluster_622	622	k__Fungi	p__unidentified	c__unidentified	o__unidentified	f__unidentified	Unknown	0	0	0	0	0	0	0	0	0	0	0	0	0
ASV_Cluster_623	623	k__Fungi	p__Ascomycota	c__Dothideomycetes	o__Pleosporales	f__Phaeosphaeriaceae	g__Setophoma	0	0	0	0	0	0	0	0	0	0	0	0	0
ASV_Cluster_624	624	k__Fungi	p__Ascomycota	c__Leotiomycetes	o__Helotiales	f__Dermateaceae	g__Calloria	0	0	0	0	0	0	0	0	0	0	0	0	0
ASV_Cluster_625	625	k__Fungi	p__Ascomycota	c__Eurotiomycetes	o__Chaetothyriales	f__Herpotrichiellaceae	g__Rhinocladiella	0	0	0	0	0	0	0	0	0	0	0	0	0
ASV_Cluster_626	626	k__Fungi	p__Ascomycota	c__Dothideomycetes	o__Pleosporales	f__unidentified	g__Parapyrenochaeta	0	0	0	0	0	0	0	0	0	0	0	0	0
ASV_Cluster_627	627	k__Fungi	p__unidentified	c__unidentified	o__unidentified	f__unidentified	Unknown	0	0	0	0	0	0	0	0	0	0	0	0	0
ASV_Cluster_628	628	k__Fungi	p__Ascomycota	c__Eurotiomycetes	o__Eurotiales	f__Trichocomaceae	g__Talaromyces	0	0	0	0	0	0	0	0	0	0	0	0	0
ASV_Cluster_629	629	k__Fungi					Unknown	0	0	0	0	0	0	0	0	0	0	0	0	0
ASV_Cluster_630	630	k__Fungi	p__Ascomycota	c__Saccharomycetes	o__Saccharomycetales	f__Saccharomycetales_fam_Incertae_sedis	g__Candida	0	0	0	0	0	0	0	0	0	0	0	0	0
ASV_Cluster_631	631	k__Fungi					Unknown	0	0	0	0	1.43797e-06	0	0	0	0	0	0	0	0
ASV_Cluster_632	632	k__Fungi					Unknown	0	0	0	0	0	0	0	0	0	0	0	0	0
ASV_Cluster_633	633	k__Fungi					Unknown	0	0	0	0	0	0	0	0	0	0	0	0	0
ASV_Cluster_634	634	k__Fungi	p__Basidiomycota	c__Cystobasidiomycetes	o__Cystobasidiales	f__Cystobasidiaceae	g__Occultifur	0	0	0	0	0	0	0	0	0	0	0	0	0
ASV_Cluster_635	635	k__Fungi	p__Basidiomycota	c__Cystobasidiomycetes	o__unidentified	f__unidentified	Unknown	0	0	0	0	0	0	0	0	0	0	0	0	0
ASV_Cluster_636	636	k__Fungi	p__Ascomycota	c__Sordariomycetes	o__Magnaporthales	f__Magnaporthaceae	g__Gaeumannomyces	0	0	0	0	0	0	0	0	0	0	0	0	0
ASV_Cluster_637	637	k__Fungi	p__Ascomycota	c__Dothideomycetes	o__Pleosporales	f__Massarinaceae	g__Stagonospora	0	0	0	0	0	0	0	0	0	0	0	0	0
ASV_Cluster_638	638	k__Fungi	p__Mortierellomycota	c__Mortierellomycetes	o__Mortierellales	f__Mortierellaceae	g__Mortierella	0	0	0	0	0	0	0	0	0	0	0	0	0
ASV_Cluster_639	639	k__Fungi	p__Ascomycota	c__Sordariomycetes	o__Hypocreales	f__unidentified	Unknown	0	0	0	0	0	0	0	0	0	0	0	0	0
ASV_Cluster_640	640	k__Fungi	p__Ascomycota	c__Eurotiomycetes	o__Onygenales	f__Gymnoascaceae	Unknown	0	0	0	0	0	0	0	0	0	0	0	0	0
ASV_Cluster_641	641	k__Fungi	p__Ascomycota	c__Dothideomycetes	o__Pleosporales		Unknown	0	0	0	0	0	0	0	0	0	0	0	0	0
ASV_Cluster_642	642	k__Fungi	p__Ascomycota	c__Eurotiomycetes	o__Onygenales	f__Onygenales_fam_Incertae_sedis	g__Chrysosporium	0	0	0	0	0	0	0	0	0	0	0	0	0
ASV_Cluster_643	643	k__Fungi	p__Ascomycota	c__Dothideomycetes	o__Capnodiales	f__unidentified	Unknown	0	0	0	0	0	0	0	0	0	0	0	0	0
ASV_Cluster_644	644	k__Fungi	p__Ascomycota	c__Sordariomycetes	o__Sordariales	f__Lasiosphaeriaceae	g__Apodus	0	0	0	0	0	0	0	0	0	0	0	0	0
ASV_Cluster_645	645	k__Fungi	p__unidentified	c__unidentified	o__unidentified	f__unidentified	Unknown	0	0	0	0	0	0	0	0	0	0	0	0	0
ASV_Cluster_646	646	k__Fungi	p__Ascomycota	c__Sordariomycetes	o__Sordariales	f__Lasiosphaeriaceae	g__Schizothecium	0	0	0	0	0	0	0	0	0	0	0	0	0
ASV_Cluster_647	647	k__Fungi	p__Ascomycota	c__Saccharomycetes	o__Saccharomycetales	f__Saccharomycetaceae	g__Lachancea	0	0	0	0	0	0	0	0	0	0	0	0	0

## Sheet: 3_Relative_Abundance
ASV_Cluster_ID	Order	Kingdom	Phylum	Class	Order	Family	Genus	Species	Pellet1	Pellet2	Pellet3	PelletDilute1	PelletDilute2	PelletDilute3	AG0R1	AG0R1CM	AG0R1PS	AG0R2	AG0R2CM	AG0R2PS	AG0R3	AG0R3CM	AG0R3PS	AG10R1CM	AG10R1PS	AG10R2PS	AG10R3PS	AG1R1CM	AG1R1PS	AG1R2	AG1R2CM	AG1R3CM	AG1R3PS	AG3R1CM	AG3R1PS	AG3R2CM	AG3R2PS	AG3R3CM	AG3R3PS	AG5R1CM	AG5R1PS	AG5R2CM	AG5R2PS	AG5R3CM	AG5R3PS	AG7R1	AG7R1CM	AG7R1PS	AG7R3CM
ASV_Cluster_1	1	k__Fungi	p__Neocallimastigomycota	c__Neocallimastigomycetes	o__Neocallimastigales	f__Neocallimastigaceae	g__Neocallimastix	s__unidentified	0.0494354	0.0602541	0.060274	0.0573991	0.062702	0.0656844	0.00864362	0.0434613	0.179791	0.107963	0.032737	0.133655	0	0.00248059	0.245945	0.179964	0.459895	0.490868	0.393655	0.336087	0.453252	0.000403888	0.33047	0.531202	0.402895	0.293292	0.543515	0.410341	0.438806	0.533508	0.456028	0.228647	0.587268	0.409439	0.454147	0.329203	0.455865	0.000749939	0.400043	0.45213	0.597356
ASV_Cluster_2	2	k__Fungi	p__Neocallimastigomycota	c__Neocallimastigomycetes	o__Neocallimastigales	f__Neocallimastigaceae	g__Neocallimastix	s__unidentified	0.0497722	0.0523655	0.0397257	0.042807	0.0595428	0.062968	0	0.104514	0.18526	0	0.0451036	0.248588	0	0.00185757	0.444658	0.759996	0.426118	0.417832	0.43603	0.576044	0.432359	0.000862705	0.554522	0.318541	0.473336	0.64388	0.33138	0.496621	0.462122	0.372449	0.358797	0.714055	0.303946	0.496554	0.452196	0.138506	0.366892	0	0.50035	0.450851	0.307839
ASV_Cluster_3	3	k__Fungi	p__Neocallimastigomycota	c__Neocallimastigomycetes	o__Neocallimastigales	f__Neocallimastigaceae	g__Caecomyces	s__Caecomyces_communis	0.250725	0.261041	0.259232	0.293114	0.276524	0.272159	0.0558511	0.00462471	0.0035408	0.0886937	0.00485502	0.00774835	0.0970667	0.00486913	0.00757007	6.3791e-05	2.9274e-05	1.99824e-05	2.17003e-05	3.4364e-05	8.36178e-05	0.991497	4.10144e-05	7.95523e-05	0.000151117	8.58583e-05	0.000129665	8.99181e-05	0.000114945	0.00011232	0.000117731	7.59972e-05	8.14846e-05	8.66465e-05	0.000118072	0.481594	9.33983e-05	4.66333e-05	0	1.80072e-05	0
ASV_Cluster_4	4	k__Fungi	p__Neocallimastigomycota	c__Neocallimastigomycetes	o__Neocallimastigales	f__Neocallimastigaceae	g__Piromyces	s__unidentified	0.302351	0.313652	0.3354	0.279606	0.310407	0.29406	0.244681	0.626994	0.45669	0.247946	0.657123	0.394329	0.415467	0.740563	0.158177	0	0.002863	0.00538326	0	0.000278349	0.0339834	0.00161071	0.00201654	0.0293133	0.00343991	2.86194e-05	0.0279384	1.79836e-05	0.0139263	5.03503e-05	0.00542492	1.44757e-05	0.0100998	2.59939e-05	0.00586228	0	0.000202363	6.75707e-05	0.00186178	0.00276231	0
ASV_Cluster_5	5	k__Fungi	p__Ascomycota	c__Saccharomycetes	o__Saccharomycetales	f__Saccharomycetaceae	g__Saccharomyces	s__Saccharomyces_cerevisiae	0.163949	0.102371	0.102152	0.0762361	0.0689737	0.0919321	0.00698138	0	0	0	0	0	0	0	0	0	0	0	0	0	0	8.07777e-06	0	0	0	0	0	0	0	0	0	0	0	0	0	0.000130155	0	0.978258	0	0	0
ASV_Cluster_6	6	k__Fungi	p__Neocallimastigomycota	c__Neocallimastigomycetes	o__Neocallimastigales	f__Neocallimastigaceae	g__Piromyces	s__unidentified	0.0798749	0.0914226	0.103155	0.0912518	0.105492	0.100307	0.108378	0.209951	0.146556	0.0986115	0.249138	0.192826	0.125867	0.249085	0.0623795	0	0.00155152	0.00271361	0	8.59101e-05	0.0135461	0.000531517	0.00088181	0.0151634	0.0018492	0	0.0150152	0	0.00935365	6.97158e-05	0.00411129	0	0.00641584	0	0.00519222	1.71257e-05	0.000182905	2.37925e-05	0.00138061	0.00193398	0
ASV_Cluster_7	7	k__Fungi	p__Neocallimastigomycota	c__Neocallimastigomycetes	o__Neocallimastigales	f__Neocallimastigaceae	g__Neocallimastix	s__unidentified	0.0154419	0.0194943	0.0167921	0.0130123	0.0165726	0.0159562	0	0.00955954	0.0274886	0	0.0105641	0.0213679	0	0.000591792	0.0802004	0.0531092	0.109415	0.0830869	0.170196	0.0856386	0.0652421	0.00030534	0.100571	0.0998243	0.117406	0.0623274	0.0818141	0.0926036	0.0756123	0.0924238	0.175338	0.05656	0.0921505	0.0938208	0.0824557	0.050526	0.176717	0	0.0961391	0.0919558	0.094601
ASV_Cluster_8	8	k__Fungi	p__Ascomycota	c__Eurotiomycetes	o__Eurotiales	f__Trichocomaceae	g__Talaromyces	s__Talaromyces_piceae	0	0	0	0	0	0	0.000664894	4.48868e-05	4.71234e-05	0	3.5251e-05	4.10386e-05	0	2.4658e-05	4.05382e-05	0	0	0	0	0	0	3.87733e-05	0	0	0	0	0	0	0	0	0	0	0	8.66465e-06	0	0	0	0	0	0	0
ASV_Cluster_9	9	k__Fungi	p__Neocallimastigomycota	c__Neocallimastigomycetes	o__Neocallimastigales	f__Neocallimastigaceae	g__Caecomyces	s__Caecomyces_communis	0.0334777	0.029928	0.0254085	0.0378797	0.0301471	0.0370753	0.0242686	7.34512e-05	0.000253943	0	8.17182e-05	0.000798266	0	0.000164387	0.000646849	0	0	0	0	0	0	0	0	0	0	0	0	0	0	0	0	0	0	0	0	0	0	1.14204e-05	0	0	0
ASV_Cluster_10	10	k__Fungi	p__Neocallimastigomycota	c__Neocallimastigomycetes	o__Neocallimastigales	f__Neocallimastigaceae	g__Caecomyces	s__Caecomyces_communis	0.0107915	0.00768031	0.0103006	0.0131171	0.0105712	0.00835366	0	0	2.74886e-05	0	0	0.000178716	0	0	0.000102227	0	0	0	0	0	0	0	0	0	0	0	0	0	0	0	0	0	0	0	0	0	0	0	0	0	0
ASV_Cluster_11	11	k__Fungi	p__Neocallimastigomycota	c__Neocallimastigomycetes	o__Neocallimastigales	f__Neocallimastigaceae	g__Neocallimastix	s__unidentified	0	0	0	0	0	0	0	0	0	0	0	0	0	0	0	0	0	0	0	1.7182e-05	0	0	0	0	0	0	0	0	0	0	0	0	0	0	0	0	0	0	0	0	0
ASV_Cluster_12	12	k__Fungi	p__Basidiomycota	c__Ustilaginomycetes	o__Ustilaginales	f__Ustilaginaceae	g__Ustilago	s__Ustilago_nunavutica	0.0144759	0.0201149	0.0209497	0.0164181	0.0151548	0.0159478	0.0226064	0	0	0.0442052	1.28185e-05	0	0.0645333	0	0	0	0	0	0	0	0	9.37021e-05	0	0	0	0	0	0	0	0	0	0	0	0	0	0	0	0	0	0	0
ASV_Cluster_13	13	k__Fungi	p__Ascomycota	c__Eurotiomycetes	o__Eurotiales	f__Aspergillaceae	g__Aspergillus	s__Aspergillus_fumigatus	0	0	9.77498e-05	0	0	0	0	0	0	0	1.28185e-05	1.05906e-05	0	9.8632e-06	0	0	0	0	0	0	0	1.13089e-05	0	0	0	0	0	0	0	0	0	0	0	0	0	0	0	0	0	0	0
ASV_Cluster_14	14	k__Fungi	p__Neocallimastigomycota	c__Neocallimastigomycetes	o__Neocallimastigales	f__Neocallimastigaceae	g__Caecomyces	s__Caecomyces_communis	0.00748296	0.00569728	0.00209681	0.018679	0.00236474	0.00308359	0	0	0.00024478	0	0	0.000370671	0	0	0.000190353	0	0	0	0	0	0	0	0	0	0	0	0	0	0	0	0	0	0	0	0	0	0	0	0	0	0
ASV_Cluster_15	15	k__Fungi	p__Ascomycota	c__Eurotiomycetes	o__Eurotiales	f__Aspergillaceae	g__Penicillium	s__Penicillium_paneum	0	0.000240389	0	0	3.23544e-05	2.50884e-05	0	0	1.17808e-05	0	1.12162e-05	6.61912e-06	0	0	0	0	0	0	0	0	0	0	0	2.07528e-05	0	0	0	0	0	0	0	0	0	0	0	0	0	0	0	0	0
ASV_Cluster_16	16	k__Fungi	p__Ascomycota	c__Dothideomycetes	o__Capnodiales	f__Cladosporiaceae	g__Cladosporium	Unknown	0.00443672	0.0118069	0.00936475	0.0181909	0.0125485	0.0106207	0.192487	0.000224434	2.61797e-05	0.0801927	0.000144209	1.45621e-05	0.0618667	0.000113427	3.70131e-05	0	0	0	0	0	1.15335e-05	0.00129567	1.02536e-05	0	1.19303e-05	0	0	0	0	1.16193e-05	0	0	0	0	0	0	0	0.00146276	0	1.08043e-05	0
ASV_Cluster_17	17	k__Fungi	p__Neocallimastigomycota	c__Neocallimastigomycetes	o__Neocallimastigales	f__Neocallimastigaceae	g__Neocallimastix	s__unidentified	0	0	0	0	0	0	0	0	0	0	0	0	0	0	0	0	0	0	0	0	0	0	0	0	0	0	0	0	0	0	0	0	0	0	0	0	0	0	0	0	0
ASV_Cluster_18	18	k__Fungi	p__Ascomycota	c__Eurotiomycetes	o__Eurotiales	f__Trichocomaceae	g__Talaromyces	Unknown	0	0	0	0	0	0	0	0	0	0	0	0	0	0	0	0	0	0	0	0	0	0	0	0	0	0	0	0	0	0	0	0	0	0	0	0	0	0	0	0	0
ASV_Cluster_19	19	k__Fungi	p__Ascomycota	c__Dothideomycetes	o__Pleosporales	f__Didymellaceae	g__Ascochyta	s__Ascochyta_medicaginicola_var._macrospora	0.000686767	0.00069192	0.000660212	0.00043363	0.000856312	0.000477439	0.028258	0.000140101	1.57078e-05	0.0546897	5.60811e-05	3.44194e-05	0.0602667	6.57546e-05	8.81265e-06	0.00668529	4.68384e-05	0	5.96759e-05	0.00173538	0.00136095	0.000907941	0.0113029	0.00553407	0.000874891	0.000380638	0.000207463	0.000326702	6.46566e-05	0.00132073	0.000182793	0.00060074	3.8598e-05	6.49849e-05	2.06626e-05	1.88383e-05	4.66991e-05	0.00542659	0.000125846	0.000226891	0.000136051
ASV_Cluster_20	20	k__Fungi	p__unidentified	c__unidentified	o__unidentified	f__unidentified	Unknown	s__unidentified	0.000724347	0.00198588	0.00134206	0.00311407	0.00407953	0.00150606	0.0555186	6.80104e-05	7.8539e-06	0.103712	2.72394e-05	1.05906e-05	0.0133333	1.15071e-05	7.05012e-06	0	0	0	0	0	0	9.37021e-05	0	0	0	0	0	0	0	0	0	0	0	0	0	0	0	0	0	0	0
ASV_Cluster_21	21	k__Fungi	p__Ascomycota	c__Dothideomycetes	o__Pleosporales	f__Sporormiaceae	g__Preussia	s__Preussia_flanaganii	0	0.0007069	0	0.0110801	0	0	0	0	0	0	0	0	0	0	0	0	0	0	0	0	0	0	0	0	0	0	0	0	0	0	0	0	0	0	0	0	0	0	0	0	0
ASV_Cluster_22	22	k__Fungi	p__Ascomycota	c__Eurotiomycetes	o__Eurotiales	f__Trichocomaceae	g__Talaromyces	s__Talaromyces_aculeatus	0	0	0	0	0	0	0	0	0	0	0	0	0	0	0	0	0	0	0	0	0	0	0	0	0	0	0	0	0	0	0	0	0	0	0	0	0	0	0	0	0
ASV_Cluster_23	23	k__Fungi	p__Ascomycota	c__Eurotiomycetes	o__Eurotiales	f__Trichocomaceae	g__Talaromyces	s__Talaromyces_radicus	0	0	0	0	0	0	0	0	0	0	0	6.61912e-06	0	0	0	0	0	0	0	0	0	0	0	0	0	0	0	0	0	0	0	0	0	0	0	0	0	0	0	0	0
ASV_Cluster_24	24	k__Fungi	p__Basidiomycota	c__Ustilaginomycetes	o__Ustilaginales	f__Ustilaginaceae	g__Tranzscheliella	s__Tranzscheliella_hypodytes	0.000666871	0.00107141	0.00040462	0.00149653	0.00108423	0.000715398	0.0236037	2.72041e-06	0	0.00623406	4.80695e-06	0	0.0224	6.57546e-06	0	0	0	0	0	0	0	0.000376424	0	0	0	0	0	0	0	0	0	0	0	0	0	0	0	0	0	0	0
ASV_Cluster_25	25	k__Fungi	p__Ascomycota	c__Dothideomycetes	o__Pleosporales	f__Pleosporaceae	g__Alternaria	s__Alternaria_molesta	0	0.00140453	0.000706683	0.00192411	0.00209728	0.00219865	0	2.72041e-06	0	0	0	0	0	0	0	0	2.34192e-05	0	0	1.7182e-05	0	9.85487e-05	0	0	0	0	0	0	0	0	0	0	0	0	0	0	0	0	7.40272e-06	1.08043e-05	6.80257e-05
ASV_Cluster_26	26	k__Fungi	p__Ascomycota	c__Sordariomycetes	o__Hypocreales	f__Hypocreales_fam_Incertae_sedis	g__Acremonium	s__Acremonium_persicinum	0	0	0	0	0	0	0	0	0	0	0	0	0	0	0	0	0	0	0	0	0	0	0	0	0	0	0	0	0	0	0	0	0	0	0	0	0	0	0	0	0
ASV_Cluster_27	27	k__Fungi	p__Ascomycota	c__Eurotiomycetes	o__Eurotiales	f__Aspergillaceae	g__Penicillium		0.000636659	0.000336687	0.000773185	0.00142459	0.000680161	0.000234918	0.0056516	2.04031e-05	0	0.0034004	0	0	0.0016	9.8632e-06	1.05752e-05	0	0	0	0	0	0	0	0	0	0	0	0	0	0	0	0	0	0	0	0	0	0	0	0	0	0
ASV_Cluster_28	28	k__Fungi	p__Ascomycota	Sordariomycetes	Sordariales		Unknown		0	0.00275056	0.000830072	0	0.000483158	0.00157448	0	0	0	0.0198356	0	0	0	0	0	0	0	0	0	0	0	0	0	0	0	0	0	0	0	0	0	0	0	0	0	0	0	0	0	0	0
ASV_Cluster_29	29	k__Fungi	p__Ascomycota	c__Eurotiomycetes	o__Eurotiales	f__Aspergillaceae	g__Aspergillus		0	0	0	0.00035161	4.81721e-05	0.000153571	0	9.52145e-06	0	0.00481723	0	0	0	0	0	0	0	0	0	0	5.76675e-06	8.07777e-05	0	0	0	0	0	0	0	0	0	0	0	0	0	0	0	0	0	0	0
ASV_Cluster_30	30	k__Fungi	p__Ascomycota	c__Saccharomycetes	o__Saccharomycetales	f__Saccharomycetales_fam_Incertae_sedis	g__Candida	s__Candida_membranifaciens	0	0	0	0	0	0	0	0	0	0	0	0	0	0	0	0	0	0	0	0	0	0	0	0	0	0	0	0	0	0	0	0	0	0	0	0	0	0	0	0	0
ASV_Cluster_31	31	k__Fungi	p__Basidiomycota	c__Wallemiomycetes	o__Wallemiales	f__Wallemiaceae	g__Wallemia	s__Wallemia_muriae	0.000375806	0.000330267	0.000982306	0.00112071	0.00109717	0.000914585	0.0219415	2.58439e-05	0	0	0	0	0	1.31509e-05	0	0	0	0	0	0	0	0.000127629	0	0	0	0	0	0	0	0	0	0	0	0	0	0	0	0	0	0	0
ASV_Cluster_32	32	k__Fungi	p__Ascomycota	c__Dothideomycetes	o__Pleosporales	f__Phaeosphaeriaceae	g__Neosetophoma		0	0.000136957	6.40982e-05	0.000839695	0.000600353	0.000380887	0.028258	0.000100655	1.70168e-05	0.0416549	4.80695e-05	1.19144e-05	0.0586667	6.57546e-05	1.23377e-05	0	0	0	0	0	0	7.5931e-05	1.36715e-05	0	0	0	0	0	0	0	0	0	0	0	0	0	0	0	0	0	0
ASV_Cluster_33	33	k__Fungi	p__Basidiomycota	c__Wallemiomycetes	o__Wallemiales	f__Wallemiaceae	g__Wallemia	s__Wallemia_muriae	0.000491495	0.00294173	0.00160887	0.00145552	0.00202035	0.00116015	0	0	0	0	0	0	0	0	0	0	0	0	0	0	0	0.000274644	0	0	0	0	0	0	0	0	0	0	0	0	0	0	0	0	0	0	0
ASV_Cluster_34	34	k__Fungi	p__Ascomycota	c__Sordariomycetes	o__Glomerellales	f__Plectosphaerellaceae	g__Gibellulopsis	s__Gibellulopsis_piscis	0.000333804	0.000265355	0.000128196	0.000387914	0.000990043	0.000596799	0	8.16124e-06	0	0.00226693	8.01159e-06	0	0.0032	6.57546e-06	0	0	0	0	0	0	0	0	0	0	0	0	0	0	0	0	0	0	0	0	0	0	0	0	0	0	0
ASV_Cluster_35	35	k__Fungi	p__Ascomycota	c__Saccharomycetes	o__Saccharomycetales	f__Saccharomycetaceae	g__Kluyveromyces	s__Kluyveromyces_marxianus	0	0	0	0	0	0	0	0	0	0	0	0	0	0	0	0	0	0	0	0	0	0	0	0	0	0	0	0	0	0	0	0	0	0	0	0	0	0	0	0	0
ASV_Cluster_36	36	k__Fungi	p__Ascomycota	c__Dothideomycetes	o__Capnodiales	f__Capnodiaceae	g__Antennariella	s__Antennariella_placitae	0.000165797	0.000325987	0.000774788	0.000720699	0.000660748	4.10537e-05	0	1.08817e-05	6.54491e-06	0.00198356	0	0	0	3.28773e-06	0	0	0	0	0	0	0	0	0	0	0	0	0	0	0	0	0	0	0	0	0	0	0	0	0	0	0
ASV_Cluster_37	37	k__Fungi	p__Ascomycota	c__Eurotiomycetes	o__Chaetothyriales	f__Herpotrichiellaceae	g__Exophiala	s__Exophiala_spinifera	0	0	0	0	0	0	0	0	0	0	0	0	0	0	0	0	0	0	0	0	0	0	0	0	0	0	0	0	0	0	0	0	0	0	0	0	0	0	0	0	0
ASV_Cluster_38	38	k__Fungi	p__Ascomycota	c__Dothideomycetes	o__Pleosporales	f__Periconiaceae	g__Periconia	s__unidentified	0	0	0	0	0	0	0	2.72041e-06	0	0	0	0	0	0	0	0	0	0	0	0	0	0	0	0	0	0	0	0	0	0	0	0	0	0	0	0	0	0	0	0	0
ASV_Cluster_39	39	k__Fungi	p__Basidiomycota	c__Tremellomycetes	o__Tremellales	f__Bulleribasidiaceae	g__Vishniacozyma	s__Vishniacozyma_tephrensis	0.000414123	0.000558529	0.000651398	0.000476657	0.000124385	0.000123921	0	0	0	0	6.40927e-06	0	0	0	0	0	0	0	0	0	0	0.000224562	0	0	0	0	0	0	0	0	0	0	0	0	0	0	0	0	0	0	0
ASV_Cluster_40	40	k__Fungi	p__Mortierellomycota	c__Mortierellomycetes	o__Mortierellales	f__Mortierellaceae	g__Mortierella	s__Mortierella_indohii	0	0	0	0	0.0016738	0.000483521	0.0136303	0	0	0	0	0	0	0	0	0	0	0	0	0	0	0	0	0	0	0	0	0	0	0	0	0	0	0	0	0	0	0	0	0	0
ASV_Cluster_41	41	k__Fungi	p__Ascomycota	c__Sordariomycetes	o__Hypocreales	f__Hypocreales_fam_Incertae_sedis	Unknown	s__unidentified	0	0.000421572	0.000251586	0.000774483	0.000127979	0.000351237	0	0	0	0.00226693	6.40927e-06	0	0.00213333	0	8.81265e-06	0	0	0	0	0	0	5.33133e-05	0	0	0	0	0	0	0	0	0	0	0	0	0	0	0	0	0	0	0
ASV_Cluster_42	42	k__Fungi	p__Ascomycota	c__Eurotiomycetes	o__Eurotiales	f__Aspergillaceae	g__Penicillium	s__Penicillium_citrinum	0	0	0	0	0	0	0	0	0	0	0	0	0	0	0	0	0	0	0	0	0	0	0	0	0	0	0	0	0	0	0	0	0	0	0	0	0	0	0	0	0
ASV_Cluster_43	43	k__Fungi	p__Ascomycota	c__Dothideomycetes	o__Pleosporales	f__Coniothyriaceae	g__Coniothyrium	s__Coniothyrium_crepinianum	0	0	0	1.81519e-05	8.69973e-05	0	0.00166223	1.22419e-05	0	0.0104846	0	0	0	0	0	6.3791e-05	0	0	0	1.37456e-05	2.59504e-05	8.56243e-05	2.39251e-05	1.03764e-05	3.5791e-05	0	0	0	0	0	0	2.89513e-05	0	0	8.85541e-06	0	0	0.00352129	0	5.04203e-05	0
ASV_Cluster_44	44	k__Fungi	p__Neocallimastigomycota	c__Neocallimastigomycetes	o__Neocallimastigales	f__Neocallimastigaceae	g__Anaeromyces		0.000124532	5.84922e-05	3.04467e-05	0.00152476	8.55593e-05	0	0	0	0	0	0	0	0	0	0	0	0	0	0	0	0	0	0	0	0	0	0	0	0	0	0	0	0	0	0	0	0	0	0	0	0
ASV_Cluster_45	45	k__Fungi	p__unidentified	c__unidentified	o__unidentified	f__unidentified	Unknown	s__unidentified	0	0	0.000265207	0	0	7.14638e-05	0	0	0	0	0	0	0	0	0	0	0	0	0	0	0	0	0	0	0	0	0	0	0	0	0	0	0	0	0	0	0	0.00029122	0	0	0
ASV_Cluster_46	46	k__Fungi	p__Ascomycota	c__Sordariomycetes	o__Sordariales	f__Lasiosphaeriaceae	g__Cercophora	s__Cercophora_coronata	0.000807614	0	0	0.000417495	0.000146673	0.000385448	0	0	0	0	0	0	0	0	0	0	0	0	0	0	0	0	0	0	0	0	0	0	0	0	0	0	0	0	0	0	0	0	0	0	0
ASV_Cluster_47	47	k__Fungi	p__Ascomycota	c__Dothideomycetes	o__Capnodiales	f__Mycosphaerellaceae	g__Ramularia		0.000122321	0.00032242	5.28811e-05	0.000238664	0.000465903	0.000552704	0	0	0	0	0	0	0	0	0	0	0	0	0	0	0	0	0	0	0	0	0	0	0	0	0	0	0	0	0	5.13772e-06	0	0	0	0	0
ASV_Cluster_48	48	k__Fungi	p__Ascomycota	c__Sordariomycetes	o__Hypocreales	f__Nectriaceae	g__Fusarium	s__Fusarium_chlamydosporum	0.000193061	0	0.000448688	0	2.01316e-05	0	0	0	0	0	0	0	0	0	0	0	2.9274e-05	3.59683e-05	1.62752e-05	1.37456e-05	0	0	1.02536e-05	0	0	0	0	0	0	0	0	0	0	0	0	0	0	0.0014837	3.33122e-05	0	0
ASV_Cluster_49	49	k__Fungi	p__Ascomycota	c__Sordariomycetes	o__Hypocreales	f__Cordycipitaceae	g__Lecanicillium	s__Lecanicillium_muscarium	0	0	0.000110569	1.41182e-05	0	7.90663e-05	0	0	0	0	0	0	0	0	0	0	0	0	0	0	0	0.000143784	0	0	0	0	0	0	0	0	0	0	0	0	0	0	0	0.000958361	0	0	0
ASV_Cluster_50	50	k__Fungi	p__Basidiomycota	c__Wallemiomycetes	o__Wallemiales	f__Wallemiaceae	g__Wallemia	s__Wallemia_ichthyophaga	0.000208535	8.27451e-05	0.000137811	0.000615822	0.000625518	0.000221994	0.0325798	5.44083e-06	0	0.00283366	0	0	0.024	0	0	0	0	0	0	0	0	0	0	0	0	0	0	0	0	0	0	0	0	0	0	0	0	0	0	0	0
ASV_Cluster_51	51	k__Fungi	p__Ascomycota	c__Dothideomycetes	o__Pleosporales	f__Thyridariaceae	Unknown		0	0	0	0	0	0	0	0	0	0	0	0	0	0	0	0	0	0	0	0	6.05508e-05	0	0	1.03764e-05	0	0	0	0	0	0	0	0	0	0	0	0	0	0.00331858	0	0	0
ASV_Cluster_52	52	k__Fungi	p__Basidiomycota	c__Wallemiomycetes	o__Wallemiales	f__Wallemiaceae	g__Wallemia	s__Wallemia_muriae	0.000290328	0	0	0.000912303	0	0	0	0	0	0	0	0	0	0	0	0	0	0	0	0	0	0	0	0	0	0	0	0	0	0	0	0	0	0	0	0	0	0	0	0	0
ASV_Cluster_53	53	k__Fungi	p__Basidiomycota	c__Tremellomycetes	o__Cystofilobasidiales	f__Mrakiaceae	g__Tausonia	s__Tausonia_pullulans	0	0	0	0	0	0	0	0	0	0	0	0	0	0	0	0	0	0	0	0	0	0	0	0	0	0	0	0	0	0	0	0	0	0	0	0	0	0	0	0	0
ASV_Cluster_54	54	k__Fungi	p__Ascomycota	c__Sordariomycetes	o__Microascales	f__Microascaceae	Unknown		0.000907829	3.63793e-05	0	0.000286397	0.000314197	0	0	0	0	0	0	0	0	0	0	0	0	0	0	0	0	0	0	0	0	0	0	0	0	0	0	0	0	0	0	0	0	0	0	0	0
ASV_Cluster_55	55	k__Fungi	p__Ascomycota	c__Sordariomycetes	o__Sordariales	f__Chaetomiaceae	g__Dichotomopilus		0	0	0	0	0	0	0	0	0	0	0	0	0	0	0	0	0	0	0	0	0	0	0	0	0	0	0	0	0	0	0	0	0	0	0	0	0	0	0	0	0
ASV_Cluster_56	56	k__Fungi	p__Basidiomycota	c__Wallemiomycetes	o__Wallemiales	f__Wallemiaceae	g__Wallemia	s__Wallemia_sebi	0.000275591	0.00015693	2.56393e-05	0.000520356	0.000486034	0.000154331	0	0	0	0.00821763	0	0	0	0	0	0	0	0	0	0	0	8.72399e-05	0	0	0	0	0	0	0	0	0	0	0	0	0	0	0	0	0	0	0
ASV_Cluster_57	57	k__Fungi	p__unidentified	c__unidentified	o__unidentified	f__unidentified	Unknown	s__unidentified	0	0	0	0	0	0	0	0	0	0	0	0	0	0	0	0	0	0	0	0	0	0	0	0	0	0	0	0	0	0	0	0	0	0	0	0	0	0	0	0	0
ASV_Cluster_58	58	k__Fungi	p__unidentified	c__unidentified	o__unidentified	f__unidentified	Unknown	s__unidentified	0.00115689	0	0	0	0	0	0	0	0	0	0	0	0	0	0	0	0	0	0	0	0	0	0	0	0	0	0	0	0	0	0	0	0	0	0	0	0	0	0	0	0
ASV_Cluster_59	59	k__Fungi	p__Ascomycota	c__Saccharomycetes	o__Saccharomycetales	f__Pichiaceae	g__Pichia	s__Pichia_mandshurica	0	0	0	0	0	0	0	0	0	0	0	0	0	0	0	0	0	0	0	0	0	0	0	0	0	0	0	0	0	0	0	0	0	0	0	0	0	0	0	0	0
ASV_Cluster_60	60	k__Fungi	p__Basidiomycota	c__Ustilaginomycetes	o__Urocystidales	f__Urocystidaceae	g__Urocystis	s__Urocystis_tritici	0	0.000159784	0.000155438	0.000287742	0.00019844	0.000304862	0	0	0	0	0	0	0	0	0	0	0	0	0	0	0	0	0	0	0	0	0	0	0	0	0	0	0	0	0	0	0	0	0	0	0
ASV_Cluster_61	61	k__Fungi	p__Ascomycota	c__Dothideomycetes	o__Pleosporales	f__Phaeosphaeriaceae	g__Phaeosphaeria	s__unidentified	0	0.00019973	0.000162649	8.94151e-05	0.000280404	0.000173338	0	0	0	0	0	0	0	0	0	0	0	0	0	0	0	0	0	0	0	0	0	0	0	0	0	0	0	0	0	0	0	0	0	0	0
ASV_Cluster_62	62	k__Fungi					Unknown		0.000334541	2.06863e-05	0.000233157	4.77329e-05	0.000204911	0.000191584	0	0	0	0	0	0	0	0	0	0	0	0	0	0	0	0	0	0	0	0	0	0	0	0	0	0	0	0	0	0	0	0	0	0	0
ASV_Cluster_63	63	k__Fungi	p__Basidiomycota	c__Microbotryomycetes	o__Sporidiobolales	f__Sporidiobolaceae	g__Sporobolomyces	s__Sporobolomyces_roseus	0	2.49662e-05	0	0	0	0	0	0	0	0	0	0	0	0	0	0	1.17096e-05	0	0	0	0	0.000294031	0	0	0	0	0	0	0	0	0	0	0	0	0	0	0	0.00115156	0	0	0
ASV_Cluster_64	64	k__Fungi	p__Ascomycota	c__Dothideomycetes	o__Pleosporales	f__Sporormiaceae	g__Preussia	s__unidentified	0	0	0	0	0	0	0	0	7.8539e-06	0	0	0	0	0	0	2.55164e-05	0	0	0	0	0	0	0	0	0	0	0	0	0	0	0	0	0	0	0	0	0	0	0	0	0
ASV_Cluster_65	65	k__Fungi	p__Ascomycota	c__Dothideomycetes	o__Pleosporales	f__Pleosporaceae	g__Curvularia	s__Curvularia_inaequalis	0	0.000435838	5.92909e-05	0	0.000386814	9.04701e-05	0	0	0	0	0	0	0	0	0	0	0	0	0	0	0	0	0	0	0	0	0	0	0	0	0	0	0	0	0	0	0	0	0	0	0
ASV_Cluster_66	66	k__Fungi	p__Ascomycota	c__Dothideomycetes	o__Pleosporales	f__Didymellaceae	g__Neoascochyta	s__Neoascochyta_desmazieri	0	0.000304588	0.000106563	0.000112945	8.12454e-05	0.000183981	0	4.08062e-06	0	0	0	0	0	9.8632e-06	0	0	0	0	0	0	0	0	0	0	0	0	0	0	0	0	0	0	0	0	0	0	0	0	0	0	0
ASV_Cluster_67	67	k__Fungi	p__Ascomycota	c__Dothideomycetes	o__Pleosporales	f__Pleosporales_fam_Incertae_sedis	g__Pseudorobillarda	s__Pseudorobillarda_eucalypti	0	0	0	0	0	0	0	0	0	0	0	0	0	0	0	0	0	0	0	0	0	0	6.83574e-06	0	0	0	0	0	0	0	0	0	0	0	0	0	0	0.00123816	0	0	0
ASV_Cluster_68	68	k__Fungi	p__Basidiomycota	c__Tremellomycetes	o__Tremellales	f__Bulleribasidiaceae	g__Vishniacozyma	s__Vishniacozyma_victoriae	0.00079214	0.000842431	0.000356547	0.000121685	0.000128698	0.000253164	0	0	0	0	0	0	0	1.64387e-05	0	0	0	0	0	0	5.76675e-06	0	0	0	0	0	0	0	0	0	0	0	0	0	0	0	0	0	0	0	0
ASV_Cluster_69	69	k__Fungi	p__Ascomycota	c__Dothideomycetes	o__Pleosporales	f__Phaeosphaeriaceae	g__Neosetophoma	s__Neosetophoma_samararum	0	0	0	0	0	0	0	0	0	0	0	0	0	0	0	0	0	0	0	0	0	0	0	0	0	0	0	0	0	0	0	0	0	0	0	0	0	0	0	0	0
ASV_Cluster_70	70	k__Fungi					Unknown		0.000484126	0	7.05081e-05	0.000460522	0	0	0	0	0	0	0	0	0	0	0	0	0	0	0	0	0	0	0	0	0	0	0	0	0	0	0	0	0	0	0	0	0	0	0	0	0
ASV_Cluster_71	71	k__Fungi	p__Ascomycota	c__Saccharomycetes	o__Saccharomycetales	f__Debaryomycetaceae	g__Yamadazyma	s__Yamadazyma_mexicana	0	0	0	0	0	0	0	0	0	0	0	0	0	0	0	0	0	0	0	0	0	0	0	0	0	0	0	0	0	0	0	0	0	0	0	0	0	0	0	0	0
ASV_Cluster_72	72	k__Fungi	p__Ascomycota	c__Dothideomycetes	o__Pleosporales	f__Didymellaceae	g__Neoascochyta	s__Neoascochyta_europaea	0	3.70926e-05	0	8.47091e-05	0.000442176	0	0	0	0	0	0	0	0	0	0	0	0	0	0	0	0	0	0	0	0	0	0	0	0	0	0	0	0	0	0	0	0	0	0	0	0
ASV_Cluster_73	73	k__Fungi	p__Ascomycota	c__Eurotiomycetes	o__Eurotiales	f__Aspergillaceae	g__Aspergillus	s__Aspergillus_terreus	0	0	0	0	0	0	0	0	0	0	0	0	0	0	0	0	0	0	0	0	0	0	0	0	0	0	0	0	0	0	0	0	0	0	0	0	0	0	0	0	0
ASV_Cluster_74	74	k__Fungi	p__Mucoromycota	c__Mucoromycetes	o__Mucorales	f__Rhizopodaceae	g__Rhizopus	s__Rhizopus_microsporus	0	0	0	0	0	0	0	0	0	0	0	0	0	0	0	0	0	0	0	0	0	0	0	0	0	0	0	0	0	0	0	0	0	0	0	0	0	0	0	0	0
ASV_Cluster_75	75	k__Fungi	p__Basidiomycota	c__Wallemiomycetes	o__Wallemiales	f__Wallemiaceae	g__Wallemia	s__Wallemia_canadensis	0	0	0	0	0.000204911	0	0	0	0	0	0	0	0	0	0	0	0	0	0	0	0	0	0	0	0	0	0	0	0	0	0	0	0	0	0	0	0	0	0	0	0
ASV_Cluster_76	76	k__Fungi	p__Ascomycota	c__Saccharomycetes	o__Saccharomycetales	f__Saccharomycetales_fam_Incertae_sedis	g__Candida	s__Candida_tropicalis	0	0	0	0	0	0	0	0	0	0	0	0	0	0	0	0	0	0	0	0	0	0	0	0	0	0	0	0	0	0	0	0	0	0	0	0	0	0	0	0	0
ASV_Cluster_77	77	k__Fungi	p__Ascomycota	c__Eurotiomycetes	o__Eurotiales	f__Thermoascaceae	g__Byssochlamys	s__Byssochlamys_spectabilis	0	0	0	0	0	0	0	0	0	0	0	0	0	0	0	0	0	0	0	0	0	0	0	0	0	0	0	0	0	0	0	0	0	0	0	0	0	0	0	0	0
ASV_Cluster_78	78	k__Fungi	p__Ascomycota	c__Sordariomycetes	o__Hypocreales	f__Clavicipitaceae	g__Paecilomyces	s__Paecilomyces_formosa	0	0	0	0	0	0	0	0	0	0	0	0	0	0	0	0	0	0	0	0	0	0	0	0	0	0	0	0	0	0	0	0	0	0	0	0	0	0	0	0	0
ASV_Cluster_79	79	k__Fungi	p__Ascomycota	c__Eurotiomycetes	o__Eurotiales	f__Aspergillaceae	g__Penicillium	s__Penicillium_toxicarium	0	0	0	0	0	4.56152e-05	0	0	0	0	0	0	0	0	0	0	0	0	0	0	0	0	0	0	0	0	0	0	0	0	0	0	0	0	0	0	0	0	0	0	0
ASV_Cluster_80	80	k__Fungi	p__Basidiomycota	c__Tremellomycetes	o__Tremellales	f__Bulleribasidiaceae	g__Vishniacozyma	s__Vishniacozyma_heimaeyensis	0.00027117	0.000216136	0	9.34489e-05	0.000157458	7.22241e-05	0	0	0	0	0	0	0	8.21933e-06	0	0	0	0	0	0	0	0	0	0	0	0	0	0	0	0	0	0	0	0	0	0	0	0	0	0	0
ASV_Cluster_81	81	k__Fungi	p__Ascomycota	c__Dothideomycetes	o__Dothideales	f__unidentified	Unknown	s__unidentified	0	0.000714746	0	0	0	0	0	0	0	0	0	0	0	0	0	0	0	0	0	0	0	0	0	0	0	0	0	0	0	0	0	0	0	0	0	0	0	0	0	0	0
ASV_Cluster_82	82	k__Fungi					Unknown		0	0	0	0	7.18986e-06	0.000773178	0	0	0	0	0	0	0	0	0	0	0	0	0	0	0	0	0	0	0	0	0	0	0	0	0	0	0	0	0	0	0	0	0	0	0
ASV_Cluster_83	83	k__Fungi	p__Basidiomycota	c__Wallemiomycetes	o__Wallemiales	f__Wallemiaceae	g__Wallemia	s__Wallemia_canadensis	0	0	0	0	0	0	0	0	0	0	0	0	0	0	0	0	0	0	0	0	0	0	0	0	0	0	0	0	0	0	0	0	0	0	0	0	0	0	0	0	0
ASV_Cluster_84	84	k__Fungi	p__Ascomycota	c__Dothideomycetes	o__Pleosporales	f__Phaeosphaeriaceae	g__Paraphoma		0	0	0	0	0	0	0	0	0	0	0	0	0	0	0	3.5085e-05	0	0	0	0	0	0	2.39251e-05	0	0	0	0	0	0	0	0	7.23783e-06	0	0	0	0	0	0.00102022	0	0	0
ASV_Cluster_85	85	k__Fungi	p__Basidiomycota	c__Tremellomycetes	o__Tremellales	f__Trimorphomycetaceae	g__Saitozyma	s__unidentified	0	0.000404452	2.72418e-05	0.00016404	0	1.52051e-05	0	0	0	0	0	0	0	0	0	0	0	0	0	0	0	0	0	0	0	0	0	0	0	0	0	0	0	0	0	0	0	0	0	0	0
ASV_Cluster_86	86	k__Fungi	p__unidentified	c__unidentified	o__unidentified	f__unidentified	Unknown	s__unidentified	0.000587289	0	0	6.8574e-05	9.34682e-05	0	0	0	0	0	0	0	0	0	0	0	0	0	0	0	0	0	0	0	0	0	0	0	0	0	0	0	0	0	0	0	0	0	0	0	0
ASV_Cluster_87	87	k__Fungi	p__Ascomycota	c__Lecanoromycetes	o__Ostropales	f__Stictidaceae	Unknown		0.000250537	2.99594e-05	0.000136209	0	0.000184779	0.000158133	0	0	0	0	0	0	0	0	0	0	0	0	0	0	0	0	0	0	0	0	0	0	0	0	0	0	0	0	0	0	0	0	0	0	0
ASV_Cluster_88	88	k__Fungi	p__Ascomycota	c__Eurotiomycetes	o__Eurotiales	f__Aspergillaceae	g__Penicillium		0	4.06592e-05	3.60553e-05	0.000332786	0.000182622	2.12871e-05	0	0	0	0	0	0	0	0	0	0	0	0	0	0	0	0	0	0	0	0	0	0	0	0	0	0	0	0	0	0	0	0	0	0	0
ASV_Cluster_89	89	k__Fungi	p__Ascomycota	c__Dothideomycetes	o__Pleosporales	f__Didymosphaeriaceae	g__Paraphaeosphaeria		0	5.20723e-05	0	0.000393964	8.48403e-05	8.97099e-05	0	1.49623e-05	0	0	0	0	0.00746667	0	0	0	0	0	0	0	0	0	0	0	0	0	0	0	0	0	0	0	0	0	0	0	0	0	0	0	0
ASV_Cluster_90	90	k__Fungi	p__Ascomycota	c__Dothideomycetes	o__Pleosporales		Unknown		1.98956e-05	0	0	0.000135131	0	5.01767e-05	0.0123005	6.80104e-06	0	0.00198356	3.20464e-06	2.64765e-06	0	3.28773e-06	0	0	0	0	0	0	0	4.84666e-05	0	0	0	0	0	0	0	0	0	0	0	0	0	0	0	0	0	0	0
ASV_Cluster_91	91	k__Fungi	p__Basidiomycota	c__Cystobasidiomycetes	o__Cystobasidiales	f__Cystobasidiaceae	g__Cystobasidium	s__Cystobasidium_slooffiae	0.000484126	0	0	0	0	6.23408e-05	0	0	0	0	0	0	0	0	0	0	0	0	0	0	0	0	0	0	0	0	0	0	0	0	0	0	0	0	0	0	0	0	0	0	0
ASV_Cluster_92	92	k__Fungi	p__Ascomycota	c__Eurotiomycetes	o__Chaetothyriales	f__unidentified	Unknown	s__unidentified	0	0	1.0416e-05	0.000522373	0	0	0	0	0	0	0	0	0	0	0	0	0	0	0	0	0	0	0	0	0	0	0	0	0	0	0	0	0	0	0	0	0	0	0	0	0
ASV_Cluster_93	93	k__Fungi					Unknown		0	0	0	0.000525062	0	0	0	0	0	0	0	0	0	0	0	0	0	0	0	0	0	0	0	0	0	0	0	0	0	0	0	0	0	0	0	0	0	0	0	0	0
ASV_Cluster_94	94	k__Fungi	p__Ascomycota	c__Sordariomycetes	o__Coniochaetales	f__Coniochaetaceae	Unknown	s__unidentified	0	0	0	0	0	0	0	0	0	0	0	0	0	0	0	0	0	0	0	0	0	0	0	0	0	0	0	0	0	0	0	0	0	0	0	0	0	0	0	0	0
ASV_Cluster_95	95	k__Fungi	p__Ascomycota	c__Sordariomycetes	o__Sordariales		Unknown		0	0	0	0.000541197	0	0	0	0	0	0	0	0	0	0	0	0	0	0	0	0	0	0	0	0	0	0	0	0	0	0	0	0	0	0	0	0	0	0	0	0	0
ASV_Cluster_96	96	k__Fungi	p__Ascomycota	c__Dothideomycetes	o__Dothideales	f__Aureobasidiaceae	g__Aureobasidium	s__Aureobasidium_pullulans	0.000358121	7.48986e-05	0	0.000101516	0.000179027	0.000105675	0	0	0	0	0	0	0	0	0	0	0	0	0	0	0	0	0	0	0	0	0	0	0	0	0	0	0	0	0	0	0	0	0	0	0
ASV_Cluster_97	97	k__Fungi	p__Ascomycota	c__Eurotiomycetes	o__Eurotiales	f__Aspergillaceae	g__Penicillium		0	0	0	0	1.43797e-05	0	0	0	0	0	0	0	0	0	0	0	0	0	0	0	0	0	0	0	0	0	0	0	0	0	0	0	0	0	0	0	0	0	0	0	0
ASV_Cluster_98	98	k__Fungi	p__Basidiomycota	c__Tremellomycetes	o__Filobasidiales	f__Filobasidiaceae	g__Naganishia		8.1793e-05	0	0	0.000426235	3.37923e-05	6.46215e-05	0	0	0	0	3.20464e-06	0	0	0	0	0	0	0	0	0	0	0	0	0	0	0	0	0	0	0	0	0	0	0	0	0	0	0	0	0	0
ASV_Cluster_99	99	k__Fungi	p__Ascomycota	c__Sordariomycetes	o__Trichosphaeriales	f__Trichosphaeriaceae	g__Nigrospora	s__Nigrospora_oryzae	0.000513601	0	0	0	0	0	0	0	0	0	0	0	0	0	0	0	0	0	0	0	0	0	0	0	0	0	0	0	0	0	0	0	0	0	0	0	0	0	0	0	0
ASV_Cluster_100	100	k__Fungi	p__Ascomycota	c__Dothideomycetes	o__Pleosporales	f__Pleosporaceae	g__Stemphylium		0	0	0.000158643	0	0.0001704	0	0	0	0	0	0	0	0	0	0	3.18955e-05	0	0	0	0	0	0	0	0	0	0	0	0	0	1.16193e-05	0	0	0	0	0	0	0	0.000393052	0	0	0
ASV_Cluster_101	101	k__Fungi	p__Ascomycota	c__Dothideomycetes	o__Pleosporales	f__Didymellaceae	Unknown		0	0	8.17253e-05	0.000379174	0	0.000191584	0	0	0	0.0181354	0	0	0	0	0	0	0	0	0	0	0	0	0	0	0	0	0	0	0	0	0	0	0	0	0	0	0	0	0	0	0
ASV_Cluster_102	102	k__Fungi	p__Ascomycota	c__Dothideomycetes	o__Pleosporales	f__Pleosporaceae	g__Alternaria	s__Alternaria_rosae	0	0.000300308	0	0	0.000276091	0	0	0	0	0	0	0	0	0	0	0	0	0	0	0	0	0	0	0	0	0	0	0	0	0	0	0	0	0	0	0	0	0	0	0	0
ASV_Cluster_103	103	k__Fungi	p__Ascomycota	c__Eurotiomycetes	o__Eurotiales	f__Aspergillaceae	g__Penicillium	s__Penicillium_brevicompactum	0	0	0.000273219	0.00039867	4.09822e-05	0	0.00265957	0	0	0.0119014	0	0	0	0	0	0	0	0	0	0	0	0	0	0	0	0	0	0	0	0	0	0	0	0	0	0	0	0	0	0	0
ASV_Cluster_104	104	k__Fungi	p__Ascomycota	c__Sordariomycetes	o__Microascales	f__Microascaceae	g__Pithoascus	s__Pithoascus_nidicola	1.40006e-05	0	0	0.000238664	2.15696e-05	3.57319e-05	0.00531915	0	0	0.00283366	0	0	0	0	0	0	0	0	0	0	0	1.29244e-05	0	0	0	0	0	0	0	0	0	0	0	0	0	0	0	0	0	0	0
ASV_Cluster_105	105	k__Fungi	p__Ascomycota	c__Sordariomycetes	o__Sordariales	f__Chaetomiaceae	g__Chaetomium		0.000442124	0	0	0	0	2.66089e-05	0	0	0	0	0	0	0	0	0	0	0	0	0	0	0	0	0	0	0	0	0	0	0	0	0	0	0	0	0	0	0	0	0	0	0
ASV_Cluster_106	106	k__Fungi	p__Basidiomycota	c__Exobasidiomycetes	o__Microstromatales	f__Quambalariaceae	g__Quambalaria	s__Quambalaria_cyanescens	0.000439177	0	0	0	0	0	0	0	0	0	0	0	0	0	0	0	0	0	0	0	0	0	0	0	0	0	0	0	0	0	0	0	0	0	0	0	0	0	0	0	0
ASV_Cluster_107	107	k__Fungi	p__Ascomycota	c__Sordariomycetes	o__Sordariales	f__Chaetomiaceae	g__Humicola	s__Humicola_grisea	0	0	0	0	6.97416e-05	0.000393811	0	0	0	0	0	0	0	0	0	0	0	0	0	0	0	0	0	0	0	0	0	0	0	0	0	0	0	0	0	0	0	0	0	0	0
ASV_Cluster_108	108	k__Fungi	p__Basidiomycota	c__Malasseziomycetes	o__Malasseziales	f__Malasseziaceae	g__Malassezia	s__Malassezia_restricta	0	0	0	0	0	0	0	0	0	0	0	0	0.008	0	0	0	0	0	0	0	0	0	0	0	0	0	0	0	0	0	0	0	0	0	0	0	0	0.000555792	0	0	0
ASV_Cluster_109	109	k__Fungi	p__Ascomycota	c__Dothideomycetes	o__Pleosporales	f__Lophiostomataceae	g__Trichometasphaeria	s__unidentified	3.68437e-06	0	0.000213928	0.00021379	0	0	0	0	0	0.00595069	0	0	0	8.21933e-06	0	0	0	0	0	0	0	0	0	0	0	0	0	0	0	0	0	0	0	0	0	0	0	0	0	0	0
ASV_Cluster_110	110	k__Fungi	p__Basidiomycota	c__Agaricomycetes	o__Hymenochaetales	f__Schizoporaceae	g__Hyphodontia	s__Hyphodontia_alutaria	0.000166534	0	0	0	0.000255959	0	0	0	0	0	0	0	0	0	0	0	0	0	0	0	0	0	0	0	0	0	0	0	0	0	0	0	0	0	0	0	0	0	0	0	0
ASV_Cluster_111	111	k__Fungi	p__Ascomycota	c__Sordariomycetes	o__Xylariales	f__Bartaliniaceae	g__Bartalinia		0	0	0	7.93307e-05	0.00030485	0	0	0	0	0	6.40927e-06	0	0	0	0	0	0	0	0	0	0	0.000117935	0	0	0	0	0	0	0	0	0	0	0	0	0	0	0	0	0	0	0
ASV_Cluster_112	112	k__Fungi	p__Ascomycota	c__Sordariomycetes	o__Sordariales	f__Chaetomiaceae	g__Botryotrichum	s__Botryotrichum_spirotrichum	0	0	0	0.000377829	5.82379e-05	0	0	0	0	0	0	0	0	0	0	0	0	0	0	0	0	0	0	1.7294e-05	0	0	0	0	0	0	0	0	0	0	0	0	0	0	0	0	0
ASV_Cluster_113	113	k__Fungi	p__Basidiomycota	c__Agaricostilbomycetes	o__Agaricostilbales	f__Agaricostilbaceae	g__Sterigmatomyces	s__Sterigmatomyces_elviae	0	0.00017833	3.20491e-06	0.000171435	0.000131574	0.000104915	0	0	0	0	0	0	0	0	0	0	0	0	0	0	0	0	0	0	0	0	0	0	0	0	0	0	0	0	0	0	0	0	0	0	0
ASV_Cluster_114	114	k__Fungi	p__Basidiomycota	c__Tremellomycetes	o__Tremellales	f__Bulleribasidiaceae	g__Vishniacozyma	s__Vishniacozyma_foliicola	0	0	0	0.000145888	0.000133012	0.000110997	0	0	0	0	0	0	0	0	0	0	0	0	0	0	0	0	0	0	0	0	0	0	0	0	0	0	0	0	0	0	0	0	0	0	0
ASV_Cluster_115	115	k__Fungi	p__unidentified	c__unidentified	o__unidentified	f__unidentified	Unknown	s__unidentified	1.54744e-05	0	0.000262002	0	0.000178308	0.000345915	0	0	0	0	0	0	0	0	0	0	0	0	0	0	0	0	0	0	0	0	0	0	0	0	0	0	0	0	0	0	0	0	0	0	0
ASV_Cluster_116	116	k__Fungi	p__Ascomycota	c__Dothideomycetes	o__Capnodiales	f__Capnodiaceae	g__Leptoxyphium	s__Leptoxyphium_glochidion	0	3.13861e-05	0.000133004	0	0.000229356	0	0	0	0	0	0	0	0	0	0	0	0	0	0	0	0	0	0	0	0	0	0	0	0	0	0	0	0	0	0	0	0	0	0	0	0
ASV_Cluster_117	117	k__Fungi	p__unidentified	c__unidentified	o__unidentified	f__unidentified	Unknown	s__unidentified	0	0.000380199	0	0	0	0	0	0	0	0	0	0	0	0	0	0	0	0	0	0	0	0	0	0	0	0	0	0	0	0	0	0	0	0	0	0	0	0	0	0	0
ASV_Cluster_118	118	k__Fungi	p__Ascomycota	c__Sordariomycetes	o__Sordariales	f__Lasiosphaeriaceae	g__Schizothecium	s__Schizothecium_carpinicola	0	0	0	0.000285053	3.95442e-05	2.73691e-05	0	0	0	0	0	0	0	0	0	0	0	0	0	0	0	0	0	0	0	0	0	0	0	0	0	0	0	0	0	0	0	0	0	0	0
ASV_Cluster_119	119	k__Fungi	p__Ascomycota	c__Pezizomycetes	o__Pezizales	f__Ascobolaceae	g__Ascobolus	s__unidentified	0	0.000266782	0	0	0	0	0	0	0	0	0	0	0	0	0	0	0	1.99824e-05	0	2.06184e-05	0	0	1.70893e-05	0	0	0	0	0	0	0	0	0	0	0	0	0	0	0	1.85068e-05	0	0
ASV_Cluster_120	120	k__Fungi					Unknown		5.52656e-05	9.27316e-05	0	0.000212445	1.58177e-05	0.000175619	0	0	0	0	0	0	0	0	0	0	0	0	0	0	0	0	0	0	0	0	0	0	0	0	0	0	0	0	0	0	0	0	0	0	0
ASV_Cluster_121	121	k__Fungi	p__Ascomycota	c__Eurotiomycetes	o__Eurotiales	f__Aspergillaceae	g__Aspergillus	s__Aspergillus_flavus	0.000187903	0	6.89056e-05	6.11788e-05	4.31391e-06	3.04101e-05	0	0	0	0	0	0	0	0	0	0	0	0	0	0	0	0	0	0	0	0	0	0	0	0	0	0	0	0	0	0	0	0	0	0	0
ASV_Cluster_122	122	k__Fungi	p__Ascomycota	c__Dothideomycetes	o__Capnodiales	f__Teratosphaeriaceae	g__Devriesia	s__Devriesia_fraserae	0	0	2.08319e-05	0.000135803	0.000612576	0.000171817	0	0	0	0	0	0	0	0	0	0	0	0	0	0	0	0	0	0	0	0	0	0	0	0	0	0	0	0	0	0	0	0	0	0	0
ASV_Cluster_123	123	k__Fungi	p__Basidiomycota	c__Microbotryomycetes	o__unidentified	f__unidentified	Unknown	s__unidentified	0	0	0	0	0	0	0	0	0	0	0	0	0	0	0	0	0	0	0	0	0	0	0	0	0	0	0	0	0	0	0	0	0	0	0	0	0	0	0	0	0
ASV_Cluster_124	124	k__Fungi	p__Ascomycota	c__Sordariomycetes	o__Hypocreales	f__Hypocreaceae	g__Trichoderma		0	0	0	0	0	0	0	0	0	0	0	0	0	0	0	0	0	0	0	0	0	0	0	0	0	0	0	0	0	0	0	0	0	0	0	0	0	0	0	0	0
ASV_Cluster_125	125	k__Fungi	p__Ascomycota	c__Leotiomycetes	o__Helotiales	f__Myxotrichaceae	Unknown	s__unidentified	0	0	0	0	0	0	0	0	0	0	0	0	0	0	0	0	0	0	0	0	0	0	0	0	0	0	0	0	0	0	0	0	0	0	0	0	0	0	0	0	0
ASV_Cluster_126	126	k__Fungi	p__Ascomycota	c__Dothideomycetes	o__Pleosporales	f__Phaeosphaeriaceae	g__Phaeosphaeria	s__Phaeosphaeria_lunariae	0	0	0.000171463	0	0.000163929	1.44448e-05	0	5.44083e-06	0	0	0	0	0	0	0	0	0	0	0	0	0	0	0	0	0	0	0	0	0	0	0	0	0	0	0	0	0	0	0	0	0
ASV_Cluster_127	127	k__Fungi	p__Ascomycota	c__Sordariomycetes	o__Hypocreales	f__Stachybotryaceae	Unknown		2.65275e-05	0	0	0.000118324	0.000143078	0	0	0	0	0	0	0	0.00266667	0	0	0	0	0	0	0	0	0	0	0	0	0	0	0	0	0	0	0	0	0	0	0	0	0	0	0	0
ASV_Cluster_128	128	k__Fungi	p__Ascomycota	c__Dothideomycetes	o__Capnodiales	f__Teratosphaeriaceae	g__Meristemomyces	s__Meristemomyces_arctostaphylos	0	0	0	0	0.000349427	0	0	0	0	0	0	0	0	0	0	0	0	0	0	0	0	0	0	0	0	0	0	0	0	0	0	0	0	0	0	0	0	0	0	0	0
ASV_Cluster_129	129	k__Fungi	p__Ascomycota	c__Eurotiomycetes	o__Eurotiales	f__Aspergillaceae	g__Aspergillus		0	0	0	0	0	0	0	0	0	0	0	0	0	0	0	0	0	0	0	0	0	0	0	0	0	0	0	0	0	0	0	0	0	0	0	0	0	0	0	0	0
ASV_Cluster_130	130	k__Fungi	p__Ascomycota	c__Dothideomycetes	o__Pleosporales	f__Coniothyriaceae	g__Coniothyrium		0	0	0	0	0	0	0	0	0	0	0	0	0	0	0	0	0	0	0	0	0	0	0	0	0	0	0	0	0	0	0	0	0	0	0	0	0	0	0	0	0
ASV_Cluster_131	131	k__Fungi	p__Basidiomycota	c__Agaricomycetes	o__Boletales	f__Melanogastraceae	g__Melanogaster	s__unidentified	0.000360331	0	0	5.31112e-05	0	0	0	0	0	0	0	0	0	0	0	0	0	0	0	0	0	0	0	0	0	0	0	0	0	0	0	0	0	0	0	0	0	0	0	0	0
ASV_Cluster_132	132	k__Fungi	p__Ascomycota	c__Dothideomycetes	o__Pleosporales	f__Pleosporaceae	g__Bipolaris	s__Bipolaris_victoriae	0	0	0	0	0	6.84228e-05	0	0	0	0	0	0	0	0	0	0	0	0	0	0	0	0	0	0	0	0	0	0	0	0	0	0	0	0	0	0	0	0	0	0	0
ASV_Cluster_133	133	k__Fungi	p__Ascomycota	c__Dothideomycetes	o__Pleosporales	f__Phaeosphaeriaceae	g__Phaeosphaeria	s__Phaeosphaeria_lunariae	0	0.000241815	0.000177873	0	0	2.73691e-05	0	5.44083e-06	0	0	0	0	0	0	0	0	0	0	0	0	0	0	0	0	0	0	0	0	0	0	0	0	0	0	0	0	0	0	0	0	0
ASV_Cluster_134	134	k__Fungi	p__Ascomycota	c__Eurotiomycetes	o__Chaetothyriales	f__Herpotrichiellaceae	g__Exophiala	s__Exophiala_opportunistica	0.000335278	0	0	0	0	0	0	0	0	0	0	0	0	0	0	0	0	0	0	0	0	0	0	0	0	0	0	0	0	0	0	0	0	0	0	0	0	0	0	0	0
ASV_Cluster_135	135	k__Fungi	p__Ascomycota	c__Dothideomycetes	o__Pleosporales	f__Cucurbitariaceae	g__Pyrenochaetopsis	s__Pyrenochaetopsis_leptospora	0.000128953	0.000284615	0	0	5.75189e-06	0	0	0	0	0	0	0	0	0	0	0	0	0	0	0	0	0	0	0	0	0	0	0	0	0	0	0	0	0	0	0	0	0	0	0	0
ASV_Cluster_136	136	k__Fungi	p__Ascomycota	c__Dothideomycetes	o__Capnodiales	f__Mycosphaerellaceae	Unknown		0	0	0	0.000293793	0	0	0	0	0	0	0	0	0	0	0	0	0	0	0	0	0	0	0	0	0	0	0	0	0	0	0	0	0	0	0	0	0	0	0	0	0
ASV_Cluster_137	137	k__Fungi	p__Ascomycota	c__Dothideomycetes	o__Pleosporales	f__Pleosporaceae	g__Pyrenophora	s__Pyrenophora_tritici-repentis	0	0	0	0.000292448	0	0	0	0	0	0	0	0	0	0	0	0	0	0	0	0	0	0	0	0	0	0	0	0	0	0	0	0	0	0	0	0	0	0	0	0	0
ASV_Cluster_138	138	k__Fungi	p__Ascomycota	c__Dothideomycetes	o__Pleosporales	f__Phaeosphaeriaceae	g__Neosetophoma	s__Neosetophoma_rosigena	0	0	0	0	0	0.000322347	0	0	2.61797e-06	0.00283366	0	0	0	0	0	1.27582e-05	0	0	0	1.37456e-05	5.47841e-05	0	0	0.00017294	0	5.72389e-06	0	0	0	2.71117e-05	0	0	0	0	0	0	0	0	0	0	0
ASV_Cluster_139	139	k__Fungi	p__Ascomycota	c__Saccharomycetes	o__Saccharomycetales	f__Debaryomycetaceae	g__Meyerozyma	s__Meyerozyma_guilliermondii	0	0	0	0	0	0.000192344	0	0	0	0	0	0	0	0	0	0	0	0	0	0	0	0	0	0	0	0	0	0	0	0	0	0	0	0	0	0	0	0	0	0	0
ASV_Cluster_140	140	k__Fungi	p__Ascomycota	c__Sordariomycetes	o__Diaporthales	f__Gnomoniaceae	g__Gnomoniopsis	s__Gnomoniopsis_paraclavulata	0	0	0	0.00026959	0	0	0	0	0	0	0	0	0	0	0	0	0	0	0	0	0	0	0	0	0	0	0	0	0	0	0	0	0	0	0	0	0	0	0	0	0
ASV_Cluster_141	141	k__Fungi	p__Neocallimastigomycota	c__Neocallimastigomycetes	o__Neocallimastigales	f__Neocallimastigaceae	Unknown		0	0	0	0	0	0	0	0	0	0	0	0	0	0	0	0	0	0	0	0	0	0	0	0	0	0	0	0	0	0	0	0	0	0	0	0	0	0	0	0	0
ASV_Cluster_142	142	k__Fungi	p__Ascomycota	c__Dothideomycetes	o__Dothideales	f__Dothideales_fam_Incertae_sedis	g__Hortaea	s__Hortaea_thailandica	0.000161375	1.9973e-05	1.60246e-06	1.94965e-05	0	7.75458e-05	0	0	0	0	0	0	0	0	0	0	0	0	0	0	0	0	0	0	0	0	0	0	0	0	0	0	0	0	0	0	0	0	0	0	0
ASV_Cluster_143	143	k__Fungi	p__Basidiomycota	c__Moniliellomycetes	o__Moniliellales	f__Moniliellaceae	g__Moniliella	s__unidentified	0	0	0	0	0	0	0	0	0	0	0	0	0	0	0	0	0	0	0	0	0	0	0	0	0	0	0	0	0	0	0	0	0	0	0	0	0	0	0	0	0
ASV_Cluster_144	144	k__Fungi	p__Ascomycota	c__Dothideomycetes	o__Pleosporales	f__Phaeosphaeriaceae	g__Phaeosphaeria	s__Phaeosphaeria_tofieldiae	0	0	0	0	0	0	0.0192819	4.08062e-06	0	0	0	0	0	0	0	0	0	0	0	0	0	0	0	0	0	0	0	0	0	0	0	0	0	0	0	0	0	0	0	0	0
ASV_Cluster_145	145	k__Fungi	p__Ascomycota	c__Dothideomycetes	o__Pleosporales	f__Sporormiaceae	g__Westerdykella	s__Westerdykella_dispersa	0	0	0	0	0	0	0	0	0	0	0	0	0	0	0	0	0	0	0	0	0	0	0	0	0	0	0	0	0	0	0	0	0	0	0	0	0	0	0	0	0
ASV_Cluster_146	146	k__Fungi	p__Basidiomycota	c__Agaricomycetes	o__Boletales	f__Pisolithaceae	g__Pisolithus	s__Pisolithus_arhizus	0	0	3.04467e-05	0.000104206	0.000133012	0	0	0	0	0	0	0	0	0	0	0	0	0	0	0	0	0	0	0	0	0	0	0	0	0	0	0	0	0	0	0	0	0	0	0	0
ASV_Cluster_147	147	k__Fungi	p__Ascomycota	c__Eurotiomycetes	o__Eurotiales	f__Thermoascaceae	g__Byssochlamys	s__Byssochlamys_spectabilis	0	0	0	0	0	0	0	0	0	0	0	0	0	0	0	0	0	0	0	0	0	0	0	0	0	0	0	0	0	0	0	0	0	0	0	0	0	0	0	0	0
ASV_Cluster_148	148	k__Fungi	p__Ascomycota	c__Eurotiomycetes	o__Eurotiales	f__Aspergillaceae	g__Aspergillus		0	0	0	0	0	0	0	0	0	0	0	0	0	0	0	0	0	0	0	0	0	0	0	0	0	0	0	0	0	0	0	0	0	0	0	0	0	0	0	0	0
ASV_Cluster_149	149	k__Fungi	p__Ascomycota	c__Dothideomycetes	o__Capnodiales	f__Cladosporiaceae	g__Cladosporium	s__unidentified	0	0.000265355	0	0	0	0	0	0	0	0	0	0	0	0	0	0	0	0	0	0	0	0	0	0	0	0	0	0	0	0	0	0	0	0	0	0	0	0	0	0	0
ASV_Cluster_150	150	k__Fungi	p__Basidiomycota	c__Tremellomycetes	o__Filobasidiales	f__Filobasidiaceae	g__Filobasidium	s__Filobasidium_stepposum	0	0.000118411	0	0.000138493	4.02632e-05	0	0	0	0	0	0	0	0	0	0	0	0	0	0	0	0	0	0	0	0	0	0	0	0	0	0	0	0	0	0	0	0	0	0	0	0
ASV_Cluster_151	151	k__Fungi	p__unidentified	c__unidentified	o__unidentified	f__unidentified	Unknown	s__unidentified	0.000269696	4.13725e-05	0	0	0	0	0	0	0	0	0	0	0	0	0	0	0	0	0	0	0	0	0	0	0	0	0	0	0	0	0	0	0	0	0	0	0	0	0	0	0
ASV_Cluster_152	152	k__Fungi	p__Ascomycota	c__Eurotiomycetes	o__Eurotiales	f__Trichocomaceae	g__Talaromyces	s__Talaromyces_columbinus	0	0	0	0	0	0	0	0	0	0	0	0	0	0	0	0	0	0	0	0	0	0	0	0	0	0	0	0	0	0	0	0	0	0	0	0	0	0	0	0	0
ASV_Cluster_153	153	k__Fungi	p__unidentified	c__unidentified	o__unidentified	f__unidentified	Unknown	s__unidentified	0	5.3499e-05	0	3.83208e-05	1.43797e-06	0.000168016	0	0	0	0	0	0	0	0	0	0	0	0	0	0	0	0	0	0	0	0	0	0	0	0	0	0	0	0	0	0	0	0	0	0	0
ASV_Cluster_154	154	k__Fungi					Unknown		0.000168007	0	0	9.88272e-05	0	5.01767e-05	0	0	0	0	0	0	0	0	0	0	0	0	0	0	0	0	0	0	0	0	0	0	0	0	0	0	0	0	0	0	0	0	0	0	0
ASV_Cluster_155	155	k__Fungi	p__Neocallimastigomycota	c__Neocallimastigomycetes	o__Neocallimastigales	f__Neocallimastigaceae	g__Caecomyces	s__Caecomyces_communis	0	0	0	0.000172107	4.45771e-05	0	0	0	0	0	0	0	0	0	0	0	0	0	0	0	0	0	0	0	0	0	0	0	0	0	0	0	0	0	0	0	0	0	0	0	0
ASV_Cluster_156	156	k__Fungi	p__Ascomycota	c__Dothideomycetes	o__Capnodiales	f__Neodevriesiaceae	g__Neodevriesia	s__Neodevriesia_hilliana	0	0.000240389	0	1.34459e-06	0	0	0	0	0	0	0	0	0	0	0	0	0	0	0	0	0	0	0	0	0	0	0	0	0	0	0	0	0	0	0	0	0	0	0	0	0
ASV_Cluster_157	157	k__Fungi	p__Ascomycota	c__Dothideomycetes	o__unidentified	f__unidentified	Unknown	s__unidentified	0	0	0.000171463	0	0.000116476	0	0	0	0	0	0	0	0	0	0	0	0	0	0	0	0	0	0	0	0	0	0	0	0	0	0	0	0	0	0	0	0	0	0	0	0
ASV_Cluster_158	158	k__Fungi	p__Ascomycota	c__Saccharomycetes	o__Saccharomycetales	f__Pichiaceae	g__Pichia	s__Pichia_mandshurica	0	0	0	0	0	0	0	0	0	0	0	0	0	0	0	0	0	0	0	0	0	0	0	0	0	0	0	0	0	0	0	0	0	0	0	0	0	0	0	0	0
ASV_Cluster_159	159	k__Fungi	p__Ascomycota	c__Sordariomycetes	o__Hypocreales	f__Stachybotryaceae	g__Myrothecium	s__unidentified	0	0.000117698	0	8.94151e-05	0	7.60253e-06	0	0	0	0	0	0	0	0	0	0	0	0	0	0	0	0	0	0	0	0	0	0	0	0	0	0	0	0	0	0	0	0	0	0	0
ASV_Cluster_160	160	k__Fungi	p__Ascomycota	c__Lecanoromycetes	o__Lecanoromycetes_ord_Incertae_sedis	f__Lecanoromycetes_fam_Incertae_sedis	g__Phacidiella	s__Phacidiella_eucalypti	0	8.98783e-05	0	1.94965e-05	8.55593e-05	0.000140647	0	0	0	0	0	0	0	0	0	0	0	0	0	0	0	0	0	0	0	0	0	0	0	0	0	0	0	0	0	0	0	0	0	0	0
ASV_Cluster_161	161	k__Fungi	p__Basidiomycota	c__Agaricomycetes	o__Trechisporales	f__Hydnodontaceae	g__Trechispora	s__Trechispora_nivea	0	0	0	0	0.000201316	2.28076e-05	0	0	0	0	0	0	0	0	0	0	0	0	0	0	0	0	0	0	0	0	0	0	0	0	0	0	0	0	0	0	0	0	0	0	0
ASV_Cluster_162	162	k__Fungi	p__Ascomycota	c__Sordariomycetes	o__unidentified	f__unidentified	Unknown	s__unidentified	0	0	0	0	0	0	0	0	0	0	0	0	0	0	0	0	0	0	0	0	0	0	0	0	0	0	0	0	0	0	0	0	0	0	0	0	0	0	0	0	0
ASV_Cluster_163	163	k__Fungi	p__Ascomycota	c__Sordariomycetes	o__Microascales	f__Microascaceae	g__Gamsia		0	0	0	0.00020505	0	0	0	0	0	0	0	0	0	0	0	0	0	0	0	0	0	0	0	0	0	0	0	0	0	0	0	0	0	0	0	0	0	0	0	0	0
ASV_Cluster_164	164	k__Fungi	p__Ascomycota	c__Sordariomycetes	o__Xylariales	f__Microdochiaceae	g__Microdochium	s__Microdochium_novae-zelandiae	0	0	0	0.000121685	0	9.35112e-05	0	0	0	0	0	0	0	0	0	0	0	0	0	0	0	0	0	0	0	0	0	0	0	0	0	0	0	0	0	0	0	0	0	0	0
ASV_Cluster_165	165	k__Fungi	p__Ascomycota	c__Sordariomycetes	o__Glomerellales	f__Plectosphaerellaceae	g__Acrostalagmus	s__Acrostalagmus_luteoalbus	0	0	0	0.000159334	2.87594e-05	0	0	0	0	0	0	0	0	0	0	0	0	0	0	0	0	0	0	0	0	0	0	0	0	0	0	0	0	0	0	0	0	0	0	0	0
ASV_Cluster_166	166	k__Fungi	p__Ascomycota	c__Sordariomycetes	o__Glomerellales	f__Plectosphaerellaceae	g__Plectosphaerella		7.66349e-05	1.5693e-05	0	8.53814e-05	0	0	0	0	0	0	0	0	0.0032	0	0	0	0	0	0	0	0	1.93866e-05	0	0	0	0	0	0	0	0	0	0	0	0	0	0	0	0	0	0	0
ASV_Cluster_167	167	k__Fungi	p__Ascomycota	c__Sordariomycetes	o__Microascales	f__Microascaceae	g__Scopulariopsis	s__Scopulariopsis_candida	0	0.000101291	8.97375e-05	1.61351e-05	9.9939e-05	8.05869e-05	0.0056516	0	0	0	0	0	0	0	0	0	0	0	0	0	0	0	0	0	0	0	0	0	0	0	0	0	0	0	0	0	0	0	0	0	0
ASV_Cluster_168	168	k__Fungi	p__Ascomycota	c__Arthoniomycetes	o__Arthoniales	f__Roccellaceae	g__Sigridea	s__Sigridea_californica	0	0	0	0.00019631	0	0	0	0	0	0	0	0	0	0	0	0	0	0	0	0	0	0	0	0	0	0	0	0	0	0	0	0	0	0	0	0	0	0	0	0	0
ASV_Cluster_169	169	k__Fungi	p__Ascomycota	c__Eurotiomycetes	o__Chaetothyriales	f__Trichomeriaceae	g__Knufia	s__Knufia_vaticanii	0	0	0	0	0.000207787	0	0	0	0	0	0	0	0	0	0	0	0	0	0	0	0	0	0	0	0	0	0	0	0	0	0	0	0	0	0	0	0	0	0	0	0
ASV_Cluster_170	170	k__Fungi	p__Basidiomycota	c__Tremellomycetes	o__Tremellales	f__Bulleribasidiaceae	g__Dioszegia	s__Dioszegia_rishiriensis	0	0	0	0.000193621	0	0	0	0	0	0	0	0	0	0	0	0	0	0	0	0	0	0	0	0	0	0	0	0	0	0	0	0	0	0	0	0	0	0	0	0	0
ASV_Cluster_171	171	k__Fungi	p__Basidiomycota	c__Wallemiomycetes	o__Wallemiales	f__Wallemiaceae	g__Wallemia	s__Wallemia_muriae	0	0.000204723	2.88442e-05	0	0	0	0	0	0	0	0	0	0	0	0	0	0	0	0	0	0	0	0	0	0	0	0	0	0	0	0	0	0	0	0	0	0	0	0	0	0
ASV_Cluster_172	172	k__Fungi	p__Ascomycota	c__Dothideomycetes	o__Capnodiales	f__Mycosphaerellaceae	g__Septoria		0	0	0.000227549	0	0	0	0	0	0	0	0	0	0	0	0	0	0	0	0	0	0	0	0	0	0	0	0	0	0	0	0	0	0	0	0	0	0	0	0	0	0
ASV_Cluster_173	173	k__Fungi	p__Ascomycota	c__Sordariomycetes	o__Xylariales	f__Amphisphaeriaceae	Unknown	s__unidentified	2.06325e-05	1.64064e-05	0	0	0.000180465	0.000183221	0	0	0	0	0	0	0	0	0	0	0	0	0	0	0	0	0	0	0	0	0	0	0	0	0	0	0	0	0	0	0	0	0	0	0
ASV_Cluster_174	174	k__Fungi	p__Basidiomycota	c__Agaricostilbomycetes	o__Agaricostilbales	f__Kondoaceae	g__Kondoa	s__Kondoa_aeria	0	0.000348813	1.44221e-05	0	0	0	0	0	0	0	0	0	0	0	0	0	0	0	0	0	0	0	0	0	0	0	0	0	0	0	0	0	0	0	0	0	0	0	0	0	0
ASV_Cluster_175	175	k__Fungi	p__Ascomycota	c__Sordariomycetes	o__Hypocreales	f__Cordycipitaceae	g__Beauveria	s__Beauveria_bassiana	0	0	0	0.000180175	0	0	0	0	0	0	0	0	0	0	0	0	0	0	0	0	0	0	0	0	0	0	0	0	0	0	0	0	0	0	0	0	0	0	0	0	0
ASV_Cluster_176	176	k__Fungi	p__Basidiomycota	c__Exobasidiomycetes	o__Exobasidiales	f__Graphiolaceae	g__Graphiola	s__Graphiola_phoenicis	0	0	0	0	0.00010641	8.21074e-05	0	0	0	0	0	0	0	0	0	0	0	0	0	0	0	0	0	0	0	0	0	0	0	0	0	0	0	0	0	0	0	0	0	0	0
ASV_Cluster_177	177	k__Fungi	p__Ascomycota	c__Sordariomycetes	o__Pleurotheciales	f__Pleurotheciaceae	g__Phaeoisaria	s__Phaeoisaria_fasciculata	0.000193798	0	0	0	0	0	0	0	0	0	0	0	0	0	0	0	0	0	0	0	0	0	0	0	0	0	0	0	0	0	0	0	0	0	0	0	0	0	0	0	0
ASV_Cluster_178	178	k__Fungi	p__Ascomycota	c__Dothideomycetes	o__Pleosporales	f__Sporormiaceae	g__Sporormiella	s__Sporormiella_similis	0	8.34584e-05	0.000157041	0	0	0	0	4.08062e-06	0	0	0	0	0	0	0	0	0	0	0	0	0	0	0	0	0	0	0	0	0	0	0	0	0	0	0	0	0	0	0	0	0
ASV_Cluster_179	179	k__Fungi	p__Basidiomycota	c__Agaricomycetes	o__Agaricales	f__Pluteaceae	g__Pluteus	s__Pluteus_glaucotinctus	0	0	0	0	0	0.000193104	0	0	0	0	0	0	0	0	0	0	0	0	0	0	0	0	0	0	0	0	0	0	0	0	0	0	0	0	0	0	0	0	0	0	0
ASV_Cluster_180	180	k__Fungi	p__unidentified	c__unidentified	o__unidentified	f__unidentified	Unknown	s__unidentified	0	0	0	0	0.000181184	0	0	4.08062e-06	0	0	0	0	0	0	0	0	0	0	0	0	0	0	0	0	0	0	0	0	0	0	0	0	0	0	0	0	0	0	0	0	0
ASV_Cluster_181	181	k__Fungi	p__Basidiomycota	c__Agaricomycetes	o__Agaricales	f__Agaricaceae	g__Battarrea	s__unidentified	0	0	0	0	0	0.000193104	0	0	0	0	0	0	0	0	0	0	0	0	0	0	0	0	0	0	0	0	0	0	0	0	0	0	0	0	0	0	0	0	0	0	0
ASV_Cluster_182	182	k__Fungi	p__Ascomycota	c__Dothideomycetes	o__Pleosporales	f__Phaeosphaeriaceae			0	0	0.000108166	0	6.75847e-05	4.56152e-06	0	6.80104e-06	0	0	0	0	0	6.57546e-06	5.28759e-06	0	0	0	0	0	0	0	0	6.91759e-06	0	0	0	0	0	0	0	0	0	0	0	0	0	0	0	0	0
ASV_Cluster_183	183	k__Fungi	p__Ascomycota	c__Eurotiomycetes	o__Eurotiales	f__Trichocomaceae	g__Talaromyces	s__Talaromyces_trachyspermus	0	0	0	0	0	0	0	0	0	0	0	0	0	0	0	0	0	0	0	0	0	0	0	0	0	0	0	0	0	0	0	0	0	0	0	0	0	0	0	0	0
ASV_Cluster_184	184	k__Fungi	p__Ascomycota	c__Sordariomycetes	o__Hypocreales	f__Nectriaceae	g__Gibberella	s__Gibberella_zeae	0	2.42529e-05	0	0	0	0	0	0	0	0	0	0	0	0	0	0	0	0	0	0	0	0	0	0	0	0	0	0	0	0	0	0	0	0	0	0	0	0	0	0	0
ASV_Cluster_185	185	k__Fungi	p__Basidiomycota	c__Exobasidiomycetes	o__Exobasidiales	f__Cryptobasidiaceae	g__Clinoconidium	s__Clinoconidium_sawadae	4.34756e-05	9.84381e-05	0	0	2.94784e-05	0	0	0	0	0	0	0	0	0	0	0	0	0	0	0	0	3.23111e-06	0	0	0	0	0	0	0	0	0	0	0	0	0	0	0	0	0	0	0
ASV_Cluster_186	186	k__Fungi	p__Basidiomycota	c__Tremellomycetes	o__Tremellales	f__Rhynchogastremataceae	g__Papiliotrema	s__Papiliotrema_frias	0	9.77248e-05	0	0	0	0	0	0	0	0	0	0	0	0	0	0	0	0	0	0	0	0	0	0	0	0	0	0	0	0	0	0	0	0	0	0	0	0	0	0	0
ASV_Cluster_187	187	k__Fungi	p__Basidiomycota	c__Agaricomycetes	o__Agaricales	f__Lycoperdaceae	Unknown		0	0	0	0	4.52961e-05	0.000145208	0	0	0	0	0	0	0	0	0	0	0	0	0	0	0	0	0	0	0	0	0	0	0	0	0	0	0	0	0	0	0	0	0	0	0
ASV_Cluster_188	188	k__Fungi	p__Basidiomycota	c__Cystobasidiomycetes	o__Cystobasidiales	f__Cystobasidiaceae	g__Cystobasidium	s__Cystobasidium_slooffiae	0	0	0	0	0	0	0	0	0	0	0	0	0	0	0	0	0	0	0	0	0	0	0	0	0	0	0	0	0	0	0	0	0	0	0	0	0	0	0	0	0
ASV_Cluster_189	189	k__Fungi	p__Basidiomycota	c__Tremellomycetes	o__Tremellales	f__Bulleribasidiaceae	g__Dioszegia	s__Dioszegia_hungarica	0	0	0	0	0	0	0	0	0	0	0	0	0	0	0	0	0	0	0	0	0	0	0	0	0	0	0	0	0	0	0	0	0	0	0	0	0	0	0	0	0
ASV_Cluster_190	190	k__Fungi	p__Ascomycota	c__Eurotiomycetes	o__Onygenales	f__Arachnomycetaceae	g__Arachnomyces	s__unidentified	0	0	0	0	0	0	0	0	0	0	0	0	0	0	0	0	0	0	0	0	0	0	0	0	0	0	0	0	0	0	0	0	0	0	0	0	0	0	0	0	0
ASV_Cluster_191	191	k__Fungi	p__Ascomycota	c__Dothideomycetes	o__Pleosporales	f__Sporormiaceae	g__Preussia	s__Preussia_terricola	0	0	0	0	7.40555e-05	9.57919e-05	0	0	0	0	0	0	0	0	0	0	0	0	0	0	0	0	0	0	0	0	0	0	0	0	0	0	0	0	0	0	0	0	0	0	0
ASV_Cluster_192	192	k__Fungi	p__Ascomycota	c__Dothideomycetes	o__Pleosporales	f__Pleosporaceae	g__Alternaria	s__Alternaria_alternata	0.000218852	0	3.04467e-05	0	0	0	0	0	0	0	0	0	0	0	0	0	0	0	0	0	0	0	3.75966e-05	1.7294e-05	0	0	0	0	0	0	0	0	0	0	0	0	0	0	0	0	0
ASV_Cluster_193	193	k__Fungi	p__Ascomycota	c__Eurotiomycetes	o__Chaetothyriales	f__Herpotrichiellaceae	g__Capronia	s__Capronia_semi-immersa	0	0	0	0	0	0	0	0	0	0	0	0	0	0	0	0	0	0	0	0	0	0	0	0	0	0	0	0	0	0	0	0	0	0	0	0	0	0	0	0	0
ASV_Cluster_194	194	k__Fungi	p__Ascomycota	c__Eurotiomycetes	o__Chaetothyriales	f__Trichomeriaceae	g__Knufia	s__Knufia_perforans	0	1.7833e-05	0	0	0	0.000170297	0	0	0	0	0	0	0	0	0	0	0	0	0	0	0	0	0	0	0	0	0	0	0	0	0	0	0	0	0	0	0	0	0	0	0
ASV_Cluster_195	195	k__Fungi	p__Ascomycota	c__Eurotiomycetes	o__Eurotiales	f__Thermoascaceae	g__Byssochlamys	s__Byssochlamys_spectabilis	0	0	0	0	0	0	0	0	0	0	0	0	0	0	0	0	0	0	0	0	0	0	0	0	0	0	0	0	0	0	0	0	0	0	0	0	0	0	0	0	0
ASV_Cluster_196	196	k__Fungi	p__Ascomycota	c__Sordariomycetes	o__Hypocreales	f__Ophiocordycipitaceae	g__Purpureocillium		0	0	0	0	0	0	0	0	0	0	0	0	0	0	0	0	0	0	0	0	0	0	0	0	0	0	0	0	0	0	0	0	0	0	0	0	0	0	0	0	0
ASV_Cluster_197	197	k__Fungi	p__unidentified	c__unidentified	o__unidentified	f__unidentified	Unknown	s__unidentified	2.21062e-05	5.99189e-05	3.36516e-05	3.83208e-05	8.34024e-05	9.19907e-05	0	0	0	0	0	0	0	0	0	0	0	0	0	0	0	0	0	0	0	0	0	0	0	0	0	0	0	0	0	0	0	0	0	0	0
ASV_Cluster_198	198	k__Fungi					Unknown		0	0	0	0	1.86936e-05	0.000130003	0	0	0	0	0	0	0	0	0	0	0	0	0	0	0	0	0	0	0	0	0	0	0	0	0	0	0	0	0	0	0	0	0	0	0
ASV_Cluster_199	199	k__Fungi	p__Ascomycota	c__Eurotiomycetes	o__Eurotiales	f__Trichocomaceae	g__Talaromyces	s__Talaromyces_ruber	0	0	0	0	0	0	0	0	0	0	0	0	0	0	0	0	0	0	0	0	0	0	0	0	0	0	0	0	0	0	0	0	0	0	0	0	0	0	0	0	0
ASV_Cluster_200	200	k__Fungi	p__unidentified	c__unidentified	o__unidentified	f__unidentified	Unknown	s__unidentified	0	0	0.000164252	0	0	0	0	0	0	0	0	0	0	0	0	0	0	0	0	0	0	0	0	0	0	0	0	0	0	0	0	0	0	0	0	0	0	0	0	0	0
ASV_Cluster_201	201	k__Fungi	p__unidentified	c__unidentified	o__unidentified	f__unidentified	Unknown	s__unidentified	0.000142954	0	0	0	0	6.08203e-06	0	0	0	0	0	0	0	0	0	0	0	0	0	0	0	0	0	0	0	0	0	0	0	0	0	0	0	0	0	0	0	0	0	0	0
ASV_Cluster_202	202	k__Fungi	p__Basidiomycota	c__Agaricomycetes	o__Agaricales	f__Lycoperdaceae	g__Lycoperdon	s__Lycoperdon_pratense	0	0	8.65326e-05	5.84896e-05	0	0	0	0	0	0	0	0	0	0	0	0	0	0	0	0	0	0	0	0	0	0	0	0	0	0	0	0	0	0	0	0	0	0	0	0	0
ASV_Cluster_203	203	k__Fungi	p__Ascomycota	c__Dothideomycetes	o__Pleosporales	f__Phaeosphaeriaceae	g__Neosetophoma	s__Neosetophoma_rosarum	0.000112742	0	0	0	0	0	0	0	0	0	0	0	0	0	0	0	0	0	0	0	0	0	0	0	0	0	0	0	0	0	0	0	0	0	0	0	0	0	0	0	0
ASV_Cluster_204	204	k__Fungi					Unknown		0	0	0	0	0	0	0	0	0	0	0	0	0	0	0	0	0	0	0	0	0	0	0	0	0	0	0	0	0	0	0	0	0	0	0	0	0	0	0	0	0
ASV_Cluster_205	205	k__Fungi	p__Ascomycota	c__Leotiomycetes	o__Helotiales	f__Helotiaceae	g__Scytalidium	s__Scytalidium_lignicola	0	0	0	0	0	0	0	0	0	0	0	0	0	0	0	0	0	0	0	0	0	0	0	0	0	0	0	0	0	0	0	0	0	0	0	0	0	0	0	0	0
ASV_Cluster_206	206	k__Fungi	p__Mucoromycota	c__Mucoromycetes	o__Mucorales	f__Cunninghamellaceae	g__Gongronella	s__Gongronella_lacrispora	0	0	0	0	0	0	0	0	0	0	0	0	0	0	0	0	0	0	0	0	0	0	0	0	0	0	0	0	0	0	0	0	0	0	0	0	0	0	0	0	0
ASV_Cluster_207	207	k__Fungi	p__Basidiomycota	c__Cystobasidiomycetes	o__Cystobasidiales	f__Cystobasidiaceae	Unknown		0	0	0	9.88272e-05	0	0	0	0	0	0	0	0	0	0	0	0	0	0	0	0	0	0	0	0	0	0	0	0	0	0	0	0	0	0	0	0	0	0	0	0	0
ASV_Cluster_208	208	k__Fungi	p__Ascomycota	c__Dothideomycetes	o__Pleosporales	f__Phaeosphaeriaceae	g__Phaeosphaeria	s__Phaeosphaeria_tofieldiae	0	0	0	0	0	0.000146729	0	0	0	0	0	0	0	0	0	0	0	0	0	0	0	0	0	0	0	0	0	0	0	0	0	0	0	0	0	0	0	0	0	0	0
ASV_Cluster_209	209	k__Fungi	p__Ascomycota	c__Sordariomycetes	o__Glomerellales	f__Plectosphaerellaceae	g__Plectosphaerella	s__Plectosphaerella_niemeijerarum	0	5.70656e-05	0	0	4.67341e-05	3.11704e-05	0	0	0	0	0	0	0	0	0	0	0	0	0	0	0	0	0	0	0	0	0	0	0	0	0	0	0	0	0	0	0	0	0	0	0
ASV_Cluster_210	210	k__Fungi	p__Ascomycota	c__Sordariomycetes	o__Hypocreales	f__Stachybotryaceae	g__Alfaria	s__Alfaria_terrestris	0	1.7833e-05	0	7.39524e-05	0	0	0	0	0	0	0	0	0	0	0	0	0	0	0	0	0	0	0	0	0	0	0	0	0	0	0	0	0	0	0	0	0	0	0	0	0
ASV_Cluster_211	211	k__Fungi	p__Ascomycota	c__Sordariomycetes	o__Ophiostomatales	f__Ophiostomataceae	g__Sporothrix		0	0	0	0	0	0	0	0	0	0	0	0	0	0	0	0	0	0	0	0	0	0	0	0	0	0	0	0	0	0	0	0	0	0	0	0	0	0	0	0	0
ASV_Cluster_212	212	k__Fungi	p__Ascomycota	c__Saccharomycetes	o__Saccharomycetales	f__Saccharomycetales_fam_Incertae_sedis	g__Candida	s__Candida_sake	0	0	0	0.000125047	0	0	0	0	0	0	0	0	0	0	0	0	0	0	0	0	0	0	0	0	0	0	0	0	0	0	0	0	0	0	0	0	0	0	0	0	0
ASV_Cluster_213	213	k__Fungi	p__Basidiomycota	c__Agaricomycetes	o__Trechisporales	f__Hydnodontaceae	g__Trechispora	s__unidentified	0	0	0	0	0.000133731	0	0	0	0	0	0	0	0	0	0	0	0	0	0	0	0	0	0	0	0	0	0	0	0	0	0	0	0	0	0	0	0	0	0	0	0
ASV_Cluster_214	214	k__Fungi					Unknown		0	0	0	0	0	0.000141407	0	0	0	0	0	0	0	0	0	0	0	0	0	0	0	0	0	0	0	0	0	0	0	0	0	0	0	0	0	0	0	0	0	0	0
ASV_Cluster_215	215	k__Fungi	p__Ascomycota	c__Dothideomycetes	o__Pleosporales	f__Sporormiaceae	g__Preussia	s__Preussia_persica	0.000135585	0	0	0	0	0	0	0	0	0	0	0	0	0	0	0	0	0	0	0	0	0	0	0	0	0	0	0	0	0	0	0	0	0	0	0	0	0	0	0	0
ASV_Cluster_216	216	k__Fungi	p__Basidiomycota	c__Agaricomycetes	o__Agaricales	f__Bolbitiaceae	g__Agrocybe	s__Agrocybe_praecox	0	0	0	0.000123702	0	0	0	0	0	0	0	0	0	0	0	0	0	0	0	0	0	0	0	0	0	0	0	0	0	0	0	0	0	0	0	0	0	0	0	0	0
ASV_Cluster_217	217	k__Fungi	p__Ascomycota	c__Dothideomycetes	o__Capnodiales	f__unidentified	Unknown	s__unidentified	0	0	0	0	0	0.000139887	0	0	0	0	0	0	0	0	0	0	0	0	0	0	0	0	0	0	0	0	0	0	0	0	0	0	0	0	0	0	0	0	0	0	0
ASV_Cluster_218	218	k__Fungi	p__Basidiomycota	c__Cystobasidiomycetes	o__Cystobasidiomycetes_ord_Incertae_sedis	f__Buckleyzymaceae	g__Buckleyzyma	s__Buckleyzyma_aurantiaca	0	0.000129824	0	0	0	0	0	0	0	0	0	0	0	0	0	0	0	0	0	0	0	0	0	0	0	0	0	0	0	0	0	0	0	0	0	0	0	0	0	0	0
ASV_Cluster_219	219	k__Fungi	p__Ascomycota	c__Sordariomycetes	o__Microascales	f__Microascaceae	g__Lophotrichus	s__Lophotrichus_fimeti	0	8.77383e-05	0	3.96654e-05	0	0	0	0	0	0	0	0	0	0	0	0	0	0	0	0	0	0	0	0	0	0	0	0	0	0	0	0	0	0	0	0	0	0	0	0	0
ASV_Cluster_220	220	k__Fungi	p__Ascomycota	c__Dothideomycetes	o__Pleosporales	f__Pleosporaceae	g__Pyrenophora	s__Pyrenophora_tritici-repentis	0	0	0	0	0	0.000138366	0	0	0	0	0	0	0	0	0	0	0	0	0	0	0	0	0	0	0	0	0	0	0	0	0	0	0	0	0	0	0	0	0	0	0
ASV_Cluster_221	221	k__Fungi	p__Ascomycota	c__Leotiomycetes	o__Helotiales	f__Myxotrichaceae	g__Oidiodendron	s__Oidiodendron_griseum	6.04237e-05	0	0	0	0	2.28076e-06	0	0	0	0	0	0	0	0	0	0	0	0	0	0	0	0	0	0	0	0	0	0	0	0	0	0	0	0	0	0	0	0	0	0	0
ASV_Cluster_222	222	k__Fungi	p__Mortierellomycota	c__Mortierellomycetes	o__Mortierellales	f__Mortierellaceae	g__Mortierella	s__Mortierella_histoplasmatoides	0	0.000124831	0	0	0	0	0	0	0	0	0	0	0	0	0	0	0	0	0	0	0	0	0	0	0	0	0	0	0	0	0	0	0	0	0	0	0	0	0	0	0
ASV_Cluster_223	223	k__Fungi	p__Basidiomycota	c__Agaricomycetes	o__Agaricales	f__Bolbitiaceae	g__Panaeolus	s__Panaeolus_papilionaceus	0	0	0.000140215	0	0	0	0	0	0	0	0	0	0	0	0	0	0	0	0	0	0	0	0	0	0	0	0	0	0	0	0	0	0	0	0	0	0	0	0	0	0
ASV_Cluster_224	224	k__Fungi	p__Ascomycota	c__Sordariomycetes	o__Microascales	f__Microascaceae	g__Petriella	s__Petriella_sordida	0	0	0	0.00011429	0	0	0	0	0	0	0	0	0	0	0	0	0	0	0	0	0	3.55422e-05	0	0	0	0	0	0	0	0	0	0	0	0	0	0	0	0	0	0	0
ASV_Cluster_225	225	k__Fungi	p__Basidiomycota	c__Exobasidiomycetes	o__Microstromatales		Unknown		0	0	0	0	0.000125823	0	0	0	0	0	0	0	0	0	0	0	0	0	0	0	0	0	0	0	0	0	0	0	0	0	0	0	0	0	0	0	0	0	0	0	0
ASV_Cluster_226	226	k__Fungi	p__Ascomycota	c__Sordariomycetes	o__Microascales	f__Microascaceae	g__Pithoascus	s__Pithoascus_stoveri	0	0.000124118	0	0	0	0	0	0	0	0	0	0	0	0	0	0	0	0	0	0	0	0	0	0	0	0	0	0	0	0	0	0	0	0	0	0	0	0	0	0	0
ASV_Cluster_227	227	k__Fungi	p__Ascomycota	c__Saccharomycetes	o__Saccharomycetales	f__Debaryomycetaceae	g__Yamadazyma	s__unidentified	0	0	0	0	0	0	0	0	0	0	0	0	0	0	0	0	0	0	0	0	0	0	0	0	0	0	0	0	0	0	0	0	0	0	0	0	0	0	0	0	0
ASV_Cluster_228	228	k__Fungi	p__Ascomycota	c__Sordariomycetes	o__Hypocreales	f__Hypocreales_fam_Incertae_sedis	g__Sarocladium	s__Sarocladium_strictum	0	0	0	0	3.09164e-05	7.60253e-05	0.00964096	0	0	0	0	0	0	0	0	0	0	0	0	0	0	0	0	0	0	0	0	0	0	0	0	0	0	0	0	0	0	0	0	0	0
ASV_Cluster_229	229	k__Fungi	p__Basidiomycota	c__Cystobasidiomycetes	o__Cystobasidiomycetes_ord_Incertae_sedis	f__Symmetrosporaceae	g__Symmetrospora	s__Symmetrospora_coprosmae	0	0.000121264	0	9.68104e-05	0	0	0	0	0	0	0	0	0	0	0	0	0	0	0	0	0	0	0	0	0	0	0	0	0	0	0	0	0	0	0	0	0	0	0	0	0
ASV_Cluster_230	230	k__Fungi	p__Ascomycota	c__Dothideomycetes	o__Capnodiales		Unknown		0	0	0	0	0.00012079	0	0	0	0	0	0	0	0	0	0	0	0	0	0	0	0	0	0	0	0	0	0	0	0	0	0	0	0	0	0	0	0	0	0	0	0
ASV_Cluster_231	231	k__Fungi	p__unidentified	c__unidentified	o__unidentified	f__unidentified	Unknown	s__unidentified	0	0	0	0	0	0.000126962	0	0	0	0	0	0	0	0	0	0	0	0	0	0	0	0	0	0	0	0	0	0	0	0	0	0	0	0	0	0	0	0	0	0	0
ASV_Cluster_232	232	k__Fungi	p__Ascomycota	c__Eurotiomycetes	o__Eurotiales	f__Aspergillaceae	g__Penicillium	s__Penicillium_sclerotiorum	0	0	0	0	0	0	0	0	0	0	0	0	0	0	0	0	0	0	0	0	0	0	0	0	0	0	0	0	0	0	0	0	0	0	0	0	0	0	0	0	0
ASV_Cluster_233	233	k__Fungi	p__Ascomycota	c__Leotiomycetes	o__Helotiales	f__Helotiales_fam_Incertae_sedis	g__Cadophora	s__Cadophora_malorum	0	0	0	0	0	0	0	0	0	0	0	0	0	0	0	0	0	0	0	0	0	0	0	0	0	0	0	0	0	0	0	0	0	0	0	0	0	0	0	0	0
ASV_Cluster_234	234	k__Fungi	p__Ascomycota	c__Sordariomycetes	o__Myrmecridiales	f__unidentified	Unknown	s__unidentified	0	0	0	0	0.000117195	0	0	0	0	0	0	0	0	0	0	0	0	0	0	0	0	0	0	0	0	0	0	0	0	0	0	0	0	0	0	0	0	0	0	0	0
ASV_Cluster_235	235	k__Fungi	p__Basidiomycota	c__Tremellomycetes	o__Tremellales	f__Bulleribasidiaceae	g__Dioszegia		0.000117163	0	0	0	0	0	0	0	0	0	0	0	0	0	0	0	0	0	0	0	0	0	0	0	0	0	0	0	0	0	0	0	0	0	0	0	0	0	0	0	0
ASV_Cluster_236	236	k__Fungi	p__Ascomycota	c__Saccharomycetes	o__Saccharomycetales	f__Phaffomycetaceae	g__Wickerhamomyces		0	0	0	0	0	0	0	0	0	0	0	0	0	0	0	0	0	0	0	0	0	0	0	0	0	0	0	0	0	0	0	0	0	0	0	0	0	0	0	0	0
ASV_Cluster_237	237	k__Fungi	p__Ascomycota	c__Sordariomycetes	o__Hypocreales	f__Hypocreales_fam_Incertae_sedis	g__Sarocladium	s__Sarocladium_dejongiae	0	0	0	0	0.0001136	0	0	0	0	0	0	0	0	0	0	0	0	0	0	0	0	0	0	0	0	0	0	0	0	0	0	0	0	0	0	0	0	0	0	0	0
ASV_Cluster_238	238	k__Fungi	p__Ascomycota	c__Sordariomycetes	o__Hypocreales	f__Hypocreales_fam_Incertae_sedis	g__Leucosphaerina	s__unidentified	0	0	0	0	0	0	0	0	0	0	0	0	0	0	0	0	0	0	0	0	0	0	0	0	0	0	0	0	0	0	0	0	0	0	0	0	0	0	0	0	0
ASV_Cluster_239	239	k__Fungi	p__Ascomycota	c__Sordariomycetes	o__Sordariales	f__Lasiosphaeriaceae	g__Arnium	s__unidentified	0	0	0	0	0	0	0	0	0	0	0	0	0	0	0	0	0	0	0	0	0	0	0	0	0	0	0	0	0	0	0	0	0	0	0	0	0	0	0	0	0
ASV_Cluster_240	240	k__Fungi	p__unidentified	c__unidentified	o__unidentified	f__unidentified	Unknown	s__unidentified	0	0	0	0.000104878	0	0	0	0	0	0	0	0	0	0	0	0	0	0	0	0	0	0	0	0	0	0	0	0	0	0	0	0	0	0	0	0	0	0	0	0	0
ASV_Cluster_241	241	k__Fungi	p__Ascomycota	c__Eurotiomycetes	o__Eurotiales	f__Trichocomaceae	g__Talaromyces	s__Talaromyces_diversus	0	0	0	0	0	0	0	0	0	0	0	0	0	0	0	0	0	0	0	0	0	0	0	0	0	0	0	0	0	0	0	0	0	0	0	0	0	0	0	0	0
ASV_Cluster_242	242	k__Fungi	p__Ascomycota	c__Dothideomycetes	o__Dothideales	f__Aureobasidiaceae	g__Aureobasidium	s__Aureobasidium_pullulans	0	0	0	0	0	0	0	0	0	0	0	0	0	0	0	0	0	0	0	0	0	0	0	0	0	0	0	0	0	0	0	0	0	0	0	0	0	0	0	0	0
ASV_Cluster_243	243	k__Fungi	p__Basidiomycota	c__Agaricomycetes	o__Hymenochaetales	f__unidentified	Unknown	s__unidentified	0	9.98648e-05	0	0	0	0	0	0	0	0	0	0	0	0	0	0	0	0	0	0	0	0	0	0	0	0	0	0	0	0	0	0	0	0	0	0	0	0	0	0	0
ASV_Cluster_244	244	k__Fungi	p__Basidiomycota	c__Tremellomycetes	o__Filobasidiales	f__Piskurozymaceae	g__Solicoccozyma	s__Solicoccozyma_aeria	0	3.20994e-05	0	6.58848e-05	7.90884e-06	3.04101e-05	0	0	0	0	0	0	0	0	0	0	0	0	0	0	0	0	0	0	0	0	0	0	0	0	0	0	0	0	0	0	0	0	0	0	0
ASV_Cluster_245	245	k__Fungi	p__unidentified	c__unidentified	o__unidentified	f__unidentified	Unknown	s__unidentified	0	0	0	0	0	0	0	0	0	0	0	0	0	0	0	0	0	0	0	0	0	0	0	0	0	0	0	0	0	0	0	0	0	0	0	0	0	0	0	0	0
ASV_Cluster_246	246	k__Fungi	p__Mucoromycota	c__Mucoromycetes	o__Mucorales	f__Rhizopodaceae	g__Rhizopus	s__Rhizopus_arrhizus	0	0	0	0	0	7.60253e-06	0	0	0	0	0	0	0	0	0	0	0	0	0	0	0	0	0	0	0	0	0	0	0	0	0	0	0	0	0	0	0	0	0	0	0
ASV_Cluster_247	247	k__Fungi	p__Ascomycota	c__Dothideomycetes	o__Pleosporales	f__Phaeosphaeriaceae	g__Neosetophoma		0	0	0	0	0	0	0	0	0	0	0	0	0	0	0	0	0	0	0	0	0	0	0	0	0	0	0	0	0	0	0	0	0	0	0	0	0	0	0	0	0
ASV_Cluster_248	248	k__Fungi	p__Ascomycota	c__Sordariomycetes	o__Sordariales	f__Chaetomiaceae	g__Chaetomium	s__Chaetomium_longiciliata	0	0.000104145	0	1.81519e-05	0	0	0	0	0	0	0	0	0	0	0	0	0	0	0	0	0	0	0	0	0	0	0	0	0	0	0	0	0	0	0	0	0	0	0	0	0
ASV_Cluster_249	249	k__Fungi	p__Basidiomycota	c__Cystobasidiomycetes	o__Cystobasidiales	f__Cystobasidiaceae	g__Occultifur	s__unidentified	0	0	0	9.68104e-05	0	0	0	0	0	0	0	0	0	0	0	0	0	0	0	0	0	0	0	0	0	0	0	0	0	0	0	0	0	0	0	0	0	0	0	0	0
ASV_Cluster_250	250	k__Fungi	p__Ascomycota	c__Dothideomycetes	o__Capnodiales	f__Cladosporiaceae	g__Cladosporium	s__Cladosporium_sphaerospermum	0	0	0	0	1.15038e-05	9.88329e-05	0	0	0	0	0	0	0	0	0	0	0	0	0	0	0	0	0	0	0	0	0	0	0	0	0	0	0	0	0	0	0	0	0	0	0
ASV_Cluster_251	251	k__Fungi	p__Ascomycota	c__Dothideomycetes	o__Capnodiales	f__Capnodiaceae	g__Conidiocarpus	s__Conidiocarpus_caucasicus	0	0	0	0	0	0.000108716	0	0	0	0	0	0	0	0	0	0	0	0	0	0	0	0	0	0	0	0	0	0	0	0	0	0	0	0	0	0	0	0	0	0	0
ASV_Cluster_252	252	k__Fungi	p__Ascomycota	c__Eurotiomycetes	o__Phaeomoniellales	f__Phaeomoniellaceae	g__Neophaeomoniella		0.000103899	0	0	0	0	0	0	0	0	0	0	0	0	0	0	0	0	0	0	0	0	0	0	0	0	0	0	0	0	0	0	0	0	0	0	0	0	0	0	0	0
ASV_Cluster_253	253	k__Fungi	p__Ascomycota	c__Leotiomycetes	o__Helotiales	f__Sclerotiniaceae			0	0	0	0	9.70631e-05	0	0	0	0	0	0	0	0	0	0	0	0	0	0	0	0	0	0	0	0	0	0	0	0	0	0	0	0	0	0	0	0	0	0	0	0
ASV_Cluster_254	254	k__Fungi	p__Ascomycota	c__Pezizomycetes	o__Pezizales	f__Pezizaceae	g__Iodophanus	s__unidentified	0	0	0	0	9.85011e-05	0	0	0	0	0	0	0	0	0	0	0	0	0	0	0	0	0	0	0	0	0	0	0	0	0	0	0	0	0	0	0	0	0	0	0	0
ASV_Cluster_255	255	k__Fungi	p__Ascomycota	c__Sordariomycetes	o__Sordariales	f__Lasiosphaeriaceae	g__Podospora		0	0	0	0	0	0.000101874	0	0	0	0	0	0	0	0	0	0	0	0	0	0	0	0	0	0	0	0	0	0	0	0	0	0	0	0	0	0	0	0	0	0	0
ASV_Cluster_256	256	k__Fungi	p__Ascomycota	c__Dothideomycetes	o__Pleosporales	f__unidentified	Unknown	s__unidentified	0	0	0	0	0	0	0	6.80104e-06	0	0.0102012	0	0	0	0	0	0	0	0	0	0	0	0	0	0	0	0	0	0	0	0	0	0	0	0	0	0	0	0	0	0	0
ASV_Cluster_257	257	k__Fungi	p__Basidiomycota	c__Agaricomycetes	o__Agaricales	f__Psathyrellaceae	g__Coprinopsis		0	9.48715e-05	0	0	0	0	0	0	0	0	0	0	0	0	0	0	0	0	0	0	0	0	0	0	0	0	0	0	0	0	0	0	0	0	0	0	0	0	0	0	0
ASV_Cluster_258	258	k__Fungi	p__unidentified	c__unidentified	o__unidentified	f__unidentified	Unknown	s__unidentified	9.57936e-05	0	0	0	0	0	0	0	0	0	0	0	0	0	0	0	0	0	0	0	0	0	0	0	0	0	0	0	0	0	0	0	0	0	0	0	0	0	0	0	0
ASV_Cluster_259	259	k__Fungi	p__Basidiomycota	c__Agaricomycetes	o__Agaricales	f__Agaricaceae	g__Agaricus	s__Agaricus_moelleroides	0	0	0	0	9.27492e-05	0	0	0	0	0	0	0	0	0	0	0	0	0	0	0	0	0	0	0	0	0	0	0	0	0	0	0	0	0	0	0	0	0	0	0	0
ASV_Cluster_260	260	k__Fungi	p__unidentified	c__unidentified	o__unidentified	f__unidentified	Unknown	s__unidentified	0	0	0	3.36147e-06	9.27492e-05	0	0	0	0	0	0	0	0	0	0	0	0	0	0	0	0	0	0	0	0	0	0	0	0	0	0	0	0	0	0	0	0	0	0	0	0
ASV_Cluster_261	261	k__Fungi	p__Basidiomycota	c__Ustilaginomycetes	o__Ustilaginales	f__Ustilaginaceae	g__Ustilago		0	9.05916e-05	0	0	0	0	0	0	0	0	0	0	0	0	0	0	0	0	0	0	0	0	0	0	0	0	0	0	0	0	0	0	0	0	0	0	0	0	0	0	0
ASV_Cluster_262	262	k__Fungi	p__unidentified	c__unidentified	o__unidentified	f__unidentified	Unknown	s__unidentified	1.91587e-05	7.06186e-05	5.20798e-05	0	1.43797e-05	0	0	0	0	0	0	0	0	0	0	0	0	0	0	0	0	0	0	0	0	0	0	0	0	0	0	0	0	0	0	0	0	0	0	0	0
ASV_Cluster_263	263	k__Fungi	p__Ascomycota	c__Dothideomycetes	o__Pleosporales	f__Pleosporaceae	g__Alternaria		0	0	0.000100955	0	0	4.33344e-05	0	0	0	0	0	0	0	0	0	0	0	0	0	0	0	0	0	0	0	0	0	0	0	0	0	0	0	0	0	0	0	0	0	0	0
ASV_Cluster_264	264	k__Fungi	p__Basidiomycota	c__Ustilaginomycetes	o__Ustilaginales	f__Ustilaginaceae	g__Ustilago	s__Ustilago_hordei	8.84249e-05	8.55984e-05	0	0	0	0	0	0	0	0	0	0	0	0	0	0	0	0	0	0	0	0	0	0	0	0	0	0	0	0	0	0	0	0	0	0	0	0	0	0	0
ASV_Cluster_265	265	k__Fungi	p__Ascomycota	c__Dothideomycetes	o__Pleosporales	f__Cucurbitariaceae	Unknown		0	0	0	0	0	9.12304e-05	0	0	0	0	0	0	0	0	0	0	0	0	0	0	0	0	0	0	0	0	0	0	0	0	0	0	0	0	0	0	0	0	0	0	0
ASV_Cluster_266	266	k__Fungi	p__Ascomycota	c__Lecanoromycetes	o__Lecanorales	f__Parmeliaceae	g__Flavoparmelia	s__Flavoparmelia_caperata	0	0	0	0	0	0	0	0	0	0	0	0	0	0	0	0	0	0	0	0	0	0	0	0	0	0	0	0	0	0	0	0	0	0	0	0	0	0	0	0	0
ASV_Cluster_267	267	k__Fungi	p__Basidiomycota	c__Cystobasidiomycetes	o__Cystobasidiales	f__unidentified	Unknown	s__unidentified	8.7688e-05	0	0	0	0	0	0	0	0	0	0	0	0	0	0	0	0	0	0	0	0	0	0	0	0	0	0	0	0	0	0	0	0	0	0	0	0	0	0	0	0
ASV_Cluster_268	268	k__Fungi	p__Ascomycota	c__Leotiomycetes	o__Helotiales	f__Helotiaceae	g__Tetracladium	s__unidentified	0	0	0	0	8.55593e-05	0	0	0	0	0	0	0	0	0	0	0	0	0	0	0	0	0	0	0	0	0	0	0	0	0	0	0	0	0	0	0	0	0	0	0	0
ASV_Cluster_269	269	k__Fungi	p__Ascomycota				Unknown		0	0	0	0	8.55593e-05	0	0	0	0	0	0	0	0	0	0	0	0	0	0	0	0	0	0	0	0	0	0	0	0	0	0	0	0	0	0	0	0	0	0	0	0
ASV_Cluster_270	270	k__Fungi	p__Ascomycota	c__Sordariomycetes	o__Hypocreales	f__Stachybotryaceae	Unknown		0	0	0	0	0	7.07036e-05	0	0	0	0	0	0	0	0	0	0	0	0	0	0	0	0	0	0	0	0	0	0	0	0	0	0	0	0	0	0	0	0	0	0	0
ASV_Cluster_271	271	k__Fungi	p__unidentified	c__unidentified	o__unidentified	f__unidentified	Unknown	s__unidentified	0	0	0	7.12632e-05	2.80404e-05	0	0	0	0	0	0	0	0	0	0	0	0	0	0	0	0	0	0	0	0	0	0	0	0	0	0	0	0	0	0	0	0	0	0	0	0
ASV_Cluster_272	272	k__Fungi	p__Ascomycota	c__Sordariomycetes	o__Microascales	f__Microascales_fam_Incertae_sedis	g__Cephalotrichiella	s__Cephalotrichiella_penicillata	8.54774e-05	0	0	0	0	0	0	0	0	0	0	0	0	0	0	0	0	0	0	0	0	0	0	0	0	0	0	0	0	0	0	0	0	0	0	0	0	0	0	0	0
ASV_Cluster_273	273	k__Fungi	p__Basidiomycota	c__Agaricomycetes	o__Agaricales	f__Stephanosporaceae	g__Cristinia	s__Cristinia_mucida	0	0	0	0	0	8.74291e-05	0	0	0	0	0	0	0	0	0	0	0	0	0	0	0	0	0	0	0	0	0	0	0	0	0	0	0	0	0	0	0	0	0	0	0
ASV_Cluster_274	274	k__Fungi	p__Ascomycota	c__Saccharomycetes	o__Saccharomycetales	f__Debaryomycetaceae	g__Millerozyma	s__Millerozyma_miso	0	0	0	0	0	0	0	0	0	0	0	0	0	0	0	0	0	0	0	0	0	0	0	0	0	0	0	0	0	0	0	0	0	0	0	0	0	0	0	0	0
ASV_Cluster_275	275	k__Fungi	p__Ascomycota	c__Sordariomycetes	o__Hypocreales	f__Nectriaceae	g__Fusarium	s__Fusarium_longipes	0	0	0	0	0	0	0	0	0	0	0	0	0	0	0	0	1.75644e-05	1.19894e-05	1.08502e-05	0	0	0	0	1.7294e-05	0	0	0	0	0	0	0	0	0	0	0	0	0	0	7.40272e-06	1.80072e-05	0
ASV_Cluster_276	276	k__Fungi	p__unidentified	c__unidentified	o__unidentified	f__unidentified	Unknown	s__unidentified	0	0	0	0	8.05264e-05	0	0	0	0	0	0	0	0	0	0	0	0	0	0	0	0	0	0	0	0	0	0	0	0	0	0	0	0	0	0	0	0	0	0	0	0
ASV_Cluster_277	277	k__Fungi	p__unidentified	c__unidentified	o__unidentified	f__unidentified	Unknown	s__unidentified	0	0	0	0	8.05264e-05	1.06435e-05	0	0	0	0	0	0	0	0	0	0	0	0	0	0	0	0	0	0	0	0	0	0	0	0	0	0	0	0	0	0	0	0	0	0	0
ASV_Cluster_278	278	k__Fungi	p__Ascomycota	c__Sordariomycetes	o__Hypocreales	f__Cordycipitaceae	g__Simplicillium	s__Simplicillium_chinense	8.1793e-05	0	0	0	0	0	0	0	0	0	0	0	0	0	0	0	0	0	0	0	0	0	0	0	0	0	0	0	0	0	0	0	0	0	0	0	0	0	0	0	0
ASV_Cluster_279	279	k__Fungi	p__unidentified	c__unidentified	o__unidentified	f__unidentified	Unknown	s__unidentified	0	0	0	0	0	8.43881e-05	0	0	0	0	0	0	0	0	0	0	0	0	0	0	0	0	0	0	0	0	0	0	0	0	0	0	0	0	0	0	0	0	0	0	0
ASV_Cluster_280	280	k__Fungi	p__Basidiomycota	c__Cystobasidiomycetes	o__Erythrobasidiales	f__Erythrobasidiaceae	g__Erythrobasidium		0	0	0	7.39524e-05	0	0	0	0	0	0	0	0	0	0	0	0	0	0	0	0	0	0	0	0	0	0	0	0	0	0	0	0	0	0	0	0	0	0	0	0	0
ASV_Cluster_281	281	k__Fungi	p__Basidiomycota	c__Wallemiomycetes	o__Wallemiales	f__Wallemiaceae	g__Wallemia	s__Wallemia_ichthyophaga	8.03193e-05	0	0	0	0	0	0	0	0	0	0	0	0	0	0	0	0	0	0	0	0	0	0	0	0	0	0	0	0	0	0	0	0	0	0	0	0	0	0	0	0
ASV_Cluster_282	282	k__Fungi	p__unidentified	c__unidentified	o__unidentified	f__unidentified	Unknown	s__unidentified	0	0	0	7.32801e-05	0	0	0	0	0	0	0	0	0	0	0	0	0	0	0	0	0	0	0	0	0	0	0	0	0	0	0	0	0	0	0	0	0	0	0	0	0
ASV_Cluster_283	283	k__Fungi	p__unidentified	c__unidentified	o__unidentified	f__unidentified	Unknown	s__unidentified	7.95824e-05	0	0	1.1429e-05	1.72557e-05	0	0	0	0	0	0	0	0	0	0	0	0	0	0	0	0	0	0	0	0	0	0	0	0	0	0	0	0	0	0	0	0	0	0	0	0
ASV_Cluster_284	284	k__Fungi	p__Basidiomycota	c__Agaricomycetes	o__Agaricales	f__Strophariaceae	g__Stropharia	s__Stropharia_coronilla	0	0	0	0	0	8.13471e-05	0	2.72041e-06	0	0	0	0	0	0	0	0	0	0	0	0	0	0	0	0	0	0	0	0	0	0	0	0	0	0	0	0	0	0	0	0	0
ASV_Cluster_285	285	k__Fungi	p__unidentified	c__unidentified	o__unidentified	f__unidentified	Unknown	s__unidentified	0	0	4.64712e-05	0	0	3.42114e-05	0	0	0	0	0	0	0	0	0	0	0	0	0	0	0	0	0	0	0	0	0	0	0	0	0	0	0	0	0	0	0	0	0	0	0
ASV_Cluster_286	286	k__Fungi	p__Ascomycota	c__Eurotiomycetes	o__Eurotiales	f__Aspergillaceae	g__Penicillium	s__Penicillium_steckii	0	0	0	0	0	0	0	0	0	0	0	0	0	0	0	0	0	0	0	0	0	0	0	0	0	0	0	0	0	0	0	0	0	0	0	0	0	0	0	0	0
ASV_Cluster_287	287	k__Fungi	p__Ascomycota	c__Eurotiomycetes	o__Eurotiales	f__Trichocomaceae	g__Talaromyces	s__Talaromyces_rademirici	0	0	0	0	0	0	0	0	0	0	0	0	0	0	0	0	0	0	0	0	0	0	0	0	0	0	0	0	0	0	0	0	0	0	0	0	0	0	0	0	0
ASV_Cluster_288	288	k__Fungi	p__unidentified	c__unidentified	o__unidentified	f__unidentified	Unknown	s__unidentified	0	0	0	6.8574e-05	0	0	0	0	0	0	0	0	0	0	0	0	0	0	0	0	0	0	0	0	0	0	0	0	0	0	0	0	0	0	0	0	0	0	0	0	0
ASV_Cluster_289	289	k__Fungi	p__Chytridiomycota	c__Spizellomycetes	o__Spizellomycetales	f__Spizellomycetaceae	g__Gaertneriomyces	s__unidentified	0	0	0	0	0	0	0	0	0	0	0	0	0	0	0	0	0	0	0	0	0	0	0	0	0	0	0	0	0	0	0	0	0	0	0	0	0	0	0	0	0
ASV_Cluster_290	290	k__Fungi	p__unidentified	c__unidentified	o__unidentified	f__unidentified	Unknown	s__unidentified	0	0	1.68258e-05	3.49593e-05	4.31391e-06	1.67256e-05	0	0	0	0	0	0	0	0	0	0	0	0	0	0	0	0	0	0	0	0	0	0	0	0	0	0	0	0	0	0	0	0	0	0	0
ASV_Cluster_291	291	k__Fungi	p__Ascomycota	c__Dothideomycetes	o__Pleosporales	f__Didymosphaeriaceae	g__Paraphaeosphaeria		0	0	0	0	0	6.99433e-05	0	0	0	0	0	0	0	0	0	0	0	0	0	0	0	0	0	0	0	0	0	0	0	0	0	0	0	0	0	0	0	0	0	0	0
ASV_Cluster_292	292	k__Fungi	p__Ascomycota	c__Dothideomycetes	o__Pleosporales		Unknown		0	0	0	0	0	0	0	5.44083e-06	0	0	0	0	0	0	0	0	0	0	0	0	0	0	0	0	0	0	0	0	0	0	0	0	0	0	0	0	0	0	0	0	0
ASV_Cluster_293	293	k__Fungi	p__unidentified	c__unidentified	o__unidentified	f__unidentified	Unknown	s__unidentified	3.38962e-05	2.13996e-06	7.21105e-06	7.73138e-05	3.45113e-05	0	0	0	0	0	0	0	0	0	0	0	0	0	0	0	0	0	0	0	0	0	0	0	0	0	0	0	0	0	0	0	0	0	0	0	0
ASV_Cluster_294	294	k__Fungi	p__Mucoromycota	c__Mucoromycetes	o__Mucorales	f__Mucoraceae	g__Pilaira	s__Pilaira_moreaui	0	0	0	0	4.8891e-05	0	0	0	0	0	0	0	0	0	0	0	0	0	0	0	0	0	0	0	0	0	0	0	0	0	0	0	0	0	0	0	0	0	0	0	0
ASV_Cluster_295	295	k__Fungi	p__Ascomycota	c__Sordariomycetes	o__Microascales	f__Microascaceae	g__Microascus	s__Microascus_verrucosus	0	0	7.69179e-05	0	0	0	0	0	0	0	0	0	0	0	0	0	0	0	0	0	0	0	0	0	0	0	0	0	0	0	0	0	0	0	0	0	0	0	0	0	0
ASV_Cluster_296	296	k__Fungi	p__Neocallimastigomycota	c__Neocallimastigomycetes	o__Neocallimastigales	f__Neocallimastigaceae	g__Caecomyces	s__Caecomyces_communis	0	0	0	6.31957e-05	0	0	0	0	0	0	0	0	0	0	0	0	0	0	0	0	0	0	0	0	0	0	0	0	0	0	0	0	0	0	0	0	0	0	0	0	0
ASV_Cluster_297	297	k__Fungi	p__Ascomycota	c__Eurotiomycetes	o__Eurotiales	f__Trichocomaceae	g__Thermomyces	s__Thermomyces_lanuginosus	0	4.27992e-05	0	0	1.29417e-05	0	0	0	0	0	0	0	0	0	0	0	0	0	0	0	0	0	0	0	0	0	0	0	0	0	0	0	0	0	0	0	0	0	0	0	0
ASV_Cluster_298	298	k__Fungi	p__Ascomycota	c__Dothideomycetes	o__Pleosporales	f__Cucurbitariaceae	g__Pyrenochaetopsis	s__Pyrenochaetopsis_leptospora	0	0	0	0	0	0	0	0	0	0	0	0	0	0	0	0	0	0	0	0	0	0	0	0	0	0	0	0	0	0	0	0	0	0	0	0	0	0	7.40272e-06	0	0
ASV_Cluster_299	299	k__Fungi	p__Ascomycota	c__Dothideomycetes	o__Pleosporales	f__Massarinaceae	g__Massarina	s__unidentified	0	0	0	0	0	0	0	0	0	0	0	0	0.0101333	0	0	0	0	0	0	0	0	0	0	0	0	0	0	0	0	0	0	0	0	0	0	0	0	0	0	0	0
ASV_Cluster_300	300	k__Fungi	p__Ascomycota	c__Sordariomycetes	o__Hypocreales	f__Hypocreales_fam_Incertae_sedis	g__Sarocladium	s__Sarocladium_ochraceum	0	0	0	0	0	0	0	0	0	0	0	0	0	0	0	0	0	0	0	0	0	0	0	0	0	0	0	0	0	0	0	0	0	0	0	0	0	0	0	0	0
ASV_Cluster_301	301	k__Fungi	p__Ascomycota	c__Dothideomycetes	o__Capnodiales	f__Cladosporiaceae	g__Cladosporium		0	0	0	0	0	6.76625e-05	0	0	0	0	0	0	0	0	0	0	0	0	0	0	0	0	0	0	0	0	0	0	0	0	0	0	0	0	0	0	0	0	0	0	0
ASV_Cluster_302	302	k__Fungi	p__Ascomycota	c__Eurotiomycetes	o__Chaetothyriales	f__Herpotrichiellaceae	g__Exophiala	s__Exophiala_oligosperma	0	0	0	0	0	0	0	0	0	0	0	0	0	0	0	0	0	0	0	0	0	0	0	0	0	0	0	0	0	0	0	0	0	0	0	0	0	0	0	0	0
ASV_Cluster_303	303	k__Fungi	p__Ascomycota	c__Sordariomycetes	o__Sordariales	f__Chaetomiaceae	g__Dichotomopilus	s__Dichotomopilus_ramosissimus	0	0	0	0	0	0	0	0	0	0	0	0	0	0	0	0	0	0	0	0	0	0	0	0	0	0	0	0	0	0	0	0	0	0	0	0	0	0	0	0	0
ASV_Cluster_304	304	k__Fungi	p__Basidiomycota	c__Tremellomycetes	o__Filobasidiales	f__Filobasidiaceae	g__Filobasidium	s__unidentified	0	5.84922e-05	0	0	0	0	0	0	0	0	0	0	0	0	0	0	0	0	0	0	0	0	0	0	0	0	0	0	0	0	0	0	0	0	0	0	0	0	0	0	0
ASV_Cluster_305	305	k__Fungi	p__Ascomycota	c__Dothideomycetes	o__Pleosporales		Unknown		0	0	0	0	0	0	0.0269282	0	0	0	0	0	0	0	0	0	0	0	0	0	0	0	0	0	0	0	0	0	0	0	0	0	0	0	0	0	0	0	0	0	0
ASV_Cluster_306	306	k__Fungi	p__Ascomycota	c__Dothideomycetes	o__Capnodiales	f__Neodevriesiaceae	g__Neodevriesia	s__Neodevriesia_modesta	0	5.63523e-05	0	0	0	0	0	2.72041e-06	0	0	0	0	0	0	0	0	0	0	0	0	0	0	0	0	0	0	0	0	0	0	0	0	0	0	0	0	0	0	0	0	0
ASV_Cluster_307	307	k__Fungi	p__Basidiomycota	c__Agaricomycetes	o__Agaricales	f__Lycoperdaceae	g__Bovista	s__Bovista_plumbea	0	0	0	0	0	0	0	0	0	0	0	0	0	0	0	0	0	0	0	0	0	0.00013086	0	0	0	0	0	0	0	0	0	0	0	0	0	0	0	0	0	0	0
ASV_Cluster_308	308	k__Fungi	p__Ascomycota	c__Sordariomycetes	o__Microascales	f__Microascaceae	g__Cephalotrichum		0	5.77789e-05	0	0	0	0	0	0	0	0	0	0	0	0	0	0	0	0	0	0	0	0	0	0	0	0	0	0	0	0	0	0	0	0	0	0	0	0	0	0	0
ASV_Cluster_309	309	k__Fungi					Unknown		0	0	0	0	2.08506e-05	3.95332e-05	0	0	0	0	0	0	0	0	0	0	0	0	0	0	0	0	0	0	0	0	0	0	0	0	0	0	0	0	0	0	0	0	0	0	0
ASV_Cluster_310	310	k__Fungi	p__unidentified	c__unidentified	o__unidentified	f__unidentified	Unknown	s__unidentified	0	0	1.28196e-05	2.42026e-05	4.60151e-05	0	0	0	0	0	0	0	0	0	0	0	0	0	0	0	0	0	0	0	0	0	0	0	0	0	0	0	0	0	0	0	0	0	0	0	0
ASV_Cluster_311	311	k__Fungi	p__unidentified	c__unidentified	o__unidentified	f__unidentified	Unknown	s__unidentified	0	0	0	0	0	6.08203e-05	0	0	0	0	0	0	0	0	0	0	0	0	0	0	0	0	0	0	0	0	0	0	0	0	0	0	0	0	0	0	0	0	0	0	0
ASV_Cluster_312	312	k__Fungi	p__Ascomycota	c__Dothideomycetes	o__Pleosporales	f__Phaeosphaeriaceae	Unknown	s__unidentified	0	0	0	0	0	0	0	0	0	0	0	0	0	0	0	0	0	0	0	0	0	0	0	0	0	0	0	0	0	0	0	0	0	0	0	0	0	0	0	0	0
ASV_Cluster_313	313	k__Fungi	p__unidentified	c__unidentified	o__unidentified	f__unidentified	Unknown	s__unidentified	0	0	0	0	5.75189e-06	6.006e-05	0	0	0	0	0	0	0	0	0	0	0	0	0	0	0	0	0	0	0	0	0	0	0	0	0	0	0	0	0	0	0	0	0	0	0
ASV_Cluster_314	314	k__Fungi	p__Ascomycota				Unknown		0	0	0	0	0	3.19306e-05	0	0	0	0	0	0	0	4.9316e-06	0	0	0	0	0	0	0	0	0	0	0	0	0	0	0	0	0	0	0	0	0	0	0	0	0	0	0
ASV_Cluster_315	315	k__Fungi	p__Ascomycota	c__Saccharomycetes	o__Saccharomycetales		Unknown		0	0	0	0	0	0	0	0	0	0	0	0	0	0	0	0	0	0	0	0	0	0	0	0	0	0	0	0	0	0	0	0	0	0	0	0	0	0	0	0	0
ASV_Cluster_316	316	k__Fungi	p__Ascomycota	c__Saccharomycetes	o__Saccharomycetales	f__Dipodascaceae	g__Dipodascus	s__Dipodascus_geotrichum	0	4.13725e-05	0	0	0	0	0	0	0	0	0	0	0	0	0	0	0	0	0	0	0	0	0	0	0	0	0	0	0	0	0	0	0	0	0	0	0	0	0	0	0
ASV_Cluster_317	317	k__Fungi	p__Ascomycota	c__Saccharomycetes	o__Saccharomycetales	f__Pichiaceae	g__Ogataea	s__Ogataea_polymorpha	0	0	0	0	0	0	0	0	0	0	0	0	0	0	0	0	0	0	0	0	0	0	0	0	0	0	0	0	0	0	0	0	0	0	0	0	0	0	0	0	0
ASV_Cluster_318	318	k__Fungi	p__Ascomycota	c__Eurotiomycetes	o__Eurotiales	f__Aspergillaceae	g__Penicillium	s__Penicillium_decumbens	0	0	0	0	0	0	0	0	0	0	0	0	0	0	0	0	0	0	0	0	0	0	0	0	0	0	0	0	0	0	0	0	0	0	0	0	0	0	0	0	0
ASV_Cluster_319	319	k__Fungi	p__Ascomycota	c__Eurotiomycetes	o__Chaetothyriales	f__Herpotrichiellaceae	g__Capronia		5.52656e-05	0	0	0	0	0	0	0	0	0	0	0	0	0	0	0	0	0	0	0	0	0	0	0	0	0	0	0	0	0	0	0	0	0	0	0	0	0	0	0	0
ASV_Cluster_320	320	k__Fungi	p__Basidiomycota	c__Wallemiomycetes	o__Wallemiales	f__Wallemiaceae	g__Wallemia		0	0	0	0	0	0	0	0	0	0	0	0	0	0	0	0	0	0	0	0	0	0	0	0	0	0	0	0	0	0	0	0	0	0	0	0	0	0	0	0	0
ASV_Cluster_321	321	k__Fungi	p__Ascomycota	c__Sordariomycetes	o__Microascales	f__Microascaceae	g__Scopulariopsis		0	2.99594e-05	0	0	2.22886e-05	0	0	0	0	0	0	0	0	0	0	0	0	0	0	0	0	0	0	0	0	0	0	0	0	0	0	0	0	0	0	0	0	0	0	0	0
ASV_Cluster_322	322	k__Fungi	p__Basidiomycota	c__Ustilaginomycetes	o__Ustilaginales	f__Ustilaginaceae	g__Moesziomyces	s__Moesziomyces_rugulosus	2.72643e-05	0	0	0	5.0329e-06	2.66089e-05	0	0	0	0	0	0	0	0	0	0	0	0	0	0	0	0	0	0	0	0	0	0	0	0	0	0	0	0	0	0	0	0	0	0	0
ASV_Cluster_323	323	k__Fungi	p__Basidiomycota	c__Exobasidiomycetes	o__Microstromatales		Unknown		0	0	0	4.70606e-06	5.1048e-05	0	0	0	0	0	0	0	0	0	0	0	0	0	0	0	0	0	0	0	0	0	0	0	0	0	0	0	0	0	0	0	0	0	0	0	0
ASV_Cluster_324	324	k__Fungi	p__Basidiomycota	c__Cystobasidiomycetes	o__Cystobasidiomycetes_ord_Incertae_sedis	f__Symmetrosporaceae	g__Symmetrospora	s__Symmetrospora_sp	0	4.99324e-05	0	0	0	0	0	0	0	0	0	0	0	0	0	0	0	0	0	0	0	0	0	0	0	0	0	0	0	0	0	0	0	0	0	0	0	0	0	0	0
ASV_Cluster_325	325	k__Fungi	p__Ascomycota	c__Dothideomycetes	o__Capnodiales	f__Mycosphaerellaceae	Unknown		0	0	5.6086e-05	0	0	0	0	0	0	0	0	0	0	0	0	0	0	0	0	0	0	0	0	0	0	0	0	0	0	0	0	0	0	0	0	0	0	0	0	0	0
ASV_Cluster_326	326	k__Fungi	p__Ascomycota	c__Sordariomycetes	o__Sordariales	f__Sordariaceae	g__Sordaria	s__Sordaria_fimicola	0	0	0	0	0	5.24575e-05	0	0	0	0	0	0	0	0	0	0	0	0	0	0	0	0	0	0	0	0	0	0	0	0	0	0	0	0	0	0	0	0	0	0	0
ASV_Cluster_327	327	k__Fungi	p__Ascomycota	c__Sordariomycetes	o__Hypocreales	f__Hypocreales_fam_Incertae_sedis	g__Sarocladium	s__Sarocladium_kiliense	0	0	0	0	0	0	0	0	0	0	0	0	0	0	0	0	0	0	0	0	0	0	0	0	0	0	0	0	0	0	0	0	0	0	0	0	0	0	0	0	0
ASV_Cluster_328	328	k__Fungi	p__Ascomycota	c__Dothideomycetes	o__Dothideales	f__unidentified	Unknown	s__unidentified	0	0	0	0	4.8891e-05	0	0	0	0	0	0	0	0	0	0	0	0	0	0	0	0	0	0	0	0	0	0	0	0	0	0	0	0	0	0	0	0	0	0	0	0
ASV_Cluster_329	329	k__Fungi	p__Ascomycota	c__Sordariomycetes	o__Glomerellales	f__Glomerellaceae	g__Colletotrichum		0	0	0	0	0	0	0	0	0	0	0	0	0	0	0	0	0	0	0	0	0	0	2.05072e-05	6.91759e-06	0	0	0	0	0	1.54924e-05	0	1.08567e-05	0	0	0	0	0	0	0	0	0
ASV_Cluster_330	330	k__Fungi	p__Ascomycota	c__Sordariomycetes	o__Hypocreales	f__Stachybotryaceae	g__Alfaria		0	1.06998e-05	8.81351e-06	1.27736e-05	0	3.11704e-05	0	0	0	0.00283366	0	0	0	0	0	0	0	0	0	0	0	0	0	0	0	0	0	0	0	0	0	0	0	0	0	0	0	0	0	0	0
ASV_Cluster_331	331	k__Fungi	p__Ascomycota	c__Sordariomycetes	o__Pleurotheciales	f__Pleurotheciaceae	g__Phaeoisaria		0	0	0	0	0	0	0	0	0	0	0	0	0	0	0	0	0	0	0	0	0	0	0	0	0	0	0	0	0	0	0	0	0	0	0	0	0	0	0	0	0
ASV_Cluster_332	332	k__Fungi	p__Ascomycota	c__Dothideomycetes	o__Pleosporales	f__Didymellaceae	g__Epicoccum	s__Epicoccum_nigrum	0	0	0	0	0	0	0	0	0	0	0	0	0	0	0	0	0	0	0	0	0	0	0	0	0	0	0	0	0	0	0	0	0	0	0	0	0	0	0	0	0
ASV_Cluster_333	333	k__Fungi	p__Ascomycota	c__Sordariomycetes	o__Coniochaetales	f__Coniochaetaceae	g__Coniochaeta	s__Coniochaeta_fasciculata	0	0	0	0	0	0	0	0	0	0	0	0	0	0	0	0	0	0	0	0	0	0	0	0	0	0	0	0	0	0	0	0	0	0	0	0	0	0	0	0	0
ASV_Cluster_334	334	k__Fungi	p__Basidiomycota	c__Cystobasidiomycetes	o__Cystobasidiomycetes_ord_Incertae_sedis	f__Symmetrosporaceae	g__Symmetrospora	s__Symmetrospora_gracilis	0	4.56525e-05	0	0	0	0	0	0	0	0	0	0	0	0	0	0	0	0	0	0	0	0	0	0	0	0	0	0	0	0	0	0	0	0	0	0	0	0	0	0	0
ASV_Cluster_335	335	k__Fungi	p__Ascomycota	c__Dothideomycetes	o__Pleosporales	f__Dictyosporiaceae	g__Dictyosporium	s__Dictyosporium_heptasporum	0	0	0	0	0	0	0	0	0	0	0	0	0	0	0	0	0	0	0	0	0	0	0	0	0	0	0	0	0	0	0	0	0	0	0	0	0	0	0	0	0
ASV_Cluster_336	336	k__Fungi	p__Basidiomycota	c__Tremellomycetes	o__Tremellales	f__Rhynchogastremataceae	g__Papiliotrema		0	0	0	0	0	4.7896e-05	0	0	0	0	0	0	0	0	0	0	0	0	0	0	0	0	0	0	0	0	0	0	0	0	0	0	0	0	0	0	0	0	0	0	0
ASV_Cluster_337	337	k__Fungi	p__Ascomycota	c__Dothideomycetes	o__Pleosporales	f__Pleosporaceae	g__Curvularia	s__Curvularia_spicifera	0	0	0	0	0	4.7896e-05	0	0	0	0	0	0	0	0	0	0	0	0	0	0	0	0	0	0	0	0	0	0	0	0	0	0	0	0	0	0	0	0	0	0	0
ASV_Cluster_338	338	k__Fungi	p__unidentified	c__unidentified	o__unidentified	f__unidentified	Unknown	s__unidentified	4.12649e-05	0	0	0	0	0	0	0	0	0	0	0	0	0	0	0	0	0	0	0	0	0	0	0	0	0	0	0	0	0	0	0	0	0	0	0	0	0	0	0	0
ASV_Cluster_339	339	k__Fungi	p__Ascomycota	c__Sordariomycetes	o__Hypocreales	f__Hypocreales_fam_Incertae_sedis	g__Leucosphaerina	s__unidentified	0	0	0	0	0	0	0	0	0	0	0	0	0	0	0	0	0	0	0	0	0	0	0	0	0	0	0	0	0	0	0	0	0	0	0	0	0	0	0	0	0
ASV_Cluster_340	340	k__Fungi	p__unidentified	c__unidentified	o__unidentified	f__unidentified	Unknown	s__unidentified	0	0	0	0	0	0	0	0	0	0	0	0	0	0	0	0	0	0	0	0	0	0	1.02536e-05	6.91759e-06	0	0	0	0	0	0	0	0	0	0	0	0	0	0	0	1.44058e-05	0
ASV_Cluster_341	341	k__Fungi	p__Basidiomycota	c__Tremellomycetes	o__Cystofilobasidiales	f__Cystofilobasidiaceae	g__Cystofilobasidium	s__Cystofilobasidium_macerans	0	0	4.72725e-05	0	0	0	0	0	0	0	0	0	0	0	0	0	0	0	0	0	0	0	0	0	0	0	0	0	0	0	0	0	0	0	0	0	0	0	0	0	0
ASV_Cluster_342	342	k__Fungi	p__Ascomycota	c__Sordariomycetes	o__Trichosphaeriales	f__Trichosphaeriaceae	g__Nigrospora	s__Nigrospora_zimmermanii	0	0	0	0	0	0	0	0	0	0	0	0	0	0	0	0	0	0	0	0	0	0	0	0	0	0	0	0	0	0	0	0	0	0	0	0	0	0	0	0	0
ASV_Cluster_343	343	k__Fungi	p__Ascomycota	c__Dothideomycetes	o__Pleosporales	f__Torulaceae	g__Torula	s__Torula_herbarum	0	2.99594e-05	0	0	0	0	0	5.44083e-06	0	0	0	0	0	0	0	0	0	0	0	0	0	3.39266e-05	0	0	0	0	0	0	0	0	0	0	0	0	0	0	0	0	0	0	0
ASV_Cluster_344	344	k__Fungi	p__Basidiomycota	c__Agaricomycetes	o__Agaricales	f__Agaricaceae	g__Coprinus	s__Coprinus_cordisporus	0	0	0	0	0	0	0	0	0	0	0	0	0	0	0	0	0	0	0	0	0	0	0	0	0	0	0	0	0	0	0	0	0	0	0	0	0	0	0	0	0
ASV_Cluster_345	345	k__Fungi	p__Ascomycota	c__Leotiomycetes	o__Helotiales	f__Myxotrichaceae	g__Oidiodendron	s__Oidiodendron_cereale	0	0	0	0	0	0	0	0	0	0	0	0	0	0	0	0	0	0	0	0	0	0	0	0	0	0	0	0	0	0	0	0	0	0	0	0	0	0	0	0	0
ASV_Cluster_346	346	k__Fungi	p__Ascomycota	c__Sordariomycetes	o__Hypocreales	f__unidentified	Unknown	s__unidentified	0	0	0	3.76485e-05	0	0	0	0	0	0	0	0	0	0	0	0	0	0	0	0	0	0	0	0	0	0	0	0	0	0	0	0	0	0	0	0	0	0	0	0	0
ASV_Cluster_347	347	k__Fungi	p__Ascomycota	c__Sordariomycetes	o__Microascales	f__Microascaceae	g__Acaulium		0	0	0	2.89087e-05	0	0	0	0	0	0	0	0	0	0	0	0	0	0	0	0	0	0	0	0	0	0	0	0	0	0	0	0	0	0	0	0	0	0	0	0	0
ASV_Cluster_348	348	k__Fungi	p__Basidiomycota	c__Ustilaginomycetes	o__Ustilaginales	f__Ustilaginaceae	g__Kalmanozyma	s__Kalmanozyma_fusiformata	0	0	0	0	4.02632e-05	0	0	0	0	0	0	0	0	0	0	0	0	0	0	0	0	0	0	0	0	0	0	0	0	0	0	0	0	0	0	0	0	0	0	0	0
ASV_Cluster_349	349	k__Fungi	p__Basidiomycota	c__Malasseziomycetes	o__Malasseziales	f__Malasseziaceae	g__Malassezia	s__Malassezia_globosa	0	0	0	3.69762e-05	0	7.60253e-06	0	0	0	0	0	0	0	0	0	0	0	0	0	0	0	0	0	0	0	0	0	0	0	0	0	0	0	0	0	0	0	0	0	0	0
ASV_Cluster_350	350	k__Fungi	p__Chytridiomycota	c__Rhizophydiomycetes	o__Rhizophydiales	f__Rhizophydiales_fam_Incertae_sedis	g__Operculomyces	s__Operculomyces_laminatus	0	0	0	0	0	0	0	0	0	0	0	0	0	0	0	0	0	0	0	0	0	0	0	0	0	0	0	0	0	0	0	0	0	0	0	0	0	0	0	0	0
ASV_Cluster_351	351	k__Fungi	p__Ascomycota	c__Leotiomycetes	o__Thelebolales	f__Thelebolaceae	g__Thelebolus	s__Thelebolus_spongiae	0	0	0	0	0	0	0	0	0	0	0	0	0	0	0	0	0	0	0	0	0	0	0	0	0	0	0	0	0	0	0	0	0	0	0	0	0	0	0	0	0
ASV_Cluster_352	352	k__Fungi	p__Ascomycota	c__Sordariomycetes	o__Hypocreales	f__Hypocreales_fam_Incertae_sedis	g__Acremonium	s__Acremonium_furcatum	0	0	0	0	0	4.10537e-05	0	0	0	0	0	0	0	0	0	0	0	0	0	0	0	0	0	0	0	0	0	0	0	0	0	0	0	0	0	0	0	0	0	0	0
ASV_Cluster_353	353	k__Fungi	p__Basidiomycota	c__Agaricomycetes	o__Agaricales	f__Psathyrellaceae	g__Coprinopsis	s__Coprinopsis_narcotica	0	0	0	6.72294e-06	0	4.10537e-05	0	0	0	0	0	0	0	0	0	0	0	0	0	0	0	0	0	0	0	0	0	0	0	0	0	0	0	0	0	0	0	0	0	0	0
ASV_Cluster_354	354	k__Fungi	p__Mucoromycota	c__Mucoromycetes	o__Mucorales	f__Mucoraceae	g__Mucor		0	0	0	3.56316e-05	0	0	0	0	0	0	0	0	0	0	0	0	0	0	0	0	0	0	0	0	0	0	0	0	0	0	0	0	0	0	0	0	0	0	0	0	0
ASV_Cluster_355	355	k__Fungi	p__Ascomycota	c__Sordariomycetes	o__Xylariales	f__Apiosporaceae	g__Arthrinium	s__Arthrinium_malaysianum	0	0	0	0	0	0	0	0	0	0.0025503	0	0	0	0	0	0	0	0	0	0	0	0	0	0	0	0	0	0	0	0	0	0	0	0	0	0	0	0	0	0	0
ASV_Cluster_356	356	k__Fungi	p__Ascomycota	c__Sordariomycetes	o__Sordariales	f__Sordariaceae	g__Neurospora		0	0	0	0	0	0	0	0	0	0	0	0	0	0	0	0	0	0	0	0	0	0	0	0	0	0	0	0	0	0	0	0	0	0	0	0	0	0	0	0	0
ASV_Cluster_357	357	k__Fungi	p__unidentified	c__unidentified	o__unidentified	f__unidentified	Unknown	s__unidentified	0	0	0	0	3.66683e-05	0	0	0	0	0	0	0	0	0	0	0	0	0	0	0	0	0	0	0	0	0	0	0	0	0	0	0	0	0	0	0	0	0	0	0	0
ASV_Cluster_358	358	k__Fungi	p__Ascomycota	c__Dothideomycetes	o__Pleosporales	f__Sporormiaceae	Unknown	s__unidentified	0	3.06727e-05	0	0	0	0	0	0	0	0	0	0	0	0	0	0	0	0	0	0	0	0	0	0	0	0	0	0	0	0	0	0	0	0	0	0	0	0	0	0	0
ASV_Cluster_359	359	k__Fungi	p__Ascomycota	c__Saccharomycetes	o__Saccharomycetales	f__Debaryomycetaceae	g__Hyphopichia	s__Hyphopichia_burtonii	0	0	0	3.09255e-05	0	0	0	0	0	0	0	0	0	0	0	0	0	0	0	0	0	0	0	0	0	0	0	0	0	0	0	0	0	0	0	0	0	0	0	0	0
ASV_Cluster_360	360	k__Fungi	p__Ascomycota	c__Dothideomycetes	o__Pleosporales	f__Pleosporaceae	g__Ulocladium	s__Ulocladium_chartarum	0	0	0	0	3.52303e-05	0	0	0	0	0	0	0	0	0	0	0	0	0	0	0	0	0	0	0	0	0	0	0	0	0	0	0	0	0	0	0	0	0	0	0	0
ASV_Cluster_361	361	k__Fungi	p__Basidiomycota	c__Tremellomycetes	o__Tremellales	f__Bulleribasidiaceae	g__Vishniacozyma	s__Vishniacozyma_dimennae	0	0	0	0	0	0	0	0	0	0.00368376	0	0	0	0	0	0	0	0	0	0	0	0	0	1.03764e-05	0	0	0	0	0	0	0	0	0	0	0	0	0	0	0	0	0
ASV_Cluster_362	362	k__Fungi	p__Ascomycota	c__Eurotiomycetes	o__Eurotiales	f__Aspergillaceae	g__Aspergillus	s__Aspergillus_penicillioides	0	0	0	0	0	0	0	0	0	0	0	0	0	0	0	0	0	0	0	0	0	0	0	0	0	0	0	0	0	0	0	0	0	0	0	0	0	0	0	0	0
ASV_Cluster_363	363	k__Fungi	p__Basidiomycota	c__Agaricomycetes	o__Russulales	f__Bondarzewiaceae	g__Heterobasidion	s__Heterobasidion_occidentale	3.537e-05	0	0	0	0	0	0	0	0	0	0	0	0	0	0	0	0	0	0	0	0	0	0	0	0	0	0	0	0	0	0	0	0	0	0	0	0	0	0	0	0
ASV_Cluster_364	364	k__Fungi	p__Ascomycota	c__Sordariomycetes	o__Hypocreales	f__unidentified	Unknown	s__unidentified	0	3.42393e-05	0	0	0	0	0	0	0	0	0	0	0	0	0	0	0	0	0	0	0	0	0	0	0	0	0	0	0	0	0	0	0	0	0	0	0	0	0	0	0
ASV_Cluster_365	365	k__Fungi	p__Basidiomycota	c__Tremellomycetes	o__Cystofilobasidiales	f__unidentified	Unknown	s__unidentified	0	0	0	0	3.45113e-05	0	0	0	0	0	0	0	0	0	0	0	0	0	0	0	0	0	0	0	0	0	0	0	0	0	0	0	0	0	0	0	0	0	0	0	0
ASV_Cluster_366	366	k__Fungi	p__Ascomycota	c__Dothideomycetes	o__Pleosporales	f__Pleosporaceae	g__Alternaria	s__Alternaria_rosae	0	0	0	0	3.37923e-05	0	0	0	0	0	0	0	0	0	0	0	0	0	0	0	0	0	0	0	0	0	0	0	0	0	0	0	0	0	0	0	0	0	0	0	0
ASV_Cluster_367	367	k__Fungi					Unknown		3.38962e-05	0	0	0	0	0	0	0	0	0	0	0	0	0	0	0	0	0	0	0	0	0	0	0	0	0	0	0	0	0	0	0	0	0	0	0	0	0	0	0	0
ASV_Cluster_368	368	k__Fungi	p__Ascomycota	c__Sordariomycetes	o__Sordariales	f__Lasiosphaeriaceae	g__Podospora	s__Podospora_pleiospora	3.38962e-05	0	0	0	0	0	0	0	0	0	0	0	0	0	0	0	0	0	0	0	0	0	0	0	0	0	0	0	0	0	0	0	0	0	0	0	0	0	0	0	0
ASV_Cluster_369	369	k__Fungi	p__Ascomycota	c__Eurotiomycetes	o__Eurotiales	f__Aspergillaceae	g__Penicillium	s__Penicillium_adametzioides	0	3.28127e-05	0	0	0	0	0	0	0	0	0	0	0	0	0	0	0	0	0	0	0	0	0	0	0	0	0	0	0	0	0	0	0	0	0	0	0	0	0	0	0
ASV_Cluster_370	370	k__Fungi	p__Basidiomycota	c__Ustilaginomycetes	o__Ustilaginales	f__Ustilaginaceae	g__Ustilago	s__Ustilago_hordei	0	0	0	0	3.52303e-05	9.88329e-06	0	0	0	0	0	0	0	0	0	0	0	0	0	0	0	0	0	0	0	0	0	0	0	0	0	0	0	0	0	0	0	0	0	0	0
ASV_Cluster_371	371	k__Fungi	p__Ascomycota	c__Dothideomycetes	o__Capnodiales	f__unidentified	Unknown	s__unidentified	0	0	0	0	0	3.49717e-05	0	0	0	0	0	0	0	0	0	0	0	0	0	0	0	0	0	0	0	0	0	0	0	0	0	0	0	0	0	0	0	0	0	0	0
ASV_Cluster_372	372	k__Fungi	p__Basidiomycota	c__Agaricomycetes	o__Agaricales	f__Bolbitiaceae	g__Panaeolus	s__Panaeolus_fimicola	0	0	0	0	0	3.42114e-05	0	0	0	0	0	0	0	0	0	0	0	0	0	0	0	0	0	0	0	0	0	0	0	0	0	0	0	0	0	0	0	0	0	0	0
ASV_Cluster_373	373	k__Fungi	p__Ascomycota	c__Dothideomycetes	o__Pleosporales	f__Didymosphaeriaceae	g__Paraphaeosphaeria		0	0	3.44528e-05	0	0	0	0	0	0	0	0	0	0	0	0	0	0	0	0	0	0	0	0	0	0	0	0	0	0	0	0	0	0	0	0	0	0	0	0	0	0
ASV_Cluster_374	374	k__Fungi	p__Ascomycota	c__Dothideomycetes	o__Pleosporales	f__Phaeosphaeriaceae	g__Phaeosphaeria		0	0	0	0	0	0	0	0	0	0	0	0	0	0	0	0	0	0	0	0	0	0	0	0	0	0	0	0	0	0	0	0	0	0	0	0	0	0	0	0	0
ASV_Cluster_375	375	k__Fungi					Unknown		0	0	0	2.82364e-05	0	0	0	0	0	0	0	0	0	0	0	0	0	0	0	0	0	0	0	0	0	0	0	0	0	0	0	0	0	0	0	0	0	0	0	0	0
ASV_Cluster_376	376	k__Fungi	p__Ascomycota	c__Sordariomycetes	o__Hypocreales	f__unidentified	Unknown	s__unidentified	0	0	0	0	0	3.19306e-05	0	0	0	0	0	0	0	0	0	0	0	0	0	0	0	0	0	0	0	0	0	0	0	0	0	0	0	0	0	0	0	0	0	0	0
ASV_Cluster_377	377	k__Fungi	p__unidentified	c__unidentified	o__unidentified	f__unidentified	Unknown	s__unidentified	0	0	0	0	0	3.19306e-05	0	0	0	0	0	0	0	0	0	0	0	0	0	0	0	0	0	0	0	0	0	0	0	0	0	0	0	0	0	0	0	0	0	0	0
ASV_Cluster_378	378	k__Fungi	p__Ascomycota	c__Dothideomycetes	o__Pleosporales	f__Massarinaceae	g__Massarina	s__unidentified	0	0	0	0	0	0	0.0136303	0	0	0	0	0	0	0	0	0	0	0	0	0	0	0	0	0	0	0	0	0	0	0	0	0	0	0	0	0	0	0	0	0	0
ASV_Cluster_379	379	k__Fungi	p__unidentified	c__unidentified	o__unidentified	f__unidentified	Unknown	s__unidentified	0	0	0	1.88242e-05	0	0	0	0	0	0	0	0	0	0	0	0	0	0	0	0	0	0	0	0	0	0	0	0	0	0	0	0	0	0	0	0	0	0	0	0	0
ASV_Cluster_380	380	k__Fungi	p__unidentified	c__unidentified	o__unidentified	f__unidentified	Unknown	s__unidentified	2.9475e-05	0	0	0	0	0	0	0	0	0	0	0	0	0	0	0	0	0	0	0	0	0	0	0	0	0	0	0	0	0	0	0	0	0	0	0	0	0	0	0	0
ASV_Cluster_381	381	k__Fungi	p__Ascomycota	c__Eurotiomycetes	o__Eurotiales	f__Aspergillaceae	g__Penicillium	s__Penicillium_jensenii	0	2.78195e-05	0	0	0	0	0	0	0	0	0	0	0	0	0	0	0	0	0	0	0	0	0	0	0	0	0	0	0	0	0	0	0	0	0	0	0	0	0	0	0
ASV_Cluster_382	382	k__Fungi	p__unidentified	c__unidentified	o__unidentified	f__unidentified	Unknown	s__unidentified	0	2.78195e-05	0	6.72294e-06	0	0	0	0	0	0	0	0	0	0	0	0	0	0	0	0	0	0	0	0	0	0	0	0	0	0	0	0	0	0	0	0	0	0	0	0	0
ASV_Cluster_383	383	k__Fungi	p__Basidiomycota	c__Wallemiomycetes	o__Wallemiales	f__Wallemiaceae	g__Wallemia	s__Wallemia_muriae	0	0	0	0	2.80404e-05	0	0	0	0	0	0	0	0	0	0	0	0	0	0	0	0	0	0	0	0	0	0	0	0	0	0	0	0	0	0	0	0	0	0	0	0
ASV_Cluster_384	384	k__Fungi	p__Basidiomycota	c__Cystobasidiomycetes	o__Cystobasidiales	f__Cystobasidiaceae	g__Cystobasidium	s__Cystobasidium_lysinophilum	0	0	0	0	0	0	0	0	0	0	0	0	0	0	0	0	0	0	0	0	0	0	0	0	0	0	0	0	0	0	0	0	0	0	0	0	0	0	0	0	0
ASV_Cluster_385	385	k__Fungi	p__Ascomycota	c__Sordariomycetes	o__Hypocreales	f__Stachybotryaceae	g__Stachybotrys	s__Stachybotrys_chartarum	0	0	0	2.35303e-05	0	0	0	0	0	0	0	0	0	0	0	0	0	0	0	0	0	0	0	0	0	0	0	0	0	0	0	0	0	0	0	0	0	0	1.11041e-05	0	0
ASV_Cluster_386	386	k__Fungi	p__Ascomycota	c__Dothideomycetes	o__Pleosporales	f__Didymellaceae	g__Neoascochyta	s__Neoascochyta_triticicola	0	0	0	0	0	0	0	0	0	0	0	0	0	0	0	0	0	0	0	0	0	0	0	0	0	0	0	0	0	0	0	0	0	0	0	0	0	0	0	0	0
ASV_Cluster_387	387	k__Fungi	p__Ascomycota	c__Sordariomycetes	o__Coniochaetales	f__Coniochaetaceae	g__Coniochaeta	s__Coniochaeta_polysperma	0	0	0	0	0	0	0	0	0	0	0	0	0	0	0	0	0	0	0	0	0	0	0	0	0	0	0	0	0	0	0	0	0	0	0	0	0	0	0	0	0
ASV_Cluster_388	388	k__Fungi	p__Mucoromycota	c__Mucoromycetes	o__Mucorales	f__Mucoraceae	g__Mucor	s__Mucor_circinelloides	0	0	0	0	0	0	0	0	0	0	0	0	0	0	0	0	0	0	0	0	0	0	0	0	0	0	0	0	0	0	0	0	0	0	0	0	0	0	0	0	0
ASV_Cluster_389	389	k__Fungi	p__Basidiomycota	c__Agaricomycetes	o__Thelephorales	f__Thelephoraceae	g__Tomentella	s__Tomentella_badia	0	2.71061e-05	0	0	0	0	0	0	0	0	0	0	0	0	0	0	0	0	0	0	0	0	0	0	0	0	0	0	0	0	0	0	0	0	0	0	0	0	0	0	0
ASV_Cluster_390	390	k__Fungi	p__Basidiomycota	c__Agaricostilbomycetes	o__Agaricostilbales	f__Kondoaceae	g__Bensingtonia	s__Bensingtonia_pseudonaganoensis	0	0	0	0	0	0	0	0	0	0	0	0	0	0	0	0	0	0	0	0	0	0	0	0	0	0	0	0	0	0	0	0	0	0	0	0	0	0	0	0	0
ASV_Cluster_391	391	k__Fungi	p__Ascomycota	c__Eurotiomycetes	o__Chaetothyriales	f__Cyphellophoraceae	g__Anthopsis	s__Anthopsis_deltoidea	0	2.63928e-05	0	0	0	0	0	0	0	0	0	0	0	0	0	0	0	0	0	0	0	0	0	0	0	0	0	0	0	0	0	0	0	0	0	0	0	0	0	0	0
ASV_Cluster_392	392	k__Fungi	p__Ascomycota	c__Dothideomycetes	o__Pleosporales	f__Torulaceae	g__Torula	s__unidentified	0	0	0	2.48749e-05	0	0	0	0	0	0	0	0	0	0	0	0	0	0	0	0	0	0	0	0	0	0	0	0	0	0	0	0	0	0	0	0	0	0	0	0	0
ASV_Cluster_393	393	k__Fungi	p__Basidiomycota	c__Agaricomycetes	o__Agaricales		Unknown		0	0	0	2.48749e-05	0	0	0	0	0	0	0	0	0	0	0	0	0	0	0	0	0	0	0	0	0	0	0	0	0	0	0	0	0	0	0	0	0	0	0	0	0
ASV_Cluster_394	394	k__Fungi	p__Ascomycota	c__Dothideomycetes	o__Pleosporales	f__Phaeosphaeriaceae	g__Phaeosphaeria	s__Phaeosphaeria_lunariae	0	0	0	0	0	0	0	0	0	0	0	0	0	0	0	0	0	0	0	0	0	0	0	0	0	0	0	0	0	0	0	0	0	0	0	0	0	0	0	0	0
ASV_Cluster_395	395	k__Fungi	p__Ascomycota	c__Pezizomycetes	o__Pezizales	f__Ascobolaceae	Unknown	s__unidentified	0	0	0	0	0	0	0	0	0	0	0	0	0	0	0	0	0	0	1.08502e-05	0	0	0	0	0	0	0	0	0	0	0	0	0	0	0	0	0	0	0	0	1.80072e-05	0
ASV_Cluster_396	396	k__Fungi	p__Ascomycota	c__Dothideomycetes	o__Capnodiales	f__Teratosphaeriaceae	g__Neocatenulostroma	s__Neocatenulostroma_abietis	0	2.49662e-05	0	0	0	0	0	0	0	0	0	0	0	0	0	0	0	0	0	0	0	0	0	0	0	0	0	0	0	0	0	0	0	0	0	0	0	0	0	0	0
ASV_Cluster_397	397	k__Fungi	p__Ascomycota	c__Dothideomycetes	o__Pleosporales	f__Didymosphaeriaceae	g__Kalmusia	s__Kalmusia_variispora	0	0	0	0	2.51645e-05	0	0	0	0	0	0	0	0	0	0	0	0	0	0	0	0	0	0	0	0	0	0	0	0	0	0	0	0	0	0	0	0	0	0	0	0
ASV_Cluster_398	398	k__Fungi					Unknown		0	0	0	0	2.51645e-05	0	0	0	0	0	0	0	0	0	0	0	0	0	0	0	0	0	0	0	0	0	0	0	0	0	0	0	0	0	0	0	0	0	0	0	0
ASV_Cluster_399	399	k__Fungi	p__Ascomycota	c__Sordariomycetes	o__Sordariales	f__Lasiosphaeriaceae	g__Schizothecium	s__Schizothecium_miniglutinans	0	0	0	0	0	2.66089e-05	0	0	0	0	0	0	0	0	0	0	0	0	0	0	0	0	0	0	0	0	0	0	0	0	0	0	0	0	0	0	0	0	0	0	0
ASV_Cluster_400	400	k__Fungi	p__Ascomycota	c__Dothideomycetes	o__Pleosporales	f__Sporormiaceae	Unknown	s__unidentified	0	0	0	0	0	0	0	0	0	0	0	0	0	0	0	0	0	1.99824e-05	0	0	0	0	0	6.91759e-06	0	0	0	0	0	0	0	0	0	0	0	0	0	0	0	0	0
ASV_Cluster_401	401	k__Fungi	p__Ascomycota	c__Eurotiomycetes	o__Eurotiales	f__Aspergillaceae	g__Aspergillus	s__Aspergillus_oerlinghausenensis	0	0	0	0	0	0	0	0	0	0	0	0	0	0	0	0	0	0	0	0	0	0	0	0	0	0	0	0	0	0	0	0	0	0	0	0	0	0	0	0	0
ASV_Cluster_402	402	k__Fungi	p__Basidiomycota	c__Agaricomycetes	o__Agaricales	f__Strophariaceae	Unknown	s__unidentified	0	0	0	0	0	2.58486e-05	0	0	0	0	0	0	0	0	0	0	0	0	0	0	0	0	0	0	0	0	0	0	0	0	0	0	0	0	0	0	0	0	0	0	0
ASV_Cluster_403	403	k__Fungi	p__Ascomycota	c__Sordariomycetes	o__Myrmecridiales	f__Myrmecridiaceae	g__Myrmecridium		0	0	0	0	0	0	0	0	0	0	0	0	0	0	0	0	0	0	0	0	0	0	0	0	0	0	0	0	0	0	0	0	0	0	0	0	0	0	0	0	0
ASV_Cluster_404	404	k__Fungi					Unknown		0	0	0	0	0	0	0	0	0	0	0	0	0	0	0	0	0	0	0	0	0	0	0	0	0	0	0	0	0	0	0	0	0	0	0	0	0	0	0	0	0
ASV_Cluster_405	405	k__Fungi	p__Ascomycota	c__Sordariomycetes	o__Hypocreales	f__Clavicipitaceae	g__Paecilomyces	s__Paecilomyces_formosa	0	0	0	0	0	0	0	0	0	0	0	0	0	0	0	0	0	0	0	0	0	0	0	0	0	0	0	0	0	0	0	0	0	0	0	0	0	0	0	0	0
ASV_Cluster_406	406	k__Fungi	p__Basidiomycota	c__Malasseziomycetes	o__Malasseziales	f__unidentified	Unknown	s__unidentified	0	0	0	0	0	0	0	0	0	0	0	0	0	0	0	0	0	0	0	0	0	0	0	0	0	0	0	0	0	0	0	0	0	0	0	0	0	0	0	0	0
ASV_Cluster_407	407	k__Fungi	p__Ascomycota	c__Sordariomycetes	o__Hypocreales	f__Hypocreales_fam_Incertae_sedis	g__Fusariella	s__unidentified	0	0	0	0	0	0	0	0	0	0	0	0	0	0	0	0	0	0	0	0	0	0	0	0	0	0	0	0	0	0	0	0	0	0	0	0	0	0	0	0	0
ASV_Cluster_408	408	k__Fungi	p__Basidiomycota	c__Microbotryomycetes	o__Sporidiobolales	f__Sporidiobolaceae	g__Rhodosporidiobolus		0	0	0	0	0	0	0	0	0	0	0	0	0	0	0	0	0	0	0	0	0	0	0	0	0	0	0	0	0	0	0	0	0	0	0	0	0	0	0	0	0
ASV_Cluster_409	409	k__Fungi	p__unidentified	c__unidentified	o__unidentified	f__unidentified	Unknown	s__unidentified	0	0	1.20184e-05	0	0	1.29243e-05	0	0	0	0	0	0	0	0	0	0	0	0	0	0	0	0	0	0	0	0	0	0	0	0	0	0	0	0	0	0	0	0	0	0	0
ASV_Cluster_410	410	k__Fungi	p__Basidiomycota	c__Ustilaginomycetes	o__Ustilaginales	f__Ustilaginaceae	Unknown	s__unidentified	0	0	0	0	0	0	0	0	0	0	0	0	0	0	0	0	0	0	0	0	0	0	0	0	0	0	0	0	0	0	0	0	0	0	0	0	0	0	0	0	0
ASV_Cluster_411	411	k__Fungi	p__Ascomycota	c__Sordariomycetes	o__Hypocreales	f__Nectriaceae	g__Fusarium	s__Fusarium_solani	2.28431e-05	0	0	0	0	0	0	0	0	0	0	0	0	0	0	0	0	0	0	0	0	0	0	0	0	0	0	0	0	0	0	0	0	0	0	0	0	0	0	0	0
ASV_Cluster_412	412	k__Fungi	p__unidentified	c__unidentified	o__unidentified	f__unidentified	Unknown	s__unidentified	0	0	2.48381e-05	0	0	0	0	0	0	0	0	0	0	0	0	0	0	0	0	0	0	0	0	0	0	0	0	0	0	0	0	0	0	0	0	0	0	0	0	0	0
ASV_Cluster_413	413	k__Fungi	p__unidentified	c__unidentified	o__unidentified	f__unidentified	Unknown	s__unidentified	0	0	0	2.08411e-05	0	0	0	0	0	0	0	0	0	0	0	0	0	0	0	0	0	0	0	0	0	0	0	0	0	0	0	0	0	0	0	0	0	0	0	0	0
ASV_Cluster_414	414	k__Fungi	p__Ascomycota	c__Dothideomycetes	o__Pleosporales	f__Sporormiaceae	g__Sporormiella	s__Sporormiella_intermedia	0	0	0	0	0	0	0	0	0	0	3.20464e-06	0	0	0	0	0	0	0	0	0	0	0	0	0	0	0	0	0	0	0	0	0	0	0	0	0	0	0	0	0	0
ASV_Cluster_415	415	k__Fungi	p__Ascomycota	c__Eurotiomycetes	o__Chaetothyriales	f__Herpotrichiellaceae	g__Rhinocladiella	s__Rhinocladiella_similis	0	0	0	0	0	0	0	0	0	0	0	0	0	0	0	0	0	0	0	0	0	0	0	0	0	0	0	0	0	0	0	0	0	0	0	0	0	0	0	0	0
ASV_Cluster_416	416	k__Fungi	p__Ascomycota	c__Eurotiomycetes	o__Chaetothyriales	f__Herpotrichiellaceae	g__Rhinocladiella	s__unidentified	0	0	2.40368e-05	0	0	0	0	0	0	0	0	0	0	0	0	0	0	0	0	0	0	0	0	0	0	0	0	0	0	0	0	0	0	0	0	0	0	0	0	0	0
ASV_Cluster_417	417	k__Fungi	p__Mucoromycota	c__Mucoromycetes	o__Mucorales	f__Rhizopodaceae	g__Rhizopus	s__Rhizopus_arrhizus	0	0	0	0	2.15696e-05	0	0	0	0	0	0	0	0	0	0	0	0	0	0	0	0	0	0	0	0	0	0	0	0	0	0	0	0	0	0	0	0	0	0	0	0
ASV_Cluster_418	418	k__Fungi	p__Ascomycota	c__Sordariomycetes	o__Coniochaetales	f__Coniochaetaceae	g__Coniochaeta		0	0	0	0	0	0	0	0	0	0	0	0	0	0	0	0	0	0	0	0	0	0	0	0	0	0	0	0	0	0	0	0	0	0	0	0	0	0	0	0	0
ASV_Cluster_419	419	k__Fungi	p__Ascomycota	c__Dothideomycetes	o__Pleosporales	f__Sporormiaceae	g__Preussia	s__Preussia_flanaganii	2.13693e-05	0	0	0	0	0	0	0	0	0	0	0	0	0	0	0	0	0	0	0	0	0	0	0	0	0	0	0	0	0	0	0	0	0	0	0	0	0	0	0	0
ASV_Cluster_420	420	k__Fungi	p__unidentified	c__unidentified	o__unidentified	f__unidentified	Unknown	s__unidentified	0	0	0	1.88242e-05	7.90884e-06	9.88329e-06	0	0	0	0	0	0	0	0	0	0	0	0	0	0	0	0	0	0	0	0	0	0	0	0	0	0	0	0	0	0	0	0	0	0	0
ASV_Cluster_421	421	k__Fungi	p__Ascomycota	c__Eurotiomycetes	o__Eurotiales	f__Aspergillaceae	g__Penicillium	s__Penicillium_roseopurpureum	0	0	0	0	2.01316e-05	0	0	0	0	0	0	0	0	0	0	0	0	0	0	0	0	0	0	0	0	0	0	0	0	0	0	0	0	0	0	0	0	0	0	0	0
ASV_Cluster_422	422	k__Fungi	p__unidentified	c__unidentified	o__unidentified	f__unidentified	Unknown	s__unidentified	0	0	0	0	2.01316e-05	0	0	0	0	0	0	0	0	0	0	0	0	0	0	0	0	0	0	0	0	0	0	0	0	0	0	0	0	0	0	0	0	0	0	0	0
ASV_Cluster_423	423	k__Fungi	p__Ascomycota	c__Eurotiomycetes	o__Chaetothyriales	f__unidentified	Unknown	s__unidentified	0	0	0	0	0	0	0	0	0	0	0	0	0	0	0	0	0	0	0	0	0	0	0	0	0	0	0	0	0	0	0	0	0	0	0	0	0	0	0	0	0
ASV_Cluster_424	424	k__Fungi	p__Ascomycota	c__Sordariomycetes	o__Hypocreales	f__Nectriaceae	g__Fusarium	s__Fusarium_solani	0	1.92596e-05	0	0	0	0	0	0	0	0	0	0	0	0	0	0	0	0	0	0	0	0	0	0	0	0	0	0	0	0	0	0	0	0	0	0	0	0	0	0	0
ASV_Cluster_425	425	k__Fungi	p__unidentified	c__unidentified	o__unidentified	f__unidentified	Unknown	s__unidentified	0	0	0	0	1.94126e-05	0	0	0	0	0	0	0	0	0	0	0	0	0	0	0	0	0	0	0	0	0	0	0	0	0	0	0	0	0	0	0	0	0	0	0	0
ASV_Cluster_426	426	k__Fungi	p__Ascomycota	c__Eurotiomycetes	o__Eurotiales	f__Thermoascaceae	g__Byssochlamys	s__Byssochlamys_spectabilis	0	0	0	0	0	0	0	0	0	0	0	0	0	0	0	0	0	0	0	0	0	0	0	0	0	0	0	0	0	0	0	0	0	0	0	0	0	0	0	0	0
ASV_Cluster_427	427	k__Fungi	p__Basidiomycota	c__Agaricomycetes	o__Agaricales	f__Strophariaceae	g__Psilocybe	s__Psilocybe_coprophila	0	0	0	0	0	0	0	0	0	0	0	0	0	0	0	0	0	0	0	0	0	0	0	0	0	0	0	0	0	0	0	0	0	0	0	0	0	0	0	0	0
ASV_Cluster_428	428	k__Fungi	p__Basidiomycota	c__Agaricomycetes	o__Boletales	f__Sclerodermataceae	g__Scleroderma	s__Scleroderma_bovista	0	0	0	0	1.79746e-05	0	0	0	0	0	0	0	0	0	0	0	0	0	0	0	0	0	0	0	0	0	0	0	0	0	0	0	0	0	0	0	0	0	0	0	0
ASV_Cluster_429	429	k__Fungi	p__Ascomycota	c__Sordariomycetes	o__Coniochaetales	f__Coniochaetaceae	g__Lecythophora	s__unidentified	0	0	0	0	0	0	0	0	0	0	0	0	0	0	0	0	0	0	0	0	0	0	0	0	0	0	0	0	0	0	0	0	0	0	0	0	0	0	0	0	0
ASV_Cluster_430	430	k__Fungi	p__Basidiomycota	c__Malasseziomycetes	o__Malasseziales	f__Malasseziaceae	g__Malassezia	s__Malassezia_sympodialis	0	0	0	0	0	0	0	0	0	0	0	0	0	0	0	0	0	0	0	0	0	0	0	0	0	0	0	0	0	0	0	0	0	0	0	0	0	0	0	0	0
ASV_Cluster_431	431	k__Fungi	p__Basidiomycota	c__Agaricomycetes	o__Agaricales	f__Psathyrellaceae	g__Psathyrella		0	1.71197e-05	0	0	0	0	0	0	0	0	0	0	0	0	0	0	0	0	0	0	0	0	0	0	0	0	0	0	0	0	0	0	0	0	0	0	0	0	0	0	0
ASV_Cluster_432	432	k__Fungi	p__unidentified	c__unidentified	o__unidentified	f__unidentified	Unknown	s__unidentified	0	0	0	0	0	1.82461e-05	0	0	0	0	0	0	0	0	0	0	0	0	0	0	0	0	0	0	0	0	0	0	0	0	0	0	0	0	0	0	0	0	0	0	0
ASV_Cluster_433	433	k__Fungi	p__unidentified	c__unidentified	o__unidentified	f__unidentified	Unknown	s__unidentified	0	0	0	0	0	0	0.00764628	0	0	0	0	0	0	0	0	0	0	0	0	0	0	0	0	0	0	0	0	0	0	0	0	0	0	0	0	0	0	0	0	0	0
ASV_Cluster_434	434	k__Fungi	p__Ascomycota	c__Eurotiomycetes	o__Chaetothyriales	f__Herpotrichiellaceae	g__Rhinocladiella	s__unidentified	0	0	0	0	0	0	0	2.85644e-05	0	0	0	0	0	0	0	0	0	0	0	0	0	0	0	0	0	0	0	0	0	0	0	0	0	0	0	0	0	0	0	0	0
ASV_Cluster_435	435	k__Fungi	p__Ascomycota	c__Saccharomycetes	o__Saccharomycetales	f__Pichiaceae	g__Pichia	s__Pichia_mandshurica	0	0	0	0	0	0	0	0	0	0	0	0	0	0	0	0	0	0	0	0	0	0	0	0	0	0	0	0	0	0	0	0	0	0	0	0	0	0	0	0	0
ASV_Cluster_436	436	k__Fungi	p__Ascomycota	c__Eurotiomycetes	o__Eurotiales	f__Trichocomaceae	g__Talaromyces		0	0	0	0	0	0	0	0	0	0	0	0	0	0	0	0	0	0	0	0	0	0	0	0	0	0	0	0	0	0	0	0	0	0	0	0	0	0	0	0	0
ASV_Cluster_437	437	k__Fungi	p__Basidiomycota	c__Tremellomycetes	o__Tremellales	f__Tremellaceae	g__Bulleromyces	s__Bulleromyces_albus	0	0	0	0	0	0	0	0	0	0	0	0	0	0	0	0	0	0	0	0	0	0	0	0	0	0	0	0	0	0	0	0	0	0	0	0	0	0	0	0	0
ASV_Cluster_438	438	k__Fungi	p__unidentified	c__unidentified	o__unidentified	f__unidentified	Unknown	s__unidentified	1.69481e-05	0	8.81351e-06	0	0	0	0	0	0	0	0	0	0	0	0	0	0	0	0	0	0	0	0	0	0	0	0	0	0	0	0	0	0	0	0	0	0	0	0	0	0
ASV_Cluster_439	439	k__Fungi	p__unidentified	c__unidentified	o__unidentified	f__unidentified	Unknown	s__unidentified	0	0	4.80737e-06	0	0	1.29243e-05	0	0	0	0	0	0	0	0	0	0	0	0	0	0	0	0	0	0	0	0	0	0	0	0	0	0	0	0	0	0	0	0	0	0	0
ASV_Cluster_440	440	k__Fungi	p__Ascomycota	c__Eurotiomycetes	o__Onygenales	f__Onygenales_fam_Incertae_sedis	g__Chrysosporium	s__Chrysosporium_carmichaelii	0	0	0	1.54628e-05	0	0	0	0	0	0	0	0	0	0	0	0	0	0	0	0	0	0	0	0	0	0	0	0	0	0	0	0	0	0	0	0	0	0	0	0	0
ASV_Cluster_441	441	k__Fungi	p__Ascomycota	c__Saccharomycetes	o__Saccharomycetales	f__Dipodascaceae	g__Dipodascus	s__Dipodascus_geotrichum	0	0	0	0	0	0	0	0	0	0	0	0	0	0	0	0	0	0	0	0	0	0	0	0	0	0	0	0	0	0	0	0	0	0	0	0	0	0	0	0	0
ASV_Cluster_442	442	k__Fungi	p__Ascomycota	c__Eurotiomycetes	o__Onygenales	f__Onygenales_fam_Incertae_sedis	g__Chrysosporium	s__Chrysosporium_tropicum	0	0	0	0	0	0	0	0	0	0	0	0	0	0	0	0	0	0	0	0	0	0	0	0	0	0	0	0	0	0	0	0	0	0	0	0	0	0	0	0	0
ASV_Cluster_443	443	k__Fungi	p__Ascomycota	c__Sordariomycetes	o__Hypocreales	f__Bionectriaceae	g__Clonostachys		0	0	0	0	0	0	0	0	0	0	0	0	0	0	0	0	0	0	0	0	0	0	0	0	0	0	0	0	0	0	0	0	0	0	0	0	0	0	0	0	0
ASV_Cluster_444	444	k__Fungi	p__Ascomycota	c__Leotiomycetes	o__Thelebolales	f__Pseudeurotiaceae	g__Pseudogymnoascus	s__unidentified	0	0	0	0	0	0	0	0	0	0	0	0	0	0	0	0	0	0	0	0	0	0	0	0	0	0	0	0	0	0	0	0	0	0	0	0	0	2.09374e-05	0	0	0
ASV_Cluster_445	445	k__Fungi	p__Ascomycota	c__Sordariomycetes	o__Sordariales	f__Chaetomiaceae	Unknown		0	0	1.7627e-05	0	0	0	0	0	0	0	0	0	0	0	0	0	0	0	0	0	0	0	0	0	0	0	0	0	0	0	0	0	0	0	0	0	0	0	0	0	0
ASV_Cluster_446	446	k__Fungi	p__Ascomycota	c__Eurotiomycetes	o__Onygenales		Unknown		0	0	0	0	0	0	0	0	0	0	0	0	0	0	0	0	0	0	0	0	0	0	0	0	0	0	0	0	0	0	0	0	0	0	0	0	0	0	0	0	0
ASV_Cluster_447	447	k__Fungi	p__Ascomycota	c__Dothideomycetes	o__Pleosporales	f__Melanommataceae	Unknown		0	0	0	0	0	0	0.00631649	0	0	0	0	0	0	0	0	0	0	0	0	0	0	0	0	0	0	0	0	0	0	0	0	0	0	0	0	0	0	0	0	0	0
ASV_Cluster_448	448	k__Fungi					Unknown		5.89499e-06	0	0	0	0	0	0.00432181	0	0	0	0	0	0	0	0	0	0	0	0	0	0	0	0	0	0	0	0	0	0	0	0	0	0	0	0	0	0	0	0	0	0
ASV_Cluster_449	449	k__Fungi	p__Ascomycota	c__Dothideomycetes	o__Capnodiales	f__Extremaceae	g__Vermiconia	s__Vermiconia_calcicola	0	0	0	0	0	0	0	0	0	0	0	0	0	0	0	0	0	0	0	0	0	0	0	0	0	0	0	0	0	0	0	0	0	0	0	0	0	0	0	0	0
ASV_Cluster_450	450	k__Fungi	p__Ascomycota	c__Saccharomycetes	o__Saccharomycetales	f__Lipomycetaceae	g__Dipodascopsis	s__unidentified	0	0	0	0	0	0	0	0	0	0	0	0	0	0	0	0	0	0	0	0	0	0	0	0	0	0	0	0	0	0	0	0	0	0	0	0	0	0	0	0	0
ASV_Cluster_451	451	k__Fungi	p__Ascomycota	c__Leotiomycetes	o__Erysiphales	f__Erysiphaceae	g__Erysiphe		0	0	0	1.41182e-05	0	0	0	0	0	0	0	0	0	0	0	0	0	0	0	0	0	0	0	0	0	0	0	0	0	0	0	0	0	0	0	0	0	0	0	0	0
ASV_Cluster_452	452	k__Fungi	p__Ascomycota	c__Dothideomycetes	o__Pleosporales	f__Phaeosphaeriaceae	Unknown		0	0	0	0	0	0	0	0	0	0	0	0	0	0	0	0	0	0	0	0	0	0	0	0	0	0	0	0	0	0	0	0	0	0	0	0	0	0	0	0	0
ASV_Cluster_453	453	k__Fungi	p__Ascomycota	c__Arthoniomycetes	o__Lichenostigmatales	f__Phaeococcomycetaceae	g__Phaeococcomyces	s__Phaeococcomyces_eucalypti	0	0	0	0	0	0	0	0	0	0	0	0	0	0	0	0	0	0	0	0	0	0	0	0	0	0	0	0	0	0	0	0	0	0	0	0	0	0	0	0	0
ASV_Cluster_454	454	k__Fungi	p__unidentified	c__unidentified	o__unidentified	f__unidentified	Unknown	s__unidentified	0	9.27316e-06	0	0	0	0	0	0	0	0	0	0	0	0	0	0	0	0	0	0	0	0	0	0	0	0	0	0	0	0	0	0	0	0	0	0	0	0	0	0	0
ASV_Cluster_455	455	k__Fungi	p__Basidiomycota	c__Agaricomycetes	o__Polyporales	f__Phanerochaetaceae	g__Phanerochaete		0	0	0	0	0	0	0	0	0	0	0	0	0	0	0	0	0	0	0	0	0	0	0	0	0	0	0	0	0	0	0	0	0	0	0	0	0	0	0	0	0
ASV_Cluster_456	456	k__Fungi	p__Ascomycota	c__Eurotiomycetes	o__Eurotiales	f__Aspergillaceae	g__Penicillium	s__Penicillium_sumatraense	0	0	0	0	0	0	0	0	0	0	0	0	0	0	0	0	0	0	0	0	0	0	0	0	0	0	0	0	0	0	0	0	0	0	0	0	0	0	0	0	0
ASV_Cluster_457	457	k__Fungi	p__unidentified	c__unidentified	o__unidentified	f__unidentified	Unknown	s__unidentified	1.47375e-05	0	0	0	0	0	0	0	0	0	0	0	0	0	0	0	0	0	0	0	0	0	0	0	0	0	0	0	0	0	0	0	0	0	0	0	0	0	0	0	0
ASV_Cluster_458	458	k__Fungi	p__unidentified	c__unidentified	o__unidentified	f__unidentified	Unknown	s__unidentified	0	0	0	0	1.43797e-05	0	0	0	0	0	0	0	0	0	0	0	0	0	0	0	0	0	0	0	0	0	0	0	0	0	0	0	0	0	0	0	0	0	0	0	0
ASV_Cluster_459	459	k__Fungi	p__Ascomycota	c__Dothideomycetes	o__Pleosporales	f__Periconiaceae	g__Periconia	s__Periconia_cookei	0	0	0	0	0	0	0	0	0	0	0	0	0.0101333	0	0	1.27582e-05	0	0	0	0	8.65012e-06	0	2.05072e-05	1.7294e-05	0	0	0	0	0	0	0	0	0	0	0	0	0	0	0	0	0
ASV_Cluster_460	460	k__Fungi	p__Ascomycota	c__Sordariomycetes	o__Sordariales	f__Chaetomiaceae	g__Myceliophthora	s__Myceliophthora_thermophila	0	0	0	0	0	0	0	0	0	0	0	0	0	0	0	0	0	0	0	0	0	0	0	0	0	0	0	0	0	0	0	0	0	0	0	0	0	0	0	0	0
ASV_Cluster_461	461	k__Fungi	p__Ascomycota	c__Sordariomycetes	o__Pleurotheciales	f__Pleurotheciaceae	g__Phaeoisaria	s__Phaeoisaria_sparsa	0	0	0	0	0	0	0	0	0	0	0	0	0	0	0	0	0	0	0	0	0	0	0	0	0	0	0	0	0	0	0	0	0	0	0	0	0	0	0	0	0
ASV_Cluster_462	462	k__Fungi	p__Ascomycota	c__Eurotiomycetes	o__Eurotiales	f__Aspergillaceae	g__Aspergillus	s__Aspergillus_penicillioides	0	0	0	0	0	0	0	0	0	0	0	0	0	0	0	0	0	0	0	0	0	0	0	0	0	0	0	0	0	0	0	0	0	0	0	0	0	0	0	0	0
ASV_Cluster_463	463	k__Fungi	p__Ascomycota	c__Sordariomycetes	o__Hypocreales	f__Nectriaceae	g__Fusarium		0	0	0	0	1.36607e-05	0	0	0	0	0	0	0	0	0	0	0	0	0	0	0	0	0	0	0	0	0	0	0	0	0	0	0	0	0	0	0	0	0	0	0	0
ASV_Cluster_464	464	k__Fungi	p__unidentified	c__unidentified	o__unidentified	f__unidentified	Unknown	s__unidentified	0	0	0	0	1.36607e-05	0	0	0	0	0	0	0	0	0	0	0	0	0	0	0	0	0	0	0	0	0	0	0	0	0	0	0	0	0	0	0	0	0	0	0	0
ASV_Cluster_465	465	k__Fungi	p__Ascomycota	c__Eurotiomycetes	o__Eurotiales	f__Aspergillaceae	g__Aspergillus		0	0	0	0	1.36607e-05	0	0	0	0	0	0	0	0	0	0	0	0	0	0	0	0	0	0	0	0	0	0	0	0	0	0	0	0	0	0	0	0	0	0	0	0
ASV_Cluster_466	466	k__Fungi	p__Ascomycota	c__Eurotiomycetes	o__Eurotiales	f__Trichocomaceae	g__Talaromyces	s__Talaromyces_ramulosus	0	0	0	0	0	0	0	0	0	0.00396713	0	0	0	0	0	0	0	0	0	0	0	0	0	0	0	0	0	0	0	0	0	0	0	0	0	0	0	0	0	0	0
ASV_Cluster_467	467	k__Fungi	p__unidentified	c__unidentified	o__unidentified	f__unidentified	Unknown	s__unidentified	0	0	1.44221e-05	0	0	0	0	0	0	0	0	0	0	0	0	0	0	0	0	0	0	0	0	0	0	0	0	0	0	0	0	0	0	0	0	0	0	0	0	0	0
ASV_Cluster_468	468	k__Fungi	p__Basidiomycota	c__Agaricomycetes	o__Agaricales	f__Bolbitiaceae	g__Conocybe	s__Conocybe_cylindracea	0	0	0	9.41212e-06	0	0	0	0	0	0	0	0	0	0	0	0	0	0	0	0	0	0	0	0	0	0	0	0	0	0	0	0	0	0	0	0	0	0	0	0	0
ASV_Cluster_469	469	k__Fungi	p__Ascomycota	c__Dothideomycetes	o__Pleosporales	f__Phaeosphaeriaceae	g__Dematiopleospora	s__Dematiopleospora_rosicola	0	0	0	1.07567e-05	0	0	0	0	0	0	0	0	0	0	0	0	0	0	0	0	0	0	0	0	0	0	0	0	0	0	0	0	0	0	0	0	0	0	0	0	0
ASV_Cluster_470	470	k__Fungi	p__Basidiomycota	c__Microbotryomycetes	o__Sporidiobolales	f__Sporidiobolaceae	g__Sporobolomyces	s__Sporobolomyces_ruberrimus	0	0	0	0	1.29417e-05	0	0	0	0	0	0	0	0	0	0	0	0	0	0	0	0	0	0	0	0	0	0	0	0	0	0	0	0	0	0	0	0	0	0	0	0
ASV_Cluster_471	471	k__Fungi	p__unidentified	c__unidentified	o__unidentified	f__unidentified	Unknown	s__unidentified	0	0	0	0	0	1.36846e-05	0	0	0	0	0	0	0	0	0	0	0	0	0	0	0	0	0	0	0	0	0	0	0	0	0	0	0	0	0	0	0	0	0	0	0
ASV_Cluster_472	472	k__Fungi	p__Ascomycota	c__Dothideomycetes	o__Pleosporales	f__Phaeosphaeriaceae	Unknown		0	0	0	0	0	0	0	0	0	0	0	0	0	0	0	0	0	0	0	0	0	0	0	0	0	0	0	0	0	0	0	0	0	0	0	0	0	0	0	0	0
ASV_Cluster_473	473	k__Fungi	p__Ascomycota	c__Dothideomycetes	o__Capnodiales	f__Cladosporiaceae	g__Cladosporium	s__Cladosporium_sphaerospermum	0	0	0	0	0	0	0	0	0	0	0	0	0	0	0	0	0	0	0	0	0	0	0	0	0	0	0	0	0	0	0	0	0	0	0	0	0	0	0	0	0
ASV_Cluster_474	474	k__Fungi	p__unidentified	c__unidentified	o__unidentified	f__unidentified	Unknown	s__unidentified	0	0	0	0	0	0	0	0	0	0	0	0	0	0	0	0	0	0	0	0	0	0	0	0	0	0	0	0	0	0	0	0	0	0	0	0	0	0	0	0	0
ASV_Cluster_475	475	k__Fungi	p__unidentified	c__unidentified	o__unidentified	f__unidentified	Unknown	s__unidentified	0	1.21264e-05	0	0	0	0	0	0	0	0	0	0	0	0	0	0	0	0	0	0	0	0	0	0	0	0	0	0	0	0	0	0	0	0	0	0	0	0	0	0	0
ASV_Cluster_476	476	k__Fungi	p__Basidiomycota	c__Malasseziomycetes	o__Malasseziales	f__Malasseziaceae	g__Malassezia	s__Malassezia_slooffiae	0	0	1.36209e-05	0	0	0	0	0	0	0	0	0	0	0	0	0	0	0	0	0	0	0	0	0	0	0	0	0	0	0	0	0	0	0	0	0	0	0	0	0	0
ASV_Cluster_477	477	k__Fungi	p__Basidiomycota	c__Agaricomycetes	o__Agaricales	f__unidentified	Unknown	s__unidentified	0	0	0	1.1429e-05	0	6.84228e-06	0	0	0	0	0	0	0	0	0	0	0	0	0	0	0	0	0	0	0	0	0	0	0	0	0	0	0	0	0	0	0	0	0	0	0
ASV_Cluster_478	478	k__Fungi	p__Ascomycota	c__Dothideomycetes	o__Pleosporales	f__Phaeosphaeriaceae	g__Phaeosphaeria	s__unidentified	0	0	0	0	0	0	0	0	0	0	0	0	0	0	0	0	0	0	0	0	0	0	0	0	0	0	0	0	0	0	0	0	0	0	0	0	0	0	0	0	0
ASV_Cluster_479	479	k__Fungi	p__Basidiomycota	c__Tremellomycetes	o__Tremellales	f__Bulleribasidiaceae	g__Vishniacozyma	s__Vishniacozyma_dimennae	0	0	0	0	0	0	0	0	0	0	0	0	0	0	0	0	0	0	0	0	0	0	0	0	0	0	0	0	0	0	0	0	0	0	0	0	0	0	0	0	0
ASV_Cluster_480	480	k__Fungi	p__unidentified	c__unidentified	o__unidentified	f__unidentified	Unknown	s__unidentified	0	1.14131e-05	0	0	0	0	0	0	0	0	0	0	0	0	0	0	0	0	0	0	0	0	0	0	0	0	0	0	0	0	0	0	0	0	0	0	0	0	0	0	0
ASV_Cluster_481	481	k__Fungi	p__Ascomycota	c__Eurotiomycetes	o__Eurotiales	f__Aspergillaceae	g__Penicillium	s__Penicillium_guaibinense	0	0	0	0	0	0	0	0	0	0	0	0	0	0	0	0	0	0	0	0	0	0	0	0	0	0	0	0	0	0	0	0	0	0	0	0	0	0	0	0	0
ASV_Cluster_482	482	k__Fungi	p__unidentified	c__unidentified	o__unidentified	f__unidentified	Unknown	s__unidentified	0	0	1.20184e-05	0	0	0	0	0	0	0	0	0	0	0	0	0	0	0	0	0	0	0	0	0	0	0	0	0	0	0	0	0	0	0	0	0	0	0	0	0	0
ASV_Cluster_483	483	k__Fungi	p__Ascomycota	c__Eurotiomycetes	o__Eurotiales	f__Aspergillaceae	g__Penicillium		0	0	0	1.00844e-05	0	0	0	0	0	0	0	0	0	0	0	0	0	0	0	0	0	0	0	0	0	0	0	0	0	0	0	0	0	0	0	0	0	0	0	0	0
ASV_Cluster_484	484	k__Fungi	p__Ascomycota	c__Eurotiomycetes	o__Eurotiales	f__Aspergillaceae	g__Aspergillus	s__Aspergillus_sydowii	0	0	0	1.00844e-05	0	0	0	0	0	0	0	0	0	0	0	0	0	0	0	0	0	0	0	0	0	0	0	0	0	0	0	0	0	0	0	0	0	0	0	0	0
ASV_Cluster_485	485	k__Fungi	p__unidentified	c__unidentified	o__unidentified	f__unidentified	Unknown	s__unidentified	0	0	0	0	0	1.14038e-05	0	0	0	0	0	0	0	0	0	0	0	0	0	0	0	0	0	0	0	0	0	0	0	0	0	0	0	0	0	0	0	0	0	0	0
ASV_Cluster_486	486	k__Fungi	p__unidentified	c__unidentified	o__unidentified	f__unidentified	Unknown	s__unidentified	0	0	0	0	0	0	0.00465426	0	0	0	0	0	0	0	0	0	0	0	0	0	0	0	0	0	0	0	0	0	0	0	0	0	0	0	0	0	0	0	0	0	0
ASV_Cluster_487	487	k__Fungi	p__unidentified	c__unidentified	o__unidentified	f__unidentified	Unknown	s__unidentified	0	9.98648e-06	0	4.70606e-06	0	0	0	0	0	0	0	0	0	0	0	0	0	0	0	0	0	0	0	0	0	0	0	0	0	0	0	0	0	0	0	0	0	0	0	0	0
ASV_Cluster_488	488	k__Fungi	p__Basidiomycota	c__Wallemiomycetes	o__Wallemiales	f__Wallemiaceae	g__Wallemia	s__Wallemia_canadensis	0	0	0	0	0	0	0	0	0	0	0	0	0.00693333	0	0	0	0	0	0	0	0	0	0	0	0	0	0	0	0	0	0	0	0	0	0	0	0	0	0	0	0
ASV_Cluster_489	489	k__Fungi	p__Ascomycota	c__Saccharomycetes	o__Saccharomycetales	f__Pichiaceae	g__Pichia	s__Pichia_garciniae	0	0	0	0	0	0	0	0	0	0	0	0	0	0	0	0	0	0	0	0	0	0	0	0	0	0	0	0	0	0	0	0	0	0	0	0	0	0	0	0	0
ASV_Cluster_490	490	k__Fungi	p__Ascomycota	c__Sordariomycetes	o__Hypocreales		Unknown		0	0	0	0	0	0	0	0	0	0	0	0	0	0	0	0	0	0	0	0	0	0	0	0	0	0	0	0	0	0	0	0	0	0	0	0	0	0	0	0	0
ASV_Cluster_491	491	k__Fungi	p__unidentified	c__unidentified	o__unidentified	f__unidentified	Unknown	s__unidentified	0	0	0	0	0	0	0	0	0	0	0	0	0	0	0	0	0	0	0	0	0	0	0	0	0	0	0	0	0	0	0	0	0	0	0	0	0	0	0	0	0
ASV_Cluster_492	492	k__Fungi	p__unidentified	c__unidentified	o__unidentified	f__unidentified	Unknown	s__unidentified	0	0	0	8.73982e-06	0	0	0	0	0	0	0	0	0	0	0	0	0	0	0	0	0	0	0	0	0	0	0	0	0	0	0	0	0	0	0	0	0	0	0	0	0
ASV_Cluster_493	493	k__Fungi	p__Basidiomycota	c__Exobasidiomycetes	o__Exobasidiales	f__Cryptobasidiaceae	g__Acaromyces	s__Acaromyces_ingoldii	0	0	0	8.73982e-06	0	0	0	0	0	0	0	0	0	0	0	0	0	0	0	0	0	0	0	0	0	0	0	0	0	0	0	0	0	0	0	0	0	0	0	0	0
ASV_Cluster_494	494	k__Fungi	p__Basidiomycota	c__Tremellomycetes	o__Tremellales	f__Bulleribasidiaceae	g__Vishniacozyma		0	0	0	0	0	9.88329e-06	0	0	0	0	0	0	0	0	0	0	0	0	0	0	0	0	0	0	0	0	0	0	0	0	0	0	0	0	0	0	0	0	0	0	0
ASV_Cluster_495	495	k__Fungi	p__Ascomycota	c__Dothideomycetes	o__Mytilinidiales	f__Mytilinidiaceae	g__Lophium	s__Lophium_arboricola	0	0	0	0	0	0	0	0	0	0	0	0	0	0	0	0	0	0	0	0	0	0	0	0	0	0	0	0	0	0	0	0	0	0	0	0	0	0	0	0	0
ASV_Cluster_496	496	k__Fungi	p__Ascomycota	c__Saccharomycetes	o__Saccharomycetales	f__Phaffomycetaceae	g__Wickerhamomyces	s__Wickerhamomyces_bisporus	0	0	0	0	0	0	0	0	0	0	0	0	0	0	0	0	0	0	0	0	0	0	0	0	0	0	0	0	0	0	0	0	0	0	0	0	0	0	0	0	0
ASV_Cluster_497	497	k__Fungi	p__Basidiomycota	c__Agaricomycetes	o__Agaricomycetes_ord_Incertae_sedis	f__Agaricomycetes_fam_Incertae_sedis	g__Xenasmatella	s__Xenasmatella_ardosiaca	0	0	0	0	0	0	0	0	0	0	0	0	0	0	0	0	0	0	0	0	0	0	0	0	0	0	0	0	0	0	0	0	0	0	0	0	0	0	0	0	0
ASV_Cluster_498	498	k__Fungi	p__unidentified	c__unidentified	o__unidentified	f__unidentified	Unknown	s__unidentified	0	0	0	8.06753e-06	0	0	0	0	0	0	0	0	0	0	0	0	0	0	0	0	0	0	0	0	0	0	0	0	0	0	0	0	0	0	0	0	0	0	0	0	0
ASV_Cluster_499	499	k__Fungi	p__unidentified	c__unidentified	o__unidentified	f__unidentified	Unknown	s__unidentified	0	0	0	0	8.62783e-06	0	0	0	0	0	0	0	0	0	0	0	0	0	0	0	0	0	0	0	0	0	0	0	0	0	0	0	0	0	0	0	0	0	0	0	0
ASV_Cluster_500	500	k__Fungi	p__unidentified	c__unidentified	o__unidentified	f__unidentified	Unknown	s__unidentified	0	0	0	0	8.62783e-06	0	0	0	0	0	0	0	0	0	0	0	0	0	0	0	0	0	0	0	0	0	0	0	0	0	0	0	0	0	0	0	0	0	0	0	0
ASV_Cluster_501	501	k__Fungi	p__unidentified	c__unidentified	o__unidentified	f__unidentified	Unknown	s__unidentified	0	0	0	0	0	9.12304e-06	0	0	0	0	0	0	0	0	0	0	0	0	0	0	0	0	0	0	0	0	0	0	0	0	0	0	0	0	0	0	0	0	0	0	0
ASV_Cluster_502	502	k__Fungi	p__Ascomycota	c__Dothideomycetes	o__Pleosporales	f__Phaeosphaeriaceae	g__Phaeosphaeria	s__unidentified	0	0	0	0	0	0	0	0	0	0	0	0	0	0	0	0	0	0	0	0	0	0	0	0	0	0	0	0	0	0	0	0	0	0	0	0	0	0	0	0	0
ASV_Cluster_503	503	k__Fungi	p__Mucoromycota	c__Mucoromycetes	o__Mucorales	f__Mucoraceae	g__Mucor	s__Mucor_plumbeus	0	0	0	0	0	0	0	0	0	0	0	0	0	0	0	0	0	0	0	0	0	0	0	0	0	0	0	0	0	0	0	0	0	0	0	0	0	0	0	0	0
ASV_Cluster_504	504	k__Fungi	p__Ascomycota	c__Dothideomycetes	o__Pleosporales	f__Leptosphaeriaceae	g__Leptosphaeria	s__Leptosphaeria_sclerotioides	0	0	0	0	0	0	0	0	3.92695e-06	0	0	0	0	0	0	0	0	0	0	0	0	0	0	0	0	0	0	0	0	0	0	0	0	0	0	0	0	0	0	0	0
ASV_Cluster_505	505	k__Fungi	p__Ascomycota	c__Eurotiomycetes	o__Eurotiales	f__Aspergillaceae	g__Penicillium	s__Penicillium_corylophilum	0	0	0	0	0	0	0	0	0	0	0	0	0	0	0	0	0	0	0	0	0	0	0	0	0	0	0	0	0	0	0	0	0	0	0	0	0	0	0	0	0
ASV_Cluster_506	506	k__Fungi	p__unidentified	c__unidentified	o__unidentified	f__unidentified	Unknown	s__unidentified	8.10561e-06	0	0	0	0	0	0	0	0	0	0	0	0	0	0	0	0	0	0	0	0	0	0	0	0	0	0	0	0	0	0	0	0	0	0	0	0	0	0	0	0
ASV_Cluster_507	507	k__Fungi					Unknown		0	7.84652e-06	0	0	0	0	0	0	0	0	0	0	0	0	0	0	0	0	0	0	0	0	0	0	0	0	0	0	0	0	0	0	0	0	0	0	0	0	0	0	0
ASV_Cluster_508	508	k__Fungi	p__Ascomycota	c__Dothideomycetes	o__Pleosporales		Unknown		0	0	0	0	0	0	0	0	0	0	0	0	0	0	0	0	0	0	0	0	0	0	0	0	0	0	0	0	0	0	0	0	0	0	0	0	0	0	0	0	0
ASV_Cluster_509	509	k__Fungi	p__unidentified	c__unidentified	o__unidentified	f__unidentified	Unknown	s__unidentified	0	0	0	0	0	0	0.00332447	0	0	0	0	0	0	0	0	0	0	0	0	0	0	0	0	0	0	0	0	0	0	0	0	0	0	0	0	0	0	0	0	0	0
ASV_Cluster_510	510	k__Fungi	p__unidentified	c__unidentified	o__unidentified	f__unidentified	Unknown	s__unidentified	0	0	0	0	0	0	0	0	0	0	0	0	0	0	0	0	0	0	0	0	0	0	0	0	0	0	0	0	0	0	0	0	0	0	0	0	0	0	0	0	0
ASV_Cluster_511	511	k__Fungi	p__Ascomycota	c__Sordariomycetes	o__Ophiostomatales		Unknown		0	7.1332e-06	0	0	0	0	0	0	0	0	0	0	0	0	0	0	0	0	0	0	0	0	0	0	0	0	0	0	0	0	0	0	0	0	0	0	0	0	0	0	0
ASV_Cluster_512	512	k__Fungi	p__unidentified	c__unidentified	o__unidentified	f__unidentified	Unknown	s__unidentified	0	0	0	0	7.18986e-06	0	0	0	0	0	0	0	0	0	0	0	0	0	0	0	0	0	0	0	0	0	0	0	0	0	0	0	0	0	0	0	0	0	0	0	0
ASV_Cluster_513	513	k__Fungi	p__Ascomycota	c__Eurotiomycetes	o__Eurotiales	f__Aspergillaceae	g__Aspergillus	s__Aspergillus_glabripes	0	0	0	0	0	0	0	0	0	0	0	0	0	0	0	0	0	0	0	0	0	0	0	0	0	0	0	0	0	0	0	0	0	0	0	0	0	0	0	0	0
ASV_Cluster_514	514	k__Fungi	p__Ascomycota	c__Sordariomycetes	o__Hypocreales	f__Nectriaceae	g__Fusarium	s__Fusarium_oxysporum	0	0	0	0	0	0	0	0	0	0	0	0	0	0	0	0	0	0	0	0	0	0	0	1.03764e-05	0	0	0	0	0	0	0	0	0	0	0	0	0	0	0	0	0
ASV_Cluster_515	515	k__Fungi	p__unidentified	c__unidentified	o__unidentified	f__unidentified	Unknown	s__unidentified	0	0	0	0	0	0	0	0	0	0	0	0	0	0	0	0	0	0	0	0	0	0	0	0	0	0	0	0	0	0	0	0	0	0	0	0	0	0	0	0	0
ASV_Cluster_516	516	k__Fungi	p__Ascomycota	c__Eurotiomycetes	o__Eurotiales	f__Thermoascaceae	g__Byssochlamys	s__Byssochlamys_lagunculariae	0	0	0	0	0	0	0	0	0	0	0	0	0	0	0	0	0	0	0	0	0	0	0	0	0	0	0	0	0	0	0	0	0	0	0	0	0	0	0	0	0
ASV_Cluster_517	517	k__Fungi	p__Ascomycota	c__Sordariomycetes	o__Hypocreales	f__Hypocreales_fam_Incertae_sedis	g__Trichothecium	s__Trichothecium_crotocinigenum	0	0	7.21105e-06	0	0	0	0	0	0	0	0	0	0	0	0	0	0	0	0	0	0	0	0	0	0	0	0	0	0	0	0	0	0	0	0	0	0	0	0	0	0
ASV_Cluster_518	518	k__Fungi	p__unidentified	c__unidentified	o__unidentified	f__unidentified	Unknown	s__unidentified	0	0	0	6.05065e-06	0	0	0	0	0	0	0	0	0	0	0	0	0	0	0	0	0	0	0	0	0	0	0	0	0	0	0	0	0	0	0	0	0	0	0	0	0
ASV_Cluster_519	519	k__Fungi	p__unidentified	c__unidentified	o__unidentified	f__unidentified	Unknown	s__unidentified	0	0	0	0	0	6.84228e-06	0	0	0	0	0	0	0	0	0	0	0	0	0	0	0	0	0	0	0	0	0	0	0	0	0	0	0	0	0	0	0	0	0	0	0
ASV_Cluster_520	520	k__Fungi	p__unidentified	c__unidentified	o__unidentified	f__unidentified	Unknown	s__unidentified	0	0	0	0	0	0	0	0	0	0	0	0	0	0	0	0	0	0	0	0	0	0	0	0	0	0	0	0	0	0	0	0	0	0	0	0	0	0	0	0	0
ASV_Cluster_521	521	k__Fungi	p__Ascomycota	c__Dothideomycetes	o__Pleosporales	f__Sporormiaceae	g__Sporormiella	s__Sporormiella_megalospora	0	0	0	0	0	0	0	0	0	0	0	0	0	0	0	0	0	0	0	0	0	0	0	0	0	0	0	0	0	0	0	0	0	0	0	0	0	0	0	0	0
ASV_Cluster_522	522	k__Fungi	p__unidentified	c__unidentified	o__unidentified	f__unidentified	Unknown	s__unidentified	0	0	0	0	0	0	0	0	0	0	0	0	0	0	0	0	0	0	0	0	0	0	0	0	0	0	0	0	0	0	0	0	0	0	0	0	0	0	0	0	0
ASV_Cluster_523	523	k__Fungi	p__unidentified	c__unidentified	o__unidentified	f__unidentified	Unknown	s__unidentified	0	0	0	0	0	0	0.00265957	0	0	0	0	0	0	0	0	0	0	0	0	0	0	0	0	0	0	0	0	0	0	0	0	0	0	0	0	0	0	0	0	0	0
ASV_Cluster_524	524	k__Fungi	p__Ascomycota				Unknown		0	0	0	5.37835e-06	0	0	0	0	0	0	0	0	0	0	0	0	0	0	0	0	0	0	0	0	0	0	0	0	0	0	0	0	0	0	0	0	0	0	0	0	0
ASV_Cluster_525	525	k__Fungi	p__unidentified	c__unidentified	o__unidentified	f__unidentified	Unknown	s__unidentified	0	0	0	5.37835e-06	0	0	0	0	0	0	0	0	0	0	0	0	0	0	0	0	0	0	0	0	0	0	0	0	0	0	0	0	0	0	0	0	0	0	0	0	0
ASV_Cluster_526	526	k__Fungi	p__Ascomycota	c__Dothideomycetes	o__Pleosporales	f__Lophiostomataceae	g__Trichometasphaeria	s__unidentified	0	0	0	0	0	0	0	0	0	0	0	0	0	0	0	0	0	0	0	0	0	0	0	0	0	0	0	0	0	0	0	0	0	0	0	0	0	0	0	0	0
ASV_Cluster_527	527	k__Fungi	p__unidentified	c__unidentified	o__unidentified	f__unidentified	Unknown	s__unidentified	0	0	0	0	0	0	0	0	0	0	0	0	0	0	0	0	0	0	0	0	0	0	0	0	0	0	0	0	0	0	0	0	0	0	0	0	0	0	0	0	0
ASV_Cluster_528	528	k__Fungi	p__Basidiomycota	c__Microbotryomycetes	o__Sporidiobolales	f__Sporidiobolaceae	g__Rhodotorula	s__Rhodotorula_nothofagi	0	0	0	0	0	0	0	0	0	0	0	0	0	0	0	0	0	0	0	0	0	0	0	0	0	0	0	0	0	0	0	0	0	0	0	0	0	0	0	0	0
ASV_Cluster_529	529	k__Fungi	p__Ascomycota	c__Sordariomycetes	o__Coniochaetales	f__Coniochaetaceae	g__Coniochaeta	s__Coniochaeta_cipronana	0	0	0	0	0	0	0	0	0	0	0	0	0	0	0	0	0	0	0	0	0	0	0	0	0	0	0	0	0	0	0	0	0	0	0	0	0	0	0	0	0
ASV_Cluster_530	530	k__Fungi	p__Ascomycota	c__Dothideomycetes	o__Pleosporales		Unknown		0	0	0	0	0	3.80127e-06	0	2.72041e-06	0	0	0	0	0	0	0	0	0	0	0	0	0	0	0	0	0	0	0	0	0	0	0	0	0	0	0	0	0	0	0	0	0
ASV_Cluster_531	531	k__Fungi	p__Ascomycota	c__Sordariomycetes	o__Hypocreales	f__Hypocreales_fam_Incertae_sedis	Unknown		0	0	0	0	0	0	0	0	0	0.00198356	0	0	0	0	0	0	0	0	0	0	0	0	0	0	0	0	0	0	0	0	0	0	0	0	0	0	0	0	0	0	0
ASV_Cluster_532	532	k__Fungi	p__Ascomycota	c__Sordariomycetes	o__Sordariales	f__Chaetomiaceae	g__Humicola	s__unidentified	0	0	0	0	0	0	0	0	0	0	0	0	0	0	0	0	0	0	0	0	0	0	0	0	0	0	0	0	0	0	0	0	0	0	0	0	0	0	7.40272e-06	0	0
ASV_Cluster_533	533	k__Fungi	p__Ascomycota	c__Dothideomycetes	o__Capnodiales	f__Mycosphaerellaceae	g__Ramularia	s__Ramularia_pusilla	0	0	0	0	0	0	0	0	0	0	0	0	0	0	0	0	0	0	0	0	0	0	0	0	0	0	0	0	0	0	0	0	0	0	0	0	0	0	0	0	0
ASV_Cluster_534	534	k__Fungi	p__Ascomycota	c__Eurotiomycetes	o__Eurotiales	f__Aspergillaceae	g__Aspergillus	s__Aspergillus_alabamensis	0	0	0	0	0	0	0	0	0	0	0	0	0	0	0	0	0	0	0	0	0	0	0	0	0	0	0	0	0	0	0	0	0	0	0	0	0	0	0	0	0
ASV_Cluster_535	535	k__Fungi	p__Ascomycota	c__Eurotiomycetes	o__Chaetothyriales	f__Herpotrichiellaceae	g__Exophiala	s__Exophiala_cancerae	0	0	0	0	0	0	0	0	0	0	0	0	0	0	0	0	0	0	0	0	0	0	0	0	0	0	0	0	0	0	0	0	0	0	0	0	0	0	0	0	0
ASV_Cluster_536	536	k__Fungi	p__unidentified	c__unidentified	o__unidentified	f__unidentified	Unknown	s__unidentified	0	0	0	4.70606e-06	0	0	0	0	0	0	0	0	0	0	0	0	0	0	0	0	0	0	0	0	0	0	0	0	0	0	0	0	0	0	0	0	0	0	0	0	0
ASV_Cluster_537	537	k__Fungi	p__Ascomycota	c__Dothideomycetes			Unknown		0	0	0	0	5.0329e-06	0	0	0	0	0	0	0	0	0	0	0	0	0	0	0	0	0	0	0	0	0	0	0	0	0	0	0	0	0	0	0	0	0	0	0	0
ASV_Cluster_538	538	k__Fungi	p__unidentified	c__unidentified	o__unidentified	f__unidentified	Unknown	s__unidentified	0	0	0	0	0	0	0	0	0	0	0	0	0	0	0	0	0	0	0	0	0	0	0	0	0	0	0	0	0	0	0	0	0	0	0	0	0	0	0	0	0
ASV_Cluster_539	539	k__Fungi	p__Basidiomycota	c__Agaricomycetes	o__Agaricales	f__Entolomataceae	g__Clitopilus	s__unidentified	0	0	0	0	0	0	0	0	0	0	0	0	0	0	0	0	0	0	0	0	0	0	0	0	0	0	0	0	0	0	0	0	0	0	0	0	0	0	0	0	0
ASV_Cluster_540	540	k__Fungi	p__Basidiomycota	c__Microbotryomycetes	o__Sporidiobolales	f__Sporidiobolaceae	g__Rhodosporidiobolus	s__Rhodosporidiobolus_colostri	0	0	0	0	0	0	0	0	0	0	0	0	0	0	0	0	0	0	0	0	0	0	0	0	0	0	0	0	0	0	0	0	0	0	0	0	0	0	0	0	0
ASV_Cluster_541	541	k__Fungi	p__Ascomycota	c__Dothideomycetes	o__Pleosporales	f__Didymellaceae	Unknown		0	0	0	0	0	0	0	8.16124e-06	0	0	0	0	0	0	0	0	0	0	0	0	0	0	0	0	0	0	0	0	0	0	0	0	0	0	0	0	0	0	0	0	0
ASV_Cluster_542	542	k__Fungi	p__unidentified	c__unidentified	o__unidentified	f__unidentified	Unknown	s__unidentified	0	0	0	0	0	3.04101e-06	0	0	0	0	0	0	0	0	0	0	0	0	0	0	0	9.69332e-06	0	0	0	0	0	0	0	0	0	0	0	0	0	0	0	0	0	0	0
ASV_Cluster_543	543	k__Fungi	p__Ascomycota				Unknown		0	0	0	0	0	0	0	0	0	0	0	0	0	0	0	0	0	0	0	0	0	0	0	0	0	0	0	0	0	0	0	0	0	0	0	0	0	0	7.40272e-06	0	0
ASV_Cluster_544	544	k__Fungi	p__unidentified	c__unidentified	o__unidentified	f__unidentified	Unknown	s__unidentified	0	0	0	0	0	0	0	0	0	0	0	0	0	0	0	0	0	0	0	0	0	0	0	0	0	0	0	0	0	0	0	0	0	0	0	0	0	0	0	0	0
ASV_Cluster_545	545	k__Fungi	p__Basidiomycota	c__Tremellomycetes	o__Tremellales	f__Rhynchogastremataceae	g__Papiliotrema	s__Papiliotrema_flavescens	0	0	0	0	0	0	0	0	0	0	0	0	0	0	0	0	0	0	0	0	0	0	0	0	0	0	0	0	0	0	0	0	0	0	0	0	0	0	0	0	0
ASV_Cluster_546	546	k__Fungi	p__Basidiomycota	c__Agaricomycetes	o__Agaricales	f__Strophariaceae	g__Psilocybe	s__Psilocybe_coprophila	0	0	0	0	0	0	0	0	0	0	0	0	0	0	0	0	0	0	0	0	0	0	0	0	0	0	0	0	0	0	0	0	0	0	0	0	0	0	0	0	0
ASV_Cluster_547	547	k__Fungi	p__Basidiomycota	c__Agaricomycetes	o__Corticiales	f__Corticiaceae	g__Laetisaria		0	0	0	0	0	0	0	0	0	0	0	0	0	0	0	0	0	0	0	0	0	0	0	0	0	0	0	0	0	0	0	0	0	0	0	0	0	0	0	0	0
ASV_Cluster_548	548	k__Fungi	p__Ascomycota	c__Dothideomycetes	o__Capnodiales	f__Teratosphaeriaceae	g__Constantinomyces	s__Constantinomyces_nebulosus	0	0	0	0	0	0	0	0	0	0	0	0	0	0	0	0	0	0	0	0	0	0	0	0	0	0	0	0	0	0	0	0	0	0	0	0	0	0	0	0	0
ASV_Cluster_549	549	k__Fungi	p__Ascomycota	c__Saccharomycetes	o__Saccharomycetales	f__Dipodascaceae	Unknown		0	0	0	0	0	0	0	0	0	0	0	0	0	0	0	0	0	0	0	0	0	0	0	0	0	0	0	0	0	0	0	0	0	0	0	0	0	0	0	0	0
ASV_Cluster_550	550	k__Fungi	p__unidentified	c__unidentified	o__unidentified	f__unidentified	Unknown	s__unidentified	4.42124e-06	0	0	0	0	0	0	0	0	0	0	0	0	0	0	0	0	0	0	0	0	0	0	0	0	0	0	0	0	0	0	0	0	0	0	0	0	0	0	0	0
ASV_Cluster_551	551	k__Fungi	p__unidentified	c__unidentified	o__unidentified	f__unidentified	Unknown	s__unidentified	0	0	0	4.03377e-06	0	0	0	0	0	0	0	0	0	0	0	0	0	0	0	0	0	0	0	0	0	0	0	0	0	0	0	0	0	0	0	0	0	0	0	0	0
ASV_Cluster_552	552	k__Fungi	p__unidentified	c__unidentified	o__unidentified	f__unidentified	Unknown	s__unidentified	0	0	0	0	4.31391e-06	0	0	0	0	0	0	0	0	0	0	0	0	0	0	0	0	0	0	0	0	0	0	0	0	0	0	0	0	0	0	0	0	0	0	0	0
ASV_Cluster_553	553	k__Fungi	p__Ascomycota	c__Eurotiomycetes	o__Eurotiales	f__Aspergillaceae	g__Aspergillus	s__Aspergillus_chlamydosporus	0	0	0	0	4.31391e-06	0	0	0	0	0	0	0	0	0	0	0	0	0	0	0	0	0	0	0	0	0	0	0	0	0	0	0	0	0	0	0	0	0	0	0	0
ASV_Cluster_554	554	k__Fungi	p__Chytridiomycota	c__unidentified	o__unidentified	f__unidentified	Unknown	s__unidentified	0	0	0	0	0	0	0	0	0	0	0	0	0	0	0	0	0	0	0	0	0	0	0	0	0	0	0	0	0	0	0	0	0	0	0	0	0	0	0	0	0
ASV_Cluster_555	555	k__Fungi	p__Ascomycota	c__Leotiomycetes	o__Thelebolales	f__Pseudeurotiaceae	g__Pseudogymnoascus	s__Pseudogymnoascus_appendiculatus	0	0	0	0	0	0	0	0	0	0	0	0	0	0	0	0	0	0	0	0	0	0	0	0	0	0	0	0	0	0	0	0	0	0	0	0	0	0	0	0	0
ASV_Cluster_556	556	k__Fungi	p__Ascomycota	c__unidentified	o__unidentified	f__unidentified	Unknown	s__unidentified	0	0	0	0	0	0	0	0	0	0	0	0	0	0	0	0	0	0	0	0	0	0	0	0	0	0	0	0	0	0	0	0	0	0	0	0	0	0	0	0	0
ASV_Cluster_557	557	k__Fungi	p__Ascomycota	c__Dothideomycetes	o__Pleosporales	f__Sporormiaceae	g__Preussia	s__Preussia_tetramera	0	0	0	0	0	0	0	0	0	0	0	0	0	0	0	0	0	0	0	0	0	0	0	0	0	0	0	0	0	0	0	0	0	0	0	0	0	0	0	0	0
ASV_Cluster_558	558	k__Fungi	p__Ascomycota	c__Dothideomycetes	o__Pleosporales	f__Phaeosphaeriaceae	g__Neosulcatispora	s__Neosulcatispora_strelitziae	0	0	0	0	0	0	0	6.80104e-06	0	0	0	0	0	0	0	0	0	0	0	0	0	0	0	0	0	0	0	0	0	0	0	0	0	0	0	0	0	0	0	0	0
ASV_Cluster_559	559	k__Fungi	p__Ascomycota	c__Sordariomycetes	o__Glomerellales	f__Plectosphaerellaceae	g__Chordomyces	s__Chordomyces_antarcticus	0	0	0	0	0	0	0	0	0	0	0	0	0	0	0	0	0	0	0	0	0	0	0	0	0	0	0	0	0	0	0	0	0	0	0	0	0	0	0	0	0
ASV_Cluster_560	560	k__Fungi	p__Ascomycota	c__Eurotiomycetes	o__Chaetothyriales	f__Herpotrichiellaceae	g__Coniosporium	s__Coniosporium_apollinis	0	0	0	0	0	0	0	0	0	0	0	0	0	0	0	0	0	0	0	0	0	0	0	0	0	0	0	0	0	0	0	0	0	0	0	0	0	0	0	0	0
ASV_Cluster_561	561	k__Fungi	p__Basidiomycota	c__Agaricostilbomycetes	o__Agaricostilbales	f__Chionosphaeraceae	Unknown		0	3.5666e-06	0	0	0	0	0	0	0	0	0	0	0	0	0	0	0	0	0	0	0	0	0	0	0	0	0	0	0	0	0	0	0	0	0	0	0	0	0	0	0
ASV_Cluster_562	562	k__Fungi	p__Basidiomycota	c__Malasseziomycetes	o__Malasseziales	f__Malasseziaceae	g__Malassezia	s__Malassezia_arunalokei	0	0	0	3.36147e-06	0	0	0	0	0	0	0	0	0	0	0	0	0	0	0	0	0	0	0	0	0	0	0	0	0	0	0	0	0	0	0	0	0	0	0	0	0
ASV_Cluster_563	563	k__Fungi	p__Ascomycota	c__Eurotiomycetes	o__Eurotiales	f__Aspergillaceae	g__Aspergillus	s__Aspergillus_inflatus	0	0	0	3.36147e-06	0	0	0	0	0	0	0	0	0	0	0	0	0	0	0	0	0	0	0	0	0	0	0	0	0	0	0	0	0	0	0	0	0	0	0	0	0
ASV_Cluster_564	564	k__Fungi	p__Ascomycota	c__Sordariomycetes	o__Myrmecridiales	f__Myrmecridiaceae	g__Myrmecridium	s__Myrmecridium_schulzeri	0	0	0	0	0	0	0	0	0	0	0	0	0	0	0	0	0	0	0	0	0	0	0	0	0	0	0	0	0	0	0	0	0	0	0	0	0	0	0	0	0
ASV_Cluster_565	565	k__Fungi	p__Ascomycota	c__Dothideomycetes	o__Pleosporales	f__Leptosphaeriaceae	g__Leptosphaeria	s__Leptosphaeria_sclerotioides	0	0	0	0	0	0	0	0	0	0	0	0	0	0	0	0	0	0	0	0	0	0	0	0	0	0	0	0	0	0	0	0	0	0	0	0	0	0	0	0	0
ASV_Cluster_566	566	k__Fungi	p__Ascomycota	c__Sordariomycetes	o__Sordariales	f__Lasiosphaeriaceae	Unknown		0	0	0	0	0	0	0	0	0	0	0	0	0	0	0	0	0	0	0	0	0	0	0	0	0	0	0	0	0	0	0	0	0	0	0	0	0	0	0	0	0
ASV_Cluster_567	567	k__Fungi	p__Ascomycota	c__Dothideomycetes	o__Pleosporales	f__Lentitheciaceae	g__Keissleriella	s__Keissleriella_quadriseptata	0	0	0	0	0	0	0	0	0	0	4.80695e-06	0	0	0	0	0	0	0	0	0	0	0	0	0	0	0	0	0	0	0	0	0	0	0	0	0	0	0	0	0	0
ASV_Cluster_568	568	k__Fungi	p__Ascomycota	c__Dothideomycetes	o__Pleosporales	f__Occultibambusaceae	g__Brunneofusispora	s__Brunneofusispora_sinensis	0	0	0	0	0	0	0	0	0	0	0	0	0	0	0	0	0	0	0	0	0	0	0	0	0	0	0	0	0	0	0	0	0	0	0	0	0	0	0	0	0
ASV_Cluster_569	569	k__Fungi	p__Ascomycota	c__Sordariomycetes	o__Xylariales	f__Amphisphaeriaceae	g__Monochaetia	s__Monochaetia_junipericola	0	0	0	0	0	0	0	0	0	0	0	0	0	0	0	0	0	0	0	0	0	0	0	0	0	0	0	0	0	0	0	0	0	0	0	0	0	0	0	0	0
ASV_Cluster_570	570	k__Fungi	p__Ascomycota	c__Eurotiomycetes	o__Chaetothyriales	f__Herpotrichiellaceae	g__Exophiala	s__Exophiala_equina	0	0	0	0	0	0	0	0	0	0	0	0	0	0	0	0	0	0	0	0	0	0	0	0	0	0	0	0	0	0	0	0	0	0	0	0	0	0	0	0	0
ASV_Cluster_571	571	k__Fungi	p__Ascomycota	c__Eurotiomycetes	o__Eurotiales	f__Aspergillaceae	g__Penicillium	s__Penicillium_phoeniceum	0	0	0	0	0	0	0	2.72041e-06	0	0	0	0	0	0	0	0	0	0	0	0	0	0	0	0	0	0	0	0	0	0	0	0	0	0	0	0	0	0	0	0	0
ASV_Cluster_572	572	k__Fungi	p__Ascomycota	c__Sordariomycetes	o__Glomerellales	f__Plectosphaerellaceae	Unknown		0	0	0	0	0	0	0	0	0	0.00113347	0	0	0	0	0	0	0	0	0	0	0	0	0	0	0	0	0	0	0	0	0	0	0	0	0	0	0	0	0	0	0
ASV_Cluster_573	573	k__Fungi	p__Ascomycota	c__Sordariomycetes	o__Sordariales	f__Lasiosphaeriaceae	g__Cercophora	s__unidentified	0	0	0	0	0	0	0	0	0	0	0	0	0	0	0	0	0	0	0	0	0	0	0	0	0	0	0	0	0	0	0	0	0	0	0	0	0	0	0	0	0
ASV_Cluster_574	574	k__Fungi	p__Ascomycota	c__Saccharomycetes	o__Saccharomycetales	f__Trichomonascaceae	g__Blastobotrys	s__Blastobotrys_proliferans	0	0	0	0	0	0	0	0	0	0	0	0	0	0	0	0	0	0	0	0	0	0	0	0	0	0	0	0	0	0	0	0	0	0	0	0	0	0	0	0	0
ASV_Cluster_575	575	k__Fungi	p__Basidiomycota	c__Agaricomycetes	o__Cantharellales	f__Cantharellales_fam_Incertae_sedis	g__Sistotrema	s__Sistotrema_coronilla	0	0	0	0	0	0	0	0	0	0	0	0	0	0	0	0	0	0	0	0	0	0	0	0	0	0	0	0	0	0	0	0	0	0	0	0	0	0	0	0	0
ASV_Cluster_576	576	k__Fungi	p__Ascomycota	c__Eurotiomycetes	o__Eurotiales	f__Aspergillaceae	g__Penicillium	s__Penicillium_parvulum	0	0	0	0	0	0	0	0	0	0	0	0	0	0	0	0	0	0	0	0	0	0	0	0	0	0	0	0	0	0	0	0	0	0	0	0	0	0	0	0	0
ASV_Cluster_577	577	k__Fungi	p__unidentified	c__unidentified	o__unidentified	f__unidentified	Unknown	s__unidentified	0	0	0	0	2.87594e-06	0	0	0	0	0	0	0	0	0	0	0	0	0	0	0	0	0	0	0	0	0	0	0	0	0	0	0	0	0	0	0	0	0	0	0	0
ASV_Cluster_578	578	k__Fungi	p__unidentified	c__unidentified	o__unidentified	f__unidentified	Unknown	s__unidentified	0	0	0	0	2.87594e-06	0	0	0	0	0	0	0	0	0	0	0	0	0	0	0	0	0	0	0	0	0	0	0	0	0	0	0	0	0	0	0	0	0	0	0	0
ASV_Cluster_579	579	k__Fungi	p__unidentified	c__unidentified	o__unidentified	f__unidentified	Unknown	s__unidentified	0	0	0	0	0	3.04101e-06	0	0	0	0	0	0	0	0	0	0	0	0	0	0	0	0	0	0	0	0	0	0	0	0	0	0	0	0	0	0	0	0	0	0	0
ASV_Cluster_580	580	k__Fungi	p__Ascomycota	c__Eurotiomycetes	o__Eurotiales	f__Aspergillaceae	g__Aspergillus	s__Aspergillus_osmophilus	0	0	0	0	0	3.04101e-06	0	0	0	0	0	0	0	0	0	0	0	0	0	0	0	0	0	0	0	0	0	0	0	0	0	0	0	0	0	0	0	0	0	0	0
ASV_Cluster_581	581	k__Fungi	p__Basidiomycota	c__Agaricomycetes	o__Polyporales	f__Polyporaceae	g__Trametes	s__Trametes_versicolor	0	0	0	0	0	0	0	0	0	0	0	0	0	0	0	0	0	0	0	0	0	0	0	0	0	0	0	0	0	0	0	0	0	0	0	0	0	0	0	0	0
ASV_Cluster_582	582	k__Fungi	p__Ascomycota	c__Saccharomycetes	o__Saccharomycetales	f__Metschnikowiaceae	g__Metschnikowia	s__Metschnikowia_saccharicola	0	0	0	0	0	0	0	0	0	0	0	0	0	0	0	0	0	0	0	0	0	0	0	0	0	0	0	0	0	0	0	0	0	0	0	0	0	0	0	0	0
ASV_Cluster_583	583	k__Fungi	p__Ascomycota	c__Dothideomycetes	o__Pleosporales	f__Lentitheciaceae	Unknown		0	0	0	0	0	0	0	0	0	0	0	0	0	0	0	0	0	0	0	0	0	0	0	0	0	0	0	0	0	0	0	0	0	0	0	0	0	0	0	0	0
ASV_Cluster_584	584	k__Fungi	p__Ascomycota	c__Dothideomycetes	o__Pleosporales	f__Didymellaceae	g__Neoascochyta	s__Neoascochyta_argentina	0	0	0	0	0	0	0	0	0	0	0	0	0	0	0	0	0	0	0	0	0	0	0	0	0	0	0	0	0	0	0	0	0	0	0	0	0	0	0	0	0
ASV_Cluster_585	585	k__Fungi	p__Ascomycota	c__Sordariomycetes	o__Hypocreales	f__Hypocreales_fam_Incertae_sedis	g__Acremonium	s__Acremonium_furcatum	0	0	0	0	0	0	0	0	0	0	0	0	0	0	0	0	0	0	0	0	0	0	0	0	0	0	0	0	0	0	0	0	0	0	0	0	0	0	0	0	0
ASV_Cluster_586	586	k__Fungi	p__unidentified	c__unidentified	o__unidentified	f__unidentified	Unknown	s__unidentified	0	0	0	0	0	0	0	0	0	0	0	0	0	0	0	0	0	0	0	0	0	0	0	0	0	0	0	0	0	0	0	0	0	0	0	0	0	0	0	0	0
ASV_Cluster_587	587	k__Fungi	p__Ascomycota	c__Leotiomycetes	o__Helotiales	f__Helotiaceae	g__Scytalidium	s__Scytalidium_aurantiacum	0	0	0	0	0	0	0	0	0	0	0	0	0	0	0	0	0	0	0	0	0	0	0	0	0	0	0	0	0	0	0	0	0	0	0	0	0	0	0	0	0
ASV_Cluster_588	588	k__Fungi	p__Ascomycota	c__Sordariomycetes	o__Hypocreales	f__Nectriaceae	g__Fusarium	s__Fusarium_poae	0	0	0	0	0	0	0	0	0	0	0	0	0	0	0	0	0	0	0	0	0	0	0	0	0	0	0	0	0	0	0	0	0	0	0	0	0	0	0	0	0
ASV_Cluster_589	589	k__Fungi	p__Ascomycota	c__Dothideomycetes	o__Pleosporales	f__Phaeosphaeriaceae	g__Phaeosphaeria		0	0	0	0	0	0	0	0	0	0	0	0	0	0	0	0	0	0	0	0	0	0	0	0	0	0	0	0	0	0	0	0	0	0	0	0	0	0	0	0	0
ASV_Cluster_590	590	k__Fungi	p__Ascomycota	c__Dothideomycetes	o__Pleosporales	f__Phaeosphaeriaceae	g__Setophaeosphaeria	s__Setophaeosphaeria_badalingensis	0	0	0	0	0	0	0	0	0	0	0	0	0	0	0	0	0	0	0	0	0	0	0	0	0	0	0	0	0	0	0	0	0	0	0	0	0	0	0	0	0
ASV_Cluster_591	591	k__Fungi					Unknown		0	0	0	0	0	0	0	0	0	0	0	0	0	0	0	0	0	0	0	0	0	0	0	0	0	0	0	0	0	0	0	0	0	0	0	0	0	0	0	0	0
ASV_Cluster_592	592	k__Fungi	p__Basidiomycota	c__Agaricomycetes	o__Atheliales	f__Atheliaceae	g__Athelia	s__Athelia_epiphylla	0	0	0	0	0	0	0	0	0	0	0	0	0	0	0	0	0	0	0	0	0	0	0	0	0	0	0	0	0	0	0	0	0	0	0	0	0	0	0	0	0
ASV_Cluster_593	593	k__Fungi	p__Ascomycota	c__Dothideomycetes	o__Pleosporales	f__Massarinaceae	g__Stagonospora	s__unidentified	0	0	0	0	0	0	0	4.08062e-06	0	0	0	0	0	0	0	0	0	0	0	0	0	0	0	0	0	0	0	0	0	0	0	0	0	0	0	0	0	0	0	0	0
ASV_Cluster_594	594	k__Fungi	p__unidentified	c__unidentified	o__unidentified	f__unidentified	Unknown	s__unidentified	0	0	0	0	0	0	0	0	0	0	0	0	0	0	0	0	0	0	0	0	0	4.84666e-06	0	0	0	0	0	0	0	0	0	0	0	0	0	0	0	0	0	0	0
ASV_Cluster_595	595	k__Fungi	p__Basidiomycota	c__Agaricomycetes	o__Hymenochaetales	f__Tubulicrinaceae	g__Tubulicrinis	s__Tubulicrinis_glebulosus	0	0	0	0	0	0	0	0	0	0	0	0	0	0	0	0	0	0	0	0	0	0	0	1.03764e-05	0	0	0	0	0	0	0	0	0	0	0	0	0	0	0	0	0
ASV_Cluster_596	596	k__Fungi	p__Basidiomycota	c__Agaricomycetes	o__Agaricales	f__Psathyrellaceae	Unknown	s__unidentified	0	0	0	0	0	0	0	0	0	0	0	0	0	0	0	0	0	0	0	0	0	0	0	0	0	0	0	0	0	0	0	0	0	0	0	0	0	0	0	0	0
ASV_Cluster_597	597	k__Fungi	p__Ascomycota	c__Sordariomycetes	o__Xylariales	f__Xylariaceae	g__Ascotricha		0	0	0	0	0	0	0	0	0	0	0	0	0	0	0	0	0	0	0	0	0	0	0	0	0	0	0	0	0	0	0	0	0	0	0	0	0	0	0	0	0
ASV_Cluster_598	598	k__Fungi	p__Basidiomycota	c__Cystobasidiomycetes	o__Cystobasidiomycetes_ord_Incertae_sedis	f__Buckleyzymaceae	g__Buckleyzyma	s__Buckleyzyma_aurantiaca	0	0	0	0	0	0	0	0	0	0	0	0	0	0	0	0	0	0	0	0	0	0	0	0	0	0	0	0	0	0	0	0	0	0	0	0	0	0	0	0	0
ASV_Cluster_599	599	k__Fungi	p__Ascomycota	c__Saccharomycetes	o__Saccharomycetales	f__Dipodascaceae	Unknown		0	0	0	0	0	0	0	0	0	0	0	0	0	0	0	0	0	0	0	0	0	0	0	0	0	0	0	0	0	0	0	0	0	0	0	0	0	0	0	0	0
ASV_Cluster_600	600	k__Fungi					Unknown		0	2.13996e-06	0	0	0	0	0	0	0	0	0	0	0	0	0	0	0	0	0	0	0	0	0	0	0	0	0	0	0	0	0	0	0	0	0	0	0	0	0	0	0
ASV_Cluster_601	601	k__Fungi	p__Mucoromycota	c__Mucoromycetes	o__Mucorales	f__Mucoraceae	g__Mucor	s__Mucor_mucedo	0	0	0	2.01688e-06	0	0	0	0	0	0	0	0	0	0	0	0	0	0	0	0	0	0	0	0	0	0	0	0	0	0	0	0	0	0	0	0	0	0	0	0	0
ASV_Cluster_602	602	k__Fungi	p__Ascomycota	c__Eurotiomycetes	o__Eurotiales	f__Aspergillaceae	g__Aspergillus	s__Aspergillus_chlamydosporus	0	0	0	2.01688e-06	0	0	0	0	0	0	0	0	0	0	0	0	0	0	0	0	0	0	0	0	0	0	0	0	0	0	0	0	0	0	0	0	0	0	0	0	0
ASV_Cluster_603	603	k__Fungi	p__Basidiomycota	c__Agaricomycetes	o__Geastrales	f__Geastraceae	g__Geastrum		0	0	0	0	0	2.28076e-06	0	0	0	0	0	0	0	0	0	0	0	0	0	0	0	0	0	0	0	0	0	0	0	0	0	0	0	0	0	0	0	0	0	0	0
ASV_Cluster_604	604	k__Fungi	p__unidentified	c__unidentified	o__unidentified	f__unidentified	Unknown	s__unidentified	0	0	0	0	0	0	0	0	0	0	0	0	0	0	0	0	0	0	0	0	0	0	0	0	0	0	0	0	0	0	0	0	0	0	0	0	0	0	0	0	0
ASV_Cluster_605	605	k__Fungi					Unknown		0	0	0	0	0	0	0	0	0	0	0	0	0	0	0	0	0	0	0	0	0	0	0	0	0	0	0	0	0	0	0	0	0	0	0	0	0	0	0	0	0
ASV_Cluster_606	606	k__Fungi	p__Ascomycota	c__Dothideomycetes	o__Pleosporales	f__Phaeosphaeriaceae	Unknown		0	0	0	0	0	0	0	0	0	0	0	0	0	0	0	0	0	0	0	0	0	0	0	0	0	0	0	0	0	0	0	0	0	0	0	0	0	0	0	0	0
ASV_Cluster_607	607	k__Fungi	p__Ascomycota	c__Saccharomycetes	o__Saccharomycetales	f__Metschnikowiaceae	g__Metschnikowia	s__unidentified	0	0	0	0	0	0	0	0	0	0	0	0	0	0	0	0	0	0	0	0	0	0	0	0	0	0	0	0	0	0	0	0	0	0	0	0	0	0	0	0	0
ASV_Cluster_608	608	k__Fungi	p__Ascomycota	c__Dothideomycetes	o__Pleosporales	f__Phaeosphaeriaceae	g__Neostagonospora	s__Neostagonospora_artemisiae	0	0	0	0	0	0	0	0	0	0	0	0	0	0	0	0	0	0	0	0	0	0	0	0	0	0	0	0	0	0	0	0	0	0	0	0	0	0	0	0	0
ASV_Cluster_609	609	k__Fungi	p__Ascomycota	c__Dothideomycetes	o__Pleosporales	f__Phaeosphaeriaceae			0	0	0	0	0	0	0	0	0	0	0	0	0	0	0	0	0	0	0	0	0	0	0	0	0	0	0	0	0	0	0	0	0	0	0	0	0	0	0	0	0
ASV_Cluster_610	610	k__Fungi	p__Ascomycota	c__Sordariomycetes	o__Diaporthales	f__Diaporthaceae	g__Diaporthe		0	0	0	0	0	0	0	0	0	0	0	0	0	0	0	0	0	0	0	0	0	0	0	0	0	0	0	0	0	0	0	0	0	0	0	0	0	0	0	0	0
ASV_Cluster_611	611	k__Fungi					Unknown		0	0	0	0	0	0	0	0	0	0	0	0	0	0	0	0	0	0	0	0	0	0	0	0	0	0	0	0	0	0	0	0	0	0	0	0	0	0	0	0	0
ASV_Cluster_612	612	k__Fungi	p__Ascomycota	c__Sordariomycetes	o__Microascales	f__Ceratocystidaceae	g__Huntiella	s__Huntiella_moniliformopsis	0	0	0	0	0	0	0	0	0	0	0	0	0	0	0	0	0	0	0	0	0	0	0	0	0	0	0	0	0	0	0	0	0	0	0	0	0	0	0	0	0
ASV_Cluster_613	613	k__Fungi	p__Basidiomycota	c__Cystobasidiomycetes	o__Cystobasidiales	f__Cystobasidiaceae	g__Cystobasidium		0	0	0	0	0	0	0	0	0	0	0	0	0	0	0	0	0	0	0	0	0	0	0	0	0	0	0	0	0	0	0	0	0	0	0	0	0	0	0	0	0
ASV_Cluster_614	614	k__Fungi	p__Ascomycota	c__Leotiomycetes	o__Helotiales	f__Vibrisseaceae	g__Phialocephala	s__Phialocephala_humicola	0	0	0	0	0	0	0	0	0	0	0	0	0	0	0	0	0	0	0	0	0	0	0	0	0	0	0	0	0	0	0	0	0	0	0	0	0	0	0	0	0
ASV_Cluster_615	615	k__Fungi	p__Basidiomycota	c__Agaricomycetes	o__Cantharellales	f__Cantharellales_fam_Incertae_sedis	g__Sistotrema	s__Sistotrema_adnatum	0	0	0	0	0	0	0	0	0	0	0	0	0	0	0	0	0	0	0	0	0	0	0	0	0	0	0	0	0	0	0	0	0	0	0	0	0	0	0	0	0
ASV_Cluster_616	616	k__Fungi	p__Ascomycota	c__Saccharomycetes	o__Saccharomycetales	f__Debaryomycetaceae	g__Debaryomyces	s__Debaryomyces_hansenii	0	0	0	0	0	0	0	0	0	0	0	0	0	0	0	0	0	0	0	0	0	0	0	0	0	0	0	0	0	0	0	0	0	0	0	0	0	0	0	0	0
ASV_Cluster_617	617	k__Fungi	p__Basidiomycota	c__Agaricomycetes	o__Agaricales	f__Bolbitiaceae	g__Conocybe	s__Conocybe_macrospora	0	0	0	0	0	0	0	2.72041e-06	0	0	0	0	0	0	0	0	0	0	0	0	0	0	0	0	0	0	0	0	0	0	0	0	0	0	0	0	0	0	0	0	0
ASV_Cluster_618	618	k__Fungi	p__Ascomycota	c__Leotiomycetes	o__Helotiales		Unknown		0	0	0	0	0	0	0	2.72041e-06	0	0	0	0	0	0	0	0	0	0	0	0	0	0	0	0	0	0	0	0	0	0	0	0	0	0	0	0	0	0	0	0	0
ASV_Cluster_619	619	k__Fungi	p__Ascomycota	c__Eurotiomycetes	o__Chaetothyriales	f__unidentified	Unknown	s__unidentified	0	0	0	0	0	0	0	2.72041e-06	0	0	0	0	0	0	0	0	0	0	0	0	0	0	0	0	0	0	0	0	0	0	0	0	0	0	0	0	0	0	0	0	0
ASV_Cluster_620	620	k__Fungi	p__unidentified	c__unidentified	o__unidentified	f__unidentified	Unknown	s__unidentified	0	0	0	0	0	0	0	2.72041e-06	0	0	0	0	0	0	0	0	0	0	0	0	0	0	0	0	0	0	0	0	0	0	0	0	0	0	0	0	0	0	0	0	0
ASV_Cluster_621	621	k__Fungi	p__Ascomycota	c__Eurotiomycetes	o__Eurotiales	f__unidentified	Unknown	s__unidentified	0	0	0	0	0	0	0	0	0	0	3.20464e-06	0	0	0	0	0	0	0	0	0	0	0	0	0	0	0	0	0	0	0	0	0	0	0	0	0	0	0	0	0	0
ASV_Cluster_622	622	k__Fungi	p__unidentified	c__unidentified	o__unidentified	f__unidentified	Unknown	s__unidentified	0	0	0	0	0	0	0	0	0	0	0	0	0.00106667	0	0	0	0	0	0	0	0	0	0	0	0	0	0	0	0	0	0	0	0	0	0	0	0	0	0	0	0
ASV_Cluster_623	623	k__Fungi	p__Ascomycota	c__Dothideomycetes	o__Pleosporales	f__Phaeosphaeriaceae	g__Setophoma	s__Setophoma_terrestris	0	0	0	0	0	0	0	0	0	0	0	0	0	0	0	0	0	7.99297e-06	0	0	0	0	0	0	0	0	0	0	0	0	0	0	0	0	0	0	0	0	0	0	0
ASV_Cluster_624	624	k__Fungi	p__Ascomycota	c__Leotiomycetes	o__Helotiales	f__Dermateaceae	g__Calloria	s__unidentified	0	0	0	0	0	0	0	0	0	0	0	0	0	0	0	0	0	0	0	0	0	0	0	0	0	0	0	0	0	0	0	0	0	0	0	0	0	0	0	0	0
ASV_Cluster_625	625	k__Fungi	p__Ascomycota	c__Eurotiomycetes	o__Chaetothyriales	f__Herpotrichiellaceae	g__Rhinocladiella	s__Rhinocladiella_similis	0	0	0	0	0	0	0	0	0	0	0	0	0	0	0	0	0	0	0	0	0	0	0	0	0	0	0	0	0	0	0	0	0	0	0	0	0	0	0	0	0
ASV_Cluster_626	626	k__Fungi	p__Ascomycota	c__Dothideomycetes	o__Pleosporales	f__unidentified	g__Parapyrenochaeta	s__Parapyrenochaeta_acaciae	0	0	0	0	0	0	0	0	0	0	0	0	0	0	0	0	0	0	0	0	0	0	0	0	0	0	0	0	0	0	0	0	0	0	0	0	0	0	0	0	0
ASV_Cluster_627	627	k__Fungi	p__unidentified	c__unidentified	o__unidentified	f__unidentified	Unknown	s__unidentified	0	0	0	0	0	0	0	0	0	0	0	0	0	0	0	0	0	0	0	0	0	0	0	0	0	0	0	0	0	0	0	0	0	0	0	0	0	0	0	0	0
ASV_Cluster_628	628	k__Fungi	p__Ascomycota	c__Eurotiomycetes	o__Eurotiales	f__Trichocomaceae	g__Talaromyces		0	0	0	0	0	0	0	0	0	0	0	0	0	0	0	0	0	0	0	0	0	0	0	0	0	0	0	0	0	0	0	0	0	0	0	0	0	0	0	0	0
ASV_Cluster_629	629	k__Fungi					Unknown		0	0	0	0	0	0	0	0	0	0	0	0	0	0	0	0	0	0	0	0	0	0	0	0	0	0	0	0	0	0	0	0	0	0	0	0	0	0	0	0	0
ASV_Cluster_630	630	k__Fungi	p__Ascomycota	c__Saccharomycetes	o__Saccharomycetales	f__Saccharomycetales_fam_Incertae_sedis	g__Candida	s__Candida_ethanolica	0	0	0	0	0	0	0	0	0	0	0	0	0	0	0	0	0	0	0	0	0	0	0	0	0	0	0	0	0	0	0	0	0	0	0	0	0	0	0	0	0
ASV_Cluster_631	631	k__Fungi					Unknown		0	0	0	0	1.43797e-06	0	0	0	0	0	0	0	0	0	0	0	0	0	0	0	0	0	0	0	0	0	0	0	0	0	0	0	0	0	0	0	0	0	0	0	0
ASV_Cluster_632	632	k__Fungi					Unknown		0	0	0	0	0	0	0	0	0	0	0	0	0	0	0	0	0	0	0	0	0	0	0	0	0	0	0	0	0	0	0	0	0	0	0	0	0	0	0	0	0
ASV_Cluster_633	633	k__Fungi					Unknown		0	0	0	0	0	0	0	0	0	0	0	0	0	0	0	0	0	0	0	0	0	0	0	0	0	0	0	0	0	0	0	0	0	0	0	0	0	0	0	0	0
ASV_Cluster_634	634	k__Fungi	p__Basidiomycota	c__Cystobasidiomycetes	o__Cystobasidiales	f__Cystobasidiaceae	g__Occultifur	s__unidentified	0	0	0	0	0	0	0	0	0	0	0	0	0	0	0	0	0	0	0	0	0	0	0	0	0	0	0	0	0	0	0	0	0	0	0	0	0	0	0	0	0
ASV_Cluster_635	635	k__Fungi	p__Basidiomycota	c__Cystobasidiomycetes	o__unidentified	f__unidentified	Unknown	s__unidentified	0	0	0	0	0	0	0	0	0	0	0	0	0	0	0	0	0	0	0	0	0	0	0	0	0	0	0	0	0	0	0	0	0	0	0	0	0	0	0	0	0
ASV_Cluster_636	636	k__Fungi	p__Ascomycota	c__Sordariomycetes	o__Magnaporthales	f__Magnaporthaceae	g__Gaeumannomyces	s__Gaeumannomyces_glycinicola	0	0	0	0	0	0	0	0	0	0	0	0	0	0	0	0	0	0	0	0	0	0	0	0	0	0	0	0	0	0	0	0	0	0	0	0	0	0	0	0	0
ASV_Cluster_637	637	k__Fungi	p__Ascomycota	c__Dothideomycetes	o__Pleosporales	f__Massarinaceae	g__Stagonospora	s__Stagonospora_foliicola	0	0	0	0	0	0	0	0	0	0	0	0	0	0	0	0	0	0	0	0	0	0	0	0	0	0	0	0	0	0	0	0	0	0	0	0	0	0	0	0	0
ASV_Cluster_638	638	k__Fungi	p__Mortierellomycota	c__Mortierellomycetes	o__Mortierellales	f__Mortierellaceae	g__Mortierella		0	0	0	0	0	0	0	0	0	0	0	0	0	0	0	0	0	0	0	0	0	0	0	0	0	0	0	0	0	0	0	0	0	0	0	0	0	0	0	0	0
ASV_Cluster_639	639	k__Fungi	p__Ascomycota	c__Sordariomycetes	o__Hypocreales	f__unidentified	Unknown	s__unidentified	0	0	0	0	0	0	0	0	0	0	0	0	0	0	0	0	0	0	0	0	0	0	0	0	0	0	0	0	0	0	0	0	0	0	0	0	0	0	0	0	0
ASV_Cluster_640	640	k__Fungi	p__Ascomycota	c__Eurotiomycetes	o__Onygenales	f__Gymnoascaceae	Unknown		0	0	0	0	0	0	0	0	0	0	0	0	0	0	0	0	0	0	0	0	0	0	0	0	0	0	0	0	0	0	0	0	0	0	0	0	0	0	0	0	0
ASV_Cluster_641	641	k__Fungi	p__Ascomycota	c__Dothideomycetes	o__Pleosporales		Unknown		0	0	0	0	0	0	0	0	0	0	0	0	0	0	0	0	0	0	0	0	0	0	0	0	0	0	0	0	0	0	0	0	0	0	0	0	0	0	0	0	0
ASV_Cluster_642	642	k__Fungi	p__Ascomycota	c__Eurotiomycetes	o__Onygenales	f__Onygenales_fam_Incertae_sedis	g__Chrysosporium	s__Chrysosporium_pseudomerdarium	0	0	0	0	0	0	0	0	0	0	0	0	0	0	0	0	0	0	0	0	0	0	0	0	0	0	0	0	0	0	0	0	0	0	0	0	0	0	0	0	0
ASV_Cluster_643	643	k__Fungi	p__Ascomycota	c__Dothideomycetes	o__Capnodiales	f__unidentified	Unknown	s__unidentified	0	0	0	0	0	0	0	0	0	0	0	0	0	0	0	0	0	0	0	0	0	0	0	0	0	0	0	0	0	0	0	0	0	0	0	0	0	0	0	0	0
ASV_Cluster_644	644	k__Fungi	p__Ascomycota	c__Sordariomycetes	o__Sordariales	f__Lasiosphaeriaceae	g__Apodus	s__Apodus_deciduus	0	0	0	0	0	0	0	0	0	0	0	0	0	0	0	0	0	0	0	0	0	0	0	0	0	0	0	0	0	0	0	0	0	0	0	0	0	0	0	0	0
ASV_Cluster_645	645	k__Fungi	p__unidentified	c__unidentified	o__unidentified	f__unidentified	Unknown	s__unidentified	0	0	0	0	0	0	0	0	0	0	0	0	0	0	0	0	0	0	0	0	0	0	0	0	0	0	0	0	0	0	0	0	0	0	0	0	0	0	0	0	0
ASV_Cluster_646	646	k__Fungi	p__Ascomycota	c__Sordariomycetes	o__Sordariales	f__Lasiosphaeriaceae	g__Schizothecium	s__Schizothecium_curvisporum	0	0	0	0	0	0	0	0	0	0	0	0	0	0	0	0	0	0	0	0	0	0	0	0	0	0	0	0	0	0	0	0	0	0	0	0	0	0	0	0	0
ASV_Cluster_647	647	k__Fungi	p__Ascomycota	c__Saccharomycetes	o__Saccharomycetales	f__Saccharomycetaceae	g__Lachancea	s__Lachancea_fermentati	0	0	0	0	0	0	0	0	0	0	0	0	0	0	0	0	0	0	0	0	0	0	0	0	0	0	0	0	0	0	0	0	0	0	0	0	0	0	0	0	0
[truncated: 110 more columns]

## Sheet: 4_All_Reads_Cluster
ASV_Cluster_ID	Order	Kingdom	Phylum	Class	Order	Family	Genus	Species	Pellet1	Pellet2	Pellet3	PelletDilute1	PelletDilute2	PelletDilute3	AG0R1	AG0R1CM	AG0R1PS	AG0R2	AG0R2CM	AG0R2PS	AG0R3	AG0R3CM	AG0R3PS	AG10R1CM	AG10R1PS	AG10R2PS	AG10R3PS	AG1R1CM	AG1R1PS	AG1R2	AG1R2CM	AG1R3CM	AG1R3PS	AG3R1CM	AG3R1PS	AG3R2CM	AG3R2PS	AG3R3CM	AG3R3PS	AG5R1CM	AG5R1PS	AG5R2CM	AG5R2PS	AG5R3CM	AG5R3PS	AG7R1	AG7R1CM	AG7R1PS	AG7R3CM
ASV_Cluster_1	1	k__Fungi	p__Neocallimastigomycota	c__Neocallimastigomycetes	o__Neocallimastigales	f__Neocallimastigaceae	g__Neocallimastix	s__unidentified	67088	84470	75227	85378	87209	86398	26	31952	137352	381	20431	100961	0	1509	139541	56423	78550	122825	72562	97802	157195	250	96689	153580	101312	102480	125751	136905	122161	137747	147192	63181	136935	94508	153854	192227	117141	788	108080	125541	26344
ASV_Cluster_2	2	k__Fungi	p__Neocallimastigomycota	c__Neocallimastigomycetes	o__Neocallimastigales	f__Neocallimastigaceae	g__Neocallimastix	s__unidentified	67545	73411	49581	63673	82815	82825	0	76837	141530	0	28149	187780	0	1130	252284	238277	72781	104550	80373	167630	149949	534	162242	92096	119025	224980	76670	165691	128652	96163	115809	197312	70872	114616	153193	80876	94278	0	135180	125186	13576
ASV_Cluster_3	3	k__Fungi	p__Neocallimastigomycota	c__Neocallimastigomycetes	o__Neocallimastigales	f__Neocallimastigaceae	g__Caecomyces	s__Caecomyces_communis	340255	365952	323543	435990	384603	357984	168	3400	2705	313	3030	5853	182	2962	4295	20	5	5	4	10	29	613720	12	23	38	30	30	30	32	29	38	21	19	20	40	281211	24	49	0	5	0
ASV_Cluster_4	4	k__Fungi	p__Neocallimastigomycota	c__Neocallimastigomycetes	o__Neocallimastigales	f__Neocallimastigaceae	g__Piromyces	s__unidentified	410316	439708	418607	415899	431729	386792	736	460955	348889	875	410108	297871	779	450501	89744	0	489	1347	0	81	11786	997	590	8475	865	10	6464	6	3877	13	1751	4	2355	6	1986	0	52	71	503	767	0
ASV_Cluster_5	5	k__Fungi	p__Ascomycota	c__Saccharomycetes	o__Saccharomycetales	f__Saccharomycetaceae	g__Saccharomyces	s__Saccharomyces_cerevisiae	222493	143513	127494	113397	95932	120923	21	0	0	0	0	0	0	0	0	0	0	0	0	0	0	5	0	0	0	0	0	0	0	0	0	0	0	0	0	76	0	1027907	0	0	0
ASV_Cluster_6	6	k__Fungi	p__Neocallimastigomycota	c__Neocallimastigomycetes	o__Neocallimastigales	f__Neocallimastigaceae	g__Piromyces	s__unidentified	108397	128165	128746	135732	146724	131939	326	154352	111962	348	155486	145658	236	151524	35392	0	265	679	0	25	4698	329	258	4384	465	0	3474	0	2604	18	1327	0	1496	0	1759	10	47	25	373	537	0
ASV_Cluster_7	7	k__Fungi	p__Neocallimastigomycota	c__Neocallimastigomycetes	o__Neocallimastigales	f__Neocallimastigaceae	g__Neocallimastix	s__unidentified	20956	27329	20958	19355	23050	20988	0	7028	21000	0	6593	16141	0	360	45503	16651	18688	20790	31372	24921	22627	189	29425	28861	29523	21778	18929	30896	21050	23863	56594	15629	21487	21656	27934	29503	45410	0	25974	25533	4172
ASV_Cluster_8	8	k__Fungi	p__Ascomycota	c__Eurotiomycetes	o__Eurotiales	f__Trichocomaceae	g__Talaromyces	s__Talaromyces_piceae	0	0	0	0	0	0	2	33	36	0	22	31	0	15	23	0	0	0	0	0	0	24	0	0	0	0	0	0	0	0	0	0	0	2	0	0	0	0	0	0	0
ASV_Cluster_9	9	k__Fungi	p__Neocallimastigomycota	c__Neocallimastigomycetes	o__Neocallimastigales	f__Neocallimastigaceae	g__Caecomyces	s__Caecomyces_communis	45432	41956	31712	56344	41930	48767	73	54	194	0	51	603	0	100	367	0	0	0	0	0	0	0	0	0	0	0	0	0	0	0	0	0	0	0	0	0	0	12	0	0	0
ASV_Cluster_10	10	k__Fungi	p__Neocallimastigomycota	c__Neocallimastigomycetes	o__Neocallimastigales	f__Neocallimastigaceae	g__Caecomyces	s__Caecomyces_communis	14645	10767	12856	19511	14703	10988	0	0	21	0	0	135	0	0	58	0	0	0	0	0	0	0	0	0	0	0	0	0	0	0	0	0	0	0	0	0	0	0	0	0	0
ASV_Cluster_11	11	k__Fungi	p__Neocallimastigomycota	c__Neocallimastigomycetes	o__Neocallimastigales	f__Neocallimastigaceae	g__Neocallimastix	s__unidentified	0	0	0	0	0	0	0	0	0	0	0	0	0	0	0	0	0	0	0	5	0	0	0	0	0	0	0	0	0	0	0	0	0	0	0	0	0	0	0	0	0
ASV_Cluster_12	12	k__Fungi	p__Basidiomycota	c__Ustilaginomycetes	o__Ustilaginales	f__Ustilaginaceae	g__Ustilago	s__Ustilago_nunavutica	19645	28199	26147	24421	21078	20977	68	0	0	156	8	0	121	0	0	0	0	0	0	0	0	58	0	0	0	0	0	0	0	0	0	0	0	0	0	0	0	0	0	0	0
ASV_Cluster_13	13	k__Fungi	p__Ascomycota	c__Eurotiomycetes	o__Eurotiales	f__Aspergillaceae	g__Aspergillus	s__Aspergillus_fumigatus	0	0	122	0	0	0	0	0	0	0	8	8	0	6	0	0	0	0	0	0	0	7	0	0	0	0	0	0	0	0	0	0	0	0	0	0	0	0	0	0	0
ASV_Cluster_14	14	k__Fungi	p__Neocallimastigomycota	c__Neocallimastigomycetes	o__Neocallimastigales	f__Neocallimastigaceae	g__Caecomyces	s__Caecomyces_communis	10155	7987	2617	27784	3289	4056	0	0	187	0	0	280	0	0	108	0	0	0	0	0	0	0	0	0	0	0	0	0	0	0	0	0	0	0	0	0	0	0	0	0	0
ASV_Cluster_15	15	k__Fungi	p__Ascomycota	c__Eurotiomycetes	o__Eurotiales	f__Aspergillaceae	g__Penicillium	s__Penicillium_paneum	0	337	0	0	45	33	0	0	9	0	7	5	0	0	0	0	0	0	0	0	0	0	0	6	0	0	0	0	0	0	0	0	0	0	0	0	0	0	0	0	0
ASV_Cluster_16	16	k__Fungi	p__Ascomycota	c__Dothideomycetes	o__Capnodiales	f__Cladosporiaceae	g__Cladosporium	Unknown	6021	16552	11688	27058	17453	13970	579	165	20	283	90	11	116	69	21	0	0	0	0	0	4	802	3	0	3	0	0	0	0	3	0	0	0	0	0	0	0	1537	0	3	0
ASV_Cluster_17	17	k__Fungi	p__Neocallimastigomycota	c__Neocallimastigomycetes	o__Neocallimastigales	f__Neocallimastigaceae	g__Neocallimastix	s__unidentified	0	0	0	0	0	0	0	0	0	0	0	0	0	0	0	0	0	0	0	0	0	0	0	0	0	0	0	0	0	0	0	0	0	0	0	0	0	0	0	0	0
ASV_Cluster_18	18	k__Fungi	p__Ascomycota	c__Eurotiomycetes	o__Eurotiales	f__Trichocomaceae	g__Talaromyces	Unknown	0	0	0	0	0	0	0	0	0	0	0	0	0	0	0	0	0	0	0	0	0	0	0	0	0	0	0	0	0	0	0	0	0	0	0	0	0	0	0	0	0
ASV_Cluster_19	19	k__Fungi	p__Ascomycota	c__Dothideomycetes	o__Pleosporales	f__Didymellaceae	g__Ascochyta	s__Ascochyta_medicaginicola_var._macrospora	932	970	824	645	1191	628	85	103	12	193	35	26	113	40	5	2096	8	0	11	505	472	562	3307	1600	220	133	48	109	18	341	59	166	9	15	7	11	12	5702	34	63	6
ASV_Cluster_20	20	k__Fungi	p__unidentified	c__unidentified	o__unidentified	f__unidentified	Unknown	s__unidentified	983	2784	1675	4632	5674	1981	167	50	6	366	17	8	25	7	4	0	0	0	0	0	0	58	0	0	0	0	0	0	0	0	0	0	0	0	0	0	0	0	0	0	0
ASV_Cluster_21	21	k__Fungi	p__Ascomycota	c__Dothideomycetes	o__Pleosporales	f__Sporormiaceae	g__Preussia	s__Preussia_flanaganii	0	991	0	16481	0	0	0	0	0	0	0	0	0	0	0	0	0	0	0	0	0	0	0	0	0	0	0	0	0	0	0	0	0	0	0	0	0	0	0	0	0
ASV_Cluster_22	22	k__Fungi	p__Ascomycota	c__Eurotiomycetes	o__Eurotiales	f__Trichocomaceae	g__Talaromyces	s__Talaromyces_aculeatus	0	0	0	0	0	0	0	0	0	0	0	0	0	0	0	0	0	0	0	0	0	0	0	0	0	0	0	0	0	0	0	0	0	0	0	0	0	0	0	0	0
ASV_Cluster_23	23	k__Fungi	p__Ascomycota	c__Eurotiomycetes	o__Eurotiales	f__Trichocomaceae	g__Talaromyces	s__Talaromyces_radicus	0	0	0	0	0	0	0	0	0	0	0	5	0	0	0	0	0	0	0	0	0	0	0	0	0	0	0	0	0	0	0	0	0	0	0	0	0	0	0	0	0
ASV_Cluster_24	24	k__Fungi	p__Basidiomycota	c__Ustilaginomycetes	o__Ustilaginales	f__Ustilaginaceae	g__Tranzscheliella	s__Tranzscheliella_hypodytes	905	1502	505	2226	1508	941	71	2	0	22	3	0	42	4	0	0	0	0	0	0	0	233	0	0	0	0	0	0	0	0	0	0	0	0	0	0	0	0	0	0	0
ASV_Cluster_25	25	k__Fungi	p__Ascomycota	c__Dothideomycetes	o__Pleosporales	f__Pleosporaceae	g__Alternaria	s__Alternaria_molesta	0	1969	882	2862	2917	2892	0	2	0	0	0	0	0	0	0	0	4	0	0	5	0	61	0	0	0	0	0	0	0	0	0	0	0	0	0	0	0	0	2	3	3
ASV_Cluster_26	26	k__Fungi	p__Ascomycota	c__Sordariomycetes	o__Hypocreales	f__Hypocreales_fam_Incertae_sedis	g__Acremonium	s__Acremonium_persicinum	0	0	0	0	0	0	0	0	0	0	0	0	0	0	0	0	0	0	0	0	0	0	0	0	0	0	0	0	0	0	0	0	0	0	0	0	0	0	0	0	0
ASV_Cluster_27	27	k__Fungi	p__Ascomycota	c__Eurotiomycetes	o__Eurotiales	f__Aspergillaceae	g__Penicillium		864	472	965	2119	946	309	17	15	0	12	0	0	3	6	6	0	0	0	0	0	0	0	0	0	0	0	0	0	0	0	0	0	0	0	0	0	0	0	0	0	0
ASV_Cluster_28	28	k__Fungi	p__Ascomycota	Sordariomycetes	Sordariales		Unknown		0	3856	1036	0	672	2071	0	0	0	70	0	0	0	0	0	0	0	0	0	0	0	0	0	0	0	0	0	0	0	0	0	0	0	0	0	0	0	0	0	0	0
ASV_Cluster_29	29	k__Fungi	p__Ascomycota	c__Eurotiomycetes	o__Eurotiales	f__Aspergillaceae	g__Aspergillus		0	0	0	523	67	202	0	7	0	17	0	0	0	0	0	0	0	0	0	0	2	50	0	0	0	0	0	0	0	0	0	0	0	0	0	0	0	0	0	0	0
ASV_Cluster_30	30	k__Fungi	p__Ascomycota	c__Saccharomycetes	o__Saccharomycetales	f__Saccharomycetales_fam_Incertae_sedis	g__Candida	s__Candida_membranifaciens	0	0	0	0	0	0	0	0	0	0	0	0	0	0	0	0	0	0	0	0	0	0	0	0	0	0	0	0	0	0	0	0	0	0	0	0	0	0	0	0	0
ASV_Cluster_31	31	k__Fungi	p__Basidiomycota	c__Wallemiomycetes	o__Wallemiales	f__Wallemiaceae	g__Wallemia	s__Wallemia_muriae	510	463	1226	1667	1526	1203	66	19	0	0	0	0	0	8	0	0	0	0	0	0	0	79	0	0	0	0	0	0	0	0	0	0	0	0	0	0	0	0	0	0	0
ASV_Cluster_32	32	k__Fungi	p__Ascomycota	c__Dothideomycetes	o__Pleosporales	f__Phaeosphaeriaceae	g__Neosetophoma		0	192	80	1249	835	501	85	74	13	147	30	9	110	40	7	0	0	0	0	0	0	47	4	0	0	0	0	0	0	0	0	0	0	0	0	0	0	0	0	0	0
ASV_Cluster_33	33	k__Fungi	p__Basidiomycota	c__Wallemiomycetes	o__Wallemiales	f__Wallemiaceae	g__Wallemia	s__Wallemia_muriae	667	4124	2008	2165	2810	1526	0	0	0	0	0	0	0	0	0	0	0	0	0	0	0	170	0	0	0	0	0	0	0	0	0	0	0	0	0	0	0	0	0	0	0
ASV_Cluster_34	34	k__Fungi	p__Ascomycota	c__Sordariomycetes	o__Glomerellales	f__Plectosphaerellaceae	g__Gibellulopsis	s__Gibellulopsis_piscis	453	372	160	577	1377	785	0	6	0	8	5	0	6	4	0	0	0	0	0	0	0	0	0	0	0	0	0	0	0	0	0	0	0	0	0	0	0	0	0	0	0
ASV_Cluster_35	35	k__Fungi	p__Ascomycota	c__Saccharomycetes	o__Saccharomycetales	f__Saccharomycetaceae	g__Kluyveromyces	s__Kluyveromyces_marxianus	0	0	0	0	0	0	0	0	0	0	0	0	0	0	0	0	0	0	0	0	0	0	0	0	0	0	0	0	0	0	0	0	0	0	0	0	0	0	0	0	0
ASV_Cluster_36	36	k__Fungi	p__Ascomycota	c__Dothideomycetes	o__Capnodiales	f__Capnodiaceae	g__Antennariella	s__Antennariella_placitae	225	457	967	1072	919	54	0	8	5	7	0	0	0	2	0	0	0	0	0	0	0	0	0	0	0	0	0	0	0	0	0	0	0	0	0	0	0	0	0	0	0
ASV_Cluster_37	37	k__Fungi	p__Ascomycota	c__Eurotiomycetes	o__Chaetothyriales	f__Herpotrichiellaceae	g__Exophiala	s__Exophiala_spinifera	0	0	0	0	0	0	0	0	0	0	0	0	0	0	0	0	0	0	0	0	0	0	0	0	0	0	0	0	0	0	0	0	0	0	0	0	0	0	0	0	0
ASV_Cluster_38	38	k__Fungi	p__Ascomycota	c__Dothideomycetes	o__Pleosporales	f__Periconiaceae	g__Periconia	s__unidentified	0	0	0	0	0	0	0	2	0	0	0	0	0	0	0	0	0	0	0	0	0	0	0	0	0	0	0	0	0	0	0	0	0	0	0	0	0	0	0	0	0
ASV_Cluster_39	39	k__Fungi	p__Basidiomycota	c__Tremellomycetes	o__Tremellales	f__Bulleribasidiaceae	g__Vishniacozyma	s__Vishniacozyma_tephrensis	562	783	813	709	173	163	0	0	0	0	4	0	0	0	0	0	0	0	0	0	0	139	0	0	0	0	0	0	0	0	0	0	0	0	0	0	0	0	0	0	0
ASV_Cluster_40	40	k__Fungi	p__Mortierellomycota	c__Mortierellomycetes	o__Mortierellales	f__Mortierellaceae	g__Mortierella	s__Mortierella_indohii	0	0	0	0	2328	636	41	0	0	0	0	0	0	0	0	0	0	0	0	0	0	0	0	0	0	0	0	0	0	0	0	0	0	0	0	0	0	0	0	0	0
ASV_Cluster_41	41	k__Fungi	p__Ascomycota	c__Sordariomycetes	o__Hypocreales	f__Hypocreales_fam_Incertae_sedis	Unknown	s__unidentified	0	591	314	1152	178	462	0	0	0	8	4	0	4	0	5	0	0	0	0	0	0	33	0	0	0	0	0	0	0	0	0	0	0	0	0	0	0	0	0	0	0
ASV_Cluster_42	42	k__Fungi	p__Ascomycota	c__Eurotiomycetes	o__Eurotiales	f__Aspergillaceae	g__Penicillium	s__Penicillium_citrinum	0	0	0	0	0	0	0	0	0	0	0	0	0	0	0	0	0	0	0	0	0	0	0	0	0	0	0	0	0	0	0	0	0	0	0	0	0	0	0	0	0
ASV_Cluster_43	43	k__Fungi	p__Ascomycota	c__Dothideomycetes	o__Pleosporales	f__Coniothyriaceae	g__Coniothyrium	s__Coniothyrium_crepinianum	0	0	0	27	121	0	5	9	0	37	0	0	0	0	0	20	0	0	0	4	9	53	7	3	9	0	0	0	0	0	0	8	0	0	3	0	0	3700	0	14	0
ASV_Cluster_44	44	k__Fungi	p__Neocallimastigomycota	c__Neocallimastigomycetes	o__Neocallimastigales	f__Neocallimastigaceae	g__Anaeromyces		169	82	38	2268	119	0	0	0	0	0	0	0	0	0	0	0	0	0	0	0	0	0	0	0	0	0	0	0	0	0	0	0	0	0	0	0	0	0	0	0	0
ASV_Cluster_45	45	k__Fungi	p__unidentified	c__unidentified	o__unidentified	f__unidentified	Unknown	s__unidentified	0	0	331	0	0	94	0	0	0	0	0	0	0	0	0	0	0	0	0	0	0	0	0	0	0	0	0	0	0	0	0	0	0	0	0	0	0	306	0	0	0
ASV_Cluster_46	46	k__Fungi	p__Ascomycota	c__Sordariomycetes	o__Sordariales	f__Lasiosphaeriaceae	g__Cercophora	s__Cercophora_coronata	1096	0	0	621	204	507	0	0	0	0	0	0	0	0	0	0	0	0	0	0	0	0	0	0	0	0	0	0	0	0	0	0	0	0	0	0	0	0	0	0	0
ASV_Cluster_47	47	k__Fungi	p__Ascomycota	c__Dothideomycetes	o__Capnodiales	f__Mycosphaerellaceae	g__Ramularia		166	452	66	355	648	727	0	0	0	0	0	0	0	0	0	0	0	0	0	0	0	0	0	0	0	0	0	0	0	0	0	0	0	0	0	3	0	0	0	0	0
ASV_Cluster_48	48	k__Fungi	p__Ascomycota	c__Sordariomycetes	o__Hypocreales	f__Nectriaceae	g__Fusarium	s__Fusarium_chlamydosporum	262	0	560	0	28	0	0	0	0	0	0	0	0	0	0	0	5	9	3	4	0	0	3	0	0	0	0	0	0	0	0	0	0	0	0	0	0	1559	9	0	0
ASV_Cluster_49	49	k__Fungi	p__Ascomycota	c__Sordariomycetes	o__Hypocreales	f__Cordycipitaceae	g__Lecanicillium	s__Lecanicillium_muscarium	0	0	138	21	0	104	0	0	0	0	0	0	0	0	0	0	0	0	0	0	0	89	0	0	0	0	0	0	0	0	0	0	0	0	0	0	0	1007	0	0	0
ASV_Cluster_50	50	k__Fungi	p__Basidiomycota	c__Wallemiomycetes	o__Wallemiales	f__Wallemiaceae	g__Wallemia	s__Wallemia_ichthyophaga	283	116	172	916	870	292	98	4	0	10	0	0	45	0	0	0	0	0	0	0	0	0	0	0	0	0	0	0	0	0	0	0	0	0	0	0	0	0	0	0	0
ASV_Cluster_51	51	k__Fungi	p__Ascomycota	c__Dothideomycetes	o__Pleosporales	f__Thyridariaceae	Unknown		0	0	0	0	0	0	0	0	0	0	0	0	0	0	0	0	0	0	0	0	21	0	0	3	0	0	0	0	0	0	0	0	0	0	0	0	0	3487	0	0	0
ASV_Cluster_52	52	k__Fungi	p__Basidiomycota	c__Wallemiomycetes	o__Wallemiales	f__Wallemiaceae	g__Wallemia	s__Wallemia_muriae	394	0	0	1357	0	0	0	0	0	0	0	0	0	0	0	0	0	0	0	0	0	0	0	0	0	0	0	0	0	0	0	0	0	0	0	0	0	0	0	0	0
ASV_Cluster_53	53	k__Fungi	p__Basidiomycota	c__Tremellomycetes	o__Cystofilobasidiales	f__Mrakiaceae	g__Tausonia	s__Tausonia_pullulans	0	0	0	0	0	0	0	0	0	0	0	0	0	0	0	0	0	0	0	0	0	0	0	0	0	0	0	0	0	0	0	0	0	0	0	0	0	0	0	0	0
ASV_Cluster_54	54	k__Fungi	p__Ascomycota	c__Sordariomycetes	o__Microascales	f__Microascaceae	Unknown		1232	51	0	426	437	0	0	0	0	0	0	0	0	0	0	0	0	0	0	0	0	0	0	0	0	0	0	0	0	0	0	0	0	0	0	0	0	0	0	0	0
ASV_Cluster_55	55	k__Fungi	p__Ascomycota	c__Sordariomycetes	o__Sordariales	f__Chaetomiaceae	g__Dichotomopilus		0	0	0	0	0	0	0	0	0	0	0	0	0	0	0	0	0	0	0	0	0	0	0	0	0	0	0	0	0	0	0	0	0	0	0	0	0	0	0	0	0
ASV_Cluster_56	56	k__Fungi	p__Basidiomycota	c__Wallemiomycetes	o__Wallemiales	f__Wallemiaceae	g__Wallemia	s__Wallemia_sebi	374	220	32	774	676	203	0	0	0	29	0	0	0	0	0	0	0	0	0	0	0	54	0	0	0	0	0	0	0	0	0	0	0	0	0	0	0	0	0	0	0
ASV_Cluster_57	57	k__Fungi	p__unidentified	c__unidentified	o__unidentified	f__unidentified	Unknown	s__unidentified	0	0	0	0	0	0	0	0	0	0	0	0	0	0	0	0	0	0	0	0	0	0	0	0	0	0	0	0	0	0	0	0	0	0	0	0	0	0	0	0	0
ASV_Cluster_58	58	k__Fungi	p__unidentified	c__unidentified	o__unidentified	f__unidentified	Unknown	s__unidentified	1570	0	0	0	0	0	0	0	0	0	0	0	0	0	0	0	0	0	0	0	0	0	0	0	0	0	0	0	0	0	0	0	0	0	0	0	0	0	0	0	0
ASV_Cluster_59	59	k__Fungi	p__Ascomycota	c__Saccharomycetes	o__Saccharomycetales	f__Pichiaceae	g__Pichia	s__Pichia_mandshurica	0	0	0	0	0	0	0	0	0	0	0	0	0	0	0	0	0	0	0	0	0	0	0	0	0	0	0	0	0	0	0	0	0	0	0	0	0	0	0	0	0
ASV_Cluster_60	60	k__Fungi	p__Basidiomycota	c__Ustilaginomycetes	o__Urocystidales	f__Urocystidaceae	g__Urocystis	s__Urocystis_tritici	0	224	194	428	276	401	0	0	0	0	0	0	0	0	0	0	0	0	0	0	0	0	0	0	0	0	0	0	0	0	0	0	0	0	0	0	0	0	0	0	0
ASV_Cluster_61	61	k__Fungi	p__Ascomycota	c__Dothideomycetes	o__Pleosporales	f__Phaeosphaeriaceae	g__Phaeosphaeria	s__unidentified	0	280	203	133	390	228	0	0	0	0	0	0	0	0	0	0	0	0	0	0	0	0	0	0	0	0	0	0	0	0	0	0	0	0	0	0	0	0	0	0	0
ASV_Cluster_62	62	k__Fungi					Unknown		454	29	291	71	285	252	0	0	0	0	0	0	0	0	0	0	0	0	0	0	0	0	0	0	0	0	0	0	0	0	0	0	0	0	0	0	0	0	0	0	0
ASV_Cluster_63	63	k__Fungi	p__Basidiomycota	c__Microbotryomycetes	o__Sporidiobolales	f__Sporidiobolaceae	g__Sporobolomyces	s__Sporobolomyces_roseus	0	35	0	0	0	0	0	0	0	0	0	0	0	0	0	0	2	0	0	0	0	182	0	0	0	0	0	0	0	0	0	0	0	0	0	0	0	1210	0	0	0
ASV_Cluster_64	64	k__Fungi	p__Ascomycota	c__Dothideomycetes	o__Pleosporales	f__Sporormiaceae	g__Preussia	s__unidentified	0	0	0	0	0	0	0	0	6	0	0	0	0	0	0	8	0	0	0	0	0	0	0	0	0	0	0	0	0	0	0	0	0	0	0	0	0	0	0	0	0
ASV_Cluster_65	65	k__Fungi	p__Ascomycota	c__Dothideomycetes	o__Pleosporales	f__Pleosporaceae	g__Curvularia	s__Curvularia_inaequalis	0	611	74	0	538	119	0	0	0	0	0	0	0	0	0	0	0	0	0	0	0	0	0	0	0	0	0	0	0	0	0	0	0	0	0	0	0	0	0	0	0
ASV_Cluster_66	66	k__Fungi	p__Ascomycota	c__Dothideomycetes	o__Pleosporales	f__Didymellaceae	g__Neoascochyta	s__Neoascochyta_desmazieri	0	427	133	168	113	242	0	3	0	0	0	0	0	6	0	0	0	0	0	0	0	0	0	0	0	0	0	0	0	0	0	0	0	0	0	0	0	0	0	0	0
ASV_Cluster_67	67	k__Fungi	p__Ascomycota	c__Dothideomycetes	o__Pleosporales	f__Pleosporales_fam_Incertae_sedis	g__Pseudorobillarda	s__Pseudorobillarda_eucalypti	0	0	0	0	0	0	0	0	0	0	0	0	0	0	0	0	0	0	0	0	0	0	2	0	0	0	0	0	0	0	0	0	0	0	0	0	0	1301	0	0	0
ASV_Cluster_68	68	k__Fungi	p__Basidiomycota	c__Tremellomycetes	o__Tremellales	f__Bulleribasidiaceae	g__Vishniacozyma	s__Vishniacozyma_victoriae	1075	1181	445	181	179	333	0	0	0	0	0	0	0	10	0	0	0	0	0	0	2	0	0	0	0	0	0	0	0	0	0	0	0	0	0	0	0	0	0	0	0
ASV_Cluster_69	69	k__Fungi	p__Ascomycota	c__Dothideomycetes	o__Pleosporales	f__Phaeosphaeriaceae	g__Neosetophoma	s__Neosetophoma_samararum	0	0	0	0	0	0	0	0	0	0	0	0	0	0	0	0	0	0	0	0	0	0	0	0	0	0	0	0	0	0	0	0	0	0	0	0	0	0	0	0	0
ASV_Cluster_70	70	k__Fungi					Unknown		657	0	88	685	0	0	0	0	0	0	0	0	0	0	0	0	0	0	0	0	0	0	0	0	0	0	0	0	0	0	0	0	0	0	0	0	0	0	0	0	0
ASV_Cluster_71	71	k__Fungi	p__Ascomycota	c__Saccharomycetes	o__Saccharomycetales	f__Debaryomycetaceae	g__Yamadazyma	s__Yamadazyma_mexicana	0	0	0	0	0	0	0	0	0	0	0	0	0	0	0	0	0	0	0	0	0	0	0	0	0	0	0	0	0	0	0	0	0	0	0	0	0	0	0	0	0
ASV_Cluster_72	72	k__Fungi	p__Ascomycota	c__Dothideomycetes	o__Pleosporales	f__Didymellaceae	g__Neoascochyta	s__Neoascochyta_europaea	0	52	0	126	615	0	0	0	0	0	0	0	0	0	0	0	0	0	0	0	0	0	0	0	0	0	0	0	0	0	0	0	0	0	0	0	0	0	0	0	0
ASV_Cluster_73	73	k__Fungi	p__Ascomycota	c__Eurotiomycetes	o__Eurotiales	f__Aspergillaceae	g__Aspergillus	s__Aspergillus_terreus	0	0	0	0	0	0	0	0	0	0	0	0	0	0	0	0	0	0	0	0	0	0	0	0	0	0	0	0	0	0	0	0	0	0	0	0	0	0	0	0	0
ASV_Cluster_74	74	k__Fungi	p__Mucoromycota	c__Mucoromycetes	o__Mucorales	f__Rhizopodaceae	g__Rhizopus	s__Rhizopus_microsporus	0	0	0	0	0	0	0	0	0	0	0	0	0	0	0	0	0	0	0	0	0	0	0	0	0	0	0	0	0	0	0	0	0	0	0	0	0	0	0	0	0
ASV_Cluster_75	75	k__Fungi	p__Basidiomycota	c__Wallemiomycetes	o__Wallemiales	f__Wallemiaceae	g__Wallemia	s__Wallemia_canadensis	0	0	0	0	285	0	0	0	0	0	0	0	0	0	0	0	0	0	0	0	0	0	0	0	0	0	0	0	0	0	0	0	0	0	0	0	0	0	0	0	0
ASV_Cluster_76	76	k__Fungi	p__Ascomycota	c__Saccharomycetes	o__Saccharomycetales	f__Saccharomycetales_fam_Incertae_sedis	g__Candida	s__Candida_tropicalis	0	0	0	0	0	0	0	0	0	0	0	0	0	0	0	0	0	0	0	0	0	0	0	0	0	0	0	0	0	0	0	0	0	0	0	0	0	0	0	0	0
ASV_Cluster_77	77	k__Fungi	p__Ascomycota	c__Eurotiomycetes	o__Eurotiales	f__Thermoascaceae	g__Byssochlamys	s__Byssochlamys_spectabilis	0	0	0	0	0	0	0	0	0	0	0	0	0	0	0	0	0	0	0	0	0	0	0	0	0	0	0	0	0	0	0	0	0	0	0	0	0	0	0	0	0
ASV_Cluster_78	78	k__Fungi	p__Ascomycota	c__Sordariomycetes	o__Hypocreales	f__Clavicipitaceae	g__Paecilomyces	s__Paecilomyces_formosa	0	0	0	0	0	0	0	0	0	0	0	0	0	0	0	0	0	0	0	0	0	0	0	0	0	0	0	0	0	0	0	0	0	0	0	0	0	0	0	0	0
ASV_Cluster_79	79	k__Fungi	p__Ascomycota	c__Eurotiomycetes	o__Eurotiales	f__Aspergillaceae	g__Penicillium	s__Penicillium_toxicarium	0	0	0	0	0	60	0	0	0	0	0	0	0	0	0	0	0	0	0	0	0	0	0	0	0	0	0	0	0	0	0	0	0	0	0	0	0	0	0	0	0
ASV_Cluster_80	80	k__Fungi	p__Basidiomycota	c__Tremellomycetes	o__Tremellales	f__Bulleribasidiaceae	g__Vishniacozyma	s__Vishniacozyma_heimaeyensis	368	303	0	139	219	95	0	0	0	0	0	0	0	5	0	0	0	0	0	0	0	0	0	0	0	0	0	0	0	0	0	0	0	0	0	0	0	0	0	0	0
ASV_Cluster_81	81	k__Fungi	p__Ascomycota	c__Dothideomycetes	o__Dothideales	f__unidentified	Unknown	s__unidentified	0	1002	0	0	0	0	0	0	0	0	0	0	0	0	0	0	0	0	0	0	0	0	0	0	0	0	0	0	0	0	0	0	0	0	0	0	0	0	0	0	0
ASV_Cluster_82	82	k__Fungi					Unknown		0	0	0	0	10	1017	0	0	0	0	0	0	0	0	0	0	0	0	0	0	0	0	0	0	0	0	0	0	0	0	0	0	0	0	0	0	0	0	0	0	0
ASV_Cluster_83	83	k__Fungi	p__Basidiomycota	c__Wallemiomycetes	o__Wallemiales	f__Wallemiaceae	g__Wallemia	s__Wallemia_canadensis	0	0	0	0	0	0	0	0	0	0	0	0	0	0	0	0	0	0	0	0	0	0	0	0	0	0	0	0	0	0	0	0	0	0	0	0	0	0	0	0	0
ASV_Cluster_84	84	k__Fungi	p__Ascomycota	c__Dothideomycetes	o__Pleosporales	f__Phaeosphaeriaceae	g__Paraphoma		0	0	0	0	0	0	0	0	0	0	0	0	0	0	0	11	0	0	0	0	0	0	7	0	0	0	0	0	0	0	0	2	0	0	0	0	0	1072	0	0	0
ASV_Cluster_85	85	k__Fungi	p__Basidiomycota	c__Tremellomycetes	o__Tremellales	f__Trimorphomycetaceae	g__Saitozyma	s__unidentified	0	567	34	244	0	20	0	0	0	0	0	0	0	0	0	0	0	0	0	0	0	0	0	0	0	0	0	0	0	0	0	0	0	0	0	0	0	0	0	0	0
ASV_Cluster_86	86	k__Fungi	p__unidentified	c__unidentified	o__unidentified	f__unidentified	Unknown	s__unidentified	797	0	0	102	130	0	0	0	0	0	0	0	0	0	0	0	0	0	0	0	0	0	0	0	0	0	0	0	0	0	0	0	0	0	0	0	0	0	0	0	0
ASV_Cluster_87	87	k__Fungi	p__Ascomycota	c__Lecanoromycetes	o__Ostropales	f__Stictidaceae	Unknown		340	42	170	0	257	208	0	0	0	0	0	0	0	0	0	0	0	0	0	0	0	0	0	0	0	0	0	0	0	0	0	0	0	0	0	0	0	0	0	0	0
ASV_Cluster_88	88	k__Fungi	p__Ascomycota	c__Eurotiomycetes	o__Eurotiales	f__Aspergillaceae	g__Penicillium		0	57	45	495	254	28	0	0	0	0	0	0	0	0	0	0	0	0	0	0	0	0	0	0	0	0	0	0	0	0	0	0	0	0	0	0	0	0	0	0	0
ASV_Cluster_89	89	k__Fungi	p__Ascomycota	c__Dothideomycetes	o__Pleosporales	f__Didymosphaeriaceae	g__Paraphaeosphaeria		0	73	0	586	118	118	0	11	0	0	0	0	14	0	0	0	0	0	0	0	0	0	0	0	0	0	0	0	0	0	0	0	0	0	0	0	0	0	0	0	0
ASV_Cluster_90	90	k__Fungi	p__Ascomycota	c__Dothideomycetes	o__Pleosporales		Unknown		27	0	0	201	0	66	37	5	0	7	2	2	0	2	0	0	0	0	0	0	0	30	0	0	0	0	0	0	0	0	0	0	0	0	0	0	0	0	0	0	0
ASV_Cluster_91	91	k__Fungi	p__Basidiomycota	c__Cystobasidiomycetes	o__Cystobasidiales	f__Cystobasidiaceae	g__Cystobasidium	s__Cystobasidium_slooffiae	657	0	0	0	0	82	0	0	0	0	0	0	0	0	0	0	0	0	0	0	0	0	0	0	0	0	0	0	0	0	0	0	0	0	0	0	0	0	0	0	0
ASV_Cluster_92	92	k__Fungi	p__Ascomycota	c__Eurotiomycetes	o__Chaetothyriales	f__unidentified	Unknown	s__unidentified	0	0	13	777	0	0	0	0	0	0	0	0	0	0	0	0	0	0	0	0	0	0	0	0	0	0	0	0	0	0	0	0	0	0	0	0	0	0	0	0	0
ASV_Cluster_93	93	k__Fungi					Unknown		0	0	0	781	0	0	0	0	0	0	0	0	0	0	0	0	0	0	0	0	0	0	0	0	0	0	0	0	0	0	0	0	0	0	0	0	0	0	0	0	0
ASV_Cluster_94	94	k__Fungi	p__Ascomycota	c__Sordariomycetes	o__Coniochaetales	f__Coniochaetaceae	Unknown	s__unidentified	0	0	0	0	0	0	0	0	0	0	0	0	0	0	0	0	0	0	0	0	0	0	0	0	0	0	0	0	0	0	0	0	0	0	0	0	0	0	0	0	0
ASV_Cluster_95	95	k__Fungi	p__Ascomycota	c__Sordariomycetes	o__Sordariales		Unknown		0	0	0	805	0	0	0	0	0	0	0	0	0	0	0	0	0	0	0	0	0	0	0	0	0	0	0	0	0	0	0	0	0	0	0	0	0	0	0	0	0
ASV_Cluster_96	96	k__Fungi	p__Ascomycota	c__Dothideomycetes	o__Dothideales	f__Aureobasidiaceae	g__Aureobasidium	s__Aureobasidium_pullulans	486	105	0	151	249	139	0	0	0	0	0	0	0	0	0	0	0	0	0	0	0	0	0	0	0	0	0	0	0	0	0	0	0	0	0	0	0	0	0	0	0
ASV_Cluster_97	97	k__Fungi	p__Ascomycota	c__Eurotiomycetes	o__Eurotiales	f__Aspergillaceae	g__Penicillium		0	0	0	0	20	0	0	0	0	0	0	0	0	0	0	0	0	0	0	0	0	0	0	0	0	0	0	0	0	0	0	0	0	0	0	0	0	0	0	0	0
ASV_Cluster_98	98	k__Fungi	p__Basidiomycota	c__Tremellomycetes	o__Filobasidiales	f__Filobasidiaceae	g__Naganishia		111	0	0	634	47	85	0	0	0	0	2	0	0	0	0	0	0	0	0	0	0	0	0	0	0	0	0	0	0	0	0	0	0	0	0	0	0	0	0	0	0
ASV_Cluster_99	99	k__Fungi	p__Ascomycota	c__Sordariomycetes	o__Trichosphaeriales	f__Trichosphaeriaceae	g__Nigrospora	s__Nigrospora_oryzae	697	0	0	0	0	0	0	0	0	0	0	0	0	0	0	0	0	0	0	0	0	0	0	0	0	0	0	0	0	0	0	0	0	0	0	0	0	0	0	0	0
ASV_Cluster_100	100	k__Fungi	p__Ascomycota	c__Dothideomycetes	o__Pleosporales	f__Pleosporaceae	g__Stemphylium		0	0	198	0	237	0	0	0	0	0	0	0	0	0	0	10	0	0	0	0	0	0	0	0	0	0	0	0	0	3	0	0	0	0	0	0	0	413	0	0	0
ASV_Cluster_101	101	k__Fungi	p__Ascomycota	c__Dothideomycetes	o__Pleosporales	f__Didymellaceae	Unknown		0	0	102	564	0	252	0	0	0	64	0	0	0	0	0	0	0	0	0	0	0	0	0	0	0	0	0	0	0	0	0	0	0	0	0	0	0	0	0	0	0
ASV_Cluster_102	102	k__Fungi	p__Ascomycota	c__Dothideomycetes	o__Pleosporales	f__Pleosporaceae	g__Alternaria	s__Alternaria_rosae	0	421	0	0	384	0	0	0	0	0	0	0	0	0	0	0	0	0	0	0	0	0	0	0	0	0	0	0	0	0	0	0	0	0	0	0	0	0	0	0	0
ASV_Cluster_103	103	k__Fungi	p__Ascomycota	c__Eurotiomycetes	o__Eurotiales	f__Aspergillaceae	g__Penicillium	s__Penicillium_brevicompactum	0	0	341	593	57	0	8	0	0	42	0	0	0	0	0	0	0	0	0	0	0	0	0	0	0	0	0	0	0	0	0	0	0	0	0	0	0	0	0	0	0
ASV_Cluster_104	104	k__Fungi	p__Ascomycota	c__Sordariomycetes	o__Microascales	f__Microascaceae	g__Pithoascus	s__Pithoascus_nidicola	19	0	0	355	30	47	16	0	0	10	0	0	0	0	0	0	0	0	0	0	0	8	0	0	0	0	0	0	0	0	0	0	0	0	0	0	0	0	0	0	0
ASV_Cluster_105	105	k__Fungi	p__Ascomycota	c__Sordariomycetes	o__Sordariales	f__Chaetomiaceae	g__Chaetomium		600	0	0	0	0	35	0	0	0	0	0	0	0	0	0	0	0	0	0	0	0	0	0	0	0	0	0	0	0	0	0	0	0	0	0	0	0	0	0	0	0
ASV_Cluster_106	106	k__Fungi	p__Basidiomycota	c__Exobasidiomycetes	o__Microstromatales	f__Quambalariaceae	g__Quambalaria	s__Quambalaria_cyanescens	596	0	0	0	0	0	0	0	0	0	0	0	0	0	0	0	0	0	0	0	0	0	0	0	0	0	0	0	0	0	0	0	0	0	0	0	0	0	0	0	0
ASV_Cluster_107	107	k__Fungi	p__Ascomycota	c__Sordariomycetes	o__Sordariales	f__Chaetomiaceae	g__Humicola	s__Humicola_grisea	0	0	0	0	97	518	0	0	0	0	0	0	0	0	0	0	0	0	0	0	0	0	0	0	0	0	0	0	0	0	0	0	0	0	0	0	0	0	0	0	0
ASV_Cluster_108	108	k__Fungi	p__Basidiomycota	c__Malasseziomycetes	o__Malasseziales	f__Malasseziaceae	g__Malassezia	s__Malassezia_restricta	0	0	0	0	0	0	0	0	0	0	0	0	15	0	0	0	0	0	0	0	0	0	0	0	0	0	0	0	0	0	0	0	0	0	0	0	0	584	0	0	0
ASV_Cluster_109	109	k__Fungi	p__Ascomycota	c__Dothideomycetes	o__Pleosporales	f__Lophiostomataceae	g__Trichometasphaeria	s__unidentified	5	0	267	318	0	0	0	0	0	21	0	0	0	5	0	0	0	0	0	0	0	0	0	0	0	0	0	0	0	0	0	0	0	0	0	0	0	0	0	0	0
ASV_Cluster_110	110	k__Fungi	p__Basidiomycota	c__Agaricomycetes	o__Hymenochaetales	f__Schizoporaceae	g__Hyphodontia	s__Hyphodontia_alutaria	226	0	0	0	356	0	0	0	0	0	0	0	0	0	0	0	0	0	0	0	0	0	0	0	0	0	0	0	0	0	0	0	0	0	0	0	0	0	0	0	0
ASV_Cluster_111	111	k__Fungi	p__Ascomycota	c__Sordariomycetes	o__Xylariales	f__Bartaliniaceae	g__Bartalinia		0	0	0	118	424	0	0	0	0	0	4	0	0	0	0	0	0	0	0	0	0	73	0	0	0	0	0	0	0	0	0	0	0	0	0	0	0	0	0	0	0
ASV_Cluster_112	112	k__Fungi	p__Ascomycota	c__Sordariomycetes	o__Sordariales	f__Chaetomiaceae	g__Botryotrichum	s__Botryotrichum_spirotrichum	0	0	0	562	81	0	0	0	0	0	0	0	0	0	0	0	0	0	0	0	0	0	0	5	0	0	0	0	0	0	0	0	0	0	0	0	0	0	0	0	0
ASV_Cluster_113	113	k__Fungi	p__Basidiomycota	c__Agaricostilbomycetes	o__Agaricostilbales	f__Agaricostilbaceae	g__Sterigmatomyces	s__Sterigmatomyces_elviae	0	250	4	255	183	138	0	0	0	0	0	0	0	0	0	0	0	0	0	0	0	0	0	0	0	0	0	0	0	0	0	0	0	0	0	0	0	0	0	0	0
ASV_Cluster_114	114	k__Fungi	p__Basidiomycota	c__Tremellomycetes	o__Tremellales	f__Bulleribasidiaceae	g__Vishniacozyma	s__Vishniacozyma_foliicola	0	0	0	217	185	146	0	0	0	0	0	0	0	0	0	0	0	0	0	0	0	0	0	0	0	0	0	0	0	0	0	0	0	0	0	0	0	0	0	0	0
ASV_Cluster_115	115	k__Fungi	p__unidentified	c__unidentified	o__unidentified	f__unidentified	Unknown	s__unidentified	21	0	327	0	248	455	0	0	0	0	0	0	0	0	0	0	0	0	0	0	0	0	0	0	0	0	0	0	0	0	0	0	0	0	0	0	0	0	0	0	0
ASV_Cluster_116	116	k__Fungi	p__Ascomycota	c__Dothideomycetes	o__Capnodiales	f__Capnodiaceae	g__Leptoxyphium	s__Leptoxyphium_glochidion	0	44	166	0	319	0	0	0	0	0	0	0	0	0	0	0	0	0	0	0	0	0	0	0	0	0	0	0	0	0	0	0	0	0	0	0	0	0	0	0	0
ASV_Cluster_117	117	k__Fungi	p__unidentified	c__unidentified	o__unidentified	f__unidentified	Unknown	s__unidentified	0	533	0	0	0	0	0	0	0	0	0	0	0	0	0	0	0	0	0	0	0	0	0	0	0	0	0	0	0	0	0	0	0	0	0	0	0	0	0	0	0
ASV_Cluster_118	118	k__Fungi	p__Ascomycota	c__Sordariomycetes	o__Sordariales	f__Lasiosphaeriaceae	g__Schizothecium	s__Schizothecium_carpinicola	0	0	0	424	55	36	0	0	0	0	0	0	0	0	0	0	0	0	0	0	0	0	0	0	0	0	0	0	0	0	0	0	0	0	0	0	0	0	0	0	0
ASV_Cluster_119	119	k__Fungi	p__Ascomycota	c__Pezizomycetes	o__Pezizales	f__Ascobolaceae	g__Ascobolus	s__unidentified	0	374	0	0	0	0	0	0	0	0	0	0	0	0	0	0	0	5	0	6	0	0	5	0	0	0	0	0	0	0	0	0	0	0	0	0	0	0	5	0	0
ASV_Cluster_120	120	k__Fungi					Unknown		75	130	0	316	22	231	0	0	0	0	0	0	0	0	0	0	0	0	0	0	0	0	0	0	0	0	0	0	0	0	0	0	0	0	0	0	0	0	0	0	0
ASV_Cluster_121	121	k__Fungi	p__Ascomycota	c__Eurotiomycetes	o__Eurotiales	f__Aspergillaceae	g__Aspergillus	s__Aspergillus_flavus	255	0	86	91	6	40	0	0	0	0	0	0	0	0	0	0	0	0	0	0	0	0	0	0	0	0	0	0	0	0	0	0	0	0	0	0	0	0	0	0	0
ASV_Cluster_122	122	k__Fungi	p__Ascomycota	c__Dothideomycetes	o__Capnodiales	f__Teratosphaeriaceae	g__Devriesia	s__Devriesia_fraserae	0	0	26	202	852	226	0	0	0	0	0	0	0	0	0	0	0	0	0	0	0	0	0	0	0	0	0	0	0	0	0	0	0	0	0	0	0	0	0	0	0
ASV_Cluster_123	123	k__Fungi	p__Basidiomycota	c__Microbotryomycetes	o__unidentified	f__unidentified	Unknown	s__unidentified	0	0	0	0	0	0	0	0	0	0	0	0	0	0	0	0	0	0	0	0	0	0	0	0	0	0	0	0	0	0	0	0	0	0	0	0	0	0	0	0	0
ASV_Cluster_124	124	k__Fungi	p__Ascomycota	c__Sordariomycetes	o__Hypocreales	f__Hypocreaceae	g__Trichoderma		0	0	0	0	0	0	0	0	0	0	0	0	0	0	0	0	0	0	0	0	0	0	0	0	0	0	0	0	0	0	0	0	0	0	0	0	0	0	0	0	0
ASV_Cluster_125	125	k__Fungi	p__Ascomycota	c__Leotiomycetes	o__Helotiales	f__Myxotrichaceae	Unknown	s__unidentified	0	0	0	0	0	0	0	0	0	0	0	0	0	0	0	0	0	0	0	0	0	0	0	0	0	0	0	0	0	0	0	0	0	0	0	0	0	0	0	0	0
ASV_Cluster_126	126	k__Fungi	p__Ascomycota	c__Dothideomycetes	o__Pleosporales	f__Phaeosphaeriaceae	g__Phaeosphaeria	s__Phaeosphaeria_lunariae	0	0	214	0	228	19	0	4	0	0	0	0	0	0	0	0	0	0	0	0	0	0	0	0	0	0	0	0	0	0	0	0	0	0	0	0	0	0	0	0	0
ASV_Cluster_127	127	k__Fungi	p__Ascomycota	c__Sordariomycetes	o__Hypocreales	f__Stachybotryaceae	Unknown		36	0	0	176	199	0	0	0	0	0	0	0	5	0	0	0	0	0	0	0	0	0	0	0	0	0	0	0	0	0	0	0	0	0	0	0	0	0	0	0	0
ASV_Cluster_128	128	k__Fungi	p__Ascomycota	c__Dothideomycetes	o__Capnodiales	f__Teratosphaeriaceae	g__Meristemomyces	s__Meristemomyces_arctostaphylos	0	0	0	0	486	0	0	0	0	0	0	0	0	0	0	0	0	0	0	0	0	0	0	0	0	0	0	0	0	0	0	0	0	0	0	0	0	0	0	0	0
ASV_Cluster_129	129	k__Fungi	p__Ascomycota	c__Eurotiomycetes	o__Eurotiales	f__Aspergillaceae	g__Aspergillus		0	0	0	0	0	0	0	0	0	0	0	0	0	0	0	0	0	0	0	0	0	0	0	0	0	0	0	0	0	0	0	0	0	0	0	0	0	0	0	0	0
ASV_Cluster_130	130	k__Fungi	p__Ascomycota	c__Dothideomycetes	o__Pleosporales	f__Coniothyriaceae	g__Coniothyrium		0	0	0	0	0	0	0	0	0	0	0	0	0	0	0	0	0	0	0	0	0	0	0	0	0	0	0	0	0	0	0	0	0	0	0	0	0	0	0	0	0
ASV_Cluster_131	131	k__Fungi	p__Basidiomycota	c__Agaricomycetes	o__Boletales	f__Melanogastraceae	g__Melanogaster	s__unidentified	489	0	0	79	0	0	0	0	0	0	0	0	0	0	0	0	0	0	0	0	0	0	0	0	0	0	0	0	0	0	0	0	0	0	0	0	0	0	0	0	0
ASV_Cluster_132	132	k__Fungi	p__Ascomycota	c__Dothideomycetes	o__Pleosporales	f__Pleosporaceae	g__Bipolaris	s__Bipolaris_victoriae	0	0	0	0	0	90	0	0	0	0	0	0	0	0	0	0	0	0	0	0	0	0	0	0	0	0	0	0	0	0	0	0	0	0	0	0	0	0	0	0	0
ASV_Cluster_133	133	k__Fungi	p__Ascomycota	c__Dothideomycetes	o__Pleosporales	f__Phaeosphaeriaceae	g__Phaeosphaeria	s__Phaeosphaeria_lunariae	0	339	222	0	0	36	0	4	0	0	0	0	0	0	0	0	0	0	0	0	0	0	0	0	0	0	0	0	0	0	0	0	0	0	0	0	0	0	0	0	0
ASV_Cluster_134	134	k__Fungi	p__Ascomycota	c__Eurotiomycetes	o__Chaetothyriales	f__Herpotrichiellaceae	g__Exophiala	s__Exophiala_opportunistica	455	0	0	0	0	0	0	0	0	0	0	0	0	0	0	0	0	0	0	0	0	0	0	0	0	0	0	0	0	0	0	0	0	0	0	0	0	0	0	0	0
ASV_Cluster_135	135	k__Fungi	p__Ascomycota	c__Dothideomycetes	o__Pleosporales	f__Cucurbitariaceae	g__Pyrenochaetopsis	s__Pyrenochaetopsis_leptospora	175	399	0	0	8	0	0	0	0	0	0	0	0	0	0	0	0	0	0	0	0	0	0	0	0	0	0	0	0	0	0	0	0	0	0	0	0	0	0	0	0
ASV_Cluster_136	136	k__Fungi	p__Ascomycota	c__Dothideomycetes	o__Capnodiales	f__Mycosphaerellaceae	Unknown		0	0	0	437	0	0	0	0	0	0	0	0	0	0	0	0	0	0	0	0	0	0	0	0	0	0	0	0	0	0	0	0	0	0	0	0	0	0	0	0	0
ASV_Cluster_137	137	k__Fungi	p__Ascomycota	c__Dothideomycetes	o__Pleosporales	f__Pleosporaceae	g__Pyrenophora	s__Pyrenophora_tritici-repentis	0	0	0	435	0	0	0	0	0	0	0	0	0	0	0	0	0	0	0	0	0	0	0	0	0	0	0	0	0	0	0	0	0	0	0	0	0	0	0	0	0
ASV_Cluster_138	138	k__Fungi	p__Ascomycota	c__Dothideomycetes	o__Pleosporales	f__Phaeosphaeriaceae	g__Neosetophoma	s__Neosetophoma_rosigena	0	0	0	0	0	424	0	0	2	10	0	0	0	0	0	4	0	0	0	4	19	0	0	50	0	2	0	0	0	7	0	0	0	0	0	0	0	0	0	0	0
ASV_Cluster_139	139	k__Fungi	p__Ascomycota	c__Saccharomycetes	o__Saccharomycetales	f__Debaryomycetaceae	g__Meyerozyma	s__Meyerozyma_guilliermondii	0	0	0	0	0	253	0	0	0	0	0	0	0	0	0	0	0	0	0	0	0	0	0	0	0	0	0	0	0	0	0	0	0	0	0	0	0	0	0	0	0
ASV_Cluster_140	140	k__Fungi	p__Ascomycota	c__Sordariomycetes	o__Diaporthales	f__Gnomoniaceae	g__Gnomoniopsis	s__Gnomoniopsis_paraclavulata	0	0	0	401	0	0	0	0	0	0	0	0	0	0	0	0	0	0	0	0	0	0	0	0	0	0	0	0	0	0	0	0	0	0	0	0	0	0	0	0	0
ASV_Cluster_141	141	k__Fungi	p__Neocallimastigomycota	c__Neocallimastigomycetes	o__Neocallimastigales	f__Neocallimastigaceae	Unknown		0	0	0	0	0	0	0	0	0	0	0	0	0	0	0	0	0	0	0	0	0	0	0	0	0	0	0	0	0	0	0	0	0	0	0	0	0	0	0	0	0
ASV_Cluster_142	142	k__Fungi	p__Ascomycota	c__Dothideomycetes	o__Dothideales	f__Dothideales_fam_Incertae_sedis	g__Hortaea	s__Hortaea_thailandica	219	28	2	29	0	102	0	0	0	0	0	0	0	0	0	0	0	0	0	0	0	0	0	0	0	0	0	0	0	0	0	0	0	0	0	0	0	0	0	0	0
ASV_Cluster_143	143	k__Fungi	p__Basidiomycota	c__Moniliellomycetes	o__Moniliellales	f__Moniliellaceae	g__Moniliella	s__unidentified	0	0	0	0	0	0	0	0	0	0	0	0	0	0	0	0	0	0	0	0	0	0	0	0	0	0	0	0	0	0	0	0	0	0	0	0	0	0	0	0	0
ASV_Cluster_144	144	k__Fungi	p__Ascomycota	c__Dothideomycetes	o__Pleosporales	f__Phaeosphaeriaceae	g__Phaeosphaeria	s__Phaeosphaeria_tofieldiae	0	0	0	0	0	0	58	3	0	0	0	0	0	0	0	0	0	0	0	0	0	0	0	0	0	0	0	0	0	0	0	0	0	0	0	0	0	0	0	0	0
ASV_Cluster_145	145	k__Fungi	p__Ascomycota	c__Dothideomycetes	o__Pleosporales	f__Sporormiaceae	g__Westerdykella	s__Westerdykella_dispersa	0	0	0	0	0	0	0	0	0	0	0	0	0	0	0	0	0	0	0	0	0	0	0	0	0	0	0	0	0	0	0	0	0	0	0	0	0	0	0	0	0
ASV_Cluster_146	146	k__Fungi	p__Basidiomycota	c__Agaricomycetes	o__Boletales	f__Pisolithaceae	g__Pisolithus	s__Pisolithus_arhizus	0	0	38	155	185	0	0	0	0	0	0	0	0	0	0	0	0	0	0	0	0	0	0	0	0	0	0	0	0	0	0	0	0	0	0	0	0	0	0	0	0
ASV_Cluster_147	147	k__Fungi	p__Ascomycota	c__Eurotiomycetes	o__Eurotiales	f__Thermoascaceae	g__Byssochlamys	s__Byssochlamys_spectabilis	0	0	0	0	0	0	0	0	0	0	0	0	0	0	0	0	0	0	0	0	0	0	0	0	0	0	0	0	0	0	0	0	0	0	0	0	0	0	0	0	0
ASV_Cluster_148	148	k__Fungi	p__Ascomycota	c__Eurotiomycetes	o__Eurotiales	f__Aspergillaceae	g__Aspergillus		0	0	0	0	0	0	0	0	0	0	0	0	0	0	0	0	0	0	0	0	0	0	0	0	0	0	0	0	0	0	0	0	0	0	0	0	0	0	0	0	0
ASV_Cluster_149	149	k__Fungi	p__Ascomycota	c__Dothideomycetes	o__Capnodiales	f__Cladosporiaceae	g__Cladosporium	s__unidentified	0	372	0	0	0	0	0	0	0	0	0	0	0	0	0	0	0	0	0	0	0	0	0	0	0	0	0	0	0	0	0	0	0	0	0	0	0	0	0	0	0
ASV_Cluster_150	150	k__Fungi	p__Basidiomycota	c__Tremellomycetes	o__Filobasidiales	f__Filobasidiaceae	g__Filobasidium	s__Filobasidium_stepposum	0	166	0	206	56	0	0	0	0	0	0	0	0	0	0	0	0	0	0	0	0	0	0	0	0	0	0	0	0	0	0	0	0	0	0	0	0	0	0	0	0
ASV_Cluster_151	151	k__Fungi	p__unidentified	c__unidentified	o__unidentified	f__unidentified	Unknown	s__unidentified	366	58	0	0	0	0	0	0	0	0	0	0	0	0	0	0	0	0	0	0	0	0	0	0	0	0	0	0	0	0	0	0	0	0	0	0	0	0	0	0	0
ASV_Cluster_152	152	k__Fungi	p__Ascomycota	c__Eurotiomycetes	o__Eurotiales	f__Trichocomaceae	g__Talaromyces	s__Talaromyces_columbinus	0	0	0	0	0	0	0	0	0	0	0	0	0	0	0	0	0	0	0	0	0	0	0	0	0	0	0	0	0	0	0	0	0	0	0	0	0	0	0	0	0
ASV_Cluster_153	153	k__Fungi	p__unidentified	c__unidentified	o__unidentified	f__unidentified	Unknown	s__unidentified	0	75	0	57	2	221	0	0	0	0	0	0	0	0	0	0	0	0	0	0	0	0	0	0	0	0	0	0	0	0	0	0	0	0	0	0	0	0	0	0	0
ASV_Cluster_154	154	k__Fungi					Unknown		228	0	0	147	0	66	0	0	0	0	0	0	0	0	0	0	0	0	0	0	0	0	0	0	0	0	0	0	0	0	0	0	0	0	0	0	0	0	0	0	0
ASV_Cluster_155	155	k__Fungi	p__Neocallimastigomycota	c__Neocallimastigomycetes	o__Neocallimastigales	f__Neocallimastigaceae	g__Caecomyces	s__Caecomyces_communis	0	0	0	256	62	0	0	0	0	0	0	0	0	0	0	0	0	0	0	0	0	0	0	0	0	0	0	0	0	0	0	0	0	0	0	0	0	0	0	0	0
ASV_Cluster_156	156	k__Fungi	p__Ascomycota	c__Dothideomycetes	o__Capnodiales	f__Neodevriesiaceae	g__Neodevriesia	s__Neodevriesia_hilliana	0	337	0	2	0	0	0	0	0	0	0	0	0	0	0	0	0	0	0	0	0	0	0	0	0	0	0	0	0	0	0	0	0	0	0	0	0	0	0	0	0
ASV_Cluster_157	157	k__Fungi	p__Ascomycota	c__Dothideomycetes	o__unidentified	f__unidentified	Unknown	s__unidentified	0	0	214	0	162	0	0	0	0	0	0	0	0	0	0	0	0	0	0	0	0	0	0	0	0	0	0	0	0	0	0	0	0	0	0	0	0	0	0	0	0
ASV_Cluster_158	158	k__Fungi	p__Ascomycota	c__Saccharomycetes	o__Saccharomycetales	f__Pichiaceae	g__Pichia	s__Pichia_mandshurica	0	0	0	0	0	0	0	0	0	0	0	0	0	0	0	0	0	0	0	0	0	0	0	0	0	0	0	0	0	0	0	0	0	0	0	0	0	0	0	0	0
ASV_Cluster_159	159	k__Fungi	p__Ascomycota	c__Sordariomycetes	o__Hypocreales	f__Stachybotryaceae	g__Myrothecium	s__unidentified	0	165	0	133	0	10	0	0	0	0	0	0	0	0	0	0	0	0	0	0	0	0	0	0	0	0	0	0	0	0	0	0	0	0	0	0	0	0	0	0	0
ASV_Cluster_160	160	k__Fungi	p__Ascomycota	c__Lecanoromycetes	o__Lecanoromycetes_ord_Incertae_sedis	f__Lecanoromycetes_fam_Incertae_sedis	g__Phacidiella	s__Phacidiella_eucalypti	0	126	0	29	119	185	0	0	0	0	0	0	0	0	0	0	0	0	0	0	0	0	0	0	0	0	0	0	0	0	0	0	0	0	0	0	0	0	0	0	0
ASV_Cluster_161	161	k__Fungi	p__Basidiomycota	c__Agaricomycetes	o__Trechisporales	f__Hydnodontaceae	g__Trechispora	s__Trechispora_nivea	0	0	0	0	280	30	0	0	0	0	0	0	0	0	0	0	0	0	0	0	0	0	0	0	0	0	0	0	0	0	0	0	0	0	0	0	0	0	0	0	0
ASV_Cluster_162	162	k__Fungi	p__Ascomycota	c__Sordariomycetes	o__unidentified	f__unidentified	Unknown	s__unidentified	0	0	0	0	0	0	0	0	0	0	0	0	0	0	0	0	0	0	0	0	0	0	0	0	0	0	0	0	0	0	0	0	0	0	0	0	0	0	0	0	0
ASV_Cluster_163	163	k__Fungi	p__Ascomycota	c__Sordariomycetes	o__Microascales	f__Microascaceae	g__Gamsia		0	0	0	305	0	0	0	0	0	0	0	0	0	0	0	0	0	0	0	0	0	0	0	0	0	0	0	0	0	0	0	0	0	0	0	0	0	0	0	0	0
ASV_Cluster_164	164	k__Fungi	p__Ascomycota	c__Sordariomycetes	o__Xylariales	f__Microdochiaceae	g__Microdochium	s__Microdochium_novae-zelandiae	0	0	0	181	0	123	0	0	0	0	0	0	0	0	0	0	0	0	0	0	0	0	0	0	0	0	0	0	0	0	0	0	0	0	0	0	0	0	0	0	0
ASV_Cluster_165	165	k__Fungi	p__Ascomycota	c__Sordariomycetes	o__Glomerellales	f__Plectosphaerellaceae	g__Acrostalagmus	s__Acrostalagmus_luteoalbus	0	0	0	237	40	0	0	0	0	0	0	0	0	0	0	0	0	0	0	0	0	0	0	0	0	0	0	0	0	0	0	0	0	0	0	0	0	0	0	0	0
ASV_Cluster_166	166	k__Fungi	p__Ascomycota	c__Sordariomycetes	o__Glomerellales	f__Plectosphaerellaceae	g__Plectosphaerella		104	22	0	127	0	0	0	0	0	0	0	0	6	0	0	0	0	0	0	0	0	12	0	0	0	0	0	0	0	0	0	0	0	0	0	0	0	0	0	0	0
ASV_Cluster_167	167	k__Fungi	p__Ascomycota	c__Sordariomycetes	o__Microascales	f__Microascaceae	g__Scopulariopsis	s__Scopulariopsis_candida	0	142	112	24	139	106	17	0	0	0	0	0	0	0	0	0	0	0	0	0	0	0	0	0	0	0	0	0	0	0	0	0	0	0	0	0	0	0	0	0	0
ASV_Cluster_168	168	k__Fungi	p__Ascomycota	c__Arthoniomycetes	o__Arthoniales	f__Roccellaceae	g__Sigridea	s__Sigridea_californica	0	0	0	292	0	0	0	0	0	0	0	0	0	0	0	0	0	0	0	0	0	0	0	0	0	0	0	0	0	0	0	0	0	0	0	0	0	0	0	0	0
ASV_Cluster_169	169	k__Fungi	p__Ascomycota	c__Eurotiomycetes	o__Chaetothyriales	f__Trichomeriaceae	g__Knufia	s__Knufia_vaticanii	0	0	0	0	289	0	0	0	0	0	0	0	0	0	0	0	0	0	0	0	0	0	0	0	0	0	0	0	0	0	0	0	0	0	0	0	0	0	0	0	0
ASV_Cluster_170	170	k__Fungi	p__Basidiomycota	c__Tremellomycetes	o__Tremellales	f__Bulleribasidiaceae	g__Dioszegia	s__Dioszegia_rishiriensis	0	0	0	288	0	0	0	0	0	0	0	0	0	0	0	0	0	0	0	0	0	0	0	0	0	0	0	0	0	0	0	0	0	0	0	0	0	0	0	0	0
ASV_Cluster_171	171	k__Fungi	p__Basidiomycota	c__Wallemiomycetes	o__Wallemiales	f__Wallemiaceae	g__Wallemia	s__Wallemia_muriae	0	287	36	0	0	0	0	0	0	0	0	0	0	0	0	0	0	0	0	0	0	0	0	0	0	0	0	0	0	0	0	0	0	0	0	0	0	0	0	0	0
ASV_Cluster_172	172	k__Fungi	p__Ascomycota	c__Dothideomycetes	o__Capnodiales	f__Mycosphaerellaceae	g__Septoria		0	0	284	0	0	0	0	0	0	0	0	0	0	0	0	0	0	0	0	0	0	0	0	0	0	0	0	0	0	0	0	0	0	0	0	0	0	0	0	0	0
ASV_Cluster_173	173	k__Fungi	p__Ascomycota	c__Sordariomycetes	o__Xylariales	f__Amphisphaeriaceae	Unknown	s__unidentified	28	23	0	0	251	241	0	0	0	0	0	0	0	0	0	0	0	0	0	0	0	0	0	0	0	0	0	0	0	0	0	0	0	0	0	0	0	0	0	0	0
ASV_Cluster_174	174	k__Fungi	p__Basidiomycota	c__Agaricostilbomycetes	o__Agaricostilbales	f__Kondoaceae	g__Kondoa	s__Kondoa_aeria	0	489	18	0	0	0	0	0	0	0	0	0	0	0	0	0	0	0	0	0	0	0	0	0	0	0	0	0	0	0	0	0	0	0	0	0	0	0	0	0	0
ASV_Cluster_175	175	k__Fungi	p__Ascomycota	c__Sordariomycetes	o__Hypocreales	f__Cordycipitaceae	g__Beauveria	s__Beauveria_bassiana	0	0	0	268	0	0	0	0	0	0	0	0	0	0	0	0	0	0	0	0	0	0	0	0	0	0	0	0	0	0	0	0	0	0	0	0	0	0	0	0	0
ASV_Cluster_176	176	k__Fungi	p__Basidiomycota	c__Exobasidiomycetes	o__Exobasidiales	f__Graphiolaceae	g__Graphiola	s__Graphiola_phoenicis	0	0	0	0	148	108	0	0	0	0	0	0	0	0	0	0	0	0	0	0	0	0	0	0	0	0	0	0	0	0	0	0	0	0	0	0	0	0	0	0	0
ASV_Cluster_177	177	k__Fungi	p__Ascomycota	c__Sordariomycetes	o__Pleurotheciales	f__Pleurotheciaceae	g__Phaeoisaria	s__Phaeoisaria_fasciculata	263	0	0	0	0	0	0	0	0	0	0	0	0	0	0	0	0	0	0	0	0	0	0	0	0	0	0	0	0	0	0	0	0	0	0	0	0	0	0	0	0
ASV_Cluster_178	178	k__Fungi	p__Ascomycota	c__Dothideomycetes	o__Pleosporales	f__Sporormiaceae	g__Sporormiella	s__Sporormiella_similis	0	117	196	0	0	0	0	3	0	0	0	0	0	0	0	0	0	0	0	0	0	0	0	0	0	0	0	0	0	0	0	0	0	0	0	0	0	0	0	0	0
ASV_Cluster_179	179	k__Fungi	p__Basidiomycota	c__Agaricomycetes	o__Agaricales	f__Pluteaceae	g__Pluteus	s__Pluteus_glaucotinctus	0	0	0	0	0	254	0	0	0	0	0	0	0	0	0	0	0	0	0	0	0	0	0	0	0	0	0	0	0	0	0	0	0	0	0	0	0	0	0	0	0
ASV_Cluster_180	180	k__Fungi	p__unidentified	c__unidentified	o__unidentified	f__unidentified	Unknown	s__unidentified	0	0	0	0	252	0	0	3	0	0	0	0	0	0	0	0	0	0	0	0	0	0	0	0	0	0	0	0	0	0	0	0	0	0	0	0	0	0	0	0	0
ASV_Cluster_181	181	k__Fungi	p__Basidiomycota	c__Agaricomycetes	o__Agaricales	f__Agaricaceae	g__Battarrea	s__unidentified	0	0	0	0	0	254	0	0	0	0	0	0	0	0	0	0	0	0	0	0	0	0	0	0	0	0	0	0	0	0	0	0	0	0	0	0	0	0	0	0	0
ASV_Cluster_182	182	k__Fungi	p__Ascomycota	c__Dothideomycetes	o__Pleosporales	f__Phaeosphaeriaceae			0	0	135	0	94	6	0	5	0	0	0	0	0	4	3	0	0	0	0	0	0	0	0	2	0	0	0	0	0	0	0	0	0	0	0	0	0	0	0	0	0
ASV_Cluster_183	183	k__Fungi	p__Ascomycota	c__Eurotiomycetes	o__Eurotiales	f__Trichocomaceae	g__Talaromyces	s__Talaromyces_trachyspermus	0	0	0	0	0	0	0	0	0	0	0	0	0	0	0	0	0	0	0	0	0	0	0	0	0	0	0	0	0	0	0	0	0	0	0	0	0	0	0	0	0
ASV_Cluster_184	184	k__Fungi	p__Ascomycota	c__Sordariomycetes	o__Hypocreales	f__Nectriaceae	g__Gibberella	s__Gibberella_zeae	0	34	0	0	0	0	0	0	0	0	0	0	0	0	0	0	0	0	0	0	0	0	0	0	0	0	0	0	0	0	0	0	0	0	0	0	0	0	0	0	0
ASV_Cluster_185	185	k__Fungi	p__Basidiomycota	c__Exobasidiomycetes	o__Exobasidiales	f__Cryptobasidiaceae	g__Clinoconidium	s__Clinoconidium_sawadae	59	138	0	0	41	0	0	0	0	0	0	0	0	0	0	0	0	0	0	0	0	2	0	0	0	0	0	0	0	0	0	0	0	0	0	0	0	0	0	0	0
ASV_Cluster_186	186	k__Fungi	p__Basidiomycota	c__Tremellomycetes	o__Tremellales	f__Rhynchogastremataceae	g__Papiliotrema	s__Papiliotrema_frias	0	137	0	0	0	0	0	0	0	0	0	0	0	0	0	0	0	0	0	0	0	0	0	0	0	0	0	0	0	0	0	0	0	0	0	0	0	0	0	0	0
ASV_Cluster_187	187	k__Fungi	p__Basidiomycota	c__Agaricomycetes	o__Agaricales	f__Lycoperdaceae	Unknown		0	0	0	0	63	191	0	0	0	0	0	0	0	0	0	0	0	0	0	0	0	0	0	0	0	0	0	0	0	0	0	0	0	0	0	0	0	0	0	0	0
ASV_Cluster_188	188	k__Fungi	p__Basidiomycota	c__Cystobasidiomycetes	o__Cystobasidiales	f__Cystobasidiaceae	g__Cystobasidium	s__Cystobasidium_slooffiae	0	0	0	0	0	0	0	0	0	0	0	0	0	0	0	0	0	0	0	0	0	0	0	0	0	0	0	0	0	0	0	0	0	0	0	0	0	0	0	0	0
ASV_Cluster_189	189	k__Fungi	p__Basidiomycota	c__Tremellomycetes	o__Tremellales	f__Bulleribasidiaceae	g__Dioszegia	s__Dioszegia_hungarica	0	0	0	0	0	0	0	0	0	0	0	0	0	0	0	0	0	0	0	0	0	0	0	0	0	0	0	0	0	0	0	0	0	0	0	0	0	0	0	0	0
ASV_Cluster_190	190	k__Fungi	p__Ascomycota	c__Eurotiomycetes	o__Onygenales	f__Arachnomycetaceae	g__Arachnomyces	s__unidentified	0	0	0	0	0	0	0	0	0	0	0	0	0	0	0	0	0	0	0	0	0	0	0	0	0	0	0	0	0	0	0	0	0	0	0	0	0	0	0	0	0
ASV_Cluster_191	191	k__Fungi	p__Ascomycota	c__Dothideomycetes	o__Pleosporales	f__Sporormiaceae	g__Preussia	s__Preussia_terricola	0	0	0	0	103	126	0	0	0	0	0	0	0	0	0	0	0	0	0	0	0	0	0	0	0	0	0	0	0	0	0	0	0	0	0	0	0	0	0	0	0
ASV_Cluster_192	192	k__Fungi	p__Ascomycota	c__Dothideomycetes	o__Pleosporales	f__Pleosporaceae	g__Alternaria	s__Alternaria_alternata	297	0	38	0	0	0	0	0	0	0	0	0	0	0	0	0	0	0	0	0	0	0	11	5	0	0	0	0	0	0	0	0	0	0	0	0	0	0	0	0	0
ASV_Cluster_193	193	k__Fungi	p__Ascomycota	c__Eurotiomycetes	o__Chaetothyriales	f__Herpotrichiellaceae	g__Capronia	s__Capronia_semi-immersa	0	0	0	0	0	0	0	0	0	0	0	0	0	0	0	0	0	0	0	0	0	0	0	0	0	0	0	0	0	0	0	0	0	0	0	0	0	0	0	0	0
ASV_Cluster_194	194	k__Fungi	p__Ascomycota	c__Eurotiomycetes	o__Chaetothyriales	f__Trichomeriaceae	g__Knufia	s__Knufia_perforans	0	25	0	0	0	224	0	0	0	0	0	0	0	0	0	0	0	0	0	0	0	0	0	0	0	0	0	0	0	0	0	0	0	0	0	0	0	0	0	0	0
ASV_Cluster_195	195	k__Fungi	p__Ascomycota	c__Eurotiomycetes	o__Eurotiales	f__Thermoascaceae	g__Byssochlamys	s__Byssochlamys_spectabilis	0	0	0	0	0	0	0	0	0	0	0	0	0	0	0	0	0	0	0	0	0	0	0	0	0	0	0	0	0	0	0	0	0	0	0	0	0	0	0	0	0
ASV_Cluster_196	196	k__Fungi	p__Ascomycota	c__Sordariomycetes	o__Hypocreales	f__Ophiocordycipitaceae	g__Purpureocillium		0	0	0	0	0	0	0	0	0	0	0	0	0	0	0	0	0	0	0	0	0	0	0	0	0	0	0	0	0	0	0	0	0	0	0	0	0	0	0	0	0
ASV_Cluster_197	197	k__Fungi	p__unidentified	c__unidentified	o__unidentified	f__unidentified	Unknown	s__unidentified	30	84	42	57	116	121	0	0	0	0	0	0	0	0	0	0	0	0	0	0	0	0	0	0	0	0	0	0	0	0	0	0	0	0	0	0	0	0	0	0	0
ASV_Cluster_198	198	k__Fungi					Unknown		0	0	0	0	26	171	0	0	0	0	0	0	0	0	0	0	0	0	0	0	0	0	0	0	0	0	0	0	0	0	0	0	0	0	0	0	0	0	0	0	0
ASV_Cluster_199	199	k__Fungi	p__Ascomycota	c__Eurotiomycetes	o__Eurotiales	f__Trichocomaceae	g__Talaromyces	s__Talaromyces_ruber	0	0	0	0	0	0	0	0	0	0	0	0	0	0	0	0	0	0	0	0	0	0	0	0	0	0	0	0	0	0	0	0	0	0	0	0	0	0	0	0	0
ASV_Cluster_200	200	k__Fungi	p__unidentified	c__unidentified	o__unidentified	f__unidentified	Unknown	s__unidentified	0	0	205	0	0	0	0	0	0	0	0	0	0	0	0	0	0	0	0	0	0	0	0	0	0	0	0	0	0	0	0	0	0	0	0	0	0	0	0	0	0
ASV_Cluster_201	201	k__Fungi	p__unidentified	c__unidentified	o__unidentified	f__unidentified	Unknown	s__unidentified	194	0	0	0	0	8	0	0	0	0	0	0	0	0	0	0	0	0	0	0	0	0	0	0	0	0	0	0	0	0	0	0	0	0	0	0	0	0	0	0	0
ASV_Cluster_202	202	k__Fungi	p__Basidiomycota	c__Agaricomycetes	o__Agaricales	f__Lycoperdaceae	g__Lycoperdon	s__Lycoperdon_pratense	0	0	108	87	0	0	0	0	0	0	0	0	0	0	0	0	0	0	0	0	0	0	0	0	0	0	0	0	0	0	0	0	0	0	0	0	0	0	0	0	0
ASV_Cluster_203	203	k__Fungi	p__Ascomycota	c__Dothideomycetes	o__Pleosporales	f__Phaeosphaeriaceae	g__Neosetophoma	s__Neosetophoma_rosarum	153	0	0	0	0	0	0	0	0	0	0	0	0	0	0	0	0	0	0	0	0	0	0	0	0	0	0	0	0	0	0	0	0	0	0	0	0	0	0	0	0
ASV_Cluster_204	204	k__Fungi					Unknown		0	0	0	0	0	0	0	0	0	0	0	0	0	0	0	0	0	0	0	0	0	0	0	0	0	0	0	0	0	0	0	0	0	0	0	0	0	0	0	0	0
ASV_Cluster_205	205	k__Fungi	p__Ascomycota	c__Leotiomycetes	o__Helotiales	f__Helotiaceae	g__Scytalidium	s__Scytalidium_lignicola	0	0	0	0	0	0	0	0	0	0	0	0	0	0	0	0	0	0	0	0	0	0	0	0	0	0	0	0	0	0	0	0	0	0	0	0	0	0	0	0	0
ASV_Cluster_206	206	k__Fungi	p__Mucoromycota	c__Mucoromycetes	o__Mucorales	f__Cunninghamellaceae	g__Gongronella	s__Gongronella_lacrispora	0	0	0	0	0	0	0	0	0	0	0	0	0	0	0	0	0	0	0	0	0	0	0	0	0	0	0	0	0	0	0	0	0	0	0	0	0	0	0	0	0
ASV_Cluster_207	207	k__Fungi	p__Basidiomycota	c__Cystobasidiomycetes	o__Cystobasidiales	f__Cystobasidiaceae	Unknown		0	0	0	147	0	0	0	0	0	0	0	0	0	0	0	0	0	0	0	0	0	0	0	0	0	0	0	0	0	0	0	0	0	0	0	0	0	0	0	0	0
ASV_Cluster_208	208	k__Fungi	p__Ascomycota	c__Dothideomycetes	o__Pleosporales	f__Phaeosphaeriaceae	g__Phaeosphaeria	s__Phaeosphaeria_tofieldiae	0	0	0	0	0	193	0	0	0	0	0	0	0	0	0	0	0	0	0	0	0	0	0	0	0	0	0	0	0	0	0	0	0	0	0	0	0	0	0	0	0
ASV_Cluster_209	209	k__Fungi	p__Ascomycota	c__Sordariomycetes	o__Glomerellales	f__Plectosphaerellaceae	g__Plectosphaerella	s__Plectosphaerella_niemeijerarum	0	80	0	0	65	41	0	0	0	0	0	0	0	0	0	0	0	0	0	0	0	0	0	0	0	0	0	0	0	0	0	0	0	0	0	0	0	0	0	0	0
ASV_Cluster_210	210	k__Fungi	p__Ascomycota	c__Sordariomycetes	o__Hypocreales	f__Stachybotryaceae	g__Alfaria	s__Alfaria_terrestris	0	25	0	110	0	0	0	0	0	0	0	0	0	0	0	0	0	0	0	0	0	0	0	0	0	0	0	0	0	0	0	0	0	0	0	0	0	0	0	0	0
ASV_Cluster_211	211	k__Fungi	p__Ascomycota	c__Sordariomycetes	o__Ophiostomatales	f__Ophiostomataceae	g__Sporothrix		0	0	0	0	0	0	0	0	0	0	0	0	0	0	0	0	0	0	0	0	0	0	0	0	0	0	0	0	0	0	0	0	0	0	0	0	0	0	0	0	0
ASV_Cluster_212	212	k__Fungi	p__Ascomycota	c__Saccharomycetes	o__Saccharomycetales	f__Saccharomycetales_fam_Incertae_sedis	g__Candida	s__Candida_sake	0	0	0	186	0	0	0	0	0	0	0	0	0	0	0	0	0	0	0	0	0	0	0	0	0	0	0	0	0	0	0	0	0	0	0	0	0	0	0	0	0
ASV_Cluster_213	213	k__Fungi	p__Basidiomycota	c__Agaricomycetes	o__Trechisporales	f__Hydnodontaceae	g__Trechispora	s__unidentified	0	0	0	0	186	0	0	0	0	0	0	0	0	0	0	0	0	0	0	0	0	0	0	0	0	0	0	0	0	0	0	0	0	0	0	0	0	0	0	0	0
ASV_Cluster_214	214	k__Fungi					Unknown		0	0	0	0	0	186	0	0	0	0	0	0	0	0	0	0	0	0	0	0	0	0	0	0	0	0	0	0	0	0	0	0	0	0	0	0	0	0	0	0	0
ASV_Cluster_215	215	k__Fungi	p__Ascomycota	c__Dothideomycetes	o__Pleosporales	f__Sporormiaceae	g__Preussia	s__Preussia_persica	184	0	0	0	0	0	0	0	0	0	0	0	0	0	0	0	0	0	0	0	0	0	0	0	0	0	0	0	0	0	0	0	0	0	0	0	0	0	0	0	0
ASV_Cluster_216	216	k__Fungi	p__Basidiomycota	c__Agaricomycetes	o__Agaricales	f__Bolbitiaceae	g__Agrocybe	s__Agrocybe_praecox	0	0	0	184	0	0	0	0	0	0	0	0	0	0	0	0	0	0	0	0	0	0	0	0	0	0	0	0	0	0	0	0	0	0	0	0	0	0	0	0	0
ASV_Cluster_217	217	k__Fungi	p__Ascomycota	c__Dothideomycetes	o__Capnodiales	f__unidentified	Unknown	s__unidentified	0	0	0	0	0	184	0	0	0	0	0	0	0	0	0	0	0	0	0	0	0	0	0	0	0	0	0	0	0	0	0	0	0	0	0	0	0	0	0	0	0
ASV_Cluster_218	218	k__Fungi	p__Basidiomycota	c__Cystobasidiomycetes	o__Cystobasidiomycetes_ord_Incertae_sedis	f__Buckleyzymaceae	g__Buckleyzyma	s__Buckleyzyma_aurantiaca	0	182	0	0	0	0	0	0	0	0	0	0	0	0	0	0	0	0	0	0	0	0	0	0	0	0	0	0	0	0	0	0	0	0	0	0	0	0	0	0	0
ASV_Cluster_219	219	k__Fungi	p__Ascomycota	c__Sordariomycetes	o__Microascales	f__Microascaceae	g__Lophotrichus	s__Lophotrichus_fimeti	0	123	0	59	0	0	0	0	0	0	0	0	0	0	0	0	0	0	0	0	0	0	0	0	0	0	0	0	0	0	0	0	0	0	0	0	0	0	0	0	0
ASV_Cluster_220	220	k__Fungi	p__Ascomycota	c__Dothideomycetes	o__Pleosporales	f__Pleosporaceae	g__Pyrenophora	s__Pyrenophora_tritici-repentis	0	0	0	0	0	182	0	0	0	0	0	0	0	0	0	0	0	0	0	0	0	0	0	0	0	0	0	0	0	0	0	0	0	0	0	0	0	0	0	0	0
ASV_Cluster_221	221	k__Fungi	p__Ascomycota	c__Leotiomycetes	o__Helotiales	f__Myxotrichaceae	g__Oidiodendron	s__Oidiodendron_griseum	82	0	0	0	0	3	0	0	0	0	0	0	0	0	0	0	0	0	0	0	0	0	0	0	0	0	0	0	0	0	0	0	0	0	0	0	0	0	0	0	0
ASV_Cluster_222	222	k__Fungi	p__Mortierellomycota	c__Mortierellomycetes	o__Mortierellales	f__Mortierellaceae	g__Mortierella	s__Mortierella_histoplasmatoides	0	175	0	0	0	0	0	0	0	0	0	0	0	0	0	0	0	0	0	0	0	0	0	0	0	0	0	0	0	0	0	0	0	0	0	0	0	0	0	0	0
ASV_Cluster_223	223	k__Fungi	p__Basidiomycota	c__Agaricomycetes	o__Agaricales	f__Bolbitiaceae	g__Panaeolus	s__Panaeolus_papilionaceus	0	0	175	0	0	0	0	0	0	0	0	0	0	0	0	0	0	0	0	0	0	0	0	0	0	0	0	0	0	0	0	0	0	0	0	0	0	0	0	0	0
ASV_Cluster_224	224	k__Fungi	p__Ascomycota	c__Sordariomycetes	o__Microascales	f__Microascaceae	g__Petriella	s__Petriella_sordida	0	0	0	170	0	0	0	0	0	0	0	0	0	0	0	0	0	0	0	0	0	22	0	0	0	0	0	0	0	0	0	0	0	0	0	0	0	0	0	0	0
ASV_Cluster_225	225	k__Fungi	p__Basidiomycota	c__Exobasidiomycetes	o__Microstromatales		Unknown		0	0	0	0	175	0	0	0	0	0	0	0	0	0	0	0	0	0	0	0	0	0	0	0	0	0	0	0	0	0	0	0	0	0	0	0	0	0	0	0	0
ASV_Cluster_226	226	k__Fungi	p__Ascomycota	c__Sordariomycetes	o__Microascales	f__Microascaceae	g__Pithoascus	s__Pithoascus_stoveri	0	174	0	0	0	0	0	0	0	0	0	0	0	0	0	0	0	0	0	0	0	0	0	0	0	0	0	0	0	0	0	0	0	0	0	0	0	0	0	0	0
ASV_Cluster_227	227	k__Fungi	p__Ascomycota	c__Saccharomycetes	o__Saccharomycetales	f__Debaryomycetaceae	g__Yamadazyma	s__unidentified	0	0	0	0	0	0	0	0	0	0	0	0	0	0	0	0	0	0	0	0	0	0	0	0	0	0	0	0	0	0	0	0	0	0	0	0	0	0	0	0	0
ASV_Cluster_228	228	k__Fungi	p__Ascomycota	c__Sordariomycetes	o__Hypocreales	f__Hypocreales_fam_Incertae_sedis	g__Sarocladium	s__Sarocladium_strictum	0	0	0	0	43	100	29	0	0	0	0	0	0	0	0	0	0	0	0	0	0	0	0	0	0	0	0	0	0	0	0	0	0	0	0	0	0	0	0	0	0
ASV_Cluster_229	229	k__Fungi	p__Basidiomycota	c__Cystobasidiomycetes	o__Cystobasidiomycetes_ord_Incertae_sedis	f__Symmetrosporaceae	g__Symmetrospora	s__Symmetrospora_coprosmae	0	170	0	144	0	0	0	0	0	0	0	0	0	0	0	0	0	0	0	0	0	0	0	0	0	0	0	0	0	0	0	0	0	0	0	0	0	0	0	0	0
ASV_Cluster_230	230	k__Fungi	p__Ascomycota	c__Dothideomycetes	o__Capnodiales		Unknown		0	0	0	0	168	0	0	0	0	0	0	0	0	0	0	0	0	0	0	0	0	0	0	0	0	0	0	0	0	0	0	0	0	0	0	0	0	0	0	0	0
ASV_Cluster_231	231	k__Fungi	p__unidentified	c__unidentified	o__unidentified	f__unidentified	Unknown	s__unidentified	0	0	0	0	0	167	0	0	0	0	0	0	0	0	0	0	0	0	0	0	0	0	0	0	0	0	0	0	0	0	0	0	0	0	0	0	0	0	0	0	0
ASV_Cluster_232	232	k__Fungi	p__Ascomycota	c__Eurotiomycetes	o__Eurotiales	f__Aspergillaceae	g__Penicillium	s__Penicillium_sclerotiorum	0	0	0	0	0	0	0	0	0	0	0	0	0	0	0	0	0	0	0	0	0	0	0	0	0	0	0	0	0	0	0	0	0	0	0	0	0	0	0	0	0
ASV_Cluster_233	233	k__Fungi	p__Ascomycota	c__Leotiomycetes	o__Helotiales	f__Helotiales_fam_Incertae_sedis	g__Cadophora	s__Cadophora_malorum	0	0	0	0	0	0	0	0	0	0	0	0	0	0	0	0	0	0	0	0	0	0	0	0	0	0	0	0	0	0	0	0	0	0	0	0	0	0	0	0	0
ASV_Cluster_234	234	k__Fungi	p__Ascomycota	c__Sordariomycetes	o__Myrmecridiales	f__unidentified	Unknown	s__unidentified	0	0	0	0	163	0	0	0	0	0	0	0	0	0	0	0	0	0	0	0	0	0	0	0	0	0	0	0	0	0	0	0	0	0	0	0	0	0	0	0	0
ASV_Cluster_235	235	k__Fungi	p__Basidiomycota	c__Tremellomycetes	o__Tremellales	f__Bulleribasidiaceae	g__Dioszegia		159	0	0	0	0	0	0	0	0	0	0	0	0	0	0	0	0	0	0	0	0	0	0	0	0	0	0	0	0	0	0	0	0	0	0	0	0	0	0	0	0
ASV_Cluster_236	236	k__Fungi	p__Ascomycota	c__Saccharomycetes	o__Saccharomycetales	f__Phaffomycetaceae	g__Wickerhamomyces		0	0	0	0	0	0	0	0	0	0	0	0	0	0	0	0	0	0	0	0	0	0	0	0	0	0	0	0	0	0	0	0	0	0	0	0	0	0	0	0	0
ASV_Cluster_237	237	k__Fungi	p__Ascomycota	c__Sordariomycetes	o__Hypocreales	f__Hypocreales_fam_Incertae_sedis	g__Sarocladium	s__Sarocladium_dejongiae	0	0	0	0	158	0	0	0	0	0	0	0	0	0	0	0	0	0	0	0	0	0	0	0	0	0	0	0	0	0	0	0	0	0	0	0	0	0	0	0	0
ASV_Cluster_238	238	k__Fungi	p__Ascomycota	c__Sordariomycetes	o__Hypocreales	f__Hypocreales_fam_Incertae_sedis	g__Leucosphaerina	s__unidentified	0	0	0	0	0	0	0	0	0	0	0	0	0	0	0	0	0	0	0	0	0	0	0	0	0	0	0	0	0	0	0	0	0	0	0	0	0	0	0	0	0
ASV_Cluster_239	239	k__Fungi	p__Ascomycota	c__Sordariomycetes	o__Sordariales	f__Lasiosphaeriaceae	g__Arnium	s__unidentified	0	0	0	0	0	0	0	0	0	0	0	0	0	0	0	0	0	0	0	0	0	0	0	0	0	0	0	0	0	0	0	0	0	0	0	0	0	0	0	0	0
ASV_Cluster_240	240	k__Fungi	p__unidentified	c__unidentified	o__unidentified	f__unidentified	Unknown	s__unidentified	0	0	0	156	0	0	0	0	0	0	0	0	0	0	0	0	0	0	0	0	0	0	0	0	0	0	0	0	0	0	0	0	0	0	0	0	0	0	0	0	0
ASV_Cluster_241	241	k__Fungi	p__Ascomycota	c__Eurotiomycetes	o__Eurotiales	f__Trichocomaceae	g__Talaromyces	s__Talaromyces_diversus	0	0	0	0	0	0	0	0	0	0	0	0	0	0	0	0	0	0	0	0	0	0	0	0	0	0	0	0	0	0	0	0	0	0	0	0	0	0	0	0	0
ASV_Cluster_242	242	k__Fungi	p__Ascomycota	c__Dothideomycetes	o__Dothideales	f__Aureobasidiaceae	g__Aureobasidium	s__Aureobasidium_pullulans	0	0	0	0	0	0	0	0	0	0	0	0	0	0	0	0	0	0	0	0	0	0	0	0	0	0	0	0	0	0	0	0	0	0	0	0	0	0	0	0	0
ASV_Cluster_243	243	k__Fungi	p__Basidiomycota	c__Agaricomycetes	o__Hymenochaetales	f__unidentified	Unknown	s__unidentified	0	140	0	0	0	0	0	0	0	0	0	0	0	0	0	0	0	0	0	0	0	0	0	0	0	0	0	0	0	0	0	0	0	0	0	0	0	0	0	0	0
ASV_Cluster_244	244	k__Fungi	p__Basidiomycota	c__Tremellomycetes	o__Filobasidiales	f__Piskurozymaceae	g__Solicoccozyma	s__Solicoccozyma_aeria	0	45	0	98	11	40	0	0	0	0	0	0	0	0	0	0	0	0	0	0	0	0	0	0	0	0	0	0	0	0	0	0	0	0	0	0	0	0	0	0	0
ASV_Cluster_245	245	k__Fungi	p__unidentified	c__unidentified	o__unidentified	f__unidentified	Unknown	s__unidentified	0	0	0	0	0	0	0	0	0	0	0	0	0	0	0	0	0	0	0	0	0	0	0	0	0	0	0	0	0	0	0	0	0	0	0	0	0	0	0	0	0
ASV_Cluster_246	246	k__Fungi	p__Mucoromycota	c__Mucoromycetes	o__Mucorales	f__Rhizopodaceae	g__Rhizopus	s__Rhizopus_arrhizus	0	0	0	0	0	10	0	0	0	0	0	0	0	0	0	0	0	0	0	0	0	0	0	0	0	0	0	0	0	0	0	0	0	0	0	0	0	0	0	0	0
ASV_Cluster_247	247	k__Fungi	p__Ascomycota	c__Dothideomycetes	o__Pleosporales	f__Phaeosphaeriaceae	g__Neosetophoma		0	0	0	0	0	0	0	0	0	0	0	0	0	0	0	0	0	0	0	0	0	0	0	0	0	0	0	0	0	0	0	0	0	0	0	0	0	0	0	0	0
ASV_Cluster_248	248	k__Fungi	p__Ascomycota	c__Sordariomycetes	o__Sordariales	f__Chaetomiaceae	g__Chaetomium	s__Chaetomium_longiciliata	0	146	0	27	0	0	0	0	0	0	0	0	0	0	0	0	0	0	0	0	0	0	0	0	0	0	0	0	0	0	0	0	0	0	0	0	0	0	0	0	0
ASV_Cluster_249	249	k__Fungi	p__Basidiomycota	c__Cystobasidiomycetes	o__Cystobasidiales	f__Cystobasidiaceae	g__Occultifur	s__unidentified	0	0	0	144	0	0	0	0	0	0	0	0	0	0	0	0	0	0	0	0	0	0	0	0	0	0	0	0	0	0	0	0	0	0	0	0	0	0	0	0	0
ASV_Cluster_250	250	k__Fungi	p__Ascomycota	c__Dothideomycetes	o__Capnodiales	f__Cladosporiaceae	g__Cladosporium	s__Cladosporium_sphaerospermum	0	0	0	0	16	130	0	0	0	0	0	0	0	0	0	0	0	0	0	0	0	0	0	0	0	0	0	0	0	0	0	0	0	0	0	0	0	0	0	0	0
[truncated: 398 more rows]
[truncated: 110 more columns]

## Sheet: 5_All_Reads
ASV	Order	Sequence	ASV_Cluster_ID	Kingdom	Phylum	Class	Order	Family	Genus	Species	AG0R1	AG0R1CM	AG0R1PS	AG0R2	AG0R2CM	AG0R2PS	AG0R3	AG0R3CM	AG0R3PS	AG10R1CM	AG10R1PS	AG10R2PS	AG10R3PS	AG1R1CM	AG1R1PS	AG1R2	AG1R2CM	AG1R3CM	AG1R3PS	AG3R1CM	AG3R1PS	AG3R2CM	AG3R2PS	AG3R3CM	AG3R3PS	AG5R1CM	AG5R1PS	AG5R2CM	AG5R2PS	AG5R3CM	AG5R3PS	AG7R1	AG7R1CM	AG7R1PS	AG7R3CM	AG7R3PS	AG8R1PS	AG8R3PS	BG0R1CM
[truncated: 2,093 more rows]
[truncated: 113 more columns]
