# Supplementary material for: Genomic and functional analyses of fungal and bacterial consortia that enable lignocellulose breakdown in goat gut microbiomes
Source: Nat Microbiol. 2021 Feb 1;6(4):499–511. doi: 10.1038/s41564-020-00861-0 (PMC8007473; doi:10.1038/s41564-020-00861-0)
Supplement: Supplementary file 13 — Counts of CAZymes classified as cellulase, hemicellulase, pectinase or esterase (see Supplementary Table 3) in each consortium or pellet sample. [file 41564_2020_861_MOESM13_ESM.xlsx]

## Sheet: CAzyme_counts_by_Sample
Supplementary Data 10. Counts of CAZymes classified as cellulase, hemicellulase, pectinase, or esterase (see Supplementary Table 3) in each consortium or pellet sample.
Consortium	GH5	GH6	GH7	GH8	GH9	GH12	GH44	GH45	GH48	GH10	GH11	GH16	GH26	GH30	GH43	GH62	GH98	GH28	PL1	PL3	CE4	CE5	CE8		Cellulase	Hemicellulase	Pectinesterase
pellet1	2444	1	0	151	894	1	46	0	37	1910	95	1108	706	924	5314	0	23	2101	167	1	7732	8	510		3537	12721	10519
pellet2	2336	0	0	146	895	0	46	0	29	1824	86	1092	693	904	5084	0	28	1985	173	1	7443	13	488		3423	12239	10103
pellet3	2251	1	0	144	878	0	41	0	39	1788	87	1013	649	831	4775	0	21	1877	160	2	6882	10	456		3315	11600	9387
pellet_dilute1	2605	2	0	143	954	2	49	1	38	1945	107	1137	712	1003	5587	0	24	2218	209	0	8218	18	571	Average	3425	12186.7	10003
pellet_dilute2	2424	1	0	154	940	1	49	0	35	1893	104	1121	696	918	5435	0	27	2039	192	0	7582	16	530
pellet_dilute3	430	0	0	35	257	0	16	0	11	366	30	191	152	147	821	0	3	251	29	1	768	0	92
ag0r3	266	0	1	37	143	0	8	0	23	145	27	75	77	85	549	2	4	88	47	0	329	1	88
ag5r3	187	0	0	26	85	0	4	0	6	96	17	61	49	83	429	1	2	105	23	0	265	1	74
ag10r3	182	0	0	23	77	0	2	0	7	92	16	75	47	72	417	1	4	109	24	0	258	1	75
bg0r2	286	0	0	46	98	0	6	0	12	177	34	105	74	109	616	1	4	107	33	0	404	1	94
bg5r2	142	0	0	27	55	0	3	0	7	87	21	59	33	56	310	1	0	59	18	0	172	1	49
bg10r2	121	3	0	24	64	1	3	0	8	88	22	57	29	53	295	1	0	50	16	0	172	0	43
rg0r3	273	0	0	47	117	0	7	0	18	161	31	114	62	116	649	1	5	118	27	1	400	2	88
rg5r3	170	6	0	22	73	0	3	1	9	86	14	78	39	76	441	2	1	83	24	2	248	1	72
rg10r3	169	0	0	24	68	0	2	0	6	88	12	79	37	75	471	1	1	91	18	0	263	3	74
xg0r1	277	0	0	30	119	0	5	0	10	211	22	121	97	120	568	1	4	124	25	0	429	0	87
xg0r2	263	0	0	34	119	0	5	1	10	187	23	101	97	91	629	0	3	100	21	0	400	0	80
xg5r1	3	0	0	3	2	0	0	0	1	1	1	4	1	10	24	0	0	3	0	0	33	0	2
xg5r2	0	0	0	1	1	0	0	0	0	0	0	1	1	2	14	0	0	3	0	0	16	0	2
xg10r1	3	0	0	3	2	0	0	0	1	1	1	4	1	9	27	0	0	4	0	0	25	0	4
xg10r2	3	0	0	5	2	0	0	0	1	1	1	4	1	10	33	0	0	5	1	0	28	0	6
ag0r1_ps	360	156	0	19	113	0	4	56	59	272	172	90	98	93	466	0	3	93	61	54	690	7	89
ag5r1_ps	105	92	0	10	61	0	2	32	47	87	61	24	26	22	105	0	0	12	29	14	127	0	16
ag10r1_ps	57	80	0	4	22	0	0	22	31	64	53	12	16	7	37	0	0	1	25	12	76	0	11
bg0r3_ps	666	176	2	40	213	2	8	77	90	468	234	187	171	213	1116	4	10	243	75	53	1590	12	171
bg5r3_ps	94	120	0	4	46	0	0	50	54	99	125	22	26	7	61	0	0	3	40	44	126	0	20
bg10r3_ps	56	104	2	2	27	6	0	24	29	64	61	22	19	7	46	5	0	3	28	37	101	0	14
rg0r3_ps	432	170	0	34	152	0	1	79	96	321	246	122	111	125	677	1	5	123	66	42	907	4	112
rg5r3_ps	90	135	0	6	43	0	0	51	59	87	123	22	25	8	57	0	0	5	38	21	121	0	21
rg10r3_ps	90	125	0	7	52	0	0	49	58	104	107	23	25	9	57	0	0	2	43	36	121	2	19
xg0r3_ps	722	76	0	47	268	0	9	39	66	558	143	233	198	255	1417	0	10	373	74	18	1830	7	189
xg4r3_ps	126	33	0	4	44	0	1	14	21	100	39	48	38	25	168	0	4	32	17	7	175	2	38
xg10r3_ps	4	0	0	0	0	0	0	0	0	1	0	2	0	2	6	0	0	1	0	0	6	0	1
ag0r2_cm	1173	133	1	76	410	2	9	57	60	830	199	403	273	418	2337	0	12	744	104	29	3586	11	311
ag5r2_cm	53	85	1	3	32	0	0	25	25	57	68	15	18	6	40	0	0	17	30	28	74	2	34
ag10r2_cm	66	101	7	6	57	3	0	26	24	75	71	55	24	12	92	2	0	54	34	37	97	11	100
bg0r2_cm	1435	169	1	90	555	7	12	56	75	1032	222	460	336	527	2776	4	14	821	110	53	4034	29	341
bg5r2_cm	67	91	7	2	23	8	0	25	27	78	73	32	20	12	62	6	0	16	25	35	122	6	19
bg10r2_cm	76	96	7	2	26	6	0	25	29	74	75	30	20	17	73	6	0	6	29	34	139	8	17
rg0r2_cm	1111	146	0	71	385	0	8	54	63	836	206	351	249	446	2422	3	8	729	101	50	3512	14	315
rg5r2_cm	64	98	0	17	23	0	0	26	24	66	74	19	27	18	81	1	0	2	26	25	103	14	14
rg10r2_cm	74	104	2	18	32	1	0	23	27	82	69	21	32	29	139	1	0	3	25	29	128	16	16
