# Supplementary material for: Genomic and functional analyses of fungal and bacterial consortia that enable lignocellulose breakdown in goat gut microbiomes
Source: Nat Microbiol. 2021 Feb 1;6(4):499–511. doi: 10.1038/s41564-020-00861-0 (PMC8007473; doi:10.1038/s41564-020-00861-0)
Supplement: Supplementary file 14 — CGCs identified from all 719 MAGs using the CGC-Finder module of the standalone version of the tool dbCAN22. CGCs are defined as genomic regions containing at least one ‘signature gene’ from each of the three categories, including CAZyme, transporter and transcription factor. A maximum of two non-signature genes are allowed to be inserted between two adjacent signature genes. ABC transporters were identified using HMMER against the Pfam database (v.32.0). If both susC-like and susD-like genes are present in a CGC, then it is also defined as a PUL. In total there are 616 MAGs with at least one CGC. [file 41564_2020_861_MOESM14_ESM.xlsx]

## Sheet: dbCAN2_CGC
Supplementary Data 11. CAZyme gene clusters (CGC) identified from all 719 MAGs using the CGC-Finder module of the standalone version of the tool dbCAN2. CGC are defined as genomic regions containing at least one “signature gene” from each of the three categories including CAZyme, transporter, and transcription factor. A maximum of two non-signature genes are allowed to be inserted between two adj…
MAG_ID	CGC number	PUL number	Contig	Start	End	CGC pattern	Short name	Phylum	Class	Order	Family	Genus	Species
NoAnti_co_megahit_ag0r3_bin.109	CGC1	PUL1	k141_518940	105406	116246	PL8-susC-susD	Bac8	Bacteroidetes	Bacteroidia	Bacteroidales	Bacteroidaceae	Bacteroides
NoAnti_co_megahit_ag0r3_bin.109	CGC2	PUL2	k141_371375	81027	93406	GH88-susC-susD-GH89-CBM32-GH35	Bac8	Bacteroidetes	Bacteroidia	Bacteroidales	Bacteroidaceae	Bacteroides
NoAnti_co_megahit_ag0r3_bin.109	CGC3	PUL3	k141_664739	5176	16956	susC-susD-PL35-PL33-GH88-GH123	Bac8	Bacteroidetes	Bacteroidia	Bacteroidales	Bacteroidaceae	Bacteroides
NoAnti_co_megahit_ag0r3_bin.109	CGC4		k141_433463	318642	325677	ABC-GH29-susC	Bac8	Bacteroidetes	Bacteroidia	Bacteroidales	Bacteroidaceae	Bacteroides
NoAnti_co_megahit_ag0r3_bin.109	CGC5	PUL4	k141_525853	98415	110187	GH31-TF-susD-susC	Bac8	Bacteroidetes	Bacteroidia	Bacteroidales	Bacteroidaceae	Bacteroides
NoAnti_co_megahit_ag0r3_bin.109	CGC6	PUL5	k141_537572	16446	32752	GH147-susC-susD-GH53-GH2-TC	Bac8	Bacteroidetes	Bacteroidia	Bacteroidales	Bacteroidaceae	Bacteroides
NoAnti_co_megahit_ag0r3_bin.109	CGC7		k141_518940	12002	17428	CE4-ABC	Bac8	Bacteroidetes	Bacteroidia	Bacteroidales	Bacteroidaceae	Bacteroides
NoAnti_co_megahit_ag0r3_bin.109	CGC8		k141_122792	70241	89806	GH25-TC-TC-TC-ABC-TC	Bac8	Bacteroidetes	Bacteroidia	Bacteroidales	Bacteroidaceae	Bacteroides
NoAnti_co_megahit_ag0r3_bin.109	CGC9		k141_75294	64975	69808	ABC-PL8	Bac8	Bacteroidetes	Bacteroidia	Bacteroidales	Bacteroidaceae	Bacteroides
NoAnti_co_megahit_ag0r3_bin.109	CGC10		k141_309009	58325	90667	susCb-TC-TC-STP-GT51-TC-TC-TC-STP-ABC-TC-STP-GT2-GT2-GT4-TC-GT4	Bac8	Bacteroidetes	Bacteroidia	Bacteroidales	Bacteroidaceae	Bacteroides
NoAnti_co_megahit_ag0r3_bin.109	CGC11	PUL6	k141_684051	218382	240949	GH23-CBM50-STP-TF-TC-GH92-TF-STP-GH92-GH92-susC-susD	Bac8	Bacteroidetes	Bacteroidia	Bacteroidales	Bacteroidaceae	Bacteroides
NoAnti_co_megahit_ag0r3_bin.109	CGC12		k141_458863	10129	17063	ABC-GT2-GT83	Bac8	Bacteroidetes	Bacteroidia	Bacteroidales	Bacteroidaceae	Bacteroides
NoAnti_co_megahit_ag0r3_bin.109	CGC13	PUL7	k141_682531	6269	18309	TC-susD-TC-susC-GH20-susCb	Bac8	Bacteroidetes	Bacteroidia	Bacteroidales	Bacteroidaceae	Bacteroides
NoAnti_co_megahit_ag0r3_bin.109	CGC14	PUL8	k141_174894	2746	14257	GH78-GH20-CBM67-GH78-susD-susC	Bac8	Bacteroidetes	Bacteroidia	Bacteroidales	Bacteroidaceae	Bacteroides
NoAnti_co_megahit_ag0r3_bin.109	CGC15		k141_407153	80490	86071	TC-ABC-GH13	Bac8	Bacteroidetes	Bacteroidia	Bacteroidales	Bacteroidaceae	Bacteroides
NoAnti_co_megahit_ag0r3_bin.114	CGC1		k141_524827	1420	21120	TC-TC-STP-TC-GH3-TC-TC-TC-ABC-TC-TC	Rum14	Firmicutes	Clostridia	Clostridiales	Ruminococcaceae
NoAnti_co_megahit_ag0r3_bin.114	CGC2		k141_524827	41490	57958	GH3-ABC-TC-GH51-ABC-ABC-TF-TC	Rum14	Firmicutes	Clostridia	Clostridiales	Ruminococcaceae
NoAnti_co_megahit_ag0r3_bin.114	CGC3		k141_188940	19315	35038	GT28-GT2-TC-GH23-TC-TC-ABC-TC	Rum14	Firmicutes	Clostridia	Clostridiales	Ruminococcaceae
NoAnti_co_megahit_ag0r3_bin.114	CGC4		k141_217464	48547	64172	GH13-CBM48-TC-TC-TC-GH77-GT35-TF-TC-TC-ABC	Rum14	Firmicutes	Clostridia	Clostridiales	Ruminococcaceae
NoAnti_co_megahit_ag0r3_bin.114	CGC5		k141_543254	442	6164	GH3-TC-ABC-TC	Rum14	Firmicutes	Clostridia	Clostridiales	Ruminococcaceae
NoAnti_co_megahit_ag0r3_bin.114	CGC6		k141_31900	6640	22897	GH2-GH1-TF-GH130-TC-TC-TC-TC-ABC	Rum14	Firmicutes	Clostridia	Clostridiales	Ruminococcaceae
NoAnti_co_megahit_ag0r3_bin.114	CGC7		k141_246749	32775	45151	GH31-TF-TC-TC-TC-TC-ABC-ABC	Rum14	Firmicutes	Clostridia	Clostridiales	Ruminococcaceae
NoAnti_co_megahit_ag0r3_bin.114	CGC8		k141_102428	17453	45755	GT35-GH13-CE12-GH105-GH106-GH42-CE12-PL26-STP-TC-TC-TF-ABC-TC-TC	Rum14	Firmicutes	Clostridia	Clostridiales	Ruminococcaceae
NoAnti_co_megahit_ag0r3_bin.114	CGC9		k141_241369	72173	85287	CE4-TC-ABC-ABC-TC-TC-TF-TC	Rum14	Firmicutes	Clostridia	Clostridiales	Ruminococcaceae
NoAnti_co_megahit_ag0r3_bin.114	CGC10		k141_462828	3742	14773	TC-ABC-TC-GH3-GH42-TF-TC	Rum14	Firmicutes	Clostridia	Clostridiales	Ruminococcaceae
NoAnti_co_megahit_ag0r3_bin.51	CGC1		k141_799838	54637	61644	ABC-TC-TF-TC-GT2	Veil	Firmicutes	Negativicutes	Veillonellales	Veillonellaceae	Veillonella
NoAnti_co_megahit_ag0r3_bin.51	CGC2		k141_312618	5072	11808	TC-GT28-ABC	Veil	Firmicutes	Negativicutes	Veillonellales	Veillonellaceae	Veillonella
NoAnti_co_megahit_ag0r3_bin.51	CGC3		k141_799838	43907	48100	GT19-ABC-GT30	Veil	Firmicutes	Negativicutes	Veillonellales	Veillonellaceae	Veillonella
NoAnti_co_megahit_ag0r3_bin.68	CGC1		k141_166635	10043	14901	ABC-CE4	Pre3	Bacteroidetes	Bacteroidia	Bacteroidales	Prevotellaceae	Prevotella
NoAnti_co_megahit_ag0r3_bin.68	CGC2	PUL1	k141_265817	73665	88490	susC-susD-GH3-GH3-CBM35-GH98	Pre3	Bacteroidetes	Bacteroidia	Bacteroidales	Prevotellaceae	Prevotella
NoAnti_co_megahit_ag0r3_bin.68	CGC3	PUL2	k141_807053	299	21387	susC-susC-susD-GH3-GH92-GH92-GH130-GH20	Pre3	Bacteroidetes	Bacteroidia	Bacteroidales	Prevotellaceae	Prevotella
NoAnti_co_megahit_ag0r3_bin.68	CGC4	PUL3	k141_62497	6257	50066	TC-TC-CE1-TF-susC-susD-CE1-GH3-GH3-GH115-susC-susD-GH66-GH97-GH31	Pre3	Bacteroidetes	Bacteroidia	Bacteroidales	Prevotellaceae	Prevotella
NoAnti_co_megahit_ag0r3_bin.68	CGC5		k141_345756	2987	15509	TC-STP-STP-ABC-GH3-TC-CE15	Pre3	Bacteroidetes	Bacteroidia	Bacteroidales	Prevotellaceae	Prevotella
NoAnti_co_megahit_ag0r3_bin.68	CGC6	PUL4	k141_493886	3207	11004	GH125-susD-susC	Pre3	Bacteroidetes	Bacteroidia	Bacteroidales	Prevotellaceae	Prevotella
NoAnti_co_megahit_ag0r3_bin.68	CGC7	PUL5	k141_554310	742	15115	GH13-GH97-CBM20-GH77-TC-TF-susC-susD	Pre3	Bacteroidetes	Bacteroidia	Bacteroidales	Prevotellaceae	Prevotella
NoAnti_co_megahit_ag0r3_bin.68	CGC8		k141_556425	30725	37756	GH20-TC-ABC	Pre3	Bacteroidetes	Bacteroidia	Bacteroidales	Prevotellaceae	Prevotella
NoAnti_co_megahit_ag0r3_bin.68	CGC9		k141_695500	68361	78564	TC-ABC-GH95-GH5-CBM72	Pre3	Bacteroidetes	Bacteroidia	Bacteroidales	Prevotellaceae	Prevotella
NoAnti_co_megahit_ag0r3_bin.8	CGC1		k141_72124	3718	20247	GH2-GH3-TC-ABC-ABC-TC-TC-TC	Lac15	Firmicutes	Clostridia	Clostridiales	Lachnospiraceae
NoAnti_co_megahit_ag0r3_bin.8	CGC2		k141_32859	10464	27136	TC-ABC-TC-GH94-TF-TC-TC	Lac15	Firmicutes	Clostridia	Clostridiales	Lachnospiraceae
NoAnti_co_megahit_ag10r3_bin.112	CGC1		k141_336911	26379	43227	ABC-TC-TC-TC-ABC-TC-TC-TC-ABC-TF-TC-TC-STP-GH32-GH32		Firmicutes	Clostridia	Clostridiales	Lachnospiraceae	Butyrivibrio	sp.
NoAnti_co_megahit_ag10r3_bin.112	CGC2		k141_171012	14470	21266	ABC-GH85		Firmicutes	Clostridia	Clostridiales	Lachnospiraceae	Butyrivibrio	sp.
NoAnti_co_megahit_ag10r3_bin.112	CGC3		k141_171488	21436	25463	GT2-ABC		Firmicutes	Clostridia	Clostridiales	Lachnospiraceae	Butyrivibrio	sp.
NoAnti_co_megahit_ag10r3_bin.112	CGC4		k141_377663	49417	69893	GT4-TC-GT11-ABC-GT11-GT17-TC-GT2-GT2-GT11		Firmicutes	Clostridia	Clostridiales	Lachnospiraceae	Butyrivibrio	sp.
NoAnti_co_megahit_ag10r3_bin.112	CGC5		k141_499978	51581	57155	TC-TC-ABC-GH3		Firmicutes	Clostridia	Clostridiales	Lachnospiraceae	Butyrivibrio	sp.
NoAnti_co_megahit_ag10r3_bin.112	CGC6		k141_441486	16949	30635	TC-GH13-ABC-ABC-GH13-CBM48-TC		Firmicutes	Clostridia	Clostridiales	Lachnospiraceae	Butyrivibrio	sp.
NoAnti_co_megahit_ag10r3_bin.112	CGC7		k141_292142	6657	12687	GH2-ABC-ABC		Firmicutes	Clostridia	Clostridiales	Lachnospiraceae	Butyrivibrio	sp.
NoAnti_co_megahit_ag10r3_bin.112	CGC8		k141_146899	70015	85650	ABC-ABC-TC-TC-TC-TF-GH3-TF-TC-TC		Firmicutes	Clostridia	Clostridiales	Lachnospiraceae	Butyrivibrio	sp.
NoAnti_co_megahit_ag10r3_bin.112	CGC9		k141_113630	4916	11749	ABC-TC-GH120-CE2		Firmicutes	Clostridia	Clostridiales	Lachnospiraceae	Butyrivibrio	sp.
NoAnti_co_megahit_ag10r3_bin.112	CGC10		k141_418957	12899	17303	ABC-TC-CE1		Firmicutes	Clostridia	Clostridiales	Lachnospiraceae	Butyrivibrio	sp.
NoAnti_co_megahit_ag10r3_bin.112	CGC11		k141_146899	37551	46430	ABC-TC-GH13-TC-TC		Firmicutes	Clostridia	Clostridiales	Lachnospiraceae	Butyrivibrio	sp.
NoAnti_co_megahit_ag10r3_bin.112	CGC12		k141_726367	16034	30473	TC-TC-ABC-TC-TC-TC-TC-GT2-TC		Firmicutes	Clostridia	Clostridiales	Lachnospiraceae	Butyrivibrio	sp.
NoAnti_co_megahit_ag10r3_bin.112	CGC13		k141_210446	10436	31109	TC-ABC-TC-STP-TC-TC-STP-GH115-TC-TC-TC-TC-TC-TC		Firmicutes	Clostridia	Clostridiales	Lachnospiraceae	Butyrivibrio	sp.
NoAnti_co_megahit_ag10r3_bin.112	CGC14		k141_461446	28738	44609	GH43-TF-TC-ABC-TC-TC-TC-TC		Firmicutes	Clostridia	Clostridiales	Lachnospiraceae	Butyrivibrio	sp.
NoAnti_co_megahit_ag10r3_bin.112	CGC15		k141_377663	121393	144674	ABC-ABC-GT2-GT2-GT2-GT2-TC-GT2-TC-STP-TC-TC		Firmicutes	Clostridia	Clostridiales	Lachnospiraceae	Butyrivibrio	sp.
NoAnti_co_megahit_ag10r3_bin.112	CGC16		k141_601242	46914	60581	GH35-TC-TC-TF-GH2-GH27-ABC-TC-TC		Firmicutes	Clostridia	Clostridiales	Lachnospiraceae	Butyrivibrio	sp.
NoAnti_co_megahit_ag10r3_bin.112	CGC17		k141_734967	86456	92018	ABC-ABC-PL33		Firmicutes	Clostridia	Clostridiales	Lachnospiraceae	Butyrivibrio	sp.
NoAnti_co_megahit_ag10r3_bin.112	CGC18		k141_190035	41061	56253	TC-TC-TC-ABC-ABC-GH13-TC-TF-GH13-CBM48-CBM41-TC		Firmicutes	Clostridia	Clostridiales	Lachnospiraceae	Butyrivibrio	sp.
NoAnti_co_megahit_ag10r3_bin.112	CGC19		k141_448035	9709	28677	ABC-ABC-STP-GH154-GH88-TF-STP-TC-STP-TC-TC-TC		Firmicutes	Clostridia	Clostridiales	Lachnospiraceae	Butyrivibrio	sp.
NoAnti_co_megahit_ag10r3_bin.125	CGC1		k141_190044	82401	98631	TC-TC-TC-TC-ABC-ABC-TF-GH88-TC-TC-TC-PL8	Ent3	Firmicutes	Bacilli	Lactobacillales	Enterococcaceae	Enterococcus	casseliflavus
NoAnti_co_megahit_ag10r3_bin.125	CGC2		k141_69628	138159	146209	TC-GH78-ABC	Ent3	Firmicutes	Bacilli	Lactobacillales	Enterococcaceae	Enterococcus	casseliflavus
NoAnti_co_megahit_ag10r3_bin.125	CGC3		k141_173644	209605	218440	TC-TF-CBM67-GH78-TF-TC-ABC-TC	Ent3	Firmicutes	Bacilli	Lactobacillales	Enterococcaceae	Enterococcus	casseliflavus
NoAnti_co_megahit_ag10r3_bin.125	CGC4		k141_337967	1433	23149	GH42-TC-TC-TC-TC-TC-TC-ABC-TC-ABC-TC-TC	Ent3	Firmicutes	Bacilli	Lactobacillales	Enterococcaceae	Enterococcus	casseliflavus
NoAnti_co_megahit_ag10r3_bin.125	CGC5		k141_173644	555441	578750	TC-TC-GH51-TF-GH154-PL33-TF-GH154-GH88-STP-TC-TC-TC-ABC	Ent3	Firmicutes	Bacilli	Lactobacillales	Enterococcaceae	Enterococcus	casseliflavus
NoAnti_co_megahit_ag10r3_bin.125	CGC6		k141_173644	178298	191347	ABC-ABC-GH1-TC-TF-TC-GH1-TC	Ent3	Firmicutes	Bacilli	Lactobacillales	Enterococcaceae	Enterococcus	casseliflavus
NoAnti_co_megahit_ag10r3_bin.125	CGC7		k141_173644	99351	112995	GH140-TC-GH1-ABC-TF-TC-TC-ABC-ABC	Ent3	Firmicutes	Bacilli	Lactobacillales	Enterococcaceae	Enterococcus	casseliflavus
NoAnti_co_megahit_ag10r3_bin.125	CGC8		k141_772474	13769	25034	TC-GH13-CBM34-TF-ABC-TC	Ent3	Firmicutes	Bacilli	Lactobacillales	Enterococcaceae	Enterococcus	casseliflavus
NoAnti_co_megahit_ag10r3_bin.125	CGC9		k141_69628	44142	52274	CE9-ABC-TC-TC	Ent3	Firmicutes	Bacilli	Lactobacillales	Enterococcaceae	Enterococcus	casseliflavus
NoAnti_co_megahit_ag10r3_bin.125	CGC10		k141_337967	135188	142383	ABC-GT2-GT4	Ent3	Firmicutes	Bacilli	Lactobacillales	Enterococcaceae	Enterococcus	casseliflavus
NoAnti_co_megahit_ag10r3_bin.125	CGC11		k141_173644	519619	546283	ABC-TC-TF-STP-TC-TC-GH43-GH43-GH51-GH43-GH27-TF-GH127-CBM32-GH85-TC-TC-TC-ABC	Ent3	Firmicutes	Bacilli	Lactobacillales	Enterococcaceae	Enterococcus	casseliflavus
NoAnti_co_megahit_ag10r3_bin.125	CGC12		k141_16008	89213	98775	TC-ABC-CE4-STP-STP-TC-STP-GH32-TC	Ent3	Firmicutes	Bacilli	Lactobacillales	Enterococcaceae	Enterococcus	casseliflavus
NoAnti_co_megahit_ag10r3_bin.125	CGC13		k141_179460	41573	63473	ABC-ABC-GH36-TC-TC-TC-TF-TC-GH1-TC-TC-TC-TC	Ent3	Firmicutes	Bacilli	Lactobacillales	Enterococcaceae	Enterococcus	casseliflavus
NoAnti_co_megahit_ag10r3_bin.125	CGC14		k141_658144	90445	102756	GH1-TC-GH3-GH2-ABC-ABC-TF-TC	Ent3	Firmicutes	Bacilli	Lactobacillales	Enterococcaceae	Enterococcus	casseliflavus
NoAnti_co_megahit_ag10r3_bin.125	CGC15		k141_173644	4527	7532	CE4-TF-ABC	Ent3	Firmicutes	Bacilli	Lactobacillales	Enterococcaceae	Enterococcus	casseliflavus
NoAnti_co_megahit_ag10r3_bin.125	CGC16		k141_288972	102308	115432	ABC-TC-GH43-TF-GH2-GH30-TC-TC-TC	Ent3	Firmicutes	Bacilli	Lactobacillales	Enterococcaceae	Enterococcus	casseliflavus
NoAnti_co_megahit_ag10r3_bin.125	CGC17		k141_16008	11625	21855	ABC-ABC-TC-GH42-TC-TC-TC	Ent3	Firmicutes	Bacilli	Lactobacillales	Enterococcaceae	Enterococcus	casseliflavus
NoAnti_co_megahit_ag10r3_bin.8	CGC1		k141_365240	18775	22749	ABC-STP-GH5	Rum22	Firmicutes	Clostridia	Clostridiales	Ruminococcaceae
NoAnti_co_megahit_ag10r3_bin.8	CGC2		k141_459192	18136	25635	TC-TC-CE4-STP-ABC	Rum22	Firmicutes	Clostridia	Clostridiales	Ruminococcaceae
NoAnti_co_megahit_ag10r3_bin.8	CGC3		k141_201620	4970	7833	ABC-GH31	Rum22	Firmicutes	Clostridia	Clostridiales	Ruminococcaceae
NoAnti_co_megahit_ag10r3_bin.8	CGC4		k141_210198	9520	17900	ABC-GH28-GH105-TF-GH4-ABC	Rum22	Firmicutes	Clostridia	Clostridiales	Ruminococcaceae
NoAnti_co_megahit_ag5r3_bin.13	CGC1		k141_731759	77836	82454	GT8-ABC-ABC	Rum11	Firmicutes	Clostridia	Clostridiales	Ruminococcaceae
NoAnti_co_megahit_ag5r3_bin.13	CGC2		k141_740269	26024	36510	TC-STP-ABC-GH13-GT35	Rum11	Firmicutes	Clostridia	Clostridiales	Ruminococcaceae
NoAnti_co_megahit_ag5r3_bin.13	CGC3		k141_488049	839	16348	GT84-GH94-TF-GT2-STP-ABC	Rum11	Firmicutes	Clostridia	Clostridiales	Ruminococcaceae
NoAnti_co_megahit_ag5r3_bin.13	CGC4		k141_26052	28860	31388	GT2-ABC-ABC	Rum11	Firmicutes	Clostridia	Clostridiales	Ruminococcaceae
NoAnti_co_megahit_ag5r3_bin.20	CGC1		k141_164586	32262	43335	ABC-GT51-TC	Rum6	Firmicutes	Clostridia	Clostridiales	Ruminococcaceae
NoAnti_co_megahit_ag5r3_bin.20	CGC2		k141_164586	49673	54385	ABC-TC-TC-GH36	Rum6	Firmicutes	Clostridia	Clostridiales	Ruminococcaceae
NoAnti_co_megahit_ag5r3_bin.20	CGC3		k141_302524	68899	85156	TC-GH78-TC-TC-TC-ABC-ABC	Rum6	Firmicutes	Clostridia	Clostridiales	Ruminococcaceae
NoAnti_co_megahit_ag5r3_bin.95	CGC1		k141_658243	261966	270709	ABC-ABC-TC-TC-TC-GT4		Firmicutes	Clostridia	Clostridiales	Ruminococcaceae
NoAnti_co_megahit_ag5r3_bin.95	CGC2		k141_810283	38106	53594	TC-STP-TC-GT35-GT5-GH13-CBM48-ABC		Firmicutes	Clostridia	Clostridiales	Ruminococcaceae
NoAnti_co_megahit_ag5r3_bin.95	CGC3		k141_779854	24187	31696	TC-GH18-CBM50-TF-ABC-ABC		Firmicutes	Clostridia	Clostridiales	Ruminococcaceae
NoAnti_co_megahit_bg10r2_bin.61	CGC1		k141_558605	91531	103730	TC-ABC-TC-STP-GT4-STP-TC	Desul	Proteobacteria	Deltaproteobacteria	Desulfovibrionales	Desulfovibrionaceae	Desulfovibrio	desulfuricans
NoAnti_co_megahit_bg10r2_bin.61	CGC2		k141_221859	48070	66419	GT3-GT35-GH57-GT4-GH133-TC-TC-TC-ABC-ABC-TC-TC	Desul	Proteobacteria	Deltaproteobacteria	Desulfovibrionales	Desulfovibrionaceae	Desulfovibrio	desulfuricans
NoAnti_co_megahit_bg10r2_bin.61	CGC3		k141_525172	28458	35595	GT9-TC-TC-TC-ABC-TC-TC	Desul	Proteobacteria	Deltaproteobacteria	Desulfovibrionales	Desulfovibrionaceae	Desulfovibrio	desulfuricans
NoAnti_co_megahit_bg10r2_bin.61	CGC4		k141_76326	4968	19873	TC-TC-ABC-TC-TC-ABC-GT4	Desul	Proteobacteria	Deltaproteobacteria	Desulfovibrionales	Desulfovibrionaceae	Desulfovibrio	desulfuricans
NoAnti_co_megahit_bg10r2_bin.73	CGC1		k141_629315	14501	26507	GH36-GH127-GH38-ABC-ABC	Rum21	Firmicutes	Clostridia	Clostridiales	Ruminococcaceae
NoAnti_co_megahit_bg10r2_bin.73	CGC2		k141_61773	72351	79259	ABC-ABC-TF-GH29	Rum21	Firmicutes	Clostridia	Clostridiales	Ruminococcaceae
NoAnti_co_megahit_bg10r2_bin.73	CGC3		k141_61773	51511	57283	TC-ABC-GH109-ABC	Rum21	Firmicutes	Clostridia	Clostridiales	Ruminococcaceae
NoAnti_co_megahit_bg10r2_bin.73	CGC4		k141_487745	41048	48018	ABC-GH29	Rum21	Firmicutes	Clostridia	Clostridiales	Ruminococcaceae
NoAnti_co_megahit_bg10r2_bin.73	CGC5		k141_603657	11247	17667	GH5-ABC-ABC	Rum21	Firmicutes	Clostridia	Clostridiales	Ruminococcaceae
NoAnti_co_megahit_bg10r2_bin.73	CGC6		k141_13737	391	5878	GH95-TC-TC-ABC	Rum21	Firmicutes	Clostridia	Clostridiales	Ruminococcaceae
NoAnti_co_megahit_bin.100	CGC1		k141_394958	3913	19550	GT4-GT4-GT4-GT4-TC-GT11-ABC-GT11	But5	Firmicutes	Clostridia	Clostridiales	Lachnospiraceae	Butyrivibrio
NoAnti_co_megahit_bin.100	CGC2		k141_260987	10896	35555	GT2-TF-TC-STP-TC-TC-STP-ABC-PL11-CE12-ABC-TC	But5	Firmicutes	Clostridia	Clostridiales	Lachnospiraceae	Butyrivibrio
NoAnti_co_megahit_bin.100	CGC3		k141_509033	16595	30772	TC-TF-GH3-TC-TC-STP-TC-ABC	But5	Firmicutes	Clostridia	Clostridiales	Lachnospiraceae	Butyrivibrio
NoAnti_co_megahit_bin.100	CGC4		k141_46455	18735	22243	ABC-GT2	But5	Firmicutes	Clostridia	Clostridiales	Lachnospiraceae	Butyrivibrio
NoAnti_co_megahit_bin.100	CGC5		k141_178787	568	8240	TC-TC-ABC-ABC-TF-GH2	But5	Firmicutes	Clostridia	Clostridiales	Lachnospiraceae	Butyrivibrio
NoAnti_co_megahit_bin.100	CGC6		k141_275286	517	13375	TC-TF-GH120-TC-ABC-TC-STP-TF-TC-TC	But5	Firmicutes	Clostridia	Clostridiales	Lachnospiraceae	Butyrivibrio
NoAnti_co_megahit_bin.100	CGC7		k141_365315	26165	31418	GH25-TC-TC-TC-ABC	But5	Firmicutes	Clostridia	Clostridiales	Lachnospiraceae	Butyrivibrio
NoAnti_co_megahit_bin.100	CGC8		k141_145590	57964	67742	TC-ABC-TC-GH78	But5	Firmicutes	Clostridia	Clostridiales	Lachnospiraceae	Butyrivibrio
NoAnti_co_megahit_bin.100	CGC9		k141_215134	27607	33856	ABC-CE12-TC	But5	Firmicutes	Clostridia	Clostridiales	Lachnospiraceae	Butyrivibrio
NoAnti_co_megahit_bin.100	CGC10		k141_137924	10704	13637	CE2-ABC	But5	Firmicutes	Clostridia	Clostridiales	Lachnospiraceae	Butyrivibrio
NoAnti_co_megahit_bin.100	CGC11		k141_375589	13598	28355	ABC-ABC-GT2-GT2-GT2-GT2-TC	But5	Firmicutes	Clostridia	Clostridiales	Lachnospiraceae	Butyrivibrio
NoAnti_co_megahit_bin.100	CGC12		k141_786839	44401	48703	TC-ABC-CE4-GH11-CBM36	But5	Firmicutes	Clostridia	Clostridiales	Lachnospiraceae	Butyrivibrio
NoAnti_co_megahit_bin.100	CGC13		k141_68716	5838	8330	ABC-GH51	But5	Firmicutes	Clostridia	Clostridiales	Lachnospiraceae	Butyrivibrio
NoAnti_co_megahit_bin.100	CGC14		k141_190014	20258	27274	GT26-ABC-TC-TC	But5	Firmicutes	Clostridia	Clostridiales	Lachnospiraceae	Butyrivibrio
NoAnti_co_megahit_bin.100	CGC15		k141_276654	1146	4594	GH3-ABC	But5	Firmicutes	Clostridia	Clostridiales	Lachnospiraceae	Butyrivibrio
NoAnti_co_megahit_bin.100	CGC16		k141_405914	23818	30899	GH13-ABC-GH53-CBM61	But5	Firmicutes	Clostridia	Clostridiales	Lachnospiraceae	Butyrivibrio
NoAnti_co_megahit_bin.100	CGC17		k141_628576	21657	30113	GH13-CBM26-TC-ABC-TC	But5	Firmicutes	Clostridia	Clostridiales	Lachnospiraceae	Butyrivibrio
NoAnti_co_megahit_bin.100	CGC18		k141_591862	53113	72994	ABC-GH51-STP-TC-TC-TC-TC-GH43	But5	Firmicutes	Clostridia	Clostridiales	Lachnospiraceae	Butyrivibrio
NoAnti_co_megahit_bin.100	CGC19		k141_2736	2187	7979	ABC-CE8-TC-TC	But5	Firmicutes	Clostridia	Clostridiales	Lachnospiraceae	Butyrivibrio
NoAnti_co_megahit_bin.115	CGC1		k141_445512	2806	9317	ABC-TC-TC-ABC-CBM13	Clos2	Firmicutes	Clostridia	Clostridiales	Clostridiaceae	Clostridium	sp.
NoAnti_co_megahit_bin.115	CGC2		k141_721461	47418	51326	ABC-GH5	Clos2	Firmicutes	Clostridia	Clostridiales	Clostridiaceae	Clostridium	sp.
NoAnti_co_megahit_bin.115	CGC3		k141_571759	11532	15446	ABC-GH43	Clos2	Firmicutes	Clostridia	Clostridiales	Clostridiaceae	Clostridium	sp.
NoAnti_co_megahit_bin.115	CGC4		k141_738824	2	8757	GT2-GT2-ABC-ABC-TC-TC	Clos2	Firmicutes	Clostridia	Clostridiales	Clostridiaceae	Clostridium	sp.
NoAnti_co_megahit_bin.115	CGC5		k141_793160	474	6602	CBM32-GH5-TC-ABC	Clos2	Firmicutes	Clostridia	Clostridiales	Clostridiaceae	Clostridium	sp.
NoAnti_co_megahit_bin.115	CGC6		k141_512436	2828	16676	TC-TC-TC-ABC-STP-GH1	Clos2	Firmicutes	Clostridia	Clostridiales	Clostridiaceae	Clostridium	sp.
NoAnti_co_megahit_bin.115	CGC7		k141_240769	15249	25664	TC-STP-CBM13-CBM2-GH10-ABC-TC-ABC	Clos2	Firmicutes	Clostridia	Clostridiales	Clostridiaceae	Clostridium	sp.
NoAnti_co_megahit_bin.115	CGC8		k141_583580	7594	15464	ABC-TC-STP-TC-GH10	Clos2	Firmicutes	Clostridia	Clostridiales	Clostridiaceae	Clostridium	sp.
NoAnti_co_megahit_bin.115	CGC9		k141_359214	22779	27441	TC-ABC-GH3	Clos2	Firmicutes	Clostridia	Clostridiales	Clostridiaceae	Clostridium	sp.
NoAnti_co_megahit_bin.115	CGC10		k141_675636	2499	30192	TC-TC-ABC-ABC-TC-STP-TC-CE4	Clos2	Firmicutes	Clostridia	Clostridiales	Clostridiaceae	Clostridium	sp.
NoAnti_co_megahit_bin.129	CGC1		k141_617806	54031	58889	TC-TC-ABC-GT2-TC	Met2	Euryarchaeota	Methanobacteria	Methanomicrobiales	Methanobacteriaceae	Methanobrevibacter	millerae
NoAnti_co_megahit_bin.12	CGC1		k141_500026	16115	19870	GT2-TF-ABC		Firmicutes	Clostridia	Clostridiales	Lachnospiraceae
NoAnti_co_megahit_bin.12	CGC2		k141_652855	2494	8958	GH3-TC-ABC		Firmicutes	Clostridia	Clostridiales	Lachnospiraceae
NoAnti_co_megahit_bin.12	CGC3		k141_384916	24922	33089	ABC-ABC-TC-TC-TC-GH39		Firmicutes	Clostridia	Clostridiales	Lachnospiraceae
NoAnti_co_megahit_bin.12	CGC4		k141_485720	9637	18702	ABC-TF-GH77-TC-TC-TC-GT2		Firmicutes	Clostridia	Clostridiales	Lachnospiraceae
NoAnti_co_megahit_bin.12	CGC5		k141_474591	25713	32033	GT5-TC-TC-ABC		Firmicutes	Clostridia	Clostridiales	Lachnospiraceae
NoAnti_co_megahit_bin.134	CGC1		k141_288955	6915	13934	TC-TF-GT35-ABC		Firmicutes	Clostridia	Clostridiales	Clostridiaceae	Clostridium	beijerinckii
NoAnti_co_megahit_bin.134	CGC2		k141_434201	2868	15493	TC-STP-STP-ABC-ABC-STP-GH23		Firmicutes	Clostridia	Clostridiales	Clostridiaceae	Clostridium	beijerinckii
NoAnti_co_megahit_bin.134	CGC3		k141_452655	131005	141993	ABC-TC-GT4-GT2-GT4-GT4		Firmicutes	Clostridia	Clostridiales	Clostridiaceae	Clostridium	beijerinckii
NoAnti_co_megahit_bin.134	CGC4		k141_576046	28195	44828	TC-TF-TC-GH4-TC-TC-STP-TC-TC-ABC-TC		Firmicutes	Clostridia	Clostridiales	Clostridiaceae	Clostridium	beijerinckii
NoAnti_co_megahit_bin.134	CGC5		k141_609805	40092	50765	TC-CE4-TF-ABC-TC		Firmicutes	Clostridia	Clostridiales	Clostridiaceae	Clostridium	beijerinckii
NoAnti_co_megahit_bin.134	CGC6		k141_161034	22290	32332	TC-TC-ABC-TF-ABC-ABC-CE4		Firmicutes	Clostridia	Clostridiales	Clostridiaceae	Clostridium	beijerinckii
NoAnti_co_megahit_bin.134	CGC7		k141_452655	176451	182780	TC-GT2-ABC		Firmicutes	Clostridia	Clostridiales	Clostridiaceae	Clostridium	beijerinckii
NoAnti_co_megahit_bin.134	CGC8		k141_500770	3615	22256	TC-ABC-TC-TF-TC-TC-TC-GH36-GH36-TC		Firmicutes	Clostridia	Clostridiales	Clostridiaceae	Clostridium	beijerinckii
NoAnti_co_megahit_bin.134	CGC9		k141_324694	2650	10773	TC-GH39-ABC		Firmicutes	Clostridia	Clostridiales	Clostridiaceae	Clostridium	beijerinckii
NoAnti_co_megahit_bin.134	CGC10		k141_76667	7886	10763	CE4-ABC-TC		Firmicutes	Clostridia	Clostridiales	Clostridiaceae	Clostridium	beijerinckii
NoAnti_co_megahit_bin.134	CGC11		k141_452655	26049	70308	CE4-GH25-GH23-TC-TC-GH1-GH4-ABC-GH3-GH30-TF-TC-TC-TC-STP-TC-TC-TC-TC-TF-TC-TC-TF-TC		Firmicutes	Clostridia	Clostridiales	Clostridiaceae	Clostridium	beijerinckii
NoAnti_co_megahit_bin.134	CGC12		k141_307629	8663	15606	TC-GH4-TC-TC-ABC		Firmicutes	Clostridia	Clostridiales	Clostridiaceae	Clostridium	beijerinckii
NoAnti_co_megahit_bin.134	CGC13		k141_233086	69432	89124	TC-TC-TC-GH1-TF-TF-TC-TC-TC-TC-ABC-ABC		Firmicutes	Clostridia	Clostridiales	Clostridiaceae	Clostridium	beijerinckii
NoAnti_co_megahit_bin.134	CGC14		k141_246029	16022	21520	GH25-STP-TF-ABC		Firmicutes	Clostridia	Clostridiales	Clostridiaceae	Clostridium	beijerinckii
NoAnti_co_megahit_bin.134	CGC15		k141_340866	3374	15422	ABC-TC-ABC-TC-TC-TF-TC-GT4-GT2		Firmicutes	Clostridia	Clostridiales	Clostridiaceae	Clostridium	beijerinckii
NoAnti_co_megahit_bin.134	CGC16		k141_452655	160206	171547	GT2-GT2-GT2-GT4-ABC-ABC		Firmicutes	Clostridia	Clostridiales	Clostridiaceae	Clostridium	beijerinckii
NoAnti_co_megahit_bin.134	CGC17		k141_283648	68401	93155	ABC-TF-TF-GH77-GT35-TC-TC-TC-TC-TC		Firmicutes	Clostridia	Clostridiales	Clostridiaceae	Clostridium	beijerinckii
NoAnti_co_megahit_bin.134	CGC18		k141_340866	35688	46467	ABC-TC-TC-GT8-GT4-GT11		Firmicutes	Clostridia	Clostridiales	Clostridiaceae	Clostridium	beijerinckii
NoAnti_co_megahit_bin.134	CGC19		k141_233086	7365	36067	ABC-TC-TC-TC-TC-GH3-TF-TC-TF-GH3-TC-GH32-STP-TF-TC-GT2-STP-TC-TC		Firmicutes	Clostridia	Clostridiales	Clostridiaceae	Clostridium	beijerinckii
NoAnti_co_megahit_bin.199	CGC1		k141_133183	35203	47626	GH126-TC-ABC-TC-TC-ABC-TC	Clos5	Firmicutes	Clostridia	Clostridiales	Clostridiaceae	Clostridium	butyricum
NoAnti_co_megahit_bin.199	CGC2		k141_802104	33338	52118	GH1-STP-GH130-TC-TC-STP-ABC-STP-TF-TC-GH113-GH36	Clos5	Firmicutes	Clostridia	Clostridiales	Clostridiaceae	Clostridium	butyricum
NoAnti_co_megahit_bin.199	CGC3		k141_179383	91429	116572	GH13-CBM48-GH13-TC-TC-TC-STP-TC-TC-TC-ABC-TC-STP-STP-TC-TC	Clos5	Firmicutes	Clostridia	Clostridiales	Clostridiaceae	Clostridium	butyricum
NoAnti_co_megahit_bin.199	CGC4		k141_490285	84167	91671	GH43-TC-TF-ABC-TC-TC-TF-TC	Clos5	Firmicutes	Clostridia	Clostridiales	Clostridiaceae	Clostridium	butyricum
NoAnti_co_megahit_bin.199	CGC5		k141_133183	2359	13077	TC-TC-TC-TC-ABC-TF-GT51	Clos5	Firmicutes	Clostridia	Clostridiales	Clostridiaceae	Clostridium	butyricum
NoAnti_co_megahit_bin.199	CGC6		k141_182509	85000	91251	ABC-GH77-GT35	Clos5	Firmicutes	Clostridia	Clostridiales	Clostridiaceae	Clostridium	butyricum
NoAnti_co_megahit_bin.20	CGC1		k141_421001	2522	8039	GT17-GT11-ABC-GT11		Firmicutes	Clostridia	Clostridiales	Clostridiaceae	Clostridium	sulfidigenes
NoAnti_co_megahit_bin.20	CGC2		k141_762076	935	19673	TC-GT4-GT4-GT2-GT4-GT4-GT2-GT4-GT4-GT4-GT2-ABC-ABC		Firmicutes	Clostridia	Clostridiales	Clostridiaceae	Clostridium	sulfidigenes
NoAnti_co_megahit_bin.20	CGC3		k141_797117	2201	10233	TC-ABC-STP-CBM50-GH25-TC-ABC		Firmicutes	Clostridia	Clostridiales	Clostridiaceae	Clostridium	sulfidigenes
NoAnti_co_megahit_bin.20	CGC4		k141_41432	15351	24572	GT2-GT2-GT4-ABC-TC		Firmicutes	Clostridia	Clostridiales	Clostridiaceae	Clostridium	sulfidigenes
NoAnti_co_megahit_bin.220	CGC1		k141_771296	1380	9753	GH43-ABC-GT2	Pre4	Bacteroidetes	Bacteroidia	Bacteroidales	Prevotellaceae	Prevotella
NoAnti_co_megahit_bin.220	CGC2		k141_118814	1309	10186	ABC-GH20-ABC-TC	Pre4	Bacteroidetes	Bacteroidia	Bacteroidales	Prevotellaceae	Prevotella
NoAnti_co_megahit_bin.220	CGC3		k141_268713	1475	4227	ABC-GH73	Pre4	Bacteroidetes	Bacteroidia	Bacteroidales	Prevotellaceae	Prevotella
NoAnti_co_megahit_bin.220	CGC4		k141_431841	4518	14680	TC-ABC-GH43-GT35-GT3-TC	Pre4	Bacteroidetes	Bacteroidia	Bacteroidales	Prevotellaceae	Prevotella
NoAnti_co_megahit_bin.227	CGC1		k141_734540	2	9752	TC-GH3-TC-TC-ABC-ABC	Lac14	Firmicutes	Clostridia	Clostridiales	Lachnospiraceae
NoAnti_co_megahit_bin.227	CGC2		k141_371007	37059	67952	GH38-GH36-GH20-GH13-GH2-GH2-GH38-GH3-CE9-ABC-ABC-GH115	Lac14	Firmicutes	Clostridia	Clostridiales	Lachnospiraceae
NoAnti_co_megahit_bin.227	CGC3		k141_406504	5718	29733	TC-TC-TC-GH3-TC-STP-TC-TF-TC-TC-ABC-TC	Lac14	Firmicutes	Clostridia	Clostridiales	Lachnospiraceae
NoAnti_co_megahit_bin.227	CGC4		k141_405117	7280	25347	ABC-ABC-TC-TC-TC-TC-GT4-TC-ABC	Lac14	Firmicutes	Clostridia	Clostridiales	Lachnospiraceae
NoAnti_co_megahit_bin.227	CGC5		k141_563699	1265	10305	GH3-STP-ABC-TC-GH3	Lac14	Firmicutes	Clostridia	Clostridiales	Lachnospiraceae
NoAnti_co_megahit_bin.227	CGC6		k141_163364	1508	6911	GH43-GH43-ABC	Lac14	Firmicutes	Clostridia	Clostridiales	Lachnospiraceae
NoAnti_co_megahit_bin.227	CGC7		k141_91950	4876	21114	TC-TF-STP-GH38-ABC-GH31-GH31-TC	Lac14	Firmicutes	Clostridia	Clostridiales	Lachnospiraceae
NoAnti_co_megahit_bin.227	CGC8		k141_244866	42288	55181	TC-GT8-STP-STP-TC-TC-ABC-ABC	Lac14	Firmicutes	Clostridia	Clostridiales	Lachnospiraceae
NoAnti_co_megahit_bin.227	CGC9		k141_64686	15381	27623	CBM12-GH18-CBM12-GH18-ABC-ABC-TC	Lac14	Firmicutes	Clostridia	Clostridiales	Lachnospiraceae
NoAnti_co_megahit_bin.227	CGC10		k141_40413	33774	53055	TC-TC-TC-ABC-TC-TC-STP-TC-TC-TF-TC-CBM32-GH85	Lac14	Firmicutes	Clostridia	Clostridiales	Lachnospiraceae
NoAnti_co_megahit_bin.227	CGC11		k141_313579	2484	16305	ABC-TC-TF-GH43-ABC-TC-STP-TC	Lac14	Firmicutes	Clostridia	Clostridiales	Lachnospiraceae
NoAnti_co_megahit_bin.227	CGC12		k141_312325	2942	9464	GH38-ABC-ABC-TC	Lac14	Firmicutes	Clostridia	Clostridiales	Lachnospiraceae
NoAnti_co_megahit_bin.227	CGC13		k141_521374	21812	25829	GT2-ABC-ABC	Lac14	Firmicutes	Clostridia	Clostridiales	Lachnospiraceae
NoAnti_co_megahit_bin.227	CGC14		k141_128396	15081	23103	GH18-ABC-STP-ABC-TC-ABC	Lac14	Firmicutes	Clostridia	Clostridiales	Lachnospiraceae
NoAnti_co_megahit_bin.228	CGC1		k141_233469	17134	22048	TC-ABC-ABC-GH13	Ery1	Firmicutes	Eryspelotrichia	Erysipelotrichales	Erysipelotrichaceae
NoAnti_co_megahit_bin.228	CGC2		k141_288966	22450	28708	TC-ABC-GT4	Ery1	Firmicutes	Eryspelotrichia	Erysipelotrichales	Erysipelotrichaceae
NoAnti_co_megahit_bin.228	CGC3		k141_433464	20902	32425	ABC-TF-GH13-TC	Ery1	Firmicutes	Eryspelotrichia	Erysipelotrichales	Erysipelotrichaceae
NoAnti_co_megahit_bin.228	CGC4		k141_103330	3352	7175	ABC-GH13	Ery1	Firmicutes	Eryspelotrichia	Erysipelotrichales	Erysipelotrichaceae
NoAnti_co_megahit_bin.249	CGC1		k141_173561	249	16047	TC-STP-ABC-ABC-TC-TC-TC-STP-GH13-GH13-CBM48	Rum9	Firmicutes	Clostridia	Clostridiales	Ruminococcaceae
NoAnti_co_megahit_bin.249	CGC2		k141_502963	12322	22886	ABC-TC-TC-TC-GH51-TC	Rum9	Firmicutes	Clostridia	Clostridiales	Ruminococcaceae
NoAnti_co_megahit_bin.249	CGC3		k141_144396	13472	19385	ABC-TC-TC-STP-	Rum9	Firmicutes	Clostridia	Clostridiales	Ruminococcaceae
NoAnti_co_megahit_bin.256	CGC1		k141_103434	30675	33554	GT30-TC-ABC		Bacteroidetes	Bacteroidia	Bacteroidales
NoAnti_co_megahit_bin.258	CGC1		k141_62501	21892	34446	GH13-TC-TC-ABC-ABC-TC-TC-GH1		Firmicutes	Clostridia	Clostridiales	Clostridiaceae	Clostridium	sartagoforme
NoAnti_co_megahit_bin.258	CGC2		k141_284380	2821	7414	GT5-GH13-CBM48-ABC		Firmicutes	Clostridia	Clostridiales	Clostridiaceae	Clostridium	sartagoforme
NoAnti_co_megahit_bin.258	CGC3		k141_185316	19058	31089	ABC-TC-GH3-GH3-ABC		Firmicutes	Clostridia	Clostridiales	Clostridiaceae	Clostridium	sartagoforme
NoAnti_co_megahit_bin.258	CGC4		k141_461396	2436	13989	TC-ABC-TF-TC-GH13-TF-ABC-ABC		Firmicutes	Clostridia	Clostridiales	Clostridiaceae	Clostridium	sartagoforme
NoAnti_co_megahit_bin.258	CGC5		k141_68034	10453	34641	GT2-TC-ABC-ABC-ABC-TF-TC-ABC-TC-TC-CE4-TC-TC-TC		Firmicutes	Clostridia	Clostridiales	Clostridiaceae	Clostridium	sartagoforme
NoAnti_co_megahit_bin.258	CGC6		k141_173337	10609	15429	ABC-STP-GH42		Firmicutes	Clostridia	Clostridiales	Clostridiaceae	Clostridium	sartagoforme
NoAnti_co_megahit_bin.258	CGC7		k141_809992	238	11183	TC-TC-ABC-STP-TC-STP-GH36-TC		Firmicutes	Clostridia	Clostridiales	Clostridiaceae	Clostridium	sartagoforme
NoAnti_co_megahit_bin.258	CGC8		k141_461396	27686	35255	TC-GH73-TC-TC-TC-ABC		Firmicutes	Clostridia	Clostridiales	Clostridiaceae	Clostridium	sartagoforme
NoAnti_co_megahit_bin.258	CGC9		k141_312180	9542	16463	CE4-TC-TC-TC-ABC-TC		Firmicutes	Clostridia	Clostridiales	Clostridiaceae	Clostridium	sartagoforme
NoAnti_co_megahit_bin.258	CGC10		k141_324062	10331	20361	TC-TC-ABC-GH3-TF-TC		Firmicutes	Clostridia	Clostridiales	Clostridiaceae	Clostridium	sartagoforme
NoAnti_co_megahit_bin.258	CGC11		k141_456572	725	11105	GH3-TF-ABC-ABC-TC-TC-TC		Firmicutes	Clostridia	Clostridiales	Clostridiaceae	Clostridium	sartagoforme
NoAnti_co_megahit_bin.37	CGC1		k141_70763	1731	5927	GT4-STP-STP-ABC		Firmicutes	Clostridia	Clostridiales	Ruminococcaceae
NoAnti_co_megahit_bin.37	CGC2		k141_714356	258	5135	ABC-		Firmicutes	Clostridia	Clostridiales	Ruminococcaceae
NoAnti_co_megahit_bin.37	CGC3		k141_539027	10419	20948	GT35-GH13-TF-TC-ABC-TC		Firmicutes	Clostridia	Clostridiales	Ruminococcaceae
NoAnti_co_megahit_bin.37	CGC4		k141_116595	5533	19987	GT28-GT2-GH23-TC-TC-ABC-TC		Firmicutes	Clostridia	Clostridiales	Ruminococcaceae
NoAnti_co_megahit_bin.37	CGC5		k141_363489	3801	11697	TC-TC-TC-ABC-ABC-GH18		Firmicutes	Clostridia	Clostridiales	Ruminococcaceae
NoAnti_co_megahit_bin.37	CGC6		k141_26333	821	11166	ABC-TC-TC-TC-TF-STP-TC-GH1		Firmicutes	Clostridia	Clostridiales	Ruminococcaceae
NoAnti_co_megahit_bin.47	CGC1		k141_725801	883	12517	ABC-TF-TC-ABC-ABC-TF-GH43	Lac12	Firmicutes	Clostridia	Clostridiales	Lachnospiraceae
NoAnti_co_megahit_bin.47	CGC2		k141_41778	52325	73096	TC-TC-GH94-TC-TC-TC-ABC-ABC-ABC	Lac12	Firmicutes	Clostridia	Clostridiales	Lachnospiraceae
NoAnti_co_megahit_bin.47	CGC3		k141_158586	17135	25059	CBM67-GH78-TF-GH42-ABC	Lac12	Firmicutes	Clostridia	Clostridiales	Lachnospiraceae
NoAnti_co_megahit_bin.47	CGC4		k141_310445	30735	40600	ABC-ABC-TC-GH13-CBM48-TC	Lac12	Firmicutes	Clostridia	Clostridiales	Lachnospiraceae
NoAnti_co_megahit_bin.47	CGC5		k141_104737	31889	33732	GT2-ABC	Lac12	Firmicutes	Clostridia	Clostridiales	Lachnospiraceae
NoAnti_co_megahit_bin.47	CGC6		k141_771954	2685	9262	ABC-ABC-STP-GH13-GH13-CBM48	Lac12	Firmicutes	Clostridia	Clostridiales	Lachnospiraceae
NoAnti_co_megahit_bin.47	CGC7		k141_41778	167720	173400	TC-TC-ABC-CE4-TC	Lac12	Firmicutes	Clostridia	Clostridiales	Lachnospiraceae
NoAnti_co_megahit_bin.47	CGC8		k141_366176	1004	9178	GT0-GH18-CBM50-TC-TC-ABC	Lac12	Firmicutes	Clostridia	Clostridiales	Lachnospiraceae
NoAnti_co_megahit_bin.47	CGC9		k141_498770	14694	23210	ABC-ABC-TC-TF-GH2	Lac12	Firmicutes	Clostridia	Clostridiales	Lachnospiraceae
NoAnti_co_megahit_bin.47	CGC10		k141_391010	534	7876	GT2-GH94-TF-ABC-ABC	Lac12	Firmicutes	Clostridia	Clostridiales	Lachnospiraceae
NoAnti_co_megahit_bin.47	CGC11		k141_481894	1252	16409	ABC-ABC-TF-TC-TC-TC-GH3	Lac12	Firmicutes	Clostridia	Clostridiales	Lachnospiraceae
NoAnti_co_megahit_bin.47	CGC12		k141_784625	34685	50646	ABC-TC-STP-GT2-GT2	Lac12	Firmicutes	Clostridia	Clostridiales	Lachnospiraceae
NoAnti_co_megahit_bin.47	CGC13		k141_121162	3375	10037	ABC-ABC-GH13-CBM48	Lac12	Firmicutes	Clostridia	Clostridiales	Lachnospiraceae
NoAnti_co_megahit_bin.47	CGC14		k141_39360	4161	12220	GT2-TC-TC-ABC	Lac12	Firmicutes	Clostridia	Clostridiales	Lachnospiraceae
NoAnti_co_megahit_bin.48	CGC1		k141_407836	77557	83269	GH0-TC-ABC		Firmicutes	Clostridia	Clostridiales	Clostridiaceae	Clostridium	lundense
NoAnti_co_megahit_bin.48	CGC2		k141_537502	4150	10348	GH3-TC-ABC		Firmicutes	Clostridia	Clostridiales	Clostridiaceae	Clostridium	lundense
NoAnti_co_megahit_bin.48	CGC3		k141_717801	6119	11853	GH57-TC-ABC		Firmicutes	Clostridia	Clostridiales	Clostridiaceae	Clostridium	lundense
NoAnti_co_megahit_bin.52	CGC1		k141_388590	15350	25212	ABC-TC-TC-TC-TC-ABC-GH36-STP-TC		Firmicutes	Clostridia	Clostridiales	Ruminococcaceae
NoAnti_co_megahit_bin.52	CGC2		k141_95763	1719	5705	ABC-GH2-TC		Firmicutes	Clostridia	Clostridiales	Ruminococcaceae
NoAnti_co_megahit_bin.52	CGC3		k141_577129	7863	17694	TC-TC-ABC-GH25-GH51-TC		Firmicutes	Clostridia	Clostridiales	Ruminococcaceae
NoAnti_co_megahit_bin.56	CGC1		k141_337973	24471	34644	ABC-ABC-TC-GH88-TC-TC-TC-PL12		Firmicutes	Clostridia	Clostridiales	Lachnospiraceae	Lachnoclostridium	citroniae
NoAnti_co_megahit_bin.56	CGC2		k141_658223	182120	195078	GT35-TF-TC-ABC-ABC-TC		Firmicutes	Clostridia	Clostridiales	Lachnospiraceae	Lachnoclostridium	citroniae
NoAnti_co_megahit_bin.56	CGC3		k141_750356	22285	44145	TC-TC-ABC-GH13-CBM48-TC-GH13-CBM48-TC-TF-TC-TC		Firmicutes	Clostridia	Clostridiales	Lachnospiraceae	Lachnoclostridium	citroniae
NoAnti_co_megahit_bin.56	CGC4		k141_504845	30487	53161	ABC-TF-STP-TC-TF-TC-TC-TC-TF-STP-TC-TC-TC-TF-GH51		Firmicutes	Clostridia	Clostridiales	Lachnospiraceae	Lachnoclostridium	citroniae
NoAnti_co_megahit_bin.56	CGC5		k141_762391	3672	14034	TC-GH2-TC-ABC-TC-TC		Firmicutes	Clostridia	Clostridiales	Lachnospiraceae	Lachnoclostridium	citroniae
NoAnti_co_megahit_bin.56	CGC6		k141_35434	74318	79410	ABC-CE15		Firmicutes	Clostridia	Clostridiales	Lachnospiraceae	Lachnoclostridium	citroniae
NoAnti_co_megahit_bin.56	CGC7		k141_49364	1893	14099	ABC-TC-TC-TF-GH3		Firmicutes	Clostridia	Clostridiales	Lachnospiraceae	Lachnoclostridium	citroniae
NoAnti_co_megahit_bin.56	CGC8		k141_583565	51169	56573	ABC-GT2-GT4		Firmicutes	Clostridia	Clostridiales	Lachnospiraceae	Lachnoclostridium	citroniae
NoAnti_co_megahit_bin.56	CGC9		k141_28234	1428	17802	GT51-TC-STP-TC-TF-TC-TC-TC-TC-ABC		Firmicutes	Clostridia	Clostridiales	Lachnospiraceae	Lachnoclostridium	citroniae
NoAnti_co_megahit_bin.81	CGC1		k141_486415	143406	149904	GH127-TC-TC-ABC-TC	Lac4	Firmicutes	Clostridia	Clostridiales	Lachnospiraceae
NoAnti_co_megahit_bin.81	CGC2		k141_34492	33955	42495	ABC-ABC-GH13-TC	Lac4	Firmicutes	Clostridia	Clostridiales	Lachnospiraceae
NoAnti_co_megahit_bin.81	CGC3		k141_518914	128108	136828	ABC-ABC-GT2-GT2	Lac4	Firmicutes	Clostridia	Clostridiales	Lachnospiraceae
NoAnti_co_megahit_bin.81	CGC4		k141_518914	192152	197311	#NAME?	Lac4	Firmicutes	Clostridia	Clostridiales	Lachnospiraceae
NoAnti_co_megahit_bin.81	CGC5		k141_486415	168798	173581	ABC-GT2-STP-GT11	Lac4	Firmicutes	Clostridia	Clostridiales	Lachnospiraceae
NoAnti_co_megahit_bin.81	CGC6		k141_138390	21867	36690	TC-ABC-TC-TF-TC-STP-TC-GH5-TC	Lac4	Firmicutes	Clostridia	Clostridiales	Lachnospiraceae
NoAnti_co_megahit_bin.81	CGC7		k141_518937	7555	14212	GH13-CBM48-TC-TC-TC-ABC	Lac4	Firmicutes	Clostridia	Clostridiales	Lachnospiraceae
NoAnti_co_megahit_bin.82	CGC1		k141_209396	60946	89433	ABC-ABC-TC-TC-STP-TC-TC-TF-CBM32-GH84-GH2-CBM32-TC	Cori2	Actinobacteria	Coriobacteria	Coriobacteriales	Coriobacteriaceae
NoAnti_co_megahit_bin.82	CGC2		k141_209396	29149	51637	CE4-CE4-TC-TC-STP-TC-ABC-ABC-TC-TC-TC	Cori2	Actinobacteria	Coriobacteria	Coriobacteriales	Coriobacteriaceae
NoAnti_co_megahit_bin.82	CGC3		k141_440974	240475	245408	TC-ABC-TC-CE9	Cori2	Actinobacteria	Coriobacteria	Coriobacteriales	Coriobacteriaceae
NoAnti_co_megahit_bin.82	CGC4		k141_251198	4049	7862	GT2-ABC-ABC	Cori2	Actinobacteria	Coriobacteria	Coriobacteriales	Coriobacteriaceae
NoAnti_co_megahit_bin.82	CGC5		k141_440974	139738	150429	TC-TC-ABC-STP-TC-TC-GH1	Cori2	Actinobacteria	Coriobacteria	Coriobacteriales	Coriobacteriaceae
NoAnti_co_megahit_bin.82	CGC6		k141_217507	122256	131935	CBM32-GH20-TC-TC-STP-ABC-TC	Cori2	Actinobacteria	Coriobacteria	Coriobacteriales	Coriobacteriaceae
NoAnti_co_megahit_rg0r3_bin.114	CGC1		k141_552543	12964	24080	ABC-TC-TF-TC-GH13-STP-TC	Clos6	Firmicutes	Clostridia	Clostridiales	Clostridiaceae	Clostridium	thermopalmarium
NoAnti_co_megahit_rg0r3_bin.114	CGC2		k141_697175	11663	30438	ABC-TC-GH43-STP-TC-TC-TF-STP-TC-TF-TC-ABC-TC	Clos6	Firmicutes	Clostridia	Clostridiales	Clostridiaceae	Clostridium	thermopalmarium
NoAnti_co_megahit_rg0r3_bin.114	CGC3		k141_105284	57164	65693	GH42-TC-ABC-TC	Clos6	Firmicutes	Clostridia	Clostridiales	Clostridiaceae	Clostridium	thermopalmarium
NoAnti_co_megahit_rg0r3_bin.114	CGC4		k141_367028	20090	28625	TC-TC-TC-GH105-ABC-TC	Clos6	Firmicutes	Clostridia	Clostridiales	Clostridiaceae	Clostridium	thermopalmarium
NoAnti_co_megahit_rg10r3_bin.53	CGC1		k141_451212	83554	93471	ABC-TF-GH13-CBM34-TC	Lac11	Firmicutes	Clostridia	Clostridiales	Lachnospiraceae	Lachnoclostridium	celerecrescens
NoAnti_co_megahit_rg10r3_bin.53	CGC2		k141_393081	49788	66019	TC-ABC-TC-TF-STP-TC-TC-TC-GH38-TF-TC-ABC	Lac11	Firmicutes	Clostridia	Clostridiales	Lachnospiraceae	Lachnoclostridium	celerecrescens
NoAnti_co_megahit_rg10r3_bin.53	CGC3		k141_670166	28637	40257	TC-ABC-ABC-ABC-TF-GH105-PL0-STP-TC-TC	Lac11	Firmicutes	Clostridia	Clostridiales	Lachnospiraceae	Lachnoclostridium	celerecrescens
NoAnti_co_megahit_rg10r3_bin.53	CGC4		k141_787961	15750	20500	GH13-ABC-TC-TC	Lac11	Firmicutes	Clostridia	Clostridiales	Lachnospiraceae	Lachnoclostridium	celerecrescens
NoAnti_co_megahit_rg10r3_bin.53	CGC5		k141_801386	20942	26867	ABC--PL17	Lac11	Firmicutes	Clostridia	Clostridiales	Lachnospiraceae	Lachnoclostridium	celerecrescens
NoAnti_co_megahit_rg10r3_bin.53	CGC6		k141_480008	154019	178586	TC-TC-GH2-GH78-STP-TC-TC-TC-TF-GH38-TF-TC-GH1-TC-ABC	Lac11	Firmicutes	Clostridia	Clostridiales	Lachnospiraceae	Lachnoclostridium	celerecrescens
NoAnti_co_megahit_rg10r3_bin.53	CGC7		k141_97746	43445	51221	TC-TC-TF-GH13-CBM48-ABC	Lac11	Firmicutes	Clostridia	Clostridiales	Lachnospiraceae	Lachnoclostridium	celerecrescens
NoAnti_co_megahit_rg10r3_bin.53	CGC8		k141_752954	15108	26394	ABC-ABC-TF-STP-ABC-TC-GH2-TC-TC	Lac11	Firmicutes	Clostridia	Clostridiales	Lachnospiraceae	Lachnoclostridium	celerecrescens
NoAnti_co_megahit_rg10r3_bin.53	CGC9		k141_480008	67	12124	TC-TC-TC-GH43-GT51-TC-TC-TC-ABC-ABC	Lac11	Firmicutes	Clostridia	Clostridiales	Lachnospiraceae	Lachnoclostridium	celerecrescens
NoAnti_co_megahit_rg10r3_bin.53	CGC10		k141_680341	8290	26443	ABC-ABC-TC-TC-TC-TF-ABC-TC-STP-GT2-TC-STP-TC	Lac11	Firmicutes	Clostridia	Clostridiales	Lachnospiraceae	Lachnoclostridium	celerecrescens
NoAnti_co_megahit_rg10r3_bin.53	CGC11		k141_265780	61988	69565	TC-TC-GH43-GH43-CE12-ABC	Lac11	Firmicutes	Clostridia	Clostridiales	Lachnospiraceae	Lachnoclostridium	celerecrescens
NoAnti_co_megahit_rg10r3_bin.53	CGC12		k141_801386	81694	88881	ABC-TC-TF-TC-STP-GT28-TC	Lac11	Firmicutes	Clostridia	Clostridiales	Lachnospiraceae	Lachnoclostridium	celerecrescens
NoAnti_co_megahit_rg10r3_bin.53	CGC13		k141_198526	52008	56232	TC-ABC-GT51	Lac11	Firmicutes	Clostridia	Clostridiales	Lachnospiraceae	Lachnoclostridium	celerecrescens
NoAnti_co_megahit_rg10r3_bin.53	CGC14		k141_539895	2263	11954	ABC-GH2-GH13-TF-GH130-TC-TC	Lac11	Firmicutes	Clostridia	Clostridiales	Lachnospiraceae	Lachnoclostridium	celerecrescens
NoAnti_co_megahit_rg10r3_bin.53	CGC15		k141_70915	86343	106647	ABC-ABC-STP-ABC-ABC-TC-TC-TF-TF-GH77-TC-TC-TC-TC-GH13-CBM48	Lac11	Firmicutes	Clostridia	Clostridiales	Lachnospiraceae	Lachnoclostridium	celerecrescens
NoAnti_co_megahit_rg10r3_bin.53	CGC16		k141_385364	1169	30191	TC-TC-ABC-TF-TC-GH2-TC-TC-STP-GH88-GH154-TF-TC-TC-TC-ABC-TC-TC	Lac11	Firmicutes	Clostridia	Clostridiales	Lachnospiraceae	Lachnoclostridium	celerecrescens
NoAnti_co_megahit_rg10r3_bin.53	CGC17		k141_70915	15572	35225	GT2-GT4-ABC-ABC-TC-ABC-TC-TF-TC-TC-TF-TC	Lac11	Firmicutes	Clostridia	Clostridiales	Lachnospiraceae	Lachnoclostridium	celerecrescens
NoAnti_co_megahit_rg10r3_bin.53	CGC18		k141_451212	4499	15048	ABC-STP-TC-TC-TC-TF-TC-GH18	Lac11	Firmicutes	Clostridia	Clostridiales	Lachnospiraceae	Lachnoclostridium	celerecrescens
NoAnti_co_megahit_rg10r3_bin.53	CGC19		k141_314628	69505	81426	CE9-TC-TF-STP-TC-TC-ABC-TC-TC	Lac11	Firmicutes	Clostridia	Clostridiales	Lachnospiraceae	Lachnoclostridium	celerecrescens
NoAnti_co_megahit_rg10r3_bin.53	CGC20		k141_595168	21593	30381	TC-TC-ABC-PL12-TC-TC	Lac11	Firmicutes	Clostridia	Clostridiales	Lachnospiraceae	Lachnoclostridium	celerecrescens
NoAnti_co_megahit_rg10r3_bin.53	CGC21		k141_265780	39552	56213	TC-GH1-GH1-TF-ABC-ABC-TC-ABC-TC-TC	Lac11	Firmicutes	Clostridia	Clostridiales	Lachnospiraceae	Lachnoclostridium	celerecrescens
NoAnti_co_megahit_rg10r3_bin.53	CGC22		k141_752954	154205	162168	GH39-ABC-ABC-TC-TC-TC	Lac11	Firmicutes	Clostridia	Clostridiales	Lachnospiraceae	Lachnoclostridium	celerecrescens
NoAnti_co_megahit_rg10r3_bin.53	CGC23		k141_619731	3430	31378	TC-GH5-GH3-TC-TC-STP-TF-TC-ABC-GH2-TC-TF-STP-TC-TC-STP-GH5-TC-TC-ABC	Lac11	Firmicutes	Clostridia	Clostridiales	Lachnospiraceae	Lachnoclostridium	celerecrescens
NoAnti_co_megahit_rg10r3_bin.53	CGC24		k141_472170	40794	50974	TC-TF-ABC-ABC-TF-TC-GH1	Lac11	Firmicutes	Clostridia	Clostridiales	Lachnospiraceae	Lachnoclostridium	celerecrescens
NoAnti_co_megahit_rg10r3_bin.53	CGC25		k141_142959	7168	26877	GH0-TC-TC-STP-TC-TC-TC-ABC-STP-TC-TC-TC-ABC-ABC	Lac11	Firmicutes	Clostridia	Clostridiales	Lachnospiraceae	Lachnoclostridium	celerecrescens
NoAnti_co_megahit_rg10r3_bin.53	CGC26		k141_269977	1419	14194	TC-TC-ABC-ABC-TC-TF-TC-TC-TC-GH4	Lac11	Firmicutes	Clostridia	Clostridiales	Lachnospiraceae	Lachnoclostridium	celerecrescens
NoAnti_co_megahit_rg10r3_bin.53	CGC27		k141_619117	117907	126279	TC-GH4-CE9-STP-ABC	Lac11	Firmicutes	Clostridia	Clostridiales	Lachnospiraceae	Lachnoclostridium	celerecrescens
NoAnti_co_megahit_rg10r3_bin.53	CGC28		k141_314628	17050	24234	TC-ABC-TC-STP-TF-CE9-TC	Lac11	Firmicutes	Clostridia	Clostridiales	Lachnospiraceae	Lachnoclostridium	celerecrescens
NoAnti_co_megahit_rg10r3_bin.53	CGC29		k141_752954	135015	144743	#NAME?	Lac11	Firmicutes	Clostridia	Clostridiales	Lachnospiraceae	Lachnoclostridium	celerecrescens
NoAnti_co_megahit_rg10r3_bin.53	CGC30		k141_97746	53655	62692	TC-ABC-GH165-TC-TF-ABC	Lac11	Firmicutes	Clostridia	Clostridiales	Lachnospiraceae	Lachnoclostridium	celerecrescens
NoAnti_co_megahit_rg10r3_bin.53	CGC31		k141_19631	31901	44990	TC-TC-STP-GH50-TC-TC-ABC-ABC	Lac11	Firmicutes	Clostridia	Clostridiales	Lachnospiraceae	Lachnoclostridium	celerecrescens
NoAnti_co_megahit_rg10r3_bin.62	CGC1		k141_78720	554	10076	GT0-ABC-ABC-TC-TC-TC-ABC	Lac9	Firmicutes	Clostridia	Clostridiales	Lachnospiraceae
NoAnti_co_megahit_rg10r3_bin.62	CGC2		k141_268163	30483	36110	TC-ABC-ABC-TC-GH23	Lac9	Firmicutes	Clostridia	Clostridiales	Lachnospiraceae
NoAnti_co_megahit_rg10r3_bin.62	CGC3		k141_385571	12728	17648	GH18-STP-TC-ABC	Lac9	Firmicutes	Clostridia	Clostridiales	Lachnospiraceae
NoAnti_co_megahit_rg10r3_bin.82	CGC1		k141_123682	24099	43701	GH112-ABC-TC-TC-TC-ABC-GH77-TF-TC-TC-TC-TC	Ery6	Firmicutes	Erysipelotrichia	Erysipelotrichales	Erysipelotrichaceae
NoAnti_co_megahit_rg10r3_bin.82	CGC2		k141_376371	17700	21170	GT51-TC-ABC	Ery6	Firmicutes	Erysipelotrichia	Erysipelotrichales	Erysipelotrichaceae
NoAnti_co_megahit_rg10r3_bin.82	CGC3		k141_419851	17534	21806	GT2-ABC-ABC	Ery6	Firmicutes	Erysipelotrichia	Erysipelotrichales	Erysipelotrichaceae
NoAnti_co_megahit_rg10r3_bin.82	CGC4		k141_444467	9655	21220	GH4-STP-TC-TC-ABC-GT4-GT4	Ery6	Firmicutes	Erysipelotrichia	Erysipelotrichales	Erysipelotrichaceae
NoAnti_co_megahit_rg10r3_bin.82	CGC5		k141_88438	24042	28424	GT2-ABC-ABC	Ery6	Firmicutes	Erysipelotrichia	Erysipelotrichales	Erysipelotrichaceae
NoAnti_co_megahit_rg10r3_bin.82	CGC6		k141_137252	4578	12441	GH25-GH25-ABC-ABC	Ery6	Firmicutes	Erysipelotrichia	Erysipelotrichales	Erysipelotrichaceae
NoAnti_co_megahit_rg10r3_bin.82	CGC7		k141_550654	8407	13012	CE4-ABC	Ery6	Firmicutes	Erysipelotrichia	Erysipelotrichales	Erysipelotrichaceae
NoAnti_co_megahit_rg10r3_bin.91	CGC1	PUL1	k141_62475	38176	51819	TC-GT2-TC-STP-susC-susD	Bac7	Bacteroidetes	Bacteroidia	Bacteroidales
NoAnti_co_megahit_rg10r3_bin.91	CGC2	PUL2	k141_779536	74357	87487	GH13-GH53-GH13-susD-susC	Bac7	Bacteroidetes	Bacteroidia	Bacteroidales
NoAnti_co_megahit_xg0r1_bin.29	CGC1		k141_204499	49219	60144	GH13-TC-TC-TF-TC-TC-TC-TC-ABC		Firmicutes	Clostridia	Clostridiales	Clostridiaceae	Clostridium	sp.
NoAnti_co_megahit_xg0r1_bin.29	CGC2		k141_249642	66567	73600	TC-TC-TC-ABC-CE6		Firmicutes	Clostridia	Clostridiales	Clostridiaceae	Clostridium	sp.
NoAnti_co_megahit_xg0r1_bin.29	CGC3		k141_35889	68063	82420	GH77-ABC-STP-TC-TC-TF-GH31-GH77-GT35		Firmicutes	Clostridia	Clostridiales	Clostridiaceae	Clostridium	sp.
NoAnti_co_megahit_xg0r1_bin.29	CGC4		k141_544862	13070	17738	TC-ABC-GH3		Firmicutes	Clostridia	Clostridiales	Clostridiaceae	Clostridium	sp.
NoAnti_co_megahit_xg0r1_bin.29	CGC5		k141_324733	140	4343	ABC-GH13-CBM34-TC		Firmicutes	Clostridia	Clostridiales	Clostridiaceae	Clostridium	sp.
NoAnti_co_megahit_xg0r1_bin.29	CGC6		k141_113248	24181	31569	TC-TC-ABC-ABC-GT2		Firmicutes	Clostridia	Clostridiales	Clostridiaceae	Clostridium	sp.
NoAnti_co_megahit_xg0r1_bin.29	CGC7		k141_683811	7264	11709	CBM4-GH9-ABC		Firmicutes	Clostridia	Clostridiales	Clostridiaceae	Clostridium	sp.
NoAnti_co_megahit_xg0r1_bin.29	CGC8		k141_35889	47686	51927	GH77-ABC		Firmicutes	Clostridia	Clostridiales	Clostridiaceae	Clostridium	sp.
NoAnti_co_megahit_xg0r1_bin.61	CGC1		k141_19698	17786	26293	TC-TF-ABC-TC-TC-GT41	Sele1	Firmicutes	Negativicutes	Selenomonadales	Selenomonadaceae	Selenomonas	ruminantium
NoAnti_co_megahit_xg0r1_bin.61	CGC2		k141_239169	22981	28396	GT19-ABC-GT30	Sele1	Firmicutes	Negativicutes	Selenomonadales	Selenomonadaceae	Selenomonas	ruminantium
NoAnti_co_megahit_xg0r1_bin.61	CGC3		k141_231082	47689	64098	ABC-ABC-ABC-ABC-CE4-TF-GH43-TC-TC-ABC-TC	Sele1	Firmicutes	Negativicutes	Selenomonadales	Selenomonadaceae	Selenomonas	ruminantium
NoAnti_co_megahit_xg0r1_bin.61	CGC4		k141_159436	103325	105781	GH73-ABC	Sele1	Firmicutes	Negativicutes	Selenomonadales	Selenomonadaceae	Selenomonas	ruminantium
NoAnti_co_megahit_xg0r2_bin.47	CGC1		k141_368369	1932	6643	CBM4-GH9-ABC		Spirochaetes	Spirochaetia	Spirochaetales	Spirochaetaceae	Treponema	bryantii
NoAnti_co_megahit_xg0r2_bin.47	CGC2		k141_577126	3	11667	ABC-TC-TC-GH73		Spirochaetes	Spirochaetia	Spirochaetales	Spirochaetaceae	Treponema	bryantii
ag0r1_ps_bin.25	CGC1		NODE_412_length_36463_cov_323.388089	1950	12869	ABC-ABC-ABC-GT4-TC-TC-TC-TC		Firmicutes	Eryspelotrichia	Erysipelotrichales	Erysipelotrichaceae
ag0r1_ps_bin.25	CGC2		NODE_1518_length_16468_cov_306.184552	118	15071	GH13-CBM48-CBM41-GH13-TC-TC-ABC-TC		Firmicutes	Eryspelotrichia	Erysipelotrichales	Erysipelotrichaceae
ag0r1_ps_bin.25	CGC3		NODE_57_length_105362_cov_290.408947	11384	21496	TC-TF-STP-TC-ABC--GH2		Firmicutes	Eryspelotrichia	Erysipelotrichales	Erysipelotrichaceae
ag0r1_ps_bin.30	CGC1		NODE_125_length_71121_cov_13.253505	33797	46591	ABC-ABC-STP-PL1-CBM77-PL1		Firmicutes	Eryspelotrichia	Erysipelotrichales	Erysipelotrichaceae
ag0r1_ps_bin.30	CGC2		NODE_29_length_128775_cov_13.510839	110406	114255	GH28-ABC		Firmicutes	Eryspelotrichia	Erysipelotrichales	Erysipelotrichaceae
ag0r1_ps_bin.30	CGC3		NODE_574_length_29187_cov_14.505359	17071	29042	ABC-ABC-TC-STP-CE12-CE12		Firmicutes	Eryspelotrichia	Erysipelotrichales	Erysipelotrichaceae
ag0r1_ps_bin.52	CGC1		NODE_2859_length_11816_cov_19.653378	2151	10079	GT2-ABC-ABC-GT2-GT2-TC		Euryarchaeota	Methanobacteria	Methanomicrobiales	Methanobacteriaceae	Methanosphaera	stadtmanae
ag0r1_ps_bin.60	CGC1		NODE_100_length_79194_cov_41.478039	19215	28645	TC-GH13-CBM48-CBM41-TF-ABC-ABC	Ery5	Firmicutes	Eryspelotrichia	Erysipelotrichales	Erysipelotrichaceae
ag0r1_ps_bin.60	CGC2		NODE_525_length_31020_cov_40.472643	21777	25269	ABC-GH13	Ery5	Firmicutes	Eryspelotrichia	Erysipelotrichales	Erysipelotrichaceae
ag0r1_ps_bin.60	CGC3		NODE_20_length_140984_cov_45.240307	37887	48581	TC-TC-TC-ABC-ABC-STP-GH13	Ery5	Firmicutes	Eryspelotrichia	Erysipelotrichales	Erysipelotrichaceae
ag0r2_cm_bin.102	CGC1		NODE_728_length_61013_cov_13.471199	22442	47398	TC-TC-TC-ABC-ABC-TC-TC-TC-ABC-TC-TC-STP-TC-		Firmicutes	Clostridia	Clostridiales	Lachnospiraceae
ag0r2_cm_bin.102	CGC2		NODE_1628_length_37788_cov_12.542017	28150	32555	GT2-ABC-ABC		Firmicutes	Clostridia	Clostridiales	Lachnospiraceae
ag0r2_cm_bin.102	CGC3		NODE_7_length_370935_cov_13.694058	293146	300693	CE4-TC-ABC-TC-TC		Firmicutes	Clostridia	Clostridiales	Lachnospiraceae
ag0r2_cm_bin.102	CGC4		NODE_7_length_370935_cov_13.694058	348994	368952	TC-TF-ABC-TC-TC-TF-TC-ABC-ABC-TC-TC-TC-STP-GH13-CBM48		Firmicutes	Clostridia	Clostridiales	Lachnospiraceae
ag0r2_cm_bin.125	CGC1		NODE_3685_length_22698_cov_6.194686	7057	14068	TC-CBM67-GH78-TF-ABC		Firmicutes	Clostridia	Clostridiales	Ruminococcaceae
ag0r2_cm_bin.125	CGC2		NODE_392_length_84705_cov_6.515007	14462	26828	ABC-TC-GH3-GH39-CBM67-GH78		Firmicutes	Clostridia	Clostridiales	Ruminococcaceae
ag0r2_cm_bin.125	CGC3		NODE_75_length_168829_cov_6.683536	105932	120641	TC-TF-TC-ABC--TC-TC-ABC		Firmicutes	Clostridia	Clostridiales	Ruminococcaceae
ag0r2_cm_bin.125	CGC4		NODE_879_length_54522_cov_7.164753	30842	42175	TC-TC-ABC-ABC-ABC-GT51		Firmicutes	Clostridia	Clostridiales	Ruminococcaceae
ag0r2_cm_bin.125	CGC5		NODE_75_length_168829_cov_6.683536	4906	21267	TC-ABC-GH39-STP-ABC-ABC-TC-TC-TC-GH1		Firmicutes	Clostridia	Clostridiales	Ruminococcaceae
ag0r2_cm_bin.126	CGC1		NODE_2_length_479733_cov_7.640311	377933	389997	GH5-GH1-TC-TC-ABC-ABC-STP-TC	Ery5	Firmicutes	Erysipelotrichia	Erysipelotrichales	Erysipelotrichaceae
ag0r2_cm_bin.126	CGC2		NODE_173_length_128325_cov_5.356731	45377	50408	ABC-TC-TC-GH1	Ery5	Firmicutes	Erysipelotrichia	Erysipelotrichales	Erysipelotrichaceae
ag0r2_cm_bin.126	CGC3		NODE_376_length_85875_cov_5.614420	19099	24746	TC-GH13-ABC-TC	Ery5	Firmicutes	Erysipelotrichia	Erysipelotrichales	Erysipelotrichaceae
ag0r2_cm_bin.126	CGC4		NODE_43_length_196764_cov_6.090082	128942	135583	ABC-GH1-TF-GH1	Ery5	Firmicutes	Erysipelotrichia	Erysipelotrichales	Erysipelotrichaceae
ag0r2_cm_bin.126	CGC5		NODE_751_length_59660_cov_5.487220	16392	25144	TC-STP-TC-ABC-TC-GH1	Ery5	Firmicutes	Erysipelotrichia	Erysipelotrichales	Erysipelotrichaceae
ag0r2_cm_bin.126	CGC6		NODE_2_length_479733_cov_7.640311	245927	252411	GT2-ABC-ABC-GT2	Ery5	Firmicutes	Erysipelotrichia	Erysipelotrichales	Erysipelotrichaceae
ag0r2_cm_bin.126	CGC7		NODE_2_length_479733_cov_7.640311	394376	402735	ABC-ABC-GT4-TC-TC	Ery5	Firmicutes	Erysipelotrichia	Erysipelotrichales	Erysipelotrichaceae
ag0r2_cm_bin.126	CGC8		NODE_82_length_166017_cov_7.245619	44317	60615	GH1-ABC-TC-TC-ABC-TC-GH13-CBM48-GH1	Ery5	Firmicutes	Erysipelotrichia	Erysipelotrichales	Erysipelotrichaceae
ag0r2_cm_bin.145	CGC1		NODE_1533_length_39307_cov_8.411088	16305	30710	GH29-TC-STP-ABC-TC		Bacteroidetes	Bacteroidia	Bacteroidales
ag0r2_cm_bin.145	CGC2		NODE_257_length_105469_cov_8.593840	19580	24691	ABC-TC-GH109		Bacteroidetes	Bacteroidia	Bacteroidales
ag0r2_cm_bin.145	CGC3		NODE_305_length_96529_cov_8.105130	45761	52190	ABC-GH2-CBM32		Bacteroidetes	Bacteroidia	Bacteroidales
ag0r2_cm_bin.145	CGC4		NODE_476_length_76361_cov_7.911436	62602	65588	GH20-ABC		Bacteroidetes	Bacteroidia	Bacteroidales
ag0r2_cm_bin.145	CGC5		NODE_1726_length_36314_cov_8.428374	1421	7295	ABC-GT9-TC		Bacteroidetes	Bacteroidia	Bacteroidales
ag0r2_cm_bin.157	CGC1	PUL1	NODE_605_length_67303_cov_16.604037	233	11452	GH3-GH16-susD-susC	Riken	Bacteroidetes	Bacteroidia	Bacteroidales	Rikenellaceae
ag0r2_cm_bin.157	CGC2	PUL2	NODE_403_length_83323_cov_17.665509	31961	55004	GH13-GH13-GH13-GH13-susD-susC-TC-TC-TF-TC	Riken	Bacteroidetes	Bacteroidia	Bacteroidales	Rikenellaceae
ag0r2_cm_bin.157	CGC3		NODE_1037_length_49065_cov_21.073916	14183	18425	ABC-GH2	Riken	Bacteroidetes	Bacteroidia	Bacteroidales	Rikenellaceae
ag0r2_cm_bin.167	CGC1		NODE_10_length_333979_cov_22.393424	77275	90388	GH78-TC-TF-ABC-STP-TC		Bacteroidetes	Bacteroidia	Bacteroidales	Rikenellaceae
ag0r2_cm_bin.170	CGC1		NODE_927_length_52584_cov_11.806692	45410	51915	ABC-PL1-CBM77		Bacteroidetes	Bacteroidia	Bacteroidales
ag0r2_cm_bin.170	CGC2		NODE_303_length_96663_cov_11.262119	19828	25023	GT51-ABC		Bacteroidetes	Bacteroidia	Bacteroidales
ag0r2_cm_bin.198	CGC1		NODE_26402_length_6464_cov_3.426022	2	4828	GH2-ABC-ABC		Firmicutes	Clostridia	Clostridiales	Ruminococcaceae
ag0r2_cm_bin.198	CGC2		NODE_2233_length_30786_cov_3.712006	12344	24260	GT5-GH13-CBM48-GT4-TC-TC-TC-ABC		Firmicutes	Clostridia	Clostridiales	Ruminococcaceae
ag0r2_cm_bin.198	CGC3		NODE_31872_length_5678_cov_3.310837	1	4859	TC-ABC-TC-TC-CE14		Firmicutes	Clostridia	Clostridiales	Ruminococcaceae
ag0r2_cm_bin.198	CGC4		NODE_10477_length_11896_cov_4.118623	4931	11895	TC-ABC-TC-TF-GH35		Firmicutes	Clostridia	Clostridiales	Ruminococcaceae
ag0r2_cm_bin.198	CGC5		NODE_8780_length_13310_cov_4.747223	4478	12462	TC-TC-TC-TF-ABC-GH77-TC		Firmicutes	Clostridia	Clostridiales	Ruminococcaceae
ag0r2_cm_bin.198	CGC6		NODE_775_length_58833_cov_4.436126	48640	53713	ABC-TC-GT51		Firmicutes	Clostridia	Clostridiales	Ruminococcaceae
ag0r2_cm_bin.219	CGC1		NODE_739_length_60666_cov_48.385961	47552	57580	ABC-GH13-ABC-TC-TC-TC	Rum16	Firmicutes	Clostridia	Clostridiales	Ruminococcaceae
ag0r2_cm_bin.222	CGC1		NODE_208_length_119253_cov_10.358218	45719	53785	TC-ABC-GT35-GH77		Firmicutes	Clostridia	Clostridiales
ag0r2_cm_bin.222	CGC2		NODE_1095_length_47736_cov_11.809627	8423	19980	ABC-ABC-GH27-GH51-TC-GH31		Firmicutes	Clostridia	Clostridiales
ag0r2_cm_bin.222	CGC3		NODE_721_length_61299_cov_11.334324	41926	46124	CE1-ABC-TC		Firmicutes	Clostridia	Clostridiales
ag0r2_cm_bin.222	CGC4		NODE_4072_length_21283_cov_11.794445	670	8082	TC-TC-GH120-STP-TC-ABC		Firmicutes	Clostridia	Clostridiales
ag0r2_cm_bin.222	CGC5		NODE_2918_length_26109_cov_10.829594	15482	20646	GH2-TC-ABC		Firmicutes	Clostridia	Clostridiales
ag0r2_cm_bin.222	CGC6		NODE_6539_length_15922_cov_12.078384	7442	12286	GH4-ABC		Firmicutes	Clostridia	Clostridiales
ag0r2_cm_bin.222	CGC7		NODE_415_length_82023_cov_13.450943	7404	45510	TC-TF-GH13-GH53-CBM61-TC-TC-ABC-GH113-TF-TC-TC-STP-ABC-TC-TC-GH51-GH2-GH29-TC-ABC-TC		Firmicutes	Clostridia	Clostridiales
ag0r2_cm_bin.222	CGC8		NODE_393_length_84566_cov_11.705678	63225	81697	TC-TC-TC-TF-GH140-TF-GH3-ABC-TF-GH105-ABC		Firmicutes	Clostridia	Clostridiales
ag0r2_cm_bin.222	CGC9		NODE_4424_length_20271_cov_11.947658	7423	15890	TC-ABC-GH94		Firmicutes	Clostridia	Clostridiales
ag0r2_cm_bin.222	CGC10		NODE_1993_length_32991_cov_10.108343	25829	31791	ABC-ABC-GT1		Firmicutes	Clostridia	Clostridiales
ag0r2_cm_bin.222	CGC11		NODE_3853_length_22052_cov_10.393811	13103	17256	ABC-GT2		Firmicutes	Clostridia	Clostridiales
ag0r2_cm_bin.37	CGC1		NODE_282_length_101015_cov_18.820097	5615	12082	GT5-ABC-TC-TC		Firmicutes	Erysipelotrichia	Erysipelotrichales	Erysipelotrichaceae
ag0r2_cm_bin.37	CGC2		NODE_422_length_81206_cov_13.398316	23045	34741	#NAME?		Firmicutes	Erysipelotrichia	Erysipelotrichales	Erysipelotrichaceae
ag0r2_cm_bin.37	CGC3		NODE_116_length_148239_cov_17.522874	43213	46339	GH5-ABC-TC		Firmicutes	Erysipelotrichia	Erysipelotrichales	Erysipelotrichaceae
ag0r2_cm_bin.37	CGC4		NODE_1689_length_36882_cov_13.390382	588	5458	GH3-ABC		Firmicutes	Erysipelotrichia	Erysipelotrichales	Erysipelotrichaceae
ag0r2_cm_bin.37	CGC5		NODE_422_length_81206_cov_13.398316	50118	63096	ABC-TC-GH1-ABC-ABC		Firmicutes	Erysipelotrichia	Erysipelotrichales	Erysipelotrichaceae
ag0r2_cm_bin.56	CGC1		NODE_1906_length_33946_cov_7.698722	8595	11712	GH5-ABC-TC		Firmicutes	Erysipelotrichia	Erysipelotrichales	Erysipelotrichaceae
ag0r2_cm_bin.56	CGC2		NODE_10032_length_12217_cov_3.981384	4975	10037	GT4-ABC-TC		Firmicutes	Erysipelotrichia	Erysipelotrichales	Erysipelotrichaceae
ag0r2_cm_bin.56	CGC3		NODE_21915_length_7330_cov_4.810285	2	4063	GH3-ABC		Firmicutes	Erysipelotrichia	Erysipelotrichales	Erysipelotrichaceae
ag0r2_cm_bin.97	CGC1		NODE_399_length_83676_cov_10.783371	7175	16388	GT51-ABC-ABC-TC-TC		Firmicutes	Clostridia	Clostridiales	Ruminococcaceae
ag0r2_cm_bin.97	CGC2		NODE_177_length_127238_cov_11.407680	12846	17151	ABC-CE4		Firmicutes	Clostridia	Clostridiales	Ruminococcaceae
ag0r3_bin.12	CGC1		NODE_326_length_107096_cov_97.407890	20829	35662	GH33-TC-TC-TF-TC-TC-ABC-TC-TF-TC	Lac6	Firmicutes	Clostridia	Clostridiales	Lachnospiraceae	Lachnoclostridium	clostridioforme
ag0r3_bin.12	CGC2		NODE_397_length_93953_cov_93.788242	86305	90270	GH32-TC-ABC	Lac6	Firmicutes	Clostridia	Clostridiales	Lachnospiraceae	Lachnoclostridium	clostridioforme
ag0r3_bin.12	CGC3		NODE_461_length_84719_cov_93.042497	21328	28572	ABC-GT4-ABC-GT4-GT4-TC	Lac6	Firmicutes	Clostridia	Clostridiales	Lachnospiraceae	Lachnoclostridium	clostridioforme
ag0r3_bin.12	CGC4		NODE_527_length_73810_cov_81.774728	4865	20582	TC-STP-TC-TC-GH4-ABC-TC-TC	Lac6	Firmicutes	Clostridia	Clostridiales	Lachnospiraceae	Lachnoclostridium	clostridioforme
ag0r3_bin.12	CGC5		NODE_564_length_69158_cov_88.696183	26403	34543	ABC-ABC-TF-TC-GH2	Lac6	Firmicutes	Clostridia	Clostridiales	Lachnospiraceae	Lachnoclostridium	clostridioforme
ag0r3_bin.12	CGC6		NODE_45_length_296438_cov_94.870840	63444	68894	GT2-GT4-ABC	Lac6	Firmicutes	Clostridia	Clostridiales	Lachnospiraceae	Lachnoclostridium	clostridioforme
ag0r3_bin.12	CGC7		NODE_656_length_59650_cov_88.249207	41004	50895	TC-GT2-TC-STP-TC-TC-ABC	Lac6	Firmicutes	Clostridia	Clostridiales	Lachnospiraceae	Lachnoclostridium	clostridioforme
ag0r3_bin.12	CGC8		NODE_83_length_214154_cov_94.859737	99637	126063	CE4-STP-TC-TC-TC-TF-TC-GH13-CBM48-TC-GH13-CBM48-ABC-ABC	Lac6	Firmicutes	Clostridia	Clostridiales	Lachnospiraceae	Lachnoclostridium	clostridioforme
ag0r3_bin.12	CGC9		NODE_879_length_44983_cov_84.526433	10533	20491	TC-TF-TC-GH32-TF-TC-TC-ABC-ABC	Lac6	Firmicutes	Clostridia	Clostridiales	Lachnospiraceae	Lachnoclostridium	clostridioforme
ag0r3_bin.12	CGC10		NODE_35_length_325571_cov_84.009542	237403	248819	TC-ABC-TC-STP-TC-TF-CE8	Lac6	Firmicutes	Clostridia	Clostridiales	Lachnospiraceae	Lachnoclostridium	clostridioforme
ag0r3_bin.22	CGC1		NODE_1_length_2147658_cov_17.410269	1171952	1198982	GH0-GT2-STP-TC-TC-TC-ABC-TC-TC-TC-TC	Clos3	Firmicutes	Clostridia	Clostridiales	Clostridiaceae	Clostridium	lundense
ag0r3_bin.22	CGC2		NODE_1_length_2147658_cov_17.410269	1279722	1286141	ABC-CBM20-GH14-ABC	Clos3	Firmicutes	Clostridia	Clostridiales	Clostridiaceae	Clostridium	lundense
ag0r3_bin.22	CGC3		NODE_7_length_563953_cov_18.139743	480042	497289	TC-TC-TC-ABC-STP-TF-TC-TC-GH1	Clos3	Firmicutes	Clostridia	Clostridiales	Clostridiaceae	Clostridium	lundense
ag0r3_bin.22	CGC4		NODE_1_length_2147658_cov_17.410269	1410631	1416123	TC-TC-TC-ABC-CBM5-GH18	Clos3	Firmicutes	Clostridia	Clostridiales	Clostridiaceae	Clostridium	lundense
ag0r3_bin.22	CGC5		NODE_16_length_435657_cov_19.613740	133168	154571	TC-TF-ABC-ABC-TC-TC-STP-TF-TC-TF-TC-ABC-TC-TC-TF--GT2	Clos3	Firmicutes	Clostridia	Clostridiales	Clostridiaceae	Clostridium	lundense
ag0r3_bin.22	CGC6		NODE_16_length_435657_cov_19.613740	252294	257976	CE4-TC-TC-ABC-TC	Clos3	Firmicutes	Clostridia	Clostridiales	Clostridiaceae	Clostridium	lundense
ag0r3_bin.22	CGC7		NODE_16_length_435657_cov_19.613740	174586	193639	TC-GH4-TC-TC-ABC-STP-TF-TC-TF-TF-TC-GH4-TC	Clos3	Firmicutes	Clostridia	Clostridiales	Clostridiaceae	Clostridium	lundense
ag0r3_bin.22	CGC8		NODE_1_length_2147658_cov_17.410269	798186	808026	TC-GH13-TF-ABC-ABC	Clos3	Firmicutes	Clostridia	Clostridiales	Clostridiaceae	Clostridium	lundense
ag0r3_bin.22	CGC9		NODE_1_length_2147658_cov_17.410269	285271	289329	ABC-TF-GT1	Clos3	Firmicutes	Clostridia	Clostridiales	Clostridiaceae	Clostridium	lundense
ag0r3_bin.26	CGC1		NODE_628_length_62481_cov_4.610746	24134	34086	TC-STP-TC-TF-CBM37-GH48-ABC	Rum13	Firmicutes	Clostridia	Clostridiales	Ruminococcaceae	Ruminococcus
ag0r3_bin.26	CGC2		NODE_699_length_56095_cov_4.888839	25807	31940	ABC-TC-TC-CE3	Rum13	Firmicutes	Clostridia	Clostridiales	Ruminococcaceae	Ruminococcus
ag0r3_bin.26	CGC3		NODE_80_length_216224_cov_5.926050	177576	188628	GT5-ABC-ABC-GT4-GT4-GT2	Rum13	Firmicutes	Clostridia	Clostridiales	Ruminococcaceae	Ruminococcus
ag0r3_bin.26	CGC4		NODE_2254_length_16251_cov_4.335909	3	6751	TC-STP-PL11-CBM13-ABC-TC	Rum13	Firmicutes	Clostridia	Clostridiales	Ruminococcaceae	Ruminococcus
ag0r3_bin.26	CGC5		NODE_2168_length_16961_cov_3.899668	1674	11485	TC-CBM4-GH9-ABC-ABC	Rum13	Firmicutes	Clostridia	Clostridiales	Ruminococcaceae	Ruminococcus
ag0r3_bin.2	CGC1		NODE_1190_length_32732_cov_111.787444	1	5399	ABC-GH36	Cori1	Actinobacteria	Coriobacteria	Coriobacteriales	Coriobacteriaceae
ag0r3_bin.2	CGC2		NODE_317_length_109789_cov_112.074787	1997	14391	ABC-TF-GH25-ABC-TC-TC-TC	Cori1	Actinobacteria	Coriobacteria	Coriobacteriales	Coriobacteriaceae
ag0r3_bin.2	CGC3		NODE_32_length_328623_cov_97.611723	297039	300342	GT1-ABC-TC	Cori1	Actinobacteria	Coriobacteria	Coriobacteriales	Coriobacteriaceae
ag0r3_bin.2	CGC4		NODE_431_length_89675_cov_95.508560	85069	89110	GT2-ABC-ABC	Cori1	Actinobacteria	Coriobacteria	Coriobacteriales	Coriobacteriaceae
ag0r3_bin.2	CGC5		NODE_27_length_350252_cov_94.663060	18654	31682	ABC-GT2-TC-TC-TC-TC	Cori1	Actinobacteria	Coriobacteria	Coriobacteriales	Coriobacteriaceae
ag0r3_bin.33	CGC1		NODE_2813_length_12324_cov_17.960888	4196	9834	CBM5-STP-ABC-ABC	Act3	Actinobacteria	Actinobacteria	Actinomycetales	Actinomycetaceae
ag0r3_bin.33	CGC2		NODE_180_length_148657_cov_17.241439	86202	88630	GT2-ABC	Act3	Actinobacteria	Actinobacteria	Actinomycetales	Actinomycetaceae
ag0r3_bin.33	CGC3		NODE_372_length_99678_cov_17.764942	71307	85468	GT2-TC-TC-ABC-TC-STP-TC-TC	Act3	Actinobacteria	Actinobacteria	Actinomycetales	Actinomycetaceae
ag0r3_bin.33	CGC4		NODE_2062_length_18006_cov_19.059624	12194	17974	ABC-GT4-GT4-GT1	Act3	Actinobacteria	Actinobacteria	Actinomycetales	Actinomycetaceae
ag0r3_bin.33	CGC5		NODE_180_length_148657_cov_17.241439	117117	120764	TC-ABC-GT4	Act3	Actinobacteria	Actinobacteria	Actinomycetales	Actinomycetaceae
ag0r3_bin.33	CGC6		NODE_610_length_64017_cov_17.946121	21412	32965	TC-TF-ABC-ABC-GT39	Act3	Actinobacteria	Actinobacteria	Actinomycetales	Actinomycetaceae
ag0r3_bin.33	CGC7		NODE_108_length_191719_cov_17.743657	94211	98646	GT2-ABC-ABC	Act3	Actinobacteria	Actinobacteria	Actinomycetales	Actinomycetaceae
ag0r3_bin.35	CGC1		NODE_468_length_83156_cov_13.118249	18584	26924	TC-TC-TC-GH13-ABC	Rum12	Firmicutes	Clostridia	Clostridiales	Ruminococcaceae	Ruminococcus	albus
ag0r3_bin.35	CGC2		NODE_22_length_405702_cov_15.765983	86265	92605	GH94-ABC-TC-TC	Rum12	Firmicutes	Clostridia	Clostridiales	Ruminococcaceae	Ruminococcus	albus
ag0r3_bin.35	CGC3		NODE_279_length_117735_cov_16.239015	35583	53063	ABC-CBM37-ABC-TC-STP-CBM4-GH9-ABC-ABC-TF-TC	Rum12	Firmicutes	Clostridia	Clostridiales	Ruminococcaceae	Ruminococcus	albus
ag0r3_bin.35	CGC4		NODE_36_length_313683_cov_15.661174	50646	57412	ABC-CBM37-CBM22-GH30	Rum12	Firmicutes	Clostridia	Clostridiales	Ruminococcaceae	Ruminococcus	albus
ag0r3_bin.35	CGC5		NODE_675_length_57981_cov_17.064002	107	12171	CBM13-CE12-CBM35-CBM37-CE12-CBM37-CBM37-ABC	Rum12	Firmicutes	Clostridia	Clostridiales	Ruminococcaceae	Ruminococcus	albus
ag0r3_bin.35	CGC6		NODE_441_length_88315_cov_13.788152	36084	49343	GH2-TC-STP-ABC-ABC-TC-TC-ABC-ABC-TC	Rum12	Firmicutes	Clostridia	Clostridiales	Ruminococcaceae	Ruminococcus	albus
ag0r3_bin.35	CGC7		NODE_22_length_405702_cov_15.765983	373670	380210	GH4-GH105-GH28-ABC	Rum12	Firmicutes	Clostridia	Clostridiales	Ruminococcaceae	Ruminococcus	albus
ag0r3_bin.35	CGC8		NODE_22_length_405702_cov_15.765983	201358	205832	ABC-CBM37-GH48	Rum12	Firmicutes	Clostridia	Clostridiales	Ruminococcaceae	Ruminococcus	albus
ag0r3_bin.35	CGC9		NODE_776_length_51289_cov_13.773449	1260	8111	GH16-GH44-ABC-ABC	Rum12	Firmicutes	Clostridia	Clostridiales	Ruminococcaceae	Ruminococcus	albus
ag0r3_bin.35	CGC10		NODE_321_length_108130_cov_15.250479	78307	101365	GH51-TF-GH43-GH43-STP-TC-TC-TC-TC-STP-GH43-ABC	Rum12	Firmicutes	Clostridia	Clostridiales	Ruminococcaceae	Ruminococcus	albus
ag0r3_bin.35	CGC11		NODE_468_length_83156_cov_13.118249	50078	53952	CBM37-ABC	Rum12	Firmicutes	Clostridia	Clostridiales	Ruminococcaceae	Ruminococcus	albus
ag0r3_bin.35	CGC12		NODE_678_length_57797_cov_14.573805	3798	14936	TC-TC-GH25-TF-ABC	Rum12	Firmicutes	Clostridia	Clostridiales	Ruminococcaceae	Ruminococcus	albus
ag0r3_bin.35	CGC13		NODE_36_length_313683_cov_15.661174	205001	241340	TC-TC-TC-ABC-TC-TC-ABC-ABC-PL11-CBM13-CE12-CBM37-TF-CBM3-GH9	Rum12	Firmicutes	Clostridia	Clostridiales	Ruminococcaceae	Ruminococcus	albus
ag0r3_bin.35	CGC14		NODE_157_length_159460_cov_16.213925	33711	39155	GH5-STP-ABC	Rum12	Firmicutes	Clostridia	Clostridiales	Ruminococcaceae	Ruminococcus	albus
ag0r3_bin.38	CGC1		NODE_432_length_89572_cov_122.535348	7096	12838	GH53-CBM61-ABC-ABC	Trep	Spirochaetes	Spirochaetia	Spirochaetales	Spirochaetaceae	Treponema
ag0r3_bin.39	CGC1		NODE_77_length_221080_cov_10.954014	208538	220945	ABC-CE1-TC	Rum2	Firmicutes	Clostridia	Clostridiales	Ruminococcaceae	Ruminococcus	flaveflaciens
ag0r3_bin.39	CGC2		NODE_77_length_221080_cov_10.954014	12302	32501	ABC-CE1-CE1-CBM6-CBM22-GH43-ABC-TC-STP-TC	Rum2	Firmicutes	Clostridia	Clostridiales	Ruminococcaceae	Ruminococcus	flaveflaciens
ag0r3_bin.39	CGC3		NODE_662_length_58901_cov_12.748402	4079	7687	CBM4-GH16-ABC	Rum2	Firmicutes	Clostridia	Clostridiales	Ruminococcaceae	Ruminococcus	flaveflaciens
ag0r3_bin.39	CGC4		NODE_152_length_162693_cov_11.233058	44633	47526	GT51-ABC	Rum2	Firmicutes	Clostridia	Clostridiales	Ruminococcaceae	Ruminococcus	flaveflaciens
ag0r3_bin.39	CGC5		NODE_277_length_118385_cov_13.184155	60415	72281	GH5-ABC-GH124-TC-CBM3-GH9	Rum2	Firmicutes	Clostridia	Clostridiales	Ruminococcaceae	Ruminococcus	flaveflaciens
ag0r3_bin.39	CGC6		NODE_649_length_60385_cov_12.016233	6458	10688	ABC-GH48	Rum2	Firmicutes	Clostridia	Clostridiales	Ruminococcaceae	Ruminococcus	flaveflaciens
ag0r3_bin.39	CGC7		NODE_344_length_103744_cov_10.377468	60886	66394	GH97-CBM35-ABC	Rum2	Firmicutes	Clostridia	Clostridiales	Ruminococcaceae	Ruminococcus	flaveflaciens
ag0r3_bin.39	CGC8		NODE_344_length_103744_cov_10.377468	80026	86641	CBM22-GH30-ABC	Rum2	Firmicutes	Clostridia	Clostridiales	Ruminococcaceae	Ruminococcus	flaveflaciens
ag0r3_bin.39	CGC9		NODE_359_length_101618_cov_13.102530	48977	55032	GT4-GT4-ABC-ABC	Rum2	Firmicutes	Clostridia	Clostridiales	Ruminococcaceae	Ruminococcus	flaveflaciens
ag0r3_bin.4	CGC1		NODE_1036_length_38132_cov_7.695309	10686	16740	TC-ABC-TC-GH18-ABC	Pae1	Firmicutes	Bacilli	Bacillales	Paenibacillaceae
ag0r3_bin.4	CGC2		NODE_3152_length_10582_cov_7.185816	3	10101	GH3-GH2-ABC-ABC-TC-TC-TC	Pae1	Firmicutes	Bacilli	Bacillales	Paenibacillaceae
ag0r3_bin.4	CGC3		NODE_3578_length_9054_cov_6.768520	1501	9054	ABC-ABC-STP-GH94	Pae1	Firmicutes	Bacilli	Bacillales	Paenibacillaceae
ag0r3_bin.4	CGC4		NODE_4496_length_6825_cov_8.295199	3	6825	GT2-TC-ABC-ABC-TC	Pae1	Firmicutes	Bacilli	Bacillales	Paenibacillaceae
ag0r3_bin.4	CGC5		NODE_1054_length_37440_cov_7.683002	4374	37440	TC-TC-TC-ABC-TF-TC-GH31-TF-TC-TC-TC-ABC-TC-TC-TF-GH1-TC	Pae1	Firmicutes	Bacilli	Bacillales	Paenibacillaceae
ag0r3_bin.4	CGC6		NODE_1753_length_21499_cov_6.322659	7138	21499	GT2-CE4-TC-TF-TC-ABC-ABC	Pae1	Firmicutes	Bacilli	Bacillales	Paenibacillaceae
ag0r3_bin.4	CGC7		NODE_2367_length_15315_cov_7.390406	443	13783	TC-GH3-ABC-ABC-TC-TC-TC	Pae1	Firmicutes	Bacilli	Bacillales	Paenibacillaceae
ag0r3_bin.4	CGC8		NODE_3816_length_8389_cov_7.139798	1209	8387	ABC-ABC-GH95	Pae1	Firmicutes	Bacilli	Bacillales	Paenibacillaceae
ag0r3_bin.4	CGC9		NODE_638_length_61197_cov_7.395370	9620	15935	ABC-ABC-GH13-CBM48	Pae1	Firmicutes	Bacilli	Bacillales	Paenibacillaceae
ag0r3_bin.4	CGC10		NODE_1841_length_20316_cov_7.461930	11939	20316	ABC-TC-STP-GH13-GH13-TC-TC	Pae1	Firmicutes	Bacilli	Bacillales	Paenibacillaceae
ag0r3_bin.4	CGC11		NODE_519_length_75270_cov_6.389491	11772	21474	ABC-ABC-GH62-TC	Pae1	Firmicutes	Bacilli	Bacillales	Paenibacillaceae
ag0r3_bin.4	CGC12		NODE_1651_length_23278_cov_7.103056	43	6651	TC-GH43-GH43-CE12-ABC	Pae1	Firmicutes	Bacilli	Bacillales	Paenibacillaceae
ag0r3_bin.4	CGC13		NODE_2912_length_11743_cov_6.858735	3618	8362	ABC-TC-GH1	Pae1	Firmicutes	Bacilli	Bacillales	Paenibacillaceae
ag0r3_bin.4	CGC14		NODE_471_length_82584_cov_7.390464	61275	81689	TC-TC-TC-GH154-GH88-GH105-STP-TC-TF-TC-TC-ABC-TC-ABC-ABC	Pae1	Firmicutes	Bacilli	Bacillales	Paenibacillaceae
ag0r3_bin.4	CGC15		NODE_1179_length_33216_cov_7.357736	6105	14091	ABC-TC-TC-ABC-TC-TF-GH18-CBM50	Pae1	Firmicutes	Bacilli	Bacillales	Paenibacillaceae
ag0r3_bin.4	CGC16		NODE_2101_length_17672_cov_7.412617	518	13975	ABC-TC-TC-GH30-TC-TC-TC-TC-TF-TC	Pae1	Firmicutes	Bacilli	Bacillales	Paenibacillaceae
ag0r3_bin.4	CGC17		NODE_591_length_65805_cov_6.402081	53819	59656	ABC-ABC-GT8-TC	Pae1	Firmicutes	Bacilli	Bacillales	Paenibacillaceae
ag0r3_bin.4	CGC18		NODE_1036_length_38132_cov_7.695309	629	4318	GH13-CBM48-ABC	Pae1	Firmicutes	Bacilli	Bacillales	Paenibacillaceae
ag0r3_bin.4	CGC19		NODE_4573_length_6679_cov_7.110724	1	5437	GH3-TC-ABC-TC	Pae1	Firmicutes	Bacilli	Bacillales	Paenibacillaceae
ag0r3_bin.4	CGC20		NODE_2485_length_14426_cov_7.550631	3	6878	GH43-CBM6-GH43-ABC-TC-TC	Pae1	Firmicutes	Bacilli	Bacillales	Paenibacillaceae
ag0r3_bin.4	CGC21		NODE_1006_length_39319_cov_6.787524	916	3712	ABC-CE6	Pae1	Firmicutes	Bacilli	Bacillales	Paenibacillaceae
ag0r3_bin.4	CGC22		NODE_2987_length_11337_cov_6.858792	1	10650	ABC-STP-CBM3-GH9-ABC-ABC	Pae1	Firmicutes	Bacilli	Bacillales	Paenibacillaceae
ag0r3_bin.58	CGC1		NODE_1377_length_28251_cov_48.379889	2474	6103	ABC-GH13	Ent2	Firmicutes	Bacilli	Lactobacillales	Enterococcaceae	Enterococcus	faecium
ag0r3_bin.58	CGC2		NODE_1037_length_38044_cov_47.510654	3231	17829	TC-STP-TC-TC-ABC-TC-GH1-TC-TC	Ent2	Firmicutes	Bacilli	Lactobacillales	Enterococcaceae	Enterococcus	faecium
ag0r3_bin.58	CGC3		NODE_1020_length_38800_cov_38.427007	17295	24669	GH1-TC-TC-GH53-CBM61-ABC-TC	Ent2	Firmicutes	Bacilli	Lactobacillales	Enterococcaceae	Enterococcus	faecium
ag0r3_bin.58	CGC4		NODE_3222_length_10281_cov_46.062819	3	10279	GH73-TF-ABC-TC-GH13	Ent2	Firmicutes	Bacilli	Lactobacillales	Enterococcaceae	Enterococcus	faecium
ag0r3_bin.58	CGC5		NODE_1389_length_27863_cov_46.802526	11972	18677	TC-CE1-ABC-ABC	Ent2	Firmicutes	Bacilli	Lactobacillales	Enterococcaceae	Enterococcus	faecium
ag0r3_bin.58	CGC6		NODE_1844_length_20296_cov_37.236312	356	10994	ABC-TC-TC-ABC-TC-TF-TC-GT2	Ent2	Firmicutes	Bacilli	Lactobacillales	Enterococcaceae	Enterococcus	faecium
ag0r3_bin.58	CGC7		NODE_576_length_67922_cov_41.035552	24408	37660	GT2-GT4-GT2-TC-GT2-ABC-ABC	Ent2	Firmicutes	Bacilli	Lactobacillales	Enterococcaceae	Enterococcus	faecium
ag0r3_bin.58	CGC8		NODE_785_length_50583_cov_41.996317	26843	34030	CBM5-GH18-CBM5-GH18-STP-ABC	Ent2	Firmicutes	Bacilli	Lactobacillales	Enterococcaceae	Enterococcus	faecium
ag0r3_bin.58	CGC9		NODE_4368_length_7055_cov_45.951132	308	5460	AA10-ABC-ABC-TC	Ent2	Firmicutes	Bacilli	Lactobacillales	Enterococcaceae	Enterococcus	faecium
ag0r3_bin.58	CGC10		NODE_1589_length_24082_cov_41.582170	2045	18305	GT51-TC-ABC-ABC-TC-TC-TF-GH4-GH1	Ent2	Firmicutes	Bacilli	Lactobacillales	Enterococcaceae	Enterococcus	faecium
ag0r3_bin.58	CGC11		NODE_1823_length_20503_cov_46.743954	10187	19882	TC-TC-GH13-GH13-TF-STP-TC-ABC	Ent2	Firmicutes	Bacilli	Lactobacillales	Enterococcaceae	Enterococcus	faecium
ag0r3_bin.58	CGC12		NODE_1075_length_36872_cov_46.112216	1290	6092	TC-ABC-TF-GH25	Ent2	Firmicutes	Bacilli	Lactobacillales	Enterococcaceae	Enterococcus	faecium
ag0r3_bin.58	CGC13		NODE_1429_length_27051_cov_52.077630	22143	26318	TC-ABC-GH43	Ent2	Firmicutes	Bacilli	Lactobacillales	Enterococcaceae	Enterococcus	faecium
ag0r3_bin.78	CGC1		NODE_293_length_113779_cov_19.613393	66016	68486	GH73-ABC	Sele4	Firmicutes	Negativicutes	Selenomonadales	Selenomonadaceae	Selenomonas	ruminantium
ag0r3_bin.78	CGC2		NODE_859_length_46261_cov_21.518600	16549	23431	GT4-ABC-TC-ABC	Sele4	Firmicutes	Negativicutes	Selenomonadales	Selenomonadaceae	Selenomonas	ruminantium
ag0r3_bin.78	CGC3		NODE_75_length_223327_cov_20.890755	175960	190131	ABC-TC-TC-GH1-TC-TC-TC-TF-TC-TC-TC	Sele4	Firmicutes	Negativicutes	Selenomonadales	Selenomonadaceae	Selenomonas	ruminantium
ag0r3_bin.78	CGC4		NODE_643_length_60832_cov_22.121603	19857	33452	TC-TF-ABC-TC-TC-GT9-GT2-TC	Sele4	Firmicutes	Negativicutes	Selenomonadales	Selenomonadaceae	Selenomonas	ruminantium
ag0r3_bin.78	CGC5		NODE_307_length_111684_cov_20.830503	100305	111029	GH84-TC-TC-ABC-TC	Sele4	Firmicutes	Negativicutes	Selenomonadales	Selenomonadaceae	Selenomonas	ruminantium
ag0r3_bin.78	CGC6		NODE_817_length_48362_cov_21.755825	7447	12869	GT30-ABC-GT19	Sele4	Firmicutes	Negativicutes	Selenomonadales	Selenomonadaceae	Selenomonas	ruminantium
ag0r3_bin.7	CGC1		NODE_292_length_114122_cov_70.758964	63003	71385	TC-STP-TC-ABC-GH1	Str2	Firmicutes	Bacilli	Lactobacillales	Streptococcaceae	Streptococcus	gallolyticus
ag0r3_bin.7	CGC2		NODE_278_length_118066_cov_68.897541	8713	17937	CE4-STP-TC-TC-TC-ABC-TC	Str2	Firmicutes	Bacilli	Lactobacillales	Streptococcaceae	Streptococcus	gallolyticus
ag0r3_bin.7	CGC3		NODE_292_length_114122_cov_70.758964	86069	99012	GH1-TC-TC-STP-ABC-TC-TC-TF-TC	Str2	Firmicutes	Bacilli	Lactobacillales	Streptococcaceae	Streptococcus	gallolyticus
ag0r3_bin.7	CGC4		NODE_621_length_63131_cov_76.995892	38286	58225	TC-GT4-GT2-ABC-GT2-GT0-TC-GT2-GH25	Str2	Firmicutes	Bacilli	Lactobacillales	Streptococcaceae	Streptococcus	gallolyticus
ag0r3_bin.7	CGC5		NODE_292_length_114122_cov_70.758964	27488	55421	TC-GH70-TF-GH70-TF-GH1-TC-TC-GH13-ABC-ABC-GH23	Str2	Firmicutes	Bacilli	Lactobacillales	Streptococcaceae	Streptococcus	gallolyticus
ag0r3_bin.7	CGC6		NODE_1486_length_25737_cov_88.117849	2704	9560	ABC-TC-TF-GH1	Str2	Firmicutes	Bacilli	Lactobacillales	Streptococcaceae	Streptococcus	gallolyticus
ag0r3_bin.9	CGC1		NODE_961_length_40924_cov_10.004039	9789	12226	GH73-ABC	Sele3	Firmicutes	Negativicutes	Selenomonadales	Selenomonadaceae	Selenomonas	ruminantium
ag0r3_bin.9	CGC2		NODE_666_length_58692_cov_9.865290	17554	22948	GT30-ABC-GT19	Sele3	Firmicutes	Negativicutes	Selenomonadales	Selenomonadaceae	Selenomonas	ruminantium
ag0r3_bin.9	CGC3		NODE_1524_length_25213_cov_11.130013	4719	14264	GT41-TC-TC-ABC-TF-TC-TC	Sele3	Firmicutes	Negativicutes	Selenomonadales	Selenomonadaceae	Selenomonas	ruminantium
ag0r3_bin.9	CGC4		NODE_1066_length_37055_cov_10.337687	1391	11267	GT41-TC-ABC-TC-TC-TC	Sele3	Firmicutes	Negativicutes	Selenomonadales	Selenomonadaceae	Selenomonas	ruminantium
ag10r1_ps_bin.11	CGC1		NODE_167_length_19695_cov_45.340147	5190	17026	ABC-TC-TC-GH13-GH13	Ery4	Firmicutes	Eryspelotrichia	Erysipelotrichales	Erysipelotrichaceae
ag10r1_ps_bin.17	CGC1		NODE_58_length_24981_cov_214.870524	10446	23903	GH38-STP-TC-ABC-TC-TC-STP-TF-TC	Ecol2	Proteobacteria	Gammaproteobacteria		Enterobacterales	Enterobacteriaceae	coli
ag10r1_ps_bin.17	CGC2		NODE_57_length_25164_cov_165.265687	311	4219	ABC-CBM50-TC	Ecol2	Proteobacteria	Gammaproteobacteria		Enterobacterales	Enterobacteriaceae	coli
ag10r1_ps_bin.17	CGC3		NODE_5_length_96291_cov_167.991171	1816	11401	CE4-ABC-ABC-TC-STP-TC-TC	Ecol2	Proteobacteria	Gammaproteobacteria		Enterobacterales	Enterobacteriaceae	coli
ag10r1_ps_bin.17	CGC4		NODE_29_length_44815_cov_153.708691	32864	38804	GT20-TC-ABC-TC	Ecol2	Proteobacteria	Gammaproteobacteria		Enterobacterales	Enterobacteriaceae	coli
ag10r1_ps_bin.17	CGC5		NODE_120_length_9388_cov_118.080013	5726	9387	TC-ABC-GH65	Ecol2	Proteobacteria	Gammaproteobacteria		Enterobacterales	Enterobacteriaceae	coli
ag10r1_ps_bin.17	CGC6		NODE_71_length_19948_cov_150.857222	1864	17838	TC-TC-TC-GH3-TC-TC-ABC-TC-TF-TC	Ecol2	Proteobacteria	Gammaproteobacteria		Enterobacterales	Enterobacteriaceae	coli
ag10r1_ps_bin.17	CGC7		NODE_4_length_97356_cov_183.280215	63306	76151	TC-TC-TC-TC-ABC-TC-STP-TC-TC-ABC-TC-TC-STP-GT51	Ecol2	Proteobacteria	Gammaproteobacteria		Enterobacterales	Enterobacteriaceae	coli
ag10r1_ps_bin.17	CGC8		NODE_19_length_52123_cov_153.450669	2181	6067	ABC-ABC-TC-CBM50	Ecol2	Proteobacteria	Gammaproteobacteria		Enterobacterales	Enterobacteriaceae	coli
ag10r1_ps_bin.17	CGC9		NODE_10_length_70349_cov_194.621173	10158	25765	TC-STP-GH13-GH73-TF-TC-ABC-TC-TC-TC-TC	Ecol2	Proteobacteria	Gammaproteobacteria		Enterobacterales	Enterobacteriaceae	coli
ag10r1_ps_bin.17	CGC10		NODE_85_length_16312_cov_142.241829	527	13677	TC-GH23-TC-susCb-ABC-TC-STP-GH37	Ecol2	Proteobacteria	Gammaproteobacteria		Enterobacterales	Enterobacteriaceae	coli
ag10r1_ps_bin.17	CGC11		NODE_48_length_29054_cov_175.951948	24934	28749	GH23-ABC	Ecol2	Proteobacteria	Gammaproteobacteria		Enterobacterales	Enterobacteriaceae	coli
ag10r1_ps_bin.17	CGC12		NODE_7_length_86209_cov_156.598813	72899	85822	CBM50-TC-ABC-TC-STP-TC-TC	Ecol2	Proteobacteria	Gammaproteobacteria		Enterobacterales	Enterobacteriaceae	coli
ag10r1_ps_bin.2	CGC1		NODE_83_length_49957_cov_39.422133	36790	44624	TC-GT2-GT2-ABC-ABC-	Met3	Euryarchaeota	Methanobacteria	Methanomicrobiales	Methanobacteriaceae	Methanosphaera	stadtmanae
ag10r1_ps_bin.6	CGC1		NODE_90_length_46850_cov_12.972292	4269	9219	TC-ABC-ABC-GH13	Ery2	Firmicutes	Eryspelotrichia	Erysipelotrichales	Erysipelotrichaceae
ag10r1_ps_bin.6	CGC2		NODE_181_length_17923_cov_10.620195	1427	5785	ABC-TC-TC-GH13-CBM34	Ery2	Firmicutes	Eryspelotrichia	Erysipelotrichales	Erysipelotrichaceae
ag10r1_ps_bin.6	CGC3		NODE_32_length_120918_cov_13.753974	30652	52950	TC-TC-ABC-ABC-TC-GH2	Ery2	Firmicutes	Eryspelotrichia	Erysipelotrichales	Erysipelotrichaceae
ag10r1_ps_bin.6	CGC4		NODE_223_length_14266_cov_11.074706	1609	5287	GH13-ABC	Ery2	Firmicutes	Eryspelotrichia	Erysipelotrichales	Erysipelotrichaceae
ag10r3_bin.15	CGC1		NODE_1687_length_27275_cov_5.617362	10961	16282	GT1-GT4-GT4-ABC	Prop	Actinobacteria	Actinobacteria	Propionibacteriales	Propionibacteriaceae
ag10r3_bin.15	CGC2		NODE_147_length_188338_cov_5.383600	57339	65661	GH1-TC-ABC-TC	Prop	Actinobacteria	Actinobacteria	Propionibacteriales	Propionibacteriaceae
ag10r3_bin.15	CGC3		NODE_2513_length_17709_cov_5.230660	3476	10600	CE14-ABC-TC	Prop	Actinobacteria	Actinobacteria	Propionibacteriales	Propionibacteriaceae
ag10r3_bin.15	CGC4		NODE_420_length_95011_cov_5.597194	60920	74110	TC-TC-TF-ABC-TC-GH35-GH77	Prop	Actinobacteria	Actinobacteria	Propionibacteriales	Propionibacteriaceae
ag10r3_bin.15	CGC5		NODE_2131_length_20905_cov_5.567025	3996	20089	ABC-TC-GH3-GH2-TC-TC-TC-GT39-GH95	Prop	Actinobacteria	Actinobacteria	Propionibacteriales	Propionibacteriaceae
ag10r3_bin.15	CGC6		NODE_420_length_95011_cov_5.597194	7144	12827	GT2-ABC-GT2	Prop	Actinobacteria	Actinobacteria	Propionibacteriales	Propionibacteriaceae
ag10r3_bin.15	CGC7		NODE_1144_length_39821_cov_5.251384	12238	21263	GT2-TC-ABC-TC-TC-TC	Prop	Actinobacteria	Actinobacteria	Propionibacteriales	Propionibacteriaceae
ag10r3_bin.17	CGC1		NODE_2059_length_21765_cov_3.244190	10216	14404	ABC-STP-TF-CBM50	Clos4	Firmicutes	Clostridia	Clostridiales	Clostridiaceae	Clostridium
ag10r3_bin.17	CGC2		NODE_1856_length_24507_cov_3.410684	14034	22912	ABC-TC-CBM12-GH18	Clos4	Firmicutes	Clostridia	Clostridiales	Clostridiaceae	Clostridium
ag10r3_bin.17	CGC3		NODE_3549_length_11710_cov_3.225393	4984	10348	TC-TC-TC-ABC-CBM5-GH18	Clos4	Firmicutes	Clostridia	Clostridiales	Clostridiaceae	Clostridium
ag10r3_bin.24	CGC1		NODE_1245_length_36688_cov_11.139193	11772	15478	ABC-ABC-GT2-GT4	Fir2	Firmicutes
ag10r3_bin.24	CGC2		NODE_119_length_204883_cov_11.003110	35497	38980	CE4-ABC	Fir2	Firmicutes
ag10r3_bin.26	CGC1		NODE_759_length_58878_cov_6.402255	46976	52690	ABC-TC-STP-GT1	Tiss	Firmicutes	Tissierellia	Tissierellales	Tissierellaceae
ag10r3_bin.26	CGC2		NODE_1328_length_34701_cov_6.511379	20002	34539	ABC-ABC-GT84-GH94	Tiss	Firmicutes	Tissierellia	Tissierellales	Tissierellaceae
ag10r3_bin.26	CGC3		NODE_927_length_49139_cov_6.231666	40538	45806	GT2-TC-ABC-ABC-ABC	Tiss	Firmicutes	Tissierellia	Tissierellales	Tissierellaceae
ag10r3_bin.26	CGC4		NODE_1071_length_42689_cov_6.629494	34594	41574	TC-STP-GT1-STP-ABC	Tiss	Firmicutes	Tissierellia	Tissierellales	Tissierellaceae
ag10r3_bin.26	CGC5		NODE_702_length_62699_cov_6.026556	4280	8076	GT28-ABC	Tiss	Firmicutes	Tissierellia	Tissierellales	Tissierellaceae
ag10r3_bin.27	CGC1	PUL1	NODE_48_length_320932_cov_27.738337	3136	23794	CE6-GH13-susC-susD-GH13-CBM20-GH77	Bac5	Bacteroidetes	Bacteroidia	Bacteroidales
ag10r3_bin.27	CGC2		NODE_1278_length_35944_cov_28.285611	8542	12644	GT2-ABC	Bac5	Bacteroidetes	Bacteroidia	Bacteroidales
ag10r3_bin.27	CGC3		NODE_48_length_320932_cov_27.738337	38680	51035	TC-GT2-ABC-TC	Bac5	Bacteroidetes	Bacteroidia	Bacteroidales
ag10r3_bin.27	CGC4		NODE_369_length_105195_cov_27.554111	73633	92106	CBM4-GH10-CE1-CBM6-GH43-CE6-GH43-GH97-GH31-CE6-GH97-CBM6-GH43-ABC	Bac5	Bacteroidetes	Bacteroidia	Bacteroidales
ag10r3_bin.27	CGC5		NODE_722_length_61414_cov_26.483248	23019	25783	ABC-GH28	Bac5	Bacteroidetes	Bacteroidia	Bacteroidales
ag10r3_bin.27	CGC6		NODE_65_length_277941_cov_26.839932	135716	140520	ABC-GH2	Bac5	Bacteroidetes	Bacteroidia	Bacteroidales
ag10r3_bin.27	CGC7		NODE_216_length_153599_cov_28.342948	19462	29394	ABC-TF-GT2-STP-GT4-ABC	Bac5	Bacteroidetes	Bacteroidia	Bacteroidales
ag10r3_bin.27	CGC8		NODE_86_length_238054_cov_26.364144	8538	20380	ABC-GT35-GH57-GT4-GH133-TC-TC	Bac5	Bacteroidetes	Bacteroidia	Bacteroidales
ag10r3_bin.27	CGC9		NODE_1143_length_39843_cov_25.242393	32963	36484	ABC-GT19	Bac5	Bacteroidetes	Bacteroidia	Bacteroidales
ag10r3_bin.27	CGC10		NODE_154_length_186006_cov_26.999570	93894	101661	ABC-CE8-PL1	Bac5	Bacteroidetes	Bacteroidia	Bacteroidales
ag10r3_bin.27	CGC11		NODE_166_length_178710_cov_27.631367	33234	35562	GH28-ABC	Bac5	Bacteroidetes	Bacteroidia	Bacteroidales
ag10r3_bin.27	CGC12	PUL2	NODE_48_length_320932_cov_27.738337	217768	230474	TC-TF-susC-susD-GH53-GH2	Bac5	Bacteroidetes	Bacteroidia	Bacteroidales
ag10r3_bin.27	CGC13	PUL3	NODE_292_length_124089_cov_28.994751	114015	123381	susC-susD-PL33-GH154-GH105	Bac5	Bacteroidetes	Bacteroidia	Bacteroidales
ag10r3_bin.27	CGC14		NODE_154_length_186006_cov_26.999570	38789	45598	GH51-GH51-ABC	Bac5	Bacteroidetes	Bacteroidia	Bacteroidales
ag10r3_bin.27	CGC15		NODE_405_length_98522_cov_30.538128	56322	58234	ABC-GH73	Bac5	Bacteroidetes	Bacteroidia	Bacteroidales
ag10r3_bin.27	CGC16		NODE_80_length_244234_cov_32.068771	179583	196748	ABC-TC-TC-GH97-GT30-TC	Bac5	Bacteroidetes	Bacteroidia	Bacteroidales
ag10r3_bin.29	CGC1		NODE_5156_length_7374_cov_3.806359	3	4427	GH13-TF-ABC	Lac16	Firmicutes	Clostridia	Clostridiales	Lachnospiraceae
ag10r3_bin.29	CGC2		NODE_3124_length_13690_cov_3.656725	1573	6643	ABC-GT2	Lac16	Firmicutes	Clostridia	Clostridiales	Lachnospiraceae
ag10r3_bin.29	CGC3		NODE_2060_length_21757_cov_3.535194	3	14509	GH2-TC-GH36-GH5-GH94-TC-TC-ABC	Lac16	Firmicutes	Clostridia	Clostridiales	Lachnospiraceae
ag10r3_bin.35	CGC1		NODE_796_length_55966_cov_31.133032	1	9489	ABC-TC-STP-TC-GT2-GT2-GT2	Met1	Euryarchaeota	Methanobacteria	Methanomicrobiales	Methanobacteriaceae	Methanobrevibacter	thaueri
ag10r3_bin.38	CGC1		NODE_3137_length_13595_cov_7.857967	7155	11143	GT2-ABC	Pre7	Bacteroidetes	Bacteroidia	Bacteroidales	Prevotellaceae	Prevotella	sp. NE3005
ag10r3_bin.38	CGC2	PUL1	NODE_61_length_286218_cov_7.883449	240270	259923	GH146--GH27-susD-susC-TC-CE2-GH97	Pre7	Bacteroidetes	Bacteroidia	Bacteroidales	Prevotellaceae	Prevotella	sp. NE3005
ag10r3_bin.38	CGC3		NODE_302_length_120962_cov_8.192191	104150	108948	CE15-ABC-ABC	Pre7	Bacteroidetes	Bacteroidia	Bacteroidales	Prevotellaceae	Prevotella	sp. NE3005
ag10r3_bin.38	CGC4	PUL2	NODE_219_length_153095_cov_7.690337	90692	132512	TC-GT4-GT2-GH13-GH3-GH13-susD-susC-TF-TC-TF-susC-GH43-GH43-GH88-GH154-GH43-susC	Pre7	Bacteroidetes	Bacteroidia	Bacteroidales	Prevotellaceae	Prevotella	sp. NE3005
ag10r3_bin.38	CGC5		NODE_103_length_217043_cov_8.052091	106299	114450	GH36-TC-ABC-STP-TC	Pre7	Bacteroidetes	Bacteroidia	Bacteroidales	Prevotellaceae	Prevotella	sp. NE3005
ag10r3_bin.38	CGC6	PUL3	NODE_197_length_159375_cov_7.996215	64167	88566	susD-susCb-TC-TC-susC-GH97-susCb	Pre7	Bacteroidetes	Bacteroidia	Bacteroidales	Prevotellaceae	Prevotella	sp. NE3005
ag10r3_bin.44	CGC1	PUL1	NODE_4_length_810833_cov_113.887718	679118	686026	PL1-susD-susC	Bac1	Bacteroidetes	Bacteroidia	Bacteroidales
ag10r3_bin.44	CGC2		NODE_3_length_855398_cov_127.176616	402425	407670	TC-ABC-TF-GH23-CBM50	Bac1	Bacteroidetes	Bacteroidia	Bacteroidales
ag10r3_bin.44	CGC3		NODE_74_length_256876_cov_124.523296	125667	135453	GH13-TC-ABC-TC	Bac1	Bacteroidetes	Bacteroidia	Bacteroidales
ag10r3_bin.44	CGC4		NODE_3_length_855398_cov_127.176616	97959	100934	GT19-ABC	Bac1	Bacteroidetes	Bacteroidia	Bacteroidales
ag10r3_bin.48	CGC1		NODE_298_length_122102_cov_56.729687	30600	39626	TC-GH13-TC-ABC	Succi	Proteobacteria	Gammaproteobacteria	Aeromonadales	Succinivibrionaceae	Succinivibrio	dextrinosolvens
ag10r3_bin.48	CGC2		NODE_445_length_90709_cov_62.899208	68634	79443	TC-ABC-ABC-TC-GH23-TC-TC-TC	Succi	Proteobacteria	Gammaproteobacteria	Aeromonadales	Succinivibrionaceae	Succinivibrio	dextrinosolvens
ag10r3_bin.48	CGC3		NODE_1029_length_44718_cov_59.354360	26613	37962	TC-TF-ABC-TC-TC-TC-GH53-GH42	Succi	Proteobacteria	Gammaproteobacteria	Aeromonadales	Succinivibrionaceae	Succinivibrio	dextrinosolvens
ag10r3_bin.48	CGC4		NODE_414_length_96573_cov_58.556831	75124	96190	GH1-TC-TC-TC-TC-TC-ABC-TC-STP-STP-TC-TC	Succi	Proteobacteria	Gammaproteobacteria	Aeromonadales	Succinivibrionaceae	Succinivibrio	dextrinosolvens
ag10r3_bin.50	CGC1		NODE_24_length_452513_cov_22.472988	294353	311835	TC-TC-ABC-TC-TC-GH1-GH94-TF-TC-TC	Rum23	Firmicutes	Clostridia	Clostridiales	Ruminococcaceae	Ruminoclostridium	sporosphaeroides DSM 1294
ag10r3_bin.50	CGC2		NODE_47_length_323890_cov_20.683027	85375	101569	TC-TC-ABC-TC-GT2-GT28-TF-TC-TC-TC	Rum23	Firmicutes	Clostridia	Clostridiales	Ruminococcaceae	Ruminoclostridium	sporosphaeroides DSM 1294
ag10r3_bin.50	CGC3		NODE_6_length_752227_cov_20.886547	439874	450827	TC-TC-TC-ABC-GH23	Rum23	Firmicutes	Clostridia	Clostridiales	Ruminococcaceae	Ruminoclostridium	sporosphaeroides DSM 1294
ag10r3_bin.50	CGC4		NODE_6_length_752227_cov_20.886547	636982	648186	ABC-ABC-TC-TC-TC-CE4-TC	Rum23	Firmicutes	Clostridia	Clostridiales	Ruminococcaceae	Ruminoclostridium	sporosphaeroides DSM 1294
ag10r3_bin.50	CGC5		NODE_41_length_356948_cov_22.055384	175344	186872	GH29-CE9-TC-ABC-ABC	Rum23	Firmicutes	Clostridia	Clostridiales	Ruminococcaceae	Ruminoclostridium	sporosphaeroides DSM 1294
ag10r3_bin.50	CGC6		NODE_24_length_452513_cov_22.472988	25886	30842	ABC-ABC-GT8	Rum23	Firmicutes	Clostridia	Clostridiales	Ruminococcaceae	Ruminoclostridium	sporosphaeroides DSM 1294
ag10r3_bin.50	CGC7		NODE_120_length_203503_cov_21.049310	34892	42354	GT2-ABC-ABC-TC	Rum23	Firmicutes	Clostridia	Clostridiales	Ruminococcaceae	Ruminoclostridium	sporosphaeroides DSM 1294
ag10r3_bin.50	CGC8		NODE_41_length_356948_cov_22.055384	322929	328490	ABC-GH78	Rum23	Firmicutes	Clostridia	Clostridiales	Ruminococcaceae	Ruminoclostridium	sporosphaeroides DSM 1294
ag10r3_bin.57	CGC1		NODE_235_length_144274_cov_96.273445	17762	21449	ABC-ABC-GT2	Lac2	Firmicutes	Clostridia	Clostridiales	Lachnospiraceae
ag10r3_bin.57	CGC2		NODE_873_length_51759_cov_91.798382	773	14579	ABC-TC-GT2-GT4-TF-GT4	Lac2	Firmicutes	Clostridia	Clostridiales	Lachnospiraceae
ag10r3_bin.57	CGC3		NODE_275_length_131367_cov_92.362229	85336	96942	TC-TC-ABC-GT35	Lac2	Firmicutes	Clostridia	Clostridiales	Lachnospiraceae
ag10r3_bin.57	CGC4		NODE_2491_length_17888_cov_88.022570	405	14605	TC-TC-TC-ABC-TC-TC-TF-GH3-TC-TC-TC	Lac2	Firmicutes	Clostridia	Clostridiales	Lachnospiraceae
ag10r3_bin.57	CGC5		NODE_2899_length_14933_cov_93.612143	1183	7157	ABC-TF-GH25	Lac2	Firmicutes	Clostridia	Clostridiales	Lachnospiraceae
ag10r3_bin.57	CGC6		NODE_367_length_105722_cov_92.607554	64151	80692	TC-ABC-TC-TC-GH32-STP-TC-TC-TF-TC-GH32	Lac2	Firmicutes	Clostridia	Clostridiales	Lachnospiraceae
ag10r3_bin.57	CGC7		NODE_874_length_51684_cov_96.026818	41451	50628	TC-TC-TC-ABC-TC-STP-GH2	Lac2	Firmicutes	Clostridia	Clostridiales	Lachnospiraceae
ag10r3_bin.57	CGC8		NODE_56_length_296764_cov_94.666632	47916	57201	TC-GT5-TC-TF-ABC	Lac2	Firmicutes	Clostridia	Clostridiales	Lachnospiraceae
ag10r3_bin.60	CGC1		NODE_3223_length_13040_cov_3.258814	5427	13038	ABC-ABC-STP-GH94	Pae2	Firmicutes	Bacilli	Bacillales	Paenibacillaceae
ag10r3_bin.60	CGC2		NODE_3476_length_11974_cov_3.873245	3872	6585	ABC-GH10	Pae2	Firmicutes	Bacilli	Bacillales	Paenibacillaceae
ag10r3_bin.60	CGC3		NODE_5084_length_7517_cov_3.757930	2	6817	GH3-TC-ABC-TC-TC-TC	Pae2	Firmicutes	Bacilli	Bacillales	Paenibacillaceae
ag10r3_bin.60	CGC4		NODE_416_length_95632_cov_4.528711	37572	47409	TC-TC-ABC-ABC-GH18-TC-ABC-TC	Pae2	Firmicutes	Bacilli	Bacillales	Paenibacillaceae
ag10r3_bin.60	CGC5		NODE_1664_length_27676_cov_3.656872	11492	19744	ABC-TC-TC-GH30-TC-TC-TC	Pae2	Firmicutes	Bacilli	Bacillales	Paenibacillaceae
ag10r3_bin.60	CGC6		NODE_929_length_49015_cov_4.674445	16070	26315	TC-TC-TC-TC-ABC-ABC-TC-GT2	Pae2	Firmicutes	Bacilli	Bacillales	Paenibacillaceae
ag10r3_bin.60	CGC7		NODE_2341_length_18960_cov_4.110046	1952	18337	GT2-GT4-ABC-ABC-TC-ABC-TC-TC-TF-TC	Pae2	Firmicutes	Bacilli	Bacillales	Paenibacillaceae
ag10r3_bin.60	CGC8		NODE_4488_length_8841_cov_3.452191	369	7973	ABC-TC-ABC-GH127-TF-TC-TC	Pae2	Firmicutes	Bacilli	Bacillales	Paenibacillaceae
ag10r3_bin.60	CGC9		NODE_3771_length_10924_cov_3.282013	2	10923	TC-TC-TC-TF-ABC-ABC-GH95	Pae2	Firmicutes	Bacilli	Bacillales	Paenibacillaceae
ag10r3_bin.60	CGC10		NODE_932_length_48717_cov_3.755510	26878	34456	TC-TC-GH43-GH43-CE12-ABC	Pae2	Firmicutes	Bacilli	Bacillales	Paenibacillaceae
ag10r3_bin.60	CGC11		NODE_416_length_95632_cov_4.528711	50163	56604	ABC-GH13-CBM48-TF-GT1	Pae2	Firmicutes	Bacilli	Bacillales	Paenibacillaceae
ag10r3_bin.60	CGC12		NODE_7671_length_4224_cov_3.099831	2	4222	GH3-GH2-ABC	Pae2	Firmicutes	Bacilli	Bacillales	Paenibacillaceae
ag10r3_bin.60	CGC13		NODE_2190_length_20281_cov_4.610721	2	14063	ABC-ABC-CBM6-GH30-GH43-CBM6-GH43-ABC-TC-TC	Pae2	Firmicutes	Bacilli	Bacillales	Paenibacillaceae
ag10r3_bin.60	CGC14		NODE_1576_length_29296_cov_4.437832	25473	29295	GH13-CBM48-ABC	Pae2	Firmicutes	Bacilli	Bacillales	Paenibacillaceae
ag10r3_bin.60	CGC15		NODE_2379_length_18671_cov_3.567334	5978	10759	ABC-TC-GH1	Pae2	Firmicutes	Bacilli	Bacillales	Paenibacillaceae
ag10r3_bin.60	CGC16		NODE_3551_length_11695_cov_3.088397	1785	9846	GH13-CBM20-TC-TC-TC-GH13-CBM34-ABC	Pae2	Firmicutes	Bacilli	Bacillales	Paenibacillaceae
ag10r3_bin.60	CGC17		NODE_1395_length_33253_cov_4.339281	1153	32934	TC-TC-ABC-TC-TC-TC-TF-GH31-TF-TC-TC-TC-ABC-ABC-TC-TF-ABC-TC-TC	Pae2	Firmicutes	Bacilli	Bacillales	Paenibacillaceae
ag10r3_bin.60	CGC18		NODE_416_length_95632_cov_4.528711	368	15349	TC-TC-STP-TF-GH18-CBM50-TF-TC-ABC-TC-TC-ABC	Pae2	Firmicutes	Bacilli	Bacillales	Paenibacillaceae
ag10r3_bin.71	CGC1		NODE_2_length_1256952_cov_122.863792	749960	761931	TC-TF-ABC-TC-STP-GT51	Fir1	Firmicutes
ag10r3_bin.71	CGC2		NODE_2_length_1256952_cov_122.863792	814095	822836	GT2-GT2-ABC-ABC-TC	Fir1	Firmicutes
ag10r3_bin.72	CGC1		NODE_6175_length_5772_cov_3.705882	1981	5772	GH5-STP-ABC	Rum7	Firmicutes	Clostridia	Clostridiales	Ruminococcaceae
ag10r3_bin.72	CGC2		NODE_2603_length_17004_cov_4.244343	6728	15118	TC-ABC-TC-STP-CE4	Rum7	Firmicutes	Clostridia	Clostridiales	Ruminococcaceae
ag10r3_bin.72	CGC3		NODE_3642_length_11413_cov_4.066867	6180	10742	ABC-GH77-TC-TC	Rum7	Firmicutes	Clostridia	Clostridiales	Ruminococcaceae
ag10r3_bin.7	CGC1		NODE_1951_length_23078_cov_15.170906	13584	19791	GH13-TC-ABC	Pse3	Firmicutes	Clostridia	Clostridiales	Lachnospiraceae	Pseudobutyrivibrio	ruminis
ag10r3_bin.7	CGC2		NODE_276_length_131198_cov_15.159883	1	16224	TC-TC-TC-TC-ABC-TC-TC-TF-TC-TC-TC-GH3	Pse3	Firmicutes	Clostridia	Clostridiales	Lachnospiraceae	Pseudobutyrivibrio	ruminis
ag10r3_bin.7	CGC3		NODE_698_length_62847_cov_15.939844	16329	21897	GH133-ABC-ABC	Pse3	Firmicutes	Clostridia	Clostridiales	Lachnospiraceae	Pseudobutyrivibrio	ruminis
ag10r3_bin.7	CGC4		NODE_2572_length_17272_cov_16.743821	5585	14012	TC-ABC-ABC-TC-TC-GH5-CBM2	Pse3	Firmicutes	Clostridia	Clostridiales	Lachnospiraceae	Pseudobutyrivibrio	ruminis
ag10r3_bin.7	CGC5		NODE_1142_length_39874_cov_14.465739	14350	29720	TC-GT2-GT32-GT2-ABC-GT2-GT2-GT2-GT4-GT4-TC	Pse3	Firmicutes	Clostridia	Clostridiales	Lachnospiraceae	Pseudobutyrivibrio	ruminis
ag10r3_bin.7	CGC6		NODE_189_length_162169_cov_15.300194	116061	139180	GH43-CBM3-CBM2-GH9-GH5-CBM2-TC-PL1-ABC	Pse3	Firmicutes	Clostridia	Clostridiales	Lachnospiraceae	Pseudobutyrivibrio	ruminis
ag10r3_bin.7	CGC7		NODE_1893_length_23890_cov_16.564440	3863	21609	ABC-TF-TC-CBM35-TC-TC-STP-GH36-TF-TC	Pse3	Firmicutes	Clostridia	Clostridiales	Lachnospiraceae	Pseudobutyrivibrio	ruminis
ag10r3_bin.7	CGC8		NODE_340_length_111895_cov_17.704430	106977	111772	ABC-STP-GH31	Pse3	Firmicutes	Clostridia	Clostridiales	Lachnospiraceae	Pseudobutyrivibrio	ruminis
ag10r3_bin.7	CGC9		NODE_849_length_52958_cov_16.279004	21231	43942	ABC-ABC-TC-GH43-GH13-CBM48-CBM41-STP-TC-STP-TC-ABC	Pse3	Firmicutes	Clostridia	Clostridiales	Lachnospiraceae	Pseudobutyrivibrio	ruminis
ag10r3_bin.7	CGC10		NODE_822_length_54683_cov_15.340659	474	21597	CE1-TC-ABC-ABC-STP-TC-TF-TF-GH130-GH5-CBM23-GH36	Pse3	Firmicutes	Clostridia	Clostridiales	Lachnospiraceae	Pseudobutyrivibrio	ruminis
ag10r3_bin.7	CGC11		NODE_378_length_103709_cov_15.026527	28685	36516	ABC-GT2	Pse3	Firmicutes	Clostridia	Clostridiales	Lachnospiraceae	Pseudobutyrivibrio	ruminis
ag10r3_bin.7	CGC12		NODE_1035_length_44402_cov_15.123519	726	9410	GH16-CBM13-CE1-CBM13-CBM2-TC-ABC	Pse3	Firmicutes	Clostridia	Clostridiales	Lachnospiraceae	Pseudobutyrivibrio	ruminis
ag10r3_bin.7	CGC13		NODE_406_length_98359_cov_15.055086	38757	48230	TC-GT5-TC-TF-ABC	Pse3	Firmicutes	Clostridia	Clostridiales	Lachnospiraceae	Pseudobutyrivibrio	ruminis
ag10r3_bin.81	CGC1		NODE_383_length_102412_cov_13.671862	80035	87755	ABC-GT4-TC	Act2	Actinobacteria	Actinobacteria	Actinomycetales	Actinomycetaceae	Actinomyces	ruminicola
ag10r3_bin.81	CGC2		NODE_718_length_61904_cov_11.750303	2905	14748	TC-TC-GH77-TC-TC-ABC-TC	Act2	Actinobacteria	Actinobacteria	Actinomycetales	Actinomycetaceae	Actinomyces	ruminicola
ag10r3_bin.81	CGC3		NODE_573_length_74530_cov_15.936927	25821	33144	TC-GT1-GT4-GT4-ABC	Act2	Actinobacteria	Actinobacteria	Actinomycetales	Actinomycetaceae	Actinomyces	ruminicola
ag10r3_bin.81	CGC4		NODE_735_length_60626_cov_12.254009	22006	41423	TC-TC-STP-TF-GH42-STP-STP-TC-TC-TF-TC-ABC-TC-CBM22-GH10	Act2	Actinobacteria	Actinobacteria	Actinomycetales	Actinomycetaceae	Actinomyces	ruminicola
ag10r3_bin.81	CGC5		NODE_459_length_88375_cov_13.843167	79906	88041	#NAME?	Act2	Actinobacteria	Actinobacteria	Actinomycetales	Actinomycetaceae	Actinomyces	ruminicola
ag10r3_bin.81	CGC6		NODE_1696_length_27026_cov_10.435563	2207	14139	GH3-GH43-CBM67-GH78-ABC-ABC-TC-TC	Act2	Actinobacteria	Actinobacteria	Actinomycetales	Actinomycetaceae	Actinomyces	ruminicola
ag10r3_bin.81	CGC7		NODE_2559_length_17343_cov_18.446600	7408	14543	GT0-GT4-ABC	Act2	Actinobacteria	Actinobacteria	Actinomycetales	Actinomycetaceae	Actinomyces	ruminicola
ag10r3_bin.81	CGC8		NODE_459_length_88375_cov_13.843167	14523	30643	GH13-STP-GH13-ABC-ABC	Act2	Actinobacteria	Actinobacteria	Actinomycetales	Actinomycetaceae	Actinomyces	ruminicola
ag10r3_bin.81	CGC9		NODE_3066_length_13976_cov_10.520037	1	13974	TC-STP-CE7-TF-TC-ABC-TC-TF-TC-TC	Act2	Actinobacteria	Actinobacteria	Actinomycetales	Actinomycetaceae	Actinomyces	ruminicola
ag10r3_bin.81	CGC10		NODE_801_length_55735_cov_13.019350	25630	31259	TC-TC-ABC-GH38	Act2	Actinobacteria	Actinobacteria	Actinomycetales	Actinomycetaceae	Actinomyces	ruminicola
ag10r3_bin.81	CGC11		NODE_1011_length_45524_cov_15.360860	18827	35670	GT4-GH3-ABC-ABC-ABC-TC-ABC	Act2	Actinobacteria	Actinobacteria	Actinomycetales	Actinomycetaceae	Actinomyces	ruminicola
ag10r3_bin.81	CGC12		NODE_179_length_166634_cov_14.937985	62300	72341	TC-TC-GH32-ABC-ABC-TC-TC-TC	Act2	Actinobacteria	Actinobacteria	Actinomycetales	Actinomycetaceae	Actinomyces	ruminicola
ag10r3_bin.86	CGC1		NODE_976_length_47289_cov_38.471935	27889	32095	TC-TC-ABC-GT2	Met4	Euryarchaeota	Methanobacteria	Methanomicrobiales	Methanobacteriaceae	Methanobrevibacter
ag10r3_bin.86	CGC2		NODE_201_length_157741_cov_37.492433	120071	124949	TC-TC-ABC-GT2-TC	Met4	Euryarchaeota	Methanobacteria	Methanomicrobiales	Methanobacteriaceae	Methanobrevibacter
ag10r3_bin.86	CGC3		NODE_167_length_176823_cov_43.528945	28079	34547	GT2-ABC-ABC-TC	Met4	Euryarchaeota	Methanobacteria	Methanomicrobiales	Methanobacteriaceae	Methanobrevibacter
ag5r1_ps_bin.15	CGC1		NODE_140_length_42245_cov_167.170651	33114	42064	TC-TF-ABC-TC-TC-STP-GH3	Clo2	Firmicutes	Clostridia	Clostridiales
ag5r1_ps_bin.15	CGC2		NODE_133_length_43206_cov_157.653389	22489	28936	GH3-TC-TC-ABC	Clo2	Firmicutes	Clostridia	Clostridiales
ag5r3_bin.14	CGC1		NODE_2020_length_19442_cov_288.675755	12990	16585	GH31-ABC	But2	Firmicutes	Clostridia	Clostridiales	Lachnospiraceae	Butyrivibrio
ag5r3_bin.14	CGC2		NODE_387_length_98530_cov_206.055803	14603	29084	GT11-ABC-GT11-GT17-GT2-GT11-	But2	Firmicutes	Clostridia	Clostridiales	Lachnospiraceae	Butyrivibrio
ag5r3_bin.14	CGC3		NODE_565_length_75844_cov_238.316615	49540	54444	PL9-ABC	But2	Firmicutes	Clostridia	Clostridiales	Lachnospiraceae	Butyrivibrio
ag5r3_bin.14	CGC4		NODE_203_length_150736_cov_225.118440	123441	130344	ABC-ABC-GH42-TC	But2	Firmicutes	Clostridia	Clostridiales	Lachnospiraceae	Butyrivibrio
ag5r3_bin.14	CGC5		NODE_1059_length_44032_cov_220.126265	12247	36053	ABC-ABC-GT2-GT2-GT2-GT2-TC-GT2-TC-STP-TC-TC	But2	Firmicutes	Clostridia	Clostridiales	Lachnospiraceae	Butyrivibrio
ag5r3_bin.14	CGC6		NODE_3038_length_10303_cov_203.979562	3287	10053	ABC-ABC-GH105-GH13	But2	Firmicutes	Clostridia	Clostridiales	Lachnospiraceae	Butyrivibrio
ag5r3_bin.14	CGC7		NODE_251_length_132515_cov_220.987307	76154	90402	TC-GH31-STP-TC-TC-GH4-ABC	But2	Firmicutes	Clostridia	Clostridiales	Lachnospiraceae	Butyrivibrio
ag5r3_bin.14	CGC8		NODE_387_length_98530_cov_206.055803	68554	78328	GT4-GT4-GT11-ABC	But2	Firmicutes	Clostridia	Clostridiales	Lachnospiraceae	Butyrivibrio
ag5r3_bin.14	CGC9		NODE_1085_length_42989_cov_209.239420	16384	20283	ABC-GT2	But2	Firmicutes	Clostridia	Clostridiales	Lachnospiraceae	Butyrivibrio
ag5r3_bin.14	CGC10		NODE_565_length_75844_cov_238.316615	62041	68452	GH2-GH95-ABC	But2	Firmicutes	Clostridia	Clostridiales	Lachnospiraceae	Butyrivibrio
ag5r3_bin.14	CGC11		NODE_968_length_48169_cov_216.645138	34311	41347	ABC-CE12-TC	But2	Firmicutes	Clostridia	Clostridiales	Lachnospiraceae	Butyrivibrio
ag5r3_bin.14	CGC12		NODE_237_length_135878_cov_214.599642	87752	93807	TC-ABC-GH2-TC	But2	Firmicutes	Clostridia	Clostridiales	Lachnospiraceae	Butyrivibrio
ag5r3_bin.19	CGC1		NODE_1617_length_26959_cov_12.471505	18937	26713	GT2-ABC	Pse5	Firmicutes	Clostridia	Clostridiales	Lachnospiraceae	Pseudobutyrivibrio	ruminis
ag5r3_bin.19	CGC2		NODE_300_length_118783_cov_12.316193	78194	89840	ABC-ABC-TC-TC-STP-TF-GH78-TC	Pse5	Firmicutes	Clostridia	Clostridiales	Lachnospiraceae	Pseudobutyrivibrio	ruminis
ag5r3_bin.19	CGC3		NODE_332_length_112295_cov_12.549751	25933	43707	TC-TC-TC-TC-STP-GH13-TF-GH13-TC-ABC-ABC-TC-TC	Pse5	Firmicutes	Clostridia	Clostridiales	Lachnospiraceae	Pseudobutyrivibrio	ruminis
ag5r3_bin.19	CGC4		NODE_382_length_99725_cov_11.975323	34721	42096	TC-GH3-GH78-ABC	Pse5	Firmicutes	Clostridia	Clostridiales	Lachnospiraceae	Pseudobutyrivibrio	ruminis
ag5r3_bin.19	CGC5		NODE_239_length_135349_cov_12.075197	110527	121964	ABC-TC-GH3-GH78-GH127	Pse5	Firmicutes	Clostridia	Clostridiales	Lachnospiraceae	Pseudobutyrivibrio	ruminis
ag5r3_bin.19	CGC6		NODE_155_length_177294_cov_12.094376	131833	141400	ABC-TF-TC-GT5-TC	Pse5	Firmicutes	Clostridia	Clostridiales	Lachnospiraceae	Pseudobutyrivibrio	ruminis
ag5r3_bin.19	CGC7		NODE_332_length_112295_cov_12.549751	13665	19900	GH13-ABC-TC	Pse5	Firmicutes	Clostridia	Clostridiales	Lachnospiraceae	Pseudobutyrivibrio	ruminis
ag5r3_bin.19	CGC8		NODE_809_length_55943_cov_12.040168	39927	49197	ABC-ABC-GH133-GH3	Pse5	Firmicutes	Clostridia	Clostridiales	Lachnospiraceae	Pseudobutyrivibrio	ruminis
ag5r3_bin.19	CGC9		NODE_1047_length_44450_cov_11.959074	25235	43104	GH3-TC-TC-TF-TC-TC-TF-TC-ABC-TC-TC-TC-TC	Pse5	Firmicutes	Clostridia	Clostridiales	Lachnospiraceae	Pseudobutyrivibrio	ruminis
ag5r3_bin.1	CGC1		NODE_199_length_152576_cov_24.263523	75834	95478	ABC-ABC-GT2-TC-TC-STP-TC	Pse4	Firmicutes	Clostridia	Clostridiales	Lachnospiraceae	Pseudobutyrivibrio
ag5r3_bin.1	CGC2		NODE_491_length_83203_cov_25.309626	63007	69415	TC-ABC-GH13	Pse4	Firmicutes	Clostridia	Clostridiales	Lachnospiraceae	Pseudobutyrivibrio
ag5r3_bin.1	CGC3		NODE_990_length_47017_cov_28.529676	15060	33016	TC-TC-TC-TC-ABC-TC-TF-TC-TC-TF-TC-TC-GH3	Pse4	Firmicutes	Clostridia	Clostridiales	Lachnospiraceae	Pseudobutyrivibrio
ag5r3_bin.1	CGC4		NODE_684_length_65299_cov_24.109978	40088	48240	TC-GH1-TF-ABC-TC	Pse4	Firmicutes	Clostridia	Clostridiales	Lachnospiraceae	Pseudobutyrivibrio
ag5r3_bin.1	CGC5		NODE_375_length_100737_cov_24.862637	39540	58725	TC-ABC-TC-GH39-TC-GH39-TC-ABC-TC	Pse4	Firmicutes	Clostridia	Clostridiales	Lachnospiraceae	Pseudobutyrivibrio
ag5r3_bin.1	CGC6		NODE_60_length_303828_cov_24.325777	60849	74504	TC-ABC-TF-TC-GT5-TC	Pse4	Firmicutes	Clostridia	Clostridiales	Lachnospiraceae	Pseudobutyrivibrio
ag5r3_bin.21	CGC1		NODE_245_length_133897_cov_4.988417	71204	87108	GH2-TC-TC-ABC-STP-GH36-TC		Firmicutes	Clostridia	Clostridiales	Ruminococcaceae
ag5r3_bin.21	CGC2		NODE_188_length_158552_cov_5.751425	85023	91897	ABC-GH29		Firmicutes	Clostridia	Clostridiales	Ruminococcaceae
ag5r3_bin.21	CGC3		NODE_661_length_67515_cov_5.858122	32989	39570	TC-STP-GH3-ABC		Firmicutes	Clostridia	Clostridiales	Ruminococcaceae
ag5r3_bin.21	CGC4		NODE_890_length_51932_cov_5.992093	9853	23141	ABC-ABC-GT2-TC-STP-TC-TC		Firmicutes	Clostridia	Clostridiales	Ruminococcaceae
ag5r3_bin.21	CGC5		NODE_1324_length_34714_cov_5.987268	6553	14866	TC-ABC-ABC-GH35		Firmicutes	Clostridia	Clostridiales	Ruminococcaceae
ag5r3_bin.21	CGC6		NODE_1638_length_26489_cov_5.747198	7603	13699	TC-ABC-TC-GH38		Firmicutes	Clostridia	Clostridiales	Ruminococcaceae
ag5r3_bin.25	CGC1		NODE_270_length_128111_cov_9.470539	88006	97916	ABC-TC-TC-GH95		Bacteroidetes	Bacteroidia	Bacteroidales
ag5r3_bin.25	CGC2	PUL1	NODE_247_length_133540_cov_9.582573	40749	63298	susD-susC-GH29-TF-STP-susD-susC-susD-susC-GH92		Bacteroidetes	Bacteroidia	Bacteroidales
ag5r3_bin.25	CGC3		NODE_325_length_113417_cov_10.014390	99958	109182	GH29-TC-ABC-GH20-TC		Bacteroidetes	Bacteroidia	Bacteroidales
ag5r3_bin.25	CGC4	PUL2	NODE_687_length_64348_cov_9.152059	44025	64348	TC-TF-GH13-GH53-GH13-CBM58-susD-susC-TC-TC		Bacteroidetes	Bacteroidia	Bacteroidales
ag5r3_bin.27	CGC1		NODE_7_length_618198_cov_15.895744	491444	499899	TC-PL1-ABC		Bacteroidetes	Bacteroidia	Bacteroidales
ag5r3_bin.27	CGC2	PUL1	NODE_1081_length_43088_cov_15.458720	28909	38306	GH53-susD-susC-GH53		Bacteroidetes	Bacteroidia	Bacteroidales
ag5r3_bin.27	CGC3		NODE_127_length_200541_cov_16.534340	170400	173492	GH115-ABC		Bacteroidetes	Bacteroidia	Bacteroidales
ag5r3_bin.27	CGC4	PUL2	NODE_250_length_132905_cov_16.136312	5149	27536	GH28-GH36-TC-GH130-GH26-GH5-susD-susC		Bacteroidetes	Bacteroidia	Bacteroidales
ag5r3_bin.27	CGC5		NODE_30_length_416308_cov_17.058862	71922	76193	ABC-GH141		Bacteroidetes	Bacteroidia	Bacteroidales
ag5r3_bin.27	CGC6		NODE_260_length_129860_cov_18.155783	93908	100321	GH138-ABC-TC		Bacteroidetes	Bacteroidia	Bacteroidales
ag5r3_bin.27	CGC7		NODE_30_length_416308_cov_17.058862	372802	378992	GH2-ABC		Bacteroidetes	Bacteroidia	Bacteroidales
ag5r3_bin.33	CGC1		NODE_341_length_110491_cov_29.139466	41269	45049	ABC-STP-CE12	Bac6	Bacteroidetes	Bacteroidia	Bacteroidales
ag5r3_bin.33	CGC2		NODE_1634_length_26559_cov_30.234499	6305	8874	GH13-ABC	Bac6	Bacteroidetes	Bacteroidia	Bacteroidales
ag5r3_bin.33	CGC3	PUL1	NODE_138_length_188581_cov_29.306906	32500	47229	TC-GH31-susD-susD-susC-GH36	Bac6	Bacteroidetes	Bacteroidia	Bacteroidales
ag5r3_bin.33	CGC4		NODE_33_length_401031_cov_28.433172	15199	18347	GT2-ABC	Bac6	Bacteroidetes	Bacteroidia	Bacteroidales
ag5r3_bin.33	CGC5	PUL2	NODE_283_length_123603_cov_28.479842	52866	59779	susC-susD-PL1	Bac6	Bacteroidetes	Bacteroidia	Bacteroidales
ag5r3_bin.38	CGC1		NODE_1_length_1398530_cov_94.949735	604589	620013	CBM67-GH78-TC-GH78-GH3-GH36-TF-ABC	Rum5	Firmicutes	Clostridia	Clostridiales	Ruminococcaceae
ag5r3_bin.38	CGC2		NODE_1_length_1398530_cov_94.949735	416844	432210	TC-TC-ABC-STP-GH38-GH36-TC-TC	Rum5	Firmicutes	Clostridia	Clostridiales	Ruminococcaceae
ag5r3_bin.38	CGC3		NODE_649_length_68244_cov_98.520927	15834	24998	GT35-GH13-TF-TC-ABC-ABC-TC	Rum5	Firmicutes	Clostridia	Clostridiales	Ruminococcaceae
ag5r3_bin.38	CGC4		NODE_649_length_68244_cov_98.520927	43564	46746	GH4-ABC	Rum5	Firmicutes	Clostridia	Clostridiales	Ruminococcaceae
ag5r3_bin.38	CGC5		NODE_1_length_1398530_cov_94.949735	322576	339551	GH51-TC-TC-TF-GH26-TC-TC-ABC-TC	Rum5	Firmicutes	Clostridia	Clostridiales	Ruminococcaceae
ag5r3_bin.39	CGC1		NODE_243_length_134480_cov_107.330766	79368	86618	ABC-GH9	Pre2	Bacteroidetes	Bacteroidia	Bacteroidales	Prevotellaceae	Prevotella	ruminicola
ag5r3_bin.39	CGC2	PUL1	NODE_346_length_109445_cov_122.418834	57304	81781	GH43-TF-susC-susD-GH115-TC-TC-susC-GH97	Pre2	Bacteroidetes	Bacteroidia	Bacteroidales	Prevotellaceae	Prevotella	ruminicola
ag5r3_bin.39	CGC3		NODE_125_length_202065_cov_122.472335	109903	112711	GT2-ABC	Pre2	Bacteroidetes	Bacteroidia	Bacteroidales	Prevotellaceae	Prevotella	ruminicola
ag5r3_bin.39	CGC4		NODE_55_length_312652_cov_112.700865	36186	43334	ABC-GH2-TC-TC	Pre2	Bacteroidetes	Bacteroidia	Bacteroidales	Prevotellaceae	Prevotella	ruminicola
ag5r3_bin.39	CGC5	PUL2	NODE_243_length_134480_cov_107.330766	45487	52564	susC-susD-GH31	Pre2	Bacteroidetes	Bacteroidia	Bacteroidales	Prevotellaceae	Prevotella	ruminicola
ag5r3_bin.39	CGC6		NODE_50_length_332960_cov_121.207349	82355	95672	TC-STP-ABC-TC-GH36-TF-GH5-susC	Pre2	Bacteroidetes	Bacteroidia	Bacteroidales	Prevotellaceae	Prevotella	ruminicola
ag5r3_bin.39	CGC7		NODE_120_length_206188_cov_108.032308	160194	165669	ABC-GH3	Pre2	Bacteroidetes	Bacteroidia	Bacteroidales	Prevotellaceae	Prevotella	ruminicola
ag5r3_bin.39	CGC8		NODE_120_length_206188_cov_108.032308	151042	158104	GH53-TC-TC-ABC	Pre2	Bacteroidetes	Bacteroidia	Bacteroidales	Prevotellaceae	Prevotella	ruminicola
ag5r3_bin.39	CGC9	PUL3	NODE_791_length_57075_cov_126.359662	15225	56037	GH76-susC-GH92-GH125-susD-susC-CE1-CE6-STP-susC-CBM6-GH43-CBM13-GH43-GH13-TF-susC-susD	Pre2	Bacteroidetes	Bacteroidia	Bacteroidales	Prevotellaceae	Prevotella	ruminicola
ag5r3_bin.39	CGC10		NODE_32_length_404782_cov_121.903335	267008	274786	GH43-TC-ABC-TC	Pre2	Bacteroidetes	Bacteroidia	Bacteroidales	Prevotellaceae	Prevotella	ruminicola
ag5r3_bin.39	CGC11		NODE_32_length_404782_cov_121.903335	237447	241237	ABC-GT2	Pre2	Bacteroidetes	Bacteroidia	Bacteroidales	Prevotellaceae	Prevotella	ruminicola
ag5r3_bin.39	CGC12	PUL4	NODE_123_length_203235_cov_137.920077	4588	46157	susD-susCb-susC-TF-GH2-PL26-GH115-TC-STP-TF-CE12-GH28-TC-GH105-GH28	Pre2	Bacteroidetes	Bacteroidia	Bacteroidales	Prevotellaceae	Prevotella	ruminicola
ag5r3_bin.39	CGC13	PUL5	NODE_70_length_268652_cov_109.375307	35570	69445	susC-susD--TF-susC-susD-CE8-CE7-GH3-GH43--TC-TC	Pre2	Bacteroidetes	Bacteroidia	Bacteroidales	Prevotellaceae	Prevotella	ruminicola
ag5r3_bin.39	CGC14	PUL6	NODE_50_length_332960_cov_121.207349	268189	315209	TC-TC-TF-TC-TF-susC-GH43-GH43-GH43-GH53-susC-susD-GH13-GT2-GT4-TC-TC-STP-GH2	Pre2	Bacteroidetes	Bacteroidia	Bacteroidales	Prevotellaceae	Prevotella	ruminicola
ag5r3_bin.39	CGC15	PUL7	NODE_50_length_332960_cov_121.207349	321862	330231	susC-susD-GH30-GH30	Pre2	Bacteroidetes	Bacteroidia	Bacteroidales	Prevotellaceae	Prevotella	ruminicola
ag5r3_bin.41	CGC1		NODE_273_length_127337_cov_17.860938	105356	116087	GH13-TC-TC-TC-ABC-GH36-GH32	Clo1	Firmicutes	Clostridia	Clostridiales
ag5r3_bin.44	CGC1		NODE_928_length_49966_cov_140.071699	20548	32423	TC-TF-ABC-TC-TC-GT41-GT41	Ana2	Firmicutes	Negativicutes	Selenomonadales	Selenomonadaceae	Anaerovibrio	lipolyticus
ag5r3_bin.44	CGC2		NODE_958_length_48670_cov_132.830758	37068	42663	GT30-ABC-GT19	Ana2	Firmicutes	Negativicutes	Selenomonadales	Selenomonadaceae	Anaerovibrio	lipolyticus
ag5r3_bin.44	CGC3		NODE_1815_length_22785_cov_132.508896	9739	21466	ABC-ABC-ABC-ABC-TC-TC-TC-GH84	Ana2	Firmicutes	Negativicutes	Selenomonadales	Selenomonadaceae	Anaerovibrio	lipolyticus
bg0r2_bin.17	CGC1		NODE_25_length_383736_cov_17.808888	142971	148385	GT30-ABC-GT19	Schw1	Firmicutes	Negativicutes	Selenomonadales	Selenomonadaceae	Schwartzia	succinivorans
bg0r2_bin.17	CGC2		NODE_25_length_383736_cov_17.808888	240595	257338	TC-GT41-TC-STP-TC-ABC-TC-ABC-TF-GH84	Schw1	Firmicutes	Negativicutes	Selenomonadales	Selenomonadaceae	Schwartzia	succinivorans
bg0r2_bin.20	CGC1		NODE_4_length_612438_cov_19.964918	110757	125232	GT4-ABC-ABC-ABC-TC-ABC	Act1	Actinobacteria	Actinobacteria	Actinomycetales	Actinomycetaceae	Actinomyces	succiniciruminis
bg0r2_bin.20	CGC2		NODE_15_length_450737_cov_20.162937	431869	443962	GH13-ABC-TC-GH3	Act1	Actinobacteria	Actinobacteria	Actinomycetales	Actinomycetaceae	Actinomyces	succiniciruminis
bg0r2_bin.20	CGC3		NODE_68_length_251996_cov_20.481814	149621	158560	GH49-GH13-TC-TC-TC-ABC	Act1	Actinobacteria	Actinobacteria	Actinomycetales	Actinomycetaceae	Actinomyces	succiniciruminis
bg0r2_bin.20	CGC4		NODE_68_length_251996_cov_20.481814	105085	113795	ABC-ABC-TC-TC-GT87	Act1	Actinobacteria	Actinobacteria	Actinomycetales	Actinomycetaceae	Actinomyces	succiniciruminis
bg0r2_bin.20	CGC5		NODE_4_length_612438_cov_19.964918	419115	426145	GH38-ABC-TC-TC-TC	Act1	Actinobacteria	Actinobacteria	Actinomycetales	Actinomycetaceae	Actinomyces	succiniciruminis
bg0r2_bin.20	CGC6		NODE_68_length_251996_cov_20.481814	226719	251015	ABC-ABC-TC-ABC-TF-GH1-TC-TC-TC-TF-TC-TC-TF-STP-TC	Act1	Actinobacteria	Actinobacteria	Actinomycetales	Actinomycetaceae	Actinomyces	succiniciruminis
bg0r2_bin.20	CGC7		NODE_2_length_699713_cov_20.172898	466947	485315	TC-ABC-TC-TC-TC-GH77-TC-TC-ABC	Act1	Actinobacteria	Actinobacteria	Actinomycetales	Actinomycetaceae	Actinomyces	succiniciruminis
bg0r2_bin.20	CGC8		NODE_70_length_250671_cov_20.474612	4138	24766	GH51-TC-TC-TC-TF-TC-ABC-TC-TF-CE7-STP-TC-TC-GH3-GH10	Act1	Actinobacteria	Actinobacteria	Actinomycetales	Actinomycetaceae	Actinomyces	succiniciruminis
bg0r2_bin.20	CGC9		NODE_4_length_612438_cov_19.964918	393050	402467	ABC-TF-TC-GH32-TC-TC	Act1	Actinobacteria	Actinobacteria	Actinomycetales	Actinomycetaceae	Actinomyces	succiniciruminis
bg0r2_bin.20	CGC10		NODE_3_length_640040_cov_20.326108	317405	336738	ABC-ABC-GH13-GH32-TC-TC-TC-GH91-TF-GH91	Act1	Actinobacteria	Actinobacteria	Actinomycetales	Actinomycetaceae	Actinomyces	succiniciruminis
bg0r2_bin.20	CGC11		NODE_15_length_450737_cov_20.162937	330900	360086	TC-GT4-ABC-GT4-GT2-TF-GT0--GT1-GT4-GT4-ABC	Act1	Actinobacteria	Actinobacteria	Actinomycetales	Actinomycetaceae	Actinomyces	succiniciruminis
bg0r2_bin.20	CGC12		NODE_15_length_450737_cov_20.162937	48382	55199	TC-GH13-ABC	Act1	Actinobacteria	Actinobacteria	Actinomycetales	Actinomycetaceae	Actinomyces	succiniciruminis
bg0r2_bin.20	CGC13		NODE_68_length_251996_cov_20.481814	186178	199288	TC-TC-ABC-ABC-GH2-STP-TF-GT4	Act1	Actinobacteria	Actinobacteria	Actinomycetales	Actinomycetaceae	Actinomyces	succiniciruminis
bg0r2_bin.20	CGC14		NODE_3_length_640040_cov_20.326108	613829	620048	CBM22-GH10-TC-ABC-TC	Act1	Actinobacteria	Actinobacteria	Actinomycetales	Actinomycetaceae	Actinomyces	succiniciruminis
bg0r2_bin.20	CGC15		NODE_3_length_640040_cov_20.326108	267151	279817	TC-ABC-TC-TC-TF-STP-GT2	Act1	Actinobacteria	Actinobacteria	Actinomycetales	Actinomycetaceae	Actinomyces	succiniciruminis
bg0r2_bin.20	CGC16		NODE_15_length_450737_cov_20.162937	291055	298154	GT0-GT4-ABC	Act1	Actinobacteria	Actinobacteria	Actinomycetales	Actinomycetaceae	Actinomyces	succiniciruminis
bg0r2_bin.37	CGC1		NODE_82_length_229022_cov_305.032436	4177	23894	TC-STP-TC-TC-ABC-ABC-ABC-ABC-TC-TC-TF-GH28--TC-TC	But1	Firmicutes	Clostridia	Clostridiales	Lachnospiraceae	Butyrivibrio
bg0r2_bin.37	CGC2		NODE_40_length_322024_cov_322.306855	136519	151396	GT11-ABC-GT11-GT2-GT17-GT2-GT11-TC-	But1	Firmicutes	Clostridia	Clostridiales	Lachnospiraceae	Butyrivibrio
bg0r2_bin.37	CGC3		NODE_327_length_103440_cov_328.793214	69840	96912	ABC-TF-TC-TC-TC-ABC-ABC-TC-TC-TC-ABC-ABC-STP-STP-GH28-GT2-GT35	But1	Firmicutes	Clostridia	Clostridiales	Lachnospiraceae	Butyrivibrio
bg0r2_bin.37	CGC4		NODE_82_length_229022_cov_305.032436	96594	117717	TC-TC-ABC-TC-TC-TC-GH13-CBM34-ABC	But1	Firmicutes	Clostridia	Clostridiales	Lachnospiraceae	Butyrivibrio
bg0r2_bin.37	CGC5		NODE_432_length_82111_cov_300.886645	50195	58002	TC-CE12-ABC	But1	Firmicutes	Clostridia	Clostridiales	Lachnospiraceae	Butyrivibrio
bg0r2_bin.37	CGC6		NODE_40_length_322024_cov_322.306855	99466	103380	GT2-ABC	But1	Firmicutes	Clostridia	Clostridiales	Lachnospiraceae	Butyrivibrio
bg0r2_bin.37	CGC7		NODE_327_length_103440_cov_328.793214	10386	18884	ABC-STP-STP-GH43-GH30-TC	But1	Firmicutes	Clostridia	Clostridiales	Lachnospiraceae	Butyrivibrio
bg0r2_bin.37	CGC8		NODE_511_length_71077_cov_323.799549	8480	32095	TC-TC-STP-TC-GT2-TC-GT2-GT2-GT2-GT2-ABC-ABC	But1	Firmicutes	Clostridia	Clostridiales	Lachnospiraceae	Butyrivibrio
bg0r2_bin.37	CGC9		NODE_342_length_100609_cov_325.431823	8478	23930	ABC-ABC-TF-GH13-CBM34-STP-TC-TC-TC-TC-GH39	But1	Firmicutes	Clostridia	Clostridiales	Lachnospiraceae	Butyrivibrio
bg0r2_bin.42	CGC1		NODE_329_length_103251_cov_22.696891	40287	44297	TC-ABC-ABC-GH77	Lac8	Firmicutes	Clostridia	Clostridiales	Lachnospiraceae
bg0r2_bin.42	CGC2		NODE_787_length_45919_cov_22.544283	26763	31180	ABC-PL9-TC	Lac8	Firmicutes	Clostridia	Clostridiales	Lachnospiraceae
bg0r2_bin.42	CGC3		NODE_329_length_103251_cov_22.696891	93979	101032	TC-ABC-TC-TC-CE1	Lac8	Firmicutes	Clostridia	Clostridiales	Lachnospiraceae
bg0r2_bin.42	CGC4		NODE_466_length_77175_cov_22.626813	1350	16575	TC-TF-TC-TC-ABC-ABC-GT2-TC	Lac8	Firmicutes	Clostridia	Clostridiales	Lachnospiraceae
bg0r2_bin.4	CGC1		NODE_69_length_251489_cov_9.408191	15338	29510	TC-TF-TC-TC-TC-ABC-ABC-GH2-GH3	Pae5	Firmicutes	Bacilli	Bacillales	Paenibacillaceae
bg0r2_bin.4	CGC2		NODE_493_length_73018_cov_10.169260	68539	72911	TC-ABC-TC-GH18	Pae5	Firmicutes	Bacilli	Bacillales	Paenibacillaceae
bg0r2_bin.4	CGC3		NODE_119_length_192704_cov_10.312360	136889	145857	TC-ABC-STP-TC-TC-CE4	Pae5	Firmicutes	Bacilli	Bacillales	Paenibacillaceae
bg0r2_bin.4	CGC4		NODE_266_length_120727_cov_9.568106	91970	94683	GH10-ABC	Pae5	Firmicutes	Bacilli	Bacillales	Paenibacillaceae
bg0r2_bin.4	CGC5		NODE_315_length_106501_cov_9.271452	46350	53981	ABC-ABC-GH95	Pae5	Firmicutes	Bacilli	Bacillales	Paenibacillaceae
bg0r2_bin.4	CGC6		NODE_185_length_156870_cov_10.235132	31271	39146	TC-TC-ABC-CBM6-GH43-CBM6-GH30-GH43	Pae5	Firmicutes	Bacilli	Bacillales	Paenibacillaceae
bg0r2_bin.4	CGC7		NODE_202_length_146733_cov_10.168960	15669	39329	TC-STP-TC-TC-GH31-TF-TC-TC-ABC-TC-TC-TC-TF-GH31	Pae5	Firmicutes	Bacilli	Bacillales	Paenibacillaceae
bg0r2_bin.4	CGC8		NODE_326_length_103484_cov_9.327676	6601	10895	TC-ABC-CE6	Pae5	Firmicutes	Bacilli	Bacillales	Paenibacillaceae
bg0r2_bin.4	CGC9		NODE_346_length_99995_cov_10.006155	48864	64465	TC-TF-TC-TC-ABC-TC-ABC-ABC-GT2-GT4	Pae5	Firmicutes	Bacilli	Bacillales	Paenibacillaceae
bg0r2_bin.4	CGC10		NODE_182_length_157209_cov_9.993579	90180	97758	ABC-CE12-GH43-GH43-TC-TC	Pae5	Firmicutes	Bacilli	Bacillales	Paenibacillaceae
bg0r2_bin.4	CGC11		NODE_13_length_453298_cov_9.774955	147637	162851	TC-TF-TC-TC-TC-TC-GH30-TC-TC-ABC	Pae5	Firmicutes	Bacilli	Bacillales	Paenibacillaceae
bg0r2_bin.4	CGC12		NODE_493_length_73018_cov_10.169260	57718	64942	TC-TC-TC-TF-GH13-CBM48-ABC	Pae5	Firmicutes	Bacilli	Bacillales	Paenibacillaceae
bg0r2_bin.4	CGC13		NODE_13_length_453298_cov_9.774955	252411	261471	GH11-TC-ABC-TC	Pae5	Firmicutes	Bacilli	Bacillales	Paenibacillaceae
bg0r2_bin.4	CGC14		NODE_189_length_152869_cov_9.185991	139564	152868	ABC-ABC-STP-GH94-GT84	Pae5	Firmicutes	Bacilli	Bacillales	Paenibacillaceae
bg0r2_bin.4	CGC15		NODE_423_length_84191_cov_10.389519	49952	72890	TC-TC-TC-GH2-TC-TC-TF-TC-TC-TF-TC-ABC-ABC-TC-TC-TC	Pae5	Firmicutes	Bacilli	Bacillales	Paenibacillaceae
bg0r2_bin.4	CGC16		NODE_69_length_251489_cov_9.408191	204757	212361	TC-TC-TF-GH127-ABC-TC-ABC	Pae5	Firmicutes	Bacilli	Bacillales	Paenibacillaceae
bg0r2_bin.4	CGC17		NODE_199_length_148045_cov_10.583815	45071	51382	GH13-CBM48-ABC-ABC	Pae5	Firmicutes	Bacilli	Bacillales	Paenibacillaceae
bg0r2_bin.4	CGC18		NODE_189_length_152869_cov_9.185991	111270	120216	ABC-TF-ABC-TF-GH3	Pae5	Firmicutes	Bacilli	Bacillales	Paenibacillaceae
bg0r2_bin.56	CGC1		NODE_1867_length_16211_cov_28.121421	1633	6822	ABC-ABC-GT2-GT2-TC	Met7	Euryarchaeota	Methanobacteria	Methanomicrobiales	Methanobacteriaceae	Methanosphaera	stadtmanae
bg0r2_cm_bin.104	CGC1		NODE_427_length_82915_cov_25.521150	4675	15649	TC-TC-STP-TC-ABC-GT51		Firmicutes	Clostridia	Clostridiales	Lachnospiraceae
bg0r2_cm_bin.104	CGC2		NODE_428_length_82879_cov_20.606459	113	11092	TC-ABC-ABC-GT2-GT2		Firmicutes	Clostridia	Clostridiales	Lachnospiraceae
bg0r2_cm_bin.104	CGC3		NODE_37_length_211217_cov_20.449825	140296	152609	TC-TC-TC-TC-GT4-ABC-TC		Firmicutes	Clostridia	Clostridiales	Lachnospiraceae
bg0r2_cm_bin.104	CGC4		NODE_42_length_204775_cov_23.020630	87792	95079	ABC-ABC-STP-STP-GT51		Firmicutes	Clostridia	Clostridiales	Lachnospiraceae
bg0r2_cm_bin.109	CGC1		NODE_280_length_102392_cov_8.588565	23273	29402	ABC-ABC-GH0		Firmicutes	Clostridia	Clostridiales	Ruminococcaceae
bg0r2_cm_bin.109	CGC2		NODE_818_length_58804_cov_9.301837	32944	37876	ABC-TC-ABC-GH13		Firmicutes	Clostridia	Clostridiales	Ruminococcaceae
bg0r2_cm_bin.109	CGC3		NODE_94_length_156679_cov_8.063958	79997	88394	GH0-CE9-ABC-TF-ABC-TC		Firmicutes	Clostridia	Clostridiales	Ruminococcaceae
bg0r2_cm_bin.122	CGC1		NODE_738_length_62945_cov_27.151667	48667	58893	GH2-ABC-ABC-GH95		Firmicutes	Clostridia	Clostridiales	Ruminococcaceae
bg0r2_cm_bin.122	CGC2		NODE_222_length_113303_cov_32.515385	92866	101250	ABC-ABC-CBM67-GH78		Firmicutes	Clostridia	Clostridiales	Ruminococcaceae
bg0r2_cm_bin.122	CGC3		NODE_738_length_62945_cov_27.151667	22269	36709	TC-TC-GH38-ABC-TC-TC		Firmicutes	Clostridia	Clostridiales	Ruminococcaceae
bg0r2_cm_bin.122	CGC4		NODE_2301_length_31991_cov_29.383781	10715	24093	TC-TC-TC-GH36-ABC-ABC-TC-TC-ABC		Firmicutes	Clostridia	Clostridiales	Ruminococcaceae
bg0r2_cm_bin.122	CGC5		NODE_339_length_93641_cov_30.030129	64605	68973	GT0-TC-ABC-ABC		Firmicutes	Clostridia	Clostridiales	Ruminococcaceae
bg0r2_cm_bin.122	CGC6		NODE_1701_length_38305_cov_27.611908	18114	28006	GH2-ABC		Firmicutes	Clostridia	Clostridiales	Ruminococcaceae
bg0r2_cm_bin.122	CGC7		NODE_232_length_112132_cov_33.561224	83424	92597	GH2-TC-ABC		Firmicutes	Clostridia	Clostridiales	Ruminococcaceae
bg0r2_cm_bin.122	CGC8		NODE_647_length_67592_cov_30.094601	29710	38352	CBM67-GH78-TC-ABC		Firmicutes	Clostridia	Clostridiales	Ruminococcaceae
bg0r2_cm_bin.122	CGC9		NODE_647_length_67592_cov_30.094601	24058	28130	GH78-ABC		Firmicutes	Clostridia	Clostridiales	Ruminococcaceae
bg0r2_cm_bin.169	CGC1		NODE_19714_length_8265_cov_5.532853	187	6501	ABC-ABC-GH13		Firmicutes	Clostridia	Clostridiales	Ruminococcaceae
bg0r2_cm_bin.187	CGC1		NODE_617_length_69248_cov_4.294647	29268	41822	ABC-GH94-TF-TC-TC-GH5		Firmicutes	Clostridia	Clostridiales	Lachnospiraceae
bg0r2_cm_bin.187	CGC2		NODE_6719_length_16435_cov_4.058137	2220	8985	GT2-ABC-ABC		Firmicutes	Clostridia	Clostridiales	Lachnospiraceae
bg0r2_cm_bin.187	CGC3		NODE_166_length_124744_cov_4.441785	46177	63158	TC-TC-ABC-TC-GH13-GH13-CBM48-TC		Firmicutes	Clostridia	Clostridiales	Lachnospiraceae
bg0r2_cm_bin.187	CGC4		NODE_44526_length_4865_cov_3.894528	1073	4865	GT51-ABC		Firmicutes	Clostridia	Clostridiales	Lachnospiraceae
bg0r2_cm_bin.1	CGC1		NODE_54_length_190399_cov_11.249724	16379	33232	GH31-STP-ABC-TC-TC-TC-TC-TC		Firmicutes	Clostridia	Clostridiales	Ruminococcaceae
bg0r2_cm_bin.1	CGC2		NODE_49_length_193700_cov_10.043332	75453	91427	TC-GT2-TC-STP-TC-TC-ABC		Firmicutes	Clostridia	Clostridiales	Ruminococcaceae
bg0r2_cm_bin.200	CGC1		NODE_5258_length_19226_cov_16.623009	11711	15706	GH13-ABC		Actinobacteria	Coriobacteria	Coriobacteriales	Coriobacteriaceae
bg0r2_cm_bin.47	CGC1		NODE_8841_length_13814_cov_4.343161	6066	11826	ABC-GH13		Firmicutes	Clostridia	Clostridiales
bg0r2_cm_bin.72	CGC1		NODE_1195_length_47094_cov_9.625497	20376	37431	TC-susCb-TC-GH13-CBM48-susC-ABC-TC		Bacteroidetes	Bacteroidia	Bacteroidales	Rikenellaceae
bg0r2_cm_bin.72	CGC2		NODE_168_length_124047_cov_8.192522	32426	42006	ABC-TC-TC-TC-GH10-GH89		Bacteroidetes	Bacteroidia	Bacteroidales	Rikenellaceae
bg0r2_cm_bin.72	CGC3		NODE_168_length_124047_cov_8.192522	94949	108390	GH2-GH31-TC-ABC		Bacteroidetes	Bacteroidia	Bacteroidales	Rikenellaceae
bg0r2_cm_bin.72	CGC4		NODE_398_length_85373_cov_9.567916	20259	24971	GH2-ABC-TC-TC		Bacteroidetes	Bacteroidia	Bacteroidales	Rikenellaceae
bg0r2_cm_bin.72	CGC5	PUL1	NODE_2905_length_27946_cov_14.721411	15621	23449	susD-susC-GH3		Bacteroidetes	Bacteroidia	Bacteroidales	Rikenellaceae
bg0r2_cm_bin.77	CGC1		NODE_846_length_57748_cov_6.950478	38208	45576	TC-TF-ABC-GT26		Firmicutes	Clostridia	Clostridiales	Peptococcaceae
bg0r2_cm_bin.77	CGC2		NODE_1144_length_48164_cov_6.516044	23622	30929	ABC-ABC-GT8-TC-TC		Firmicutes	Clostridia	Clostridiales	Peptococcaceae
bg0r2_cm_bin.93	CGC1		NODE_4675_length_20720_cov_3.229618	2	13086	TC-STP-TC-TC-TC-ABC-GH94		Firmicutes	Clostridia	Clostridiales
bg0r3_ps_bin.38	CGC1		NODE_5988_length_9894_cov_5.090150	1263	5493	GH32-ABC-TC		Actinobacteria	Coriobacteria	Coriobacteriales	Coriobacteriaceae	Olsenella
bg0r3_ps_bin.38	CGC2		NODE_31636_length_3834_cov_3.631355	179	3832	CE7-ABC-ABC		Actinobacteria	Coriobacteria	Coriobacteriales	Coriobacteriaceae	Olsenella
bg0r3_ps_bin.38	CGC3		NODE_5154_length_10799_cov_4.779332	655	9064	ABC-GH77-TC-TC-TC-TF-GH13		Actinobacteria	Coriobacteria	Coriobacteriales	Coriobacteriaceae	Olsenella
bg0r3_ps_bin.76	CGC1		NODE_642_length_39155_cov_3.947003	12345	18984	TC-TC-ABC-TC-CE1		Firmicutes	Erysipelotrichia	Erysipelotrichales	Erysipelotrichaceae
bg0r3_ps_bin.76	CGC2		NODE_1597_length_21798_cov_4.069702	6482	15747	TC-TC-ABC-TF-GH13		Firmicutes	Erysipelotrichia	Erysipelotrichales	Erysipelotrichaceae
bg0r3_ps_bin.76	CGC3		NODE_1019_length_29215_cov_3.371233	385	6714	TC-TC-GH13-ABC		Firmicutes	Erysipelotrichia	Erysipelotrichales	Erysipelotrichaceae
bg0r3_ps_bin.80	CGC1		NODE_4085_length_12356_cov_5.301898	191	5733	GH31-TC-ABC		Firmicutes	Clostridia	Clostridiales	Lachnospiraceae
bg0r3_ps_bin.80	CGC2		NODE_9069_length_7831_cov_3.344854	3196	5889	GH25-ABC		Firmicutes	Clostridia	Clostridiales	Lachnospiraceae
bg0r3_ps_bin.80	CGC3		NODE_11284_length_6938_cov_3.105961	3	5560	TC-TC-TC-GH77-ABC		Firmicutes	Clostridia	Clostridiales	Lachnospiraceae
bg0r3_ps_bin.80	CGC4		NODE_1194_length_26388_cov_5.008057	14680	24361	GH94-TF-TC-TC-ABC-TC		Firmicutes	Clostridia	Clostridiales	Lachnospiraceae
bg0r3_ps_bin.80	CGC5		NODE_1705_length_20955_cov_3.909857	5765	12130	GH20-TF-TC-TC-ABC-ABC		Firmicutes	Clostridia	Clostridiales	Lachnospiraceae
bg0r3_ps_bin.80	CGC6		NODE_1956_length_19201_cov_4.716377	6241	15404	GH146-TC-TC-TC-ABC-ABC		Firmicutes	Clostridia	Clostridiales	Lachnospiraceae
bg0r3_ps_bin.91	CGC1		NODE_1056_length_28676_cov_11.607189	1	9434	ABC-STP-GH13-TC-TC		Firmicutes	Clostridia	Clostridiales
bg0r3_ps_bin.91	CGC2		NODE_983_length_29866_cov_12.373863	15348	22982	TC-TC-ABC-GT51		Firmicutes	Clostridia	Clostridiales
bg0r3_ps_bin.91	CGC3		NODE_3667_length_13164_cov_12.693054	3	11682	ABC-GH32-TC-TC-TC-TC-TC-TC-TC-ABC-TC		Firmicutes	Clostridia	Clostridiales
bg0r3_ps_bin.99	CGC1		NODE_615_length_40260_cov_43.188438	16461	29384	TC-TC-GH13-CBM48-CBM41-ABC-ABC	Ery6	Firmicutes	Eryspelotrichia	Erysipelotrichales	Erysipelotrichaceae
bg0r3_ps_bin.99	CGC2		NODE_24_length_228797_cov_39.013982	135027	142809	ABC-GH13-GH13-TC-TC	Ery6	Firmicutes	Eryspelotrichia	Erysipelotrichales	Erysipelotrichaceae
bg0r3_ps_bin.9	CGC1		NODE_42_length_181093_cov_41.696574	83025	88685	ABC-TC-GH2-TC		Firmicutes	Clostridia	Clostridiales
bg0r3_ps_bin.9	CGC2		NODE_27_length_213649_cov_39.458983	183261	195213	ABC-ABC-TF-GH36-TC		Firmicutes	Clostridia	Clostridiales
bg10r2_bin.23	CGC1		NODE_459_length_65089_cov_6.906002	40449	45895	GT19-ABC-GT30	Schw2	Firmicutes	Negativicutes	Selenomonadales	Selenomonadaceae	Schwartzia	succinivorans
bg10r2_bin.23	CGC2		NODE_118_length_171537_cov_8.315222	53286	55883	ABC-GT2	Schw2	Firmicutes	Negativicutes	Selenomonadales	Selenomonadaceae	Schwartzia	succinivorans
bg10r2_bin.23	CGC3		NODE_838_length_35467_cov_6.461599	30280	33041	ABC-CE11	Schw2	Firmicutes	Negativicutes	Selenomonadales	Selenomonadaceae	Schwartzia	succinivorans
bg10r2_bin.23	CGC4		NODE_41_length_248236_cov_6.942472	84383	96727	TC-GT41-TC-ABC-TC-ABC-STP-GH84	Schw2	Firmicutes	Negativicutes	Selenomonadales	Selenomonadaceae	Schwartzia	succinivorans
bg10r2_bin.2	CGC1		NODE_3_length_718097_cov_32.329219	444408	453616	TC-ABC-ABC-GT2	Deni	Actinobacteria	Coriobacteria	Eggerthellales	Eggerthellaceae	Denitrobacterium	detoxificans DSM 21843
bg10r2_bin.2	CGC2		NODE_35_length_260921_cov_34.576218	35459	42632	CE4-STP-TC-ABC-TC	Deni	Actinobacteria	Coriobacteria	Eggerthellales	Eggerthellaceae	Denitrobacterium	detoxificans DSM 21843
bg10r2_bin.2	CGC3		NODE_3_length_718097_cov_32.329219	172145	181842	ABC-ABC-TC-GT2-TC	Deni	Actinobacteria	Coriobacteria	Eggerthellales	Eggerthellaceae	Denitrobacterium	detoxificans DSM 21843
bg10r2_bin.2	CGC4		NODE_3_length_718097_cov_32.329219	269241	289227	GH73-STP-ABC-ABC-TC-TC-ABC-TC-TC	Deni	Actinobacteria	Coriobacteria	Eggerthellales	Eggerthellaceae	Denitrobacterium	detoxificans DSM 21843
bg10r2_bin.2	CGC5		NODE_5_length_562880_cov_31.934012	552793	560077	GT2-TC-ABC	Deni	Actinobacteria	Coriobacteria	Eggerthellales	Eggerthellaceae	Denitrobacterium	detoxificans DSM 21843
bg10r2_bin.2	CGC6		NODE_3_length_718097_cov_32.329219	55623	61009	TC-ABC-GT2	Deni	Actinobacteria	Coriobacteria	Eggerthellales	Eggerthellaceae	Denitrobacterium	detoxificans DSM 21843
bg10r2_bin.31	CGC1		NODE_4_length_567227_cov_49.757993	391021	401535	GH3-STP-ABC	Rum4	Firmicutes	Clostridia	Clostridiales	Ruminococcaceae
bg10r2_bin.31	CGC2		NODE_12_length_415684_cov_49.246959	35305	40457	GT2-GT2-GT2-ABC-ABC	Rum4	Firmicutes	Clostridia	Clostridiales	Ruminococcaceae
bg10r2_bin.31	CGC3		NODE_12_length_415684_cov_49.246959	246214	262287	TC-GT0-TC-TC-ABC-ABC-GT51	Rum4	Firmicutes	Clostridia	Clostridiales	Ruminococcaceae
bg10r2_bin.31	CGC4		NODE_4_length_567227_cov_49.757993	368796	380630	TC-STP-TC-STP-TC-GH13-ABC-ABC	Rum4	Firmicutes	Clostridia	Clostridiales	Ruminococcaceae
bg10r2_bin.50	CGC1		NODE_203_length_123052_cov_333.559317	81733	89638	ABC-TC-TF-TC-GH13	Pse1	Firmicutes	Clostridia	Clostridiales	Lachnospiraceae	Pseudobutyrivibrio	sp. AR14
bg10r2_bin.50	CGC2		NODE_193_length_127621_cov_315.890501	109647	114141	ABC-GH25	Pse1	Firmicutes	Clostridia	Clostridiales	Lachnospiraceae	Pseudobutyrivibrio	sp. AR14
bg10r2_bin.50	CGC3		NODE_353_length_83192_cov_361.862660	63306	69577	TC-ABC-GH13	Pse1	Firmicutes	Clostridia	Clostridiales	Lachnospiraceae	Pseudobutyrivibrio	sp. AR14
bg10r2_bin.50	CGC4		NODE_251_length_107216_cov_326.104164	55364	64810	ABC-TF-TC-GT5-TC	Pse1	Firmicutes	Clostridia	Clostridiales	Lachnospiraceae	Pseudobutyrivibrio	sp. AR14
bg10r2_bin.50	CGC5		NODE_464_length_64255_cov_344.123672	24617	35555	GH36-TC-TC-STP-GH36-TF-ABC-TC-TC	Pse1	Firmicutes	Clostridia	Clostridiales	Lachnospiraceae	Pseudobutyrivibrio	sp. AR14
bg10r2_bin.50	CGC6		NODE_84_length_201102_cov_348.572590	49723	59691	ABC-ABC-GT2	Pse1	Firmicutes	Clostridia	Clostridiales	Lachnospiraceae	Pseudobutyrivibrio	sp. AR14
bg10r2_bin.50	CGC7		NODE_293_length_95979_cov_320.020427	27382	35032	TC-ABC-TC-GH51-ABC-TC-TC	Pse1	Firmicutes	Clostridia	Clostridiales	Lachnospiraceae	Pseudobutyrivibrio	sp. AR14
bg10r2_bin.50	CGC8		NODE_247_length_109343_cov_378.243589	72103	92913	TC-TC-TC-TC-ABC-TC-TF-TC-TC-TF-TC-TC-GH3-TC	Pse1	Firmicutes	Clostridia	Clostridiales	Lachnospiraceae	Pseudobutyrivibrio	sp. AR14
bg10r2_bin.51	CGC1		NODE_33_length_276023_cov_6.949508	2	10149	TC-ABC-ABC-GT32-GT2	Fir3	Firmicutes
bg10r2_bin.56	CGC1		NODE_776_length_38731_cov_7.383453	22495	30877	ABC-STP-GH31-TC-TC-TC-GH31	Lac1	Firmicutes	Clostridia	Clostridiales	Lachnospiraceae
bg10r2_bin.56	CGC2		NODE_172_length_138694_cov_6.775583	100934	119755	TC-ABC-TC-ABC-ABC-GH51-TF-GH127-STP-TC-TC	Lac1	Firmicutes	Clostridia	Clostridiales	Lachnospiraceae
bg10r2_bin.56	CGC3		NODE_147_length_151928_cov_7.615887	1952	12617	ABC-STP-TC-TF-GH36-STP-TC-TC	Lac1	Firmicutes	Clostridia	Clostridiales	Lachnospiraceae
bg10r2_bin.56	CGC4		NODE_374_length_78586_cov_6.797514	62755	75481	TC-STP-TC-ABC-TC-GH31-TC-TC-TC	Lac1	Firmicutes	Clostridia	Clostridiales	Lachnospiraceae
bg10r2_bin.56	CGC5		NODE_168_length_141080_cov_7.050978	85593	102046	ABC-ABC-GT2-TC-GT2-TC-TC	Lac1	Firmicutes	Clostridia	Clostridiales	Lachnospiraceae
bg10r2_bin.56	CGC6		NODE_172_length_138694_cov_6.775583	30165	48942	GH2-TC-GH36-TC-TF-ABC-ABC-TC-TC-TC	Lac1	Firmicutes	Clostridia	Clostridiales	Lachnospiraceae
bg10r2_bin.56	CGC7		NODE_38_length_256164_cov_7.346472	73334	96545	GT39-CE9-TC-TC-TF-TC-ABC-TC-STP-GH94-TC	Lac1	Firmicutes	Clostridia	Clostridiales	Lachnospiraceae
bg10r2_cm_bin.3	CGC1		NODE_158_length_22001_cov_5.063036	5361	15832	TC-GT0-GT2-ABC-STP-ABC-TC	Baci	Firmicutes	Bacilli	Bacillales	Bacillaceae	Bacillus
bg10r2_cm_bin.3	CGC2		NODE_369_length_16165_cov_7.557061	1448	11828	GT2-TC-TC-TC-ABC-TC	Baci	Firmicutes	Bacilli	Bacillales	Bacillaceae	Bacillus
bg10r3_ps_bin.4	CGC1		NODE_8_length_165527_cov_10.254578	25814	37588	ABC-TC-TC-GH13-TC	Ery3	Firmicutes	Eryspelotrichia	Erysipelotrichales	Erysipelotrichaceae
bg10r3_ps_bin.4	CGC2		NODE_21_length_83063_cov_9.293628	35270	55744	ABC-ABC-GH2-TC-TF-TC-STP-STP-TC-GH13-CBM25-CBM26	Ery3	Firmicutes	Eryspelotrichia	Erysipelotrichales	Erysipelotrichaceae
bg5r2_bin.19	CGC1		NODE_259_length_112858_cov_5.948777	45016	47483	ABC-GH43	Lac10	Firmicutes	Clostridia	Clostridiales	Lachnospiraceae
bg5r2_bin.19	CGC2		NODE_1173_length_26886_cov_6.596964	18354	23385	GH39-ABC-TC	Lac10	Firmicutes	Clostridia	Clostridiales	Lachnospiraceae
bg5r2_bin.19	CGC3		NODE_175_length_144098_cov_6.240284	2324	7590	GH39-ABC-TC	Lac10	Firmicutes	Clostridia	Clostridiales	Lachnospiraceae
bg5r2_bin.19	CGC4		NODE_369_length_86073_cov_6.046235	1432	13764	GH78-GH3-TC-ABC-GH39	Lac10	Firmicutes	Clostridia	Clostridiales	Lachnospiraceae
bg5r2_bin.23	CGC1		NODE_157_length_153096_cov_25.336050	46188	54489	GH13-CBM48-STP-TC-ABC	Lac17	Firmicutes	Clostridia	Clostridiales	Lachnospiraceae
bg5r2_bin.23	CGC2		NODE_97_length_196273_cov_24.884452	102908	119394	ABC-TC-TC-GH94-GH5-GH36-TC-GH2	Lac17	Firmicutes	Clostridia	Clostridiales	Lachnospiraceae
bg5r2_bin.23	CGC3		NODE_197_length_133448_cov_23.928590	12425	21408	TC-TC-ABC-TC-STP-GH3	Lac17	Firmicutes	Clostridia	Clostridiales	Lachnospiraceae
bg5r2_bin.27	CGC1		NODE_6_length_546299_cov_12.775450	411836	424436	ABC-TC-GH28-TF-GH65-GH65-TC-TC	Lac13	Firmicutes	Clostridia	Clostridiales	Lachnospiraceae
bg5r2_bin.27	CGC2		NODE_7_length_516034_cov_12.497613	25073	34025	ABC-TC-GH3	Lac13	Firmicutes	Clostridia	Clostridiales	Lachnospiraceae
bg5r2_bin.27	CGC3		NODE_7_length_516034_cov_12.497613	44096	58538	TC-GH25-ABC-TC-TC-TC	Lac13	Firmicutes	Clostridia	Clostridiales	Lachnospiraceae
bg5r2_bin.27	CGC4		NODE_570_length_57568_cov_12.938634	50530	54620	GH13-ABC	Lac13	Firmicutes	Clostridia	Clostridiales	Lachnospiraceae
bg5r2_bin.27	CGC5		NODE_240_length_117167_cov_12.593859	8308	19300	GH13-CBM48-ABC-TC-GH18-GH5	Lac13	Firmicutes	Clostridia	Clostridiales	Lachnospiraceae
bg5r2_bin.27	CGC6		NODE_50_length_255432_cov_12.989031	185986	209621	ABC-TC-TC-STP-STP-TC-GH5-TF-TC-TC-TC-TC	Lac13	Firmicutes	Clostridia	Clostridiales	Lachnospiraceae
bg5r2_bin.27	CGC7		NODE_165_length_151020_cov_12.912126	131925	139775	ABC-ABC-TC-GT2	Lac13	Firmicutes	Clostridia	Clostridiales	Lachnospiraceae
bg5r2_bin.27	CGC8		NODE_6_length_546299_cov_12.775450	338525	356927	ABC-TC-TC-TC-TC-TC-TC-TC-GH3-GH16	Lac13	Firmicutes	Clostridia	Clostridiales	Lachnospiraceae
bg5r2_bin.27	CGC9		NODE_165_length_151020_cov_12.912126	84534	94666	TC-ABC-TC-STP-GH5	Lac13	Firmicutes	Clostridia	Clostridiales	Lachnospiraceae
bg5r2_bin.27	CGC10		NODE_50_length_255432_cov_12.989031	12173	36969	GH16-GT2-TC-TC-ABC-TC-STP-TC-STP-TC	Lac13	Firmicutes	Clostridia	Clostridiales	Lachnospiraceae
bg5r2_bin.27	CGC11		NODE_117_length_178421_cov_12.344278	57911	64520	GT2-ABC-ABC	Lac13	Firmicutes	Clostridia	Clostridiales	Lachnospiraceae
bg5r2_bin.28	CGC1		NODE_66_length_230029_cov_19.759880	167810	171184	GH92-ABC	Pre5	Bacteroidetes	Bacteroidia	Bacteroidales	Bacteroidaceae
bg5r2_bin.28	CGC2		NODE_4_length_575143_cov_19.118950	307016	317387	GH13-GH92-GH5-ABC-GT2	Pre5	Bacteroidetes	Bacteroidia	Bacteroidales	Bacteroidaceae
bg5r2_bin.28	CGC3	PUL1	NODE_684_length_48990_cov_19.819026	9701	25736	CE1-GH13-GH127-GH31-TC-susD-susC	Pre5	Bacteroidetes	Bacteroidia	Bacteroidales	Bacteroidaceae
bg5r2_bin.28	CGC4		NODE_4_length_575143_cov_19.118950	536323	539953	GH13-ABC	Pre5	Bacteroidetes	Bacteroidia	Bacteroidales	Bacteroidaceae
bg5r2_bin.28	CGC5		NODE_16_length_406842_cov_20.268870	93378	102758	GT2-TC-ABC-ABC	Pre5	Bacteroidetes	Bacteroidia	Bacteroidales	Bacteroidaceae
bg5r2_bin.29	CGC1		NODE_29_length_320826_cov_477.236955	90793	97880	ABC-TC-TC-GH53	Pre1	Bacteroidetes	Bacteroidia	Bacteroidales	Prevotellaceae	Prevotella	ruminicola KHT3
bg5r2_bin.29	CGC2		NODE_354_length_89450_cov_496.081568	928	6827	TC-STP-ABC-TC-GH36	Pre1	Bacteroidetes	Bacteroidia	Bacteroidales	Prevotellaceae	Prevotella	ruminicola KHT3
bg5r2_bin.29	CGC3	PUL1	NODE_42_length_271488_cov_529.986861	147615	177528	GH13-TF-susC-susD-CE1-GH3-TC-TC	Pre1	Bacteroidetes	Bacteroidia	Bacteroidales	Prevotellaceae	Prevotella	ruminicola KHT3
bg5r2_bin.29	CGC4		NODE_84_length_212776_cov_439.504558	162125	165798	GT2-ABC	Pre1	Bacteroidetes	Bacteroidia	Bacteroidales	Prevotellaceae	Prevotella	ruminicola KHT3
bg5r2_bin.29	CGC5		NODE_29_length_320826_cov_477.236955	113842	116908	#NAME?	Pre1	Bacteroidetes	Bacteroidia	Bacteroidales	Prevotellaceae	Prevotella	ruminicola KHT3
bg5r2_bin.29	CGC6	PUL2	NODE_42_length_271488_cov_529.986861	228218	255710	GH53-susD-susC-TF-TC-TF-susC-GH43-GH43-GH43-TC-TC	Pre1	Bacteroidetes	Bacteroidia	Bacteroidales	Prevotellaceae	Prevotella	ruminicola KHT3
bg5r2_bin.29	CGC7		NODE_29_length_320826_cov_477.236955	84877	88560	GH3-ABC	Pre1	Bacteroidetes	Bacteroidia	Bacteroidales	Prevotellaceae	Prevotella	ruminicola KHT3
bg5r2_bin.29	CGC8	PUL3	NODE_42_length_271488_cov_529.986861	196551	204931	GH30-GH30-susD-susC	Pre1	Bacteroidetes	Bacteroidia	Bacteroidales	Prevotellaceae	Prevotella	ruminicola KHT3
bg5r2_bin.30	CGC1		NODE_965_length_33603_cov_4.557358	26854	33519	ABC-TC-ABC-GH127-TF-TC	Pae3	Firmicutes	Bacilli	Bacillales	Paenibacillaceae
bg5r2_bin.30	CGC2		NODE_179_length_140417_cov_5.493694	124395	132380	ABC-TC-TC-ABC-TC-TF-GH18-CBM50	Pae3	Firmicutes	Bacilli	Bacillales	Paenibacillaceae
bg5r2_bin.30	CGC3		NODE_835_length_39673_cov_4.996161	34153	39304	ABC-TF-GH2	Pae3	Firmicutes	Bacilli	Bacillales	Paenibacillaceae
bg5r2_bin.30	CGC4		NODE_214_length_123791_cov_5.181370	89431	105828	TC-TF-TC-TC-ABC-TC-ABC-ABC-GT2-GT4	Pae3	Firmicutes	Bacilli	Bacillales	Paenibacillaceae
bg5r2_bin.30	CGC5		NODE_1769_length_14708_cov_5.544050	3091	13485	TC-TC-ABC-TC-GH3-GH42	Pae3	Firmicutes	Bacilli	Bacillales	Paenibacillaceae
bg5r2_bin.30	CGC6		NODE_114_length_181373_cov_4.962752	172498	177172	TC-ABC-GH62	Pae3	Firmicutes	Bacilli	Bacillales	Paenibacillaceae
bg5r2_bin.30	CGC7		NODE_152_length_157847_cov_5.442467	90672	113768	TC-STP-TC-TC-GH31-TC-GH1-TF-TC-TC-ABC-TC-TC	Pae3	Firmicutes	Bacilli	Bacillales	Paenibacillaceae
bg5r2_bin.30	CGC8		NODE_256_length_113478_cov_4.847470	7051	20810	TC-TC-TC-TC-TF-ABC-ABC-GH95	Pae3	Firmicutes	Bacilli	Bacillales	Paenibacillaceae
bg5r2_bin.30	CGC9		NODE_152_length_157847_cov_5.442467	117465	131282	GH31-TC-TF-ABC-TC-TC	Pae3	Firmicutes	Bacilli	Bacillales	Paenibacillaceae
bg5r2_bin.30	CGC10		NODE_455_length_72149_cov_5.257923	62854	70434	ABC-CE12-GH43-GH43-TC-TC	Pae3	Firmicutes	Bacilli	Bacillales	Paenibacillaceae
bg5r2_bin.30	CGC11		NODE_756_length_44785_cov_4.685739	12998	22892	GH13-CBM20-TC-TC-TC-GH13-CBM34-ABC-CE6	Pae3	Firmicutes	Bacilli	Bacillales	Paenibacillaceae
bg5r2_bin.30	CGC12		NODE_902_length_36320_cov_5.939961	590	10819	GT2-TC-ABC-ABC-TC-TC-TC	Pae3	Firmicutes	Bacilli	Bacillales	Paenibacillaceae
bg5r2_bin.30	CGC13		NODE_221_length_121278_cov_5.418338	110308	120860	TC-ABC-TC-ABC-STP-STP-GH4-TF-GH105	Pae3	Firmicutes	Bacilli	Bacillales	Paenibacillaceae
bg5r2_bin.30	CGC14		NODE_683_length_48998_cov_5.106927	27336	32934	GT2-CE4-ABC-TC	Pae3	Firmicutes	Bacilli	Bacillales	Paenibacillaceae
bg5r2_bin.30	CGC15		NODE_417_length_76741_cov_5.121909	44658	53725	TC-ABC-TC-GH11	Pae3	Firmicutes	Bacilli	Bacillales	Paenibacillaceae
bg5r2_bin.30	CGC16		NODE_747_length_45243_cov_5.459505	32168	38481	ABC-ABC-GH13-CBM48	Pae3	Firmicutes	Bacilli	Bacillales	Paenibacillaceae
bg5r2_bin.30	CGC17		NODE_179_length_140417_cov_5.493694	77507	84729	TC-TC-TC-TF-GH13-CBM48-ABC	Pae3	Firmicutes	Bacilli	Bacillales	Paenibacillaceae
bg5r2_bin.30	CGC18		NODE_920_length_35355_cov_5.579880	15769	24286	TC-TC-GH13-GH13-STP-TC-ABC	Pae3	Firmicutes	Bacilli	Bacillales	Paenibacillaceae
bg5r2_bin.30	CGC19		NODE_744_length_45400_cov_5.147078	13660	27115	TC-TF-TC-TC-TC-TC-GH30-TC-TC-ABC	Pae3	Firmicutes	Bacilli	Bacillales	Paenibacillaceae
bg5r2_bin.30	CGC20		NODE_1395_length_20395_cov_5.557880	8717	17277	CBM6-GH30-GH43-CBM6-GH43-GH43-ABC-TC-TC	Pae3	Firmicutes	Bacilli	Bacillales	Paenibacillaceae
bg5r2_bin.30	CGC21		NODE_179_length_140417_cov_5.493694	91125	97183	TC-ABC-TC-GH18-ABC	Pae3	Firmicutes	Bacilli	Bacillales	Paenibacillaceae
bg5r2_bin.30	CGC22		NODE_276_length_108684_cov_4.952646	48706	73098	GH13-TC-TC-STP-TF-GH1-TC-TC-TF-GH3-GH2-ABC-ABC-TC-TC-TC-TF-TC	Pae3	Firmicutes	Bacilli	Bacillales	Paenibacillaceae
bg5r2_bin.31	CGC1		NODE_695_length_47907_cov_94.637069	20015	39703	ABC-ABC-GT2-GT2-GT2-GT2-TC-GT2-TC	But3	Firmicutes	Clostridia	Clostridiales	Lachnospiraceae	Butyrivibrio	sp. MB2005
bg5r2_bin.31	CGC2		NODE_82_length_213662_cov_92.069378	95554	103609	TC-GT17-GT11-ABC-GT11	But3	Firmicutes	Clostridia	Clostridiales	Lachnospiraceae	Butyrivibrio	sp. MB2005
bg5r2_bin.31	CGC3		NODE_123_length_170286_cov_111.075924	155135	169410	ABC-TC-ABC-ABC-TC-TC-GH3-GH3	But3	Firmicutes	Clostridia	Clostridiales	Lachnospiraceae	Butyrivibrio	sp. MB2005
bg5r2_bin.31	CGC4		NODE_172_length_146776_cov_93.609384	115480	119526	GT2-ABC	But3	Firmicutes	Clostridia	Clostridiales	Lachnospiraceae	Butyrivibrio	sp. MB2005
bg5r2_bin.31	CGC5		NODE_527_length_61790_cov_99.020223	19533	42239	GH53-CBM61-GH35-TF-TC-TC-TC-ABC-ABC-TC-TC	But3	Firmicutes	Clostridia	Clostridiales	Lachnospiraceae	Butyrivibrio	sp. MB2005
bg5r2_bin.31	CGC6		NODE_484_length_68339_cov_93.266781	21493	36351	GT2-TC-TC-TC-TC-ABC-TC-TC	But3	Firmicutes	Clostridia	Clostridiales	Lachnospiraceae	Butyrivibrio	sp. MB2005
bg5r2_bin.31	CGC7		NODE_1527_length_18186_cov_94.480976	11215	18074	CE9-STP-ABC-TC-TC-TC	But3	Firmicutes	Clostridia	Clostridiales	Lachnospiraceae	Butyrivibrio	sp. MB2005
bg5r2_bin.31	CGC8		NODE_123_length_170286_cov_111.075924	50976	68794	TC-ABC-TF-GH9-STP-TC-TC-TC-TC-TC-TC-TC	But3	Firmicutes	Clostridia	Clostridiales	Lachnospiraceae	Butyrivibrio	sp. MB2005
bg5r2_bin.31	CGC9		NODE_707_length_47339_cov_91.419343	24599	33844	TC-TC-CE12-ABC-GH105-GH28-CE8	But3	Firmicutes	Clostridia	Clostridiales	Lachnospiraceae	Butyrivibrio	sp. MB2005
bg5r2_bin.31	CGC10		NODE_584_length_56227_cov_90.258433	3793	15419	TC-TC-ABC-GT35-GH9	But3	Firmicutes	Clostridia	Clostridiales	Lachnospiraceae	Butyrivibrio	sp. MB2005
bg5r2_bin.31	CGC11		NODE_82_length_213662_cov_92.069378	130890	152707	TC-TC-GH31-GH2-ABC-ABC-TC-TC-TC-TF-TC	But3	Firmicutes	Clostridia	Clostridiales	Lachnospiraceae	Butyrivibrio	sp. MB2005
bg5r2_bin.31	CGC12		NODE_217_length_122834_cov_90.547684	900	10653	GH13-ABC-ABC-GH13-CBM48-TC	But3	Firmicutes	Clostridia	Clostridiales	Lachnospiraceae	Butyrivibrio	sp. MB2005
bg5r2_bin.31	CGC13		NODE_403_length_78765_cov_90.123920	17741	23265	PL33-ABC-ABC	But3	Firmicutes	Clostridia	Clostridiales	Lachnospiraceae	Butyrivibrio	sp. MB2005
bg5r2_bin.31	CGC14		NODE_1527_length_18186_cov_94.480976	197	7460	TC-STP-GH51-TF-ABC	But3	Firmicutes	Clostridia	Clostridiales	Lachnospiraceae	Butyrivibrio	sp. MB2005
bg5r2_bin.31	CGC15		NODE_685_length_48961_cov_90.461132	182	19873	ABC-TF-STP-TC-TC-GH2-TC-GH38-TC-TC-TC-ABC-ABC-GH13	But3	Firmicutes	Clostridia	Clostridiales	Lachnospiraceae	Butyrivibrio	sp. MB2005
bg5r2_bin.31	CGC16		NODE_172_length_146776_cov_93.609384	125459	144008	GT2-TC-GT26-STP-TC-TC-ABC-ABC	But3	Firmicutes	Clostridia	Clostridiales	Lachnospiraceae	Butyrivibrio	sp. MB2005
bg5r2_bin.31	CGC17		NODE_908_length_35963_cov_90.026919	19487	24436	GT4-ABC-ABC-GT4	But3	Firmicutes	Clostridia	Clostridiales	Lachnospiraceae	Butyrivibrio	sp. MB2005
bg5r2_bin.31	CGC18		NODE_82_length_213662_cov_92.069378	76175	85398	GT8-GT2-ABC	But3	Firmicutes	Clostridia	Clostridiales	Lachnospiraceae	Butyrivibrio	sp. MB2005
bg5r2_bin.48	CGC1		NODE_73_length_221540_cov_37.211399	169817	184983	ABC-GT2-TC-GT2-GT4-GT4-TC-GT2-GT2	But4	Firmicutes	Clostridia	Clostridiales	Lachnospiraceae	Butyrivibrio
bg5r2_bin.48	CGC2		NODE_655_length_50963_cov_37.178006	5763	14983	TC-ABC-TC-GH78	But4	Firmicutes	Clostridia	Clostridiales	Lachnospiraceae	Butyrivibrio
bg5r2_bin.48	CGC3		NODE_68_length_225364_cov_36.208254	160350	167460	ABC-ABC-TC-GH13	But4	Firmicutes	Clostridia	Clostridiales	Lachnospiraceae	Butyrivibrio
bg5r2_bin.48	CGC4		NODE_71_length_223487_cov_37.107377	14868	20915	ABC-TC-GH13	But4	Firmicutes	Clostridia	Clostridiales	Lachnospiraceae	Butyrivibrio
bg5r2_bin.48	CGC5		NODE_731_length_46082_cov_37.126138	10468	19595	ABC-ABC-GT2-GT2	But4	Firmicutes	Clostridia	Clostridiales	Lachnospiraceae	Butyrivibrio
bg5r2_bin.48	CGC6		NODE_71_length_223487_cov_37.107377	158444	166360	TC-TC-CE12-GH43-GH43-ABC	But4	Firmicutes	Clostridia	Clostridiales	Lachnospiraceae	Butyrivibrio
bg5r2_bin.48	CGC7		NODE_73_length_221540_cov_37.211399	110651	147574	GH30-TF-TC-TC-STP-TC-GT11-GT2-GT17-GT11-ABC-GT11-GT4-TC-GT4-GT4-GT4	But4	Firmicutes	Clostridia	Clostridiales	Lachnospiraceae	Butyrivibrio
bg5r2_bin.48	CGC8		NODE_260_length_112797_cov_36.819358	6604	15252	ABC-TF-TC-TC-STP-GH32	But4	Firmicutes	Clostridia	Clostridiales	Lachnospiraceae	Butyrivibrio
bg5r2_bin.48	CGC9		NODE_260_length_112797_cov_36.819358	49232	72694	ABC-ABC-TC-STP-TC-TF-GH28-CE12-GH112-GH105-TF-TC-TC-STP-TC	But4	Firmicutes	Clostridia	Clostridiales	Lachnospiraceae	Butyrivibrio
bg5r2_bin.8	CGC1		NODE_76_length_219680_cov_22.170699	49330	54350	CE4-TC-TF-TC-TC-ABC	Clo4	Firmicutes	Clostridia	Clostridiales
bg5r2_bin.8	CGC2		NODE_483_length_68635_cov_25.565696	25607	43468	TC--TC-TC-ABC-TC-TC-TC	Clo4	Firmicutes	Clostridia	Clostridiales
bg5r2_bin.8	CGC3		NODE_339_length_92431_cov_22.791097	33662	49196	ABC-GT51-TC-TC-TC	Clo4	Firmicutes	Clostridia	Clostridiales
bg5r2_bin.8	CGC4		NODE_1005_length_31779_cov_26.856918	19192	25423	GT2-GT4-ABC-ABC	Clo4	Firmicutes	Clostridia	Clostridiales
pellet1_bin.124	CGC1	PUL1	NODE_11448_length_22662_cov_12.901353	219	14941	GH2-GH50-susD-susC		Bacteroidetes	Bacteroidia	Bacteroidales
pellet1_bin.124	CGC2	PUL2	NODE_1239_length_99840_cov_12.325715	62945	98849	GH28-CE12-CE8-TF-PL1-GH105-TC-PL1-susC-susD-GH43-TF-GH5-CE7-susC-susD		Bacteroidetes	Bacteroidia	Bacteroidales
pellet1_bin.124	CGC3	PUL3	NODE_580_length_139586_cov_12.482981	126156	138415	GH97-GH13-GH13-GH13-susD-susC		Bacteroidetes	Bacteroidia	Bacteroidales
pellet1_bin.124	CGC4		NODE_846_length_119527_cov_12.037178	40738	45094	GT2-TC-ABC		Bacteroidetes	Bacteroidia	Bacteroidales
pellet1_bin.124	CGC5	PUL4	NODE_3081_length_58659_cov_11.987631	18177	27202	GH31-STP-susC-susD		Bacteroidetes	Bacteroidia	Bacteroidales
pellet1_bin.17	CGC1		NODE_13190_length_20185_cov_1.476269	1791	7796	ABC-ABC-TC-GT51		Firmicutes	Clostridia	Clostridiales	Ruminococcaceae
pellet1_bin.17	CGC2		NODE_22265_length_13148_cov_1.409800	1	6636	ABC-ABC-TF-GH2		Firmicutes	Clostridia	Clostridiales	Ruminococcaceae
pellet1_bin.17	CGC3		NODE_3929_length_49983_cov_1.639321	41335	47184	GH20-GH29-ABC		Firmicutes	Clostridia	Clostridiales	Ruminococcaceae
pellet1_bin.17	CGC4		NODE_8373_length_28941_cov_1.680884	19844	28658	GH0-CBM67-GH78-TF-ABC-ABC		Firmicutes	Clostridia	Clostridiales	Ruminococcaceae
pellet1_bin.17	CGC5		NODE_3087_length_58480_cov_1.615358	36778	40809	ABC-GH151		Firmicutes	Clostridia	Clostridiales	Ruminococcaceae
pellet1_bin.21	CGC1		NODE_3000_length_59655_cov_1.723256	1668	10827	TC-STP-GH78-TC-ABC-ABC		Firmicutes	Clostridia	Clostridiales	Ruminococcaceae
pellet1_bin.21	CGC2		NODE_654_length_132198_cov_2.164230	49708	60714	ABC-TC-TC-GH37-ABC		Firmicutes	Clostridia	Clostridiales	Ruminococcaceae
pellet1_bin.228	CGC1		NODE_2621_length_64850_cov_5.449624	208	9825	ABC-STP-GT4-TC-TC		Bacteroidetes	Bacteroidia	Bacteroidales	Lentimicrobiaceae
pellet1_bin.228	CGC2		NODE_1587_length_86715_cov_5.189738	25381	39185	CBM20-GH77-TC-STP-ABC-STP-TC-ABC		Bacteroidetes	Bacteroidia	Bacteroidales	Lentimicrobiaceae
pellet1_bin.228	CGC3		NODE_1447_length_91242_cov_4.722878	32205	36787	GH95-ABC-TC		Bacteroidetes	Bacteroidia	Bacteroidales	Lentimicrobiaceae
pellet1_bin.228	CGC4		NODE_9863_length_25480_cov_5.267108	3454	10663	GH23-CBM50-STP-ABC-TC		Bacteroidetes	Bacteroidia	Bacteroidales	Lentimicrobiaceae
pellet1_bin.284	CGC1		NODE_14918_length_18216_cov_1.339599	2108	8497	ABC-ABC-GH28-GH105		Firmicutes	Clostridia	Clostridiales	Ruminococcaceae
pellet1_bin.284	CGC2		NODE_7820_length_30461_cov_1.497626	1	7473	ABC-TC-TC-GH53-CBM61		Firmicutes	Clostridia	Clostridiales	Ruminococcaceae
pellet1_bin.284	CGC3		NODE_24072_length_12340_cov_1.659134	159	8104	ABC-ABC-TC-TC-TC-GH28		Firmicutes	Clostridia	Clostridiales	Ruminococcaceae
pellet1_bin.302	CGC1	PUL1	NODE_357_length_169334_cov_12.322711	49107	79537	GT2-GH13-GH13-GH13-GH13-CBM58-susD-susC-TC-TC-TF-CE1-TC-TC-TC		Bacteroidetes	Bacteroidia	Bacteroidales	Rikenellaceae
pellet1_bin.302	CGC2		NODE_41_length_350495_cov_12.948740	163863	175420	TC-ABC-TC-GH29-TC-GH28		Bacteroidetes	Bacteroidia	Bacteroidales	Rikenellaceae
pellet1_bin.302	CGC3		NODE_1562_length_87581_cov_12.721602	33666	43521	GH20-TC-TC-ABC		Bacteroidetes	Bacteroidia	Bacteroidales	Rikenellaceae
pellet1_bin.302	CGC4		NODE_305_length_180619_cov_11.977251	76772	80245	GH43-ABC		Bacteroidetes	Bacteroidia	Bacteroidales	Rikenellaceae
pellet1_bin.302	CGC5		NODE_327_length_175510_cov_12.639520	161	41514	GH28-GH2-GH2-GH137-CBM57-GH138-GH78-TC-GH127-GH143-GH142-GH78-CE0-CE0-GH140-CBM67-GH78-GH33-TC-TC-ABC-TC		Bacteroidetes	Bacteroidia	Bacteroidales	Rikenellaceae
pellet1_bin.302	CGC6		NODE_86_length_272790_cov_11.617638	15086	33290	ABC-PL10-STP-TC-TC-TC-TC-TC-TC		Bacteroidetes	Bacteroidia	Bacteroidales	Rikenellaceae
pellet1_bin.302	CGC7	PUL2	NODE_41_length_350495_cov_12.948740	11444	36287	susD-susC-GH154-GH105-GH145-susC-susC-susD		Bacteroidetes	Bacteroidia	Bacteroidales	Rikenellaceae
pellet1_bin.316	CGC1		NODE_13_length_474880_cov_5.315665	101516	106775	GH20-TF-ABC		Bacteroidetes	Bacteroidia	Bacteroidales	Rikenellaceae
pellet1_bin.324	CGC1		NODE_387_length_165636_cov_5.460936	34406	47284	TC-GH2-TC-TC-ABC		Firmicutes	Clostridia	Clostridiales	Ruminococcaceae
pellet1_bin.324	CGC2		NODE_600_length_137316_cov_5.229712	73821	80193	GH4-TF-ABC-TC-TC		Firmicutes	Clostridia	Clostridiales	Ruminococcaceae
pellet1_bin.324	CGC3		NODE_5_length_581165_cov_4.981160	419532	428096	TC-ABC-GH106		Firmicutes	Clostridia	Clostridiales	Ruminococcaceae
pellet1_bin.324	CGC4		NODE_387_length_165636_cov_5.460936	117711	123309	GH31-GH78-ABC		Firmicutes	Clostridia	Clostridiales	Ruminococcaceae
pellet1_bin.324	CGC5		NODE_5_length_581165_cov_4.981160	171215	175487	TC-ABC-		Firmicutes	Clostridia	Clostridiales	Ruminococcaceae
pellet1_bin.326	CGC1		NODE_162_length_224795_cov_2.182981	44146	48627	GH13-TF-ABC		Firmicutes	Clostridia	Clostridiales	Ruminococcaceae
pellet1_bin.326	CGC2		NODE_78_length_278432_cov_2.298917	144315	163169	TC-ABC-ABC-TC-TC-GH13-ABC-ABC-STP-TC-TC-TC-TC-TC		Firmicutes	Clostridia	Clostridiales	Ruminococcaceae
pellet1_bin.326	CGC3		NODE_162_length_224795_cov_2.182981	194744	200356	GH13-GH13-ABC		Firmicutes	Clostridia	Clostridiales	Ruminococcaceae
pellet1_bin.326	CGC4		NODE_11489_length_22601_cov_2.147014	1190	13540	ABC-GH13-CBM26-ABC-TC-TC-TC		Firmicutes	Clostridia	Clostridiales	Ruminococcaceae
pellet1_bin.326	CGC5		NODE_78_length_278432_cov_2.298917	112543	121720	ABC-ABC-GT35-GH77		Firmicutes	Clostridia	Clostridiales	Ruminococcaceae
pellet1_bin.336	CGC1		NODE_117_length_249336_cov_3.607590	81090	87962	GT4-TC-ABC		Bacteroidetes	Bacteroidia	Bacteroidales	Rikenellaceae
pellet1_bin.336	CGC2	PUL1	NODE_21_length_419429_cov_3.998099	394703	403809	GH127--susC-susD		Bacteroidetes	Bacteroidia	Bacteroidales	Rikenellaceae
pellet1_bin.342	CGC1		NODE_2441_length_67749_cov_2.637293	37863	41631	ABC-GH140		Firmicutes	Clostridia	Clostridiales
pellet1_bin.342	CGC2		NODE_1076_length_106155_cov_2.535132	7005	11476	ABC-GH26-GH2		Firmicutes	Clostridia	Clostridiales
pellet1_bin.342	CGC3		NODE_5920_length_37507_cov_2.693686	17622	36662	GH26-TC-TF-TC-GH2-ABC-TC-TC-GH53-CBM61-GH13		Firmicutes	Clostridia	Clostridiales
pellet1_bin.342	CGC4		NODE_5456_length_39638_cov_2.527726	31791	37531	TC-ABC-ABC-TC-CE2		Firmicutes	Clostridia	Clostridiales
pellet1_bin.342	CGC5		NODE_1611_length_86011_cov_2.464673	12348	31208	CE4-ABC-ABC-GH8-GH2-GH67-GH39-ABC		Firmicutes	Clostridia	Clostridiales
pellet1_bin.342	CGC6		NODE_630_length_134588_cov_2.760391	124782	133698	TC-TC-TC-ABC-GH94		Firmicutes	Clostridia	Clostridiales
pellet1_bin.342	CGC7		NODE_22889_length_12847_cov_2.613679	5243	12587	GH42-GH10-TF-ABC		Firmicutes	Clostridia	Clostridiales
pellet1_bin.342	CGC8		NODE_630_length_134588_cov_2.760391	40447	51846	TC-ABC-TC-GH31		Firmicutes	Clostridia	Clostridiales
pellet1_bin.342	CGC9		NODE_1255_length_99075_cov_2.819956	58998	75456	CE1-TC-TC-ABC-STP-TC-TC-TF-GH3		Firmicutes	Clostridia	Clostridiales
pellet1_bin.380	CGC1		NODE_3983_length_49562_cov_2.082290	19067	25206	ABC-ABC-GH78		Firmicutes	Clostridia	Clostridiales	Ruminococcaceae
pellet1_bin.380	CGC2		NODE_3158_length_57710_cov_2.205790	42777	51301	ABC-GH13-CBM48-GT5-GT4		Firmicutes	Clostridia	Clostridiales	Ruminococcaceae
pellet1_bin.380	CGC3		NODE_16712_length_16607_cov_2.026396	10361	16607	TC-TC-GT28-ABC		Firmicutes	Clostridia	Clostridiales	Ruminococcaceae
pellet1_bin.417	CGC1		NODE_1529_length_88613_cov_6.556969	70015	77408	CE14-ABC-ABC		Firmicutes	Clostridia	Clostridiales	Ruminococcaceae
pellet1_bin.417	CGC2		NODE_4264_length_47194_cov_6.358022	3337	8284	ABC-TF-CBM67-GH78		Firmicutes	Clostridia	Clostridiales	Ruminococcaceae
pellet1_bin.417	CGC3		NODE_4264_length_47194_cov_6.358022	24009	29678	ABC-GH4		Firmicutes	Clostridia	Clostridiales	Ruminococcaceae
pellet1_bin.417	CGC4		NODE_2249_length_71293_cov_6.385268	43075	55808	GT2-TC-GH33-GH33-TC-ABC-ABC		Firmicutes	Clostridia	Clostridiales	Ruminococcaceae
pellet1_bin.417	CGC5		NODE_1249_length_99286_cov_6.557347	24407	30851	GH4-GH109-ABC		Firmicutes	Clostridia	Clostridiales	Ruminococcaceae
pellet1_bin.417	CGC6		NODE_629_length_134688_cov_7.092137	50864	60346	TC-GH38-ABC		Firmicutes	Clostridia	Clostridiales	Ruminococcaceae
pellet1_bin.417	CGC7		NODE_27_length_404218_cov_7.288804	132360	138855	ABC-ABC-TF-GH13-CBM48		Firmicutes	Clostridia	Clostridiales	Ruminococcaceae
pellet1_bin.417	CGC8		NODE_14_length_471384_cov_5.801013	178848	186374	ABC-TF-GH110-GH95		Firmicutes	Clostridia	Clostridiales	Ruminococcaceae
pellet1_bin.423	CGC1		NODE_1229_length_100314_cov_6.882051	66402	70149	GT51-ABC		Proteobacteria	Alphaproteobacteria
pellet1_bin.458	CGC1		NODE_3052_length_59057_cov_15.376803	16830	26992	TC-STP-CBM20-GH77-TC-STP-ABC		Bacteroidetes	Bacteroidia	Bacteroidales	Lentimicrobiaceae
pellet1_bin.477	CGC1		NODE_8427_length_28815_cov_5.082369	10046	16642	GT2-ABC-ABC-GT32-		Firmicutes	Clostridia	Clostridiales
pellet1_bin.489	CGC1		NODE_1612_length_86003_cov_2.242652	27376	37677	GH20-TC-TC-TC-ABC-ABC		Firmicutes	Clostridia	Clostridiales	Ruminococcaceae
pellet1_bin.489	CGC2		NODE_1511_length_89308_cov_2.247160	30919	38004	TC-TC-ABC-STP-GH2		Firmicutes	Clostridia	Clostridiales	Ruminococcaceae
pellet1_bin.489	CGC3		NODE_1543_length_88042_cov_2.286333	13123	19952	CBM67-GH78-TF-TC-TC-ABC		Firmicutes	Clostridia	Clostridiales	Ruminococcaceae
pellet1_bin.489	CGC4		NODE_10560_length_24186_cov_2.243319	359	10641	GH2-TC-TC-ABC-ABC		Firmicutes	Clostridia	Clostridiales	Ruminococcaceae
pellet1_bin.489	CGC5		NODE_32584_length_9614_cov_1.987562	2271	8097	GH13-ABC		Firmicutes	Clostridia	Clostridiales	Ruminococcaceae
pellet1_bin.499	CGC1		NODE_928_length_113846_cov_4.740466	35945	43150	ABC-GH94-GH43		Firmicutes	Clostridia	Clostridiales	Lachnospiraceae
pellet1_bin.499	CGC2		NODE_11_length_485900_cov_4.007526	177395	188834	GH43-CE12-STP-TC-TC-ABC-GH43		Firmicutes	Clostridia	Clostridiales	Lachnospiraceae
pellet1_bin.499	CGC3		NODE_1694_length_83706_cov_3.966451	16855	27721	ABC-ABC-TC-TC-TF-TC-PL1-CBM77		Firmicutes	Clostridia	Clostridiales	Lachnospiraceae
pellet1_bin.499	CGC4		NODE_246_length_193943_cov_4.442027	134439	144091	GT51-TC-TC-TF-TC-ABC-ABC		Firmicutes	Clostridia	Clostridiales	Lachnospiraceae
pellet1_bin.499	CGC5		NODE_415_length_161064_cov_4.680894	30467	41465	GH53-CBM61-GH13-TC-TC-ABC-TC		Firmicutes	Clostridia	Clostridiales	Lachnospiraceae
pellet1_bin.499	CGC6		NODE_226_length_200675_cov_4.308076	154158	158837	TC-ABC-STP-CE9		Firmicutes	Clostridia	Clostridiales	Lachnospiraceae
pellet1_bin.499	CGC7		NODE_1271_length_98414_cov_3.655234	64968	67701	ABC-GH32		Firmicutes	Clostridia	Clostridiales	Lachnospiraceae
pellet1_bin.499	CGC8		NODE_1271_length_98414_cov_3.655234	4374	22620	GH13-CBM48-ABC-TC-GH13-CBM48-TC-ABC-ABC-TC		Firmicutes	Clostridia	Clostridiales	Lachnospiraceae
pellet1_bin.499	CGC9		NODE_602_length_137052_cov_4.367128	64122	87380	CE2-TC-STP-TC-TC-ABC-TC-TC-STP-TC-TC-STP-GH2-CBM6-TC		Firmicutes	Clostridia	Clostridiales	Lachnospiraceae
pellet1_bin.499	CGC10		NODE_226_length_200675_cov_4.308076	121310	129970	ABC-GH2-ABC-TC-TC		Firmicutes	Clostridia	Clostridiales	Lachnospiraceae
pellet1_bin.499	CGC11		NODE_226_length_200675_cov_4.308076	42902	64884	GH9-GH10-GH10-GH39-GH43--TF-TC-TC-TC-GH1-STP-TC-ABC-TC-TC		Firmicutes	Clostridia	Clostridiales	Lachnospiraceae
pellet1_bin.499	CGC12		NODE_415_length_161064_cov_4.680894	145514	156192	ABC-ABC-GT4		Firmicutes	Clostridia	Clostridiales	Lachnospiraceae
pellet1_bin.499	CGC13		NODE_4209_length_47597_cov_4.430251	35405	41193	CE8-ABC-TC		Firmicutes	Clostridia	Clostridiales	Lachnospiraceae
pellet1_bin.499	CGC14		NODE_277_length_186380_cov_4.111692	42497	55963	TC-TF-GH105-TC-TC-TC-ABC-ABC-TC-GH105		Firmicutes	Clostridia	Clostridiales	Lachnospiraceae
pellet1_bin.520	CGC1		NODE_23055_length_12772_cov_1.894899	698	11351	TC-ABC-GH3-GH38-GH30		Firmicutes	Clostridia	Clostridiales
pellet1_bin.520	CGC2		NODE_6911_length_33500_cov_2.567914	220	9701	TC-GH13-CBM34-TC-TC-TC-ABC		Firmicutes	Clostridia	Clostridiales
pellet1_bin.520	CGC3		NODE_8197_length_29410_cov_1.833999	19387	29409	TC-ABC-TC-TF-GH51-TC-TC-TC		Firmicutes	Clostridia	Clostridiales
pellet1_bin.520	CGC4		NODE_9263_length_26769_cov_1.904286	6145	16813	GH3-STP-TF-TC-TC-ABC		Firmicutes	Clostridia	Clostridiales
pellet1_bin.520	CGC5		NODE_3707_length_52126_cov_2.174926	37598	42101	ABC-TC-TC-GH13		Firmicutes	Clostridia	Clostridiales
pellet1_bin.520	CGC6		NODE_31849_length_9791_cov_1.781250	1	8199	TC-GH4-TC-ABC-ABC		Firmicutes	Clostridia	Clostridiales
pellet1_bin.520	CGC7		NODE_13541_length_19740_cov_2.298272	405	3591	GH43-TC-ABC		Firmicutes	Clostridia	Clostridiales
pellet1_bin.520	CGC8		NODE_59995_length_5981_cov_1.780492	1	5979	ABC-TF-GH105-GH28-ABC		Firmicutes	Clostridia	Clostridiales
pellet1_bin.520	CGC9		NODE_7111_length_32740_cov_1.708766	9186	18983	TC-GH154-ABC-ABC-TC-TC-TC		Firmicutes	Clostridia	Clostridiales
pellet1_bin.520	CGC10		NODE_4304_length_46911_cov_2.479950	33472	40051	TC-ABC-GH2		Firmicutes	Clostridia	Clostridiales
pellet1_bin.541	CGC1		NODE_27040_length_11204_cov_1.321477	4431	9322	GH77-TF-ABC		Firmicutes	Clostridia	Clostridiales	Ruminococcaceae
pellet1_bin.541	CGC2		NODE_7966_length_30065_cov_1.343443	11618	26135	ABC-GH13-CBM48-ABC-ABC-TC		Firmicutes	Clostridia	Clostridiales	Ruminococcaceae
pellet1_bin.588	CGC1		NODE_3265_length_56544_cov_1.701278	30384	34749	GT0-TC-ABC-ABC		Firmicutes	Clostridia	Clostridiales	Ruminococcaceae
pellet1_bin.588	CGC2		NODE_3288_length_56195_cov_2.196529	49031	55550	ABC-GH3-GH77		Firmicutes	Clostridia	Clostridiales	Ruminococcaceae
pellet1_bin.588	CGC3		NODE_953_length_112460_cov_2.040700	37446	43313	ABC-GT84		Firmicutes	Clostridia	Clostridiales	Ruminococcaceae
pellet1_bin.605	CGC1		NODE_1078_length_106039_cov_2.993976	43181	50928	GH77-TF-TC-TC-TC-ABC		Firmicutes	Clostridia	Clostridiales	Ruminococcaceae
pellet1_bin.617	CGC1		NODE_2711_length_63487_cov_2.906029	28717	35565	GT2-ABC-ABC-GT2		Firmicutes	Clostridia	Clostridiales	Lachnospiraceae
pellet1_bin.617	CGC2		NODE_2405_length_68350_cov_2.980168	41834	64680	ABC-GH74-GH31-GH43-GH5-GH94-GH29-GH42-TC		Firmicutes	Clostridia	Clostridiales	Lachnospiraceae
pellet1_bin.617	CGC3		NODE_9198_length_26922_cov_3.109349	258	18261	TC-TF-TC-PL9-GH53-CBM61-STP-ABC		Firmicutes	Clostridia	Clostridiales	Lachnospiraceae
pellet1_bin.617	CGC4		NODE_376_length_167105_cov_3.003072	162445	165862	ABC-TF-GH27		Firmicutes	Clostridia	Clostridiales	Lachnospiraceae
pellet1_bin.617	CGC5		NODE_71_length_293340_cov_2.736963	63755	70110	ABC-TC-GH28		Firmicutes	Clostridia	Clostridiales	Lachnospiraceae
pellet1_bin.617	CGC6		NODE_487_length_150890_cov_3.032820	119004	123043	GH28-ABC		Firmicutes	Clostridia	Clostridiales	Lachnospiraceae
pellet1_bin.617	CGC7		NODE_71_length_293340_cov_2.736963	104494	116896	GH43-TC-ABC-TC-TC		Firmicutes	Clostridia	Clostridiales	Lachnospiraceae
pellet1_bin.617	CGC8		NODE_476_length_152490_cov_2.742024	41665	45438	ABC-PL11		Firmicutes	Clostridia	Clostridiales	Lachnospiraceae
pellet1_bin.617	CGC9		NODE_1392_length_93279_cov_2.846616	10921	22014	TC-GH115-ABC-GH30		Firmicutes	Clostridia	Clostridiales	Lachnospiraceae
pellet1_bin.617	CGC10		NODE_487_length_150890_cov_3.032820	109443	116024	ABC-ABC-TF-PL0		Firmicutes	Clostridia	Clostridiales	Lachnospiraceae
pellet1_bin.617	CGC11		NODE_294_length_182168_cov_2.671135	29360	52840	ABC-GH43-GH43-STP-TC-TC-TC-TC-STP-GH51		Firmicutes	Clostridia	Clostridiales	Lachnospiraceae
pellet1_bin.617	CGC12		NODE_71_length_293340_cov_2.736963	3841	20951	ABC-PL1-CE8-STP-STP-TC-ABC-ABC-CE4		Firmicutes	Clostridia	Clostridiales	Lachnospiraceae
pellet1_bin.618	CGC1	PUL1	NODE_49_length_337567_cov_16.047111	224168	241265	TC-GH30-GH16-susD-susC		Bacteroidetes	Bacteroidia	Bacteroidales	Rikenellaceae
pellet1_bin.618	CGC2	PUL2	NODE_249_length_193629_cov_15.725403	169618	187104	GH13-GH13-GH13-GH13-susD-susC-TC		Bacteroidetes	Bacteroidia	Bacteroidales	Rikenellaceae
pellet1_bin.618	CGC3	PUL3	NODE_49_length_337567_cov_16.047111	173443	187663	TC-TC-GH3-GH16-susD-susC		Bacteroidetes	Bacteroidia	Bacteroidales	Rikenellaceae
pellet1_bin.625	CGC1		NODE_4471_length_45677_cov_2.247398	19046	23204	TC-ABC-TF-GH39		Firmicutes	Clostridia	Clostridiales	Ruminococcaceae
pellet1_bin.625	CGC2		NODE_7647_length_31036_cov_2.228412	6316	16832	GH116-ABC-ABC		Firmicutes	Clostridia	Clostridiales	Ruminococcaceae
pellet1_bin.625	CGC3		NODE_5630_length_38827_cov_1.883359	12747	24710	TC-ABC-ABC-GH3		Firmicutes	Clostridia	Clostridiales	Ruminococcaceae
pellet1_bin.625	CGC4		NODE_2208_length_72071_cov_2.304529	11949	17011	GT2-GT4-ABC-ABC		Firmicutes	Clostridia	Clostridiales	Ruminococcaceae
pellet1_bin.625	CGC5		NODE_10964_length_23441_cov_2.410655	15795	19160	ABC-GH42		Firmicutes	Clostridia	Clostridiales	Ruminococcaceae
pellet1_bin.671	CGC1		NODE_15443_length_17722_cov_3.170730	7249	17576	ABC-GH130-STP-GH38-TC		Firmicutes	Clostridia	Clostridiales	Ruminococcaceae
pellet1_bin.671	CGC2		NODE_621_length_135267_cov_3.028563	82334	107599	ABC-ABC-GH63-TF-ABC-TC-TC-TC-TC-TC-STP-GH36		Firmicutes	Clostridia	Clostridiales	Ruminococcaceae
pellet1_bin.682	CGC1		NODE_1680_length_84154_cov_1.985290	76397	84153	ABC-GH2-TC-TC		Firmicutes	Clostridia	Clostridiales
pellet1_bin.710	CGC1		NODE_11031_length_23318_cov_2.319909	3443	21408	GH106-GH77-GH13-CBM48-CBM41-STP-TC-TC-ABC-GH2-TC		Firmicutes	Clostridia	Clostridiales	Ruminococcaceae
pellet1_bin.710	CGC2		NODE_30370_length_10163_cov_2.210442	3	4280	ABC-GH20		Firmicutes	Clostridia	Clostridiales	Ruminococcaceae
pellet1_bin.710	CGC3		NODE_3384_length_55379_cov_2.778180	33873	40700	ABC-ABC-GH2		Firmicutes	Clostridia	Clostridiales	Ruminococcaceae
pellet1_bin.710	CGC4		NODE_10991_length_23398_cov_2.940828	1725	8293	GH38-ABC-TF-TC		Firmicutes	Clostridia	Clostridiales	Ruminococcaceae
pellet1_bin.83	CGC1		NODE_19476_length_14671_cov_1.341859	2247	14046	TC-TC-STP-TC-ABC-TF-ABC-CE9-GH0		Firmicutes	Clostridia	Clostridiales	Ruminococcaceae
pellet1_bin.91	CGC1		NODE_6193_length_36222_cov_2.759163	5842	18545	GH51-GH29-ABC-TC-TC-TC-TC		Firmicutes	Clostridia	Clostridiales
pellet1_bin.91	CGC2		NODE_116_length_250438_cov_2.267415	157708	163431	ABC-ABC-STP-GH130-TC		Firmicutes	Clostridia	Clostridiales
pellet1_bin.91	CGC3		NODE_2823_length_61837_cov_1.911765	2	4977	TC-ABC-ABC-GH3		Firmicutes	Clostridia	Clostridiales
pellet1_bin.91	CGC4		NODE_1721_length_83129_cov_1.863148	60106	65772	CE7--ABC-TC		Firmicutes	Clostridia	Clostridiales
pellet1_bin.91	CGC5		NODE_1645_length_85058_cov_2.039408	69917	81642	ABC-ABC-TC-TC-STP-GH2		Firmicutes	Clostridia	Clostridiales
pellet1_bin.91	CGC6		NODE_2428_length_68029_cov_2.311493	51022	61394	ABC-TC-TC-GH53-CBM61-GH13		Firmicutes	Clostridia	Clostridiales
pellet1_bin.91	CGC7		NODE_4185_length_47811_cov_2.754593	32499	41593	GH43-CE9-TC-ABC-ABC		Firmicutes	Clostridia	Clostridiales
pellet1_bin.91	CGC8		NODE_465_length_153981_cov_2.128713	84688	95509	TC-GH10-GH5-TF-ABC-CE9		Firmicutes	Clostridia	Clostridiales
pellet1_bin.91	CGC9		NODE_1115_length_104528_cov_2.787454	69058	76149	TC-GH106-ABC-TC		Firmicutes	Clostridia	Clostridiales
pellet1_bin.91	CGC10		NODE_3678_length_52484_cov_1.914472	20550	31744	GT84-GH94-ABC-ABC-ABC		Firmicutes	Clostridia	Clostridiales
pellet1_bin.91	CGC11		NODE_913_length_115019_cov_2.722444	78319	84010	ABC-GH43-TF-TC		Firmicutes	Clostridia	Clostridiales
pellet1_bin.91	CGC12		NODE_116_length_250438_cov_2.267415	17459	39426	ABC-TC-TC-TC-ABC-ABC-GH8-GH125-GH29-TC-TC-STP-GH29		Firmicutes	Clostridia	Clostridiales
pellet2_bin.131	CGC1		NODE_9086_length_26210_cov_1.549438	925	12652	ABC-TC-TC-TC-STP-GH120		Firmicutes	Clostridia	Clostridiales
pellet2_bin.15	CGC1		NODE_13071_length_19589_cov_2.354691	2840	12306	ABC-ABC-ABC-GH36		Firmicutes	Clostridia	Clostridiales	Ruminococcaceae
pellet2_bin.15	CGC2		NODE_22975_length_12424_cov_2.314630	534	8263	ABC-TF-GH2-TC		Firmicutes	Clostridia	Clostridiales	Ruminococcaceae
pellet2_bin.15	CGC3		NODE_12751_length_20006_cov_1.712511	8192	15829	GH129-ABC-TC-TC		Firmicutes	Clostridia	Clostridiales	Ruminococcaceae
pellet2_bin.15	CGC4		NODE_30338_length_9931_cov_2.192166	2392	8899	TC-TC-ABC-GH43		Firmicutes	Clostridia	Clostridiales	Ruminococcaceae
pellet2_bin.15	CGC5		NODE_13301_length_19302_cov_2.304563	662	12245	GH13-CBM34-GT35-GT5-GH13-CBM48-ABC		Firmicutes	Clostridia	Clostridiales	Ruminococcaceae
pellet2_bin.15	CGC6		NODE_3793_length_49372_cov_2.136217	18149	26266	GH38-ABC-ABC		Firmicutes	Clostridia	Clostridiales	Ruminococcaceae
pellet2_bin.184	CGC1		NODE_295_length_179861_cov_5.554965	15374	31358	TC-ABC-ABC-TF-GH36-TC-GH78		Firmicutes	Clostridia	Clostridiales	Ruminococcaceae
pellet2_bin.184	CGC2		NODE_28_length_369911_cov_5.512018	88236	96074	ABC-TC-TC-GH2-TC		Firmicutes	Clostridia	Clostridiales	Ruminococcaceae
pellet2_bin.184	CGC3		NODE_28_length_369911_cov_5.512018	281835	288081	TC-STP-TC-TC-ABC-GH29		Firmicutes	Clostridia	Clostridiales	Ruminococcaceae
pellet2_bin.184	CGC4		NODE_295_length_179861_cov_5.554965	129165	138500	TC-TC-ABC-TF-GH2		Firmicutes	Clostridia	Clostridiales	Ruminococcaceae
pellet2_bin.184	CGC5		NODE_28_length_369911_cov_5.512018	341332	345120	TC-GH95-ABC		Firmicutes	Clostridia	Clostridiales	Ruminococcaceae
pellet2_bin.217	CGC1		NODE_60099_length_5911_cov_1.716632	674	5798	ABC-ABC-GH13		Firmicutes	Clostridia	Clostridiales	Ruminococcaceae
pellet2_bin.217	CGC2		NODE_35226_length_8839_cov_1.547291	5905	8838	GH105-ABC		Firmicutes	Clostridia	Clostridiales	Ruminococcaceae
pellet2_bin.217	CGC3		NODE_9782_length_24792_cov_1.930022	13023	19820	ABC-TC-STP-GH77-TC-TC-TC		Firmicutes	Clostridia	Clostridiales	Ruminococcaceae
pellet2_bin.233	CGC1		NODE_42443_length_7661_cov_1.118397	2	7659	GH2-ABC-TC-TC		Firmicutes	Clostridia	Clostridiales	Ruminococcaceae
pellet2_bin.233	CGC2		NODE_6778_length_32753_cov_1.098541	56	5663	GT51-ABC		Firmicutes	Clostridia	Clostridiales	Ruminococcaceae
pellet2_bin.293	CGC1		NODE_2_length_639355_cov_2.803051	161836	166466	TC-GH20-STP-ABC		Firmicutes	Clostridia	Clostridiales	Ruminococcaceae
pellet2_bin.293	CGC2		NODE_6060_length_35653_cov_3.373248	7187	11755	GH2-ABC		Firmicutes	Clostridia	Clostridiales	Ruminococcaceae
pellet2_bin.293	CGC3		NODE_4931_length_41285_cov_3.307231	9913	14926	GT35-ABC-TC		Firmicutes	Clostridia	Clostridiales	Ruminococcaceae
pellet2_bin.307	CGC1		NODE_17847_length_15229_cov_1.457224	66	8090	ABC-ABC-TF-TC-GH2		Firmicutes	Clostridia	Clostridiales	Ruminococcaceae
pellet2_bin.307	CGC2		NODE_4371_length_44648_cov_2.073651	22367	31962	TC-TC-ABC-ABC-GT51		Firmicutes	Clostridia	Clostridiales	Ruminococcaceae
pellet2_bin.307	CGC3		NODE_12737_length_20019_cov_2.304494	150	9702	GT35-GH77-ABC-TF-ABC-TC		Firmicutes	Clostridia	Clostridiales	Ruminococcaceae
pellet2_bin.309	CGC1		NODE_1370_length_91191_cov_18.384027	55826	62194	GH5-CBM72-ABC-GH5-GH43	Medi	Bacteroidetes	Bacteroidia	Bacteroidales	Bacteroidaceae	Mediterranea	massiliensis
pellet2_bin.309	CGC2		NODE_2098_length_71915_cov_18.133100	42371	47201	CE15-ABC-GT9	Medi	Bacteroidetes	Bacteroidia	Bacteroidales	Bacteroidaceae	Mediterranea	massiliensis
pellet2_bin.309	CGC3		NODE_36_length_347708_cov_374.639903	218654	227558	TC-ABC-TC-GH2	Medi	Bacteroidetes	Bacteroidia	Bacteroidales	Bacteroidaceae	Mediterranea	massiliensis
pellet2_bin.309	CGC4		NODE_1818_length_78692_cov_20.119888	48177	56494	susC-GH23-ABC	Medi	Bacteroidetes	Bacteroidia	Bacteroidales	Bacteroidaceae	Mediterranea	massiliensis
pellet2_bin.309	CGC5		NODE_242_length_192208_cov_18.473113	77768	85107	GH13-ABC-GH23	Medi	Bacteroidetes	Bacteroidia	Bacteroidales	Bacteroidaceae	Mediterranea	massiliensis
pellet2_bin.309	CGC6		NODE_2170_length_70022_cov_17.765019	3502	17073	TC-TF-TC-TC-TC-TC-ABC-GH36-ABC	Medi	Bacteroidetes	Bacteroidia	Bacteroidales	Bacteroidaceae	Mediterranea	massiliensis
pellet2_bin.309	CGC7		NODE_1578_length_84839_cov_17.803523	2841	11293	ABC-TC-CBM6-GH43	Medi	Bacteroidetes	Bacteroidia	Bacteroidales	Bacteroidaceae	Mediterranea	massiliensis
pellet2_bin.310	CGC1		NODE_796_length_120704_cov_2.089453	99150	107256	GH38-ABC-TC		Firmicutes	Clostridia	Clostridiales	Ruminococcaceae
pellet2_bin.310	CGC2		NODE_832_length_118977_cov_2.460496	19565	26036	CE4-ABC-TF-GH13		Firmicutes	Clostridia	Clostridiales	Ruminococcaceae
pellet2_bin.315	CGC1		NODE_515_length_144858_cov_6.480706	38608	45014	GT30-TC-ABC-STP-TC		Bacteroidetes	Bacteroidia	Bacteroidales
pellet2_bin.338	CGC1		NODE_3962_length_47972_cov_1.596321	32568	45042	GH18-CBM50-GT84-GH94-TF-TC-ABC-ABC		Firmicutes	Clostridia	Clostridiales	Ruminococcaceae
pellet2_bin.338	CGC2		NODE_4404_length_44445_cov_2.009184	19740	23523	GT26-ABC		Firmicutes	Clostridia	Clostridiales	Ruminococcaceae
pellet2_bin.338	CGC3		NODE_569_length_138848_cov_1.742260	12817	18595	ABC-GT0		Firmicutes	Clostridia	Clostridiales	Ruminococcaceae
pellet2_bin.33	CGC1		NODE_941_length_112622_cov_2.512974	82716	92328	TC-GT2-ABC-ABC		Firmicutes	Clostridia	Clostridiales	Ruminococcaceae
pellet2_bin.33	CGC2		NODE_1874_length_77228_cov_2.605102	49870	60194	GH20-TC-ABC-TF-TC		Firmicutes	Clostridia	Clostridiales	Ruminococcaceae
pellet2_bin.372	CGC1		NODE_2749_length_60623_cov_1.944310	1773	20743	ABC-TC-TC-ABC-GH97		Bacteroidetes	Bacteroidia	Bacteroidales
pellet2_bin.372	CGC2		NODE_10149_length_24132_cov_1.938929	5296	11025	ABC-STP-STP-GH163		Bacteroidetes	Bacteroidia	Bacteroidales
pellet2_bin.372	CGC3		NODE_37190_length_8468_cov_1.667666	292	5359	ABC-ABC-CE9		Bacteroidetes	Bacteroidia	Bacteroidales
pellet2_bin.413	CGC1		NODE_3220_length_55143_cov_3.045914	7439	12689	GH2-CBM32-ABC		Verrucomicrobia	;Verrucomicrobiae	Verrucomicrobiales	Akkermansiaceae
pellet2_bin.413	CGC2		NODE_2097_length_71924_cov_3.193351	34199	43326	ABC-ABC-TC-GH20		Verrucomicrobia	;Verrucomicrobiae	Verrucomicrobiales	Akkermansiaceae
pellet2_bin.413	CGC3		NODE_3297_length_54277_cov_3.084524	22441	26551	GH20-ABC		Verrucomicrobia	;Verrucomicrobiae	Verrucomicrobiales	Akkermansiaceae
pellet2_bin.415	CGC1		NODE_19731_length_14042_cov_1.543227	7731	12750	GH3-ABC		Firmicutes	Clostridia	Clostridiales	Ruminococcaceae
pellet2_bin.415	CGC2		NODE_1125_length_102309_cov_1.766064	75127	91897	TC-GH78-ABC-ABC-GH94-TC-TF-GH29-GH4		Firmicutes	Clostridia	Clostridiales	Ruminococcaceae
pellet2_bin.445	CGC1	PUL1	NODE_139_length_234695_cov_2.836239	104814	111458	susD-susC-GH36		Bacteroidetes	Bacteroidia	Bacteroidales
pellet2_bin.445	CGC2	PUL2	NODE_718_length_126200_cov_2.822833	209	15743	GH149-TC-GH16-GH16-GH16-susD-susC		Bacteroidetes	Bacteroidia	Bacteroidales
pellet2_bin.445	CGC3	PUL3	NODE_844_length_118581_cov_2.811176	90203	107001	TC-TC-susC-susD-GH53-GH2		Bacteroidetes	Bacteroidia	Bacteroidales
pellet2_bin.445	CGC4		NODE_776_length_122093_cov_3.068437	86374	94025	ABC-TC-GT28-TC-TC		Bacteroidetes	Bacteroidia	Bacteroidales
pellet2_bin.445	CGC5		NODE_2689_length_61481_cov_2.555106	39505	60641	TC-ABC-TC-TC-CE4-STP-TC-TC-TC-TC-TC-TC		Bacteroidetes	Bacteroidia	Bacteroidales
pellet2_bin.486	CGC1		NODE_2494_length_64557_cov_3.987490	58909	63440	ABC-GH63		Lentisphaerae
pellet2_bin.486	CGC2		NODE_907_length_114695_cov_3.904607	38318	47206	TC-ABC-TC-STP-CE9		Lentisphaerae
pellet2_bin.486	CGC3		NODE_20590_length_13555_cov_4.194519	328	10946	TC-ABC-ABC-CBM67-GH78		Lentisphaerae
pellet2_bin.486	CGC4		NODE_769_length_122470_cov_3.776808	68925	73563	ABC-ABC-PL12		Lentisphaerae
pellet2_bin.486	CGC5		NODE_2494_length_64557_cov_3.987490	8709	18662	ABC-TC-ABC-GH20		Lentisphaerae
pellet2_bin.486	CGC6		NODE_260_length_186213_cov_3.747375	120316	125268	ABC-GT28-TC		Lentisphaerae
pellet2_bin.49	CGC1		NODE_25982_length_11223_cov_1.338410	4991	11222	ABC-GH20-TC		Firmicutes	Clostridia	Clostridiales	Ruminococcaceae
pellet2_bin.49	CGC2		NODE_4197_length_45847_cov_1.394335	28419	31578	GT2-ABC-ABC		Firmicutes	Clostridia	Clostridiales	Ruminococcaceae
pellet2_bin.512	CGC1		NODE_1277_length_95263_cov_2.865435	794	20375	TC-ABC-TC-TC-TC-TC-TC-TC-TC-GT4		Lentisphaerae
pellet2_bin.559	CGC1	PUL1	NODE_4638_length_42915_cov_89.023722	12856	30627	susD-susC-GH130-GH92-GH92-GH125-GH92-GH33		Bacteroidetes	Bacteroidia	Bacteroidales
pellet2_bin.559	CGC2		NODE_4007_length_47550_cov_97.510786	6066	29440	GH2-GH31-GH51-GH35-GH10-TC-GH10-GH43-GH67-ABC		Bacteroidetes	Bacteroidia	Bacteroidales
pellet2_bin.559	CGC3	PUL2	NODE_1113_length_103018_cov_88.188539	36599	45607	GH31-STP-susC-susD		Bacteroidetes	Bacteroidia	Bacteroidales
pellet2_bin.573	CGC1		NODE_800_length_120567_cov_2.061259	30690	33081	ABC-GT2		Firmicutes	Clostridia	Clostridiales	Ruminococcaceae
pellet2_bin.615	CGC1		NODE_984_length_110260_cov_1.459172	68690	75959	ABC-GH95-TC		Firmicutes	Clostridia	Clostridiales	Ruminococcaceae
pellet2_bin.624	CGC1		NODE_6393_length_34243_cov_1.746746	3699	11936	GT2-STP-TC-ABC-TC		Euryarchaeota	Methanobacteria	Methanomicrobiales	Methanobacteriaceae	Methanobrevibacter	thaueri
pellet2_bin.624	CGC2		NODE_1203_length_98773_cov_1.647457	39931	57714	TC-GT2-GT2-GT2-STP-TC-ABC-TC		Euryarchaeota	Methanobacteria	Methanomicrobiales	Methanobacteriaceae	Methanobrevibacter	thaueri
pellet2_bin.624	CGC3		NODE_885_length_116362_cov_1.859018	95306	101187	GT2-ABC-ABC-TC		Euryarchaeota	Methanobacteria	Methanomicrobiales	Methanobacteriaceae	Methanobrevibacter	thaueri
pellet2_bin.636	CGC1		NODE_2683_length_61577_cov_2.610415	9050	13663	GT11-ABC		Firmicutes	Clostridia	Clostridiales	Lachnospiraceae
pellet2_bin.636	CGC2		NODE_2436_length_65470_cov_2.300200	52971	64602	TC-ABC-TC-GH13-GT1		Firmicutes	Clostridia	Clostridiales	Lachnospiraceae
pellet2_bin.636	CGC3		NODE_5077_length_40470_cov_2.676276	21195	31202	TC-GT2-ABC-TC-GH5		Firmicutes	Clostridia	Clostridiales	Lachnospiraceae
pellet2_bin.636	CGC4		NODE_11471_length_21846_cov_2.618767	5684	19551	GT2-GT10-GT11-ABC-GT2-GT2		Firmicutes	Clostridia	Clostridiales	Lachnospiraceae
pellet2_bin.636	CGC5		NODE_26469_length_11058_cov_2.200714	4549	8009	ABC-CE4		Firmicutes	Clostridia	Clostridiales	Lachnospiraceae
pellet2_bin.636	CGC6		NODE_2436_length_65470_cov_2.300200	19253	28201	ABC-ABC-CBM3-GH9-TC		Firmicutes	Clostridia	Clostridiales	Lachnospiraceae
pellet2_bin.636	CGC7		NODE_3605_length_51198_cov_2.732255	23818	31322	GH18-STP-ABC-ABC		Firmicutes	Clostridia	Clostridiales	Lachnospiraceae
pellet2_bin.636	CGC8		NODE_5714_length_37302_cov_2.244465	32245	36559	GH13-ABC-GH26		Firmicutes	Clostridia	Clostridiales	Lachnospiraceae
pellet2_bin.636	CGC9		NODE_2492_length_64570_cov_2.446612	32672	48746	ABC-ABC-TC-GT2-GT2-TC-TC		Firmicutes	Clostridia	Clostridiales	Lachnospiraceae
pellet2_bin.636	CGC10		NODE_8985_length_26422_cov_2.968511	9579	16594	GH5-TC-ABC		Firmicutes	Clostridia	Clostridiales	Lachnospiraceae
pellet2_bin.99	CGC1		NODE_17958_length_15156_cov_1.500100	2	15155	ABC-ABC-GH39-GH67-GH2-GH8-ABC		Firmicutes	Clostridia	Clostridiales
pellet2_bin.99	CGC2		NODE_5706_length_37324_cov_1.524935	14158	25540	ABC-TC-TC-TC-TC-GH29-GH31-TC		Firmicutes	Clostridia	Clostridiales
pellet2_bin.99	CGC3		NODE_6519_length_33724_cov_1.649641	19848	31191	TC-GH2-GH26-TC-TC-ABC		Firmicutes	Clostridia	Clostridiales
pellet2_bin.99	CGC4		NODE_21096_length_13289_cov_1.385656	1980	7437	GH43-TC-ABC-TC		Firmicutes	Clostridia	Clostridiales
pellet2_bin.99	CGC5		NODE_599_length_136031_cov_1.596347	99552	109858	TC-CE1-TF-GH36-ABC-TC		Firmicutes	Clostridia	Clostridiales
pellet2_bin.99	CGC6		NODE_52823_length_6498_cov_1.573379	1397	6497	CE4-ABC		Firmicutes	Clostridia	Clostridiales
pellet2_bin.99	CGC7		NODE_6705_length_33021_cov_1.637897	871	12448	GH39-ABC-TC-GH3-CBM67-GH78		Firmicutes	Clostridia	Clostridiales
pellet2_bin.99	CGC8		NODE_5201_length_39853_cov_1.679933	17977	24906	GH26-TF-ABC		Firmicutes	Clostridia	Clostridiales
pellet2_bin.99	CGC9		NODE_22974_length_12425_cov_1.550903	894	6612	TC-ABC-ABC-TC-CE2		Firmicutes	Clostridia	Clostridiales
pellet3_bin.148	CGC1		NODE_24625_length_10524_cov_1.224103	3	10523	GH3-TC-TC-ABC-GH43		Firmicutes	Clostridia	Clostridiales	Ruminococcaceae
pellet3_bin.148	CGC2		NODE_39481_length_7268_cov_1.403445	3	5090	ABC-TC-TC-GT2		Firmicutes	Clostridia	Clostridiales	Ruminococcaceae
pellet3_bin.148	CGC3		NODE_3518_length_46776_cov_1.287252	3	4551	ABC-ABC-TC-GT26		Firmicutes	Clostridia	Clostridiales	Ruminococcaceae
pellet3_bin.148	CGC4		NODE_17121_length_14070_cov_1.271678	345	9449	GH3-TF-TC-TC-TC-ABC		Firmicutes	Clostridia	Clostridiales	Ruminococcaceae
pellet3_bin.148	CGC5		NODE_5944_length_32416_cov_1.424603	11516	17865	ABC-ABC-TF-GH25		Firmicutes	Clostridia	Clostridiales	Ruminococcaceae
pellet3_bin.150	CGC1		NODE_10929_length_20205_cov_1.246837	5540	15781	TC-TF-ABC-ABC-GT2		Firmicutes	Clostridia	Clostridiales	Ruminococcaceae
pellet3_bin.183	CGC1		NODE_18361_length_13303_cov_2.278613	3648	5360	GT2-ABC		Bacteroidetes	Bacteroidia	Bacteroidales
pellet3_bin.183	CGC2	PUL1	NODE_3071_length_51293_cov_2.388676	36982	50942	susC-susD-GH20-GH20-STP-TC		Bacteroidetes	Bacteroidia	Bacteroidales
pellet3_bin.183	CGC3		NODE_808_length_111629_cov_2.279977	100817	106069	ABC-CE9-CE9		Bacteroidetes	Bacteroidia	Bacteroidales
pellet3_bin.192	CGC1		NODE_6445_length_30520_cov_1.687461	369	8055	GH31-GH29-ABC		Firmicutes	Clostridia	Clostridiales	Ruminococcaceae
pellet3_bin.192	CGC2		NODE_7322_length_27636_cov_1.712203	48	13775	ABC-GH77-GH92-GH106-GH0		Firmicutes	Clostridia	Clostridiales	Ruminococcaceae
pellet3_bin.192	CGC3		NODE_529_length_137848_cov_1.758505	59164	70190	TC-TC-GH78-STP-TF-ABC-ABC		Firmicutes	Clostridia	Clostridiales	Ruminococcaceae
pellet3_bin.195	CGC1		NODE_15307_length_15404_cov_2.377234	4653	9275	ABC-TF-GH130		Lentisphaerae
pellet3_bin.195	CGC2		NODE_810_length_111581_cov_2.200908	52883	59959	GH151-TC-STP-ABC		Lentisphaerae
pellet3_bin.195	CGC3		NODE_590_length_130693_cov_2.086585	11279	17006	GH20-ABC		Lentisphaerae
pellet3_bin.265	CGC1		NODE_589_length_130860_cov_7.024080	18452	25624	ABC-ABC-GH13-CBM48		Firmicutes	Eryspelotrichia	Erysipelotrichales	Erysipelotrichaceae
pellet3_bin.265	CGC2		NODE_14_length_410509_cov_9.107456	113267	133472	GH77-STP-TC-TC-ABC-STP-TC-ABC-ABC-ABC-ABC-TC		Firmicutes	Eryspelotrichia	Erysipelotrichales	Erysipelotrichaceae
pellet3_bin.285	CGC1		NODE_8_length_486527_cov_11.648838	109809	114940	GH140-ABC-TC		Bacteroidetes	Bacteroidia	Bacteroidales	Rikenellaceae
pellet3_bin.309	CGC1		NODE_2503_length_58607_cov_2.337432	12100	17724	GH2-TC-TC-ABC		Lentisphaerae
pellet3_bin.309	CGC2		NODE_5838_length_32909_cov_2.595540	17836	20597	ABC-CE6		Lentisphaerae
pellet3_bin.309	CGC3		NODE_1477_length_81107_cov_2.363719	19945	32452	TC-TC-ABC-CE7-CE7-CE7-CE7-CE7		Lentisphaerae
pellet3_bin.314	CGC1		NODE_251_length_184888_cov_3.548666	38030	42842	GT2-GT2-TC-ABC		Firmicutes	Clostridia	Clostridiales
pellet3_bin.315	CGC1		NODE_23_length_364042_cov_4.243598	287686	303316	GH78-GH2-ABC-ABC-TC-TF-TC		Firmicutes	Clostridia	Clostridiales	Ruminococcaceae
pellet3_bin.359	CGC1		NODE_3817_length_44085_cov_1.592361	23265	28229	GH36-ABC-TC-TC		Firmicutes	Clostridia	Clostridiales	Ruminococcaceae
pellet3_bin.438	CGC1		NODE_1581_length_78168_cov_3.889135	36009	48320	TC-GH94-ABC-ABC		Firmicutes	Clostridia	Clostridiales	Ruminococcaceae
pellet3_bin.438	CGC2		NODE_138_length_232045_cov_4.024466	16818	31131	ABC-GH27-TC-TC-GH127-TC-STP-TC-TF-ABC		Firmicutes	Clostridia	Clostridiales	Ruminococcaceae
pellet3_bin.444	CGC1		NODE_803_length_111921_cov_6.130642	99033	106536	TC-GH3-ABC		Bacteroidetes	Bacteroidia	Bacteroidales	Rikenellaceae
pellet3_bin.444	CGC2		NODE_2283_length_61830_cov_5.935157	292	9452	ABC-TC-GH31		Bacteroidetes	Bacteroidia	Bacteroidales	Rikenellaceae
pellet3_bin.444	CGC3		NODE_6134_length_31629_cov_5.889150	25187	31627	GT2-ABC-TC-TC-TC		Bacteroidetes	Bacteroidia	Bacteroidales	Rikenellaceae
pellet3_bin.489	CGC1		NODE_5065_length_36387_cov_2.474600	1815	17055	GT2-ABC-TC-TC-ABC-TF-TC		Firmicutes	Clostridia	Clostridiales	Ruminococcaceae
pellet3_bin.489	CGC2		NODE_1049_length_96952_cov_2.138033	34699	44778	ABC-GT2-GH77-TC-TC-TC		Firmicutes	Clostridia	Clostridiales	Ruminococcaceae
pellet3_bin.54	CGC1		NODE_4656_length_38515_cov_1.363629	17378	21054	ABC-GH13-CBM48		Firmicutes	Clostridia	Clostridiales	Ruminococcaceae
pellet3_bin.54	CGC2		NODE_8470_length_24709_cov_1.328167	12156	21797	CE9-TF-GH0-ABC-ABC		Firmicutes	Clostridia	Clostridiales	Ruminococcaceae
pellet3_bin.54	CGC3		NODE_5725_length_33340_cov_1.572336	26992	33338	ABC-ABC-TF-GH13-TC		Firmicutes	Clostridia	Clostridiales	Ruminococcaceae
pellet3_bin.54	CGC4		NODE_13926_length_16583_cov_1.465058	1727	12422	ABC-GH29-TF-CE4-TF-GH89		Firmicutes	Clostridia	Clostridiales	Ruminococcaceae
pellet3_bin.556	CGC1		NODE_3274_length_48985_cov_13.746469	24610	36063	TC-TC-ABC-TC-GH23		Bacteroidetes	Bacteroidia	Bacteroidales
pellet3_bin.556	CGC2		NODE_513_length_139505_cov_13.293741	136251	139117	GT30-TC-ABC		Bacteroidetes	Bacteroidia	Bacteroidales
pellet3_bin.576	CGC1		NODE_17343_length_13927_cov_1.378696	6152	8941	GH109-ABC		Lentisphaerae
pellet3_bin.576	CGC2		NODE_29852_length_9012_cov_1.052673	4288	8282	ABC-GT5-TC		Lentisphaerae
pellet3_bin.576	CGC3		NODE_37338_length_7593_cov_1.112912	1996	7591	GH2-ABC-GH31		Lentisphaerae
pellet3_bin.63	CGC1		NODE_2456_length_59140_cov_2.289479	44430	58903	ABC-GT5-GT35-GH13-GH31-GH29		Firmicutes	Clostridia	Clostridiales	Ruminococcaceae
pellet3_bin.63	CGC2		NODE_10738_length_20500_cov_2.427772	3382	9250	GH38-ABC-TC		Firmicutes	Clostridia	Clostridiales	Ruminococcaceae
pellet3_bin.63	CGC3		NODE_6307_length_30988_cov_2.981368	13516	18967	ABC-ABC-CE4		Firmicutes	Clostridia	Clostridiales	Ruminococcaceae
pellet3_bin.63	CGC4		NODE_1435_length_82433_cov_2.036875	14115	19682	ABC-TF-GH2		Firmicutes	Clostridia	Clostridiales	Ruminococcaceae
pellet3_bin.63	CGC5		NODE_22856_length_11183_cov_2.175651	2568	9340	ABC-ABC-CBM67-GH78		Firmicutes	Clostridia	Clostridiales	Ruminococcaceae
pellet_dilute1_bin.182	CGC1		NODE_580_length_140565_cov_4.069917	107095	115048	TC-TC-TC-ABC-GH0		Lentisphaerae
pellet_dilute1_bin.182	CGC2		NODE_112_length_253975_cov_4.702999	61032	67259	TC-ABC-GH29		Lentisphaerae
pellet_dilute1_bin.182	CGC3		NODE_221_length_208882_cov_4.017566	153829	173583	TC-GH20-ABC-TC-TC-TC-TC-TC-GH39		Lentisphaerae
pellet_dilute1_bin.182	CGC4		NODE_200_length_216366_cov_4.821263	114291	124401	TC-TC-TC-TC-GT9-ABC		Lentisphaerae
pellet_dilute1_bin.201	CGC1		NODE_5041_length_42550_cov_5.430191	13876	22384	GT2-GT4-GT4-ABC		Bacteroidetes	Bacteroidia	Bacteroidales
pellet_dilute1_bin.201	CGC2		NODE_7045_length_33940_cov_5.310265	6611	18105	TC-ABC-GH29		Bacteroidetes	Bacteroidia	Bacteroidales
pellet_dilute1_bin.210	CGC1		NODE_234_length_205983_cov_3.982561	44549	51700	ABC-TC-GT2		Firmicutes	Clostridia	Clostridiales	Lachnospiraceae
pellet_dilute1_bin.210	CGC2		NODE_234_length_205983_cov_3.982561	58190	66059	ABC-ABC-GT2-GT4-TC		Firmicutes	Clostridia	Clostridiales	Lachnospiraceae
pellet_dilute1_bin.210	CGC3		NODE_47_length_343089_cov_3.678784	191287	200452	TC-TC-ABC-GH23		Firmicutes	Clostridia	Clostridiales	Lachnospiraceae
pellet_dilute1_bin.210	CGC4		NODE_234_length_205983_cov_3.982561	12179	28595	TC-TC-GT2-TC-CBM4-GH9-TC-TF-ABC		Firmicutes	Clostridia	Clostridiales	Lachnospiraceae
pellet_dilute1_bin.210	CGC5		NODE_1301_length_96242_cov_3.614410	15040	24465	TC-TC-TC-GT51-ABC-STP-TC		Firmicutes	Clostridia	Clostridiales	Lachnospiraceae
pellet_dilute1_bin.210	CGC6		NODE_2294_length_70075_cov_3.725868	62826	66640	GH1-ABC		Firmicutes	Clostridia	Clostridiales	Lachnospiraceae
pellet_dilute1_bin.215	CGC1		NODE_1640_length_84907_cov_8.770359	58297	67407	ABC-GH2-CBM32-TC		Bacteroidetes	Bacteroidia	Bacteroidales
pellet_dilute1_bin.215	CGC2		NODE_91_length_273480_cov_8.962141	211284	215309	GT4-GT4-ABC		Bacteroidetes	Bacteroidia	Bacteroidales
pellet_dilute1_bin.215	CGC3		NODE_540_length_145867_cov_8.275045	134036	142678	TC-GH20-STP-ABC		Bacteroidetes	Bacteroidia	Bacteroidales
pellet_dilute1_bin.215	CGC4	PUL1	NODE_3849_length_51143_cov_8.558805	11058	21931	TC-GH85-susD-susC		Bacteroidetes	Bacteroidia	Bacteroidales
pellet_dilute1_bin.215	CGC5		NODE_91_length_273480_cov_8.962141	149535	168620	GH5-GH92-GH92-ABC-TC-TC-TC-GH130-TC		Bacteroidetes	Bacteroidia	Bacteroidales
pellet_dilute1_bin.215	CGC6		NODE_6926_length_34309_cov_9.682698	11985	33142	GH2-STP-GH29-TC-ABC-TC		Bacteroidetes	Bacteroidia	Bacteroidales
pellet_dilute1_bin.215	CGC7		NODE_91_length_273480_cov_8.962141	43465	46432	ABC-GH20		Bacteroidetes	Bacteroidia	Bacteroidales
pellet_dilute1_bin.228	CGC1		NODE_3082_length_58912_cov_1.253806	38293	50791	ABC-ABC-GH95-GH110		Firmicutes	Clostridia	Clostridiales	Ruminococcaceae
pellet_dilute1_bin.228	CGC2		NODE_11317_length_23600_cov_1.285434	6721	13735	ABC-GH36-GH51		Firmicutes	Clostridia	Clostridiales	Ruminococcaceae
pellet_dilute1_bin.228	CGC3		NODE_81090_length_5071_cov_1.171723	1352	5070	ABC-GH106		Firmicutes	Clostridia	Clostridiales	Ruminococcaceae
pellet_dilute1_bin.228	CGC4		NODE_37147_length_9136_cov_1.335553	3136	8374	GH3-ABC		Firmicutes	Clostridia	Clostridiales	Ruminococcaceae
pellet_dilute1_bin.240	CGC1		NODE_39625_length_8669_cov_1.679583	1768	8324	GT2-ABC		Firmicutes	Clostridia	Clostridiales	Ruminococcaceae
pellet_dilute1_bin.253	CGC1		NODE_12360_length_22022_cov_2.745284	8711	13651	TC-ABC-CE15		Lentisphaerae
pellet_dilute1_bin.253	CGC2		NODE_4719_length_44505_cov_2.062125	1	5177	ABC-GH151		Lentisphaerae
pellet_dilute1_bin.254	CGC1		NODE_839_length_118617_cov_3.575905	20599	28761	ABC-GH133-PL9		Firmicutes	Clostridia	Clostridiales
pellet_dilute1_bin.254	CGC2		NODE_263_length_193979_cov_3.538261	76046	79555	ABC-TF-GH43		Firmicutes	Clostridia	Clostridiales
pellet_dilute1_bin.254	CGC3		NODE_6258_length_36836_cov_3.582228	24159	31359	CBM6-GH43-GH43-ABC-ABC		Firmicutes	Clostridia	Clostridiales
pellet_dilute1_bin.254	CGC4		NODE_1736_length_82398_cov_3.427186	20546	47917	GT35-GH13-CBM34-ABC-GH10-GH51-GH51-STP-TC-TC-STP-TC-TC-STP-GH43-GH27		Firmicutes	Clostridia	Clostridiales
pellet_dilute1_bin.254	CGC5		NODE_345_length_173028_cov_3.453011	114553	119207	ABC-GH13		Firmicutes	Clostridia	Clostridiales
pellet_dilute1_bin.254	CGC6		NODE_496_length_150641_cov_3.592822	45685	54199	GH42-TC-ABC-GT2		Firmicutes	Clostridia	Clostridiales
pellet_dilute1_bin.254	CGC7		NODE_1123_length_104462_cov_3.186150	74241	84363	GH4-TF-GH113-TC-ABC-TC-TC		Firmicutes	Clostridia	Clostridiales
pellet_dilute1_bin.254	CGC8		NODE_263_length_193979_cov_3.538261	82945	88769	ABC-GH31		Firmicutes	Clostridia	Clostridiales
pellet_dilute1_bin.254	CGC9		NODE_584_length_140247_cov_3.962632	113232	123362	GH29-TC-TC-TC-ABC-ABC		Firmicutes	Clostridia	Clostridiales
pellet_dilute1_bin.254	CGC10		NODE_159_length_230230_cov_3.908415	123573	145277	GH53-CBM61-TC-TC-ABC-TC-TC-TC-TC-TC		Firmicutes	Clostridia	Clostridiales
pellet_dilute1_bin.255	CGC1		NODE_3923_length_50322_cov_1.331109	22177	29125	GH78-ABC		Firmicutes	Clostridia	Clostridiales	Ruminococcaceae
pellet_dilute1_bin.255	CGC2		NODE_13472_length_20484_cov_1.173945	3	12127	GH13-GT5-GH2-ABC		Firmicutes	Clostridia	Clostridiales	Ruminococcaceae
pellet_dilute1_bin.255	CGC3		NODE_9542_length_26937_cov_1.369787	19402	26271	ABC-ABC-STP-TF-GH31		Firmicutes	Clostridia	Clostridiales	Ruminococcaceae
pellet_dilute1_bin.255	CGC4		NODE_9565_length_26878_cov_1.249449	8559	19852	GH2-ABC-ABC-TF-ABC-ABC		Firmicutes	Clostridia	Clostridiales	Ruminococcaceae
pellet_dilute1_bin.255	CGC5		NODE_31311_length_10458_cov_1.074146	347	6892	GH42-ABC-TC-TC		Firmicutes	Clostridia	Clostridiales	Ruminococcaceae
pellet_dilute1_bin.255	CGC6		NODE_2390_length_68440_cov_1.310102	59999	65910	ABC-TC-TC-GH117		Firmicutes	Clostridia	Clostridiales	Ruminococcaceae
pellet_dilute1_bin.255	CGC7		NODE_74054_length_5415_cov_1.085287	1	5414	TC-TC-GT28-TC-TC-ABC		Firmicutes	Clostridia	Clostridiales	Ruminococcaceae
pellet_dilute1_bin.255	CGC8		NODE_6397_length_36247_cov_1.436323	3991	17381	TC-GH4-ABC-ABC-TF-TC		Firmicutes	Clostridia	Clostridiales	Ruminococcaceae
pellet_dilute1_bin.255	CGC9		NODE_14246_length_19629_cov_1.158548	1732	5320	ABC-STP-GH5		Firmicutes	Clostridia	Clostridiales	Ruminococcaceae
pellet_dilute1_bin.255	CGC10		NODE_11915_length_22639_cov_1.433635	15203	20991	GH31-ABC-ABC		Firmicutes	Clostridia	Clostridiales	Ruminococcaceae
pellet_dilute1_bin.27	CGC1		NODE_3477_length_54663_cov_1.544851	23422	40612	ABC-TF-TC-CBM4-GH9-TC-GT2-TC-TC		Firmicutes	Clostridia	Clostridiales	Lachnospiraceae
pellet_dilute1_bin.27	CGC2		NODE_2451_length_67634_cov_1.432681	42210	52132	TC-STP-ABC-GT51-TC-TC-TC-TC		Firmicutes	Clostridia	Clostridiales	Lachnospiraceae
pellet_dilute1_bin.27	CGC3		NODE_15447_length_18372_cov_1.419622	758	4523	ABC-GH1		Firmicutes	Clostridia	Clostridiales	Lachnospiraceae
pellet_dilute1_bin.27	CGC4		NODE_2870_length_61316_cov_1.480266	8407	19456	ABC-GH5-TC-TC-TC-TC-TC-TC		Firmicutes	Clostridia	Clostridiales	Lachnospiraceae
pellet_dilute1_bin.286	CGC1		NODE_27908_length_11473_cov_1.364357	1127	6058	GH2-TF-ABC		Firmicutes	Clostridia	Clostridiales	Ruminococcaceae
pellet_dilute1_bin.299	CGC1		NODE_2749_length_62914_cov_2.323602	28547	37454	TC-TC-ABC-GT51		Firmicutes	Clostridia	Clostridiales	Ruminococcaceae
pellet_dilute1_bin.299	CGC2		NODE_521_length_147176_cov_2.315568	108601	120689	ABC-TC-TC-ABC-ABC-GT2-STP-TC-TC-ABC		Firmicutes	Clostridia	Clostridiales	Ruminococcaceae
pellet_dilute1_bin.299	CGC3		NODE_2065_length_74295_cov_2.640438	8444	17203	ABC-TF-ABC-ABC-GH106		Firmicutes	Clostridia	Clostridiales	Ruminococcaceae
pellet_dilute1_bin.353	CGC1		NODE_823_length_119771_cov_6.157852	29384	40925	GH97-STP-ABC-ABC-GH106		Bacteroidetes	Bacteroidia	Bacteroidales
pellet_dilute1_bin.353	CGC2		NODE_2292_length_70099_cov_6.169939	11689	15276	GH123-ABC		Bacteroidetes	Bacteroidia	Bacteroidales
pellet_dilute1_bin.368	CGC1		NODE_7448_length_32535_cov_2.436281	624	17029	TC-TC-STP-TF-GH127-ABC-TF-GH106		Firmicutes	Clostridia	Clostridiales	Ruminococcaceae
pellet_dilute1_bin.368	CGC2		NODE_29445_length_10983_cov_2.112657	1	8857	TC-GH109-GH3-ABC-ABC-TC		Firmicutes	Clostridia	Clostridiales	Ruminococcaceae
pellet_dilute1_bin.368	CGC3		NODE_3120_length_58473_cov_3.368766	43733	46855	GH43-ABC		Firmicutes	Clostridia	Clostridiales	Ruminococcaceae
pellet_dilute1_bin.368	CGC4		NODE_16980_length_17068_cov_2.594711	8470	15101	GH38-ABC		Firmicutes	Clostridia	Clostridiales	Ruminococcaceae
pellet_dilute1_bin.368	CGC5		NODE_4280_length_47394_cov_2.884021	5764	14947	TC-TC-ABC-GH2-GH20-GH0		Firmicutes	Clostridia	Clostridiales	Ruminococcaceae
pellet_dilute1_bin.368	CGC6		NODE_8648_length_29030_cov_2.043041	7425	20095	ABC-ABC-GH5-TC-GH18		Firmicutes	Clostridia	Clostridiales	Ruminococcaceae
pellet_dilute1_bin.368	CGC7		NODE_2752_length_62841_cov_2.861817	50058	57612	GH2-ABC-ABC		Firmicutes	Clostridia	Clostridiales	Ruminococcaceae
pellet_dilute1_bin.383	CGC1		NODE_921_length_114295_cov_3.275060	24724	33605	GH4-GH109-TC-ABC		Firmicutes	Clostridia	Clostridiales	Ruminococcaceae
pellet_dilute1_bin.383	CGC2		NODE_4028_length_49367_cov_3.434464	13405	19969	GH13-CBM48-TF-ABC-ABC		Firmicutes	Clostridia	Clostridiales	Ruminococcaceae
pellet_dilute1_bin.383	CGC3		NODE_2448_length_67649_cov_2.848538	16278	18764	GH13-ABC		Firmicutes	Clostridia	Clostridiales	Ruminococcaceae
pellet_dilute1_bin.383	CGC4		NODE_7487_length_32407_cov_3.332745	13523	17028	ABC-TF-GH3		Firmicutes	Clostridia	Clostridiales	Ruminococcaceae
pellet_dilute1_bin.383	CGC5		NODE_489_length_151440_cov_3.366836	82312	99998	ABC-TF-GH29-GH0-TC-GH77		Firmicutes	Clostridia	Clostridiales	Ruminococcaceae
pellet_dilute1_bin.383	CGC6		NODE_11460_length_23353_cov_3.198140	4943	18831	GH78-GH2-TC-ABC-ABC-TC		Firmicutes	Clostridia	Clostridiales	Ruminococcaceae
pellet_dilute1_bin.383	CGC7		NODE_4906_length_43316_cov_3.074926	12967	18575	GH3-STP-ABC-TC-TC		Firmicutes	Clostridia	Clostridiales	Ruminococcaceae
pellet_dilute1_bin.383	CGC8		NODE_4028_length_49367_cov_3.434464	31205	34341	ABC-CBM67-GH78		Firmicutes	Clostridia	Clostridiales	Ruminococcaceae
pellet_dilute1_bin.383	CGC9		NODE_6528_length_35719_cov_3.329344	21926	29735	GH28-TC-ABC-ABC-TC-TC		Firmicutes	Clostridia	Clostridiales	Ruminococcaceae
pellet_dilute1_bin.40	CGC1		NODE_55_length_328067_cov_2.301833	114652	120957	CE4-TC-ABC-TC		Firmicutes	Clostridia	Clostridiales	Ruminococcaceae
pellet_dilute1_bin.40	CGC2		NODE_1217_length_100408_cov_2.720356	22034	32936	GH92-GH77-TC-ABC-ABC		Firmicutes	Clostridia	Clostridiales	Ruminococcaceae
pellet_dilute1_bin.40	CGC3		NODE_1173_length_102189_cov_2.706855	5355	12834	TC-GH27-ABC-ABC		Firmicutes	Clostridia	Clostridiales	Ruminococcaceae
pellet_dilute1_bin.40	CGC4		NODE_19_length_404980_cov_2.508864	180149	188846	GH92-STP-ABC-ABC		Firmicutes	Clostridia	Clostridiales	Ruminococcaceae
pellet_dilute1_bin.486	CGC1	PUL1	NODE_11892_length_22669_cov_7.838612	5123	21595	susD-susC-GH13-susC-TC-TC		Bacteroidetes	Bacteroidia	Bacteroidales
pellet_dilute1_bin.486	CGC2	PUL2	NODE_1592_length_86120_cov_7.017606	37955	63953	susD-susC-GH88-TF-PL12-susD-susC-PL12-GH88-PL12		Bacteroidetes	Bacteroidia	Bacteroidales
pellet_dilute1_bin.486	CGC3	PUL3	NODE_778_length_122539_cov_7.254460	1831	14440	susC-susD-GH13-GH13-GH13-GH97		Bacteroidetes	Bacteroidia	Bacteroidales
pellet_dilute1_bin.486	CGC4	PUL4	NODE_29414_length_10995_cov_7.725524	859	8055	GH3-susC-susD		Bacteroidetes	Bacteroidia	Bacteroidales
pellet_dilute1_bin.486	CGC5		NODE_1868_length_79090_cov_6.586908	29023	33450	ABC-TC-GT2		Bacteroidetes	Bacteroidia	Bacteroidales
pellet_dilute1_bin.486	CGC6	PUL5	NODE_2399_length_68280_cov_7.065177	2099	9442	GH105-susD-susC		Bacteroidetes	Bacteroidia	Bacteroidales
pellet_dilute1_bin.486	CGC7	PUL6	NODE_1635_length_85024_cov_6.861420	20635	37172	PL29-PL8-GH88-PL8-susC-susD		Bacteroidetes	Bacteroidia	Bacteroidales
pellet_dilute1_bin.49	CGC1		NODE_265_length_193493_cov_2.522646	46370	51537	GH3-TC-ABC-TC-TC-TC		Proteobacteria	Epsilonproteobacteria	Capylobacterales	Campylobacteraceae	Campylobacter
pellet_dilute1_bin.49	CGC2		NODE_422_length_161469_cov_2.951042	104887	116133	TC-GT107-TC-ABC-TC-TC		Proteobacteria	Epsilonproteobacteria	Capylobacterales	Campylobacteraceae	Campylobacter
pellet_dilute1_bin.49	CGC3		NODE_260_length_196418_cov_2.856626	117752	129270	TC-GT4-GT4-GT4-GT66-GT4-TC-ABC		Proteobacteria	Epsilonproteobacteria	Capylobacterales	Campylobacteraceae	Campylobacter
pellet_dilute1_bin.533	CGC1	PUL1	NODE_318_length_179382_cov_15.496271	33935	66922	TC-TC-CBM20-GH77-TF-TC-TC-susC-susD-GH13-susC-GH13-GH13-GH13-GH97		Bacteroidetes	Bacteroidia	Bacteroidales
pellet_dilute1_bin.533	CGC2		NODE_727_length_126754_cov_15.180206	20302	24404	CE4-ABC		Bacteroidetes	Bacteroidia	Bacteroidales
pellet_dilute1_bin.533	CGC3		NODE_1763_length_81541_cov_16.228143	34665	39166	ABC-STP-GT2		Bacteroidetes	Bacteroidia	Bacteroidales
pellet_dilute1_bin.545	CGC1		NODE_1359_length_94206_cov_1.855175	23434	29678	ABC-GH31		Bacteroidetes	Bacteroidia	Bacteroidales	Rikenellaceae
pellet_dilute1_bin.545	CGC2		NODE_2029_length_75003_cov_1.766093	20112	27780	ABC-GH3-TC		Bacteroidetes	Bacteroidia	Bacteroidales	Rikenellaceae
pellet_dilute1_bin.545	CGC3		NODE_11063_length_24024_cov_2.076369	3000	6985	TC-ABC-CBM67-GH78		Bacteroidetes	Bacteroidia	Bacteroidales	Rikenellaceae
pellet_dilute1_bin.567	CGC1		NODE_2100_length_73715_cov_3.846823	15142	25058	ABC-GT26-TC-GT0-TC		Firmicutes	Clostridia	Clostridiales	Ruminococcaceae
pellet_dilute1_bin.567	CGC2		NODE_290_length_186994_cov_4.434068	115590	127140	TC-TC-STP-GH89-TC-TC-ABC		Firmicutes	Clostridia	Clostridiales	Ruminococcaceae
pellet_dilute1_bin.568	CGC1		NODE_33059_length_10018_cov_1.311698	3538	8511	GT51-ABC-TC		Firmicutes	Clostridia	Clostridiales	Ruminococcaceae
pellet_dilute1_bin.614	CGC1	PUL1	NODE_97_length_266811_cov_4.277868	73711	87470	susD-susC-susC-STP-GH13-CBM48		Bacteroidetes	Bacteroidia	Bacteroidales	Rikenellaceae
pellet_dilute1_bin.629	CGC1		NODE_111_length_256232_cov_7.674341	67540	75640	GH13-ABC-STP-GH20		Bacteroidetes	Bacteroidia	Bacteroidales
pellet_dilute1_bin.629	CGC2		NODE_3249_length_56977_cov_8.144996	26398	47469	GH5-GH92-GH92-TC-TC-TC-ABC-STP-ABC		Bacteroidetes	Bacteroidia	Bacteroidales
pellet_dilute1_bin.629	CGC3	PUL1	NODE_434_length_160162_cov_8.096373	42706	70477	CBM32-GH29-GH29-GH95-TC-susC-susD-STP-GH85-TC		Bacteroidetes	Bacteroidia	Bacteroidales
pellet_dilute1_bin.629	CGC4		NODE_111_length_256232_cov_7.674341	149363	157232	ABC-GH36		Bacteroidetes	Bacteroidia	Bacteroidales
pellet_dilute1_bin.629	CGC5		NODE_1568_length_87207_cov_7.923668	75917	82859	GH20-ABC		Bacteroidetes	Bacteroidia	Bacteroidales
pellet_dilute1_bin.661	CGC1		NODE_44052_length_8008_cov_1.104301	239	6330	CE4-TC-ABC-TC-TC		Firmicutes	Clostridia	Clostridiales	Ruminococcaceae	Ruminococcus
pellet_dilute1_bin.661	CGC2		NODE_24824_length_12620_cov_1.087489	3824	11514	GH59-TF-ABC-ABC		Firmicutes	Clostridia	Clostridiales	Ruminococcaceae	Ruminococcus
pellet_dilute1_bin.661	CGC3		NODE_7162_length_33541_cov_1.229066	8725	30385	ABC-TC-TC-TC-TC-GH25-CE4-GH11-CBM22-GH10-TF-STP-PL10-ABC		Firmicutes	Clostridia	Clostridiales	Ruminococcaceae	Ruminococcus
pellet_dilute1_bin.661	CGC4		NODE_39953_length_8614_cov_1.265936	1	3902	ABC-GH48		Firmicutes	Clostridia	Clostridiales	Ruminococcaceae	Ruminococcus
pellet_dilute1_bin.661	CGC5		NODE_26444_length_11992_cov_1.324821	2722	10204	ABC-STP-PL1-CBM13-ABC		Firmicutes	Clostridia	Clostridiales	Ruminococcaceae	Ruminococcus
pellet_dilute1_bin.661	CGC6		NODE_7051_length_33917_cov_1.352442	19891	29225	ABC-TF-GH5-GT2-GH26-GH95		Firmicutes	Clostridia	Clostridiales	Ruminococcaceae	Ruminococcus
pellet_dilute1_bin.674	CGC1		NODE_2211_length_71810_cov_3.054002	9295	15987	TC-GT2-TC-ABC		Proteobacteria	Alphaproteobacteria
pellet_dilute1_bin.677	CGC1		NODE_588_length_139771_cov_9.615229	14141	20912	TC-GT2-TC-ABC-TC		Bacteroidetes	Bacteroidia	Bacteroidales
pellet_dilute1_bin.677	CGC2		NODE_498_length_150358_cov_9.719785	6891	15271	ABC-TC-GH3-GH3		Bacteroidetes	Bacteroidia	Bacteroidales
pellet_dilute1_bin.690	CGC1		NODE_2008_length_75650_cov_3.314103	45602	54402	ABC-ABC-GH38		Firmicutes	Clostridia	Clostridiales	Ruminococcaceae
pellet_dilute1_bin.690	CGC2		NODE_1482_length_89850_cov_3.047000	5592	14125	ABC-TC-GH109		Firmicutes	Clostridia	Clostridiales	Ruminococcaceae
pellet_dilute1_bin.690	CGC3		NODE_6518_length_35753_cov_3.205664	11814	20681	ABC-ABC-GH36		Firmicutes	Clostridia	Clostridiales	Ruminococcaceae
pellet_dilute1_bin.690	CGC4		NODE_4610_length_45220_cov_3.366398	32546	41993	ABC-ABC-TF-GH2-TC		Firmicutes	Clostridia	Clostridiales	Ruminococcaceae
pellet_dilute1_bin.690	CGC5		NODE_1009_length_109980_cov_3.088427	4501	12138	TC-TC-ABC-GH129		Firmicutes	Clostridia	Clostridiales	Ruminococcaceae
pellet_dilute1_bin.690	CGC6		NODE_20687_length_14599_cov_3.063364	6241	12903	TC-TC-ABC-GH43		Firmicutes	Clostridia	Clostridiales	Ruminococcaceae
pellet_dilute1_bin.690	CGC7		NODE_2021_length_75276_cov_3.188585	17061	26988	GH4-TC-STP-TC-STP-ABC-ABC		Firmicutes	Clostridia	Clostridiales	Ruminococcaceae
pellet_dilute1_bin.690	CGC8		NODE_798_length_120984_cov_3.106001	11081	22612	ABC-GH13-CBM48-GT5-GT35-GH13		Firmicutes	Clostridia	Clostridiales	Ruminococcaceae
pellet_dilute1_bin.697	CGC1		NODE_454_length_156613_cov_2.152224	80172	87175	ABC-GH18-CBM50-TC		Firmicutes	Clostridia	Clostridiales	Ruminococcaceae
pellet_dilute2_bin.115	CGC1		NODE_13454_length_18505_cov_1.955871	2615	8960	ABC-ABC-GT2-GT4		Lentisphaerae
pellet_dilute2_bin.115	CGC2		NODE_2254_length_64292_cov_1.633570	11263	16671	ABC-GH5		Lentisphaerae
pellet_dilute2_bin.115	CGC3		NODE_1347_length_86740_cov_1.641059	32067	37406	GT2-ABC-ABC		Lentisphaerae
pellet_dilute2_bin.185	CGC1		NODE_32_length_347179_cov_9.606788	192395	196170	ABC-GH3		Firmicutes	Clostridia	Clostridiales	Ruminococcaceae	Ruminococcus
pellet_dilute2_bin.185	CGC2		NODE_32_length_347179_cov_9.606788	296957	307004	TC-ABC-TC-TC-TC-GH9-TC		Firmicutes	Clostridia	Clostridiales	Ruminococcaceae	Ruminococcus
pellet_dilute2_bin.185	CGC3		NODE_17_length_397176_cov_11.218489	254378	260790	ABC-GT2-TC		Firmicutes	Clostridia	Clostridiales	Ruminococcaceae	Ruminococcus
pellet_dilute2_bin.185	CGC4		NODE_297_length_173540_cov_11.118913	112704	121143	ABC-PL1-CBM77		Firmicutes	Clostridia	Clostridiales	Ruminococcaceae	Ruminococcus
pellet_dilute2_bin.185	CGC5		NODE_1239_length_90802_cov_9.961676	59364	89276	GH26-GH95-GH13-GT35-TC-STP-ABC-ABC-GT4-GT4-GT2-GT4-TC-TC		Firmicutes	Clostridia	Clostridiales	Ruminococcaceae	Ruminococcus
pellet_dilute2_bin.185	CGC6		NODE_1296_length_88642_cov_10.658589	30592	34682	ABC-GH48		Firmicutes	Clostridia	Clostridiales	Ruminococcaceae	Ruminococcus
pellet_dilute2_bin.185	CGC7		NODE_80_length_270909_cov_10.320734	102281	108353	ABC-PL1-TC		Firmicutes	Clostridia	Clostridiales	Ruminococcaceae	Ruminococcus
pellet_dilute2_bin.185	CGC8		NODE_253_length_182764_cov_10.352585	156578	160525	GH3-ABC		Firmicutes	Clostridia	Clostridiales	Ruminococcaceae	Ruminococcus
pellet_dilute2_bin.185	CGC9		NODE_32_length_347179_cov_9.606788	23175	31416	ABC-ABC-TC-TF-CBM3-GH9-GH26-CBM35		Firmicutes	Clostridia	Clostridiales	Ruminococcaceae	Ruminococcus
pellet_dilute2_bin.185	CGC10		NODE_2508_length_60684_cov_10.811021	19459	26392	ABC-GH25-GH13-CBM48		Firmicutes	Clostridia	Clostridiales	Ruminococcaceae	Ruminococcus
pellet_dilute2_bin.18	CGC1		NODE_1948_length_69841_cov_2.263548	24356	36696	TC-ABC-GT0-GT26-TC		Firmicutes	Clostridia	Clostridiales	Ruminococcaceae
pellet_dilute2_bin.18	CGC2		NODE_237_length_187314_cov_2.100456	118730	125727	TC-GH2-STP-ABC		Firmicutes	Clostridia	Clostridiales	Ruminococcaceae
pellet_dilute2_bin.18	CGC3		NODE_862_length_109497_cov_1.851038	97820	106553	TC-GT51-STP-TC-TC-ABC-TC		Firmicutes	Clostridia	Clostridiales	Ruminococcaceae
pellet_dilute2_bin.18	CGC4		NODE_1264_length_89556_cov_1.854521	78084	85438	GH0-ABC-ABC		Firmicutes	Clostridia	Clostridiales	Ruminococcaceae
pellet_dilute2_bin.223	CGC1		NODE_5238_length_37657_cov_13.698987	20462	29852	ABC-TC-TC-TC-GH92-GH13		Bacteroidetes	Bacteroidia	Bacteroidales
pellet_dilute2_bin.223	CGC2		NODE_23324_length_11914_cov_12.933995	7852	10837	ABC-GH65		Bacteroidetes	Bacteroidia	Bacteroidales
pellet_dilute2_bin.223	CGC3		NODE_3156_length_52459_cov_13.464419	28541	33038	ABC-STP-GT2		Bacteroidetes	Bacteroidia	Bacteroidales
pellet_dilute2_bin.276	CGC1		NODE_807_length_112716_cov_3.441384	83783	90292	TC-TC-CE9-ABC-TC		Firmicutes	Clostridia	Clostridiales	Ruminococcaceae
pellet_dilute2_bin.276	CGC2		NODE_455_length_144718_cov_3.295046	73383	94047	ABC-ABC-TC-GH2-TC-ABC-TC-STP-TC		Firmicutes	Clostridia	Clostridiales	Ruminococcaceae
pellet_dilute2_bin.276	CGC3		NODE_2961_length_54747_cov_3.461955	1951	14148	ABC-GH77-GT35-ABC-TC-TC		Firmicutes	Clostridia	Clostridiales	Ruminococcaceae
pellet_dilute2_bin.276	CGC4		NODE_1222_length_91636_cov_2.923111	72819	87211	ABC-TC-STP-TC-TC-ABC-ABC-GT51		Firmicutes	Clostridia	Clostridiales	Ruminococcaceae
pellet_dilute2_bin.276	CGC5		NODE_28156_length_10224_cov_3.032683	1860	7039	TC-ABC-GH39		Firmicutes	Clostridia	Clostridiales	Ruminococcaceae
pellet_dilute2_bin.276	CGC6		NODE_7010_length_30401_cov_3.640021	3294	12921	ABC-ABC-GT35-GH77		Firmicutes	Clostridia	Clostridiales	Ruminococcaceae
pellet_dilute2_bin.276	CGC7		NODE_1446_length_83505_cov_3.300451	4876	16658	ABC-ABC-STP-GT2-GT2-STP-TC-TC-TC		Firmicutes	Clostridia	Clostridiales	Ruminococcaceae
pellet_dilute2_bin.281	CGC1		NODE_3639_length_47669_cov_2.235918	37178	43024	GH3-TC-TC-ABC		Firmicutes	Clostridia	Clostridiales	Ruminococcaceae
pellet_dilute2_bin.281	CGC2		NODE_469_length_141688_cov_2.294311	107435	125754	GH63-GH4-GH2-ABC-ABC-TC-STP-ABC		Firmicutes	Clostridia	Clostridiales	Ruminococcaceae
pellet_dilute2_bin.306	CGC1		NODE_316_length_169654_cov_3.009875	128168	132754	CE4-ABC-ABC		Firmicutes	Clostridia	Clostridiales	Ruminococcaceae
pellet_dilute2_bin.306	CGC2		NODE_1772_length_73719_cov_3.339887	36579	46345	ABC-TC-GH31-TC		Firmicutes	Clostridia	Clostridiales	Ruminococcaceae
pellet_dilute2_bin.306	CGC3		NODE_8774_length_25693_cov_2.944849	12189	23787	GH2-TC-STP-TC-STP-ABC-GH31		Firmicutes	Clostridia	Clostridiales	Ruminococcaceae
pellet_dilute2_bin.30	CGC1		NODE_1245_length_90611_cov_13.633736	74636	87056	TC-TC-STP-ABC-TC-STP-GH3		Firmicutes	Clostridia	Clostridiales	Ruminococcaceae	Ruminococcus
pellet_dilute2_bin.30	CGC2		NODE_20480_length_13249_cov_12.631154	691	10784	CBM22-GH30-CE8-ABC-ABC		Firmicutes	Clostridia	Clostridiales	Ruminococcaceae	Ruminococcus
pellet_dilute2_bin.30	CGC3		NODE_34379_length_8688_cov_13.533816	111	7895	PL11-CBM13-ABC-ABC		Firmicutes	Clostridia	Clostridiales	Ruminococcaceae	Ruminococcus
pellet_dilute2_bin.30	CGC4		NODE_7922_length_27776_cov_14.296539	688	7342	GT4-ABC-STP-TC		Firmicutes	Clostridia	Clostridiales	Ruminococcaceae	Ruminococcus
pellet_dilute2_bin.30	CGC5		NODE_16407_length_15868_cov_12.314910	5159	15777	CBM4-GH9-STP-TC-GH5-ABC		Firmicutes	Clostridia	Clostridiales	Ruminococcaceae	Ruminococcus
pellet_dilute2_bin.321	CGC1		NODE_21014_length_12982_cov_1.642707	1	12409	TC-GT0-TC-STP-GH13-CBM48-ABC		Firmicutes	Clostridia	Clostridiales	Ruminococcaceae
pellet_dilute2_bin.36	CGC1		NODE_373_length_158673_cov_4.142268	107241	115599	GH3-TC-STP-ABC-TC		Firmicutes	Clostridia	Clostridiales	Ruminococcaceae
pellet_dilute2_bin.36	CGC2		NODE_1225_length_91515_cov_4.545345	45707	50711	ABC-GH2		Firmicutes	Clostridia	Clostridiales	Ruminococcaceae
pellet_dilute2_bin.36	CGC3		NODE_1576_length_79674_cov_4.931437	26450	35449	TC-ABC-TC-TC-TC-GH3		Firmicutes	Clostridia	Clostridiales	Ruminococcaceae
pellet_dilute2_bin.36	CGC4		NODE_373_length_158673_cov_4.142268	87433	96820	TC-TC-ABC-ABC-GT51		Firmicutes	Clostridia	Clostridiales	Ruminococcaceae
pellet_dilute2_bin.36	CGC5		NODE_1225_length_91515_cov_4.545345	22422	27840	ABC-GH77-GT35		Firmicutes	Clostridia	Clostridiales	Ruminococcaceae
pellet_dilute2_bin.469	CGC1		NODE_12951_length_19067_cov_3.225871	1489	13252	GH3-GH3-STP-ABC		Firmicutes	Clostridia	Clostridiales	Ruminococcaceae
pellet_dilute2_bin.469	CGC2		NODE_32037_length_9207_cov_3.008921	3	9205	GH13-GH2-ABC		Firmicutes	Clostridia	Clostridiales	Ruminococcaceae
pellet_dilute2_bin.469	CGC3		NODE_28191_length_10211_cov_2.377033	4020	5288	CE4-ABC		Firmicutes	Clostridia	Clostridiales	Ruminococcaceae
pellet_dilute2_bin.532	CGC1		NODE_4520_length_41473_cov_15.094205	353	7511	GH23-CBM50-TC-ABC-TC		Bacteroidetes	Bacteroidia	Bacteroidales	Lentimicrobiaceae
pellet_dilute2_bin.552	CGC1		NODE_212_length_196321_cov_18.064788	115654	119993	ABC-TC-GT2		Bacteroidetes	Bacteroidia	Bacteroidales
pellet_dilute2_bin.552	CGC2	PUL1	NODE_1589_length_79346_cov_18.205292	3326	20250	GH13-susC-susD-GH13-GH13-GH13-GH97		Bacteroidetes	Bacteroidia	Bacteroidales
pellet_dilute2_bin.552	CGC3	PUL2	NODE_2785_length_56902_cov_18.484351	2	23873	susC-TF-TC-TC-susC-susD-GH13-CBM20-GH77-TC-TC		Bacteroidetes	Bacteroidia	Bacteroidales
pellet_dilute2_bin.559	CGC1		NODE_2721_length_57684_cov_4.163803	21409	31829	TC-STP-GH88-ABC		Bacteroidetes	Bacteroidia	Bacteroidales
pellet_dilute2_bin.559	CGC2		NODE_1372_length_85603_cov_4.246771	37429	68077	ABC-TC-TC-TC-susC-TF-GH97-GH27-GH109-susCb-GH123		Bacteroidetes	Bacteroidia	Bacteroidales
pellet_dilute2_bin.559	CGC3	PUL1	NODE_1890_length_71302_cov_3.955588	11231	17198	GH33-susD-susC		Bacteroidetes	Bacteroidia	Bacteroidales
pellet_dilute2_bin.559	CGC4		NODE_496_length_139158_cov_3.866159	48648	68763	GT4-GT2-GT32-GT0-TC-TC-TC-TC-ABC		Bacteroidetes	Bacteroidia	Bacteroidales
pellet_dilute2_bin.559	CGC5		NODE_630_length_124190_cov_3.914963	51571	56005	GT2-TC-ABC		Bacteroidetes	Bacteroidia	Bacteroidales
pellet_dilute2_bin.559	CGC6	PUL2	NODE_1178_length_93435_cov_4.154874	1107	24997	TC-TC-susC-GH13-susC-susD-GH13-GH13-GH97		Bacteroidetes	Bacteroidia	Bacteroidales
pellet_dilute2_bin.601	CGC1		NODE_334_length_164696_cov_2.962460	117391	125631	TC-GT4-TC-ABC		Firmicutes	Clostridia	Clostridiales	Ruminococcaceae
pellet_dilute2_bin.601	CGC2		NODE_2332_length_63074_cov_2.819277	27661	31168	CE4-ABC-ABC		Firmicutes	Clostridia	Clostridiales	Ruminococcaceae
pellet_dilute3_bin.164	CGC1		NODE_28099_length_10828_cov_1.356696	1910	6909	GH3-TC-TC-ABC		Spirochaetes	Spirochaetia	Spirochaetales	Spirochaetaceae
pellet_dilute3_bin.164	CGC2		NODE_42985_length_7775_cov_1.445607	1	7131	GH10-TC-TC-ABC-TC		Spirochaetes	Spirochaetia	Spirochaetales	Spirochaetaceae
pellet_dilute3_bin.180	CGC1		NODE_3978_length_46271_cov_1.744777	6986	23741	TC-CE3-TC-ABC-STP-TF-TC-CE2		Firmicutes	Clostridia	Clostridiales	Ruminococcaceae	Ruminococcus
pellet_dilute3_bin.180	CGC2		NODE_4202_length_44567_cov_1.470927	11299	16907	PL1-CE12-ABC		Firmicutes	Clostridia	Clostridiales	Ruminococcaceae	Ruminococcus
pellet_dilute3_bin.180	CGC3		NODE_27434_length_11034_cov_1.540112	1	10842	#NAME?		Firmicutes	Clostridia	Clostridiales	Ruminococcaceae	Ruminococcus
pellet_dilute3_bin.180	CGC4		NODE_975_length_103496_cov_1.613482	98743	103496	TC-ABC-GH48		Firmicutes	Clostridia	Clostridiales	Ruminococcaceae	Ruminococcus
pellet_dilute3_bin.180	CGC5		NODE_7160_length_31386_cov_1.555808	2400	8955	ABC-TF-PL11-CBM13-CE12		Firmicutes	Clostridia	Clostridiales	Ruminococcaceae	Ruminococcus
pellet_dilute3_bin.180	CGC6		NODE_13422_length_19483_cov_1.299132	11154	18802	ABC-ABC-GH3		Firmicutes	Clostridia	Clostridiales	Ruminococcaceae	Ruminococcus
pellet_dilute3_bin.180	CGC7		NODE_19959_length_14261_cov_1.725697	484	11443	TC-TF-ABC-GH3-TF-CE2		Firmicutes	Clostridia	Clostridiales	Ruminococcaceae	Ruminococcus
pellet_dilute3_bin.180	CGC8		NODE_8958_length_26655_cov_1.740312	205	11675	GT4-GT2-GT4-GT4-ABC-ABC		Firmicutes	Clostridia	Clostridiales	Ruminococcaceae	Ruminococcus
pellet_dilute3_bin.199	CGC1		NODE_8979_length_26621_cov_3.433117	2511	24691	ABC-ABC-TC-TC-STP-GH13-GT35-GT5-GH13-CBM48-TC		Firmicutes	Clostridia	Clostridiales	Ruminococcaceae
pellet_dilute3_bin.199	CGC2		NODE_4688_length_41661_cov_3.388645	27397	35918	TC-ABC-GT4		Firmicutes	Clostridia	Clostridiales	Ruminococcaceae
pellet_dilute3_bin.199	CGC3		NODE_14188_length_18634_cov_3.398768	1799	12483	TC-TC-ABC-ABC-GT51		Firmicutes	Clostridia	Clostridiales	Ruminococcaceae
pellet_dilute3_bin.211	CGC1		NODE_17597_length_15780_cov_1.180604	1591	6454	ABC-ABC-GH48		Firmicutes	Clostridia	Clostridiales	Ruminococcaceae	Ruminococcus
pellet_dilute3_bin.211	CGC2		NODE_14744_length_18096_cov_1.197173	3869	17416	GH26-CBM35-CBM3-GH9-TC-STP-ABC-ABC		Firmicutes	Clostridia	Clostridiales	Ruminococcaceae	Ruminococcus
pellet_dilute3_bin.211	CGC3		NODE_7057_length_31682_cov_1.225353	25887	29077	ABC-TF-CBM22-GH10		Firmicutes	Clostridia	Clostridiales	Ruminococcaceae	Ruminococcus
pellet_dilute3_bin.211	CGC4		NODE_15404_length_17495_cov_1.056944	3887	11880	TC-TC-ABC-GH2		Firmicutes	Clostridia	Clostridiales	Ruminococcaceae	Ruminococcus
pellet_dilute3_bin.211	CGC5		NODE_4606_length_42065_cov_1.300014	6296	15326	GH77-GT35-GT2-ABC-TF-ABC		Firmicutes	Clostridia	Clostridiales	Ruminococcaceae	Ruminococcus
pellet_dilute3_bin.242	CGC1		NODE_5533_length_37456_cov_1.420183	714	14841	GH2-ABC-TF-GH38-TC		Firmicutes	Clostridia	Clostridiales	Ruminococcaceae
pellet_dilute3_bin.242	CGC2		NODE_13997_length_18823_cov_1.322368	424	12066	GH2-STP-TC-ABC-TC		Firmicutes	Clostridia	Clostridiales	Ruminococcaceae
pellet_dilute3_bin.242	CGC3		NODE_23608_length_12450_cov_1.344397	6279	9797	GH13-ABC		Firmicutes	Clostridia	Clostridiales	Ruminococcaceae
pellet_dilute3_bin.308	CGC1		NODE_3_length_717758_cov_4.979049	658359	671107	ABC-TC-TF-TC-GH77-STP-TC		Firmicutes	Clostridia	Clostridiales	Lachnospiraceae
pellet_dilute3_bin.308	CGC2		NODE_3_length_717758_cov_4.979049	322018	330583	ABC-ABC-GT2-GT2		Firmicutes	Clostridia	Clostridiales	Lachnospiraceae
pellet_dilute3_bin.308	CGC3		NODE_50_length_306945_cov_4.865611	235938	242862	ABC-ABC-STP-GT5		Firmicutes	Clostridia	Clostridiales	Lachnospiraceae
pellet_dilute3_bin.308	CGC4		NODE_3_length_717758_cov_4.979049	282606	292506	GT4-GT2-ABC-GT2-GT2		Firmicutes	Clostridia	Clostridiales	Lachnospiraceae
pellet_dilute3_bin.308	CGC5		NODE_74_length_273719_cov_4.818087	229135	240434	TC-ABC-TC-ABC-TF-STP-GH32		Firmicutes	Clostridia	Clostridiales	Lachnospiraceae
pellet_dilute3_bin.308	CGC6		NODE_28_length_374637_cov_4.704718	222891	229996	ABC-TC-TC-TC-GH13-CBM48		Firmicutes	Clostridia	Clostridiales	Lachnospiraceae
pellet_dilute3_bin.308	CGC7		NODE_395_length_152613_cov_4.915704	31625	36864	GH25-ABC-TC		Firmicutes	Clostridia	Clostridiales	Lachnospiraceae
pellet_dilute3_bin.323	CGC1		NODE_11816_length_21568_cov_1.135302	9125	16441	GH3-ABC-TF-GH110		Firmicutes	Clostridia	Clostridiales	Ruminococcaceae
pellet_dilute3_bin.323	CGC2		NODE_2529_length_60832_cov_1.500255	5258	14475	GH127-ABC-ABC-CBM67-GH78		Firmicutes	Clostridia	Clostridiales	Ruminococcaceae
pellet_dilute3_bin.323	CGC3		NODE_1876_length_72653_cov_1.550906	46916	59696	TC-GH3-ABC-ABC-TF-GH13-CBM48		Firmicutes	Clostridia	Clostridiales	Ruminococcaceae
pellet_dilute3_bin.342	CGC1		NODE_5404_length_38059_cov_2.026706	24244	27608	ABC-GH42		Firmicutes	Clostridia	Clostridiales	Ruminococcaceae
pellet_dilute3_bin.342	CGC2		NODE_89674_length_4502_cov_1.646857	1	4055	GH38-ABC		Firmicutes	Clostridia	Clostridiales	Ruminococcaceae
pellet_dilute3_bin.342	CGC3		NODE_3025_length_54833_cov_1.934523	38617	48833	ABC-TC-TC-TC-GH36-TC		Firmicutes	Clostridia	Clostridiales	Ruminococcaceae
pellet_dilute3_bin.342	CGC4		NODE_15001_length_17863_cov_1.724741	2252	17861	ABC-GH2-TF-GH3-TC-TC-TC		Firmicutes	Clostridia	Clostridiales	Ruminococcaceae
pellet_dilute3_bin.342	CGC5		NODE_5004_length_40007_cov_1.640747	2	2574	ABC-GH3		Firmicutes	Clostridia	Clostridiales	Ruminococcaceae
pellet_dilute3_bin.342	CGC6		NODE_964_length_104018_cov_1.978487	26267	33062	GH116-ABC		Firmicutes	Clostridia	Clostridiales	Ruminococcaceae
pellet_dilute3_bin.418	CGC1		NODE_9679_length_25200_cov_1.826586	20074	25198	ABC-TC-GT83-TC		Lentisphaerae
pellet_dilute3_bin.428	CGC1		NODE_945_length_105034_cov_3.722554	167	6570	GH4-GH109-ABC		Firmicutes	Clostridia	Clostridiales	Ruminococcaceae
pellet_dilute3_bin.428	CGC2		NODE_412_length_150666_cov_3.867868	26579	33995	ABC-GH38-STP-TC		Firmicutes	Clostridia	Clostridiales	Ruminococcaceae
pellet_dilute3_bin.428	CGC3		NODE_382_length_155081_cov_4.123224	128900	138828	GH38-TC-TC-TC-TC-ABC		Firmicutes	Clostridia	Clostridiales	Ruminococcaceae
pellet_dilute3_bin.428	CGC4		NODE_1141_length_95212_cov_4.256276	78533	92387	TC-ABC-ABC-TF-GH13-CBM48-GT5		Firmicutes	Clostridia	Clostridiales	Ruminococcaceae
pellet_dilute3_bin.434	CGC1		NODE_12364_length_20817_cov_1.109667	2	9876	GH5-GH5-ABC-ABC		Firmicutes	Clostridia	Clostridiales	Ruminococcaceae
pellet_dilute3_bin.434	CGC2		NODE_16146_length_16860_cov_0.992888	4550	11394	GH3-TC-TC-ABC-CBM6-GH43		Firmicutes	Clostridia	Clostridiales	Ruminococcaceae
pellet_dilute3_bin.434	CGC3		NODE_66027_length_5625_cov_0.977628	2	5623	TC-TC-ABC-GH2		Firmicutes	Clostridia	Clostridiales	Ruminococcaceae
pellet_dilute3_bin.462	CGC1		NODE_6011_length_35411_cov_8.640517	11309	24631	ABC-TC-GH16-susC		Bacteroidetes	Bacteroidia	Bacteroidales
pellet_dilute3_bin.462	CGC2	PUL1	NODE_6862_length_32299_cov_8.550665	13090	20565	GH53-susD-susC		Bacteroidetes	Bacteroidia	Bacteroidales
pellet_dilute3_bin.462	CGC3	PUL2	NODE_16984_length_16201_cov_9.202812	505	12009	GH2-GH53-susD-susC-GH53		Bacteroidetes	Bacteroidia	Bacteroidales
pellet_dilute3_bin.462	CGC4	PUL3	NODE_3633_length_48734_cov_8.226223	2	26828	susCb-susD-susC-susD-GH13-susC-susD-CBM20-GH77-TC-TC		Bacteroidetes	Bacteroidia	Bacteroidales
pellet_dilute3_bin.462	CGC5	PUL4	NODE_2594_length_60052_cov_8.413734	11228	28687	GH2-GH92-GH92-GH125-STP-susC-susD		Bacteroidetes	Bacteroidia	Bacteroidales
pellet_dilute3_bin.478	CGC1		NODE_702_length_120302_cov_17.547834	85782	91257	GH110-ABC-TC		Bacteroidetes	Bacteroidia	Bacteroidales
pellet_dilute3_bin.478	CGC2		NODE_41_length_324841_cov_16.976345	193034	213191	GH36-STP-TC-GH43-TC-TC-CBM13-ABC		Bacteroidetes	Bacteroidia	Bacteroidales
pellet_dilute3_bin.478	CGC3		NODE_41_length_324841_cov_16.976345	160158	170590	ABC-TC-TC-GH43-TC		Bacteroidetes	Bacteroidia	Bacteroidales
pellet_dilute3_bin.478	CGC4		NODE_1168_length_94137_cov_17.929082	2	7808	GH51-TC-ABC		Bacteroidetes	Bacteroidia	Bacteroidales
pellet_dilute3_bin.478	CGC5		NODE_497_length_138738_cov_16.396541	52225	58213	CE12-GH43-TF-TC-ABC		Bacteroidetes	Bacteroidia	Bacteroidales
pellet_dilute3_bin.478	CGC6		NODE_547_length_133563_cov_17.336408	83111	91747	#NAME?		Bacteroidetes	Bacteroidia	Bacteroidales
pellet_dilute3_bin.542	CGC1		NODE_335_length_163506_cov_25.841075	77665	87498	GH13-TC-ABC		Verrucomicrobia
pellet_dilute3_bin.542	CGC2		NODE_335_length_163506_cov_25.841075	126625	134860	#NAME?		Verrucomicrobia
pellet_dilute3_bin.542	CGC3		NODE_194_length_196359_cov_26.228760	174749	183490	CE11-GH95-STP-ABC-TC		Verrucomicrobia
pellet_dilute3_bin.542	CGC4		NODE_31_length_358876_cov_26.881159	13247	17602	ABC-GH89		Verrucomicrobia
pellet_dilute3_bin.601	CGC1		NODE_436_length_147781_cov_6.015536	51424	71754	TC-ABC-TC-TC-GH161-TC-TC-TC-TC	Clo2	Firmicutes	Clostridia	Clostridiales
pellet_dilute3_bin.601	CGC2		NODE_436_length_147781_cov_6.015536	116573	135861	TC-TC-ABC-GH29-TC-TC-GH51-GH43-STP-GH31-CE1	Clo2	Firmicutes	Clostridia	Clostridiales
pellet_dilute3_bin.601	CGC3		NODE_162_length_212368_cov_5.576401	193894	206063	TC-STP-GH31-TC-TC-TC-TC-ABC	Clo2	Firmicutes	Clostridia	Clostridiales
pellet_dilute3_bin.601	CGC4		NODE_2351_length_63617_cov_5.914396	24902	55709	CE4-ABC-ABC-GH8-GH2-GH67-GH39-ABC-TC-TC-TC-TC-TC-GH2-TC	Clo2	Firmicutes	Clostridia	Clostridiales
pellet_dilute3_bin.601	CGC5		NODE_1538_length_82179_cov_6.001560	26405	54513	GH94-TC-TC-TC-ABC-GH13-GH53-CBM61-STP-TC-TC-ABC-TF-TC-TC-STP-ABC-TC-TC	Clo2	Firmicutes	Clostridia	Clostridiales
pellet_dilute3_bin.601	CGC6		NODE_252_length_181782_cov_5.781883	151601	160654	GH43--GH31-ABC-ABC	Clo2	Firmicutes	Clostridia	Clostridiales
pellet_dilute3_bin.601	CGC7		NODE_139_length_223677_cov_6.078949	171888	180120	GH3-GH120-TC-ABC	Clo2	Firmicutes	Clostridia	Clostridiales
pellet_dilute3_bin.601	CGC8		NODE_252_length_181782_cov_5.781883	10537	15197	CE2-ABC-ABC-TC	Clo2	Firmicutes	Clostridia	Clostridiales
pellet_dilute3_bin.601	CGC9		NODE_139_length_223677_cov_6.078949	213856	219671	GH43-GH5-TC-ABC	Clo2	Firmicutes	Clostridia	Clostridiales
pellet_dilute3_bin.601	CGC10		NODE_370_length_157383_cov_5.769141	27454	36186	ABC-GT51-TC-TC	Clo2	Firmicutes	Clostridia	Clostridiales
pellet_dilute3_bin.610	CGC1		NODE_100021_length_4166_cov_1.469176	1	2643	ABC-GH9		Firmicutes	Clostridia	Clostridiales	Ruminococcaceae	Ruminococcus
pellet_dilute3_bin.610	CGC2		NODE_4220_length_44426_cov_1.791688	13963	28839	TC-GT2-GT4-GT4-ABC-ABC-GT5		Firmicutes	Clostridia	Clostridiales	Ruminococcaceae	Ruminococcus
pellet_dilute3_bin.610	CGC3		NODE_567_length_131763_cov_1.547981	121883	131045	ABC-STP-CE2-TC-TC		Firmicutes	Clostridia	Clostridiales	Ruminococcaceae	Ruminococcus
pellet_dilute3_bin.610	CGC4		NODE_23979_length_12303_cov_1.943413	4032	8298	GH48-ABC		Firmicutes	Clostridia	Clostridiales	Ruminococcaceae	Ruminococcus
pellet_dilute3_bin.610	CGC5		NODE_11241_length_22506_cov_1.749542	532	12264	TC-TC-PL1-CBM13-STP-TF-ABC		Firmicutes	Clostridia	Clostridiales	Ruminococcaceae	Ruminococcus
pellet_dilute3_bin.610	CGC6		NODE_9573_length_25381_cov_1.780748	1005	10321	TC-ABC-TC-GH26-CBM35-TC		Firmicutes	Clostridia	Clostridiales	Ruminococcaceae	Ruminococcus
pellet_dilute3_bin.610	CGC7		NODE_567_length_131763_cov_1.547981	36639	48410	GH25-ABC-CBM4-GH9-TC-ABC		Firmicutes	Clostridia	Clostridiales	Ruminococcaceae	Ruminococcus
pellet_dilute3_bin.620	CGC1		NODE_24_length_400260_cov_4.016107	358852	367689	ABC-ABC-TF-TC-STP-TC-GH13-CBM48		Firmicutes	Clostridia	Clostridiales	Lachnospiraceae
pellet_dilute3_bin.620	CGC2		NODE_191_length_196712_cov_4.415596	168230	186137	ABC-TF-TC-CBM4-GH9-TC-GT2-TC-TC-TC		Firmicutes	Clostridia	Clostridiales	Lachnospiraceae
pellet_dilute3_bin.620	CGC3		NODE_5740_length_36459_cov_4.273038	14632	19878	ABC-TF-TC-GH13		Firmicutes	Clostridia	Clostridiales	Lachnospiraceae
pellet_dilute3_bin.620	CGC4		NODE_228_length_186008_cov_4.312275	18916	29140	GH1-TC-STP-ABC-TF-ABC		Firmicutes	Clostridia	Clostridiales	Lachnospiraceae
pellet_dilute3_bin.620	CGC5		NODE_15_length_438516_cov_4.127512	273532	282754	TC-TC-ABC-GH23		Firmicutes	Clostridia	Clostridiales	Lachnospiraceae
pellet_dilute3_bin.620	CGC6		NODE_2063_length_68747_cov_4.093996	62642	66765	GH1-ABC		Firmicutes	Clostridia	Clostridiales	Lachnospiraceae
pellet_dilute3_bin.620	CGC7		NODE_228_length_186008_cov_4.312275	88753	96473	TC-ABC-GH5-TC-TC		Firmicutes	Clostridia	Clostridiales	Lachnospiraceae
pellet_dilute3_bin.620	CGC8		NODE_191_length_196712_cov_4.415596	137350	148691	TC-GT2-GT2-TC-ABC		Firmicutes	Clostridia	Clostridiales	Lachnospiraceae
pellet_dilute3_bin.620	CGC9		NODE_228_length_186008_cov_4.312275	111701	115803	TC-ABC-CBM4-GH16		Firmicutes	Clostridia	Clostridiales	Lachnospiraceae
pellet_dilute3_bin.620	CGC10		NODE_2476_length_61516_cov_4.162570	33537	41103	ABC-GT51-TC-TC-TC		Firmicutes	Clostridia	Clostridiales	Lachnospiraceae
pellet_dilute3_bin.639	CGC1		NODE_762_length_116021_cov_2.066380	709	6981	ABC-ABC-STP-GT2		Firmicutes	Clostridia	Clostridiales	Ruminococcaceae
pellet_dilute3_bin.656	CGC1		NODE_2097_length_68149_cov_2.838126	12814	19960	GH23-CBM50-TC-ABC-TC		Bacteroidetes	Bacteroidia	Bacteroidales	Lentimicrobiaceae
pellet_dilute3_bin.656	CGC2		NODE_5324_length_38428_cov_2.850735	18080	23478	GH29-ABC-TC-TC		Bacteroidetes	Bacteroidia	Bacteroidales	Lentimicrobiaceae
pellet_dilute3_bin.657	CGC1		NODE_10598_length_23478_cov_2.949595	2373	19366	GH77-TC-TC-GT0-STP-TC-TC-ABC-ABC		Firmicutes	Clostridia	Clostridiales	Ruminococcaceae
pellet_dilute3_bin.657	CGC2		NODE_20329_length_14043_cov_2.787008	6258	10294	GT35-TF-ABC		Firmicutes	Clostridia	Clostridiales	Ruminococcaceae
pellet_dilute3_bin.657	CGC3		NODE_4098_length_45328_cov_2.563903	28927	38262	GT51-ABC-ABC-TC-TC		Firmicutes	Clostridia	Clostridiales	Ruminococcaceae
pellets_co_bin.1010	CGC1		NODE_34574_length_27713_cov_1.860944	8626	14975	ABC-TF-TF-TC-GH2		Firmicutes	Clostridia	Clostridiales	Ruminococcaceae
pellets_co_bin.1010	CGC2		NODE_22832_length_38725_cov_1.985025	3110	16251	ABC-GT2-GT4-GT2-TC-TC		Firmicutes	Clostridia	Clostridiales	Ruminococcaceae
pellets_co_bin.1010	CGC3		NODE_49384_length_20279_cov_1.951915	4119	17463	TC-GH36-GH1-GH13-GT2-ABC-STP-TC		Firmicutes	Clostridia	Clostridiales	Ruminococcaceae
pellets_co_bin.1014	CGC1		NODE_23641_length_37722_cov_3.169703	16241	25346	ABC-PL12-GH5-TC		Firmicutes	Clostridia	Clostridiales	Ruminococcaceae
pellets_co_bin.1014	CGC2		NODE_16683_length_48391_cov_2.475675	30489	37293	ABC-ABC-GH78		Firmicutes	Clostridia	Clostridiales	Ruminococcaceae
pellets_co_bin.1014	CGC3		NODE_7810_length_78513_cov_2.282767	29313	33048	CE9-ABC-ABC		Firmicutes	Clostridia	Clostridiales	Ruminococcaceae
pellets_co_bin.1014	CGC4		NODE_8152_length_76478_cov_3.238530	4264	11461	ABC-ABC-TF-GH142		Firmicutes	Clostridia	Clostridiales	Ruminococcaceae
pellets_co_bin.1014	CGC5		NODE_42811_length_22999_cov_2.803559	6704	15522	TC-CBM67-GH78-ABC-ABC		Firmicutes	Clostridia	Clostridiales	Ruminococcaceae
pellets_co_bin.1014	CGC6		NODE_14829_length_52448_cov_2.506603	1642	7633	GH92-TC-TC-ABC		Firmicutes	Clostridia	Clostridiales	Ruminococcaceae
pellets_co_bin.1014	CGC7		NODE_67089_length_15417_cov_2.423218	3732	8073	GH106-ABC		Firmicutes	Clostridia	Clostridiales	Ruminococcaceae
pellets_co_bin.1022	CGC1		NODE_19909_length_42716_cov_2.249125	3917	10045	ABC-TC-TC-TC-GH3		Firmicutes	Clostridia	Clostridiales	Ruminococcaceae
pellets_co_bin.1022	CGC2		NODE_9820_length_68526_cov_2.387111	40634	46544	ABC-ABC-GT2-GT32		Firmicutes	Clostridia	Clostridiales	Ruminococcaceae
pellets_co_bin.1022	CGC3		NODE_19909_length_42716_cov_2.249125	21622	31537	TC-GT51-ABC		Firmicutes	Clostridia	Clostridiales	Ruminococcaceae
pellets_co_bin.1035	CGC1		NODE_15531_length_50888_cov_1.770611	8721	16135	GH163-TC-TC-TC-ABC		Firmicutes	Clostridia	Clostridiales	Ruminococcaceae
pellets_co_bin.1035	CGC2		NODE_34957_length_27458_cov_1.825290	20144	26374	TC-ABC-CBM67-GH78		Firmicutes	Clostridia	Clostridiales	Ruminococcaceae
pellets_co_bin.1035	CGC3		NODE_6711_length_85845_cov_2.082491	70159	77731	TC-TC-ABC-GH88		Firmicutes	Clostridia	Clostridiales	Ruminococcaceae
pellets_co_bin.1039	CGC1		NODE_26144_length_34921_cov_1.943295	19877	28436	GT2-TF-TC-TC-ABC		Lentisphaerae
pellets_co_bin.1040	CGC1		NODE_19422_length_43431_cov_1.816137	8187	16997	GH88-ABC-ABC-TC		Firmicutes	Clostridia	Clostridiales	Ruminococcaceae
pellets_co_bin.1040	CGC2		NODE_141777_length_7800_cov_1.655806	1452	5993	ABC-TC-STP-GH88		Firmicutes	Clostridia	Clostridiales	Ruminococcaceae
pellets_co_bin.1040	CGC3		NODE_10739_length_64788_cov_1.725909	33459	40054	TC-GT0-ABC-ABC-TC-TF-STP-CE6		Firmicutes	Clostridia	Clostridiales	Ruminococcaceae
pellets_co_bin.1044	CGC1		NODE_15768_length_50307_cov_1.383340	31945	49609	GH36-GH120-TC-TC-TC-TC-TC-TC-STP-ABC-GH5		Firmicutes	Clostridia	Clostridiales
pellets_co_bin.1044	CGC2		NODE_15768_length_50307_cov_1.383340	2	6087	GT35-GH77-ABC-TC-TC		Firmicutes	Clostridia	Clostridiales
pellets_co_bin.1044	CGC3		NODE_24682_length_36551_cov_1.565369	12330	18197	ABC-TF-GH67-GH3		Firmicutes	Clostridia	Clostridiales
pellets_co_bin.1044	CGC4		NODE_52819_length_19114_cov_1.613630	1	9610	ABC-GH43-STP-GH130-TC-GH4		Firmicutes	Clostridia	Clostridiales
pellets_co_bin.1044	CGC5		NODE_28429_length_32584_cov_1.616785	18217	24603	GH13-CBM34-ABC-ABC		Firmicutes	Clostridia	Clostridiales
pellets_co_bin.1044	CGC6		NODE_74355_length_14019_cov_1.517852	2180	9045	ABC-TF-GH105-GH28-ABC		Firmicutes	Clostridia	Clostridiales
pellets_co_bin.1054	CGC1		NODE_9089_length_71660_cov_4.091706	1162	11042	GH43-GH36-TF-TC-ABC		Firmicutes	Clostridia	Clostridiales	Ruminococcaceae
pellets_co_bin.1054	CGC2		NODE_26583_length_34434_cov_3.382721	25259	30261	TC-TC-ABC-ABC-GH28		Firmicutes	Clostridia	Clostridiales	Ruminococcaceae
pellets_co_bin.1054	CGC3		NODE_1625_length_169139_cov_3.087355	110671	129864	TC-TC-TC-ABC-STP-TC-GH43-TF--CE9		Firmicutes	Clostridia	Clostridiales	Ruminococcaceae
pellets_co_bin.1061	CGC1		NODE_18384_length_45215_cov_13.487646	17142	28751	ABC-GH13-CBM48-GT5-GT35-GH13		Firmicutes	Clostridia	Clostridiales	Ruminococcaceae
pellets_co_bin.1061	CGC2		NODE_1412_length_178603_cov_13.077607	131543	143731	GH53-CBM61-GH13-GH53-TC-TC-ABC		Firmicutes	Clostridia	Clostridiales	Ruminococcaceae
pellets_co_bin.1070	CGC1		NODE_31953_length_29639_cov_3.616800	16584	22754	TC-ABC-GH38		Firmicutes	Clostridia	Clostridiales	Ruminococcaceae
pellets_co_bin.1070	CGC2		NODE_18910_length_44306_cov_4.025216	7259	10740	CE4-STP-ABC		Firmicutes	Clostridia	Clostridiales	Ruminococcaceae
pellets_co_bin.1070	CGC3		NODE_17371_length_47025_cov_4.210627	10821	20710	CE4-ABC-TC-TC-TC		Firmicutes	Clostridia	Clostridiales	Ruminococcaceae
pellets_co_bin.1074	CGC1		NODE_67935_length_15245_cov_5.381797	4019	11934	TC-ABC-STP-TC-GT0		Firmicutes	Clostridia	Clostridiales	Ruminococcaceae
pellets_co_bin.1074	CGC2		NODE_24714_length_36509_cov_6.177533	12106	20269	ABC-TC-TC-TC-ABC-GH13-CBM48		Firmicutes	Clostridia	Clostridiales	Ruminococcaceae
pellets_co_bin.1074	CGC3		NODE_29634_length_31553_cov_4.860498	273	5357	GT4-STP-TC-TC-ABC		Firmicutes	Clostridia	Clostridiales	Ruminococcaceae
pellets_co_bin.1110	CGC1		NODE_21602_length_40306_cov_1.847632	29436	40305	ABC-GH13-CBM48-GT5-GT35-GH13-CBM34		Firmicutes	Clostridia	Clostridiales	Ruminococcaceae
pellets_co_bin.1113	CGC1		NODE_9701_length_69089_cov_2.066979	40703	47166	GT4-GT26-ABC-TC		Firmicutes	Clostridia	Clostridiales
pellets_co_bin.1113	CGC2		NODE_70382_length_14757_cov_2.135133	1	14757	GH13-CBM34-GH77-GT5-GT35-GH13-CBM48-ABC		Firmicutes	Clostridia	Clostridiales
pellets_co_bin.1113	CGC3		NODE_1609_length_169895_cov_2.056907	152775	166357	TC-STP-TC-TC-ABC-TC-GH3		Firmicutes	Clostridia	Clostridiales
pellets_co_bin.1114	CGC1		NODE_11847_length_60954_cov_2.160587	8077	18943	GT2-GT2-ABC-ABC-GT2		Euryarchaeota	Methanobacteria	Methanomicrobiales	Methanobacteriaceae	Methanobrevibacter	thaueri
pellets_co_bin.1114	CGC2		NODE_88937_length_11909_cov_1.484468	6880	11782	TC-GT2-ABC-TC-TC		Euryarchaeota	Methanobacteria	Methanomicrobiales	Methanobacteriaceae	Methanobrevibacter	thaueri
pellets_co_bin.1114	CGC3		NODE_7817_length_78465_cov_1.860579	61349	65880	ABC-TC-STP-GT2		Euryarchaeota	Methanobacteria	Methanomicrobiales	Methanobacteriaceae	Methanobrevibacter	thaueri
pellets_co_bin.1122	CGC1		NODE_7179_length_82651_cov_6.973789	3382	15891	GH23-ABC-TC-TC-TC-TC-TC		Firmicutes	Clostridia	Clostridiales	Lachnospiraceae
pellets_co_bin.1122	CGC2		NODE_2964_length_130925_cov_6.881688	71703	77752	GH13-CBM48-ABC-STP-ABC		Firmicutes	Clostridia	Clostridiales	Lachnospiraceae
pellets_co_bin.1122	CGC3		NODE_7646_length_79597_cov_7.033975	65604	75410	ABC-ABC-TF-GH13-CBM34-TC		Firmicutes	Clostridia	Clostridiales	Lachnospiraceae
pellets_co_bin.1122	CGC4		NODE_19618_length_43136_cov_6.887326	26436	32649	ABC-ABC-STP-TC-GT2		Firmicutes	Clostridia	Clostridiales	Lachnospiraceae
pellets_co_bin.1123	CGC1		NODE_2947_length_131309_cov_8.016626	125400	128986	GH2-ABC		Lentisphaerae
pellets_co_bin.1123	CGC2		NODE_20275_length_42135_cov_7.612836	22948	26014	GH1-ABC		Lentisphaerae
pellets_co_bin.1133	CGC1		NODE_1393_length_179354_cov_5.726743	140232	143694	GH36-TF-ABC		Firmicutes	Clostridia	Clostridiales	Lachnospiraceae
pellets_co_bin.1133	CGC2		NODE_13_length_593733_cov_6.638306	324830	338068	TC-GT2-GT2-ABC-ABC		Firmicutes	Clostridia	Clostridiales	Lachnospiraceae
pellets_co_bin.1133	CGC3		NODE_24063_length_37240_cov_5.990354	26179	33569	GH2-TC-ABC		Firmicutes	Clostridia	Clostridiales	Lachnospiraceae
pellets_co_bin.1133	CGC4		NODE_21328_length_40683_cov_5.938973	28928	35887	ABC-ABC-TF-GH42		Firmicutes	Clostridia	Clostridiales	Lachnospiraceae
pellets_co_bin.1133	CGC5		NODE_1393_length_179354_cov_5.726743	39972	46140	ABC-TF-GH106		Firmicutes	Clostridia	Clostridiales	Lachnospiraceae
pellets_co_bin.1133	CGC6		NODE_1390_length_179428_cov_6.329686	120354	137064	GT2-TC-GH78-GH78-ABC-TC		Firmicutes	Clostridia	Clostridiales	Lachnospiraceae
pellets_co_bin.1133	CGC7		NODE_2790_length_134535_cov_6.036888	100295	109109	ABC-ABC-TC-TC-GH0		Firmicutes	Clostridia	Clostridiales	Lachnospiraceae
pellets_co_bin.1133	CGC8		NODE_589_length_241002_cov_6.049013	180771	190726	GH43-TF-TC-TC-TC-ABC-ABC		Firmicutes	Clostridia	Clostridiales	Lachnospiraceae
pellets_co_bin.1133	CGC9		NODE_9822_length_68517_cov_5.231247	8408	17760	TC-TC-GT39-ABC-ABC		Firmicutes	Clostridia	Clostridiales	Lachnospiraceae
pellets_co_bin.1133	CGC10		NODE_1390_length_179428_cov_6.329686	24359	32752	ABC-ABC-STP-TF-GH2-TC		Firmicutes	Clostridia	Clostridiales	Lachnospiraceae
pellets_co_bin.1133	CGC11		NODE_1390_length_179428_cov_6.329686	142674	156805	TC-TC-STP-GH78-GH3-ABC-ABC		Firmicutes	Clostridia	Clostridiales	Lachnospiraceae
pellets_co_bin.1150	CGC1		NODE_33173_length_28657_cov_12.616965	5980	16187	ABC-ABC-TC-STP-ABC-CE7		Firmicutes	Clostridia	Clostridiales	Ruminococcaceae
pellets_co_bin.1152	CGC1		NODE_47025_length_21174_cov_1.865159	15393	19788	ABC-TF-STP-GH31		Firmicutes	Erysipelotrichia	Erysipelotrichales	Erysipelotrichaceae
pellets_co_bin.1152	CGC2		NODE_14796_length_52532_cov_2.280813	18380	25345	ABC-GH28-GH105-TF-ABC		Firmicutes	Erysipelotrichia	Erysipelotrichales	Erysipelotrichaceae
pellets_co_bin.1152	CGC3		NODE_22983_length_38543_cov_2.048574	18153	31211	TC-ABC-ABC-ABC-GH13-GH2-TC		Firmicutes	Erysipelotrichia	Erysipelotrichales	Erysipelotrichaceae
pellets_co_bin.1152	CGC4		NODE_17729_length_46397_cov_2.143916	1670	10249	GT4-TC-TC-TC-ABC-ABC-ABC		Firmicutes	Erysipelotrichia	Erysipelotrichales	Erysipelotrichaceae
pellets_co_bin.1154	CGC1		NODE_31854_length_29720_cov_1.961579	20277	28120	GH39-GH43-TF-GH120-ABC		Firmicutes	Clostridia	Clostridiales	Lachnospiraceae
pellets_co_bin.1154	CGC2		NODE_24132_length_37167_cov_1.960232	20609	29549	ABC-GH10-ABC-ABC		Firmicutes	Clostridia	Clostridiales	Lachnospiraceae
pellets_co_bin.1154	CGC3		NODE_20699_length_41519_cov_2.111640	19641	29102	GT2-ABC-GT2		Firmicutes	Clostridia	Clostridiales	Lachnospiraceae
pellets_co_bin.1154	CGC4		NODE_56415_length_18043_cov_2.048951	8630	15500	GT2-ABC-ABC		Firmicutes	Clostridia	Clostridiales	Lachnospiraceae
pellets_co_bin.1154	CGC5		NODE_14884_length_52323_cov_2.040789	8370	11741	GT2-ABC-TC-TC		Firmicutes	Clostridia	Clostridiales	Lachnospiraceae
pellets_co_bin.1154	CGC6		NODE_13310_length_56252_cov_1.741096	28411	46750	ABC-ABC-TC-TF-STP-GH8-GH115-GH43-TC		Firmicutes	Clostridia	Clostridiales	Lachnospiraceae
pellets_co_bin.1154	CGC7		NODE_50177_length_20006_cov_2.047286	191	15089	TC-CBM35-GH98-ABC-TC-GH77-TF-ABC		Firmicutes	Clostridia	Clostridiales	Lachnospiraceae
pellets_co_bin.1154	CGC8		NODE_26868_length_34144_cov_2.170297	27490	34144	ABC-GT35-TC		Firmicutes	Clostridia	Clostridiales	Lachnospiraceae
pellets_co_bin.1154	CGC9		NODE_135671_length_8122_cov_1.843027	3223	7234	GT39-ABC		Firmicutes	Clostridia	Clostridiales	Lachnospiraceae
pellets_co_bin.1154	CGC10		NODE_85435_length_12364_cov_1.740378	2	3826	ABC-GH13-CBM48		Firmicutes	Clostridia	Clostridiales	Lachnospiraceae
pellets_co_bin.1154	CGC11		NODE_31854_length_29720_cov_1.961579	11785	16058	ABC-TF-ABC-GH13		Firmicutes	Clostridia	Clostridiales	Lachnospiraceae
pellets_co_bin.116	CGC1		NODE_10753_length_64739_cov_9.469804	16293	21546	GH3-TC-ABC		Bacteroidetes	Bacteroidia	Bacteroidales	Rikenellaceae
pellets_co_bin.1174	CGC1		NODE_3935_length_114574_cov_31.374811	61311	74642	TC--STP-TC-TC-TC-TC-TC-TC-ABC-TC-TC		Euryarchaeota	Methanobacteria	Methanomicrobiales	Methanocorpusculaceae	Methanocorpusculum	parvum
pellets_co_bin.1180	CGC1		NODE_6279_length_89264_cov_2.780720	68414	75994	GT4-ABC-TC-STP-TC		Firmicutes	Clostridia	Clostridiales	Ruminococcaceae
pellets_co_bin.1180	CGC2		NODE_4907_length_102337_cov_3.053791	36587	48498	ABC-GH13-GH3-GH29		Firmicutes	Clostridia	Clostridiales	Ruminococcaceae
pellets_co_bin.1180	CGC3		NODE_7215_length_82415_cov_2.989901	60327	76307	GH94-TC-CE7-ABC-ABC-TF-ABC-ABC		Firmicutes	Clostridia	Clostridiales	Ruminococcaceae
pellets_co_bin.1183	CGC1		NODE_1014_length_202106_cov_32.267062	1449	6470	TC-ABC-GH43		Bacteroidetes	Bacteroidia	Bacteroidales	Bacteroidaceae	Bacteroides
pellets_co_bin.1183	CGC2		NODE_3244_length_125640_cov_31.629425	98660	110416	TC-GH28-ABC		Bacteroidetes	Bacteroidia	Bacteroidales	Bacteroidaceae	Bacteroides
pellets_co_bin.1183	CGC3	PUL1	NODE_8403_length_75214_cov_33.138067	40856	72673	GH28-TC-TC-CE8-GH105-PL1-susC-susC-susD-susC		Bacteroidetes	Bacteroidia	Bacteroidales	Bacteroidaceae	Bacteroides
pellets_co_bin.1183	CGC4	PUL2	NODE_35371_length_27183_cov_32.563609	115	17960	GH97-GH53-susC-susD-GH13-CBM58-susC-susD		Bacteroidetes	Bacteroidia	Bacteroidales	Bacteroidaceae	Bacteroides
pellets_co_bin.1183	CGC5	PUL3	NODE_5342_length_97756_cov_31.870960	4718	21005	susD-susCb-susC-GH5-GT2-TC-TC		Bacteroidetes	Bacteroidia	Bacteroidales	Bacteroidaceae	Bacteroides
pellets_co_bin.1183	CGC6		NODE_1014_length_202106_cov_32.267062	17211	62486	TC-ABC-GH43-susC-susCb-GH10-CBM0-GH5-CE1-CBM6-GH43-CE1-GH10-GH31-GH43-GH97-GH97-CBM6-GH8-GH43-CE6-GH95-GH43		Bacteroidetes	Bacteroidia	Bacteroidales	Bacteroidaceae	Bacteroides
pellets_co_bin.1183	CGC7		NODE_14486_length_53208_cov_32.416985	35242	51483	TC-TC-TC-ABC-GT35-GT3-TC-TC-TC		Bacteroidetes	Bacteroidia	Bacteroidales	Bacteroidaceae	Bacteroides
pellets_co_bin.1183	CGC8		NODE_1071_length_197882_cov_32.397350	107477	123155	TC-TC-ABC-GH13-CBM32-GH35-TC		Bacteroidetes	Bacteroidia	Bacteroidales	Bacteroidaceae	Bacteroides
pellets_co_bin.1183	CGC9		NODE_860_length_214439_cov_34.255889	91674	95328	ABC-STP-GH53		Bacteroidetes	Bacteroidia	Bacteroidales	Bacteroidaceae	Bacteroides
pellets_co_bin.1185	CGC1		NODE_24529_length_36736_cov_7.490754	1356	6326	GT51-ABC-TC		Firmicutes	Clostridia	Clostridiales	Ruminococcaceae
pellets_co_bin.1185	CGC2		NODE_14387_length_53456_cov_9.018358	26975	36118	GH13-GH77-TC-TC-TC-TC-TF-ABC		Firmicutes	Clostridia	Clostridiales	Ruminococcaceae
pellets_co_bin.1189	CGC1		NODE_1883_length_158951_cov_8.224343	108232	112920	GH3-TC-ABC		Firmicutes	Clostridia	Clostridiales	Ruminococcaceae
pellets_co_bin.1194	CGC1		NODE_10054_length_67536_cov_13.538875	57400	64875	TC-ABC-GH77-TC-TC-TC		Firmicutes	Clostridia	Clostridiales	Ruminococcaceae
pellets_co_bin.1194	CGC2		NODE_5934_length_92221_cov_12.906291	60847	77011	TC-CE4-TC-TC-TC-TC-ABC-TF-ABC-ABC		Firmicutes	Clostridia	Clostridiales	Ruminococcaceae
pellets_co_bin.1195	CGC1		NODE_7576_length_79984_cov_3.053020	33086	39954	ABC-ABC-GH151		Firmicutes	Clostridia	Clostridiales	Ruminococcaceae
pellets_co_bin.1195	CGC2		NODE_22671_length_38938_cov_2.613847	24005	32674	TC-TC-GT51-TC-ABC-ABC		Firmicutes	Clostridia	Clostridiales	Ruminococcaceae
pellets_co_bin.1195	CGC3		NODE_836_length_216336_cov_2.468325	14758	17926	GH36-ABC		Firmicutes	Clostridia	Clostridiales	Ruminococcaceae
pellets_co_bin.1197	CGC1		NODE_2584_length_138989_cov_3.612507	21338	36818	GH3-GH3-CBM67-GH78-TC-ABC-TF-GH2		Firmicutes	Clostridia	Clostridiales
pellets_co_bin.1197	CGC2		NODE_1521_length_172888_cov_2.872749	62425	73630	GH4-TF-TF-TC-TC-TC-TC-TF-ABC		Firmicutes	Clostridia	Clostridiales
pellets_co_bin.1197	CGC3		NODE_5136_length_99981_cov_3.146404	7248	19209	ABC-ABC-GH30-TF-GH5-TC-TC		Firmicutes	Clostridia	Clostridiales
pellets_co_bin.1197	CGC4		NODE_8297_length_75738_cov_2.961871	40544	45122	ABC-GH105-ABC		Firmicutes	Clostridia	Clostridiales
pellets_co_bin.1197	CGC5		NODE_7876_length_78123_cov_2.854608	58091	62211	ABC-GH94		Firmicutes	Clostridia	Clostridiales
pellets_co_bin.1197	CGC6		NODE_6616_length_86644_cov_2.771698	75920	83423	GT5-TC-TF-ABC-ABC		Firmicutes	Clostridia	Clostridiales
pellets_co_bin.1197	CGC7		NODE_18594_length_44825_cov_3.079668	15204	36435	TC-ABC-GH3-TC-GH27-GH88-GH154-TC-TC		Firmicutes	Clostridia	Clostridiales
pellets_co_bin.1197	CGC8		NODE_2736_length_135776_cov_3.240997	121301	129281	ABC-TC-TC-STP-GH2		Firmicutes	Clostridia	Clostridiales
pellets_co_bin.1197	CGC9		NODE_2409_length_143422_cov_3.194787	17786	31789	TC-ABC-GH2-GH38-TC		Firmicutes	Clostridia	Clostridiales
pellets_co_bin.1197	CGC10		NODE_3032_length_129760_cov_2.880270	89609	94296	ABC-ABC-GH2		Firmicutes	Clostridia	Clostridiales
pellets_co_bin.1197	CGC11		NODE_953_length_206855_cov_3.169527	196448	201362	ABC-GH10		Firmicutes	Clostridia	Clostridiales
pellets_co_bin.1197	CGC12		NODE_6616_length_86644_cov_2.771698	19172	36853	ABC-TC-GH27-TC-TC-TF-TC-TC-TC-ABC		Firmicutes	Clostridia	Clostridiales
pellets_co_bin.1197	CGC13		NODE_4908_length_102337_cov_3.046228	39956	44315	ABC-PL9		Firmicutes	Clostridia	Clostridiales
pellets_co_bin.1197	CGC14		NODE_10243_length_66647_cov_2.984351	36374	58751	GH10-GH31-TC-TC-CE8-STP-TC-ABC-STP-GH31-STP-TC-TC		Firmicutes	Clostridia	Clostridiales
pellets_co_bin.1197	CGC15		NODE_2736_length_135776_cov_3.240997	42368	55487	ABC-ABC-TC-TC-TF-STP-ABC-TC-TC-GH5		Firmicutes	Clostridia	Clostridiales
pellets_co_bin.1197	CGC16		NODE_7069_length_83357_cov_3.316304	38545	42556	ABC-GH2		Firmicutes	Clostridia	Clostridiales
pellets_co_bin.1200	CGC1		NODE_216180_length_5379_cov_2.712300	600	5379	ABC-GH13		Firmicutes	Clostridia	Clostridiales	Lachnospiraceae
pellets_co_bin.1200	CGC2		NODE_3237_length_125778_cov_3.585527	37285	49242	TC-TF-TC-TC-ABC-TC-GH18		Firmicutes	Clostridia	Clostridiales	Lachnospiraceae
pellets_co_bin.1200	CGC3		NODE_4481_length_107249_cov_3.416824	84502	92935	GT2-GT2-ABC-ABC		Firmicutes	Clostridia	Clostridiales	Lachnospiraceae
pellets_co_bin.1200	CGC4		NODE_10698_length_64935_cov_3.282589	42058	47381	ABC-GT2-GT4		Firmicutes	Clostridia	Clostridiales	Lachnospiraceae
pellets_co_bin.1200	CGC5		NODE_23947_length_37358_cov_3.410303	22722	25469	GH5-ABC-ABC		Firmicutes	Clostridia	Clostridiales	Lachnospiraceae
pellets_co_bin.1208	CGC1		NODE_13838_length_54845_cov_2.825140	37199	53132	GH2-ABC-ABC-TC-TC-TC		Firmicutes	Clostridia	Clostridiales	Ruminococcaceae
pellets_co_bin.1208	CGC2		NODE_41490_length_23676_cov_2.313899	15749	21734	ABC-GH116		Firmicutes	Clostridia	Clostridiales	Ruminococcaceae
pellets_co_bin.1208	CGC3		NODE_15260_length_51475_cov_2.647815	33379	49523	ABC-GH13-CBM48-GT5-GH13-CBM34-GT35-ABC-TC-TC		Firmicutes	Clostridia	Clostridiales	Ruminococcaceae
pellets_co_bin.1208	CGC4		NODE_4118_length_112022_cov_2.575155	91822	104957	TC-GT0-TC-ABC-ABC-TC		Firmicutes	Clostridia	Clostridiales	Ruminococcaceae
pellets_co_bin.1208	CGC5		NODE_33316_length_28555_cov_2.675918	6281	18052	CBM67-GH78-TF-ABC-ABC		Firmicutes	Clostridia	Clostridiales	Ruminococcaceae
pellets_co_bin.1208	CGC6		NODE_795_length_219472_cov_2.723112	84755	93562	GH95-TC-ABC-ABC		Firmicutes	Clostridia	Clostridiales	Ruminococcaceae
pellets_co_bin.1209	CGC1		NODE_34312_length_27878_cov_4.186624	19714	24274	TC-GH3-TC-ABC		Firmicutes
pellets_co_bin.1209	CGC2		NODE_14267_length_53708_cov_4.112185	23271	33957	ABC-ABC-TC-GT26-ABC-ABC		Firmicutes
pellets_co_bin.1229	CGC1		NODE_2000_length_154767_cov_7.066891	34721	41042	ABC-GH0-GH106		Firmicutes	Clostridia	Clostridiales	Ruminococcaceae
pellets_co_bin.1229	CGC2		NODE_2879_length_132623_cov_7.999049	107841	117496	ABC-ABC-GH2-TC		Firmicutes	Clostridia	Clostridiales	Ruminococcaceae
pellets_co_bin.1229	CGC3		NODE_16005_length_49825_cov_8.060848	23631	30823	GH3-ABC-ABC		Firmicutes	Clostridia	Clostridiales	Ruminococcaceae
pellets_co_bin.1229	CGC4		NODE_3622_length_118901_cov_7.137480	10147	20329	PL33-TC-ABC		Firmicutes	Clostridia	Clostridiales	Ruminococcaceae
pellets_co_bin.1229	CGC5		NODE_2000_length_154767_cov_7.066891	137593	151059	GH77-GH13-CBM48-CBM41-GH53-CBM61-GH13-TC-TC-ABC		Firmicutes	Clostridia	Clostridiales	Ruminococcaceae
pellets_co_bin.1229	CGC6		NODE_6385_length_88408_cov_7.897351	55167	60790	GH79-ABC-TC-TC		Firmicutes	Clostridia	Clostridiales	Ruminococcaceae
pellets_co_bin.1233	CGC1		NODE_34363_length_27840_cov_2.401147	1	24393	GH18-GH27-CBM51-TF-GT2-TC-STP-TC-ABC-TC		Lentisphaerae
pellets_co_bin.1233	CGC2		NODE_48372_length_20659_cov_3.677576	7289	12512	ABC-GH31-TC		Lentisphaerae
pellets_co_bin.1233	CGC3		NODE_7960_length_77586_cov_2.429595	33970	36895	ABC-GH109		Lentisphaerae
pellets_co_bin.1233	CGC4		NODE_61484_length_16692_cov_2.393299	182	16262	GH13-GH133-TC-STP-ABC-CE15		Lentisphaerae
pellets_co_bin.1233	CGC5		NODE_9537_length_69752_cov_2.510765	538	10186	GH28-CBM32-GH35-TC-ABC		Lentisphaerae
pellets_co_bin.1239	CGC1		NODE_14412_length_53388_cov_2.073224	42448	48256	ABC-ABC-TC-GT51		Firmicutes	Clostridia	Clostridiales	Ruminococcaceae
pellets_co_bin.1264	CGC1		NODE_8716_length_73467_cov_3.011603	35061	42868	ABC-ABC-CBM35		Firmicutes	Clostridia	Clostridiales	Ruminococcaceae
pellets_co_bin.1264	CGC2		NODE_9759_length_68824_cov_3.005342	19842	30788	GH95-CBM51-ABC-TC-TC-GH3		Firmicutes	Clostridia	Clostridiales	Ruminococcaceae
pellets_co_bin.1264	CGC3		NODE_46047_length_21557_cov_3.015399	3497	8086	GH2-ABC		Firmicutes	Clostridia	Clostridiales	Ruminococcaceae
pellets_co_bin.1264	CGC4		NODE_8705_length_73530_cov_2.810825	49655	63201	GH36-TC-TC-GH38-STP-STP-ABC		Firmicutes	Clostridia	Clostridiales	Ruminococcaceae
pellets_co_bin.126	CGC1		NODE_4067_length_112605_cov_1.901341	30380	33181	GT2-ABC		Firmicutes	Clostridia	Clostridiales
pellets_co_bin.126	CGC2		NODE_13205_length_56561_cov_1.561452	37840	48225	TC-TF-ABC-ABC-TF-CBM67-GH78		Firmicutes	Clostridia	Clostridiales
pellets_co_bin.126	CGC3		NODE_595_length_239792_cov_1.850925	10618	17544	ABC-TF-GH105-GH28-ABC		Firmicutes	Clostridia	Clostridiales
pellets_co_bin.126	CGC4		NODE_23307_length_38138_cov_2.100076	7351	10471	ABC-GH130		Firmicutes	Clostridia	Clostridiales
pellets_co_bin.126	CGC5		NODE_2540_length_139877_cov_1.787263	10584	20744	GH13-CBM48-GT5-ABC-ABC		Firmicutes	Clostridia	Clostridiales
pellets_co_bin.126	CGC6		NODE_44415_length_22252_cov_1.887864	441	5033	GH42-ABC		Firmicutes	Clostridia	Clostridiales
pellets_co_bin.126	CGC7		NODE_76558_length_13644_cov_1.628542	6175	13642	GH3-TC-TC-TC-ABC		Firmicutes	Clostridia	Clostridiales
pellets_co_bin.1280	CGC1		NODE_2426_length_142987_cov_5.555824	23493	35782	GT35-ABC-TC-TC-GH2-ABC-ABC		Firmicutes	Clostridia	Clostridiales	Ruminococcaceae
pellets_co_bin.1280	CGC2		NODE_2426_length_142987_cov_5.555824	67699	110989	ABC-ABC-GH3		Firmicutes	Clostridia	Clostridiales	Ruminococcaceae
pellets_co_bin.1280	CGC3		NODE_1025_length_200858_cov_5.674495	101554	106121	GH2-ABC		Firmicutes	Clostridia	Clostridiales	Ruminococcaceae
pellets_co_bin.1280	CGC4		NODE_21096_length_40992_cov_4.680387	24273	28548	ABC-STP-GH20-TC		Firmicutes	Clostridia	Clostridiales	Ruminococcaceae
pellets_co_bin.1280	CGC5		NODE_1267_length_184995_cov_4.371130	33045	43688	GH28-GT2-STP-ABC		Firmicutes	Clostridia	Clostridiales	Ruminococcaceae
pellets_co_bin.1280	CGC6		NODE_7260_length_82145_cov_5.547526	50121	76421	TC-ABC-ABC-TC-ABC-ABC-TF-ABC-TC-STP-GH30		Firmicutes	Clostridia	Clostridiales	Ruminococcaceae
pellets_co_bin.1288	CGC1		NODE_7113_length_83022_cov_3.455878	25376	34129	TC-ABC-TC-GH43		Firmicutes	Clostridia	Clostridiales	Ruminococcaceae
pellets_co_bin.1288	CGC2		NODE_10993_length_63928_cov_3.241861	44000	51258	ABC-GH3-TC		Firmicutes	Clostridia	Clostridiales	Ruminococcaceae
pellets_co_bin.1288	CGC3		NODE_11829_length_61003_cov_3.258805	130	15559	ABC-GH13-CBM48-CBM41-GH53-CBM61-GH13-TC-TC-ABC-TC		Firmicutes	Clostridia	Clostridiales	Ruminococcaceae
pellets_co_bin.1288	CGC4		NODE_6501_length_87580_cov_3.304312	53929	65454	GH77-TC-STP-TC-TC-ABC-ABC		Firmicutes	Clostridia	Clostridiales	Ruminococcaceae
pellets_co_bin.1288	CGC5		NODE_8821_length_73069_cov_3.360478	62721	68500	GH78-ABC		Firmicutes	Clostridia	Clostridiales	Ruminococcaceae
pellets_co_bin.1288	CGC6		NODE_468_length_261468_cov_3.195855	63343	68901	ABC-ABC-GH78		Firmicutes	Clostridia	Clostridiales	Ruminococcaceae
pellets_co_bin.128	CGC1		NODE_17753_length_46348_cov_3.904286	26270	36201	ABC-TC-GH95		Firmicutes	Clostridia	Clostridiales	Ruminococcaceae
pellets_co_bin.1291	CGC1		NODE_12584_length_58497_cov_5.080881	17121	20761	TC-ABC-GH2		Bacteroidetes	Bacteroidia	Bacteroidales	Rikenellaceae
pellets_co_bin.1291	CGC2		NODE_9504_length_69881_cov_5.730610	60430	68523	GH10-GH10-TC-TC-TC-ABC		Bacteroidetes	Bacteroidia	Bacteroidales	Rikenellaceae
pellets_co_bin.1292	CGC1		NODE_42913_length_22946_cov_2.185810	2	11111	TC-GH105-GH38-ABC-ABC		Firmicutes	Clostridia	Clostridiales
pellets_co_bin.1292	CGC2		NODE_17383_length_47003_cov_2.585460	31423	46758	GH13-GH53-CBM61-TC-TC-ABC-TF-ABC		Firmicutes	Clostridia	Clostridiales
pellets_co_bin.1292	CGC3		NODE_43394_length_22733_cov_2.081173	6352	11893	ABC-TC-GH20		Firmicutes	Clostridia	Clostridiales
pellets_co_bin.1292	CGC4		NODE_50215_length_19991_cov_1.948852	3496	11803	GH78-TC-TC-ABC-TC		Firmicutes	Clostridia	Clostridiales
pellets_co_bin.1292	CGC5		NODE_10847_length_64427_cov_2.172924	43572	63845	ABC-TC-TC-GH27-GH43-TC-TC-TC-TC		Firmicutes	Clostridia	Clostridiales
pellets_co_bin.1292	CGC6		NODE_31680_length_29851_cov_2.220865	17038	22381	ABC-PL9		Firmicutes	Clostridia	Clostridiales
pellets_co_bin.1292	CGC7		NODE_12632_length_58318_cov_2.293568	52916	58318	TC-TC-ABC-GH30-TC		Firmicutes	Clostridia	Clostridiales
pellets_co_bin.1292	CGC8		NODE_15327_length_51299_cov_1.983643	24644	30452	GT2-ABC-ABC		Firmicutes	Clostridia	Clostridiales
pellets_co_bin.1292	CGC9		NODE_14392_length_53439_cov_1.959653	8343	16122	ABC-ABC-ABC-GH31		Firmicutes	Clostridia	Clostridiales
pellets_co_bin.1292	CGC10		NODE_31680_length_29851_cov_2.220865	3444	12163	GH4-ABC-ABC-GH120		Firmicutes	Clostridia	Clostridiales
pellets_co_bin.129	CGC1		NODE_37589_length_25818_cov_1.949282	20450	25770	GT51-ABC-ABC		Firmicutes	Clostridia	Clostridiales	Ruminococcaceae
pellets_co_bin.129	CGC2		NODE_22566_length_39073_cov_2.102039	29549	34905	ABC-GH77-GT35		Firmicutes	Clostridia	Clostridiales	Ruminococcaceae
pellets_co_bin.1302	CGC1		NODE_2823_length_133706_cov_3.536492	100674	106994	TC-TC-ABC-GH20-ABC-TC		Firmicutes	Clostridia	Clostridiales	Ruminococcaceae
pellets_co_bin.1302	CGC2		NODE_22283_length_39403_cov_4.545142	2439	12158	GT0-ABC-TC		Firmicutes	Clostridia	Clostridiales	Ruminococcaceae
pellets_co_bin.1302	CGC3		NODE_895_length_211419_cov_3.379352	78794	86423	ABC-TC-GH20-GH20		Firmicutes	Clostridia	Clostridiales	Ruminococcaceae
pellets_co_bin.1309	CGC1		NODE_59279_length_17263_cov_3.400560	1298	10523	GT2-ABC-ABC-TC		Lentisphaerae
pellets_co_bin.1310	CGC1		NODE_32590_length_29103_cov_4.752416	11643	23801	TC-GH13-TC-TC-TC-STP-STP-ABC		Firmicutes	Clostridia	Clostridiales	Lachnospiraceae
pellets_co_bin.1310	CGC2		NODE_3461_length_121527_cov_4.153822	65261	70459	ABC-TC-GH13-CBM48		Firmicutes	Clostridia	Clostridiales	Lachnospiraceae
pellets_co_bin.1310	CGC3		NODE_432_length_268112_cov_4.154613	181773	189293	GT5-STP-TC-TC-ABC		Firmicutes	Clostridia	Clostridiales	Lachnospiraceae
pellets_co_bin.1310	CGC4		NODE_5698_length_94159_cov_4.451665	11530	17217	GH0-ABC-TF-TC		Firmicutes	Clostridia	Clostridiales	Lachnospiraceae
pellets_co_bin.1310	CGC5		NODE_645_length_234915_cov_4.602991	78489	84613	GT2-ABC-ABC		Firmicutes	Clostridia	Clostridiales	Lachnospiraceae
pellets_co_bin.1310	CGC6		NODE_432_length_268112_cov_4.154613	110866	116761	ABC-GH3-TC		Firmicutes	Clostridia	Clostridiales	Lachnospiraceae
pellets_co_bin.1311	CGC1		NODE_9015_length_72072_cov_1.905303	62058	65859	ABC-GT32		Bacteroidetes	Bacteroidia	Bacteroidales
pellets_co_bin.1311	CGC2		NODE_18551_length_44918_cov_1.850885	22153	25097	ABC-GT2		Bacteroidetes	Bacteroidia	Bacteroidales
pellets_co_bin.1317	CGC1		NODE_50518_length_19893_cov_2.004452	8373	15720	TC-TC-GT4-ABC		Firmicutes	Clostridia	Clostridiales	Ruminococcaceae
pellets_co_bin.1317	CGC2		NODE_11219_length_63130_cov_1.930591	35629	53230	GT35-GT5-GH13-CBM48-GH13-CBM34-ABC-ABC		Firmicutes	Clostridia	Clostridiales	Ruminococcaceae
pellets_co_bin.1317	CGC3		NODE_5409_length_97002_cov_2.275933	3839	9878	GT2-GT2-ABC		Firmicutes	Clostridia	Clostridiales	Ruminococcaceae
pellets_co_bin.131	CGC1		NODE_14566_length_53034_cov_2.709925	16616	25764	ABC-GT84-GH94		Firmicutes	Clostridia	Clostridiales	Ruminococcaceae
pellets_co_bin.131	CGC2		NODE_12008_length_60391_cov_2.703057	27561	34104	ABC-GH3-GH3		Firmicutes	Clostridia	Clostridiales	Ruminococcaceae
pellets_co_bin.131	CGC3		NODE_19935_length_42665_cov_3.089708	11340	16930	GH77-TF-ABC-ABC		Firmicutes	Clostridia	Clostridiales	Ruminococcaceae
pellets_co_bin.1320	CGC1		NODE_3988_length_113611_cov_2.286745	76759	93256	TC-TC-TC-TC-ABC-GH78		Lentisphaerae
pellets_co_bin.1328	CGC1		NODE_50802_length_19803_cov_1.468947	7631	19803	GT4-GT2-TC-ABC-TC-ABC-ABC-GH77		Spirochaetes	Spirochaetia	Spirochaetales	Spirochaetaceae
pellets_co_bin.1328	CGC2		NODE_118304_length_9177_cov_1.126961	1115	6449	ABC-GT51		Spirochaetes	Spirochaetia	Spirochaetales	Spirochaetaceae
pellets_co_bin.1328	CGC3		NODE_56450_length_18035_cov_1.202982	430	16257	TC-ABC-GH13-CBM34-GH13-CBM48-ABC-ABC		Spirochaetes	Spirochaetia	Spirochaetales	Spirochaetaceae
pellets_co_bin.1335	CGC1		NODE_3083_length_128588_cov_1.904773	11625	15584	GH18-GH26-TF-ABC		Firmicutes	Clostridia	Clostridiales	Ruminococcaceae	Ruminococcus
pellets_co_bin.1335	CGC2		NODE_3026_length_129864_cov_2.031826	35713	39708	CBM3-GH9-ABC		Firmicutes	Clostridia	Clostridiales	Ruminococcaceae	Ruminococcus
pellets_co_bin.1335	CGC3		NODE_7537_length_80189_cov_2.119607	13763	25093	CE4-GH11-CBM22-PL1-GH48-ABC		Firmicutes	Clostridia	Clostridiales	Ruminococcaceae	Ruminococcus
pellets_co_bin.1335	CGC4		NODE_8389_length_75281_cov_2.037709	8254	15298	ABC-STP-GH43-CBM22-GH10		Firmicutes	Clostridia	Clostridiales	Ruminococcaceae	Ruminococcus
pellets_co_bin.1335	CGC5		NODE_4677_length_104766_cov_2.155936	77647	98540	ABC-TC-GH13-GT35-TF-STP-TC-TC		Firmicutes	Clostridia	Clostridiales	Ruminococcaceae	Ruminococcus
pellets_co_bin.1335	CGC6		NODE_1272_length_184815_cov_2.171424	28800	51125	TC-TC-GT4-ABC-ABC-GT4-GT4-TC-ABC-ABC-TF-TC		Firmicutes	Clostridia	Clostridiales	Ruminococcaceae	Ruminococcus
pellets_co_bin.1366	CGC1		NODE_258_length_310782_cov_8.241847	258343	265133	GH77-STP-TC-TC-TC-ABC		Firmicutes	Clostridia	Clostridiales
pellets_co_bin.1366	CGC2		NODE_224_length_319866_cov_8.071896	152497	157195	GH130-TF-ABC-TC		Firmicutes	Clostridia	Clostridiales
pellets_co_bin.1366	CGC3		NODE_224_length_319866_cov_8.071896	85577	89680	ABC-GH130		Firmicutes	Clostridia	Clostridiales
pellets_co_bin.1372	CGC1		NODE_5552_length_95485_cov_3.104648	3661	14552	ABC-TF-GH38-TF-GH151		Firmicutes	Clostridia	Clostridiales
pellets_co_bin.1372	CGC2		NODE_20464_length_41864_cov_2.517886	11751	22850	ABC-GT84-GH94-STP-ABC		Firmicutes	Clostridia	Clostridiales
pellets_co_bin.1372	CGC3		NODE_16546_length_48704_cov_2.653540	23176	28642	ABC-GH2		Firmicutes	Clostridia	Clostridiales
pellets_co_bin.1372	CGC4		NODE_26733_length_34281_cov_2.516338	11232	14715	GH127-ABC		Firmicutes	Clostridia	Clostridiales
pellets_co_bin.1372	CGC5		NODE_2192_length_149263_cov_2.391019	37990	47421	TC-ABC-GH36		Firmicutes	Clostridia	Clostridiales
pellets_co_bin.1372	CGC6		NODE_13536_length_55608_cov_2.910474	6376	17002	GH5-GH27-TF-GH35-ABC-ABC		Firmicutes	Clostridia	Clostridiales
pellets_co_bin.1375	CGC1		NODE_31570_length_29944_cov_4.266392	6442	17988	TC-ABC-GH3-TF-GH78		Firmicutes	Clostridia	Clostridiales	Ruminococcaceae
pellets_co_bin.1375	CGC2		NODE_647_length_234460_cov_4.130967	219960	229347	TC-TC-ABC-ABC-GT51		Firmicutes	Clostridia	Clostridiales	Ruminococcaceae
pellets_co_bin.1375	CGC3		NODE_66209_length_15597_cov_4.091403	6090	12616	GT35-GH77-ABC		Firmicutes	Clostridia	Clostridiales	Ruminococcaceae
pellets_co_bin.1375	CGC4		NODE_13010_length_57225_cov_3.978651	26018	30448	GT2-GT4-ABC-ABC		Firmicutes	Clostridia	Clostridiales	Ruminococcaceae
pellets_co_bin.1377	CGC1		NODE_15605_length_50731_cov_3.679729	21593	27825	ABC-GH36-TC		Firmicutes	Clostridia	Clostridiales	Ruminococcaceae
pellets_co_bin.1377	CGC2		NODE_9014_length_72073_cov_2.804645	63392	69251	GT51-TC-ABC-ABC		Firmicutes	Clostridia	Clostridiales	Ruminococcaceae
pellets_co_bin.1377	CGC3		NODE_7819_length_78449_cov_2.789804	5494	14382	GH29-ABC-ABC-ABC		Firmicutes	Clostridia	Clostridiales	Ruminococcaceae
pellets_co_bin.1378	CGC1		NODE_55798_length_18219_cov_3.893157	8898	13717	TC-TC-ABC-GT2-TC		Euryarchaeota	Methanobacteria	Methanomicrobiales	Methanobacteriaceae	Methanobrevibacter	sp. YE315
pellets_co_bin.1388	CGC1		NODE_6000_length_91613_cov_34.861050	68815	74814	GH73-susCb-ABC		Bacteroidetes	Bacteroidia	Bacteroidales
pellets_co_bin.1388	CGC2		NODE_1449_length_176495_cov_34.954742	94501	114605	TC-TC-TC-TC-GH13-ABC		Bacteroidetes	Bacteroidia	Bacteroidales
pellets_co_bin.138	CGC1		NODE_50031_length_20056_cov_1.439410	398	6746	GT28-TC-ABC-TC-CE9		Firmicutes	Erysipelotrichia	Erysipelotrichales	Erysipelotrichaceae
pellets_co_bin.138	CGC2		NODE_2102_length_151302_cov_1.461935	104092	109927	ABC-TC-ABC-GH2		Firmicutes	Erysipelotrichia	Erysipelotrichales	Erysipelotrichaceae
pellets_co_bin.138	CGC3		NODE_16428_length_48953_cov_1.715766	21168	27146	GT4-TC-GT4-STP-ABC		Firmicutes	Erysipelotrichia	Erysipelotrichales	Erysipelotrichaceae
pellets_co_bin.138	CGC4		NODE_31304_length_30174_cov_1.697740	15900	28027	ABC-TC-GH77-TC-TC-GH13-GH13		Firmicutes	Erysipelotrichia	Erysipelotrichales	Erysipelotrichaceae
pellets_co_bin.138	CGC5		NODE_2102_length_151302_cov_1.461935	66711	72124	CE4-ABC-TC		Firmicutes	Erysipelotrichia	Erysipelotrichales	Erysipelotrichaceae
pellets_co_bin.1405	CGC1		NODE_29021_length_32069_cov_5.036504	7209	15625	ABC-TC-TC-GH79		Firmicutes	Clostridia	Clostridiales	Ruminococcaceae
pellets_co_bin.1405	CGC2		NODE_52064_length_19364_cov_5.110152	6248	16465	GT51-ABC-ABC-TC-TC		Firmicutes	Clostridia	Clostridiales	Ruminococcaceae
pellets_co_bin.1411	CGC1		NODE_18887_length_44330_cov_1.787435	161	3988	ABC-GH0		Firmicutes	Clostridia	Clostridiales	Ruminococcaceae
pellets_co_bin.1425	CGC1		NODE_7017_length_83709_cov_2.081333	55981	61850	ABC-ABC-TF-GH36		Firmicutes	Clostridia	Clostridiales	Ruminococcaceae
pellets_co_bin.1425	CGC2		NODE_14837_length_52421_cov_1.957433	16843	24299	ABC-ABC-TF-CBM66-GH32		Firmicutes	Clostridia	Clostridiales	Ruminococcaceae
pellets_co_bin.1425	CGC3		NODE_4171_length_111228_cov_2.116165	67265	78991	TC-ABC-TC-TC-TC-		Firmicutes	Clostridia	Clostridiales	Ruminococcaceae
pellets_co_bin.1426	CGC1		NODE_8714_length_73474_cov_2.864807	54568	63590	ABC-GT26-TC-TC		Cyanobacteria	Melainabacteria	Gastranaerophilales	Gastranaerophilaceae
pellets_co_bin.1426	CGC2		NODE_19020_length_44119_cov_2.663234	21751	30689	GH57-ABC-STP-TC		Cyanobacteria	Melainabacteria	Gastranaerophilales	Gastranaerophilaceae
pellets_co_bin.1444	CGC1		NODE_13144_length_56768_cov_4.073692	15842	23550	GH77-TF-TC-TC-TC-ABC		Firmicutes	Clostridia	Clostridiales	Ruminococcaceae
pellets_co_bin.1449	CGC1		NODE_21594_length_40316_cov_2.987584	23203	27611	ABC-GH20		Firmicutes	Clostridia	Clostridiales
pellets_co_bin.1457	CGC1		NODE_17230_length_47286_cov_2.441061	12701	28034	GT84-GH94-STP-TC-ABC-STP-TC		Firmicutes	Clostridia	Clostridiales	Ruminococcaceae
pellets_co_bin.145	CGC1		NODE_55632_length_18268_cov_1.669754	4984	9934	GH2-ABC		Firmicutes	Clostridia	Clostridiales	Ruminococcaceae
pellets_co_bin.145	CGC2		NODE_26517_length_34524_cov_1.582871	18082	22314	GT2-ABC-ABC		Firmicutes	Clostridia	Clostridiales	Ruminococcaceae
pellets_co_bin.145	CGC3		NODE_20929_length_41204_cov_1.816491	14067	22821	GH2-ABC		Firmicutes	Clostridia	Clostridiales	Ruminococcaceae
pellets_co_bin.145	CGC4		NODE_25337_length_35760_cov_1.685011	3446	16175	ABC-ABC-TF-GH13-CBM48-GT5-GT35		Firmicutes	Clostridia	Clostridiales	Ruminococcaceae
pellets_co_bin.145	CGC5		NODE_73910_length_14099_cov_1.572431	5518	8681	CE4-ABC-TC		Firmicutes	Clostridia	Clostridiales	Ruminococcaceae
pellets_co_bin.1468	CGC1		NODE_4883_length_102543_cov_4.935967	71599	79582	TC-ABC-TC-TC-GH2		Firmicutes	Clostridia	Clostridiales	Lachnospiraceae
pellets_co_bin.1468	CGC2		NODE_5273_length_98503_cov_5.439874	51700	69105	ABC-TF-ABC-PL1-CE8-TC-TC-TC-TC-TC-TC-TC		Firmicutes	Clostridia	Clostridiales	Lachnospiraceae
pellets_co_bin.1468	CGC3		NODE_7705_length_79236_cov_5.403671	35369	46581	TC-TC-TC-ABC-ABC-GH105-GH38		Firmicutes	Clostridia	Clostridiales	Lachnospiraceae
pellets_co_bin.1468	CGC4		NODE_3306_length_124455_cov_4.627397	117618	123875	GT5-TC-TC-TC-ABC		Firmicutes	Clostridia	Clostridiales	Lachnospiraceae
pellets_co_bin.1468	CGC5		NODE_8343_length_75524_cov_4.897304	42112	51235	GH27-GH43-TF-ABC-ABC-TC-TC		Firmicutes	Clostridia	Clostridiales	Lachnospiraceae
pellets_co_bin.1468	CGC6		NODE_15933_length_49972_cov_4.109138	2340	9277	CE8-ABC-GH105-GH28-ABC		Firmicutes	Clostridia	Clostridiales	Lachnospiraceae
pellets_co_bin.1468	CGC7		NODE_41330_length_23757_cov_4.121075	7367	21270	GH36-TF-TC-TC-ABC-TC-TC-TC-GH13-CBM34		Firmicutes	Clostridia	Clostridiales	Lachnospiraceae
pellets_co_bin.1468	CGC8		NODE_13735_length_55146_cov_4.926516	39292	51787	TC-STP-ABC-GH43-TC		Firmicutes	Clostridia	Clostridiales	Lachnospiraceae
pellets_co_bin.1468	CGC9		NODE_27564_length_33455_cov_5.216395	2308	10323	ABC-ABC-GT35		Firmicutes	Clostridia	Clostridiales	Lachnospiraceae
pellets_co_bin.1468	CGC10		NODE_124_length_380849_cov_4.841567	16879	34024	ABC-GH25-TC-GH3-TF-GH16-GH16-GH3		Firmicutes	Clostridia	Clostridiales	Lachnospiraceae
pellets_co_bin.1469	CGC1		NODE_32918_length_28862_cov_1.784757	13184	23605	GH38-TC-TC-TC-ABC		Firmicutes	Clostridia	Clostridiales
pellets_co_bin.1469	CGC2		NODE_24797_length_36412_cov_1.858592	21520	34642	GH77-TC-TC-TC-ABC		Firmicutes	Clostridia	Clostridiales
pellets_co_bin.1479	CGC1		NODE_15929_length_49978_cov_3.454775	25998	38637	ABC-ABC-TC-STP-TC-GT28-TC-TC		Firmicutes	Clostridia	Clostridiales	Ruminococcaceae
pellets_co_bin.1479	CGC2		NODE_7481_length_80548_cov_3.836610	23709	32768	TC-TC-TC-GT4-ABC		Firmicutes	Clostridia	Clostridiales	Ruminococcaceae
pellets_co_bin.1479	CGC3		NODE_2672_length_136808_cov_4.067156	414	8819	GH20-ABC-ABC-TC-TC		Firmicutes	Clostridia	Clostridiales	Ruminococcaceae
pellets_co_bin.1487	CGC1		NODE_4649_length_105058_cov_4.558796	9244	18654	GT51-ABC-ABC-TC-TC		Firmicutes	Clostridia	Clostridiales	Ruminococcaceae
pellets_co_bin.1487	CGC2		NODE_1017_length_201663_cov_4.604582	126030	144658	GH85-GH38-TF-TC-ABC-ABC		Firmicutes	Clostridia	Clostridiales	Ruminococcaceae
pellets_co_bin.1487	CGC3		NODE_25421_length_35674_cov_5.848707	6116	17387	ABC-ABC-STP-TC-TC-TF-GH77		Firmicutes	Clostridia	Clostridiales	Ruminococcaceae
pellets_co_bin.1487	CGC4		NODE_15755_length_50335_cov_5.970403	34831	47164	ABC-TC-TC-CBM66-GH32-GH29		Firmicutes	Clostridia	Clostridiales	Ruminococcaceae
pellets_co_bin.1487	CGC5		NODE_28827_length_32231_cov_4.934338	9814	16279	ABC-TC-TC-GH13		Firmicutes	Clostridia	Clostridiales	Ruminococcaceae
pellets_co_bin.1487	CGC6		NODE_870_length_213841_cov_5.443055	74762	78726	ABC-GH31		Firmicutes	Clostridia	Clostridiales	Ruminococcaceae
pellets_co_bin.1495	CGC1		NODE_168_length_350908_cov_2.731627	254916	264466	ABC-CBM67-GH78-CBM67-GH78-CBM67-GH78		Verrucomicrobia	Opitutae	Opitutales
pellets_co_bin.1504	CGC1		NODE_699_length_228966_cov_10.818838	61462	63495	GT2-ABC		Firmicutes	Clostridia	Clostridiales	Ruminococcaceae
pellets_co_bin.1504	CGC2		NODE_2227_length_148163_cov_9.791720	51252	55476	GT2-ABC		Firmicutes	Clostridia	Clostridiales	Ruminococcaceae
pellets_co_bin.1504	CGC3		NODE_2227_length_148163_cov_9.791720	71135	79632	GH43-ABC-GH2-GH31		Firmicutes	Clostridia	Clostridiales	Ruminococcaceae
pellets_co_bin.1504	CGC4		NODE_699_length_228966_cov_10.818838	37244	45980	GH94-ABC-ABC-GT2		Firmicutes	Clostridia	Clostridiales	Ruminococcaceae
pellets_co_bin.1504	CGC5		NODE_2521_length_140398_cov_9.155549	95850	111192	TC-GH78-ABC-ABC-ABC		Firmicutes	Clostridia	Clostridiales	Ruminococcaceae
pellets_co_bin.1504	CGC6		NODE_699_length_228966_cov_10.818838	49703	54864	ABC-ABC-GT2		Firmicutes	Clostridia	Clostridiales	Ruminococcaceae
pellets_co_bin.1511	CGC1		NODE_26428_length_34620_cov_2.054823	3070	9692	GH51-ABC-ABC		Firmicutes	Clostridia	Clostridiales	Ruminococcaceae
pellets_co_bin.1511	CGC2		NODE_20641_length_41617_cov_2.335310	2817	8965	CBM67-GH78-ABC-ABC		Firmicutes	Clostridia	Clostridiales	Ruminococcaceae
pellets_co_bin.1511	CGC3		NODE_8899_length_72629_cov_2.089956	61776	65851	GH78-ABC		Firmicutes	Clostridia	Clostridiales	Ruminococcaceae
pellets_co_bin.1511	CGC4		NODE_7573_length_80000_cov_1.890889	53563	61725	TC-TC-TC-ABC-GH38		Firmicutes	Clostridia	Clostridiales	Ruminococcaceae
pellets_co_bin.1511	CGC5		NODE_26082_length_34993_cov_2.107182	8121	21539	TC-TC-TC-GH36-ABC-ABC-TC-TC-ABC		Firmicutes	Clostridia	Clostridiales	Ruminococcaceae
pellets_co_bin.1512	CGC1		NODE_32192_length_29443_cov_3.668065	15193	19449	TC-ABC-GH116		Lentisphaerae
pellets_co_bin.1512	CGC2		NODE_10108_length_67231_cov_3.733339	33800	52336	TC-TC-ABC-TC-TC-TC-TC-TC-TC-GH106		Lentisphaerae
pellets_co_bin.1521	CGC1		NODE_87217_length_12129_cov_2.124063	2	3197	ABC-TF-GH2		Firmicutes	Clostridia	Clostridiales
pellets_co_bin.1521	CGC2		NODE_14080_length_54191_cov_1.816033	23382	28773	ABC-GH77		Firmicutes	Clostridia	Clostridiales
pellets_co_bin.156	CGC1		NODE_33198_length_28638_cov_1.358388	12348	28192	TC-GH13-CBM48-GT5-GT35-GH13-CBM34-TF-ABC-ABC		Firmicutes	Clostridia	Clostridiales	Ruminococcaceae
pellets_co_bin.1584	CGC1		NODE_1590_length_170358_cov_42.007378	79046	93017	TC-ABC-TC-TC-TC-GH57-GT4-GH133		Bacteroidetes	Bacteroidia	Bacteroidales
pellets_co_bin.1584	CGC2		NODE_22658_length_38954_cov_44.732454	18400	28605	TC-TC-TC-TC-ABC-GH31		Bacteroidetes	Bacteroidia	Bacteroidales
pellets_co_bin.1584	CGC3		NODE_8715_length_73472_cov_44.029777	53500	57805	GT5-ABC		Bacteroidetes	Bacteroidia	Bacteroidales
pellets_co_bin.1596	CGC1		NODE_29070_length_32032_cov_1.407679	15589	19671	GT2-ABC		Firmicutes	Clostridia	Clostridiales	Ruminococcaceae
pellets_co_bin.1596	CGC2		NODE_136928_length_8051_cov_1.141974	1	3725	ABC-ABC-GH2		Firmicutes	Clostridia	Clostridiales	Ruminococcaceae
pellets_co_bin.160	CGC1	PUL1	NODE_47298_length_21074_cov_3.168616	1383	17952	susD-susC-PL8-GH88-PL8-PL29		Bacteroidetes	Bacteroidia	Bacteroidales
pellets_co_bin.160	CGC2	PUL2	NODE_19825_length_42841_cov_3.362059	3822	26984	GH123-GH2-GH53-susD-susC-TF-TC-TC-TC-TC-ABC		Bacteroidetes	Bacteroidia	Bacteroidales
pellets_co_bin.160	CGC3	PUL3	NODE_51391_length_19590_cov_2.944973	567	13713	susC-susD-PL35-PL35		Bacteroidetes	Bacteroidia	Bacteroidales
pellets_co_bin.160	CGC4		NODE_37771_length_25713_cov_2.967404	10602	15007	GT2-TC-ABC		Bacteroidetes	Bacteroidia	Bacteroidales
pellets_co_bin.160	CGC5	PUL4	NODE_39385_length_24795_cov_3.165761	5654	24570	TC-GH13-GH97-GH13-GH13-susD-susC		Bacteroidetes	Bacteroidia	Bacteroidales
pellets_co_bin.160	CGC6	PUL5	NODE_50597_length_19867_cov_2.959726	1811	19658	PL12-PL12-susC-susD-GH88-PL12		Bacteroidetes	Bacteroidia	Bacteroidales
pellets_co_bin.1629	CGC1		NODE_4562_length_106253_cov_4.725713	93224	105874	ABC-ABC-STP-TF-GH0--GH163		Firmicutes	Clostridia	Clostridiales	Ruminococcaceae
pellets_co_bin.1629	CGC2		NODE_38_length_508441_cov_3.935733	407857	412664	ABC-GH29		Firmicutes	Clostridia	Clostridiales	Ruminococcaceae
pellets_co_bin.1629	CGC3		NODE_1396_length_179232_cov_4.237297	282	15270	ABC-GH4-TF-TC-STP-TC-TC		Firmicutes	Clostridia	Clostridiales	Ruminococcaceae
pellets_co_bin.1629	CGC4		NODE_1396_length_179232_cov_4.237297	82290	92081	#NAME?		Firmicutes	Clostridia	Clostridiales	Ruminococcaceae
pellets_co_bin.1629	CGC5		NODE_11059_length_63730_cov_4.621936	25612	32187	TC-ABC-GH29-STP-TC		Firmicutes	Clostridia	Clostridiales	Ruminococcaceae
pellets_co_bin.1629	CGC6		NODE_38_length_508441_cov_3.935733	226797	236803	GH95-GH95-ABC-TF-STP-TC		Firmicutes	Clostridia	Clostridiales	Ruminococcaceae
pellets_co_bin.1629	CGC7		NODE_18397_length_45188_cov_4.674619	18493	26153	GH38-TC-TC-TC-ABC		Firmicutes	Clostridia	Clostridiales	Ruminococcaceae
pellets_co_bin.1629	CGC8		NODE_2076_length_152147_cov_4.727220	77719	85260	ABC-ABC-GH106		Firmicutes	Clostridia	Clostridiales	Ruminococcaceae
pellets_co_bin.1629	CGC9		NODE_663_length_232583_cov_3.927659	143634	157858	GH78-TC-GH92-GH92-ABC-ABC		Firmicutes	Clostridia	Clostridiales	Ruminococcaceae
pellets_co_bin.1629	CGC10		NODE_38_length_508441_cov_3.935733	206910	213538	ABC-GH36-TC		Firmicutes	Clostridia	Clostridiales	Ruminococcaceae
pellets_co_bin.1636	CGC1		NODE_3991_length_113590_cov_8.886580	107434	113589	GT2-ABC-TC-TC-TC		Bacteroidetes	Bacteroidia	Bacteroidales	Rikenellaceae
pellets_co_bin.1636	CGC2		NODE_1317_length_182249_cov_8.605045	91594	96900	ABC-GT4-TC		Bacteroidetes	Bacteroidia	Bacteroidales	Rikenellaceae
pellets_co_bin.1636	CGC3		NODE_3809_length_116284_cov_9.407251	6140	13485	GH36-STP-ABC		Bacteroidetes	Bacteroidia	Bacteroidales	Rikenellaceae
pellets_co_bin.1636	CGC4		NODE_18922_length_44285_cov_9.690475	2748	6049	ABC-GH3		Bacteroidetes	Bacteroidia	Bacteroidales	Rikenellaceae
pellets_co_bin.1636	CGC5		NODE_13569_length_55528_cov_8.317088	43007	52183	GH31-TC-ABC		Bacteroidetes	Bacteroidia	Bacteroidales	Rikenellaceae
pellets_co_bin.1639	CGC1		NODE_2468_length_141814_cov_3.492572	43386	60870	GH13-GT35-GT5-GH13-CBM48-STP-STP-GH78-ABC-TC		Firmicutes	Clostridia	Clostridiales	Ruminococcaceae
pellets_co_bin.1639	CGC2		NODE_2092_length_151758_cov_3.369041	6629	13483	ABC-TC-STP-STP-GH106		Firmicutes	Clostridia	Clostridiales	Ruminococcaceae
pellets_co_bin.1639	CGC3		NODE_7236_length_82307_cov_3.124446	30696	44624	GH123-ABC-GH2-TC-TC-TC		Firmicutes	Clostridia	Clostridiales	Ruminococcaceae
pellets_co_bin.163	CGC1		NODE_23236_length_38226_cov_2.696764	32209	37428	ABC-GH3-GH3		Firmicutes	Clostridia	Clostridiales	Ruminococcaceae
pellets_co_bin.1642	CGC1	PUL1	NODE_16349_length_49095_cov_13.971512	18656	45895	GH97-GH13-GH13-GH13-susD-susC-TF-TC-TC-susC-susD-GH13-TC		Bacteroidetes	Bacteroidia	Bacteroidales
pellets_co_bin.1642	CGC2	PUL2	NODE_8946_length_72422_cov_14.072951	45757	63012	GH3-susD-susC-GH31-GH9-GH31-GH9		Bacteroidetes	Bacteroidia	Bacteroidales
pellets_co_bin.1642	CGC3		NODE_4116_length_112054_cov_13.700081	89925	95100	GH125-ABC		Bacteroidetes	Bacteroidia	Bacteroidales
pellets_co_bin.1642	CGC4	PUL3	NODE_13003_length_57241_cov_13.458189	5893	16981	susC-susD-GH53-GH53-GH2		Bacteroidetes	Bacteroidia	Bacteroidales
pellets_co_bin.1642	CGC5	PUL4	NODE_4351_length_108955_cov_13.791019	90634	105824	GH3-GH92-GH2-GH29-susC-susD		Bacteroidetes	Bacteroidia	Bacteroidales
pellets_co_bin.1653	CGC1		NODE_60258_length_16996_cov_1.755113	8916	13020	GH95-TF-ABC		Firmicutes	Clostridia	Clostridiales	Lachnospiraceae
pellets_co_bin.1653	CGC2		NODE_87728_length_12059_cov_1.583305	6530	11524	ABC-ABC-GH43		Firmicutes	Clostridia	Clostridiales	Lachnospiraceae
pellets_co_bin.1653	CGC3		NODE_47613_length_20946_cov_1.695086	1038	11550	TC-GH51-ABC-TF-GH5-CBM2		Firmicutes	Clostridia	Clostridiales	Lachnospiraceae
pellets_co_bin.1653	CGC4		NODE_10426_length_65884_cov_1.797786	33693	42111	GT2-TC-ABC-ABC-TC-TC-TF-ABC		Firmicutes	Clostridia	Clostridiales	Lachnospiraceae
pellets_co_bin.1653	CGC5		NODE_10156_length_67019_cov_1.822071	28919	59889	TC-GH127-TC-TC-TF-STP-TC-TC-TC-TC-TC-TC-ABC-TC-TC		Firmicutes	Clostridia	Clostridiales	Lachnospiraceae
pellets_co_bin.1653	CGC6		NODE_14850_length_52397_cov_1.757700	24812	32339	TC-ABC-GT4		Firmicutes	Clostridia	Clostridiales	Lachnospiraceae
pellets_co_bin.1653	CGC7		NODE_9769_length_68777_cov_1.794363	9346	30854	ABC-TF-PL9-TC-TF-GH51-TC-TF-ABC-ABC		Firmicutes	Clostridia	Clostridiales	Lachnospiraceae
pellets_co_bin.1653	CGC8		NODE_6663_length_86257_cov_1.814710	49011	65376	ABC-ABC-GT2-GT2-GT2-GT2-TC		Firmicutes	Clostridia	Clostridiales	Lachnospiraceae
pellets_co_bin.1653	CGC9		NODE_24179_length_37125_cov_1.768123	3880	9265	PL1-ABC		Firmicutes	Clostridia	Clostridiales	Lachnospiraceae
pellets_co_bin.1653	CGC10		NODE_6663_length_86257_cov_1.814710	16286	21043	ABC-GT17-GT11		Firmicutes	Clostridia	Clostridiales	Lachnospiraceae
pellets_co_bin.1653	CGC11		NODE_42584_length_23109_cov_1.733748	11201	18110	TC-ABC-GH10		Firmicutes	Clostridia	Clostridiales	Lachnospiraceae
pellets_co_bin.1653	CGC12		NODE_11582_length_61940_cov_1.722065	29593	34794	ABC-TC-TC-TC-GH20		Firmicutes	Clostridia	Clostridiales	Lachnospiraceae
pellets_co_bin.1653	CGC13		NODE_4461_length_107483_cov_1.757219	187	8887	TC-TC-ABC-TC-PL9		Firmicutes	Clostridia	Clostridiales	Lachnospiraceae
pellets_co_bin.1656	CGC1		NODE_4801_length_103332_cov_4.177065	25453	34717	TC-TC-ABC-ABC-GT51		Firmicutes	Clostridia	Clostridiales	Ruminococcaceae
pellets_co_bin.1656	CGC2		NODE_11968_length_60550_cov_4.300846	23720	28936	GT35-GH77-ABC		Firmicutes	Clostridia	Clostridiales	Ruminococcaceae
pellets_co_bin.165	CGC1		NODE_9906_length_68073_cov_5.508507	46890	60143	GH39-ABC-TC-GH3-GH78-TC		Firmicutes	Clostridia	Clostridiales	Ruminococcaceae
pellets_co_bin.165	CGC2		NODE_9393_length_70292_cov_5.144944	20456	26650	GH3-ABC-ABC		Firmicutes	Clostridia	Clostridiales	Ruminococcaceae
pellets_co_bin.165	CGC3		NODE_92711_length_11454_cov_5.256732	2414	9452	ABC-ABC-GT35		Firmicutes	Clostridia	Clostridiales	Ruminococcaceae
pellets_co_bin.165	CGC4		NODE_29800_length_31390_cov_5.472507	16674	23653	TC-TC-ABC-STP-GH5		Firmicutes	Clostridia	Clostridiales	Ruminococcaceae
pellets_co_bin.165	CGC5		NODE_46383_length_21418_cov_5.875628	15851	21416	ABC-GH13-TC-TC		Firmicutes	Clostridia	Clostridiales	Ruminococcaceae
pellets_co_bin.165	CGC6		NODE_9746_length_68887_cov_5.102618	3214	12464	TC-TC-ABC-ABC-GT51		Firmicutes	Clostridia	Clostridiales	Ruminococcaceae
pellets_co_bin.1673	CGC1		NODE_25996_length_35106_cov_2.622345	16639	28224	ABC-GH13-CBM48-GT5-GT35-GH13		Firmicutes	Clostridia	Clostridiales	Ruminococcaceae
pellets_co_bin.1673	CGC2		NODE_8898_length_72629_cov_3.066329	17209	25813	GH2-TC-STP-TC-TC-ABC		Firmicutes	Clostridia	Clostridiales	Ruminococcaceae
pellets_co_bin.1673	CGC3		NODE_30220_length_31045_cov_2.733262	2802	18512	TC-ABC-GH78-GH109		Firmicutes	Clostridia	Clostridiales	Ruminococcaceae
pellets_co_bin.1673	CGC4		NODE_12018_length_60363_cov_2.415798	41440	56650	GH77-GH13-CBM48-CBM41-TC-ABC-ABC-TC-TC		Firmicutes	Clostridia	Clostridiales	Ruminococcaceae
pellets_co_bin.1673	CGC5		NODE_3384_length_122955_cov_2.714609	76652	88837	GH53-CBM61-GH13-GH53-TC-TC-ABC		Firmicutes	Clostridia	Clostridiales	Ruminococcaceae
pellets_co_bin.167	CGC1		NODE_36953_length_26195_cov_1.956307	3771	14974	TC-GH78-TC-ABC		Firmicutes	Clostridia	Clostridiales
pellets_co_bin.167	CGC2		NODE_19588_length_43183_cov_2.068423	7904	14327	TC-TC-TC-ABC-TF-CE4		Firmicutes	Clostridia	Clostridiales
pellets_co_bin.1684	CGC1		NODE_11522_length_62128_cov_2.949114	43164	59633	TC-TC-GT2-TC-CBM4-GH9-TC-TF-ABC		Firmicutes	Clostridia	Clostridiales	Lachnospiraceae
pellets_co_bin.1684	CGC2		NODE_17496_length_46781_cov_2.950401	33048	45905	GT2-GT2-ABC-ABC		Firmicutes	Clostridia	Clostridiales	Lachnospiraceae
pellets_co_bin.1684	CGC3		NODE_21598_length_40314_cov_2.846169	35383	39183	GH1-ABC		Firmicutes	Clostridia	Clostridiales	Lachnospiraceae
pellets_co_bin.1684	CGC4		NODE_4665_length_104904_cov_2.788427	22515	31741	TC-TC-ABC-GH23		Firmicutes	Clostridia	Clostridiales	Lachnospiraceae
pellets_co_bin.1684	CGC5		NODE_23687_length_37660_cov_3.045373	2968	8120	GH13-TF-ABC-GT2		Firmicutes	Clostridia	Clostridiales	Lachnospiraceae
pellets_co_bin.1684	CGC6		NODE_4775_length_103695_cov_2.772797	85206	94558	TC-STP-ABC-GT51-TC-TC-TC		Firmicutes	Clostridia	Clostridiales	Lachnospiraceae
pellets_co_bin.1685	CGC1		NODE_66200_length_15599_cov_6.538715	8566	15598	GH53-CBM61-TC-TC-ABC		Firmicutes	Clostridia	Clostridiales	Ruminococcaceae
pellets_co_bin.1685	CGC2		NODE_2337_length_145438_cov_6.400940	121366	128388	GH13-TC-TC-ABC		Firmicutes	Clostridia	Clostridiales	Ruminococcaceae
pellets_co_bin.1685	CGC3		NODE_77456_length_13507_cov_6.393423	1639	9100	TC-GT35-GH77-ABC		Firmicutes	Clostridia	Clostridiales	Ruminococcaceae
pellets_co_bin.1685	CGC4		NODE_1580_length_170937_cov_5.903314	7273	16539	GT51-ABC-ABC-TC-TC		Firmicutes	Clostridia	Clostridiales	Ruminococcaceae
pellets_co_bin.1693	CGC1		NODE_7844_length_78295_cov_3.848762	46664	55374	ABC-TC-TC-GH77		Proteobacteria	Alphaproteobacteria
pellets_co_bin.1711	CGC1		NODE_38726_length_25159_cov_2.601510	422	11576	GT4-TC-ABC-TC-TC-STP-TC		Firmicutes	Clostridia	Clostridiales	Ruminococcaceae
pellets_co_bin.1711	CGC2		NODE_12773_length_57914_cov_2.429353	3997	13358	GT2-GT2-ABC-ABC-GT2		Firmicutes	Clostridia	Clostridiales	Ruminococcaceae
pellets_co_bin.1711	CGC3		NODE_3605_length_119103_cov_2.395012	111912	118674	ABC-TC-TF-TC-GT4		Firmicutes	Clostridia	Clostridiales	Ruminococcaceae
pellets_co_bin.1711	CGC4		NODE_8685_length_73640_cov_2.501258	65430	72680	ABC-GH2-CBM51-TC		Firmicutes	Clostridia	Clostridiales	Ruminococcaceae
pellets_co_bin.1711	CGC5		NODE_29506_length_31661_cov_2.471206	5901	17489	GT51-ABC-ABC-ABC-TC		Firmicutes	Clostridia	Clostridiales	Ruminococcaceae
pellets_co_bin.1724	CGC1		NODE_2512_length_140642_cov_2.491791	24126	33577	ABC-TC-TC-STP-GT35-GH77		Firmicutes	Clostridia	Clostridiales	Ruminococcaceae
pellets_co_bin.1724	CGC2		NODE_2512_length_140642_cov_2.491791	84259	94688	TC-TC-ABC-TC-TC-TC-TF-GH29		Firmicutes	Clostridia	Clostridiales	Ruminococcaceae
pellets_co_bin.1724	CGC3		NODE_12064_length_60213_cov_2.324235	40850	45880	GH3-ABC		Firmicutes	Clostridia	Clostridiales	Ruminococcaceae
pellets_co_bin.1724	CGC4		NODE_27040_length_33988_cov_2.374738	4741	10020	CBM67-GH78-TF-ABC		Firmicutes	Clostridia	Clostridiales	Ruminococcaceae
pellets_co_bin.1728	CGC1		NODE_11519_length_62134_cov_2.157047	47143	53972	GH13-CBM48-ABC-GH106		Firmicutes	Clostridia	Clostridiales
pellets_co_bin.1728	CGC2		NODE_38603_length_25233_cov_2.200629	18398	24133	TC-TC-ABC-ABC-GH51		Firmicutes	Clostridia	Clostridiales
pellets_co_bin.1728	CGC3		NODE_10101_length_67269_cov_1.932576	15414	24182	GH77-ABC-TC-TC-GT35		Firmicutes	Clostridia	Clostridiales
pellets_co_bin.1728	CGC4		NODE_101075_length_10596_cov_1.900755	4157	10306	ABC-ABC-ABC-GH29		Firmicutes	Clostridia	Clostridiales
pellets_co_bin.1728	CGC5		NODE_16985_length_47784_cov_2.118660	1124	15258	GH78-ABC-ABC-TC-TC-ABC-ABC-TC-TC-TC		Firmicutes	Clostridia	Clostridiales
pellets_co_bin.1729	CGC1		NODE_1930_length_157427_cov_1.849154	20478	27695	GH3-TC-ABC		Firmicutes	Clostridia	Clostridiales	Ruminococcaceae
pellets_co_bin.1729	CGC2		NODE_5057_length_100704_cov_1.896994	11723	16309	ABC-CE4-TC		Firmicutes	Clostridia	Clostridiales	Ruminococcaceae
pellets_co_bin.1734	CGC1		NODE_5030_length_100946_cov_1.725806	90646	100945	GH2-GH55-ABC-ABC		Firmicutes	Clostridia	Clostridiales	Ruminococcaceae
pellets_co_bin.1734	CGC2		NODE_52893_length_19087_cov_1.739399	9967	18083	GH31-CBM32-GH43-TC-STP-TC-ABC		Firmicutes	Clostridia	Clostridiales	Ruminococcaceae
pellets_co_bin.1743	CGC1		NODE_8334_length_75552_cov_2.072469	16831	24822	ABC-CBM62-GH30-GH43		Firmicutes	Clostridia	Clostridiales	Ruminococcaceae	Ruminococcus
pellets_co_bin.1743	CGC2		NODE_8334_length_75552_cov_2.072469	51663	62157	GT35-TC-GH77-STP-ABC		Firmicutes	Clostridia	Clostridiales	Ruminococcaceae	Ruminococcus
pellets_co_bin.1743	CGC3		NODE_36638_length_26371_cov_1.765546	20737	23988	CBM32-GH43-ABC		Firmicutes	Clostridia	Clostridiales	Ruminococcaceae	Ruminococcus
pellets_co_bin.1743	CGC4		NODE_30093_length_31155_cov_1.821290	20234	28945	ABC-TC-GH18-CBM6-GH43		Firmicutes	Clostridia	Clostridiales	Ruminococcaceae	Ruminococcus
pellets_co_bin.1743	CGC5		NODE_15125_length_51803_cov_2.000910	35521	42358	ABC-ABC-GH48-TC		Firmicutes	Clostridia	Clostridiales	Ruminococcaceae	Ruminococcus
pellets_co_bin.1743	CGC6		NODE_46343_length_21434_cov_1.884451	2	21220	GH5-TF-TC-TC-TC-TC-ABC-TC-TC		Firmicutes	Clostridia	Clostridiales	Ruminococcaceae	Ruminococcus
pellets_co_bin.1749	CGC1		NODE_42015_length_23395_cov_6.645135	2161	20654	TC-TC-ABC-TC-TC-TC-ABC-TC-TC-STP-		Firmicutes	Clostridia	Clostridiales	Ruminococcaceae
pellets_co_bin.1749	CGC2		NODE_51270_length_19638_cov_6.145559	7577	19139	CE4-GT2-GT2-ABC-ABC-STP-GT39-CBM0		Firmicutes	Clostridia	Clostridiales	Ruminococcaceae
pellets_co_bin.1749	CGC3		NODE_53693_length_18835_cov_6.147584	466	5809	TC-TC-TF-ABC-GH77		Firmicutes	Clostridia	Clostridiales	Ruminococcaceae
pellets_co_bin.1761	CGC1		NODE_10809_length_64568_cov_2.766639	503	14998	TC-GH13-CBM48-GT5-GH13-TC-ABC-TC		Firmicutes	Clostridia	Clostridiales	Ruminococcaceae
pellets_co_bin.1761	CGC2		NODE_7761_length_78864_cov_2.160382	38904	46381	TC-GH3-ABC-ABC		Firmicutes	Clostridia	Clostridiales	Ruminococcaceae
pellets_co_bin.1761	CGC3		NODE_10301_length_66407_cov_2.245685	2324	8416	GT51-ABC-ABC-TC		Firmicutes	Clostridia	Clostridiales	Ruminococcaceae
pellets_co_bin.1761	CGC4		NODE_15084_length_51892_cov_2.236994	715	13703	ABC-TC-TC-GH106-CBM67-GH78		Firmicutes	Clostridia	Clostridiales	Ruminococcaceae
pellets_co_bin.1763	CGC1		NODE_105250_length_10210_cov_3.627095	4928	7880	GH63-ABC		Firmicutes	Clostridia	Clostridiales	Ruminococcaceae
pellets_co_bin.1763	CGC2		NODE_9940_length_67940_cov_3.739416	46678	62572	ABC-ABC--TF-TC-TC-STP-ABC		Firmicutes	Clostridia	Clostridiales	Ruminococcaceae
pellets_co_bin.1765	CGC1		NODE_3444_length_121747_cov_5.010072	6747	11679	TC-GT28-ABC		Lentisphaerae
pellets_co_bin.1765	CGC2		NODE_7752_length_78912_cov_5.165641	25372	29157	ABC-PL12		Lentisphaerae
pellets_co_bin.1765	CGC3		NODE_2874_length_132763_cov_6.105741	15893	28414	GT35-GT5-GH13-CBM48-TC-ABC		Lentisphaerae
pellets_co_bin.1775	CGC1		NODE_6473_length_87819_cov_3.368175	32631	51565	TC-ABC-TC-TC-GH53-GH13-GH53-CBM61-GH13-CBM48-CBM41-GH77		Firmicutes	Clostridia	Clostridiales	Ruminococcaceae
pellets_co_bin.1775	CGC2		NODE_55697_length_18247_cov_3.835927	5920	11173	ABC-GH78		Firmicutes	Clostridia	Clostridiales	Ruminococcaceae
pellets_co_bin.1775	CGC3		NODE_15416_length_51120_cov_3.290373	38189	49092	TC-STP-GH3-ABC-ABC		Firmicutes	Clostridia	Clostridiales	Ruminococcaceae
pellets_co_bin.1775	CGC4		NODE_20836_length_41318_cov_3.954359	30206	37136	ABC-TC-TC-TC-GH106		Firmicutes	Clostridia	Clostridiales	Ruminococcaceae
pellets_co_bin.1786	CGC1		NODE_138042_length_7990_cov_5.485692	1849	5177	GT8-TF-TF-ABC		Firmicutes	Clostridia	Clostridiales	Ruminococcaceae
pellets_co_bin.1786	CGC2		NODE_31278_length_30195_cov_4.814055	15671	21668	GH3-TF-TC-ABC		Firmicutes	Clostridia	Clostridiales	Ruminococcaceae
pellets_co_bin.1786	CGC3		NODE_37489_length_25859_cov_4.210089	6017	12689	TC-STP--ABC-ABC		Firmicutes	Clostridia	Clostridiales	Ruminococcaceae
pellets_co_bin.1805	CGC1		NODE_53277_length_18963_cov_1.906137	6964	15415	ABC-ABC-CE4-TC		Firmicutes	Clostridia	Clostridiales	Ruminococcaceae
pellets_co_bin.1805	CGC2		NODE_5169_length_99573_cov_1.835680	29942	37574	ABC-ABC-GT51		Firmicutes	Clostridia	Clostridiales	Ruminococcaceae
pellets_co_bin.1805	CGC3		NODE_56381_length_18054_cov_1.490991	900	6595	GH3-ABC		Firmicutes	Clostridia	Clostridiales	Ruminococcaceae
pellets_co_bin.1805	CGC4		NODE_79232_length_13241_cov_1.821946	6446	12694	GH33-TF-CE9-ABC		Firmicutes	Clostridia	Clostridiales	Ruminococcaceae
pellets_co_bin.1805	CGC5		NODE_29641_length_31546_cov_1.591808	11099	18593	ABC-TC-GH36-TC		Firmicutes	Clostridia	Clostridiales	Ruminococcaceae
pellets_co_bin.1805	CGC6		NODE_105403_length_10196_cov_1.760453	5552	10161	GH4-GH4-ABC		Firmicutes	Clostridia	Clostridiales	Ruminococcaceae
pellets_co_bin.1805	CGC7		NODE_15062_length_51960_cov_1.776648	9125	31624	ABC-ABC-ABC-ABC-GH106-GH2-GH38		Firmicutes	Clostridia	Clostridiales	Ruminococcaceae
pellets_co_bin.1805	CGC8		NODE_24523_length_36745_cov_1.827790	27091	35545	ABC-GT0-TC-GH29		Firmicutes	Clostridia	Clostridiales	Ruminococcaceae
pellets_co_bin.1805	CGC9		NODE_10400_length_66001_cov_1.494429	26818	34314	GH78-GH29-ABC		Firmicutes	Clostridia	Clostridiales	Ruminococcaceae
pellets_co_bin.1805	CGC10		NODE_50314_length_19961_cov_1.733135	13474	19961	ABC-ABC--ABC		Firmicutes	Clostridia	Clostridiales	Ruminococcaceae
pellets_co_bin.180	CGC1		NODE_30427_length_30873_cov_3.290867	19721	26055	GH29-ABC-TC-TC-TC		Firmicutes	Clostridia	Clostridiales	Ruminococcaceae
pellets_co_bin.180	CGC2		NODE_20636_length_41626_cov_3.500783	18909	24199	GT2-ABC-ABC		Firmicutes	Clostridia	Clostridiales	Ruminococcaceae
pellets_co_bin.180	CGC3		NODE_38092_length_25531_cov_3.173398	5375	16332	ABC-TC-STP-GH78-STP-TC-TC		Firmicutes	Clostridia	Clostridiales	Ruminococcaceae
pellets_co_bin.180	CGC4		NODE_47675_length_20921_cov_2.944359	451	10204	TC-ABC-ABC-TF-GH31		Firmicutes	Clostridia	Clostridiales	Ruminococcaceae
pellets_co_bin.180	CGC5		NODE_22510_length_39142_cov_3.365782	6375	12634	GH95-ABC-TC		Firmicutes	Clostridia	Clostridiales	Ruminococcaceae
pellets_co_bin.180	CGC6		NODE_23713_length_37627_cov_3.164800	170	12817	TC-ABC-ABC-GT2-GT2-GH36		Firmicutes	Clostridia	Clostridiales	Ruminococcaceae
pellets_co_bin.1820	CGC1		NODE_21414_length_40554_cov_5.915453	26063	30425	ABC-ABC-CE4		Firmicutes	Clostridia	Clostridiales	Lachnospiraceae
pellets_co_bin.1820	CGC2		NODE_14170_length_53952_cov_5.560074	27446	41825	ABC-TC-GH5-TC		Firmicutes	Clostridia	Clostridiales	Lachnospiraceae
pellets_co_bin.1820	CGC3		NODE_2692_length_136479_cov_5.641985	40004	55276	ABC-TC-TC-TC-TC-TC-GH23-ABC		Firmicutes	Clostridia	Clostridiales	Lachnospiraceae
pellets_co_bin.1820	CGC4		NODE_15018_length_52073_cov_5.700805	8008	11853	GH13-CBM48-TF-ABC		Firmicutes	Clostridia	Clostridiales	Lachnospiraceae
pellets_co_bin.1820	CGC5		NODE_21365_length_40645_cov_5.878326	33456	37739	TC-ABC-CE4-TF-ABC		Firmicutes	Clostridia	Clostridiales	Lachnospiraceae
pellets_co_bin.1829	CGC1		NODE_52486_length_19226_cov_5.953505	13677	19015	GH77-ABC-TF-TC-TC		Firmicutes	Clostridia	Clostridiales	Ruminococcaceae
pellets_co_bin.1829	CGC2		NODE_8218_length_76163_cov_6.006339	25052	29584	ABC-GT2		Firmicutes	Clostridia	Clostridiales	Ruminococcaceae
pellets_co_bin.1829	CGC3		NODE_12238_length_59590_cov_6.198712	274	8983	ABC-ABC-STP-GT39-TC		Firmicutes	Clostridia	Clostridiales	Ruminococcaceae
pellets_co_bin.1829	CGC4		NODE_93095_length_11412_cov_6.139566	7521	11378	GH31-ABC		Firmicutes	Clostridia	Clostridiales	Ruminococcaceae
pellets_co_bin.1829	CGC5		NODE_5820_length_93059_cov_6.074581	6019	13482	ABC-ABC-TF-GH13-TC		Firmicutes	Clostridia	Clostridiales	Ruminococcaceae
pellets_co_bin.1832	CGC1		NODE_42274_length_23263_cov_2.900890	14741	23261	TC-ABC-GH13-TC-TC		Firmicutes	Clostridia	Clostridiales	Ruminococcaceae
pellets_co_bin.1832	CGC2		NODE_14680_length_52795_cov_3.053524	9217	24851	ABC-GH32-TF-TC-TC-TC-GH32-CBM38		Firmicutes	Clostridia	Clostridiales	Ruminococcaceae
pellets_co_bin.1832	CGC3		NODE_47455_length_21011_cov_2.765419	2749	11975	TC-TC-ABC-ABC-GT51		Firmicutes	Clostridia	Clostridiales	Ruminococcaceae
pellets_co_bin.1839	CGC1		NODE_16001_length_49840_cov_2.745781	6538	15828	GT51-ABC-ABC-TC-TC		Firmicutes	Clostridia	Clostridiales	Ruminococcaceae
pellets_co_bin.1839	CGC2		NODE_17462_length_46851_cov_3.028058	19184	44024	TC-GH13-ABC-TC-TC-GH53-CBM61-GH42-GH77-GH13-CBM48-CBM41-TC-TC-ABC-ABC		Firmicutes	Clostridia	Clostridiales	Ruminococcaceae
pellets_co_bin.1849	CGC1		NODE_87100_length_12144_cov_7.228094	2	7001	TC-GH109-ABC-TC		Firmicutes	Clostridia	Clostridiales	Ruminococcaceae
pellets_co_bin.1849	CGC2		NODE_122294_length_8906_cov_7.986901	3	5526	#NAME?		Firmicutes	Clostridia	Clostridiales	Ruminococcaceae
pellets_co_bin.1849	CGC3		NODE_37941_length_25609_cov_6.722314	8960	25607	TC-ABC-TC-TC-GH53-GH13-GH53-CBM61-GH13-CBM48-CBM41		Firmicutes	Clostridia	Clostridiales	Ruminococcaceae
pellets_co_bin.1849	CGC4		NODE_19598_length_43167_cov_6.774605	3	3139	ABC-TC-TF-CE4		Firmicutes	Clostridia	Clostridiales	Ruminococcaceae
pellets_co_bin.1849	CGC5		NODE_20332_length_42065_cov_7.400591	5678	10001	GH38-ABC		Firmicutes	Clostridia	Clostridiales	Ruminococcaceae
pellets_co_bin.1855	CGC1		NODE_8155_length_76472_cov_2.021311	21271	26622	ABC-GH2		Firmicutes	Clostridia	Clostridiales
pellets_co_bin.1855	CGC2		NODE_22815_length_38745_cov_1.989461	7506	11728	TC-ABC-GT28		Firmicutes	Clostridia	Clostridiales
pellets_co_bin.1855	CGC3		NODE_6496_length_87642_cov_1.815369	14171	21705	TC-ABC-STP-GH2		Firmicutes	Clostridia	Clostridiales
pellets_co_bin.1855	CGC4		NODE_8155_length_76472_cov_2.021311	65307	71600	GH154-ABC-TC		Firmicutes	Clostridia	Clostridiales
pellets_co_bin.1855	CGC5		NODE_11460_length_62315_cov_1.958642	37374	47358	GT2-TC-CE4-TC-ABC		Firmicutes	Clostridia	Clostridiales
pellets_co_bin.1858	CGC1		NODE_14517_length_53151_cov_2.077191	28068	34621	ABC-ABC-GH109-GH109		Firmicutes	Clostridia	Clostridiales	Ruminococcaceae
pellets_co_bin.1858	CGC2		NODE_15735_length_50398_cov_2.020071	25346	34878	TC-TC-TC-ABC-ABC-GT26		Firmicutes	Clostridia	Clostridiales	Ruminococcaceae
pellets_co_bin.1858	CGC3		NODE_29105_length_31998_cov_1.725707	14903	21958	GH4-ABC-ABC-GH43		Firmicutes	Clostridia	Clostridiales	Ruminococcaceae
pellets_co_bin.1858	CGC4		NODE_18285_length_45401_cov_1.582299	35231	42282	GH20-TF-ABC-ABC		Firmicutes	Clostridia	Clostridiales	Ruminococcaceae
pellets_co_bin.1858	CGC5		NODE_107773_length_9994_cov_1.743590	2	7819	TC-GH123-TC-TF-ABC		Firmicutes	Clostridia	Clostridiales	Ruminococcaceae
pellets_co_bin.1858	CGC6		NODE_10001_length_67728_cov_1.991790	29336	35115	ABC-TC-STP-STP-GH163		Firmicutes	Clostridia	Clostridiales	Ruminococcaceae
pellets_co_bin.1858	CGC7		NODE_10001_length_67728_cov_1.991790	41949	48780	GH36-ABC-ABC		Firmicutes	Clostridia	Clostridiales	Ruminococcaceae
pellets_co_bin.1858	CGC8		NODE_15601_length_50735_cov_1.749150	3435	8750	TC-TC-ABC-GH35		Firmicutes	Clostridia	Clostridiales	Ruminococcaceae
pellets_co_bin.1858	CGC9		NODE_48633_length_20562_cov_1.654857	4928	14217	TC-ABC-TC-STP-TC-GH106		Firmicutes	Clostridia	Clostridiales	Ruminococcaceae
pellets_co_bin.1858	CGC10		NODE_31733_length_29807_cov_2.231570	1884	6796	GH151-ABC		Firmicutes	Clostridia	Clostridiales	Ruminococcaceae
pellets_co_bin.1863	CGC1		NODE_1113_length_195503_cov_10.354941	53349	67713	TC-GH36-STP-ABC-TC-GH94		Firmicutes	Clostridia	Clostridiales
pellets_co_bin.1863	CGC2		NODE_13293_length_56287_cov_9.249947	4322	11052	ABC-TC-TC-TC-STP-GH77		Firmicutes	Clostridia	Clostridiales
pellets_co_bin.1885	CGC1		NODE_4663_length_104930_cov_3.169556	81760	85508	CE9-ABC-TC		Firmicutes	Clostridia	Clostridiales
pellets_co_bin.1885	CGC2		NODE_3803_length_116389_cov_2.926683	56671	68617	TC-CE4-TF-TC-ABC-TC		Firmicutes	Clostridia	Clostridiales
pellets_co_bin.188	CGC1		NODE_25484_length_35614_cov_4.419393	10606	22494	ABC-ABC-GT84-GH94		Firmicutes
pellets_co_bin.188	CGC2		NODE_4870_length_102667_cov_5.039233	27083	33368	ABC-ABC-GT2		Firmicutes
pellets_co_bin.1890	CGC1	PUL1	NODE_133_length_371564_cov_10.377456	81542	90253	PL29-susD-susC-GH88		Bacteroidetes	Bacteroidia	Bacteroidales	Bacteroidaceae	Mediterranea	massiliensis
pellets_co_bin.1890	CGC2		NODE_572_length_244940_cov_10.530826	110616	121196	ABC-GH28-GH92-GH89		Bacteroidetes	Bacteroidia	Bacteroidales	Bacteroidaceae	Mediterranea	massiliensis
pellets_co_bin.1890	CGC3		NODE_65_length_450306_cov_10.161225	126952	137998	PL11-GH42-TC-ABC-TC		Bacteroidetes	Bacteroidia	Bacteroidales	Bacteroidaceae	Mediterranea	massiliensis
pellets_co_bin.1890	CGC4	PUL2	NODE_5239_length_98809_cov_10.639833	50583	87288	susCb-TC-susC-TF-susD-susC-TF-TC-GT19-TC		Bacteroidetes	Bacteroidia	Bacteroidales	Bacteroidaceae	Mediterranea	massiliensis
pellets_co_bin.1890	CGC5		NODE_572_length_244940_cov_10.530826	231909	242505	TC-TC-ABC-STP-GH3-TC		Bacteroidetes	Bacteroidia	Bacteroidales	Bacteroidaceae	Mediterranea	massiliensis
pellets_co_bin.1890	CGC6		NODE_9382_length_70317_cov_10.527711	60776	64421	GH23-ABC		Bacteroidetes	Bacteroidia	Bacteroidales	Bacteroidaceae	Mediterranea	massiliensis
pellets_co_bin.1890	CGC7	PUL3	NODE_1183_length_190380_cov_10.357009	18613	43659	TC-TC-TC-TF-TF-GH53-GH2-susD-susC-susD-susC-TC		Bacteroidetes	Bacteroidia	Bacteroidales	Bacteroidaceae	Mediterranea	massiliensis
pellets_co_bin.1899	CGC1		NODE_38030_length_25562_cov_2.032632	11	2806	GT2-ABC		Firmicutes	Clostridia	Clostridiales	Ruminococcaceae
pellets_co_bin.1911	CGC1		NODE_5457_length_96586_cov_7.105765	74249	90681	ABC-GH2-GH13-GT35-GT5-GH13-CBM48		Firmicutes	Clostridia	Clostridiales	Ruminococcaceae
pellets_co_bin.1911	CGC2		NODE_25031_length_36137_cov_8.799389	3899	13609	TC-GH140-TC-TC-TC-ABC-ABC-GH29		Firmicutes	Clostridia	Clostridiales	Ruminococcaceae
pellets_co_bin.1911	CGC3		NODE_12764_length_57942_cov_8.733720	54003	56477	GH51-ABC		Firmicutes	Clostridia	Clostridiales	Ruminococcaceae
pellets_co_bin.1911	CGC4		NODE_56132_length_18124_cov_9.283658	4582	12076	ABC-TC-TC-CE4-GH2		Firmicutes	Clostridia	Clostridiales	Ruminococcaceae
pellets_co_bin.1911	CGC5		NODE_30194_length_31070_cov_7.579129	7229	22162	GH92-GH141-STP-TC-TC-ABC-ABC		Firmicutes	Clostridia	Clostridiales	Ruminococcaceae
pellets_co_bin.1911	CGC6		NODE_311320_length_3942_cov_8.505636	471	3051	GH109-TF-ABC		Firmicutes	Clostridia	Clostridiales	Ruminococcaceae
pellets_co_bin.1911	CGC7		NODE_26515_length_34524_cov_8.342501	32738	34524	CE9-ABC		Firmicutes	Clostridia	Clostridiales	Ruminococcaceae
pellets_co_bin.1911	CGC8		NODE_20122_length_42371_cov_8.925078	14964	22542	GH106-ABC-TC-TC		Firmicutes	Clostridia	Clostridiales	Ruminococcaceae
pellets_co_bin.1911	CGC9		NODE_47089_length_21145_cov_8.833476	11206	16442	GH38-TF-ABC		Firmicutes	Clostridia	Clostridiales	Ruminococcaceae
pellets_co_bin.1914	CGC1		NODE_9293_length_70721_cov_2.116426	2467	8491	TC-ABC-ABC-GT51		Firmicutes	Clostridia	Clostridiales	Ruminococcaceae
pellets_co_bin.1917	CGC1		NODE_217858_length_5344_cov_0.880583	846	5122	GH31-ABC-TC		Firmicutes	Clostridia	Clostridiales	Ruminococcaceae
pellets_co_bin.1917	CGC2		NODE_231272_length_5074_cov_1.167576	2	5073	ABC-ABC-GH36		Firmicutes	Clostridia	Clostridiales	Ruminococcaceae
pellets_co_bin.1917	CGC3		NODE_28670_length_32364_cov_1.519744	9849	13934	ABC-GH2		Firmicutes	Clostridia	Clostridiales	Ruminococcaceae
pellets_co_bin.1917	CGC4		NODE_42718_length_23047_cov_1.197557	18037	23046	TC-TC-ABC-GH2		Firmicutes	Clostridia	Clostridiales	Ruminococcaceae
pellets_co_bin.1917	CGC5		NODE_365610_length_3449_cov_1.404576	110	3449	ABC-GH130		Firmicutes	Clostridia	Clostridiales	Ruminococcaceae
pellets_co_bin.1917	CGC6		NODE_523572_length_2571_cov_1.042553	3	2570	GH31-ABC		Firmicutes	Clostridia	Clostridiales	Ruminococcaceae
pellets_co_bin.1917	CGC7		NODE_55114_length_18421_cov_1.439160	8246	18070	ABC-ABC-GH106-GH29		Firmicutes	Clostridia	Clostridiales	Ruminococcaceae
pellets_co_bin.1917	CGC8		NODE_163750_length_6860_cov_1.559632	3	3233	GH78-CE6-TF-ABC		Firmicutes	Clostridia	Clostridiales	Ruminococcaceae
pellets_co_bin.1923	CGC1		NODE_60714_length_16877_cov_2.551343	1484	6280	GH13-CBM48-GH13-CBM48-ABC		Firmicutes	Clostridia	Clostridiales	Ruminococcaceae	Ruminococcus
pellets_co_bin.1923	CGC2		NODE_11445_length_62342_cov_2.678438	2293	16034	ABC-TF-CBM22-GH10-TC-TC		Firmicutes	Clostridia	Clostridiales	Ruminococcaceae	Ruminococcus
pellets_co_bin.1923	CGC3		NODE_4936_length_102023_cov_2.749274	15310	21076	ABC-CE1-CE1-CBM22		Firmicutes	Clostridia	Clostridiales	Ruminococcaceae	Ruminococcus
pellets_co_bin.1923	CGC4		NODE_159183_length_7032_cov_2.511369	1981	7032	ABC-GH26-CBM35		Firmicutes	Clostridia	Clostridiales	Ruminococcaceae	Ruminococcus
pellets_co_bin.1923	CGC5		NODE_11195_length_63223_cov_2.290874	20989	29713	GH5-ABC-TC-TC-TC		Firmicutes	Clostridia	Clostridiales	Ruminococcaceae	Ruminococcus
pellets_co_bin.1923	CGC6		NODE_8150_length_76486_cov_2.469034	24189	41388	GH124-ABC-TC-STP-ABC-TC		Firmicutes	Clostridia	Clostridiales	Ruminococcaceae	Ruminococcus
pellets_co_bin.1923	CGC7		NODE_14369_length_53501_cov_2.319088	14068	20866	ABC-CBM3-GH9		Firmicutes	Clostridia	Clostridiales	Ruminococcaceae	Ruminococcus
pellets_co_bin.1923	CGC8		NODE_33627_length_28347_cov_2.692948	3643	16871	CBM4-GH16-STP-GT4-GT4-TF-ABC-ABC-GT4		Firmicutes	Clostridia	Clostridiales	Ruminococcaceae	Ruminococcus
pellets_co_bin.1923	CGC9		NODE_29384_length_31763_cov_2.629125	20556	25352	GH48-ABC-ABC		Firmicutes	Clostridia	Clostridiales	Ruminococcaceae	Ruminococcus
pellets_co_bin.1936	CGC1		NODE_120_length_384771_cov_3.461960	313440	317176	ABC-STP-TF-GH26		Firmicutes	Clostridia	Clostridiales	Ruminococcaceae
pellets_co_bin.1936	CGC2		NODE_2193_length_149145_cov_3.935444	30004	50200	TC-GH13-CBM48-TC-TC-STP-GT35-ABC-ABC-TC		Firmicutes	Clostridia	Clostridiales	Ruminococcaceae
pellets_co_bin.1936	CGC3		NODE_2193_length_149145_cov_3.935444	107348	120897	GH94-GH5-ABC-ABC-TC		Firmicutes	Clostridia	Clostridiales	Ruminococcaceae
pellets_co_bin.1936	CGC4		NODE_4499_length_107027_cov_3.347764	27944	37487	GH5-STP-TF-ABC-TC		Firmicutes	Clostridia	Clostridiales	Ruminococcaceae
pellets_co_bin.1936	CGC5		NODE_695_length_229326_cov_3.627424	50342	61066	TC-TC-ABC-TC-STP-STP-TC-GH3		Firmicutes	Clostridia	Clostridiales	Ruminococcaceae
pellets_co_bin.1936	CGC6		NODE_721_length_227061_cov_3.774529	39181	50614	TC-TF-ABC-TC-STP-GH130		Firmicutes	Clostridia	Clostridiales	Ruminococcaceae
pellets_co_bin.1936	CGC7		NODE_21645_length_40250_cov_3.594322	35128	38198	CE2-TF-ABC		Firmicutes	Clostridia	Clostridiales	Ruminococcaceae
pellets_co_bin.1936	CGC8		NODE_2803_length_134300_cov_3.862879	58015	62356	TC-GT4-ABC		Firmicutes	Clostridia	Clostridiales	Ruminococcaceae
pellets_co_bin.1955	CGC1		NODE_15423_length_51103_cov_44.973340	41649	51009	TC-STP-GH3-STP-ABC-TC		Firmicutes	Clostridia	Clostridiales	Ruminococcaceae	Ruminococcus
pellets_co_bin.1955	CGC2		NODE_31043_length_30369_cov_47.190497	17217	23977	TC-STP-ABC-GT4		Firmicutes	Clostridia	Clostridiales	Ruminococcaceae	Ruminococcus
pellets_co_bin.1955	CGC3		NODE_15423_length_51103_cov_44.973340	3346	12958	CBM22-GH30-CE8-ABC-ABC		Firmicutes	Clostridia	Clostridiales	Ruminococcaceae	Ruminococcus
pellets_co_bin.1955	CGC4		NODE_74220_length_14040_cov_48.033566	791	13617	ABC-TC-PL11-CBM13-STP-PL1-CBM77-PL9		Firmicutes	Clostridia	Clostridiales	Ruminococcaceae	Ruminococcus
pellets_co_bin.1961	CGC1		NODE_15463_length_51028_cov_1.764798	38163	42526	TC-ABC-TC-CE6		Firmicutes	Clostridia	Clostridiales	Ruminococcaceae
pellets_co_bin.1964	CGC1		NODE_46059_length_21551_cov_2.007888	2	14831	TC-ABC-TC-GH78		Firmicutes	Clostridia	Clostridiales	Ruminococcaceae
pellets_co_bin.1964	CGC2		NODE_4934_length_102042_cov_1.777413	79090	84569	CBM67-GH78-TF-ABC		Firmicutes	Clostridia	Clostridiales	Ruminococcaceae
pellets_co_bin.1964	CGC3		NODE_21678_length_40198_cov_1.787901	14159	17976	ABC-GH38		Firmicutes	Clostridia	Clostridiales	Ruminococcaceae
pellets_co_bin.1964	CGC4		NODE_21968_length_39814_cov_1.663845	26564	31576	ABC-GH3		Firmicutes	Clostridia	Clostridiales	Ruminococcaceae
pellets_co_bin.1964	CGC5		NODE_63985_length_16090_cov_1.843513	4015	14461	GH29-TF-TC-TC-TC-ABC-TC-TC		Firmicutes	Clostridia	Clostridiales	Ruminococcaceae
pellets_co_bin.1982	CGC1		NODE_35274_length_27249_cov_1.461249	11063	15435	ABC-GT2		Firmicutes	Clostridia	Clostridiales
pellets_co_bin.1982	CGC2		NODE_20461_length_41866_cov_1.420877	12953	24598	TC-TC-TC-ABC-ABC-TF-GH13-CBM48-CBM41		Firmicutes	Clostridia	Clostridiales
pellets_co_bin.1998	CGC1		NODE_36138_length_26677_cov_1.520301	6108	22026	TC-ABC-GH2-CE7-CBM67-GH78		Lentisphaerae
pellets_co_bin.1998	CGC2		NODE_52333_length_19276_cov_1.280067	1254	7212	GH42-ABC		Lentisphaerae
pellets_co_bin.1998	CGC3		NODE_29799_length_31391_cov_1.658937	671	5884	GH95-ABC-ABC		Lentisphaerae
pellets_co_bin.1998	CGC4		NODE_109729_length_9832_cov_1.441525	1710	9830	ABC-ABC-STP-GH133		Lentisphaerae
pellets_co_bin.1999	CGC1		NODE_21385_length_40609_cov_2.311867	1184	5159	CE2-ABC-ABC-TC		Firmicutes	Clostridia	Clostridiales	Ruminococcaceae
pellets_co_bin.1999	CGC2		NODE_45168_length_21913_cov_2.820573	15100	21764	GH13-TC-TC-TC-ABC-ABC		Firmicutes	Clostridia	Clostridiales	Ruminococcaceae
pellets_co_bin.1999	CGC3		NODE_5684_length_94283_cov_2.123731	36726	43135	#NAME?		Firmicutes	Clostridia	Clostridiales	Ruminococcaceae
pellets_co_bin.2005	CGC1		NODE_20629_length_41637_cov_2.801132	14786	24326	ABC-PL9-STP-TC-TC-TC-GH4		Firmicutes	Clostridia	Clostridiales
pellets_co_bin.2005	CGC2		NODE_44447_length_22238_cov_2.936050	9071	17211	TC-ABC-ABC-TF-TC-GT2		Firmicutes	Clostridia	Clostridiales
pellets_co_bin.2005	CGC3		NODE_44745_length_22103_cov_2.434155	7888	21343	TC-GH2-TC-STP-ABC-TC-TC-TC-GH13		Firmicutes	Clostridia	Clostridiales
pellets_co_bin.2028	CGC1		NODE_9775_length_68761_cov_1.934435	7099	13467	TC-ABC-STP-GH5		Firmicutes	Clostridia	Clostridiales	Ruminococcaceae
pellets_co_bin.2028	CGC2		NODE_17933_length_46034_cov_2.482497	18498	26557	GH78-ABC		Firmicutes	Clostridia	Clostridiales	Ruminococcaceae
pellets_co_bin.2028	CGC3		NODE_26734_length_34281_cov_2.487878	6286	18216	CBM67-GH78-STP-TC-TC-ABC-ABC		Firmicutes	Clostridia	Clostridiales	Ruminococcaceae
pellets_co_bin.2028	CGC4		NODE_10984_length_63958_cov_2.066034	20566	24141	CE2-ABC		Firmicutes	Clostridia	Clostridiales	Ruminococcaceae
pellets_co_bin.2029	CGC1		NODE_58346_length_17513_cov_1.808812	1	4053	ABC-GT51		Firmicutes	Clostridia	Clostridiales	Ruminococcaceae
pellets_co_bin.2029	CGC2		NODE_82299_length_12780_cov_1.939619	8073	11601	ABC-GH31		Firmicutes	Clostridia	Clostridiales	Ruminococcaceae
pellets_co_bin.2029	CGC3		NODE_59123_length_17309_cov_1.829007	4239	14715	TC-ABC-TC-TF-CBM4-GH9		Firmicutes	Clostridia	Clostridiales	Ruminococcaceae
pellets_co_bin.2029	CGC4		NODE_29967_length_31255_cov_1.694166	19372	30984	ABC-TC-GH3-TC-TC-STP-GH2		Firmicutes	Clostridia	Clostridiales	Ruminococcaceae
pellets_co_bin.2029	CGC5		NODE_66323_length_15574_cov_1.859649	10106	15573	CE1-ABC-ABC		Firmicutes	Clostridia	Clostridiales	Ruminococcaceae
pellets_co_bin.2049	CGC1		NODE_17122_length_47514_cov_4.590542	19693	26774	ABC-GH13		Firmicutes	Clostridia	Clostridiales	Ruminococcaceae
pellets_co_bin.2049	CGC2		NODE_42804_length_23003_cov_4.388573	1559	8233	CBM67-GH78-TC-TC-ABC-TC		Firmicutes	Clostridia	Clostridiales	Ruminococcaceae
pellets_co_bin.2049	CGC3		NODE_9938_length_67942_cov_5.490275	63015	67621	ABC-TC-STP-GH77-TC		Firmicutes	Clostridia	Clostridiales	Ruminococcaceae
pellets_co_bin.204	CGC1	PUL1	NODE_19981_length_42593_cov_1.585857	4669	30050	GH38-GH97-GH92-GH92-GH97-GH28-susD-susC-GH88-GH43-TF-GH51		Bacteroidetes	Bacteroidia	Bacteroidales	Rikenellaceae
pellets_co_bin.204	CGC2	PUL2	NODE_15555_length_50851_cov_1.629209	9279	17701	susD-susC-GH36		Bacteroidetes	Bacteroidia	Bacteroidales	Rikenellaceae
pellets_co_bin.2050	CGC1		NODE_856_length_214870_cov_7.780254	25333	40220	TC-TC-STP-STP-CBM4-GH9-ABC-TC		Firmicutes	Clostridia	Clostridiales	Ruminococcaceae	Ruminococcus
pellets_co_bin.2050	CGC2		NODE_164_length_351740_cov_8.714544	298241	309032	GH13-CBM48-TC-ABC-ABC-TC-TC-TC		Firmicutes	Clostridia	Clostridiales	Ruminococcaceae	Ruminococcus
pellets_co_bin.2083	CGC1		NODE_2871_length_132800_cov_2.662546	51450	56699	TC-TC-GH95-ABC		Firmicutes	Clostridia	Clostridiales	Ruminococcaceae
pellets_co_bin.2083	CGC2		NODE_4903_length_102365_cov_3.113138	13772	17459	GH27-ABC-TC		Firmicutes	Clostridia	Clostridiales	Ruminococcaceae
pellets_co_bin.2083	CGC3		NODE_7145_length_82871_cov_2.956637	12116	18608	ABC-TC-TC-TC-GH116		Firmicutes	Clostridia	Clostridiales	Ruminococcaceae
[truncated: 815 more rows]
