# Supplementary material for: Genomic and functional analyses of fungal and bacterial consortia that enable lignocellulose breakdown in goat gut microbiomes
Source: Nat Microbiol. 2021 Feb 1;6(4):499–511. doi: 10.1038/s41564-020-00861-0 (PMC8007473; doi:10.1038/s41564-020-00861-0)
Supplement: Supplementary file 15 — PULs identified from all 719 MAGs using the tool PULpy. PULs are predicted by searching for adjacent susC-like and susD-like genes. In total there are 84 MAGs with at least one PUL. [file 41564_2020_861_MOESM15_ESM.xlsx]

## Sheet: puls_sum
Supplementary Data 12. Polysaccharide utilization loci (PUL) identified from all 719 MAGs using the tool PULpy. PUL are predicted by searching for adjacent susC-like and susD-like genes. In total there are 84 MAGs with at least one PUL.
MAG_ID	PUL_ID	Contig_ID	Start	End	PUL_Pattern
ag0r2_cm_bin.145	PUL1	NODE_202_length_120410_cov_8.109696	56165	66306	susC-susD-unk-susC
ag0r2_cm_bin.145	PUL2	NODE_215_length_116517_cov_8.524055	32093	37027	susD-susC
ag0r2_cm_bin.145	PUL3	NODE_452_length_78234_cov_7.904001	7440	12296	susD-susC
ag0r2_cm_bin.145	PUL4	NODE_656_length_64224_cov_7.886308	53665	58574	susC-susD
ag0r2_cm_bin.145	PUL5	NODE_8746_length_13336_cov_8.370993	3982	8521	susD-susC
ag0r2_cm_bin.157	PUL1	NODE_1116_length_47335_cov_18.601189	946	13762	GH97-unk-unk-unk-unk-susC-susD
ag0r2_cm_bin.157	PUL2	NODE_605_length_67303_cov_16.604037	233	11452	GH3-GH16-unk-susD-susC
ag0r2_cm_bin.167	PUL1	NODE_22_length_272876_cov_23.007955	146564	151464	susD-susC
ag0r2_cm_bin.170	PUL1	NODE_1166_length_46306_cov_11.005797	40862	46021	susD-susC
ag0r2_cm_bin.31	PUL1	NODE_136_length_138890_cov_6.982732	41957	47197	susC-susD
ag0r2_cm_bin.31	PUL2	NODE_179_length_126438_cov_6.646283	3567	11234	susC-susD-unk-unk-unk-CE4
ag0r2_cm_bin.31	PUL3	NODE_179_length_126438_cov_6.646283	50890	55347	susC-susD
ag10r3_bin.27	PUL1	NODE_169_length_175784_cov_27.799001	4207	22779	GH27-CE2-unk-GH26-unk-GH130-unk-GH26-unk-unk-susD-susC
ag10r3_bin.27	PUL2	NODE_170_length_174099_cov_30.017595	131749	136720	susC-susD
ag10r3_bin.27	PUL3	NODE_170_length_174099_cov_30.017595	141362	156091	susC-susD-susC-susD-unk-unk-GT4
ag10r3_bin.27	PUL4	NODE_216_length_153599_cov_28.342948	126345	137886	susC-susD-unk-GH16-GH5_46-GH3
ag10r3_bin.27	PUL5	NODE_265_length_134561_cov_28.412934	84610	130975	GT14-unk-GH127-GH141-GH78-GH138-unk-unk-unk-susC-unk-unk-unk-unk-susC-unk-unk-PL1_2-GH2-GH33;CBM67;GH78-GH140-susD-susC
ag10r3_bin.27	PUL6	NODE_292_length_124089_cov_28.994751	4448	14815	GH3-unk-GH30_3-susD-susC
ag10r3_bin.27	PUL7	NODE_292_length_124089_cov_28.994751	78563	83710	susD-susC
ag10r3_bin.27	PUL8	NODE_292_length_124089_cov_28.994751	92769	123381	GH115-unk-unk-unk-GH10-GH43_1-unk-unk-unk-susC-susD-PL33_1-GH154-GH105
ag10r3_bin.27	PUL9	NODE_369_length_105195_cov_27.554111	41028	47720	GH43_3-unk-susD-susC
ag10r3_bin.27	PUL10	NODE_369_length_105195_cov_27.554111	53666	90544	GH31-unk-GH43_12-susC-susD-unk-susD-unk-unk-GH10-GH43_29;CBM6;CE1-CE6-GH43_29-unk-GH97-GH31-GH97;CE6-GH43_29;CBM6
ag10r3_bin.27	PUL11	NODE_405_length_98522_cov_30.538128	65595	94097	GH94-unk-unk-unk-GH105-unk-unk-unk-unk-susC-unk-unk-unk-GH92-susC-susD-GH43_35
ag10r3_bin.27	PUL12	NODE_48_length_320932_cov_27.738337	3136	23794	CE6-unk-GH13_20-susC-susD-unk-unk-GH13_7-unk-unk-GH77
ag10r3_bin.27	PUL13	NODE_48_length_320932_cov_27.738337	75407	95886	susC-susD-unk-GH32-GH32-unk-unk-GH5_4-unk-susD-susC
ag10r3_bin.27	PUL14	NODE_48_length_320932_cov_27.738337	164722	169734	susD-susC
ag10r3_bin.27	PUL15	NODE_48_length_320932_cov_27.738337	219868	230474	susC-susD-unk-GH53-GH2
ag10r3_bin.27	PUL16	NODE_48_length_320932_cov_27.738337	304001	312117	susC-unk-susC-susD
ag10r3_bin.27	PUL17	NODE_53_length_304175_cov_30.440325	160189	165508	susC-susD
ag10r3_bin.27	PUL18	NODE_70_length_261735_cov_27.889401	8255	13270	susD-susC
ag10r3_bin.27	PUL19	NODE_70_length_261735_cov_27.889401	160664	172056	GH20-unk-GH2-susC-susD
ag10r3_bin.27	PUL20	NODE_70_length_261735_cov_27.889401	175833	181187	susC-susD
ag10r3_bin.27	PUL21	NODE_70_length_261735_cov_27.889401	189683	200846	GH3-CE1-CE1-unk-susD-susC
ag10r3_bin.27	PUL22	NODE_70_length_261735_cov_27.889401	234744	240076	susD-susC
ag10r3_bin.27	PUL23	NODE_80_length_244234_cov_32.068771	6579	15797	susC-susD-unk-GH43_4
ag10r3_bin.27	PUL24	NODE_86_length_238054_cov_26.364144	184546	189176	susD-susC
ag10r3_bin.27	PUL25	NODE_923_length_49322_cov_34.069469	16944	23459	GH30_4-susD-susC
ag10r3_bin.38	PUL1	NODE_1170_length_39148_cov_7.706893	2269	10194	GH32-unk-susD-susC
ag10r3_bin.38	PUL2	NODE_1825_length_25172_cov_7.468818	849	5970	susD-susC
ag10r3_bin.38	PUL3	NODE_197_length_159375_cov_7.996215	40608	45307	susD-susC
ag10r3_bin.38	PUL4	NODE_197_length_159375_cov_7.996215	64167	88566	susD-susC-unk-unk-GH13-GH13-unk-susD-susC-GH97-unk-unk-susC
ag10r3_bin.38	PUL5	NODE_219_length_153095_cov_7.690337	94488	139740	GT4-GT2_Glycos_transf_2-GH13_6-GH3-GH13-unk-unk-susD-susC-unk-unk-unk-unk-susC-susD-unk-GH43_5-GH43_10-GH154;GH88-GH43_4-susC-susD-unk-unk-unk-GH26-susC
ag10r3_bin.38	PUL6	NODE_257_length_137037_cov_7.825234	30769	63738	susC-susD-unk-GH3-GH88-unk-susC-susD-unk-GH16-unk-GH3-unk-GH9-unk-unk-susC
ag10r3_bin.38	PUL7	NODE_382_length_102688_cov_7.647153	98170	102686	susD-susC
ag10r3_bin.38	PUL8	NODE_393_length_100635_cov_8.002576	49020	71028	susC-unk-unk-GH10-unk-susD-susC-susD-susC-unk-susC
ag10r3_bin.38	PUL9	NODE_521_length_80056_cov_7.967804	75588	80054	susD-susC
ag10r3_bin.38	PUL10	NODE_61_length_286218_cov_7.883449	20321	25188	susC-susD
ag10r3_bin.38	PUL11	NODE_61_length_286218_cov_7.883449	179240	191139	susC-susD-unk-unk-GH2-unk-GH20
ag10r3_bin.38	PUL12	NODE_61_length_286218_cov_7.883449	220860	231731	susC-susD-unk-unk-unk-GH3
ag10r3_bin.38	PUL13	NODE_61_length_286218_cov_7.883449	240270	262607	GH146-unk-unk-susD-susC-unk-unk-unk-unk-CE2-GH97-susC
ag10r3_bin.38	PUL14	NODE_780_length_57235_cov_7.670317	18306	36112	susC-susD-unk-unk-GH127-GH127-susC-susD
ag10r3_bin.44	PUL1	NODE_4_length_810833_cov_113.887718	679118	686026	PL1_2-susD-susC
ag5r3_bin.25	PUL1	NODE_247_length_133540_cov_9.582573	1289	26233	GH20-unk-unk-unk-unk-GH9-unk-unk-unk-susC-unk-unk-unk-susC-susD
ag5r3_bin.25	PUL2	NODE_247_length_133540_cov_9.582573	40749	63298	susD-susC-GH29-unk-unk-susD-susC-unk-susD-susC-CBM9-GH92
ag5r3_bin.25	PUL3	NODE_270_length_128111_cov_9.470539	62839	72488	susC-susD-unk-GH32-GH32
ag5r3_bin.25	PUL4	NODE_305_length_117453_cov_8.398420	2	15702	susC-susD-unk-CE1-unk-GH3-CE1-CE1-unk-GH3
ag5r3_bin.25	PUL5	NODE_305_length_117453_cov_8.398420	22199	67753	susC-susD-GH20-unk-unk-GH92-unk-GH63-unk-GH43_2-GH9-GH27-GH127-unk-GH3-GH27-GH3-unk-unk-unk-GH78-GH2-GH92-GH78
ag5r3_bin.25	PUL6	NODE_687_length_64348_cov_9.152059	47854	61619	GH13-GH53-unk-GH13_36-unk-susD-susC
ag5r3_bin.25	PUL7	NODE_850_length_54065_cov_9.373916	22982	50226	GH127-unk-GH51-unk-GH43_5-unk-susC-susD-GH43_4-GH51-unk-unk-unk-unk-GH43_10
ag5r3_bin.25	PUL8	NODE_87_length_244099_cov_10.021568	63441	73871	susD-susC-unk-susC-susD
ag5r3_bin.25	PUL9	NODE_97_length_231295_cov_9.549010	206329	228083	GH5_7-susC-susD-unk-unk-GH26-GH5_4-GH26-GH130-unk-GH31-GH3
ag5r3_bin.27	PUL1	NODE_1081_length_43088_cov_15.458720	28909	38306	GH53-unk-susD-susC-GH53
ag5r3_bin.27	PUL2	NODE_167_length_168350_cov_16.944370	129782	134401	susD-susC
ag5r3_bin.27	PUL3	NODE_167_length_168350_cov_16.944370	135968	141367	susD-susC
ag5r3_bin.27	PUL4	NODE_2036_length_19192_cov_15.655192	6496	11530	susC-susD
ag5r3_bin.27	PUL5	NODE_250_length_132905_cov_16.136312	3165	27536	GH43_29-GH28-unk-unk-GH36-unk-unk-GH130-GH26-unk-GH5_4-unk-susD-susC
ag5r3_bin.27	PUL6	NODE_250_length_132905_cov_16.136312	36170	43617	PL1_2-susD-susC
ag5r3_bin.27	PUL7	NODE_250_length_132905_cov_16.136312	93339	111840	PL1_2-unk-susC-susD-unk-unk-susC
ag5r3_bin.27	PUL8	NODE_260_length_129860_cov_18.155783	115402	120000	susD-susC
ag5r3_bin.27	PUL9	NODE_30_length_416308_cov_17.058862	82781	127415	GH78-GH127-unk-GH43_34;GH43_19-unk-PL11_1-unk-unk-unk-susC-unk-unk-susD-susC-unk-unk-GH43_4
ag5r3_bin.27	PUL10	NODE_313_length_116314_cov_16.215043	32648	40034	PL1_2-unk-susC-susD
ag5r3_bin.27	PUL11	NODE_313_length_116314_cov_16.215043	97299	102291	susD-susC
ag5r3_bin.27	PUL12	NODE_7_length_618198_cov_15.895744	328491	333954	susC-susD
ag5r3_bin.27	PUL13	NODE_78_length_255207_cov_17.104292	118331	144212	PL11_1-unk-unk-unk-unk-susC-unk-unk-susD-susC-unk-GT2_Glycos_transf_2
ag5r3_bin.27	PUL14	NODE_78_length_255207_cov_17.104292	181951	202608	susC-susD-unk-unk-unk-GH43_35-unk-GH28-CBM35
ag5r3_bin.27	PUL15	NODE_78_length_255207_cov_17.104292	224120	249421	susD-susC-unk-unk-susD-susC-unk-GH43_12-GH30_8-unk-GH2
ag5r3_bin.27	PUL16	NODE_95_length_233321_cov_15.668918	81302	85843	susD-susC
ag5r3_bin.33	PUL1	NODE_1221_length_38200_cov_29.815544	14985	20109	susC-susD
ag5r3_bin.33	PUL2	NODE_138_length_188581_cov_29.306906	33397	47229	GH31-unk-susD-unk-unk-susD-susC-GH36
ag5r3_bin.33	PUL3	NODE_138_length_188581_cov_29.306906	113959	123610	GH97-susC-susD-unk-GH13
ag5r3_bin.33	PUL4	NODE_24_length_461703_cov_29.564312	140727	159501	susC-susD-unk-GH32-unk-GH32-unk-unk-CE14-unk-unk-susC
ag5r3_bin.33	PUL5	NODE_283_length_123603_cov_28.479842	10083	26205	susC-unk-unk-CE7-unk-unk-GT2_Glycos_transf_2-unk-unk-unk-susC-susD
ag5r3_bin.33	PUL6	NODE_283_length_123603_cov_28.479842	52866	59779	susC-susD-PL1_2
ag5r3_bin.33	PUL7	NODE_33_length_401031_cov_28.433172	63479	68509	susD-susC
ag5r3_bin.33	PUL8	NODE_33_length_401031_cov_28.433172	81002	90585	susC-susD-unk-unk-susC
ag5r3_bin.33	PUL9	NODE_46_length_355468_cov_27.953828	279054	283979	susC-susD
ag5r3_bin.33	PUL10	NODE_611_length_71773_cov_28.768983	21250	26244	susC-susD
ag5r3_bin.33	PUL11	NODE_83_length_251631_cov_27.275185	227487	231661	susD-susC
ag5r3_bin.39	PUL1	NODE_1003_length_46396_cov_109.972193	27994	37102	GH9-unk-susD-susC
ag5r3_bin.39	PUL2	NODE_120_length_206188_cov_108.032308	40879	54085	GH26-GH2-GH26-unk-unk-susD-susC-GH130
ag5r3_bin.39	PUL3	NODE_120_length_206188_cov_108.032308	92384	115524	GH24-unk-unk-unk-susD-susC-unk-unk-susC-susD-unk-unk-susC-susD
ag5r3_bin.39	PUL4	NODE_120_length_206188_cov_108.032308	175930	189153	susC-susD-unk-GH16-unk-GH5_46-GH3
ag5r3_bin.39	PUL5	NODE_123_length_203235_cov_137.920077	4588	33376	susD-susC-susD-susC-unk-GH2-PL26-GH115-unk-unk-unk-CE12-unk-GH28
ag5r3_bin.39	PUL6	NODE_125_length_202065_cov_122.472335	162895	170594	GH94-susC-susD
ag5r3_bin.39	PUL7	NODE_1311_length_35105_cov_108.314491	5719	10799	susD-susC
ag5r3_bin.39	PUL8	NODE_1429_length_31991_cov_116.324967	14409	31535	GH32-GH32-unk-susD-susC-unk-GH32-unk-susD
ag5r3_bin.39	PUL9	NODE_184_length_159650_cov_116.286070	50456	68709	susC-susD-GH154-unk-PL33_1-GH105-susD-susC-GH43_19;GH43_24
ag5r3_bin.39	PUL10	NODE_184_length_159650_cov_116.286070	82672	97512	susC-unk-unk-GH13_7-unk-susD-susC-unk-unk-susC
ag5r3_bin.39	PUL11	NODE_215_length_143837_cov_101.820680	105127	109847	susC-susD
ag5r3_bin.39	PUL12	NODE_243_length_134480_cov_107.330766	31208	52564	susC-unk-unk-susC-unk-unk-unk-susC-susD-GH31
ag5r3_bin.39	PUL13	NODE_243_length_134480_cov_107.330766	83763	102817	GH9-unk-unk-unk-unk-susC-susD-susC-susD-unk-GH18
ag5r3_bin.39	PUL14	NODE_243_length_134480_cov_107.330766	116072	128380	susC-susD-unk-GH88;GH2-GH2
ag5r3_bin.39	PUL15	NODE_346_length_109445_cov_122.418834	57304	81781	GH43_35-unk-unk-susC-susD-GH115-unk-GH13-unk-susD-susC-GH97
ag5r3_bin.39	PUL16	NODE_346_length_109445_cov_122.418834	93902	103174	GH43_3-susD-susC-unk-GH43_31
ag5r3_bin.39	PUL17	NODE_50_length_332960_cov_121.207349	86085	106363	GH36-unk-GH5_4-susC-susD-unk-unk-unk-unk-susC-susC
ag5r3_bin.39	PUL18	NODE_50_length_332960_cov_121.207349	173427	194633	GH51-GH146-unk-GH28-susC-susD-GH28-unk-GH30_3-susD-susC
ag5r3_bin.39	PUL19	NODE_50_length_332960_cov_121.207349	274844	301923	susC-susD-unk-GH43_4-GH43_5-GH43_10-unk-GH53-unk-unk-susC-susD-unk-unk-GH13_6-GT2_Glycos_transf_2-unk-GT4
ag5r3_bin.39	PUL20	NODE_50_length_332960_cov_121.207349	312591	330231	GH2-unk-unk-unk-susC-susD-GH30_4-GH30_4
ag5r3_bin.39	PUL21	NODE_55_length_312652_cov_112.700865	58390	72437	GH127-GH43_34;CBM32-GH97-GH127-susC-susD
ag5r3_bin.39	PUL22	NODE_55_length_312652_cov_112.700865	162381	167159	susD-susC
ag5r3_bin.39	PUL23	NODE_55_length_312652_cov_112.700865	251733	256226	susD-susC
ag5r3_bin.39	PUL24	NODE_55_length_312652_cov_112.700865	264231	293148	GH92-GH3-GH29-GH92-GH29-GH2-GH18;GH78-susD-susC-GH92-GH20-GH20
ag5r3_bin.39	PUL25	NODE_70_length_268652_cov_109.375307	2933	62419	susD-susC-PL11_1-unk-susD-susC-CE12-GH2-GH105-GH106-susC-susD-unk-unk-unk-susC-susD-unk-GH33-unk-susC-susD-CE8-CE7-unk-GH3-GH43_10-CE10
ag5r3_bin.39	PUL26	NODE_70_length_268652_cov_109.375307	185407	202391	GH28-unk-susD-susC-unk-unk-unk-GH97-GH88
ag5r3_bin.39	PUL27	NODE_728_length_61144_cov_118.655755	32425	49426	GH38-GH31-unk-GH31-unk-unk-susD-susC
ag5r3_bin.39	PUL28	NODE_791_length_57075_cov_126.359662	15225	56037	GH76-unk-susD-susC-GH92-GH125-susD-susC-CE1;CE6-unk-susC-susD-GH43_2-GH43_7-GH13-unk-susC-susD
ag5r3_bin.39	PUL29	NODE_80_length_253825_cov_132.645274	154534	180692	susC-susD-susC-susD-unk-GH26;GH59-GH27-GH26-unk-unk-unk-GH23-unk-unk-GH2
bg0r2_cm_bin.72	PUL1	NODE_136_length_134683_cov_9.288954	23245	28141	susD-susC
bg0r2_cm_bin.72	PUL2	NODE_150_length_131370_cov_8.648824	32763	37344	susD-susC
bg0r2_cm_bin.72	PUL3	NODE_150_length_131370_cov_8.648824	69505	74055	susC-susD
bg0r2_cm_bin.72	PUL4	NODE_2905_length_27946_cov_14.721411	15621	27944	susD-susC-GH3-unk-unk-unk-GH3
bg0r2_cm_bin.72	PUL5	NODE_408_length_84466_cov_8.226072	79131	84114	susD-susC
bg5r2_bin.28	PUL1	NODE_16_length_406842_cov_20.268870	274715	279433	susD-susC
bg5r2_bin.28	PUL2	NODE_16_length_406842_cov_20.268870	291974	301293	susD-susC-susC-susD
bg5r2_bin.28	PUL3	NODE_347_length_90626_cov_19.084010	45940	66510	susC-CBM67;GH78-unk-unk-unk-unk-susD-susC-unk-unk-GH16-unk-CE1
bg5r2_bin.28	PUL4	NODE_4_length_575143_cov_19.118950	66628	71869	susC-susD
bg5r2_bin.28	PUL5	NODE_4_length_575143_cov_19.118950	357647	367875	CE1-unk-CE10-susD-susC-GH109
bg5r2_bin.28	PUL6	NODE_493_length_67089_cov_18.971319	20586	35168	GH88-unk-unk-unk-CE10-unk-unk-unk-unk-susD-susC
bg5r2_bin.28	PUL7	NODE_684_length_48990_cov_19.819026	9701	34767	CE1-unk-GH13-GH127-GH31-unk-susD-susC-unk-unk-unk-GH43_34-unk-susC-susD
bg5r2_bin.29	PUL1	NODE_106_length_189415_cov_442.783673	144393	151646	susD-susC-unk-susC
bg5r2_bin.29	PUL2	NODE_126_length_168596_cov_513.544775	69623	79486	susD-susC-unk-unk-unk-susC
bg5r2_bin.29	PUL3	NODE_128_length_167718_cov_477.728336	108303	113414	susD-susC
bg5r2_bin.29	PUL4	NODE_137_length_162935_cov_464.028681	107547	112245	susD-susC
bg5r2_bin.29	PUL5	NODE_137_length_162935_cov_464.028681	138131	157313	GH2-GH29-unk-GH97-susC-susD-unk-GH13-GH13-GH43_12
bg5r2_bin.29	PUL6	NODE_20_length_344337_cov_450.108293	272824	288724	CE7-susC-susD-unk-unk-unk-GH26-unk-unk-unk-GH8
bg5r2_bin.29	PUL7	NODE_250_length_114833_cov_499.331469	8162	21032	GH3-GH5_46-GH16-unk-unk-susD-susC
bg5r2_bin.29	PUL8	NODE_29_length_320826_cov_477.236955	147871	158772	susD-susC-unk-susC-susD
bg5r2_bin.29	PUL9	NODE_304_length_101495_cov_473.669428	87562	95237	GH94-susC-susD
bg5r2_bin.29	PUL10	NODE_354_length_89450_cov_496.081568	64307	77935	GH28-susD-susC-GH28-unk-GH146-GH51
bg5r2_bin.29	PUL11	NODE_42_length_271488_cov_529.986861	2266	27126	GH2-GH32-unk-susD-susC-unk-unk-unk-unk-GH32-unk-unk-unk-unk-susC-GH9
bg5r2_bin.29	PUL12	NODE_42_length_271488_cov_529.986861	52197	102152	GH77-GH97-GH13_14-CE10-CE15-CE1-GH31-CBM6;GH43_29-GH10-unk-susD-susC-susD-susC-GH115-unk-unk-GH3-GH95-unk-GH10;CE1-CE1;CE6-GH5_21
bg5r2_bin.29	PUL13	NODE_42_length_271488_cov_529.986861	111883	117084	susD-susC
bg5r2_bin.29	PUL14	NODE_42_length_271488_cov_529.986861	141397	168278	CBM62-unk-unk-unk-GH13-unk-susC-susD-CE1-CE1-GH3-unk-susC
bg5r2_bin.29	PUL15	NODE_42_length_271488_cov_529.986861	196551	204931	GH30_4-GH30_4-susD-susC
bg5r2_bin.29	PUL16	NODE_42_length_271488_cov_529.986861	228218	254568	GH53-unk-unk-susD-susC-unk-unk-unk-susC-susD-unk-GH43_4-GH43_5-GH43_10
NoAnti_co_megahit_ag0r3_bin.109	PUL1	k141_122792	138526	145227	susC-susD-CBM32
NoAnti_co_megahit_ag0r3_bin.109	PUL2	k141_122792	157764	162257	susD-susC
NoAnti_co_megahit_ag0r3_bin.109	PUL3	k141_141076	53555	58891	susD-susC
NoAnti_co_megahit_ag0r3_bin.109	PUL4	k141_141076	72960	77865	susD-susC
NoAnti_co_megahit_ag0r3_bin.109	PUL5	k141_141076	84943	110166	GH29-unk-susC-susD-susC-susD-unk-unk-GH29-unk-GH95-GH88-GH154
NoAnti_co_megahit_ag0r3_bin.109	PUL6	k141_141076	119233	127942	susC-susD-GH105-GH2
NoAnti_co_megahit_ag0r3_bin.109	PUL7	k141_174894	1	14257	GH3-unk-unk-unk-GH78-GH20-CBM67;GH78-susD-susC
NoAnti_co_megahit_ag0r3_bin.109	PUL8	k141_204218	1242	6329	susC-susD
NoAnti_co_megahit_ag0r3_bin.109	PUL9	k141_211381	27312	32843	GH16-susC-susD
NoAnti_co_megahit_ag0r3_bin.109	PUL10	k141_211381	180525	185632	susD-susC
NoAnti_co_megahit_ag0r3_bin.109	PUL11	k141_270395	11432	30262	GH3-unk-susD-susC-unk-unk-unk-GH29-unk-GT2_Glycos_transf_2
NoAnti_co_megahit_ag0r3_bin.109	PUL12	k141_270395	54085	63232	susC-susD-GH2-PL9_2
NoAnti_co_megahit_ag0r3_bin.109	PUL13	k141_271707	85509	97494	GH32-GH91-GH91-susD-susC-GH32
NoAnti_co_megahit_ag0r3_bin.109	PUL14	k141_30676	9205	14651	susC-susD
NoAnti_co_megahit_ag0r3_bin.109	PUL15	k141_30676	95617	113302	susC-susD-unk-unk-PL9_2-PL9_2-GH89-GH109-GH35
NoAnti_co_megahit_ag0r3_bin.109	PUL16	k141_309009	1639	13216	GH2-GH20-GH20-susC-susD
NoAnti_co_megahit_ag0r3_bin.109	PUL17	k141_316229	15586	29927	GH109-unk-unk-unk-susD-susC-unk-GH110
NoAnti_co_megahit_ag0r3_bin.109	PUL18	k141_316229	35492	40794	susD-susC
NoAnti_co_megahit_ag0r3_bin.109	PUL19	k141_323409	6735	11387	susD-susC
NoAnti_co_megahit_ag0r3_bin.109	PUL20	k141_334237	25336	30643	susD-susC
NoAnti_co_megahit_ag0r3_bin.109	PUL21	k141_371375	30287	42914	GH84-unk-GH20-unk-unk-susD-susC
NoAnti_co_megahit_ag0r3_bin.109	PUL22	k141_371375	81027	87286	GH88-susC-susD
NoAnti_co_megahit_ag0r3_bin.109	PUL23	k141_371375	88886	101487	GH89-GH35-unk-unk-susD-susC
NoAnti_co_megahit_ag0r3_bin.109	PUL24	k141_371375	131668	136805	susC-susD
NoAnti_co_megahit_ag0r3_bin.109	PUL25	k141_371375	157189	173460	susC-unk-GH88-GH154-unk-susC-susD
NoAnti_co_megahit_ag0r3_bin.109	PUL26	k141_371375	192435	213702	GT5-unk-GH57-GT4-GH133-unk-unk-unk-unk-susC-susD-susC-susD
NoAnti_co_megahit_ag0r3_bin.109	PUL27	k141_407153	83	12341	susC-susD-unk-unk-GH2
NoAnti_co_megahit_ag0r3_bin.109	PUL28	k141_407153	56526	70793	GH29-GH2-GH20-unk-susD-susC
NoAnti_co_megahit_ag0r3_bin.109	PUL29	k141_413535	28643	36624	susD-susC-GH130-GH30_6
NoAnti_co_megahit_ag0r3_bin.109	PUL30	k141_433463	322507	327724	susC-susD
NoAnti_co_megahit_ag0r3_bin.109	PUL31	k141_45060	58745	80236	GH92-unk-unk-unk-susD-susC-unk-unk-unk-unk-GH97
NoAnti_co_megahit_ag0r3_bin.109	PUL32	k141_458863	42462	55892	susD-susC-unk-unk-unk-unk-GH36
NoAnti_co_megahit_ag0r3_bin.109	PUL33	k141_458863	118573	123490	susD-susC
NoAnti_co_megahit_ag0r3_bin.109	PUL34	k141_458863	149481	158121	GH144-GH3-susD-susC
NoAnti_co_megahit_ag0r3_bin.109	PUL35	k141_458863	197153	230246	GH35-GH43_19-GH51-GH97-GH43_34-unk-susC-susD-susC-susD-unk-GH16-GH16;GH43_24-GH154-GH43_24-GH145-GH105
NoAnti_co_megahit_ag0r3_bin.109	PUL36	k141_518940	2	4653	susC-susD
NoAnti_co_megahit_ag0r3_bin.109	PUL37	k141_518940	45353	50219	susC-susD
NoAnti_co_megahit_ag0r3_bin.109	PUL38	k141_518940	75251	91334	GH154-GH88-susC-susD-unk-unk-PL35-GH109
NoAnti_co_megahit_ag0r3_bin.109	PUL39	k141_518940	105406	124586	PL8_2-unk-unk-susC-susD-unk-unk-unk-unk-PL29
NoAnti_co_megahit_ag0r3_bin.109	PUL40	k141_518940	138711	160780	GH2-unk-susC-susD-susC-susD-unk-unk-unk-GH88-unk-PL8_2
NoAnti_co_megahit_ag0r3_bin.109	PUL41	k141_525853	8134	35080	susC-susD-unk-unk-GH2-GH105-susC-susD-GH154-unk-unk-GH88-GH43_26;GH106-GH146
NoAnti_co_megahit_ag0r3_bin.109	PUL42	k141_525853	76539	90228	GH16-unk-unk-susD-susC-susD-susC
NoAnti_co_megahit_ag0r3_bin.109	PUL43	k141_525853	98415	110187	GH31-unk-unk-susD-susC
NoAnti_co_megahit_ag0r3_bin.109	PUL44	k141_525853	115257	126913	GH97-unk-unk-unk-unk-susD-susC
NoAnti_co_megahit_ag0r3_bin.109	PUL45	k141_525853	154363	159638	susC-susD
NoAnti_co_megahit_ag0r3_bin.109	PUL46	k141_537572	16446	29042	GH147-susC-susD-unk-GH53-GH2
NoAnti_co_megahit_ag0r3_bin.109	PUL47	k141_585532	461	12682	susC-susD-unk-unk-GH110-GH95
NoAnti_co_megahit_ag0r3_bin.109	PUL48	k141_664739	5176	16956	susC-susD-PL35-PL33_1-GH88-GH123
NoAnti_co_megahit_ag0r3_bin.109	PUL49	k141_682531	8390	20248	susD-susC-susC-unk-unk-GH20-unk-susC-unk-susC
NoAnti_co_megahit_ag0r3_bin.109	PUL50	k141_682531	37307	60342	PL33_1-unk-unk-unk-unk-GH29-GH43_2-GH3-unk-unk-unk-susD-susC
NoAnti_co_megahit_ag0r3_bin.109	PUL51	k141_682531	65253	82654	GH3-susD-susC-unk-unk-unk-GH2
NoAnti_co_megahit_ag0r3_bin.109	PUL52	k141_682531	117652	122316	susD-susC
NoAnti_co_megahit_ag0r3_bin.109	PUL53	k141_682531	146272	151239	susD-susC
NoAnti_co_megahit_ag0r3_bin.109	PUL54	k141_684051	763	18972	susC-susD-unk-unk-unk-GH109-unk-GH2
NoAnti_co_megahit_ag0r3_bin.109	PUL55	k141_684051	74226	106940	GH28-unk-GH43_10-unk-GH95-GH120-GH2-unk-unk-GH43_10-GH95-GH35-unk-susD-susC
NoAnti_co_megahit_ag0r3_bin.109	PUL56	k141_684051	128067	147361	PL1_2-PL1_2-susC-susD-unk-unk-CE8;CE12-unk-CE8-GH105
NoAnti_co_megahit_ag0r3_bin.109	PUL57	k141_684051	213517	240949	GT19-unk-unk-unk-unk-GH23-unk-unk-unk-unk-GH92-unk-unk-GH92-GH92-unk-unk-susC-susD
NoAnti_co_megahit_ag0r3_bin.109	PUL58	k141_684651	258	5364	susC-susD
NoAnti_co_megahit_ag0r3_bin.109	PUL59	k141_684651	46947	51799	susD-susC
NoAnti_co_megahit_ag0r3_bin.109	PUL60	k141_684651	54083	58631	susC-susD
NoAnti_co_megahit_ag0r3_bin.109	PUL61	k141_684651	64435	69177	susD-susC
NoAnti_co_megahit_ag0r3_bin.109	PUL62	k141_71421	21006	38082	susC-susD-susC-susD-GH28-GH20-GH28-GH3
NoAnti_co_megahit_ag0r3_bin.109	PUL63	k141_725777	29448	37407	GH16-unk-unk-unk-susC-susD
NoAnti_co_megahit_ag0r3_bin.109	PUL64	k141_75294	90563	100816	GH33-unk-unk-susC-susD-GH33
NoAnti_co_megahit_ag0r3_bin.109	PUL65	k141_75294	133359	137980	susC-susD
NoAnti_co_megahit_ag0r3_bin.109	PUL66	k141_791109	25073	48745	GH105;PL33_2-GH31-unk-GH2-unk-unk-susD-susC-GH2-GH29
NoAnti_co_megahit_ag0r3_bin.109	PUL67	k141_791109	79085	84189	susC-susD
NoAnti_co_megahit_ag0r3_bin.109	PUL68	k141_791109	114266	119257	susC-susD-susD
NoAnti_co_megahit_ag0r3_bin.109	PUL69	k141_791109	132664	137409	susD-susC
NoAnti_co_megahit_ag0r3_bin.109	PUL70	k141_791109	145028	149719	susC-susD
NoAnti_co_megahit_ag0r3_bin.68	PUL1	k141_115584	20946	25830	susC-susD
NoAnti_co_megahit_ag0r3_bin.68	PUL2	k141_145348	1696	6304	susD-susC
NoAnti_co_megahit_ag0r3_bin.68	PUL3	k141_154715	83491	87961	susC-susD
NoAnti_co_megahit_ag0r3_bin.68	PUL4	k141_265817	73665	82016	susC-susD-unk-GH3
NoAnti_co_megahit_ag0r3_bin.68	PUL5	k141_265817	106842	120625	GH43_29;CBM6-unk-unk-unk-unk-GH63-unk-susD-susC
NoAnti_co_megahit_ag0r3_bin.68	PUL6	k141_265817	168996	174002	susC-susD
NoAnti_co_megahit_ag0r3_bin.68	PUL7	k141_280702	20735	28372	susC-susD-unk-unk-GT2_Glycos_transf_2
NoAnti_co_megahit_ag0r3_bin.68	PUL8	k141_295995	26152	40644	GH92-unk-unk-susD-susC-GH76-susC
NoAnti_co_megahit_ag0r3_bin.68	PUL9	k141_324438	8453	18296	GH32-GH32-unk-susD-susC
NoAnti_co_megahit_ag0r3_bin.68	PUL10	k141_324438	21328	36858	GH51-unk-unk-susC-susD-unk-GH43_4-GH43_5
NoAnti_co_megahit_ag0r3_bin.68	PUL11	k141_345756	22348	26643	susD-susC
NoAnti_co_megahit_ag0r3_bin.68	PUL12	k141_449317	44683	52800	susD-susC-susD-susC
NoAnti_co_megahit_ag0r3_bin.68	PUL13	k141_480212	185	5284	susC-susD
NoAnti_co_megahit_ag0r3_bin.68	PUL14	k141_493886	3207	11004	GH125-unk-unk-susD-susC
NoAnti_co_megahit_ag0r3_bin.68	PUL15	k141_517236	50377	55460	susC-susD
NoAnti_co_megahit_ag0r3_bin.68	PUL16	k141_556425	44032	59004	susC-susD-unk-unk-unk-unk-susC-susD
NoAnti_co_megahit_ag0r3_bin.68	PUL17	k141_556425	64926	74958	susC-susD-unk-unk-unk-GH29
NoAnti_co_megahit_ag0r3_bin.68	PUL18	k141_567271	7763	12645	susD-susC
NoAnti_co_megahit_ag0r3_bin.68	PUL19	k141_586744	18549	23058	susD-susC
NoAnti_co_megahit_ag0r3_bin.68	PUL20	k141_586744	31253	47817	GH51-susC-susD-susC-susD-unk-GH10-GH5_21
NoAnti_co_megahit_ag0r3_bin.68	PUL21	k141_586744	48468	53441	susC-susD
NoAnti_co_megahit_ag0r3_bin.68	PUL22	k141_618087	46017	51092	susC-susD
NoAnti_co_megahit_ag0r3_bin.68	PUL23	k141_62497	13216	47005	CE1-unk-susC-susD-unk-CE1-GH3-GH3-unk-unk-GH115-unk-susC-susD-unk-GH66-GH97
NoAnti_co_megahit_ag0r3_bin.68	PUL24	k141_628887	4058	9147	susD-susC
NoAnti_co_megahit_ag0r3_bin.68	PUL25	k141_628887	16178	21069	susD-susC
NoAnti_co_megahit_ag0r3_bin.68	PUL26	k141_672386	1650	19336	GH130-GH26-CE7-susC-susD-unk-unk-unk-GH26;GH5_4-unk-GH5_7
NoAnti_co_megahit_ag0r3_bin.68	PUL27	k141_695500	16564	29065	GH10-unk-susD-susC-susD-susC
NoAnti_co_megahit_ag0r3_bin.68	PUL28	k141_695500	100595	110303	susC-susD-unk-unk-unk-CE10
NoAnti_co_megahit_ag0r3_bin.68	PUL29	k141_807053	299	21387	susC-unk-unk-susC-susD-GH3-GH92-GH92-GH130-GH20
NoAnti_co_megahit_bin.220	PUL1	k141_148582	147264	151932	susC-susD
NoAnti_co_megahit_bin.220	PUL2	k141_210862	47049	58900	susC-unk-unk-susD-susC
NoAnti_co_megahit_bin.220	PUL3	k141_210862	84536	109528	susC-unk-unk-susD-susC-unk-unk-unk-GT2_Glycos_transf_2-GH128-unk-GT2_Glycos_transf_2
NoAnti_co_megahit_bin.220	PUL4	k141_261911	81870	86826	susC-susD
NoAnti_co_megahit_bin.220	PUL5	k141_673490	6059	44857	GH29-GH105-unk-unk-unk-unk-GH2-unk-susC-unk-unk-susD-susC-unk-GH43_19-unk-unk-unk-CE11
NoAnti_co_megahit_bin.256	PUL1	k141_172012	7147	11327	susD-susC
NoAnti_co_megahit_bin.256	PUL2	k141_184862	389	5103	susC-susD
NoAnti_co_megahit_bin.256	PUL3	k141_343020	44726	49248	susD-susC
NoAnti_co_megahit_bin.256	PUL4	k141_343020	49992	54575	susC-susD
NoAnti_co_megahit_bin.256	PUL5	k141_381051	236	4854	susC-susD
NoAnti_co_megahit_bin.256	PUL6	k141_713199	5304	10444	susD-susC
NoAnti_co_megahit_bin.256	PUL7	k141_765473	13874	18843	susD-susC
NoAnti_co_megahit_rg10r3_bin.91	PUL1	k141_248970	232	32237	GH36-GH94-unk-unk-GH130-CE7-unk-susC-susD-unk-unk-unk-GH26-GH5_4-unk-unk-GH43_12-GH3-GH31
NoAnti_co_megahit_rg10r3_bin.91	PUL2	k141_287137	94990	122151	CE1-unk-unk-unk-GT2_Glycos_transf_2-GT51-unk-unk-unk-unk-susC-susD-unk-GH32-unk-GH32
NoAnti_co_megahit_rg10r3_bin.91	PUL3	k141_601576	10714	32589	susC-susC-susD-unk-GH16-GH3;GH5_46-susC-susD-GH43_28;CBM32-GH144-GH3
NoAnti_co_megahit_rg10r3_bin.91	PUL4	k141_62475	25825	31392	susC-susD-unk-GT51
NoAnti_co_megahit_rg10r3_bin.91	PUL5	k141_62475	42206	51819	GT2_Glycos_transf_2-unk-unk-susC-susD
NoAnti_co_megahit_rg10r3_bin.91	PUL6	k141_634159	3353	8305	susC-susD
NoAnti_co_megahit_rg10r3_bin.91	PUL7	k141_666936	13181	18573	susC-susD
NoAnti_co_megahit_rg10r3_bin.91	PUL8	k141_70039	38617	43673	susC-susD
NoAnti_co_megahit_rg10r3_bin.91	PUL9	k141_779536	56441	96003	GT4-unk-unk-GT4-unk-GT4-unk-unk-GH77-GH13_14-unk-unk-unk-GH13-GH53-GH13_6-unk-unk-unk-susC-unk-unk-unk-susC-susD
pellet1_bin.124	PUL1	NODE_11448_length_22662_cov_12.901353	219	14941	GH2-GH50;GH43_17-GH136-GH136-susD-susC
pellet1_bin.124	PUL2	NODE_1239_length_99840_cov_12.325715	62945	98849	GH28-CE8;CE12-unk-GH105;PL1_2-unk-PL1_2-susC-susD-unk-GH43_10-unk-unk-CE7;GH5_7-susC-susD
pellet1_bin.124	PUL3	NODE_13203_length_20173_cov_11.905018	235	6305	susC-susD-GH30_3
pellet1_bin.124	PUL4	NODE_1387_length_93448_cov_12.907824	82469	87345	susC-susD
pellet1_bin.124	PUL5	NODE_1406_length_92780_cov_12.141938	9666	14544	susD-susC
pellet1_bin.124	PUL6	NODE_17039_length_16345_cov_12.519854	9791	14682	susD-susC
pellet1_bin.124	PUL7	NODE_1985_length_76600_cov_12.606802	9905	14999	susD-susC
pellet1_bin.124	PUL8	NODE_2481_length_67207_cov_11.674970	9179	23091	GH3-unk-unk-unk-GH128-unk-susD-susC
pellet1_bin.124	PUL9	NODE_3081_length_58659_cov_11.987631	12240	27202	GH109-GH36-unk-unk-unk-GH31-unk-unk-susC-susD
pellet1_bin.124	PUL10	NODE_3651_length_52787_cov_12.404140	28240	47538	GH2-GH53-unk-susC-susD-unk-GH16-GH16-unk-GH5_46
pellet1_bin.124	PUL11	NODE_580_length_139586_cov_12.482981	6052	33600	PL12_2-unk-unk-PL8_2-susD-susC-unk-PL12_2-GH88-PL12_2-unk-unk-unk-PL21_1
pellet1_bin.124	PUL12	NODE_580_length_139586_cov_12.482981	90776	101274	susD-susC-unk-susC-susD
pellet1_bin.124	PUL13	NODE_580_length_139586_cov_12.482981	126156	138415	GH97-GH13-GH13-GH13_14-susD-susC
pellet1_bin.124	PUL14	NODE_5810_length_38021_cov_12.499261	23605	28104	susD-susC
pellet1_bin.124	PUL15	NODE_7659_length_31005_cov_11.797623	1459	20977	GH13_10-unk-susD-susC-unk-unk-unk-GH13_10-GH77
pellet1_bin.124	PUL16	NODE_9733_length_25769_cov_13.052180	11613	22616	GH3-GH144-unk-susD-susC-GH144
pellet1_bin.228	PUL1	NODE_4477_length_45657_cov_5.216231	2486	7526	susC-susD
pellet1_bin.302	PUL1	NODE_1234_length_100091_cov_12.388610	1736	38838	GH28-unk-unk-CE12-GH43_18-GH42-GH2-unk-unk-susC-susD-unk-GH105-unk-unk-GH105-PL11_1-GH28-GH115-CE12-GH2
pellet1_bin.302	PUL2	NODE_2251_length_71251_cov_11.914811	3820	11267	GH2-susC-susD
pellet1_bin.302	PUL3	NODE_2251_length_71251_cov_11.914811	61902	67216	susC-susD
pellet1_bin.302	PUL4	NODE_357_length_169334_cov_12.322711	49107	73720	GT2_Glycos_transf_2-GH13-GH13-GH13-GH53-GH13_36-unk-unk-susD-susC-unk-unk-unk-CE1
pellet1_bin.302	PUL5	NODE_357_length_169334_cov_12.322711	163433	168464	susD-susC
pellet1_bin.302	PUL6	NODE_41_length_350495_cov_12.948740	11444	28439	susD-susC-GH105;GH154-GH145-unk-unk-susC-susD
pellet1_bin.302	PUL7	NODE_41_length_350495_cov_12.948740	30973	36287	susC-susD
pellet1_bin.302	PUL8	NODE_41_length_350495_cov_12.948740	119932	141995	susD-susC-unk-unk-susC-susD-susC-susD-PL1_2
pellet1_bin.302	PUL9	NODE_41_length_350495_cov_12.948740	332969	337772	susD-susC
pellet1_bin.302	PUL10	NODE_445_length_156658_cov_12.090104	146083	153929	GH51-unk-susC-susD
pellet1_bin.302	PUL11	NODE_86_length_272790_cov_11.617638	96119	108380	GH43_10-unk-susD-susC-unk-unk-PL10_1
pellet1_bin.316	PUL1	NODE_13_length_474880_cov_5.315665	205751	229154	GH38-GH92-unk-susC-susD-unk-unk-GH2-unk-GH78;CBM67-GH92
pellet1_bin.316	PUL2	NODE_13_length_474880_cov_5.315665	254151	279963	susC-susD-unk-GH16-GH3-unk-unk-unk-GH3-unk-GH30_3-susD-susC
pellet1_bin.316	PUL3	NODE_13_length_474880_cov_5.315665	361568	366110	susC-susD
pellet1_bin.316	PUL4	NODE_13_length_474880_cov_5.315665	388908	394031	susC-susD
pellet1_bin.316	PUL5	NODE_4_length_589820_cov_5.176231	113310	143879	GH35-unk-unk-GH92-GH76-unk-unk-susD-susC-unk-GH2-unk-unk-GH125-unk-unk-unk-unk-CBM67;GH78
pellet1_bin.316	PUL6	NODE_4_length_589820_cov_5.176231	205867	210673	susC-susD
pellet1_bin.316	PUL7	NODE_974_length_111210_cov_4.930187	21972	33238	GH13_20-GH13-unk-unk-susD-susC
pellet1_bin.336	PUL1	NODE_117_length_249336_cov_3.607590	129396	157381	GH43_10-unk-unk-unk-unk-susD-susC-GH105;PL1_2-unk-CE12;CE8-PL1_2-GH28
pellet1_bin.336	PUL2	NODE_124_length_243004_cov_3.834657	20734	25710	susD-susC
pellet1_bin.336	PUL3	NODE_21_length_419429_cov_3.998099	202619	213450	GH116-unk-unk-susD-susC
pellet1_bin.336	PUL4	NODE_21_length_419429_cov_3.998099	300349	319183	GH13_14-unk-unk-unk-unk-GH13_10-GH13-CBM20;GH77-susC-susD
pellet1_bin.336	PUL5	NODE_238_length_196411_cov_3.878635	3224	8155	susD-susC
pellet1_bin.336	PUL6	NODE_238_length_196411_cov_3.878635	9390	13907	susC-susD
pellet1_bin.336	PUL7	NODE_652_length_132388_cov_3.656475	90562	95074	susD-susC
pellet1_bin.336	PUL8	NODE_7160_length_32569_cov_3.725264	19214	24342	susD-susC
pellet1_bin.458	PUL1	NODE_99_length_260706_cov_16.651261	9294	14336	susD-susC
pellet1_bin.618	PUL1	NODE_49_length_337567_cov_16.047111	176497	187663	GH3-GH16-unk-susD-susC
pellet1_bin.618	PUL2	NODE_49_length_337567_cov_16.047111	228952	241265	GH30_3-unk-GH128-GH16-unk-susD-susC
pellet1_bin.618	PUL3	NODE_79_length_278396_cov_15.829183	267603	272514	susD-susC
pellet2_bin.243	PUL1	NODE_1018_length_108023_cov_6.798556	102404	107317	susD-susC
pellet2_bin.243	PUL2	NODE_16615_length_16120_cov_7.071594	10077	14729	susD-susC
pellet2_bin.243	PUL3	NODE_1925_length_75769_cov_7.416885	46375	56306	susC-susD-susD-susC
pellet2_bin.243	PUL4	NODE_4222_length_45700_cov_6.870823	36071	45463	susD-susC-unk-unk-GH3
pellet2_bin.265	PUL1	NODE_135_length_235990_cov_4.959672	198107	212785	GH13-GH13-GH13-GH13-unk-susD-susC
pellet2_bin.265	PUL2	NODE_157_length_228383_cov_4.923047	33284	38093	susD-susC
pellet2_bin.265	PUL3	NODE_157_length_228383_cov_4.923047	50429	66972	GH28-PL1_2-CE8;CE12-unk-GH105-susC-susD
pellet2_bin.265	PUL4	NODE_157_length_228383_cov_4.923047	206271	211195	susC-susD
pellet2_bin.265	PUL5	NODE_307_length_176341_cov_4.826018	116155	124309	susC-unk-unk-susC-susD
pellet2_bin.309	PUL1	NODE_1006_length_108852_cov_18.212555	681	5274	susC-susD
pellet2_bin.309	PUL2	NODE_1818_length_78692_cov_20.119888	46230	54620	susD-susC-unk-unk-GH23
pellet2_bin.309	PUL3	NODE_2420_length_65845_cov_18.770170	60612	65685	susD-susC
pellet2_bin.309	PUL4	NODE_248_length_189190_cov_19.057690	70946	75948	susD-susC
pellet2_bin.309	PUL5	NODE_280_length_182639_cov_18.200633	27467	36387	susD-susC-unk-unk-unk-CE11
pellet2_bin.309	PUL6	NODE_280_length_182639_cov_18.200633	47856	57479	susD-susC-susD-susC
pellet2_bin.309	PUL7	NODE_321_length_172752_cov_17.927699	53970	58656	susC-susD
pellet2_bin.309	PUL8	NODE_357_length_167849_cov_18.081844	123114	165010	susD-unk-unk-GH3-unk-unk-GH97-GH94-unk-GH2-GH2-unk-CE7-GH5_7-GH5_2-susC-susD-unk-unk-GH9-GH26-unk-unk-GH26-GH130
pellet2_bin.309	PUL9	NODE_4515_length_43711_cov_18.649390	1929	6470	susC-susD
pellet2_bin.309	PUL10	NODE_806_length_120347_cov_18.799909	103896	119857	GH43_12-susC-susD-unk-susD-unk-GH10
pellet2_bin.315	PUL1	NODE_230_length_198648_cov_6.457201	83067	87496	susD-susC
pellet2_bin.315	PUL2	NODE_230_length_198648_cov_6.457201	93967	98692	susC-susD
pellet2_bin.315	PUL3	NODE_287_length_181280_cov_6.395710	77531	91640	susC-susD-susC-unk-susC
pellet2_bin.315	PUL4	NODE_501_length_146320_cov_6.209135	103625	108473	susD-susC
pellet2_bin.315	PUL5	NODE_515_length_144858_cov_6.480706	50145	60658	GH23-unk-unk-susD-susC
pellet2_bin.315	PUL6	NODE_515_length_144858_cov_6.480706	77709	82338	susC-susD
pellet2_bin.445	PUL1	NODE_139_length_234695_cov_2.836239	90658	111458	PL6_1-unk-unk-CE7-unk-GH31-unk-unk-unk-susD-susC-GH36
pellet2_bin.445	PUL2	NODE_1924_length_75813_cov_3.069022	26236	46001	GH57-GT4-GH133-unk-unk-susC-susD-unk-GH30_3-unk-unk-GH3
pellet2_bin.445	PUL3	NODE_1932_length_75590_cov_2.741118	53607	62026	GT2_Glycos_transf_2-unk-unk-susD-susC
pellet2_bin.445	PUL4	NODE_718_length_126200_cov_2.822833	209	15743	GH149-unk-GH16-GH16-GH128-GH16-unk-susD-susC
pellet2_bin.445	PUL5	NODE_718_length_126200_cov_2.822833	29939	40517	GT2_Glycos_transf_2-unk-unk-unk-susC-susD
pellet2_bin.445	PUL6	NODE_776_length_122093_cov_3.068437	102532	113050	susD-susC-susC-susD
pellet2_bin.445	PUL7	NODE_844_length_118581_cov_2.811176	97194	107001	susC-susD-unk-unk-GH53-GH2
pellet2_bin.559	PUL1	NODE_10484_length_23455_cov_89.560228	8644	14733	susC-susD-GH30_3
pellet2_bin.559	PUL2	NODE_1113_length_103018_cov_88.188539	30676	45607	GH109-GH36-unk-unk-unk-GH31-unk-unk-susC-susD
pellet2_bin.559	PUL3	NODE_17180_length_15689_cov_110.428030	3764	14994	GH76-susC-susD-unk-GH92-GH125
pellet2_bin.559	PUL4	NODE_2952_length_58266_cov_77.949208	4667	14966	GH97-GH89-unk-susC-susD
pellet2_bin.559	PUL5	NODE_3005_length_57604_cov_84.505159	7379	29713	GH5_46-unk-GH16-GH16-unk-susD-susC-unk-GH53-unk-unk-GH2
pellet2_bin.559	PUL6	NODE_4250_length_45471_cov_86.665005	18080	36649	susC-susD-unk-unk-unk-susC-susD-susC-susD
pellet2_bin.559	PUL7	NODE_4577_length_43330_cov_85.655117	34236	43330	susD-susC-PL1_2-PL1_2;GH105
pellet2_bin.559	PUL8	NODE_4638_length_42915_cov_89.023722	12856	30627	susD-susC-unk-GH130-GH92-GH92;GH125-GH92-unk-GH33
pellet2_bin.559	PUL9	NODE_4821_length_41823_cov_86.017915	3112	7966	susD-susC
pellet2_bin.559	PUL10	NODE_4821_length_41823_cov_86.017915	37259	41723	susD-susC
pellet2_bin.559	PUL11	NODE_5746_length_37131_cov_83.946141	10367	15473	susC-susD
pellet2_bin.559	PUL12	NODE_5875_length_36598_cov_86.521867	242	26102	susC-unk-unk-unk-GH2-unk-unk-GH20-GH18-unk-unk-susD-susC-susD-susC-GH18
pellet2_bin.559	PUL13	NODE_7035_length_31787_cov_87.719330	3	22133	susD-unk-GH13_10-susC-susD-GH13_14-GH13-unk-unk-GH13-GH97
pellet2_bin.559	PUL14	NODE_7301_length_30920_cov_89.496866	21657	26156	susD-susC
pellet3_bin.106	PUL1	NODE_1357_length_84516_cov_3.753013	40322	49612	GH13-unk-unk-unk-unk-susC-susD
pellet3_bin.106	PUL2	NODE_832_length_109703_cov_3.861192	81790	86565	susD-susC
pellet3_bin.183	PUL1	NODE_10165_length_21418_cov_2.240994	3004	8028	susC-susD
pellet3_bin.183	PUL2	NODE_1120_length_93567_cov_2.168172	56762	67612	CE4-unk-unk-unk-unk-susC-susD-CE10
pellet3_bin.183	PUL3	NODE_1137_length_92828_cov_2.382488	33748	38419	susD-susC
pellet3_bin.183	PUL4	NODE_1137_length_92828_cov_2.382488	38954	50066	susC-susD-unk-unk-unk-GH23
pellet3_bin.183	PUL5	NODE_12381_length_18261_cov_2.263759	10395	15620	susC-susD
pellet3_bin.183	PUL6	NODE_15868_length_14949_cov_2.257185	1934	12156	susC-susD-susC-susD
pellet3_bin.183	PUL7	NODE_19261_length_12821_cov_2.276351	4081	8762	susC-susD
pellet3_bin.183	PUL8	NODE_2683_length_56091_cov_2.347009	41053	49549	susC-susD-susC
pellet3_bin.183	PUL9	NODE_3071_length_51293_cov_2.388676	36982	47901	susC-susD-unk-unk-GH20-GH20
pellet3_bin.183	PUL10	NODE_3355_length_48178_cov_2.287507	3168	18239	susC-susD-unk-unk-unk-unk-susC-susD
pellet3_bin.183	PUL11	NODE_3443_length_47321_cov_2.349451	33082	38195	susC-susD
pellet3_bin.183	PUL12	NODE_4073_length_41991_cov_2.356965	10163	15294	susC-susD
pellet3_bin.183	PUL13	NODE_4073_length_41991_cov_2.356965	31201	35895	susD-susC
pellet3_bin.183	PUL14	NODE_4595_length_38869_cov_2.160420	4687	9459	susC-susD
pellet3_bin.183	PUL15	NODE_462_length_147282_cov_2.211063	15297	25936	GH3-unk-unk-susD-susC
pellet3_bin.183	PUL16	NODE_462_length_147282_cov_2.211063	26660	36746	susC-susD-susC-susD
pellet3_bin.183	PUL17	NODE_462_length_147282_cov_2.211063	46926	51742	susC-susD
pellet3_bin.183	PUL18	NODE_462_length_147282_cov_2.211063	59367	64219	susC-susD
pellet3_bin.183	PUL19	NODE_7048_length_28524_cov_2.317181	8250	13175	susD-susC
pellet3_bin.183	PUL20	NODE_7886_length_26109_cov_2.287391	9754	24572	susD-susC-unk-unk-unk-susC-susD
pellet3_bin.183	PUL21	NODE_808_length_111629_cov_2.279977	67127	72144	susD-susC
pellet3_bin.285	PUL1	NODE_220_length_192558_cov_10.979634	14288	26775	GH78-unk-unk-unk-unk-susC-susD
pellet3_bin.285	PUL2	NODE_220_length_192558_cov_10.979634	86448	100135	GH159-GH127-unk-susC-susD-unk-GH92
pellet3_bin.285	PUL3	NODE_8_length_486527_cov_11.648838	240321	245003	susC-susD
pellet3_bin.285	PUL4	NODE_9_length_481151_cov_10.437226	349363	353868	susD-susC
pellet3_bin.444	PUL1	NODE_10581_length_20749_cov_6.215547	1	4800	susD-susC
pellet3_bin.444	PUL2	NODE_1141_length_92786_cov_5.671440	19875	39277	GH13_10-unk-unk-unk-susC-susD-unk-unk-GH13-GH13-GH97
pellet3_bin.444	PUL3	NODE_2307_length_61411_cov_6.346877	33053	38269	susD-susC
pellet3_bin.444	PUL4	NODE_2729_length_55395_cov_6.178602	20313	27160	susC-susC-susD
pellet3_bin.444	PUL5	NODE_3202_length_49815_cov_5.970999	1084	5972	susC-susD
pellet3_bin.444	PUL6	NODE_473_length_145915_cov_6.075768	59722	69845	susC-susD-unk-unk-GH27
pellet3_bin.444	PUL7	NODE_5616_length_33889_cov_6.567650	10420	18663	susC-susD-unk-GH3
pellet3_bin.556	PUL1	NODE_1196_length_90554_cov_13.719940	84217	89211	susC-susD
pellet3_bin.556	PUL2	NODE_1790_length_72500_cov_13.832990	5348	9752	susD-susC
pellet3_bin.556	PUL3	NODE_1790_length_72500_cov_13.832990	10474	14996	susC-susD
pellet3_bin.556	PUL4	NODE_2876_length_53317_cov_13.961008	7908	18032	susC-unk-susD-susC
pellet_dilute1_bin.201	PUL1	NODE_1847_length_79408_cov_5.090917	41420	51738	susC-susD-unk-unk-susC
pellet_dilute1_bin.201	PUL2	NODE_678_length_131137_cov_5.298145	25341	29804	susD-susC
pellet_dilute1_bin.201	PUL3	NODE_7045_length_33940_cov_5.310265	25459	30120	susC-susD
pellet_dilute1_bin.215	PUL1	NODE_314_length_180574_cov_9.070868	33779	41799	susD-susC-unk-susC
pellet_dilute1_bin.215	PUL2	NODE_3712_length_52290_cov_8.431014	14614	19535	susC-susD
pellet_dilute1_bin.215	PUL3	NODE_3849_length_51143_cov_8.558805	12899	35320	GH85-susD-susC-unk-unk-susC-unk-unk-unk-unk-GT2_Glycos_transf_2
pellet_dilute1_bin.215	PUL4	NODE_439_length_159307_cov_8.597795	55409	60271	susD-susC
pellet_dilute1_bin.215	PUL5	NODE_561_length_142796_cov_8.726156	96767	101702	susC-susD
pellet_dilute1_bin.215	PUL6	NODE_91_length_273480_cov_8.962141	126661	136846	susC-unk-susD-susC
pellet_dilute1_bin.215	PUL7	NODE_929_length_113773_cov_8.860321	85222	89751	susD-susC
pellet_dilute1_bin.353	PUL1	NODE_38_length_360641_cov_6.413088	57554	72457	susC-susD-unk-unk-unk-susC
pellet_dilute1_bin.486	PUL1	NODE_1078_length_106792_cov_6.493648	44513	57557	GH16-unk-unk-susD-susC-susD-susC
pellet_dilute1_bin.486	PUL2	NODE_11892_length_22669_cov_7.838612	3	18697	GH13_10-unk-unk-susC-GH13_10-unk-susD-susC
pellet_dilute1_bin.486	PUL3	NODE_13196_length_20884_cov_7.458785	2917	7482	susC-susD
pellet_dilute1_bin.486	PUL4	NODE_1329_length_95233_cov_7.551406	24966	38025	PL35-unk-unk-PL35-susD-susC-unk-GH88
pellet_dilute1_bin.486	PUL5	NODE_1464_length_90384_cov_7.307577	1288	7774	GH43_3-susD-susC
pellet_dilute1_bin.486	PUL6	NODE_1464_length_90384_cov_7.307577	30607	44000	GH3-unk-unk-unk-GH158-unk-susD-susC
pellet_dilute1_bin.486	PUL7	NODE_1464_length_90384_cov_7.307577	70819	75345	susD-susC
pellet_dilute1_bin.486	PUL8	NODE_1592_length_86120_cov_7.017606	2668	7811	susD-susC
pellet_dilute1_bin.486	PUL9	NODE_1592_length_86120_cov_7.017606	37955	70961	susD-susC-unk-GH88-unk-PL12_2-susD-susC-unk-PL12_2-GH88-PL12_2-unk-unk-unk-PL21_1
pellet_dilute1_bin.486	PUL10	NODE_1635_length_85024_cov_6.861420	20635	37172	PL29-unk-PL8_2-GH88-PL8_2-susC-susD
pellet_dilute1_bin.486	PUL11	NODE_1635_length_85024_cov_6.861420	56227	61267	susC-susD
pellet_dilute1_bin.486	PUL12	NODE_1758_length_81691_cov_7.618251	11761	17020	susD-susC
pellet_dilute1_bin.486	PUL13	NODE_1868_length_79090_cov_6.586908	38830	49241	GH20-unk-unk-susC-susD
pellet_dilute1_bin.486	PUL14	NODE_1998_length_75879_cov_7.412517	27851	32758	susC-susD
pellet_dilute1_bin.486	PUL15	NODE_1998_length_75879_cov_7.412517	42027	61929	susC-unk-unk-unk-unk-GH3-unk-unk-unk-susD-susC
pellet_dilute1_bin.486	PUL16	NODE_2399_length_68280_cov_7.065177	2099	9442	GH105-unk-susD-susC
pellet_dilute1_bin.486	PUL17	NODE_2484_length_67062_cov_7.517084	38810	43924	susD-susC
pellet_dilute1_bin.486	PUL18	NODE_2484_length_67062_cov_7.517084	49069	64148	CE10-unk-unk-unk-unk-susD-susC-unk-unk-GH20
pellet_dilute1_bin.486	PUL19	NODE_29414_length_10995_cov_7.725524	859	8055	GH3-susC-susD
pellet_dilute1_bin.486	PUL20	NODE_3313_length_56286_cov_7.262754	1093	5712	susC-susD
pellet_dilute1_bin.486	PUL21	NODE_384_length_167864_cov_6.656802	87244	120191	GH93-unk-GH2-GH129-GH129-GH2-GH5_13-unk-unk-unk-unk-GH93-susD-susC
pellet_dilute1_bin.486	PUL22	NODE_4222_length_47834_cov_7.130924	37015	42047	susC-susD
pellet_dilute1_bin.486	PUL23	NODE_4388_length_46715_cov_7.471430	7064	11656	susC-susD
pellet_dilute1_bin.486	PUL24	NODE_675_length_131361_cov_6.748236	4265	8949	susC-susD
pellet_dilute1_bin.486	PUL25	NODE_675_length_131361_cov_6.748236	21605	26293	susC-susD
pellet_dilute1_bin.486	PUL26	NODE_692_length_129885_cov_6.899158	97337	108339	susC-susD-unk-GH66-unk-unk-GH97
pellet_dilute1_bin.486	PUL27	NODE_778_length_122539_cov_7.254460	1831	14440	susC-susD-GH13_14-GH13-GH13-GH97
pellet_dilute1_bin.486	PUL28	NODE_778_length_122539_cov_7.254460	79685	90292	GH43_3-susC-susD-unk-susD
pellet_dilute1_bin.486	PUL29	NODE_778_length_122539_cov_7.254460	102105	107089	susD-susC
pellet_dilute1_bin.486	PUL30	NODE_7940_length_31019_cov_7.875372	1692	6526	susC-susD
pellet_dilute1_bin.533	PUL1	NODE_1234_length_99293_cov_15.270919	28047	38022	susC-susD-susC-susD
pellet_dilute1_bin.533	PUL2	NODE_1655_length_84511_cov_15.611715	20722	41532	GH2-GH53-unk-susC-susD-unk-GH16-GH16-GH3-unk-GH5_46
pellet_dilute1_bin.533	PUL3	NODE_1763_length_81541_cov_16.228143	21624	26731	susC-susD
pellet_dilute1_bin.533	PUL4	NODE_2056_length_74446_cov_15.495351	26140	57276	GH67-GH43_1-GH10-unk-unk-unk-GH51-unk-GH10-susC-susD-susC-susD-unk-GH26
pellet_dilute1_bin.533	PUL5	NODE_2351_length_69033_cov_15.836284	653	16482	susC-susD-unk-unk-GH5_38-unk-GH92-GH5_37-GH3
pellet_dilute1_bin.533	PUL6	NODE_2489_length_66947_cov_14.943610	4590	9079	susC-susD
pellet_dilute1_bin.533	PUL7	NODE_2489_length_66947_cov_14.943610	21243	49063	GH43_35-GH31-unk-unk-GH2-unk-unk-unk-GH31-unk-GH13-GH13-unk-susD-susC
pellet_dilute1_bin.533	PUL8	NODE_2564_length_65632_cov_15.976765	1947	23679	GH43_10-unk-unk-unk-unk-GH28-CE12;CE8-PL1_2;GH105-unk-PL1_2-susC-susD
pellet_dilute1_bin.533	PUL9	NODE_31_length_374161_cov_15.925063	42257	46726	susD-susC
pellet_dilute1_bin.533	PUL10	NODE_31_length_374161_cov_15.925063	322736	344992	susC-susD-unk-CE1-CE1-CE1-GH3-CE1-unk-unk-unk-GH3-GH3
pellet_dilute1_bin.533	PUL11	NODE_318_length_179382_cov_15.496271	37881	66922	GH77-unk-unk-unk-susC-unk-unk-GH13_10-susC-susD-GH13_14-GH13-GH13-GH97
pellet_dilute1_bin.533	PUL12	NODE_318_length_179382_cov_15.496271	86747	106061	susD-susC-unk-susC-susD-unk-unk-unk-susC-susD
pellet_dilute1_bin.533	PUL13	NODE_318_length_179382_cov_15.496271	128074	153845	GH2-GH2-GH5-unk-susD-susC-susD-susC-GH26-unk-CE10-GH30_3-unk-GH130
pellet_dilute1_bin.533	PUL14	NODE_3958_length_50001_cov_15.113225	1184	25191	GH35-GH18-unk-GH9-unk-GH30-GH9-unk-unk-unk-susD-susC
pellet_dilute1_bin.533	PUL15	NODE_3958_length_50001_cov_15.113225	34907	44870	GH30_3-susD-susC-unk-unk-unk-CE10
pellet_dilute1_bin.533	PUL16	NODE_8923_length_28324_cov_15.467284	15774	20634	susC-susD
pellet_dilute1_bin.545	PUL1	NODE_10525_length_24981_cov_1.913978	13587	20589	GT2_Glycos_transf_2-CE7-susC-susD
pellet_dilute1_bin.545	PUL2	NODE_1359_length_94206_cov_1.855175	39798	52539	susC-susD-unk-unk-unk-GH3
pellet_dilute1_bin.545	PUL3	NODE_1375_length_93786_cov_2.159889	12145	17039	susD-susC
pellet_dilute1_bin.545	PUL4	NODE_2039_length_74837_cov_2.124575	46629	51481	susC-susD
pellet_dilute1_bin.614	PUL1	NODE_1550_length_87944_cov_4.156929	29673	45000	GH13-GH13-GH13-GH13_36-unk-unk-susD-susC
pellet_dilute1_bin.614	PUL2	NODE_304_length_183725_cov_4.029200	52259	56788	susD-susC
pellet_dilute1_bin.614	PUL3	NODE_3190_length_57633_cov_4.695319	42248	47387	susD-susC
pellet_dilute1_bin.614	PUL4	NODE_793_length_121502_cov_3.877331	99615	104760	susC-susD
pellet_dilute1_bin.614	PUL5	NODE_867_length_116874_cov_4.423711	34231	50421	susC-susD-GH30_3-unk-GH3-unk-unk-unk-GH73
pellet_dilute1_bin.614	PUL6	NODE_97_length_266811_cov_4.277868	2870	7673	susC-susD
pellet_dilute1_bin.614	PUL7	NODE_97_length_266811_cov_4.277868	73711	78402	susD-susC
pellet_dilute1_bin.614	PUL8	NODE_97_length_266811_cov_4.277868	80424	87470	susC-susD-GH13_8
pellet_dilute1_bin.614	PUL9	NODE_97_length_266811_cov_4.277868	218878	223931	susD-susC
pellet_dilute1_bin.629	PUL1	NODE_1287_length_96858_cov_8.717030	53764	62943	GT2_Glycos_transf_2-unk-unk-unk-unk-susC-susD
pellet_dilute1_bin.629	PUL2	NODE_1568_length_87207_cov_7.923668	36352	45563	GT4-unk-unk-unk-unk-susD-susC
pellet_dilute1_bin.629	PUL3	NODE_2682_length_63724_cov_7.724138	58814	63650	susD-susC
pellet_dilute1_bin.629	PUL4	NODE_3249_length_56977_cov_8.144996	3185	13534	susC-unk-susD-susC
pellet_dilute1_bin.629	PUL5	NODE_434_length_160162_cov_8.096373	42706	67375	GH29-unk-GH29-unk-unk-GH95-unk-susC-susD-unk-unk-GH85
pellet_dilute1_bin.677	PUL1	NODE_114187_length_3977_cov_12.461558	3	3976	susC-susD
pellet_dilute1_bin.677	PUL2	NODE_125_length_247519_cov_9.470852	214769	226657	CE1-CE10;CE1-GH43_7-unk-GH8-unk-susD-susC
pellet_dilute1_bin.677	PUL3	NODE_125_length_247519_cov_9.470852	229506	242034	susD-susC-unk-GH43_2-CE1;CE6
pellet_dilute1_bin.677	PUL4	NODE_1537_length_88270_cov_9.496511	40192	74168	susC-susD-unk-GH13_10-GH77-unk-unk-susC-susD-GH13_14-GH13-GH13-GH97-unk-unk-unk-unk-GH13_10
pellet_dilute1_bin.677	PUL5	NODE_2041_length_74785_cov_9.529320	21413	42475	susD-susC-unk-susC-susD-unk-unk-unk-unk-susC-susD
pellet_dilute1_bin.677	PUL6	NODE_498_length_150358_cov_9.719785	23127	36262	GH51-GH51-unk-susC-susD-GH43_4-GH43_5
pellet_dilute1_bin.677	PUL7	NODE_588_length_139771_cov_9.615229	49486	68439	GH10-unk-susD-unk-susD-susC-unk-GH43_1
pellet_dilute1_bin.677	PUL8	NODE_588_length_139771_cov_9.615229	133658	138123	susD-susC
pellet_dilute1_bin.677	PUL9	NODE_61489_length_6206_cov_11.101990	1440	6204	susC-susD
pellet_dilute2_bin.223	PUL1	NODE_1112_length_96266_cov_13.949927	57783	67525	susD-susC-unk-susC
pellet_dilute2_bin.223	PUL2	NODE_1455_length_83341_cov_13.311089	16768	21655	susD-susC
pellet_dilute2_bin.223	PUL3	NODE_1637_length_77633_cov_12.976492	43240	64453	susD-susC-GH13_10-unk-susD-susC-unk-unk-unk-GH77
pellet_dilute2_bin.223	PUL4	NODE_1879_length_71570_cov_13.140560	24018	35991	GH31-GH13-GH13-unk-susD-susC
pellet_dilute2_bin.223	PUL5	NODE_2142_length_66230_cov_13.688910	48526	53021	susD-susC
pellet_dilute2_bin.223	PUL6	NODE_246_length_185057_cov_13.487325	3196	18712	CE1-GH3-CE1-CE1-CE1-unk-susD-susC-CE10
pellet_dilute2_bin.223	PUL7	NODE_246_length_185057_cov_13.487325	81680	86143	susC-susD
pellet_dilute2_bin.223	PUL8	NODE_246_length_185057_cov_13.487325	149596	166896	GH28-CE8;CE12-unk-GH105;PL1_2-PL1_2-susC-susD
pellet_dilute2_bin.223	PUL9	NODE_3156_length_52459_cov_13.464419	14949	20056	susC-susD
pellet_dilute2_bin.223	PUL10	NODE_3271_length_51163_cov_13.250588	28483	49878	GH2-GH53-unk-susC-susD-unk-GH16-GH16-GH3-unk-GH5_46
pellet_dilute2_bin.223	PUL11	NODE_3627_length_47731_cov_14.322242	20198	47528	GH78;CBM67-unk-unk-unk-susC-susD-GH20-GH20-unk-unk-unk-unk-susC-susD
pellet_dilute2_bin.223	PUL12	NODE_416_length_151073_cov_13.225306	94703	110110	susD-susC-unk-unk-unk-GT51
pellet_dilute2_bin.223	PUL13	NODE_511_length_137415_cov_13.743823	41120	70506	GH109-unk-unk-GH2-GH2-GH5-unk-susD-susC-susD-susC-GH26-unk-CE10-GH30_3-unk-GH130
pellet_dilute2_bin.223	PUL14	NODE_511_length_137415_cov_13.743823	94078	117528	CE15-CE1;CE6-GH43_2-GH43_29-unk-susC-susD-susC-susD-unk-GH10
pellet_dilute2_bin.223	PUL15	NODE_541_length_133747_cov_13.458621	110742	133457	GH51-unk-GH97-unk-unk-GH35-unk-GH51-unk-unk-unk-unk-susC-susD
pellet_dilute2_bin.223	PUL16	NODE_6819_length_31133_cov_13.384184	1513	25152	CE1-unk-susC-susD-GH16-unk-unk-PL35-unk-susC-GH88-unk-GH43_10-susC
pellet_dilute2_bin.223	PUL17	NODE_811_length_112478_cov_13.235209	10902	21896	susC-susD-GH30_3-unk-unk-GH18
pellet_dilute2_bin.223	PUL18	NODE_8473_length_26375_cov_13.393287	5711	11055	susC-susD
pellet_dilute2_bin.532	PUL1	NODE_8559_length_26133_cov_14.297393	19978	25028	susC-susD
pellet_dilute2_bin.552	PUL1	NODE_1181_length_93285_cov_19.265946	6553	11580	susC-susD
pellet_dilute2_bin.552	PUL2	NODE_1181_length_93285_cov_19.265946	58871	78310	GH2-GH53-unk-susC-susD-unk-GH16-GH16-unk-GH5_46
pellet_dilute2_bin.552	PUL3	NODE_1586_length_79447_cov_21.546155	617	7601	susD-susC-GH65
pellet_dilute2_bin.552	PUL4	NODE_1586_length_79447_cov_21.546155	53121	58462	susD-susC
pellet_dilute2_bin.552	PUL5	NODE_1589_length_79346_cov_18.205292	6985	20250	susC-susD-GH13_14-GH13-GH13-GH97
pellet_dilute2_bin.552	PUL6	NODE_1589_length_79346_cov_18.205292	56529	71274	susD-susC-susC-susD-susC-susD
pellet_dilute2_bin.552	PUL7	NODE_2084_length_67334_cov_18.272323	59012	63798	susD-susC
pellet_dilute2_bin.552	PUL8	NODE_212_length_196321_cov_18.064788	143755	159592	GH95-unk-unk-CE2-unk-GH92-susC-susD
pellet_dilute2_bin.552	PUL9	NODE_2563_length_59849_cov_28.748669	16323	45058	GH5_4-GH94-GH36-unk-GH130-GH26-GH5_4-GH26-unk-unk-unk-susD-susC-susD-susC-GH5_7;CE7
pellet_dilute2_bin.552	PUL10	NODE_2785_length_56902_cov_18.484351	7679	21026	susC-susD-unk-GH13_10-unk-unk-GH77
pellet_dilute2_bin.552	PUL11	NODE_2815_length_56518_cov_19.151354	24227	28722	susD-susC
pellet_dilute2_bin.552	PUL12	NODE_3308_length_50700_cov_18.963538	13355	29092	GH3-unk-GH146-unk-unk-unk-susD-susC
pellet_dilute2_bin.552	PUL13	NODE_342_length_163659_cov_19.154312	50693	69288	GH28-CE8;CE12-unk-GH105;PL1_2-unk-PL1_2-susC-susD
pellet_dilute2_bin.552	PUL14	NODE_342_length_163659_cov_19.154312	144648	152069	susD-susC-unk-GH43_10
pellet_dilute2_bin.552	PUL15	NODE_352_length_161107_cov_18.595161	114164	124514	susD-susC-unk-susC-susD
pellet_dilute2_bin.552	PUL16	NODE_4252_length_43274_cov_19.011588	30365	35219	susD-susC
pellet_dilute2_bin.552	PUL17	NODE_715_length_118446_cov_20.177731	57337	70536	susC-susD-unk-unk-unk-unk-GH89-GH89
pellet_dilute2_bin.552	PUL18	NODE_715_length_118446_cov_20.177731	76783	82874	susC-susD-GH30_3
pellet_dilute2_bin.552	PUL19	NODE_937_length_105453_cov_18.820785	54842	67375	susC-unk-unk-unk-unk-susC-susD
pellet_dilute2_bin.559	PUL1	NODE_1066_length_99042_cov_4.149381	85336	90394	susC-susD
pellet_dilute2_bin.559	PUL2	NODE_1178_length_93435_cov_4.154874	4133	24997	susC-susD-unk-GH13_10-susC-susD-GH13_14-GH13-GH97
pellet_dilute2_bin.559	PUL3	NODE_1346_length_86773_cov_4.086294	5172	9607	susC-susD
pellet_dilute2_bin.559	PUL4	NODE_1346_length_86773_cov_4.086294	20495	37588	susC-susD-unk-unk-unk-GH3-unk-susD-susC
pellet_dilute2_bin.559	PUL5	NODE_1372_length_85603_cov_4.246771	52858	82351	GH97-GH27-GH109-unk-susD-susC-CE1-GH123-unk-unk-unk-unk-CE1-GH125-GH97
pellet_dilute2_bin.559	PUL6	NODE_1378_length_85476_cov_4.131976	6632	15219	susC-susD-unk-unk-GH5_13
pellet_dilute2_bin.559	PUL7	NODE_1378_length_85476_cov_4.131976	55380	60235	susD-susC
pellet_dilute2_bin.559	PUL8	NODE_1890_length_71302_cov_3.955588	11231	17198	GH33-susD-susC
pellet_dilute2_bin.559	PUL9	NODE_2048_length_67961_cov_3.779948	30578	35223	susC-susD
pellet_dilute2_bin.559	PUL10	NODE_2048_length_67961_cov_3.779948	47988	52677	susC-susD
pellet_dilute2_bin.559	PUL11	NODE_2242_length_64439_cov_3.955840	40089	44580	susC-susD
pellet_dilute2_bin.559	PUL12	NODE_2380_length_62453_cov_4.000513	31727	36547	susD-susC
pellet_dilute2_bin.559	PUL13	NODE_2380_length_62453_cov_4.000513	50575	55551	susC-susD
pellet_dilute2_bin.559	PUL14	NODE_2685_length_58145_cov_4.062119	20089	24664	susD-susC
pellet_dilute2_bin.559	PUL15	NODE_2685_length_58145_cov_4.062119	33167	37998	susC-susD
pellet_dilute2_bin.559	PUL16	NODE_2721_length_57684_cov_4.163803	2493	10549	GH20-unk-unk-susC-susD
pellet_dilute2_bin.559	PUL17	NODE_3502_length_48751_cov_4.169464	25682	30472	susD-susC
pellet_dilute2_bin.559	PUL18	NODE_445_length_146465_cov_4.224747	15629	30592	susC-susD-unk-unk-unk-GH127-GH3
pellet_dilute2_bin.559	PUL19	NODE_445_length_146465_cov_4.224747	38006	51077	GH78;CBM67-unk-susC-susD-GH20-GH20
pellet_dilute2_bin.559	PUL20	NODE_445_length_146465_cov_4.224747	87559	94873	GH20-susC-susD
pellet_dilute2_bin.559	PUL21	NODE_445_length_146465_cov_4.224747	125871	142018	GH26-susC-susD-susC-susD-unk-GH5-GH2
pellet_dilute2_bin.559	PUL22	NODE_496_length_139158_cov_3.866159	15938	20857	susD-susC
pellet_dilute2_bin.559	PUL23	NODE_496_length_139158_cov_3.866159	109075	114295	susD-susC
pellet_dilute2_bin.559	PUL24	NODE_5153_length_38042_cov_3.689015	16291	33696	GH13_38-unk-unk-susC-susD-susC-susD-unk-unk-GH16
pellet_dilute2_bin.559	PUL25	NODE_5493_length_36304_cov_4.178871	17965	29409	susD-susC-unk-unk-GH146
pellet_dilute2_bin.559	PUL26	NODE_612_length_125725_cov_4.136802	78040	101365	susD-susC-unk-unk-unk-GH97-GH116-GH43_33-CBM38-unk-unk-unk-GH43_3-GH43_31
pellet_dilute2_bin.559	PUL27	NODE_612_length_125725_cov_4.136802	108002	122826	GH109-unk-unk-GH97-unk-unk-unk-susD-susC
pellet_dilute2_bin.559	PUL28	NODE_630_length_124190_cov_3.914963	14938	20115	susC-susD
pellet_dilute2_bin.559	PUL29	NODE_753_length_116079_cov_4.091607	7505	34196	GH76-susC-susD-unk-GH92-GH125-GH2-unk-unk-unk-unk-susD-susC-GH93
pellet_dilute2_bin.559	PUL30	NODE_753_length_116079_cov_4.091607	42772	55256	susC-susD-unk-GH13_10-unk-GH77
pellet_dilute2_bin.559	PUL31	NODE_904_length_107101_cov_4.022033	82787	92278	susD-susC-unk-unk-susC
pellet_dilute3_bin.462	PUL1	NODE_1303_length_88736_cov_8.282195	23190	27776	susC-susD
pellet_dilute3_bin.462	PUL2	NODE_1303_length_88736_cov_8.282195	57977	62438	susD-susC
pellet_dilute3_bin.462	PUL3	NODE_15656_length_17279_cov_8.366779	173	17278	GH97-GH13-GH13-GH13_14-GH13_10-unk-susD-susC
pellet_dilute3_bin.462	PUL4	NODE_16984_length_16201_cov_9.202812	505	12009	GH2-GH53-unk-susD-susC-GH53
pellet_dilute3_bin.462	PUL5	NODE_1717_length_76696_cov_8.626050	50833	55374	susD-susC
pellet_dilute3_bin.462	PUL6	NODE_19186_length_14718_cov_9.542595	1664	6555	susC-susD
pellet_dilute3_bin.462	PUL7	NODE_2080_length_68487_cov_8.691501	51314	61198	GH20-unk-unk-susC-susD
pellet_dilute3_bin.462	PUL8	NODE_2169_length_66773_cov_8.649281	8631	36344	GH94-GH36-GH5_2-unk-GH130-GH26-GH5_4-GH26-unk-unk-susD-susC-CE7;GH5_7-unk-unk-GH43_12
pellet_dilute3_bin.462	PUL9	NODE_22955_length_12732_cov_9.640698	2558	10182	susC-susD-PL8_2
pellet_dilute3_bin.462	PUL10	NODE_23110_length_12659_cov_8.540696	4266	11441	susC-susD-PL35
pellet_dilute3_bin.462	PUL11	NODE_2594_length_60052_cov_8.413734	5093	28687	susC-unk-unk-GH2-unk-unk-GH92-GH125;GH92-unk-susC-susD
pellet_dilute3_bin.462	PUL12	NODE_34264_length_9256_cov_6.971738	1483	7969	susC-susD-GH43_3
pellet_dilute3_bin.462	PUL13	NODE_3491_length_49955_cov_8.047985	17318	21781	susC-susD
pellet_dilute3_bin.462	PUL14	NODE_3633_length_48734_cov_8.226223	2	23815	susC-unk-unk-unk-susC-susD-unk-GH13_10-susC-susD-GH77
pellet_dilute3_bin.462	PUL15	NODE_4404_length_43266_cov_8.511046	8149	20777	CE1-CE1-unk-unk-unk-susD-susC
pellet_dilute3_bin.462	PUL16	NODE_447_length_145793_cov_8.333482	11084	15851	susC-susD
pellet_dilute3_bin.462	PUL17	NODE_555_length_133193_cov_8.414373	65	4947	susC-susD
pellet_dilute3_bin.462	PUL18	NODE_555_length_133193_cov_8.414373	74111	103390	GH3-unk-unk-susD-susC-GH28-unk-unk-unk-unk-GH97-GH30_4-GH39-unk-unk-unk-GH3
pellet_dilute3_bin.462	PUL19	NODE_6011_length_35411_cov_8.640517	16703	24631	GH16-GH16-susD-susC
pellet_dilute3_bin.462	PUL20	NODE_6862_length_32299_cov_8.550665	13090	20565	GH53-unk-susD-susC
pellet_dilute3_bin.462	PUL21	NODE_8442_length_27809_cov_8.179358	11613	22637	GH3-GH144-unk-susD-susC-GH144
pellet_dilute3_bin.478	PUL1	NODE_1361_length_87145_cov_17.360328	22402	43517	susD-susC-unk-unk-susD-susC-unk-PL11_1
pellet_dilute3_bin.478	PUL2	NODE_187_length_198673_cov_17.714610	72169	107380	susD-susC-unk-unk-susD-susC-unk-unk-unk-GH128-unk-unk-unk-GH2
pellet_dilute3_bin.478	PUL3	NODE_26856_length_11233_cov_17.089411	4210	8774	susD-susC
pellet_dilute3_bin.478	PUL4	NODE_3301_length_51783_cov_16.724504	31817	43882	susC-susD-unk-unk-susC
pellet_dilute3_bin.478	PUL5	NODE_379_length_155680_cov_18.444794	34800	39747	susD-susC
pellet_dilute3_bin.478	PUL6	NODE_379_length_155680_cov_18.444794	42059	46480	susC-susD
pellet_dilute3_bin.478	PUL7	NODE_41_length_324841_cov_16.976345	222044	244134	susC-susD-unk-GH13_10-GH13-GH97-unk-GH29-unk-GH97
pellet_dilute3_bin.478	PUL8	NODE_4259_length_44197_cov_17.613070	9571	14232	susD-susC
pellet_dilute3_bin.478	PUL9	NODE_547_length_133563_cov_17.336408	8123	13032	susD-susC
pellet_dilute3_bin.656	PUL1	NODE_6113_length_35039_cov_2.805941	7462	12509	susC-susD
pellets_co_bin.116	PUL1	NODE_11450_length_62327_cov_14.981222	25052	29615	susC-susD
pellets_co_bin.116	PUL2	NODE_37393_length_25920_cov_9.473501	13143	17647	susD-susC
pellets_co_bin.116	PUL3	NODE_58479_length_17477_cov_10.691643	571	5547	susD-susC
pellets_co_bin.116	PUL4	NODE_7044_length_83489_cov_9.805847	29187	34099	susD-susC
pellets_co_bin.1183	PUL1	NODE_1014_length_202106_cov_32.267062	20445	82989	GH43_12-susC-susD-susC-susD-unk-GH10-unk-unk-GH5_21-GH43_29;CE1;CBM6-CE1;GH10-GH31-GH43_29-unk-GH97-GH97-GH8;GH43_2-GH95;CE6-GH43_10-CE10-unk-unk-unk-GH43_7-unk-unk-unk-GH67-unk-GH43_1-GH10-unk-GH35
pellets_co_bin.1183	PUL2	NODE_10201_length_66834_cov_33.499843	2799	8028	susD-susC
pellets_co_bin.1183	PUL3	NODE_10668_length_65049_cov_32.281230	13448	45487	GH3-unk-unk-unk-CE12-unk-unk-GH35-unk-GH2-unk-unk-unk-unk-GH105-PL11_1-CE12-susD-susC
pellets_co_bin.1183	PUL4	NODE_10668_length_65049_cov_32.281230	47615	63257	susC-susD-unk-GH105-GH42-CE12-GH106-CE7
pellets_co_bin.1183	PUL5	NODE_11264_length_62976_cov_32.565228	14491	42506	GH43_29-GH51-unk-susC-susD-unk-GH43_5-GH43_4-unk-GH3-GH31-unk-CE4
pellets_co_bin.1183	PUL6	NODE_11348_length_62666_cov_34.270583	21283	31767	GH105-unk-unk-unk-unk-susD-susC
pellets_co_bin.1183	PUL7	NODE_13377_length_56081_cov_33.133109	36732	54980	GH27-GH2-unk-GH9-susD-susC-unk-unk-CE10-CBM62
pellets_co_bin.1183	PUL8	NODE_1761_length_163494_cov_34.232042	144832	149312	susC-susD
pellets_co_bin.1183	PUL9	NODE_2755_length_135482_cov_33.652373	130004	135260	susC-susD
pellets_co_bin.1183	PUL10	NODE_3244_length_125640_cov_31.629425	46858	54261	susD-susC-GH97
pellets_co_bin.1183	PUL11	NODE_35371_length_27183_cov_32.563609	115	17960	GH97-GH53-susC-susD-unk-unk-GH13_36-susC-susD
pellets_co_bin.1183	PUL12	NODE_5342_length_97756_cov_31.870960	4718	15368	susD-susC-susD-susC-GH5_2
pellets_co_bin.1183	PUL13	NODE_6127_length_90421_cov_32.106707	58657	63598	susC-susD
pellets_co_bin.1183	PUL14	NODE_8403_length_75214_cov_33.138067	40856	74764	GH28-unk-unk-unk-unk-CE8;GH105-PL1_2-unk-susD-susC-susC-susD-unk-susC-susD
pellets_co_bin.1183	PUL15	NODE_860_length_214439_cov_34.255889	42780	47016	susD-susC
pellets_co_bin.1183	PUL16	NODE_860_length_214439_cov_34.255889	49262	54158	susC-susD
pellets_co_bin.1183	PUL17	NODE_979_length_205010_cov_31.921077	48760	122704	PL29-PL1_2-unk-PL1_2-unk-susC-susD-susD-susC-unk-unk-unk-GH2-GH139-unk-GH106-GH2-GH2-GH2;GH137;CBM57-GH138-GH78-GH141-GH127-GH33;CBM67;GH78-GH140-GH95-unk-GH28-CBM67;GH78-GH142;GH143-GH43_18
pellets_co_bin.1291	PUL1	NODE_15431_length_51089_cov_4.020113	26567	31622	susC-susD
pellets_co_bin.1291	PUL2	NODE_30890_length_30508_cov_4.438761	12592	17093	susD-susC
pellets_co_bin.1291	PUL3	NODE_54609_length_18571_cov_4.814953	8678	13577	susC-susD
pellets_co_bin.1311	PUL1	NODE_18551_length_44918_cov_1.850885	24078	43507	GT27-unk-unk-unk-susC-susD-GH97-GH65-GH65-unk-unk-GH99
pellets_co_bin.1388	PUL1	NODE_1107_length_195849_cov_33.973687	156504	160950	susD-susC
pellets_co_bin.1388	PUL2	NODE_12024_length_60339_cov_34.329951	21341	26122	susC-susD
pellets_co_bin.1388	PUL3	NODE_16389_length_49029_cov_33.778025	36505	48210	susC-susD-unk-unk-GH133-GT4-GH57
pellets_co_bin.1398	PUL1	NODE_3405_length_122577_cov_16.087064	118013	122520	susD-susC
pellets_co_bin.1398	PUL2	NODE_3828_length_115977_cov_15.444644	149	5011	susC-susD
pellets_co_bin.1398	PUL3	NODE_497_length_257716_cov_15.870441	69914	74973	susC-susD
pellets_co_bin.1398	PUL4	NODE_582_length_242822_cov_15.823000	97053	101570	susD-susC
pellets_co_bin.1398	PUL5	NODE_582_length_242822_cov_15.823000	164771	175363	susC-susD-susC-susD
pellets_co_bin.1398	PUL6	NODE_9619_length_69446_cov_16.115668	64616	69351	susD-susC
pellets_co_bin.1584	PUL1	NODE_1590_length_170358_cov_42.007378	100777	105906	susD-susC
pellets_co_bin.1584	PUL2	NODE_1590_length_170358_cov_42.007378	126036	130869	susD-susC
pellets_co_bin.1584	PUL3	NODE_429_length_268317_cov_41.963515	206936	228300	susD-susC-unk-unk-unk-GT2_Glycos_transf_2-unk-unk-unk-unk-CE14
pellets_co_bin.1584	PUL4	NODE_554_length_247278_cov_42.531432	148181	155907	susC-susC-susD
pellets_co_bin.160	PUL1	NODE_12475_length_58849_cov_3.154661	30768	54699	CE1-unk-unk-unk-unk-GT2_Glycos_transf_2-unk-unk-unk-unk-GH33-susD-susC-unk-GH33
pellets_co_bin.160	PUL2	NODE_13713_length_55194_cov_3.130023	47873	52331	susD-susC
pellets_co_bin.160	PUL3	NODE_14650_length_52865_cov_2.915886	15295	23090	GH66-unk-susD-susC
pellets_co_bin.160	PUL4	NODE_15133_length_51785_cov_2.839986	18213	37058	GH13_28-GH16-unk-unk-susD-unk-susD-susC-unk-unk-GH13_38
pellets_co_bin.160	PUL5	NODE_15169_length_51687_cov_3.238285	12776	25075	susC-susD-unk-unk-unk-GH65
pellets_co_bin.160	PUL6	NODE_15169_length_51687_cov_3.238285	32388	43864	susD-susC-unk-unk-GH146
pellets_co_bin.160	PUL7	NODE_16082_length_49658_cov_3.220670	163	8185	GH20-unk-unk-susC-susD
pellets_co_bin.160	PUL8	NODE_16287_length_49219_cov_3.369388	74	16238	GH2-GH5-unk-susD-susC-susD-susC-GH26
pellets_co_bin.160	PUL9	NODE_16758_length_48221_cov_2.933963	6050	47100	GH31;GH43_34-GH3-GH123-GH3-GH123-GH123-unk-GH5_38-unk-susC-susD-susC-susD-GH28-unk-unk-GH20-GH2-GH127
pellets_co_bin.160	PUL10	NODE_17505_length_46769_cov_2.954826	3805	21298	susC-susD-unk-unk-unk-GH3-unk-susD-susC
pellets_co_bin.160	PUL11	NODE_17655_length_46526_cov_3.204293	343	11521	GH89-unk-unk-unk-susC-susD
pellets_co_bin.160	PUL12	NODE_19825_length_42841_cov_3.362059	2564	15558	CE1-unk-GH123-GH2-GH53-unk-susD-susC
pellets_co_bin.160	PUL13	NODE_19825_length_42841_cov_3.362059	31797	36833	susC-susD
pellets_co_bin.160	PUL14	NODE_22475_length_39189_cov_3.317009	18676	33407	susC-susD-unk-unk-unk-GH146-GH3
pellets_co_bin.160	PUL15	NODE_22540_length_39109_cov_3.386383	23368	28088	susC-susD
pellets_co_bin.160	PUL16	NODE_22750_length_38823_cov_3.248320	24500	38349	susD-susC-unk-unk-unk-GH97
pellets_co_bin.160	PUL17	NODE_238662_length_4939_cov_3.395470	2	3837	susC-susD
pellets_co_bin.160	PUL18	NODE_25596_length_35503_cov_2.946235	12126	17315	susC-susD
pellets_co_bin.160	PUL19	NODE_32162_length_29464_cov_2.657566	2045	29316	GH106-GH105-GH28-unk-unk-PL11_1-PL11_1-unk-CE12-unk-susC-susD-GH2
pellets_co_bin.160	PUL20	NODE_38991_length_25008_cov_3.087095	7105	21075	susD-susC-unk-unk-unk-susD-susC
pellets_co_bin.160	PUL21	NODE_39385_length_24795_cov_3.165761	7966	24570	GH13-unk-unk-GH97-GH13-GH13_14-susD-susC
pellets_co_bin.160	PUL22	NODE_40498_length_24194_cov_3.174762	12233	24194	susC-unk-unk-unk-unk-susC-susD
pellets_co_bin.160	PUL23	NODE_46749_length_21276_cov_3.250603	11607	16133	susD-susC
pellets_co_bin.160	PUL24	NODE_47298_length_21074_cov_3.168616	1383	17952	susD-susC-PL8_2-GH88-PL8_2-unk-PL29
pellets_co_bin.160	PUL25	NODE_4770_length_103716_cov_3.309502	31260	36230	susC-susD
pellets_co_bin.160	PUL26	NODE_50597_length_19867_cov_2.959726	1811	19658	PL12_2-unk-unk-PL12_2-unk-susC-susD-GH88-PL12_2
pellets_co_bin.160	PUL27	NODE_51391_length_19590_cov_2.944973	567	19390	susC-susD-unk-PL35-unk-unk-PL35-unk-unk-unk-GH88
pellets_co_bin.160	PUL28	NODE_57266_length_17799_cov_3.064282	213	14341	GH10-unk-susD-unk-susD-susC
pellets_co_bin.160	PUL29	NODE_57968_length_17608_cov_3.046164	1632	6415	susC-susD
pellets_co_bin.160	PUL30	NODE_58827_length_17391_cov_3.354205	2	12915	GH20-GH89-GH89-unk-susD-susC
pellets_co_bin.160	PUL31	NODE_6860_length_84718_cov_2.961272	80940	84718	susC-susD
pellets_co_bin.160	PUL32	NODE_7079_length_83253_cov_3.130080	31951	36840	susD-susC
pellets_co_bin.160	PUL33	NODE_73015_length_14266_cov_3.426763	4397	11958	susC-susC-susD
pellets_co_bin.160	PUL34	NODE_76266_length_13699_cov_3.105438	3	13697	susC-susC-GH148-susD-susC-susC
pellets_co_bin.160	PUL35	NODE_80852_length_12990_cov_3.348597	2802	10557	susC-susD-GH28-unk-GH3
pellets_co_bin.160	PUL36	NODE_89123_length_11887_cov_3.243367	7208	11885	susD-susC
pellets_co_bin.160	PUL37	NODE_9731_length_68978_cov_3.265457	12623	17485	susC-susD
pellets_co_bin.160	PUL38	NODE_9731_length_68978_cov_3.265457	57076	62243	susD-susC
pellets_co_bin.1636	PUL1	NODE_1173_length_191035_cov_10.768056	6567	14828	GH3-unk-susD-susC
pellets_co_bin.1636	PUL2	NODE_1317_length_182249_cov_8.605045	37462	47489	susC-susD-unk-unk-GH27
pellets_co_bin.1636	PUL3	NODE_20104_length_42398_cov_15.181093	20644	25859	susC-susD
pellets_co_bin.1636	PUL4	NODE_22049_length_39713_cov_9.114182	1150	6044	susC-susD
pellets_co_bin.1636	PUL5	NODE_3690_length_118070_cov_12.260897	45226	49720	susC-susD
pellets_co_bin.1636	PUL6	NODE_3991_length_113590_cov_8.886580	37828	57217	GH97-GH13-GH13-unk-unk-susD-susC-unk-unk-unk-GH13_10
pellets_co_bin.1642	PUL1	NODE_1256_length_185803_cov_12.604300	25638	30139	susD-susC
pellets_co_bin.1642	PUL2	NODE_1256_length_185803_cov_12.604300	174583	179157	susC-susD
pellets_co_bin.1642	PUL3	NODE_13003_length_57241_cov_13.458189	5893	16981	susC-susD-unk-GH53-GH53-GH2
pellets_co_bin.1642	PUL4	NODE_13397_length_56018_cov_14.009143	19899	25016	susC-susD
pellets_co_bin.1642	PUL5	NODE_13740_length_55135_cov_13.546793	37489	53400	GH3-GH5_37-GH92-unk-GH5_38-unk-unk-susD-susC
pellets_co_bin.1642	PUL6	NODE_14098_length_54131_cov_13.380972	29902	34822	susC-susD
pellets_co_bin.1642	PUL7	NODE_16349_length_49095_cov_13.971512	18656	44708	GH97-GH13-GH13-GH13_14-susD-susC-unk-unk-unk-susC-unk-unk-unk-GH13_10
pellets_co_bin.1642	PUL8	NODE_17133_length_47496_cov_13.389010	29295	45668	GH32-GH32-GH32-GH91-GH91-susD-susC-CBM38;GH32
pellets_co_bin.1642	PUL9	NODE_194545_length_5893_cov_9.900277	98	4809	susC-susD
pellets_co_bin.1642	PUL10	NODE_21830_length_40004_cov_13.516889	19513	33721	GH36-unk-unk-GH26-unk-unk-susD-susC
pellets_co_bin.1642	PUL11	NODE_33405_length_28497_cov_13.623828	6405	17800	GH88-PL35-unk-unk-GH16-susD-susC
pellets_co_bin.1642	PUL12	NODE_3930_length_114629_cov_14.085169	15582	23960	susC-susD-unk-GH127
pellets_co_bin.1642	PUL13	NODE_4111_length_112132_cov_13.673407	1324	5830	susC-susD
pellets_co_bin.1642	PUL14	NODE_4111_length_112132_cov_13.673407	86269	109025	susC-susD-unk-unk-unk-GH97-GH110-GH110-unk-unk-GH97-unk-GH127
pellets_co_bin.1642	PUL15	NODE_4116_length_112054_cov_13.700081	19074	63275	GH36-GH31-unk-unk-GH3-GH97-unk-GH105-CBM85;GH10-PL35-unk-susC-susD-susC-susD-unk-PL9-PL9-unk-unk-unk-unk-PL9_2-unk-GH39
pellets_co_bin.1642	PUL16	NODE_4351_length_108955_cov_13.791019	84505	105824	susC-unk-unk-GH3-GH92-GH2-unk-GH29-susC-susD
pellets_co_bin.1642	PUL17	NODE_43977_length_22453_cov_12.308116	4259	22452	GH31-GH139-unk-susC-susD-unk-unk-GH43_2-GH92;GH43_2
pellets_co_bin.1642	PUL18	NODE_4938_length_102019_cov_13.538835	37637	42082	susD-susC
pellets_co_bin.1642	PUL19	NODE_5425_length_96831_cov_13.675484	55299	65328	susD-susC-unk-susC-susD
pellets_co_bin.1642	PUL20	NODE_85747_length_12322_cov_15.145305	4802	9493	susC-susD
pellets_co_bin.1642	PUL21	NODE_8672_length_73683_cov_13.544252	20683	25544	susD-susC
pellets_co_bin.1642	PUL22	NODE_8946_length_72422_cov_14.072951	45757	63012	GH3-susD-susC-GH31-GH9-GH31-GH9
pellets_co_bin.1642	PUL23	NODE_9874_length_68279_cov_13.348178	20636	62595	GH67-GH43_1-GH10-unk-unk-unk-unk-susC-susD-susC-susD-unk-unk-GH51-GH10-unk-susC-GH51-GH31-GH2-GH95
pellets_co_bin.1890	PUL1	NODE_1183_length_190380_cov_10.357009	25895	42071	GH53-GH2-susD-susC-unk-unk-susD-susC
pellets_co_bin.1890	PUL2	NODE_133_length_371564_cov_10.377456	65618	90253	GH2-GH51-GH57-GT4-GH133-unk-PL8_3-unk-unk-unk-PL29-unk-susD-susC-GH88
pellets_co_bin.1890	PUL3	NODE_133_length_371564_cov_10.377456	138900	148624	CE11-unk-unk-unk-unk-susD-susC
pellets_co_bin.1890	PUL4	NODE_133_length_371564_cov_10.377456	198246	203541	susD-susC
pellets_co_bin.1890	PUL5	NODE_5239_length_98809_cov_10.639833	7884	12329	susD-susC
pellets_co_bin.1890	PUL6	NODE_5239_length_98809_cov_10.639833	14667	19531	susC-susD
pellets_co_bin.1890	PUL7	NODE_5239_length_98809_cov_10.639833	50583	75196	susC-unk-unk-unk-unk-susD-susC-unk-GH43_24-susD-susC
pellets_co_bin.1890	PUL8	NODE_5512_length_95892_cov_10.326925	49968	59864	susC-susD-GH92-unk-GH3
pellets_co_bin.1890	PUL9	NODE_7259_length_82148_cov_10.529816	25122	41830	CE1-GH105-CE12-GH105-PL26-GH2-susD-susC
pellets_co_bin.1890	PUL10	NODE_7259_length_82148_cov_10.529816	44069	57169	susC-susD-unk-unk-unk-CE12
pellets_co_bin.204	PUL1	NODE_13523_length_55639_cov_1.741191	1710	37809	GH43_28;CBM32-unk-CE15-unk-unk-unk-CE9-unk-unk-unk-unk-GH109-unk-GH109-unk-unk-unk-susC-susD-GH33-unk-unk-unk-GH33-unk-susC
pellets_co_bin.204	PUL2	NODE_15555_length_50851_cov_1.629209	4810	13916	GH43_17-unk-unk-susD-susC
pellets_co_bin.204	PUL3	NODE_19981_length_42593_cov_1.585857	4669	30050	GH38-GH97-unk-GH92-GH92-unk-GH97-GH28-susD-susC-GH88-GH43_24-unk-unk-GH51
pellets_co_bin.204	PUL4	NODE_25176_length_35970_cov_1.659989	3393	16726	GH50-CBM57;GH2-unk-susD-susC-GH154;GH88
pellets_co_bin.204	PUL5	NODE_25976_length_35120_cov_1.589004	2593	10004	susD-susC-PL1_2
pellets_co_bin.204	PUL6	NODE_26455_length_34596_cov_1.812353	8249	13400	susC-susD
pellets_co_bin.204	PUL7	NODE_30114_length_31135_cov_1.845491	6691	12092	susC-susD
pellets_co_bin.204	PUL8	NODE_30527_length_30795_cov_1.798161	7637	12495	susD-susC
pellets_co_bin.204	PUL9	NODE_30527_length_30795_cov_1.798161	26684	30795	susD-susC
pellets_co_bin.204	PUL10	NODE_32931_length_28850_cov_1.749643	15931	28412	susC-susD-unk-GH136-unk-CE10-CE10
pellets_co_bin.204	PUL11	NODE_33415_length_28491_cov_1.845367	2246	14521	susD-susC-unk-GH50-unk-unk-unk-unk-CE7
pellets_co_bin.204	PUL12	NODE_54934_length_18473_cov_1.608252	13586	18410	susD-susC
pellets_co_bin.204	PUL13	NODE_5858_length_92779_cov_1.731770	87907	92743	susD-susC
pellets_co_bin.204	PUL14	NODE_76355_length_13682_cov_1.915898	1585	12785	susC-susD-GH28-unk-GH95-susC
pellets_co_bin.2244	PUL1	NODE_11098_length_63623_cov_7.010190	14246	26196	susC-susD-susC-unk-GH29
pellets_co_bin.2244	PUL2	NODE_12115_length_60052_cov_6.441752	12869	18183	susD-susC
pellets_co_bin.2244	PUL3	NODE_16230_length_49334_cov_6.475440	23668	31506	GH51-unk-susC-susD
pellets_co_bin.2244	PUL4	NODE_4372_length_108649_cov_7.161949	87860	95427	PL1_2-susD-susC
pellets_co_bin.2244	PUL5	NODE_4372_length_108649_cov_7.161949	99212	104953	susC-susD
pellets_co_bin.2244	PUL6	NODE_6509_length_87525_cov_6.402137	11199	18644	susD-susC-GH2
pellets_co_bin.2244	PUL7	NODE_6703_length_85937_cov_7.104836	74082	78835	susD-susC
pellets_co_bin.2244	PUL8	NODE_8735_length_73403_cov_7.349187	5195	12380	susD-susC-CE7-CE8
pellets_co_bin.2244	PUL9	NODE_8735_length_73403_cov_7.349187	64216	69088	susC-susD
pellets_co_bin.2323	PUL1	NODE_2320_length_145767_cov_6.196423	96931	101928	susD-susC
pellets_co_bin.2323	PUL2	NODE_3694_length_117979_cov_6.048272	105141	109618	susD-susC
pellets_co_bin.2323	PUL3	NODE_3849_length_115643_cov_6.173448	74647	89859	GH13-GH13-GH13-GH13-GH53-unk-susD-susC
pellets_co_bin.2338	PUL1	NODE_2511_length_140667_cov_8.831607	16320	26792	susC-susD-unk-susC
pellets_co_bin.2338	PUL2	NODE_29971_length_31251_cov_8.602493	21835	26361	susD-susC
pellets_co_bin.2338	PUL3	NODE_3410_length_122492_cov_8.386434	83139	88086	susD-susC
pellets_co_bin.2338	PUL4	NODE_4875_length_102614_cov_8.556841	41334	46140	susC-susD
pellets_co_bin.2338	PUL5	NODE_5189_length_99425_cov_8.667365	30251	52180	GH85-susD-susC-unk-unk-susC-unk-unk-unk-unk-GT2_Glycos_transf_2
pellets_co_bin.2338	PUL6	NODE_6055_length_91121_cov_8.696892	21403	26295	susD-susC
pellets_co_bin.2367	PUL1	NODE_1892_length_158680_cov_14.564057	49854	60801	susD-susC-unk-susC-susD
pellets_co_bin.2367	PUL2	NODE_19227_length_43738_cov_14.583156	15067	36577	GH92-unk-unk-unk-GH92-GH28-susC-susD-GH78-unk-CBM67;GH78
pellets_co_bin.2367	PUL3	NODE_19756_length_42924_cov_15.069140	26172	42922	GH92-unk-GH63-unk-GH125-GH92-unk-unk-unk-susD-susC
pellets_co_bin.2367	PUL4	NODE_24445_length_36830_cov_15.047462	24868	29299	susC-susD
pellets_co_bin.2367	PUL5	NODE_24445_length_36830_cov_15.047462	31369	35929	susD-susC
pellets_co_bin.2367	PUL6	NODE_26163_length_34895_cov_14.972072	2949	7713	susD-susC
pellets_co_bin.2367	PUL7	NODE_41955_length_23431_cov_14.371267	3228	16331	susC-susD-GH97-GH13_20-unk-GH77
pellets_co_bin.2367	PUL8	NODE_77223_length_13544_cov_15.728106	3	4360	susC-susD
pellets_co_bin.243	PUL1	NODE_23555_length_37825_cov_3.889145	32837	37825	susD-susC
pellets_co_bin.243	PUL2	NODE_5488_length_96195_cov_3.812487	35790	40773	susD-susC
pellets_co_bin.243	PUL3	NODE_6113_length_90613_cov_3.608072	61642	71922	susC-unk-unk-unk-unk-susD-susC
pellets_co_bin.2575	PUL1	NODE_1151_length_192239_cov_3.761478	122812	127836	susD-susC
pellets_co_bin.2575	PUL2	NODE_1433_length_177401_cov_3.677059	48853	53838	susD-susC
pellets_co_bin.2575	PUL3	NODE_1639_length_168690_cov_3.631615	74369	84669	GH3-GT2_Glycos_transf_2-unk-unk-susC-susD
pellets_co_bin.2575	PUL4	NODE_1765_length_163330_cov_3.906460	70296	76832	susD-susC-GH33
pellets_co_bin.2575	PUL5	NODE_2128_length_150775_cov_3.631399	64733	69395	susD-susC
pellets_co_bin.2575	PUL6	NODE_357_length_282733_cov_3.329494	263931	268509	susD-susC
pellets_co_bin.2575	PUL7	NODE_8216_length_76186_cov_3.599482	49275	54110	susC-susD
pellets_co_bin.380	PUL1	NODE_25827_length_35269_cov_4.245860	18264	23530	susC-susD
pellets_co_bin.380	PUL2	NODE_37078_length_26115_cov_4.088810	828	11974	susC-susD-unk-unk-unk-unk-GH97
pellets_co_bin.380	PUL3	NODE_600_length_239552_cov_4.203655	25844	42647	susC-susD-unk-unk-susD-susC-susC-susD
pellets_co_bin.380	PUL4	NODE_9794_length_68638_cov_4.201822	12677	17945	susD-susC
pellets_co_bin.552	PUL1	NODE_2241_length_147795_cov_18.790821	29961	47612	GT2_Glycos_transf_2-unk-unk-unk-unk-susC-susD-GH85
pellets_co_bin.552	PUL2	NODE_40664_length_24100_cov_17.890252	12565	17436	susC-susD
pellets_co_bin.552	PUL3	NODE_960_length_206225_cov_18.886617	64250	69343	susD-susC
pellets_co_bin.552	PUL4	NODE_960_length_206225_cov_18.886617	79796	85174	susC-susD
pellets_co_bin.609	PUL1	NODE_13957_length_54520_cov_3.062986	30512	40817	CE10-unk-unk-susC-susD
pellets_co_bin.609	PUL2	NODE_17873_length_46121_cov_4.151759	15915	20609	susD-susC
pellets_co_bin.609	PUL3	NODE_249_length_313816_cov_3.939587	75307	94744	CE10-unk-unk-unk-unk-PL17_2;PL17-PL6_1;PL6-PL6-unk-unk-susD-susC
pellets_co_bin.609	PUL4	NODE_249_length_313816_cov_3.939587	99919	134620	GH2-unk-unk-unk-GH97-unk-unk-susC-susD-unk-unk-unk-unk-GH97-GH28-GH146-unk-GH43_10-GH88
pellets_co_bin.609	PUL5	NODE_249_length_313816_cov_3.939587	298220	302916	susC-susD
pellets_co_bin.609	PUL6	NODE_2519_length_140425_cov_4.154364	76664	84114	PL1_2-susC-susD
pellets_co_bin.609	PUL7	NODE_26705_length_34315_cov_4.355710	4430	8914	susC-susD
pellets_co_bin.609	PUL8	NODE_3926_length_114645_cov_4.043190	80212	99800	GH13-GH13-GH13-GH53-GH13_36-unk-unk-susD-susC
pellets_co_bin.609	PUL9	NODE_52_length_474011_cov_4.236847	149942	159518	PL1_2-PL1_2-susD-susC
pellets_co_bin.609	PUL10	NODE_52_length_474011_cov_4.236847	163636	174784	susC-susD-susC-susD
pellets_co_bin.609	PUL11	NODE_7138_length_82900_cov_4.183381	72247	77201	susD-susC
pellets_co_bin.609	PUL12	NODE_7138_length_82900_cov_4.183381	77709	82567	susC-susD
pellets_co_bin.639	PUL1	NODE_1671_length_167381_cov_12.582420	25939	30805	susD-susC
pellets_co_bin.639	PUL2	NODE_187_length_339758_cov_12.555353	103214	108307	susC-susD
pellets_co_bin.639	PUL3	NODE_261_length_310291_cov_12.135851	24283	28918	susD-susC
pellets_co_bin.639	PUL4	NODE_332_length_290552_cov_12.213163	264963	269393	susD-susC
pellets_co_bin.794	PUL1	NODE_662_length_232641_cov_2.526652	28360	40000	GH95-GH36-GH97-susC-susD
pellets_co_bin.794	PUL2	NODE_662_length_232641_cov_2.526652	217754	232474	GH13_10-unk-unk-susD-susC-unk-unk-GH13
pellets_co_bin.794	PUL3	NODE_7441_length_80777_cov_2.473230	30024	34453	susD-susC
pellets_co_bin.794	PUL4	NODE_8509_length_74669_cov_2.404000	48305	54949	CE7-susC-susD
ag0r2_cm_bin.145	PUL1	NODE_202_length_120410_cov_8.109696	56165	66306	susC-susD-unk-susC
ag0r2_cm_bin.145	PUL2	NODE_215_length_116517_cov_8.524055	32093	37027	susD-susC
ag0r2_cm_bin.145	PUL3	NODE_452_length_78234_cov_7.904001	7440	12296	susD-susC
ag0r2_cm_bin.145	PUL4	NODE_656_length_64224_cov_7.886308	53665	58574	susC-susD
ag0r2_cm_bin.145	PUL5	NODE_8746_length_13336_cov_8.370993	3982	8521	susD-susC
ag0r2_cm_bin.157	PUL1	NODE_1116_length_47335_cov_18.601189	946	13762	GH97-unk-unk-unk-unk-susC-susD
ag0r2_cm_bin.157	PUL2	NODE_605_length_67303_cov_16.604037	233	11452	GH3-GH16-unk-susD-susC
ag0r2_cm_bin.167	PUL1	NODE_22_length_272876_cov_23.007955	146564	151464	susD-susC
ag0r2_cm_bin.170	PUL1	NODE_1166_length_46306_cov_11.005797	40862	46021	susD-susC
ag0r2_cm_bin.31	PUL1	NODE_136_length_138890_cov_6.982732	41957	47197	susC-susD
ag0r2_cm_bin.31	PUL2	NODE_179_length_126438_cov_6.646283	3567	11234	susC-susD-unk-unk-unk-CE4
ag0r2_cm_bin.31	PUL3	NODE_179_length_126438_cov_6.646283	50890	55347	susC-susD
ag10r3_bin.27	PUL1	NODE_169_length_175784_cov_27.799001	4207	22779	GH27-CE2-unk-GH26-unk-GH130-unk-GH26-unk-unk-susD-susC
ag10r3_bin.27	PUL2	NODE_170_length_174099_cov_30.017595	131749	136720	susC-susD
ag10r3_bin.27	PUL3	NODE_170_length_174099_cov_30.017595	141362	156091	susC-susD-susC-susD-unk-unk-GT4
ag10r3_bin.27	PUL4	NODE_216_length_153599_cov_28.342948	126345	137886	susC-susD-unk-GH16-GH5_46-GH3
ag10r3_bin.27	PUL5	NODE_265_length_134561_cov_28.412934	84610	130975	GT14-unk-GH127-GH141-GH78-GH138-unk-unk-unk-susC-unk-unk-unk-unk-susC-unk-unk-PL1_2-GH2-GH33;CBM67;GH78-GH140-susD-susC
ag10r3_bin.27	PUL6	NODE_292_length_124089_cov_28.994751	4448	14815	GH3-unk-GH30_3-susD-susC
ag10r3_bin.27	PUL7	NODE_292_length_124089_cov_28.994751	78563	83710	susD-susC
ag10r3_bin.27	PUL8	NODE_292_length_124089_cov_28.994751	92769	123381	GH115-unk-unk-unk-GH10-GH43_1-unk-unk-unk-susC-susD-PL33_1-GH154-GH105
ag10r3_bin.27	PUL9	NODE_369_length_105195_cov_27.554111	41028	47720	GH43_3-unk-susD-susC
ag10r3_bin.27	PUL10	NODE_369_length_105195_cov_27.554111	53666	90544	GH31-unk-GH43_12-susC-susD-unk-susD-unk-unk-GH10-GH43_29;CBM6;CE1-CE6-GH43_29-unk-GH97-GH31-GH97;CE6-GH43_29;CBM6
ag10r3_bin.27	PUL11	NODE_405_length_98522_cov_30.538128	65595	94097	GH94-unk-unk-unk-GH105-unk-unk-unk-unk-susC-unk-unk-unk-GH92-susC-susD-GH43_35
ag10r3_bin.27	PUL12	NODE_48_length_320932_cov_27.738337	3136	23794	CE6-unk-GH13_20-susC-susD-unk-unk-GH13_7-unk-unk-GH77
ag10r3_bin.27	PUL13	NODE_48_length_320932_cov_27.738337	75407	95886	susC-susD-unk-GH32-GH32-unk-unk-GH5_4-unk-susD-susC
ag10r3_bin.27	PUL14	NODE_48_length_320932_cov_27.738337	164722	169734	susD-susC
ag10r3_bin.27	PUL15	NODE_48_length_320932_cov_27.738337	219868	230474	susC-susD-unk-GH53-GH2
ag10r3_bin.27	PUL16	NODE_48_length_320932_cov_27.738337	304001	312117	susC-unk-susC-susD
ag10r3_bin.27	PUL17	NODE_53_length_304175_cov_30.440325	160189	165508	susC-susD
ag10r3_bin.27	PUL18	NODE_70_length_261735_cov_27.889401	8255	13270	susD-susC
ag10r3_bin.27	PUL19	NODE_70_length_261735_cov_27.889401	160664	172056	GH20-unk-GH2-susC-susD
ag10r3_bin.27	PUL20	NODE_70_length_261735_cov_27.889401	175833	181187	susC-susD
ag10r3_bin.27	PUL21	NODE_70_length_261735_cov_27.889401	189683	200846	GH3-CE1-CE1-unk-susD-susC
ag10r3_bin.27	PUL22	NODE_70_length_261735_cov_27.889401	234744	240076	susD-susC
ag10r3_bin.27	PUL23	NODE_80_length_244234_cov_32.068771	6579	15797	susC-susD-unk-GH43_4
ag10r3_bin.27	PUL24	NODE_86_length_238054_cov_26.364144	184546	189176	susD-susC
ag10r3_bin.27	PUL25	NODE_923_length_49322_cov_34.069469	16944	23459	GH30_4-susD-susC
ag10r3_bin.38	PUL1	NODE_1170_length_39148_cov_7.706893	2269	10194	GH32-unk-susD-susC
ag10r3_bin.38	PUL2	NODE_1825_length_25172_cov_7.468818	849	5970	susD-susC
ag10r3_bin.38	PUL3	NODE_197_length_159375_cov_7.996215	40608	45307	susD-susC
ag10r3_bin.38	PUL4	NODE_197_length_159375_cov_7.996215	64167	88566	susD-susC-unk-unk-GH13-GH13-unk-susD-susC-GH97-unk-unk-susC
ag10r3_bin.38	PUL5	NODE_219_length_153095_cov_7.690337	94488	139740	GT4-GT2_Glycos_transf_2-GH13_6-GH3-GH13-unk-unk-susD-susC-unk-unk-unk-unk-susC-susD-unk-GH43_5-GH43_10-GH154;GH88-GH43_4-susC-susD-unk-unk-unk-GH26-susC
ag10r3_bin.38	PUL6	NODE_257_length_137037_cov_7.825234	30769	63738	susC-susD-unk-GH3-GH88-unk-susC-susD-unk-GH16-unk-GH3-unk-GH9-unk-unk-susC
ag10r3_bin.38	PUL7	NODE_382_length_102688_cov_7.647153	98170	102686	susD-susC
ag10r3_bin.38	PUL8	NODE_393_length_100635_cov_8.002576	49020	71028	susC-unk-unk-GH10-unk-susD-susC-susD-susC-unk-susC
ag10r3_bin.38	PUL9	NODE_521_length_80056_cov_7.967804	75588	80054	susD-susC
ag10r3_bin.38	PUL10	NODE_61_length_286218_cov_7.883449	20321	25188	susC-susD
ag10r3_bin.38	PUL11	NODE_61_length_286218_cov_7.883449	179240	191139	susC-susD-unk-unk-GH2-unk-GH20
ag10r3_bin.38	PUL12	NODE_61_length_286218_cov_7.883449	220860	231731	susC-susD-unk-unk-unk-GH3
ag10r3_bin.38	PUL13	NODE_61_length_286218_cov_7.883449	240270	262607	GH146-unk-unk-susD-susC-unk-unk-unk-unk-CE2-GH97-susC
ag10r3_bin.38	PUL14	NODE_780_length_57235_cov_7.670317	18306	36112	susC-susD-unk-unk-GH127-GH127-susC-susD
ag10r3_bin.44	PUL1	NODE_4_length_810833_cov_113.887718	679118	686026	PL1_2-susD-susC
ag5r3_bin.25	PUL1	NODE_247_length_133540_cov_9.582573	1289	26233	GH20-unk-unk-unk-unk-GH9-unk-unk-unk-susC-unk-unk-unk-susC-susD
ag5r3_bin.25	PUL2	NODE_247_length_133540_cov_9.582573	40749	63298	susD-susC-GH29-unk-unk-susD-susC-unk-susD-susC-CBM9-GH92
ag5r3_bin.25	PUL3	NODE_270_length_128111_cov_9.470539	62839	72488	susC-susD-unk-GH32-GH32
ag5r3_bin.25	PUL4	NODE_305_length_117453_cov_8.398420	2	15702	susC-susD-unk-CE1-unk-GH3-CE1-CE1-unk-GH3
ag5r3_bin.25	PUL5	NODE_305_length_117453_cov_8.398420	22199	67753	susC-susD-GH20-unk-unk-GH92-unk-GH63-unk-GH43_2-GH9-GH27-GH127-unk-GH3-GH27-GH3-unk-unk-unk-GH78-GH2-GH92-GH78
ag5r3_bin.25	PUL6	NODE_687_length_64348_cov_9.152059	47854	61619	GH13-GH53-unk-GH13_36-unk-susD-susC
ag5r3_bin.25	PUL7	NODE_850_length_54065_cov_9.373916	22982	50226	GH127-unk-GH51-unk-GH43_5-unk-susC-susD-GH43_4-GH51-unk-unk-unk-unk-GH43_10
ag5r3_bin.25	PUL8	NODE_87_length_244099_cov_10.021568	63441	73871	susD-susC-unk-susC-susD
ag5r3_bin.25	PUL9	NODE_97_length_231295_cov_9.549010	206329	228083	GH5_7-susC-susD-unk-unk-GH26-GH5_4-GH26-GH130-unk-GH31-GH3
ag5r3_bin.27	PUL1	NODE_1081_length_43088_cov_15.458720	28909	38306	GH53-unk-susD-susC-GH53
ag5r3_bin.27	PUL2	NODE_167_length_168350_cov_16.944370	129782	134401	susD-susC
ag5r3_bin.27	PUL3	NODE_167_length_168350_cov_16.944370	135968	141367	susD-susC
ag5r3_bin.27	PUL4	NODE_2036_length_19192_cov_15.655192	6496	11530	susC-susD
ag5r3_bin.27	PUL5	NODE_250_length_132905_cov_16.136312	3165	27536	GH43_29-GH28-unk-unk-GH36-unk-unk-GH130-GH26-unk-GH5_4-unk-susD-susC
ag5r3_bin.27	PUL6	NODE_250_length_132905_cov_16.136312	36170	43617	PL1_2-susD-susC
ag5r3_bin.27	PUL7	NODE_250_length_132905_cov_16.136312	93339	111840	PL1_2-unk-susC-susD-unk-unk-susC
ag5r3_bin.27	PUL8	NODE_260_length_129860_cov_18.155783	115402	120000	susD-susC
ag5r3_bin.27	PUL9	NODE_30_length_416308_cov_17.058862	82781	127415	GH78-GH127-unk-GH43_34;GH43_19-unk-PL11_1-unk-unk-unk-susC-unk-unk-susD-susC-unk-unk-GH43_4
ag5r3_bin.27	PUL10	NODE_313_length_116314_cov_16.215043	32648	40034	PL1_2-unk-susC-susD
ag5r3_bin.27	PUL11	NODE_313_length_116314_cov_16.215043	97299	102291	susD-susC
ag5r3_bin.27	PUL12	NODE_7_length_618198_cov_15.895744	328491	333954	susC-susD
ag5r3_bin.27	PUL13	NODE_78_length_255207_cov_17.104292	118331	144212	PL11_1-unk-unk-unk-unk-susC-unk-unk-susD-susC-unk-GT2_Glycos_transf_2
ag5r3_bin.27	PUL14	NODE_78_length_255207_cov_17.104292	181951	202608	susC-susD-unk-unk-unk-GH43_35-unk-GH28-CBM35
ag5r3_bin.27	PUL15	NODE_78_length_255207_cov_17.104292	224120	249421	susD-susC-unk-unk-susD-susC-unk-GH43_12-GH30_8-unk-GH2
ag5r3_bin.27	PUL16	NODE_95_length_233321_cov_15.668918	81302	85843	susD-susC
ag5r3_bin.33	PUL1	NODE_1221_length_38200_cov_29.815544	14985	20109	susC-susD
ag5r3_bin.33	PUL2	NODE_138_length_188581_cov_29.306906	33397	47229	GH31-unk-susD-unk-unk-susD-susC-GH36
ag5r3_bin.33	PUL3	NODE_138_length_188581_cov_29.306906	113959	123610	GH97-susC-susD-unk-GH13
ag5r3_bin.33	PUL4	NODE_24_length_461703_cov_29.564312	140727	159501	susC-susD-unk-GH32-unk-GH32-unk-unk-CE14-unk-unk-susC
ag5r3_bin.33	PUL5	NODE_283_length_123603_cov_28.479842	10083	26205	susC-unk-unk-CE7-unk-unk-GT2_Glycos_transf_2-unk-unk-unk-susC-susD
ag5r3_bin.33	PUL6	NODE_283_length_123603_cov_28.479842	52866	59779	susC-susD-PL1_2
ag5r3_bin.33	PUL7	NODE_33_length_401031_cov_28.433172	63479	68509	susD-susC
ag5r3_bin.33	PUL8	NODE_33_length_401031_cov_28.433172	81002	90585	susC-susD-unk-unk-susC
ag5r3_bin.33	PUL9	NODE_46_length_355468_cov_27.953828	279054	283979	susC-susD
ag5r3_bin.33	PUL10	NODE_611_length_71773_cov_28.768983	21250	26244	susC-susD
ag5r3_bin.33	PUL11	NODE_83_length_251631_cov_27.275185	227487	231661	susD-susC
ag5r3_bin.39	PUL1	NODE_1003_length_46396_cov_109.972193	27994	37102	GH9-unk-susD-susC
ag5r3_bin.39	PUL2	NODE_120_length_206188_cov_108.032308	40879	54085	GH26-GH2-GH26-unk-unk-susD-susC-GH130
ag5r3_bin.39	PUL3	NODE_120_length_206188_cov_108.032308	92384	115524	GH24-unk-unk-unk-susD-susC-unk-unk-susC-susD-unk-unk-susC-susD
ag5r3_bin.39	PUL4	NODE_120_length_206188_cov_108.032308	175930	189153	susC-susD-unk-GH16-unk-GH5_46-GH3
ag5r3_bin.39	PUL5	NODE_123_length_203235_cov_137.920077	4588	33376	susD-susC-susD-susC-unk-GH2-PL26-GH115-unk-unk-unk-CE12-unk-GH28
ag5r3_bin.39	PUL6	NODE_125_length_202065_cov_122.472335	162895	170594	GH94-susC-susD
ag5r3_bin.39	PUL7	NODE_1311_length_35105_cov_108.314491	5719	10799	susD-susC
ag5r3_bin.39	PUL8	NODE_1429_length_31991_cov_116.324967	14409	31535	GH32-GH32-unk-susD-susC-unk-GH32-unk-susD
ag5r3_bin.39	PUL9	NODE_184_length_159650_cov_116.286070	50456	68709	susC-susD-GH154-unk-PL33_1-GH105-susD-susC-GH43_19;GH43_24
ag5r3_bin.39	PUL10	NODE_184_length_159650_cov_116.286070	82672	97512	susC-unk-unk-GH13_7-unk-susD-susC-unk-unk-susC
ag5r3_bin.39	PUL11	NODE_215_length_143837_cov_101.820680	105127	109847	susC-susD
ag5r3_bin.39	PUL12	NODE_243_length_134480_cov_107.330766	31208	52564	susC-unk-unk-susC-unk-unk-unk-susC-susD-GH31
ag5r3_bin.39	PUL13	NODE_243_length_134480_cov_107.330766	83763	102817	GH9-unk-unk-unk-unk-susC-susD-susC-susD-unk-GH18
ag5r3_bin.39	PUL14	NODE_243_length_134480_cov_107.330766	116072	128380	susC-susD-unk-GH88;GH2-GH2
ag5r3_bin.39	PUL15	NODE_346_length_109445_cov_122.418834	57304	81781	GH43_35-unk-unk-susC-susD-GH115-unk-GH13-unk-susD-susC-GH97
ag5r3_bin.39	PUL16	NODE_346_length_109445_cov_122.418834	93902	103174	GH43_3-susD-susC-unk-GH43_31
ag5r3_bin.39	PUL17	NODE_50_length_332960_cov_121.207349	86085	106363	GH36-unk-GH5_4-susC-susD-unk-unk-unk-unk-susC-susC
ag5r3_bin.39	PUL18	NODE_50_length_332960_cov_121.207349	173427	194633	GH51-GH146-unk-GH28-susC-susD-GH28-unk-GH30_3-susD-susC
ag5r3_bin.39	PUL19	NODE_50_length_332960_cov_121.207349	274844	301923	susC-susD-unk-GH43_4-GH43_5-GH43_10-unk-GH53-unk-unk-susC-susD-unk-unk-GH13_6-GT2_Glycos_transf_2-unk-GT4
ag5r3_bin.39	PUL20	NODE_50_length_332960_cov_121.207349	312591	330231	GH2-unk-unk-unk-susC-susD-GH30_4-GH30_4
ag5r3_bin.39	PUL21	NODE_55_length_312652_cov_112.700865	58390	72437	GH127-GH43_34;CBM32-GH97-GH127-susC-susD
ag5r3_bin.39	PUL22	NODE_55_length_312652_cov_112.700865	162381	167159	susD-susC
ag5r3_bin.39	PUL23	NODE_55_length_312652_cov_112.700865	251733	256226	susD-susC
ag5r3_bin.39	PUL24	NODE_55_length_312652_cov_112.700865	264231	293148	GH92-GH3-GH29-GH92-GH29-GH2-GH18;GH78-susD-susC-GH92-GH20-GH20
ag5r3_bin.39	PUL25	NODE_70_length_268652_cov_109.375307	2933	62419	susD-susC-PL11_1-unk-susD-susC-CE12-GH2-GH105-GH106-susC-susD-unk-unk-unk-susC-susD-unk-GH33-unk-susC-susD-CE8-CE7-unk-GH3-GH43_10-CE10
ag5r3_bin.39	PUL26	NODE_70_length_268652_cov_109.375307	185407	202391	GH28-unk-susD-susC-unk-unk-unk-GH97-GH88
ag5r3_bin.39	PUL27	NODE_728_length_61144_cov_118.655755	32425	49426	GH38-GH31-unk-GH31-unk-unk-susD-susC
ag5r3_bin.39	PUL28	NODE_791_length_57075_cov_126.359662	15225	56037	GH76-unk-susD-susC-GH92-GH125-susD-susC-CE1;CE6-unk-susC-susD-GH43_2-GH43_7-GH13-unk-susC-susD
ag5r3_bin.39	PUL29	NODE_80_length_253825_cov_132.645274	154534	180692	susC-susD-susC-susD-unk-GH26;GH59-GH27-GH26-unk-unk-unk-GH23-unk-unk-GH2
bg0r2_cm_bin.72	PUL1	NODE_136_length_134683_cov_9.288954	23245	28141	susD-susC
bg0r2_cm_bin.72	PUL2	NODE_150_length_131370_cov_8.648824	32763	37344	susD-susC
bg0r2_cm_bin.72	PUL3	NODE_150_length_131370_cov_8.648824	69505	74055	susC-susD
bg0r2_cm_bin.72	PUL4	NODE_2905_length_27946_cov_14.721411	15621	27944	susD-susC-GH3-unk-unk-unk-GH3
bg0r2_cm_bin.72	PUL5	NODE_408_length_84466_cov_8.226072	79131	84114	susD-susC
bg5r2_bin.28	PUL1	NODE_16_length_406842_cov_20.268870	274715	279433	susD-susC
bg5r2_bin.28	PUL2	NODE_16_length_406842_cov_20.268870	291974	301293	susD-susC-susC-susD
bg5r2_bin.28	PUL3	NODE_347_length_90626_cov_19.084010	45940	66510	susC-CBM67;GH78-unk-unk-unk-unk-susD-susC-unk-unk-GH16-unk-CE1
bg5r2_bin.28	PUL4	NODE_4_length_575143_cov_19.118950	66628	71869	susC-susD
bg5r2_bin.28	PUL5	NODE_4_length_575143_cov_19.118950	357647	367875	CE1-unk-CE10-susD-susC-GH109
bg5r2_bin.28	PUL6	NODE_493_length_67089_cov_18.971319	20586	35168	GH88-unk-unk-unk-CE10-unk-unk-unk-unk-susD-susC
bg5r2_bin.28	PUL7	NODE_684_length_48990_cov_19.819026	9701	34767	CE1-unk-GH13-GH127-GH31-unk-susD-susC-unk-unk-unk-GH43_34-unk-susC-susD
bg5r2_bin.29	PUL1	NODE_106_length_189415_cov_442.783673	144393	151646	susD-susC-unk-susC
bg5r2_bin.29	PUL2	NODE_126_length_168596_cov_513.544775	69623	79486	susD-susC-unk-unk-unk-susC
bg5r2_bin.29	PUL3	NODE_128_length_167718_cov_477.728336	108303	113414	susD-susC
bg5r2_bin.29	PUL4	NODE_137_length_162935_cov_464.028681	107547	112245	susD-susC
bg5r2_bin.29	PUL5	NODE_137_length_162935_cov_464.028681	138131	157313	GH2-GH29-unk-GH97-susC-susD-unk-GH13-GH13-GH43_12
bg5r2_bin.29	PUL6	NODE_20_length_344337_cov_450.108293	272824	288724	CE7-susC-susD-unk-unk-unk-GH26-unk-unk-unk-GH8
bg5r2_bin.29	PUL7	NODE_250_length_114833_cov_499.331469	8162	21032	GH3-GH5_46-GH16-unk-unk-susD-susC
bg5r2_bin.29	PUL8	NODE_29_length_320826_cov_477.236955	147871	158772	susD-susC-unk-susC-susD
bg5r2_bin.29	PUL9	NODE_304_length_101495_cov_473.669428	87562	95237	GH94-susC-susD
bg5r2_bin.29	PUL10	NODE_354_length_89450_cov_496.081568	64307	77935	GH28-susD-susC-GH28-unk-GH146-GH51
bg5r2_bin.29	PUL11	NODE_42_length_271488_cov_529.986861	2266	27126	GH2-GH32-unk-susD-susC-unk-unk-unk-unk-GH32-unk-unk-unk-unk-susC-GH9
bg5r2_bin.29	PUL12	NODE_42_length_271488_cov_529.986861	52197	102152	GH77-GH97-GH13_14-CE10-CE15-CE1-GH31-CBM6;GH43_29-GH10-unk-susD-susC-susD-susC-GH115-unk-unk-GH3-GH95-unk-GH10;CE1-CE1;CE6-GH5_21
bg5r2_bin.29	PUL13	NODE_42_length_271488_cov_529.986861	111883	117084	susD-susC
bg5r2_bin.29	PUL14	NODE_42_length_271488_cov_529.986861	141397	168278	CBM62-unk-unk-unk-GH13-unk-susC-susD-CE1-CE1-GH3-unk-susC
bg5r2_bin.29	PUL15	NODE_42_length_271488_cov_529.986861	196551	204931	GH30_4-GH30_4-susD-susC
bg5r2_bin.29	PUL16	NODE_42_length_271488_cov_529.986861	228218	254568	GH53-unk-unk-susD-susC-unk-unk-unk-susC-susD-unk-GH43_4-GH43_5-GH43_10
NoAnti_co_megahit_ag0r3_bin.109	PUL1	k141_122792	138526	145227	susC-susD-CBM32
NoAnti_co_megahit_ag0r3_bin.109	PUL2	k141_122792	157764	162257	susD-susC
NoAnti_co_megahit_ag0r3_bin.109	PUL3	k141_141076	53555	58891	susD-susC
NoAnti_co_megahit_ag0r3_bin.109	PUL4	k141_141076	72960	77865	susD-susC
NoAnti_co_megahit_ag0r3_bin.109	PUL5	k141_141076	84943	110166	GH29-unk-susC-susD-susC-susD-unk-unk-GH29-unk-GH95-GH88-GH154
NoAnti_co_megahit_ag0r3_bin.109	PUL6	k141_141076	119233	127942	susC-susD-GH105-GH2
NoAnti_co_megahit_ag0r3_bin.109	PUL7	k141_174894	1	14257	GH3-unk-unk-unk-GH78-GH20-CBM67;GH78-susD-susC
NoAnti_co_megahit_ag0r3_bin.109	PUL8	k141_204218	1242	6329	susC-susD
NoAnti_co_megahit_ag0r3_bin.109	PUL9	k141_211381	27312	32843	GH16-susC-susD
NoAnti_co_megahit_ag0r3_bin.109	PUL10	k141_211381	180525	185632	susD-susC
NoAnti_co_megahit_ag0r3_bin.109	PUL11	k141_270395	11432	30262	GH3-unk-susD-susC-unk-unk-unk-GH29-unk-GT2_Glycos_transf_2
NoAnti_co_megahit_ag0r3_bin.109	PUL12	k141_270395	54085	63232	susC-susD-GH2-PL9_2
NoAnti_co_megahit_ag0r3_bin.109	PUL13	k141_271707	85509	97494	GH32-GH91-GH91-susD-susC-GH32
NoAnti_co_megahit_ag0r3_bin.109	PUL14	k141_30676	9205	14651	susC-susD
NoAnti_co_megahit_ag0r3_bin.109	PUL15	k141_30676	95617	113302	susC-susD-unk-unk-PL9_2-PL9_2-GH89-GH109-GH35
NoAnti_co_megahit_ag0r3_bin.109	PUL16	k141_309009	1639	13216	GH2-GH20-GH20-susC-susD
NoAnti_co_megahit_ag0r3_bin.109	PUL17	k141_316229	15586	29927	GH109-unk-unk-unk-susD-susC-unk-GH110
NoAnti_co_megahit_ag0r3_bin.109	PUL18	k141_316229	35492	40794	susD-susC
NoAnti_co_megahit_ag0r3_bin.109	PUL19	k141_323409	6735	11387	susD-susC
NoAnti_co_megahit_ag0r3_bin.109	PUL20	k141_334237	25336	30643	susD-susC
NoAnti_co_megahit_ag0r3_bin.109	PUL21	k141_371375	30287	42914	GH84-unk-GH20-unk-unk-susD-susC
NoAnti_co_megahit_ag0r3_bin.109	PUL22	k141_371375	81027	87286	GH88-susC-susD
NoAnti_co_megahit_ag0r3_bin.109	PUL23	k141_371375	88886	101487	GH89-GH35-unk-unk-susD-susC
NoAnti_co_megahit_ag0r3_bin.109	PUL24	k141_371375	131668	136805	susC-susD
NoAnti_co_megahit_ag0r3_bin.109	PUL25	k141_371375	157189	173460	susC-unk-GH88-GH154-unk-susC-susD
NoAnti_co_megahit_ag0r3_bin.109	PUL26	k141_371375	192435	213702	GT5-unk-GH57-GT4-GH133-unk-unk-unk-unk-susC-susD-susC-susD
NoAnti_co_megahit_ag0r3_bin.109	PUL27	k141_407153	83	12341	susC-susD-unk-unk-GH2
NoAnti_co_megahit_ag0r3_bin.109	PUL28	k141_407153	56526	70793	GH29-GH2-GH20-unk-susD-susC
NoAnti_co_megahit_ag0r3_bin.109	PUL29	k141_413535	28643	36624	susD-susC-GH130-GH30_6
NoAnti_co_megahit_ag0r3_bin.109	PUL30	k141_433463	322507	327724	susC-susD
NoAnti_co_megahit_ag0r3_bin.109	PUL31	k141_45060	58745	80236	GH92-unk-unk-unk-susD-susC-unk-unk-unk-unk-GH97
NoAnti_co_megahit_ag0r3_bin.109	PUL32	k141_458863	42462	55892	susD-susC-unk-unk-unk-unk-GH36
NoAnti_co_megahit_ag0r3_bin.109	PUL33	k141_458863	118573	123490	susD-susC
NoAnti_co_megahit_ag0r3_bin.109	PUL34	k141_458863	149481	158121	GH144-GH3-susD-susC
NoAnti_co_megahit_ag0r3_bin.109	PUL35	k141_458863	197153	230246	GH35-GH43_19-GH51-GH97-GH43_34-unk-susC-susD-susC-susD-unk-GH16-GH16;GH43_24-GH154-GH43_24-GH145-GH105
NoAnti_co_megahit_ag0r3_bin.109	PUL36	k141_518940	2	4653	susC-susD
NoAnti_co_megahit_ag0r3_bin.109	PUL37	k141_518940	45353	50219	susC-susD
NoAnti_co_megahit_ag0r3_bin.109	PUL38	k141_518940	75251	91334	GH154-GH88-susC-susD-unk-unk-PL35-GH109
NoAnti_co_megahit_ag0r3_bin.109	PUL39	k141_518940	105406	124586	PL8_2-unk-unk-susC-susD-unk-unk-unk-unk-PL29
NoAnti_co_megahit_ag0r3_bin.109	PUL40	k141_518940	138711	160780	GH2-unk-susC-susD-susC-susD-unk-unk-unk-GH88-unk-PL8_2
NoAnti_co_megahit_ag0r3_bin.109	PUL41	k141_525853	8134	35080	susC-susD-unk-unk-GH2-GH105-susC-susD-GH154-unk-unk-GH88-GH43_26;GH106-GH146
NoAnti_co_megahit_ag0r3_bin.109	PUL42	k141_525853	76539	90228	GH16-unk-unk-susD-susC-susD-susC
NoAnti_co_megahit_ag0r3_bin.109	PUL43	k141_525853	98415	110187	GH31-unk-unk-susD-susC
NoAnti_co_megahit_ag0r3_bin.109	PUL44	k141_525853	115257	126913	GH97-unk-unk-unk-unk-susD-susC
NoAnti_co_megahit_ag0r3_bin.109	PUL45	k141_525853	154363	159638	susC-susD
NoAnti_co_megahit_ag0r3_bin.109	PUL46	k141_537572	16446	29042	GH147-susC-susD-unk-GH53-GH2
NoAnti_co_megahit_ag0r3_bin.109	PUL47	k141_585532	461	12682	susC-susD-unk-unk-GH110-GH95
NoAnti_co_megahit_ag0r3_bin.109	PUL48	k141_664739	5176	16956	susC-susD-PL35-PL33_1-GH88-GH123
NoAnti_co_megahit_ag0r3_bin.109	PUL49	k141_682531	8390	20248	susD-susC-susC-unk-unk-GH20-unk-susC-unk-susC
NoAnti_co_megahit_ag0r3_bin.109	PUL50	k141_682531	37307	60342	PL33_1-unk-unk-unk-unk-GH29-GH43_2-GH3-unk-unk-unk-susD-susC
NoAnti_co_megahit_ag0r3_bin.109	PUL51	k141_682531	65253	82654	GH3-susD-susC-unk-unk-unk-GH2
NoAnti_co_megahit_ag0r3_bin.109	PUL52	k141_682531	117652	122316	susD-susC
NoAnti_co_megahit_ag0r3_bin.109	PUL53	k141_682531	146272	151239	susD-susC
NoAnti_co_megahit_ag0r3_bin.109	PUL54	k141_684051	763	18972	susC-susD-unk-unk-unk-GH109-unk-GH2
NoAnti_co_megahit_ag0r3_bin.109	PUL55	k141_684051	74226	106940	GH28-unk-GH43_10-unk-GH95-GH120-GH2-unk-unk-GH43_10-GH95-GH35-unk-susD-susC
NoAnti_co_megahit_ag0r3_bin.109	PUL56	k141_684051	128067	147361	PL1_2-PL1_2-susC-susD-unk-unk-CE8;CE12-unk-CE8-GH105
NoAnti_co_megahit_ag0r3_bin.109	PUL57	k141_684051	213517	240949	GT19-unk-unk-unk-unk-GH23-unk-unk-unk-unk-GH92-unk-unk-GH92-GH92-unk-unk-susC-susD
NoAnti_co_megahit_ag0r3_bin.109	PUL58	k141_684651	258	5364	susC-susD
NoAnti_co_megahit_ag0r3_bin.109	PUL59	k141_684651	46947	51799	susD-susC
NoAnti_co_megahit_ag0r3_bin.109	PUL60	k141_684651	54083	58631	susC-susD
NoAnti_co_megahit_ag0r3_bin.109	PUL61	k141_684651	64435	69177	susD-susC
NoAnti_co_megahit_ag0r3_bin.109	PUL62	k141_71421	21006	38082	susC-susD-susC-susD-GH28-GH20-GH28-GH3
NoAnti_co_megahit_ag0r3_bin.109	PUL63	k141_725777	29448	37407	GH16-unk-unk-unk-susC-susD
NoAnti_co_megahit_ag0r3_bin.109	PUL64	k141_75294	90563	100816	GH33-unk-unk-susC-susD-GH33
NoAnti_co_megahit_ag0r3_bin.109	PUL65	k141_75294	133359	137980	susC-susD
NoAnti_co_megahit_ag0r3_bin.109	PUL66	k141_791109	25073	48745	GH105;PL33_2-GH31-unk-GH2-unk-unk-susD-susC-GH2-GH29
NoAnti_co_megahit_ag0r3_bin.109	PUL67	k141_791109	79085	84189	susC-susD
NoAnti_co_megahit_ag0r3_bin.109	PUL68	k141_791109	114266	119257	susC-susD-susD
NoAnti_co_megahit_ag0r3_bin.109	PUL69	k141_791109	132664	137409	susD-susC
NoAnti_co_megahit_ag0r3_bin.109	PUL70	k141_791109	145028	149719	susC-susD
NoAnti_co_megahit_ag0r3_bin.68	PUL1	k141_115584	20946	25830	susC-susD
NoAnti_co_megahit_ag0r3_bin.68	PUL2	k141_145348	1696	6304	susD-susC
NoAnti_co_megahit_ag0r3_bin.68	PUL3	k141_154715	83491	87961	susC-susD
NoAnti_co_megahit_ag0r3_bin.68	PUL4	k141_265817	73665	82016	susC-susD-unk-GH3
NoAnti_co_megahit_ag0r3_bin.68	PUL5	k141_265817	106842	120625	GH43_29;CBM6-unk-unk-unk-unk-GH63-unk-susD-susC
NoAnti_co_megahit_ag0r3_bin.68	PUL6	k141_265817	168996	174002	susC-susD
NoAnti_co_megahit_ag0r3_bin.68	PUL7	k141_280702	20735	28372	susC-susD-unk-unk-GT2_Glycos_transf_2
NoAnti_co_megahit_ag0r3_bin.68	PUL8	k141_295995	26152	40644	GH92-unk-unk-susD-susC-GH76-susC
NoAnti_co_megahit_ag0r3_bin.68	PUL9	k141_324438	8453	18296	GH32-GH32-unk-susD-susC
NoAnti_co_megahit_ag0r3_bin.68	PUL10	k141_324438	21328	36858	GH51-unk-unk-susC-susD-unk-GH43_4-GH43_5
NoAnti_co_megahit_ag0r3_bin.68	PUL11	k141_345756	22348	26643	susD-susC
NoAnti_co_megahit_ag0r3_bin.68	PUL12	k141_449317	44683	52800	susD-susC-susD-susC
NoAnti_co_megahit_ag0r3_bin.68	PUL13	k141_480212	185	5284	susC-susD
NoAnti_co_megahit_ag0r3_bin.68	PUL14	k141_493886	3207	11004	GH125-unk-unk-susD-susC
NoAnti_co_megahit_ag0r3_bin.68	PUL15	k141_517236	50377	55460	susC-susD
NoAnti_co_megahit_ag0r3_bin.68	PUL16	k141_556425	44032	59004	susC-susD-unk-unk-unk-unk-susC-susD
NoAnti_co_megahit_ag0r3_bin.68	PUL17	k141_556425	64926	74958	susC-susD-unk-unk-unk-GH29
NoAnti_co_megahit_ag0r3_bin.68	PUL18	k141_567271	7763	12645	susD-susC
NoAnti_co_megahit_ag0r3_bin.68	PUL19	k141_586744	18549	23058	susD-susC
NoAnti_co_megahit_ag0r3_bin.68	PUL20	k141_586744	31253	47817	GH51-susC-susD-susC-susD-unk-GH10-GH5_21
NoAnti_co_megahit_ag0r3_bin.68	PUL21	k141_586744	48468	53441	susC-susD
NoAnti_co_megahit_ag0r3_bin.68	PUL22	k141_618087	46017	51092	susC-susD
NoAnti_co_megahit_ag0r3_bin.68	PUL23	k141_62497	13216	47005	CE1-unk-susC-susD-unk-CE1-GH3-GH3-unk-unk-GH115-unk-susC-susD-unk-GH66-GH97
NoAnti_co_megahit_ag0r3_bin.68	PUL24	k141_628887	4058	9147	susD-susC
NoAnti_co_megahit_ag0r3_bin.68	PUL25	k141_628887	16178	21069	susD-susC
NoAnti_co_megahit_ag0r3_bin.68	PUL26	k141_672386	1650	19336	GH130-GH26-CE7-susC-susD-unk-unk-unk-GH26;GH5_4-unk-GH5_7
NoAnti_co_megahit_ag0r3_bin.68	PUL27	k141_695500	16564	29065	GH10-unk-susD-susC-susD-susC
NoAnti_co_megahit_ag0r3_bin.68	PUL28	k141_695500	100595	110303	susC-susD-unk-unk-unk-CE10
NoAnti_co_megahit_ag0r3_bin.68	PUL29	k141_807053	299	21387	susC-unk-unk-susC-susD-GH3-GH92-GH92-GH130-GH20
NoAnti_co_megahit_bin.220	PUL1	k141_148582	147264	151932	susC-susD
NoAnti_co_megahit_bin.220	PUL2	k141_210862	47049	58900	susC-unk-unk-susD-susC
NoAnti_co_megahit_bin.220	PUL3	k141_210862	84536	109528	susC-unk-unk-susD-susC-unk-unk-unk-GT2_Glycos_transf_2-GH128-unk-GT2_Glycos_transf_2
NoAnti_co_megahit_bin.220	PUL4	k141_261911	81870	86826	susC-susD
NoAnti_co_megahit_bin.220	PUL5	k141_673490	6059	44857	GH29-GH105-unk-unk-unk-unk-GH2-unk-susC-unk-unk-susD-susC-unk-GH43_19-unk-unk-unk-CE11
NoAnti_co_megahit_bin.256	PUL1	k141_172012	7147	11327	susD-susC
NoAnti_co_megahit_bin.256	PUL2	k141_184862	389	5103	susC-susD
NoAnti_co_megahit_bin.256	PUL3	k141_343020	44726	49248	susD-susC
NoAnti_co_megahit_bin.256	PUL4	k141_343020	49992	54575	susC-susD
NoAnti_co_megahit_bin.256	PUL5	k141_381051	236	4854	susC-susD
NoAnti_co_megahit_bin.256	PUL6	k141_713199	5304	10444	susD-susC
NoAnti_co_megahit_bin.256	PUL7	k141_765473	13874	18843	susD-susC
NoAnti_co_megahit_rg10r3_bin.91	PUL1	k141_248970	232	32237	GH36-GH94-unk-unk-GH130-CE7-unk-susC-susD-unk-unk-unk-GH26-GH5_4-unk-unk-GH43_12-GH3-GH31
NoAnti_co_megahit_rg10r3_bin.91	PUL2	k141_287137	94990	122151	CE1-unk-unk-unk-GT2_Glycos_transf_2-GT51-unk-unk-unk-unk-susC-susD-unk-GH32-unk-GH32
NoAnti_co_megahit_rg10r3_bin.91	PUL3	k141_601576	10714	32589	susC-susC-susD-unk-GH16-GH3;GH5_46-susC-susD-GH43_28;CBM32-GH144-GH3
NoAnti_co_megahit_rg10r3_bin.91	PUL4	k141_62475	25825	31392	susC-susD-unk-GT51
NoAnti_co_megahit_rg10r3_bin.91	PUL5	k141_62475	42206	51819	GT2_Glycos_transf_2-unk-unk-susC-susD
NoAnti_co_megahit_rg10r3_bin.91	PUL6	k141_634159	3353	8305	susC-susD
NoAnti_co_megahit_rg10r3_bin.91	PUL7	k141_666936	13181	18573	susC-susD
NoAnti_co_megahit_rg10r3_bin.91	PUL8	k141_70039	38617	43673	susC-susD
NoAnti_co_megahit_rg10r3_bin.91	PUL9	k141_779536	56441	96003	GT4-unk-unk-GT4-unk-GT4-unk-unk-GH77-GH13_14-unk-unk-unk-GH13-GH53-GH13_6-unk-unk-unk-susC-unk-unk-unk-susC-susD
pellet1_bin.124	PUL1	NODE_11448_length_22662_cov_12.901353	219	14941	GH2-GH50;GH43_17-GH136-GH136-susD-susC
pellet1_bin.124	PUL2	NODE_1239_length_99840_cov_12.325715	62945	98849	GH28-CE8;CE12-unk-GH105;PL1_2-unk-PL1_2-susC-susD-unk-GH43_10-unk-unk-CE7;GH5_7-susC-susD
pellet1_bin.124	PUL3	NODE_13203_length_20173_cov_11.905018	235	6305	susC-susD-GH30_3
pellet1_bin.124	PUL4	NODE_1387_length_93448_cov_12.907824	82469	87345	susC-susD
pellet1_bin.124	PUL5	NODE_1406_length_92780_cov_12.141938	9666	14544	susD-susC
pellet1_bin.124	PUL6	NODE_17039_length_16345_cov_12.519854	9791	14682	susD-susC
pellet1_bin.124	PUL7	NODE_1985_length_76600_cov_12.606802	9905	14999	susD-susC
pellet1_bin.124	PUL8	NODE_2481_length_67207_cov_11.674970	9179	23091	GH3-unk-unk-unk-GH128-unk-susD-susC
pellet1_bin.124	PUL9	NODE_3081_length_58659_cov_11.987631	12240	27202	GH109-GH36-unk-unk-unk-GH31-unk-unk-susC-susD
pellet1_bin.124	PUL10	NODE_3651_length_52787_cov_12.404140	28240	47538	GH2-GH53-unk-susC-susD-unk-GH16-GH16-unk-GH5_46
pellet1_bin.124	PUL11	NODE_580_length_139586_cov_12.482981	6052	33600	PL12_2-unk-unk-PL8_2-susD-susC-unk-PL12_2-GH88-PL12_2-unk-unk-unk-PL21_1
pellet1_bin.124	PUL12	NODE_580_length_139586_cov_12.482981	90776	101274	susD-susC-unk-susC-susD
pellet1_bin.124	PUL13	NODE_580_length_139586_cov_12.482981	126156	138415	GH97-GH13-GH13-GH13_14-susD-susC
pellet1_bin.124	PUL14	NODE_5810_length_38021_cov_12.499261	23605	28104	susD-susC
pellet1_bin.124	PUL15	NODE_7659_length_31005_cov_11.797623	1459	20977	GH13_10-unk-susD-susC-unk-unk-unk-GH13_10-GH77
pellet1_bin.124	PUL16	NODE_9733_length_25769_cov_13.052180	11613	22616	GH3-GH144-unk-susD-susC-GH144
pellet1_bin.228	PUL1	NODE_4477_length_45657_cov_5.216231	2486	7526	susC-susD
pellet1_bin.302	PUL1	NODE_1234_length_100091_cov_12.388610	1736	38838	GH28-unk-unk-CE12-GH43_18-GH42-GH2-unk-unk-susC-susD-unk-GH105-unk-unk-GH105-PL11_1-GH28-GH115-CE12-GH2
pellet1_bin.302	PUL2	NODE_2251_length_71251_cov_11.914811	3820	11267	GH2-susC-susD
pellet1_bin.302	PUL3	NODE_2251_length_71251_cov_11.914811	61902	67216	susC-susD
pellet1_bin.302	PUL4	NODE_357_length_169334_cov_12.322711	49107	73720	GT2_Glycos_transf_2-GH13-GH13-GH13-GH53-GH13_36-unk-unk-susD-susC-unk-unk-unk-CE1
pellet1_bin.302	PUL5	NODE_357_length_169334_cov_12.322711	163433	168464	susD-susC
pellet1_bin.302	PUL6	NODE_41_length_350495_cov_12.948740	11444	28439	susD-susC-GH105;GH154-GH145-unk-unk-susC-susD
pellet1_bin.302	PUL7	NODE_41_length_350495_cov_12.948740	30973	36287	susC-susD
pellet1_bin.302	PUL8	NODE_41_length_350495_cov_12.948740	119932	141995	susD-susC-unk-unk-susC-susD-susC-susD-PL1_2
pellet1_bin.302	PUL9	NODE_41_length_350495_cov_12.948740	332969	337772	susD-susC
pellet1_bin.302	PUL10	NODE_445_length_156658_cov_12.090104	146083	153929	GH51-unk-susC-susD
pellet1_bin.302	PUL11	NODE_86_length_272790_cov_11.617638	96119	108380	GH43_10-unk-susD-susC-unk-unk-PL10_1
pellet1_bin.316	PUL1	NODE_13_length_474880_cov_5.315665	205751	229154	GH38-GH92-unk-susC-susD-unk-unk-GH2-unk-GH78;CBM67-GH92
pellet1_bin.316	PUL2	NODE_13_length_474880_cov_5.315665	254151	279963	susC-susD-unk-GH16-GH3-unk-unk-unk-GH3-unk-GH30_3-susD-susC
pellet1_bin.316	PUL3	NODE_13_length_474880_cov_5.315665	361568	366110	susC-susD
pellet1_bin.316	PUL4	NODE_13_length_474880_cov_5.315665	388908	394031	susC-susD
pellet1_bin.316	PUL5	NODE_4_length_589820_cov_5.176231	113310	143879	GH35-unk-unk-GH92-GH76-unk-unk-susD-susC-unk-GH2-unk-unk-GH125-unk-unk-unk-unk-CBM67;GH78
pellet1_bin.316	PUL6	NODE_4_length_589820_cov_5.176231	205867	210673	susC-susD
pellet1_bin.316	PUL7	NODE_974_length_111210_cov_4.930187	21972	33238	GH13_20-GH13-unk-unk-susD-susC
pellet1_bin.336	PUL1	NODE_117_length_249336_cov_3.607590	129396	157381	GH43_10-unk-unk-unk-unk-susD-susC-GH105;PL1_2-unk-CE12;CE8-PL1_2-GH28
pellet1_bin.336	PUL2	NODE_124_length_243004_cov_3.834657	20734	25710	susD-susC
pellet1_bin.336	PUL3	NODE_21_length_419429_cov_3.998099	202619	213450	GH116-unk-unk-susD-susC
pellet1_bin.336	PUL4	NODE_21_length_419429_cov_3.998099	300349	319183	GH13_14-unk-unk-unk-unk-GH13_10-GH13-CBM20;GH77-susC-susD
pellet1_bin.336	PUL5	NODE_238_length_196411_cov_3.878635	3224	8155	susD-susC
pellet1_bin.336	PUL6	NODE_238_length_196411_cov_3.878635	9390	13907	susC-susD
pellet1_bin.336	PUL7	NODE_652_length_132388_cov_3.656475	90562	95074	susD-susC
pellet1_bin.336	PUL8	NODE_7160_length_32569_cov_3.725264	19214	24342	susD-susC
pellet1_bin.458	PUL1	NODE_99_length_260706_cov_16.651261	9294	14336	susD-susC
pellet1_bin.618	PUL1	NODE_49_length_337567_cov_16.047111	176497	187663	GH3-GH16-unk-susD-susC
pellet1_bin.618	PUL2	NODE_49_length_337567_cov_16.047111	228952	241265	GH30_3-unk-GH128-GH16-unk-susD-susC
pellet1_bin.618	PUL3	NODE_79_length_278396_cov_15.829183	267603	272514	susD-susC
pellet2_bin.243	PUL1	NODE_1018_length_108023_cov_6.798556	102404	107317	susD-susC
pellet2_bin.243	PUL2	NODE_16615_length_16120_cov_7.071594	10077	14729	susD-susC
pellet2_bin.243	PUL3	NODE_1925_length_75769_cov_7.416885	46375	56306	susC-susD-susD-susC
pellet2_bin.243	PUL4	NODE_4222_length_45700_cov_6.870823	36071	45463	susD-susC-unk-unk-GH3
pellet2_bin.265	PUL1	NODE_135_length_235990_cov_4.959672	198107	212785	GH13-GH13-GH13-GH13-unk-susD-susC
pellet2_bin.265	PUL2	NODE_157_length_228383_cov_4.923047	33284	38093	susD-susC
pellet2_bin.265	PUL3	NODE_157_length_228383_cov_4.923047	50429	66972	GH28-PL1_2-CE8;CE12-unk-GH105-susC-susD
pellet2_bin.265	PUL4	NODE_157_length_228383_cov_4.923047	206271	211195	susC-susD
pellet2_bin.265	PUL5	NODE_307_length_176341_cov_4.826018	116155	124309	susC-unk-unk-susC-susD
pellet2_bin.309	PUL1	NODE_1006_length_108852_cov_18.212555	681	5274	susC-susD
pellet2_bin.309	PUL2	NODE_1818_length_78692_cov_20.119888	46230	54620	susD-susC-unk-unk-GH23
pellet2_bin.309	PUL3	NODE_2420_length_65845_cov_18.770170	60612	65685	susD-susC
pellet2_bin.309	PUL4	NODE_248_length_189190_cov_19.057690	70946	75948	susD-susC
pellet2_bin.309	PUL5	NODE_280_length_182639_cov_18.200633	27467	36387	susD-susC-unk-unk-unk-CE11
pellet2_bin.309	PUL6	NODE_280_length_182639_cov_18.200633	47856	57479	susD-susC-susD-susC
pellet2_bin.309	PUL7	NODE_321_length_172752_cov_17.927699	53970	58656	susC-susD
pellet2_bin.309	PUL8	NODE_357_length_167849_cov_18.081844	123114	165010	susD-unk-unk-GH3-unk-unk-GH97-GH94-unk-GH2-GH2-unk-CE7-GH5_7-GH5_2-susC-susD-unk-unk-GH9-GH26-unk-unk-GH26-GH130
pellet2_bin.309	PUL9	NODE_4515_length_43711_cov_18.649390	1929	6470	susC-susD
pellet2_bin.309	PUL10	NODE_806_length_120347_cov_18.799909	103896	119857	GH43_12-susC-susD-unk-susD-unk-GH10
pellet2_bin.315	PUL1	NODE_230_length_198648_cov_6.457201	83067	87496	susD-susC
pellet2_bin.315	PUL2	NODE_230_length_198648_cov_6.457201	93967	98692	susC-susD
pellet2_bin.315	PUL3	NODE_287_length_181280_cov_6.395710	77531	91640	susC-susD-susC-unk-susC
pellet2_bin.315	PUL4	NODE_501_length_146320_cov_6.209135	103625	108473	susD-susC
pellet2_bin.315	PUL5	NODE_515_length_144858_cov_6.480706	50145	60658	GH23-unk-unk-susD-susC
pellet2_bin.315	PUL6	NODE_515_length_144858_cov_6.480706	77709	82338	susC-susD
pellet2_bin.445	PUL1	NODE_139_length_234695_cov_2.836239	90658	111458	PL6_1-unk-unk-CE7-unk-GH31-unk-unk-unk-susD-susC-GH36
pellet2_bin.445	PUL2	NODE_1924_length_75813_cov_3.069022	26236	46001	GH57-GT4-GH133-unk-unk-susC-susD-unk-GH30_3-unk-unk-GH3
pellet2_bin.445	PUL3	NODE_1932_length_75590_cov_2.741118	53607	62026	GT2_Glycos_transf_2-unk-unk-susD-susC
pellet2_bin.445	PUL4	NODE_718_length_126200_cov_2.822833	209	15743	GH149-unk-GH16-GH16-GH128-GH16-unk-susD-susC
pellet2_bin.445	PUL5	NODE_718_length_126200_cov_2.822833	29939	40517	GT2_Glycos_transf_2-unk-unk-unk-susC-susD
pellet2_bin.445	PUL6	NODE_776_length_122093_cov_3.068437	102532	113050	susD-susC-susC-susD
pellet2_bin.445	PUL7	NODE_844_length_118581_cov_2.811176	97194	107001	susC-susD-unk-unk-GH53-GH2
pellet2_bin.559	PUL1	NODE_10484_length_23455_cov_89.560228	8644	14733	susC-susD-GH30_3
pellet2_bin.559	PUL2	NODE_1113_length_103018_cov_88.188539	30676	45607	GH109-GH36-unk-unk-unk-GH31-unk-unk-susC-susD
pellet2_bin.559	PUL3	NODE_17180_length_15689_cov_110.428030	3764	14994	GH76-susC-susD-unk-GH92-GH125
pellet2_bin.559	PUL4	NODE_2952_length_58266_cov_77.949208	4667	14966	GH97-GH89-unk-susC-susD
pellet2_bin.559	PUL5	NODE_3005_length_57604_cov_84.505159	7379	29713	GH5_46-unk-GH16-GH16-unk-susD-susC-unk-GH53-unk-unk-GH2
pellet2_bin.559	PUL6	NODE_4250_length_45471_cov_86.665005	18080	36649	susC-susD-unk-unk-unk-susC-susD-susC-susD
pellet2_bin.559	PUL7	NODE_4577_length_43330_cov_85.655117	34236	43330	susD-susC-PL1_2-PL1_2;GH105
pellet2_bin.559	PUL8	NODE_4638_length_42915_cov_89.023722	12856	30627	susD-susC-unk-GH130-GH92-GH92;GH125-GH92-unk-GH33
pellet2_bin.559	PUL9	NODE_4821_length_41823_cov_86.017915	3112	7966	susD-susC
pellet2_bin.559	PUL10	NODE_4821_length_41823_cov_86.017915	37259	41723	susD-susC
pellet2_bin.559	PUL11	NODE_5746_length_37131_cov_83.946141	10367	15473	susC-susD
pellet2_bin.559	PUL12	NODE_5875_length_36598_cov_86.521867	242	26102	susC-unk-unk-unk-GH2-unk-unk-GH20-GH18-unk-unk-susD-susC-susD-susC-GH18
pellet2_bin.559	PUL13	NODE_7035_length_31787_cov_87.719330	3	22133	susD-unk-GH13_10-susC-susD-GH13_14-GH13-unk-unk-GH13-GH97
pellet2_bin.559	PUL14	NODE_7301_length_30920_cov_89.496866	21657	26156	susD-susC
pellet3_bin.106	PUL1	NODE_1357_length_84516_cov_3.753013	40322	49612	GH13-unk-unk-unk-unk-susC-susD
pellet3_bin.106	PUL2	NODE_832_length_109703_cov_3.861192	81790	86565	susD-susC
pellet3_bin.183	PUL1	NODE_10165_length_21418_cov_2.240994	3004	8028	susC-susD
pellet3_bin.183	PUL2	NODE_1120_length_93567_cov_2.168172	56762	67612	CE4-unk-unk-unk-unk-susC-susD-CE10
pellet3_bin.183	PUL3	NODE_1137_length_92828_cov_2.382488	33748	38419	susD-susC
pellet3_bin.183	PUL4	NODE_1137_length_92828_cov_2.382488	38954	50066	susC-susD-unk-unk-unk-GH23
pellet3_bin.183	PUL5	NODE_12381_length_18261_cov_2.263759	10395	15620	susC-susD
pellet3_bin.183	PUL6	NODE_15868_length_14949_cov_2.257185	1934	12156	susC-susD-susC-susD
pellet3_bin.183	PUL7	NODE_19261_length_12821_cov_2.276351	4081	8762	susC-susD
pellet3_bin.183	PUL8	NODE_2683_length_56091_cov_2.347009	41053	49549	susC-susD-susC
pellet3_bin.183	PUL9	NODE_3071_length_51293_cov_2.388676	36982	47901	susC-susD-unk-unk-GH20-GH20
pellet3_bin.183	PUL10	NODE_3355_length_48178_cov_2.287507	3168	18239	susC-susD-unk-unk-unk-unk-susC-susD
pellet3_bin.183	PUL11	NODE_3443_length_47321_cov_2.349451	33082	38195	susC-susD
pellet3_bin.183	PUL12	NODE_4073_length_41991_cov_2.356965	10163	15294	susC-susD
pellet3_bin.183	PUL13	NODE_4073_length_41991_cov_2.356965	31201	35895	susD-susC
pellet3_bin.183	PUL14	NODE_4595_length_38869_cov_2.160420	4687	9459	susC-susD
pellet3_bin.183	PUL15	NODE_462_length_147282_cov_2.211063	15297	25936	GH3-unk-unk-susD-susC
pellet3_bin.183	PUL16	NODE_462_length_147282_cov_2.211063	26660	36746	susC-susD-susC-susD
pellet3_bin.183	PUL17	NODE_462_length_147282_cov_2.211063	46926	51742	susC-susD
pellet3_bin.183	PUL18	NODE_462_length_147282_cov_2.211063	59367	64219	susC-susD
pellet3_bin.183	PUL19	NODE_7048_length_28524_cov_2.317181	8250	13175	susD-susC
pellet3_bin.183	PUL20	NODE_7886_length_26109_cov_2.287391	9754	24572	susD-susC-unk-unk-unk-susC-susD
pellet3_bin.183	PUL21	NODE_808_length_111629_cov_2.279977	67127	72144	susD-susC
pellet3_bin.285	PUL1	NODE_220_length_192558_cov_10.979634	14288	26775	GH78-unk-unk-unk-unk-susC-susD
pellet3_bin.285	PUL2	NODE_220_length_192558_cov_10.979634	86448	100135	GH159-GH127-unk-susC-susD-unk-GH92
pellet3_bin.285	PUL3	NODE_8_length_486527_cov_11.648838	240321	245003	susC-susD
pellet3_bin.285	PUL4	NODE_9_length_481151_cov_10.437226	349363	353868	susD-susC
pellet3_bin.444	PUL1	NODE_10581_length_20749_cov_6.215547	1	4800	susD-susC
pellet3_bin.444	PUL2	NODE_1141_length_92786_cov_5.671440	19875	39277	GH13_10-unk-unk-unk-susC-susD-unk-unk-GH13-GH13-GH97
pellet3_bin.444	PUL3	NODE_2307_length_61411_cov_6.346877	33053	38269	susD-susC
pellet3_bin.444	PUL4	NODE_2729_length_55395_cov_6.178602	20313	27160	susC-susC-susD
pellet3_bin.444	PUL5	NODE_3202_length_49815_cov_5.970999	1084	5972	susC-susD
pellet3_bin.444	PUL6	NODE_473_length_145915_cov_6.075768	59722	69845	susC-susD-unk-unk-GH27
pellet3_bin.444	PUL7	NODE_5616_length_33889_cov_6.567650	10420	18663	susC-susD-unk-GH3
pellet3_bin.556	PUL1	NODE_1196_length_90554_cov_13.719940	84217	89211	susC-susD
pellet3_bin.556	PUL2	NODE_1790_length_72500_cov_13.832990	5348	9752	susD-susC
pellet3_bin.556	PUL3	NODE_1790_length_72500_cov_13.832990	10474	14996	susC-susD
pellet3_bin.556	PUL4	NODE_2876_length_53317_cov_13.961008	7908	18032	susC-unk-susD-susC
pellet_dilute1_bin.201	PUL1	NODE_1847_length_79408_cov_5.090917	41420	51738	susC-susD-unk-unk-susC
pellet_dilute1_bin.201	PUL2	NODE_678_length_131137_cov_5.298145	25341	29804	susD-susC
pellet_dilute1_bin.201	PUL3	NODE_7045_length_33940_cov_5.310265	25459	30120	susC-susD
pellet_dilute1_bin.215	PUL1	NODE_314_length_180574_cov_9.070868	33779	41799	susD-susC-unk-susC
pellet_dilute1_bin.215	PUL2	NODE_3712_length_52290_cov_8.431014	14614	19535	susC-susD
pellet_dilute1_bin.215	PUL3	NODE_3849_length_51143_cov_8.558805	12899	35320	GH85-susD-susC-unk-unk-susC-unk-unk-unk-unk-GT2_Glycos_transf_2
pellet_dilute1_bin.215	PUL4	NODE_439_length_159307_cov_8.597795	55409	60271	susD-susC
pellet_dilute1_bin.215	PUL5	NODE_561_length_142796_cov_8.726156	96767	101702	susC-susD
pellet_dilute1_bin.215	PUL6	NODE_91_length_273480_cov_8.962141	126661	136846	susC-unk-susD-susC
pellet_dilute1_bin.215	PUL7	NODE_929_length_113773_cov_8.860321	85222	89751	susD-susC
pellet_dilute1_bin.353	PUL1	NODE_38_length_360641_cov_6.413088	57554	72457	susC-susD-unk-unk-unk-susC
pellet_dilute1_bin.486	PUL1	NODE_1078_length_106792_cov_6.493648	44513	57557	GH16-unk-unk-susD-susC-susD-susC
pellet_dilute1_bin.486	PUL2	NODE_11892_length_22669_cov_7.838612	3	18697	GH13_10-unk-unk-susC-GH13_10-unk-susD-susC
pellet_dilute1_bin.486	PUL3	NODE_13196_length_20884_cov_7.458785	2917	7482	susC-susD
pellet_dilute1_bin.486	PUL4	NODE_1329_length_95233_cov_7.551406	24966	38025	PL35-unk-unk-PL35-susD-susC-unk-GH88
pellet_dilute1_bin.486	PUL5	NODE_1464_length_90384_cov_7.307577	1288	7774	GH43_3-susD-susC
pellet_dilute1_bin.486	PUL6	NODE_1464_length_90384_cov_7.307577	30607	44000	GH3-unk-unk-unk-GH158-unk-susD-susC
pellet_dilute1_bin.486	PUL7	NODE_1464_length_90384_cov_7.307577	70819	75345	susD-susC
pellet_dilute1_bin.486	PUL8	NODE_1592_length_86120_cov_7.017606	2668	7811	susD-susC
pellet_dilute1_bin.486	PUL9	NODE_1592_length_86120_cov_7.017606	37955	70961	susD-susC-unk-GH88-unk-PL12_2-susD-susC-unk-PL12_2-GH88-PL12_2-unk-unk-unk-PL21_1
pellet_dilute1_bin.486	PUL10	NODE_1635_length_85024_cov_6.861420	20635	37172	PL29-unk-PL8_2-GH88-PL8_2-susC-susD
pellet_dilute1_bin.486	PUL11	NODE_1635_length_85024_cov_6.861420	56227	61267	susC-susD
pellet_dilute1_bin.486	PUL12	NODE_1758_length_81691_cov_7.618251	11761	17020	susD-susC
pellet_dilute1_bin.486	PUL13	NODE_1868_length_79090_cov_6.586908	38830	49241	GH20-unk-unk-susC-susD
pellet_dilute1_bin.486	PUL14	NODE_1998_length_75879_cov_7.412517	27851	32758	susC-susD
pellet_dilute1_bin.486	PUL15	NODE_1998_length_75879_cov_7.412517	42027	61929	susC-unk-unk-unk-unk-GH3-unk-unk-unk-susD-susC
pellet_dilute1_bin.486	PUL16	NODE_2399_length_68280_cov_7.065177	2099	9442	GH105-unk-susD-susC
pellet_dilute1_bin.486	PUL17	NODE_2484_length_67062_cov_7.517084	38810	43924	susD-susC
pellet_dilute1_bin.486	PUL18	NODE_2484_length_67062_cov_7.517084	49069	64148	CE10-unk-unk-unk-unk-susD-susC-unk-unk-GH20
pellet_dilute1_bin.486	PUL19	NODE_29414_length_10995_cov_7.725524	859	8055	GH3-susC-susD
pellet_dilute1_bin.486	PUL20	NODE_3313_length_56286_cov_7.262754	1093	5712	susC-susD
pellet_dilute1_bin.486	PUL21	NODE_384_length_167864_cov_6.656802	87244	120191	GH93-unk-GH2-GH129-GH129-GH2-GH5_13-unk-unk-unk-unk-GH93-susD-susC
pellet_dilute1_bin.486	PUL22	NODE_4222_length_47834_cov_7.130924	37015	42047	susC-susD
pellet_dilute1_bin.486	PUL23	NODE_4388_length_46715_cov_7.471430	7064	11656	susC-susD
pellet_dilute1_bin.486	PUL24	NODE_675_length_131361_cov_6.748236	4265	8949	susC-susD
pellet_dilute1_bin.486	PUL25	NODE_675_length_131361_cov_6.748236	21605	26293	susC-susD
pellet_dilute1_bin.486	PUL26	NODE_692_length_129885_cov_6.899158	97337	108339	susC-susD-unk-GH66-unk-unk-GH97
pellet_dilute1_bin.486	PUL27	NODE_778_length_122539_cov_7.254460	1831	14440	susC-susD-GH13_14-GH13-GH13-GH97
pellet_dilute1_bin.486	PUL28	NODE_778_length_122539_cov_7.254460	79685	90292	GH43_3-susC-susD-unk-susD
pellet_dilute1_bin.486	PUL29	NODE_778_length_122539_cov_7.254460	102105	107089	susD-susC
pellet_dilute1_bin.486	PUL30	NODE_7940_length_31019_cov_7.875372	1692	6526	susC-susD
pellet_dilute1_bin.533	PUL1	NODE_1234_length_99293_cov_15.270919	28047	38022	susC-susD-susC-susD
pellet_dilute1_bin.533	PUL2	NODE_1655_length_84511_cov_15.611715	20722	41532	GH2-GH53-unk-susC-susD-unk-GH16-GH16-GH3-unk-GH5_46
pellet_dilute1_bin.533	PUL3	NODE_1763_length_81541_cov_16.228143	21624	26731	susC-susD
pellet_dilute1_bin.533	PUL4	NODE_2056_length_74446_cov_15.495351	26140	57276	GH67-GH43_1-GH10-unk-unk-unk-GH51-unk-GH10-susC-susD-susC-susD-unk-GH26
pellet_dilute1_bin.533	PUL5	NODE_2351_length_69033_cov_15.836284	653	16482	susC-susD-unk-unk-GH5_38-unk-GH92-GH5_37-GH3
pellet_dilute1_bin.533	PUL6	NODE_2489_length_66947_cov_14.943610	4590	9079	susC-susD
pellet_dilute1_bin.533	PUL7	NODE_2489_length_66947_cov_14.943610	21243	49063	GH43_35-GH31-unk-unk-GH2-unk-unk-unk-GH31-unk-GH13-GH13-unk-susD-susC
pellet_dilute1_bin.533	PUL8	NODE_2564_length_65632_cov_15.976765	1947	23679	GH43_10-unk-unk-unk-unk-GH28-CE12;CE8-PL1_2;GH105-unk-PL1_2-susC-susD
pellet_dilute1_bin.533	PUL9	NODE_31_length_374161_cov_15.925063	42257	46726	susD-susC
pellet_dilute1_bin.533	PUL10	NODE_31_length_374161_cov_15.925063	322736	344992	susC-susD-unk-CE1-CE1-CE1-GH3-CE1-unk-unk-unk-GH3-GH3
pellet_dilute1_bin.533	PUL11	NODE_318_length_179382_cov_15.496271	37881	66922	GH77-unk-unk-unk-susC-unk-unk-GH13_10-susC-susD-GH13_14-GH13-GH13-GH97
pellet_dilute1_bin.533	PUL12	NODE_318_length_179382_cov_15.496271	86747	106061	susD-susC-unk-susC-susD-unk-unk-unk-susC-susD
pellet_dilute1_bin.533	PUL13	NODE_318_length_179382_cov_15.496271	128074	153845	GH2-GH2-GH5-unk-susD-susC-susD-susC-GH26-unk-CE10-GH30_3-unk-GH130
pellet_dilute1_bin.533	PUL14	NODE_3958_length_50001_cov_15.113225	1184	25191	GH35-GH18-unk-GH9-unk-GH30-GH9-unk-unk-unk-susD-susC
pellet_dilute1_bin.533	PUL15	NODE_3958_length_50001_cov_15.113225	34907	44870	GH30_3-susD-susC-unk-unk-unk-CE10
pellet_dilute1_bin.533	PUL16	NODE_8923_length_28324_cov_15.467284	15774	20634	susC-susD
pellet_dilute1_bin.545	PUL1	NODE_10525_length_24981_cov_1.913978	13587	20589	GT2_Glycos_transf_2-CE7-susC-susD
pellet_dilute1_bin.545	PUL2	NODE_1359_length_94206_cov_1.855175	39798	52539	susC-susD-unk-unk-unk-GH3
pellet_dilute1_bin.545	PUL3	NODE_1375_length_93786_cov_2.159889	12145	17039	susD-susC
pellet_dilute1_bin.545	PUL4	NODE_2039_length_74837_cov_2.124575	46629	51481	susC-susD
pellet_dilute1_bin.614	PUL1	NODE_1550_length_87944_cov_4.156929	29673	45000	GH13-GH13-GH13-GH13_36-unk-unk-susD-susC
pellet_dilute1_bin.614	PUL2	NODE_304_length_183725_cov_4.029200	52259	56788	susD-susC
pellet_dilute1_bin.614	PUL3	NODE_3190_length_57633_cov_4.695319	42248	47387	susD-susC
pellet_dilute1_bin.614	PUL4	NODE_793_length_121502_cov_3.877331	99615	104760	susC-susD
pellet_dilute1_bin.614	PUL5	NODE_867_length_116874_cov_4.423711	34231	50421	susC-susD-GH30_3-unk-GH3-unk-unk-unk-GH73
pellet_dilute1_bin.614	PUL6	NODE_97_length_266811_cov_4.277868	2870	7673	susC-susD
pellet_dilute1_bin.614	PUL7	NODE_97_length_266811_cov_4.277868	73711	78402	susD-susC
pellet_dilute1_bin.614	PUL8	NODE_97_length_266811_cov_4.277868	80424	87470	susC-susD-GH13_8
pellet_dilute1_bin.614	PUL9	NODE_97_length_266811_cov_4.277868	218878	223931	susD-susC
pellet_dilute1_bin.629	PUL1	NODE_1287_length_96858_cov_8.717030	53764	62943	GT2_Glycos_transf_2-unk-unk-unk-unk-susC-susD
pellet_dilute1_bin.629	PUL2	NODE_1568_length_87207_cov_7.923668	36352	45563	GT4-unk-unk-unk-unk-susD-susC
pellet_dilute1_bin.629	PUL3	NODE_2682_length_63724_cov_7.724138	58814	63650	susD-susC
pellet_dilute1_bin.629	PUL4	NODE_3249_length_56977_cov_8.144996	3185	13534	susC-unk-susD-susC
pellet_dilute1_bin.629	PUL5	NODE_434_length_160162_cov_8.096373	42706	67375	GH29-unk-GH29-unk-unk-GH95-unk-susC-susD-unk-unk-GH85
pellet_dilute1_bin.677	PUL1	NODE_114187_length_3977_cov_12.461558	3	3976	susC-susD
pellet_dilute1_bin.677	PUL2	NODE_125_length_247519_cov_9.470852	214769	226657	CE1-CE10;CE1-GH43_7-unk-GH8-unk-susD-susC
pellet_dilute1_bin.677	PUL3	NODE_125_length_247519_cov_9.470852	229506	242034	susD-susC-unk-GH43_2-CE1;CE6
pellet_dilute1_bin.677	PUL4	NODE_1537_length_88270_cov_9.496511	40192	74168	susC-susD-unk-GH13_10-GH77-unk-unk-susC-susD-GH13_14-GH13-GH13-GH97-unk-unk-unk-unk-GH13_10
pellet_dilute1_bin.677	PUL5	NODE_2041_length_74785_cov_9.529320	21413	42475	susD-susC-unk-susC-susD-unk-unk-unk-unk-susC-susD
pellet_dilute1_bin.677	PUL6	NODE_498_length_150358_cov_9.719785	23127	36262	GH51-GH51-unk-susC-susD-GH43_4-GH43_5
pellet_dilute1_bin.677	PUL7	NODE_588_length_139771_cov_9.615229	49486	68439	GH10-unk-susD-unk-susD-susC-unk-GH43_1
pellet_dilute1_bin.677	PUL8	NODE_588_length_139771_cov_9.615229	133658	138123	susD-susC
pellet_dilute1_bin.677	PUL9	NODE_61489_length_6206_cov_11.101990	1440	6204	susC-susD
pellet_dilute2_bin.223	PUL1	NODE_1112_length_96266_cov_13.949927	57783	67525	susD-susC-unk-susC
pellet_dilute2_bin.223	PUL2	NODE_1455_length_83341_cov_13.311089	16768	21655	susD-susC
pellet_dilute2_bin.223	PUL3	NODE_1637_length_77633_cov_12.976492	43240	64453	susD-susC-GH13_10-unk-susD-susC-unk-unk-unk-GH77
pellet_dilute2_bin.223	PUL4	NODE_1879_length_71570_cov_13.140560	24018	35991	GH31-GH13-GH13-unk-susD-susC
pellet_dilute2_bin.223	PUL5	NODE_2142_length_66230_cov_13.688910	48526	53021	susD-susC
pellet_dilute2_bin.223	PUL6	NODE_246_length_185057_cov_13.487325	3196	18712	CE1-GH3-CE1-CE1-CE1-unk-susD-susC-CE10
pellet_dilute2_bin.223	PUL7	NODE_246_length_185057_cov_13.487325	81680	86143	susC-susD
pellet_dilute2_bin.223	PUL8	NODE_246_length_185057_cov_13.487325	149596	166896	GH28-CE8;CE12-unk-GH105;PL1_2-PL1_2-susC-susD
pellet_dilute2_bin.223	PUL9	NODE_3156_length_52459_cov_13.464419	14949	20056	susC-susD
pellet_dilute2_bin.223	PUL10	NODE_3271_length_51163_cov_13.250588	28483	49878	GH2-GH53-unk-susC-susD-unk-GH16-GH16-GH3-unk-GH5_46
pellet_dilute2_bin.223	PUL11	NODE_3627_length_47731_cov_14.322242	20198	47528	GH78;CBM67-unk-unk-unk-susC-susD-GH20-GH20-unk-unk-unk-unk-susC-susD
pellet_dilute2_bin.223	PUL12	NODE_416_length_151073_cov_13.225306	94703	110110	susD-susC-unk-unk-unk-GT51
pellet_dilute2_bin.223	PUL13	NODE_511_length_137415_cov_13.743823	41120	70506	GH109-unk-unk-GH2-GH2-GH5-unk-susD-susC-susD-susC-GH26-unk-CE10-GH30_3-unk-GH130
pellet_dilute2_bin.223	PUL14	NODE_511_length_137415_cov_13.743823	94078	117528	CE15-CE1;CE6-GH43_2-GH43_29-unk-susC-susD-susC-susD-unk-GH10
pellet_dilute2_bin.223	PUL15	NODE_541_length_133747_cov_13.458621	110742	133457	GH51-unk-GH97-unk-unk-GH35-unk-GH51-unk-unk-unk-unk-susC-susD
pellet_dilute2_bin.223	PUL16	NODE_6819_length_31133_cov_13.384184	1513	25152	CE1-unk-susC-susD-GH16-unk-unk-PL35-unk-susC-GH88-unk-GH43_10-susC
pellet_dilute2_bin.223	PUL17	NODE_811_length_112478_cov_13.235209	10902	21896	susC-susD-GH30_3-unk-unk-GH18
pellet_dilute2_bin.223	PUL18	NODE_8473_length_26375_cov_13.393287	5711	11055	susC-susD
pellet_dilute2_bin.532	PUL1	NODE_8559_length_26133_cov_14.297393	19978	25028	susC-susD
pellet_dilute2_bin.552	PUL1	NODE_1181_length_93285_cov_19.265946	6553	11580	susC-susD
pellet_dilute2_bin.552	PUL2	NODE_1181_length_93285_cov_19.265946	58871	78310	GH2-GH53-unk-susC-susD-unk-GH16-GH16-unk-GH5_46
pellet_dilute2_bin.552	PUL3	NODE_1586_length_79447_cov_21.546155	617	7601	susD-susC-GH65
pellet_dilute2_bin.552	PUL4	NODE_1586_length_79447_cov_21.546155	53121	58462	susD-susC
pellet_dilute2_bin.552	PUL5	NODE_1589_length_79346_cov_18.205292	6985	20250	susC-susD-GH13_14-GH13-GH13-GH97
pellet_dilute2_bin.552	PUL6	NODE_1589_length_79346_cov_18.205292	56529	71274	susD-susC-susC-susD-susC-susD
pellet_dilute2_bin.552	PUL7	NODE_2084_length_67334_cov_18.272323	59012	63798	susD-susC
pellet_dilute2_bin.552	PUL8	NODE_212_length_196321_cov_18.064788	143755	159592	GH95-unk-unk-CE2-unk-GH92-susC-susD
pellet_dilute2_bin.552	PUL9	NODE_2563_length_59849_cov_28.748669	16323	45058	GH5_4-GH94-GH36-unk-GH130-GH26-GH5_4-GH26-unk-unk-unk-susD-susC-susD-susC-GH5_7;CE7
pellet_dilute2_bin.552	PUL10	NODE_2785_length_56902_cov_18.484351	7679	21026	susC-susD-unk-GH13_10-unk-unk-GH77
pellet_dilute2_bin.552	PUL11	NODE_2815_length_56518_cov_19.151354	24227	28722	susD-susC
pellet_dilute2_bin.552	PUL12	NODE_3308_length_50700_cov_18.963538	13355	29092	GH3-unk-GH146-unk-unk-unk-susD-susC
pellet_dilute2_bin.552	PUL13	NODE_342_length_163659_cov_19.154312	50693	69288	GH28-CE8;CE12-unk-GH105;PL1_2-unk-PL1_2-susC-susD
pellet_dilute2_bin.552	PUL14	NODE_342_length_163659_cov_19.154312	144648	152069	susD-susC-unk-GH43_10
pellet_dilute2_bin.552	PUL15	NODE_352_length_161107_cov_18.595161	114164	124514	susD-susC-unk-susC-susD
pellet_dilute2_bin.552	PUL16	NODE_4252_length_43274_cov_19.011588	30365	35219	susD-susC
pellet_dilute2_bin.552	PUL17	NODE_715_length_118446_cov_20.177731	57337	70536	susC-susD-unk-unk-unk-unk-GH89-GH89
pellet_dilute2_bin.552	PUL18	NODE_715_length_118446_cov_20.177731	76783	82874	susC-susD-GH30_3
pellet_dilute2_bin.552	PUL19	NODE_937_length_105453_cov_18.820785	54842	67375	susC-unk-unk-unk-unk-susC-susD
pellet_dilute2_bin.559	PUL1	NODE_1066_length_99042_cov_4.149381	85336	90394	susC-susD
pellet_dilute2_bin.559	PUL2	NODE_1178_length_93435_cov_4.154874	4133	24997	susC-susD-unk-GH13_10-susC-susD-GH13_14-GH13-GH97
pellet_dilute2_bin.559	PUL3	NODE_1346_length_86773_cov_4.086294	5172	9607	susC-susD
pellet_dilute2_bin.559	PUL4	NODE_1346_length_86773_cov_4.086294	20495	37588	susC-susD-unk-unk-unk-GH3-unk-susD-susC
pellet_dilute2_bin.559	PUL5	NODE_1372_length_85603_cov_4.246771	52858	82351	GH97-GH27-GH109-unk-susD-susC-CE1-GH123-unk-unk-unk-unk-CE1-GH125-GH97
pellet_dilute2_bin.559	PUL6	NODE_1378_length_85476_cov_4.131976	6632	15219	susC-susD-unk-unk-GH5_13
pellet_dilute2_bin.559	PUL7	NODE_1378_length_85476_cov_4.131976	55380	60235	susD-susC
pellet_dilute2_bin.559	PUL8	NODE_1890_length_71302_cov_3.955588	11231	17198	GH33-susD-susC
pellet_dilute2_bin.559	PUL9	NODE_2048_length_67961_cov_3.779948	30578	35223	susC-susD
pellet_dilute2_bin.559	PUL10	NODE_2048_length_67961_cov_3.779948	47988	52677	susC-susD
pellet_dilute2_bin.559	PUL11	NODE_2242_length_64439_cov_3.955840	40089	44580	susC-susD
pellet_dilute2_bin.559	PUL12	NODE_2380_length_62453_cov_4.000513	31727	36547	susD-susC
pellet_dilute2_bin.559	PUL13	NODE_2380_length_62453_cov_4.000513	50575	55551	susC-susD
pellet_dilute2_bin.559	PUL14	NODE_2685_length_58145_cov_4.062119	20089	24664	susD-susC
pellet_dilute2_bin.559	PUL15	NODE_2685_length_58145_cov_4.062119	33167	37998	susC-susD
pellet_dilute2_bin.559	PUL16	NODE_2721_length_57684_cov_4.163803	2493	10549	GH20-unk-unk-susC-susD
pellet_dilute2_bin.559	PUL17	NODE_3502_length_48751_cov_4.169464	25682	30472	susD-susC
pellet_dilute2_bin.559	PUL18	NODE_445_length_146465_cov_4.224747	15629	30592	susC-susD-unk-unk-unk-GH127-GH3
pellet_dilute2_bin.559	PUL19	NODE_445_length_146465_cov_4.224747	38006	51077	GH78;CBM67-unk-susC-susD-GH20-GH20
pellet_dilute2_bin.559	PUL20	NODE_445_length_146465_cov_4.224747	87559	94873	GH20-susC-susD
pellet_dilute2_bin.559	PUL21	NODE_445_length_146465_cov_4.224747	125871	142018	GH26-susC-susD-susC-susD-unk-GH5-GH2
pellet_dilute2_bin.559	PUL22	NODE_496_length_139158_cov_3.866159	15938	20857	susD-susC
pellet_dilute2_bin.559	PUL23	NODE_496_length_139158_cov_3.866159	109075	114295	susD-susC
pellet_dilute2_bin.559	PUL24	NODE_5153_length_38042_cov_3.689015	16291	33696	GH13_38-unk-unk-susC-susD-susC-susD-unk-unk-GH16
pellet_dilute2_bin.559	PUL25	NODE_5493_length_36304_cov_4.178871	17965	29409	susD-susC-unk-unk-GH146
pellet_dilute2_bin.559	PUL26	NODE_612_length_125725_cov_4.136802	78040	101365	susD-susC-unk-unk-unk-GH97-GH116-GH43_33-CBM38-unk-unk-unk-GH43_3-GH43_31
pellet_dilute2_bin.559	PUL27	NODE_612_length_125725_cov_4.136802	108002	122826	GH109-unk-unk-GH97-unk-unk-unk-susD-susC
pellet_dilute2_bin.559	PUL28	NODE_630_length_124190_cov_3.914963	14938	20115	susC-susD
pellet_dilute2_bin.559	PUL29	NODE_753_length_116079_cov_4.091607	7505	34196	GH76-susC-susD-unk-GH92-GH125-GH2-unk-unk-unk-unk-susD-susC-GH93
pellet_dilute2_bin.559	PUL30	NODE_753_length_116079_cov_4.091607	42772	55256	susC-susD-unk-GH13_10-unk-GH77
pellet_dilute2_bin.559	PUL31	NODE_904_length_107101_cov_4.022033	82787	92278	susD-susC-unk-unk-susC
pellet_dilute3_bin.462	PUL1	NODE_1303_length_88736_cov_8.282195	23190	27776	susC-susD
pellet_dilute3_bin.462	PUL2	NODE_1303_length_88736_cov_8.282195	57977	62438	susD-susC
pellet_dilute3_bin.462	PUL3	NODE_15656_length_17279_cov_8.366779	173	17278	GH97-GH13-GH13-GH13_14-GH13_10-unk-susD-susC
pellet_dilute3_bin.462	PUL4	NODE_16984_length_16201_cov_9.202812	505	12009	GH2-GH53-unk-susD-susC-GH53
pellet_dilute3_bin.462	PUL5	NODE_1717_length_76696_cov_8.626050	50833	55374	susD-susC
pellet_dilute3_bin.462	PUL6	NODE_19186_length_14718_cov_9.542595	1664	6555	susC-susD
pellet_dilute3_bin.462	PUL7	NODE_2080_length_68487_cov_8.691501	51314	61198	GH20-unk-unk-susC-susD
pellet_dilute3_bin.462	PUL8	NODE_2169_length_66773_cov_8.649281	8631	36344	GH94-GH36-GH5_2-unk-GH130-GH26-GH5_4-GH26-unk-unk-susD-susC-CE7;GH5_7-unk-unk-GH43_12
pellet_dilute3_bin.462	PUL9	NODE_22955_length_12732_cov_9.640698	2558	10182	susC-susD-PL8_2
pellet_dilute3_bin.462	PUL10	NODE_23110_length_12659_cov_8.540696	4266	11441	susC-susD-PL35
pellet_dilute3_bin.462	PUL11	NODE_2594_length_60052_cov_8.413734	5093	28687	susC-unk-unk-GH2-unk-unk-GH92-GH125;GH92-unk-susC-susD
pellet_dilute3_bin.462	PUL12	NODE_34264_length_9256_cov_6.971738	1483	7969	susC-susD-GH43_3
pellet_dilute3_bin.462	PUL13	NODE_3491_length_49955_cov_8.047985	17318	21781	susC-susD
pellet_dilute3_bin.462	PUL14	NODE_3633_length_48734_cov_8.226223	2	23815	susC-unk-unk-unk-susC-susD-unk-GH13_10-susC-susD-GH77
pellet_dilute3_bin.462	PUL15	NODE_4404_length_43266_cov_8.511046	8149	20777	CE1-CE1-unk-unk-unk-susD-susC
pellet_dilute3_bin.462	PUL16	NODE_447_length_145793_cov_8.333482	11084	15851	susC-susD
pellet_dilute3_bin.462	PUL17	NODE_555_length_133193_cov_8.414373	65	4947	susC-susD
pellet_dilute3_bin.462	PUL18	NODE_555_length_133193_cov_8.414373	74111	103390	GH3-unk-unk-susD-susC-GH28-unk-unk-unk-unk-GH97-GH30_4-GH39-unk-unk-unk-GH3
pellet_dilute3_bin.462	PUL19	NODE_6011_length_35411_cov_8.640517	16703	24631	GH16-GH16-susD-susC
pellet_dilute3_bin.462	PUL20	NODE_6862_length_32299_cov_8.550665	13090	20565	GH53-unk-susD-susC
pellet_dilute3_bin.462	PUL21	NODE_8442_length_27809_cov_8.179358	11613	22637	GH3-GH144-unk-susD-susC-GH144
pellet_dilute3_bin.478	PUL1	NODE_1361_length_87145_cov_17.360328	22402	43517	susD-susC-unk-unk-susD-susC-unk-PL11_1
pellet_dilute3_bin.478	PUL2	NODE_187_length_198673_cov_17.714610	72169	107380	susD-susC-unk-unk-susD-susC-unk-unk-unk-GH128-unk-unk-unk-GH2
pellet_dilute3_bin.478	PUL3	NODE_26856_length_11233_cov_17.089411	4210	8774	susD-susC
pellet_dilute3_bin.478	PUL4	NODE_3301_length_51783_cov_16.724504	31817	43882	susC-susD-unk-unk-susC
pellet_dilute3_bin.478	PUL5	NODE_379_length_155680_cov_18.444794	34800	39747	susD-susC
pellet_dilute3_bin.478	PUL6	NODE_379_length_155680_cov_18.444794	42059	46480	susC-susD
pellet_dilute3_bin.478	PUL7	NODE_41_length_324841_cov_16.976345	222044	244134	susC-susD-unk-GH13_10-GH13-GH97-unk-GH29-unk-GH97
pellet_dilute3_bin.478	PUL8	NODE_4259_length_44197_cov_17.613070	9571	14232	susD-susC
pellet_dilute3_bin.478	PUL9	NODE_547_length_133563_cov_17.336408	8123	13032	susD-susC
pellet_dilute3_bin.656	PUL1	NODE_6113_length_35039_cov_2.805941	7462	12509	susC-susD
pellets_co_bin.116	PUL1	NODE_11450_length_62327_cov_14.981222	25052	29615	susC-susD
pellets_co_bin.116	PUL2	NODE_37393_length_25920_cov_9.473501	13143	17647	susD-susC
pellets_co_bin.116	PUL3	NODE_58479_length_17477_cov_10.691643	571	5547	susD-susC
pellets_co_bin.116	PUL4	NODE_7044_length_83489_cov_9.805847	29187	34099	susD-susC
pellets_co_bin.1183	PUL1	NODE_1014_length_202106_cov_32.267062	20445	82989	GH43_12-susC-susD-susC-susD-unk-GH10-unk-unk-GH5_21-GH43_29;CE1;CBM6-CE1;GH10-GH31-GH43_29-unk-GH97-GH97-GH8;GH43_2-GH95;CE6-GH43_10-CE10-unk-unk-unk-GH43_7-unk-unk-unk-GH67-unk-GH43_1-GH10-unk-GH35
pellets_co_bin.1183	PUL2	NODE_10201_length_66834_cov_33.499843	2799	8028	susD-susC
pellets_co_bin.1183	PUL3	NODE_10668_length_65049_cov_32.281230	13448	45487	GH3-unk-unk-unk-CE12-unk-unk-GH35-unk-GH2-unk-unk-unk-unk-GH105-PL11_1-CE12-susD-susC
pellets_co_bin.1183	PUL4	NODE_10668_length_65049_cov_32.281230	47615	63257	susC-susD-unk-GH105-GH42-CE12-GH106-CE7
pellets_co_bin.1183	PUL5	NODE_11264_length_62976_cov_32.565228	14491	42506	GH43_29-GH51-unk-susC-susD-unk-GH43_5-GH43_4-unk-GH3-GH31-unk-CE4
pellets_co_bin.1183	PUL6	NODE_11348_length_62666_cov_34.270583	21283	31767	GH105-unk-unk-unk-unk-susD-susC
pellets_co_bin.1183	PUL7	NODE_13377_length_56081_cov_33.133109	36732	54980	GH27-GH2-unk-GH9-susD-susC-unk-unk-CE10-CBM62
pellets_co_bin.1183	PUL8	NODE_1761_length_163494_cov_34.232042	144832	149312	susC-susD
pellets_co_bin.1183	PUL9	NODE_2755_length_135482_cov_33.652373	130004	135260	susC-susD
pellets_co_bin.1183	PUL10	NODE_3244_length_125640_cov_31.629425	46858	54261	susD-susC-GH97
pellets_co_bin.1183	PUL11	NODE_35371_length_27183_cov_32.563609	115	17960	GH97-GH53-susC-susD-unk-unk-GH13_36-susC-susD
pellets_co_bin.1183	PUL12	NODE_5342_length_97756_cov_31.870960	4718	15368	susD-susC-susD-susC-GH5_2
pellets_co_bin.1183	PUL13	NODE_6127_length_90421_cov_32.106707	58657	63598	susC-susD
pellets_co_bin.1183	PUL14	NODE_8403_length_75214_cov_33.138067	40856	74764	GH28-unk-unk-unk-unk-CE8;GH105-PL1_2-unk-susD-susC-susC-susD-unk-susC-susD
pellets_co_bin.1183	PUL15	NODE_860_length_214439_cov_34.255889	42780	47016	susD-susC
pellets_co_bin.1183	PUL16	NODE_860_length_214439_cov_34.255889	49262	54158	susC-susD
pellets_co_bin.1183	PUL17	NODE_979_length_205010_cov_31.921077	48760	122704	PL29-PL1_2-unk-PL1_2-unk-susC-susD-susD-susC-unk-unk-unk-GH2-GH139-unk-GH106-GH2-GH2-GH2;GH137;CBM57-GH138-GH78-GH141-GH127-GH33;CBM67;GH78-GH140-GH95-unk-GH28-CBM67;GH78-GH142;GH143-GH43_18
pellets_co_bin.1291	PUL1	NODE_15431_length_51089_cov_4.020113	26567	31622	susC-susD
pellets_co_bin.1291	PUL2	NODE_30890_length_30508_cov_4.438761	12592	17093	susD-susC
pellets_co_bin.1291	PUL3	NODE_54609_length_18571_cov_4.814953	8678	13577	susC-susD
pellets_co_bin.1311	PUL1	NODE_18551_length_44918_cov_1.850885	24078	43507	GT27-unk-unk-unk-susC-susD-GH97-GH65-GH65-unk-unk-GH99
pellets_co_bin.1388	PUL1	NODE_1107_length_195849_cov_33.973687	156504	160950	susD-susC
pellets_co_bin.1388	PUL2	NODE_12024_length_60339_cov_34.329951	21341	26122	susC-susD
pellets_co_bin.1388	PUL3	NODE_16389_length_49029_cov_33.778025	36505	48210	susC-susD-unk-unk-GH133-GT4-GH57
pellets_co_bin.1398	PUL1	NODE_3405_length_122577_cov_16.087064	118013	122520	susD-susC
pellets_co_bin.1398	PUL2	NODE_3828_length_115977_cov_15.444644	149	5011	susC-susD
pellets_co_bin.1398	PUL3	NODE_497_length_257716_cov_15.870441	69914	74973	susC-susD
pellets_co_bin.1398	PUL4	NODE_582_length_242822_cov_15.823000	97053	101570	susD-susC
pellets_co_bin.1398	PUL5	NODE_582_length_242822_cov_15.823000	164771	175363	susC-susD-susC-susD
pellets_co_bin.1398	PUL6	NODE_9619_length_69446_cov_16.115668	64616	69351	susD-susC
pellets_co_bin.1584	PUL1	NODE_1590_length_170358_cov_42.007378	100777	105906	susD-susC
pellets_co_bin.1584	PUL2	NODE_1590_length_170358_cov_42.007378	126036	130869	susD-susC
pellets_co_bin.1584	PUL3	NODE_429_length_268317_cov_41.963515	206936	228300	susD-susC-unk-unk-unk-GT2_Glycos_transf_2-unk-unk-unk-unk-CE14
pellets_co_bin.1584	PUL4	NODE_554_length_247278_cov_42.531432	148181	155907	susC-susC-susD
pellets_co_bin.160	PUL1	NODE_12475_length_58849_cov_3.154661	30768	54699	CE1-unk-unk-unk-unk-GT2_Glycos_transf_2-unk-unk-unk-unk-GH33-susD-susC-unk-GH33
pellets_co_bin.160	PUL2	NODE_13713_length_55194_cov_3.130023	47873	52331	susD-susC
pellets_co_bin.160	PUL3	NODE_14650_length_52865_cov_2.915886	15295	23090	GH66-unk-susD-susC
pellets_co_bin.160	PUL4	NODE_15133_length_51785_cov_2.839986	18213	37058	GH13_28-GH16-unk-unk-susD-unk-susD-susC-unk-unk-GH13_38
pellets_co_bin.160	PUL5	NODE_15169_length_51687_cov_3.238285	12776	25075	susC-susD-unk-unk-unk-GH65
pellets_co_bin.160	PUL6	NODE_15169_length_51687_cov_3.238285	32388	43864	susD-susC-unk-unk-GH146
pellets_co_bin.160	PUL7	NODE_16082_length_49658_cov_3.220670	163	8185	GH20-unk-unk-susC-susD
pellets_co_bin.160	PUL8	NODE_16287_length_49219_cov_3.369388	74	16238	GH2-GH5-unk-susD-susC-susD-susC-GH26
pellets_co_bin.160	PUL9	NODE_16758_length_48221_cov_2.933963	6050	47100	GH31;GH43_34-GH3-GH123-GH3-GH123-GH123-unk-GH5_38-unk-susC-susD-susC-susD-GH28-unk-unk-GH20-GH2-GH127
pellets_co_bin.160	PUL10	NODE_17505_length_46769_cov_2.954826	3805	21298	susC-susD-unk-unk-unk-GH3-unk-susD-susC
pellets_co_bin.160	PUL11	NODE_17655_length_46526_cov_3.204293	343	11521	GH89-unk-unk-unk-susC-susD
pellets_co_bin.160	PUL12	NODE_19825_length_42841_cov_3.362059	2564	15558	CE1-unk-GH123-GH2-GH53-unk-susD-susC
pellets_co_bin.160	PUL13	NODE_19825_length_42841_cov_3.362059	31797	36833	susC-susD
pellets_co_bin.160	PUL14	NODE_22475_length_39189_cov_3.317009	18676	33407	susC-susD-unk-unk-unk-GH146-GH3
pellets_co_bin.160	PUL15	NODE_22540_length_39109_cov_3.386383	23368	28088	susC-susD
pellets_co_bin.160	PUL16	NODE_22750_length_38823_cov_3.248320	24500	38349	susD-susC-unk-unk-unk-GH97
pellets_co_bin.160	PUL17	NODE_238662_length_4939_cov_3.395470	2	3837	susC-susD
pellets_co_bin.160	PUL18	NODE_25596_length_35503_cov_2.946235	12126	17315	susC-susD
pellets_co_bin.160	PUL19	NODE_32162_length_29464_cov_2.657566	2045	29316	GH106-GH105-GH28-unk-unk-PL11_1-PL11_1-unk-CE12-unk-susC-susD-GH2
pellets_co_bin.160	PUL20	NODE_38991_length_25008_cov_3.087095	7105	21075	susD-susC-unk-unk-unk-susD-susC
pellets_co_bin.160	PUL21	NODE_39385_length_24795_cov_3.165761	7966	24570	GH13-unk-unk-GH97-GH13-GH13_14-susD-susC
pellets_co_bin.160	PUL22	NODE_40498_length_24194_cov_3.174762	12233	24194	susC-unk-unk-unk-unk-susC-susD
pellets_co_bin.160	PUL23	NODE_46749_length_21276_cov_3.250603	11607	16133	susD-susC
pellets_co_bin.160	PUL24	NODE_47298_length_21074_cov_3.168616	1383	17952	susD-susC-PL8_2-GH88-PL8_2-unk-PL29
pellets_co_bin.160	PUL25	NODE_4770_length_103716_cov_3.309502	31260	36230	susC-susD
pellets_co_bin.160	PUL26	NODE_50597_length_19867_cov_2.959726	1811	19658	PL12_2-unk-unk-PL12_2-unk-susC-susD-GH88-PL12_2
pellets_co_bin.160	PUL27	NODE_51391_length_19590_cov_2.944973	567	19390	susC-susD-unk-PL35-unk-unk-PL35-unk-unk-unk-GH88
pellets_co_bin.160	PUL28	NODE_57266_length_17799_cov_3.064282	213	14341	GH10-unk-susD-unk-susD-susC
pellets_co_bin.160	PUL29	NODE_57968_length_17608_cov_3.046164	1632	6415	susC-susD
pellets_co_bin.160	PUL30	NODE_58827_length_17391_cov_3.354205	2	12915	GH20-GH89-GH89-unk-susD-susC
pellets_co_bin.160	PUL31	NODE_6860_length_84718_cov_2.961272	80940	84718	susC-susD
pellets_co_bin.160	PUL32	NODE_7079_length_83253_cov_3.130080	31951	36840	susD-susC
pellets_co_bin.160	PUL33	NODE_73015_length_14266_cov_3.426763	4397	11958	susC-susC-susD
pellets_co_bin.160	PUL34	NODE_76266_length_13699_cov_3.105438	3	13697	susC-susC-GH148-susD-susC-susC
pellets_co_bin.160	PUL35	NODE_80852_length_12990_cov_3.348597	2802	10557	susC-susD-GH28-unk-GH3
pellets_co_bin.160	PUL36	NODE_89123_length_11887_cov_3.243367	7208	11885	susD-susC
pellets_co_bin.160	PUL37	NODE_9731_length_68978_cov_3.265457	12623	17485	susC-susD
pellets_co_bin.160	PUL38	NODE_9731_length_68978_cov_3.265457	57076	62243	susD-susC
pellets_co_bin.1636	PUL1	NODE_1173_length_191035_cov_10.768056	6567	14828	GH3-unk-susD-susC
pellets_co_bin.1636	PUL2	NODE_1317_length_182249_cov_8.605045	37462	47489	susC-susD-unk-unk-GH27
pellets_co_bin.1636	PUL3	NODE_20104_length_42398_cov_15.181093	20644	25859	susC-susD
pellets_co_bin.1636	PUL4	NODE_22049_length_39713_cov_9.114182	1150	6044	susC-susD
pellets_co_bin.1636	PUL5	NODE_3690_length_118070_cov_12.260897	45226	49720	susC-susD
pellets_co_bin.1636	PUL6	NODE_3991_length_113590_cov_8.886580	37828	57217	GH97-GH13-GH13-unk-unk-susD-susC-unk-unk-unk-GH13_10
pellets_co_bin.1642	PUL1	NODE_1256_length_185803_cov_12.604300	25638	30139	susD-susC
pellets_co_bin.1642	PUL2	NODE_1256_length_185803_cov_12.604300	174583	179157	susC-susD
pellets_co_bin.1642	PUL3	NODE_13003_length_57241_cov_13.458189	5893	16981	susC-susD-unk-GH53-GH53-GH2
pellets_co_bin.1642	PUL4	NODE_13397_length_56018_cov_14.009143	19899	25016	susC-susD
pellets_co_bin.1642	PUL5	NODE_13740_length_55135_cov_13.546793	37489	53400	GH3-GH5_37-GH92-unk-GH5_38-unk-unk-susD-susC
pellets_co_bin.1642	PUL6	NODE_14098_length_54131_cov_13.380972	29902	34822	susC-susD
pellets_co_bin.1642	PUL7	NODE_16349_length_49095_cov_13.971512	18656	44708	GH97-GH13-GH13-GH13_14-susD-susC-unk-unk-unk-susC-unk-unk-unk-GH13_10
pellets_co_bin.1642	PUL8	NODE_17133_length_47496_cov_13.389010	29295	45668	GH32-GH32-GH32-GH91-GH91-susD-susC-CBM38;GH32
pellets_co_bin.1642	PUL9	NODE_194545_length_5893_cov_9.900277	98	4809	susC-susD
pellets_co_bin.1642	PUL10	NODE_21830_length_40004_cov_13.516889	19513	33721	GH36-unk-unk-GH26-unk-unk-susD-susC
pellets_co_bin.1642	PUL11	NODE_33405_length_28497_cov_13.623828	6405	17800	GH88-PL35-unk-unk-GH16-susD-susC
pellets_co_bin.1642	PUL12	NODE_3930_length_114629_cov_14.085169	15582	23960	susC-susD-unk-GH127
pellets_co_bin.1642	PUL13	NODE_4111_length_112132_cov_13.673407	1324	5830	susC-susD
pellets_co_bin.1642	PUL14	NODE_4111_length_112132_cov_13.673407	86269	109025	susC-susD-unk-unk-unk-GH97-GH110-GH110-unk-unk-GH97-unk-GH127
pellets_co_bin.1642	PUL15	NODE_4116_length_112054_cov_13.700081	19074	63275	GH36-GH31-unk-unk-GH3-GH97-unk-GH105-CBM85;GH10-PL35-unk-susC-susD-susC-susD-unk-PL9-PL9-unk-unk-unk-unk-PL9_2-unk-GH39
pellets_co_bin.1642	PUL16	NODE_4351_length_108955_cov_13.791019	84505	105824	susC-unk-unk-GH3-GH92-GH2-unk-GH29-susC-susD
pellets_co_bin.1642	PUL17	NODE_43977_length_22453_cov_12.308116	4259	22452	GH31-GH139-unk-susC-susD-unk-unk-GH43_2-GH92;GH43_2
pellets_co_bin.1642	PUL18	NODE_4938_length_102019_cov_13.538835	37637	42082	susD-susC
pellets_co_bin.1642	PUL19	NODE_5425_length_96831_cov_13.675484	55299	65328	susD-susC-unk-susC-susD
pellets_co_bin.1642	PUL20	NODE_85747_length_12322_cov_15.145305	4802	9493	susC-susD
pellets_co_bin.1642	PUL21	NODE_8672_length_73683_cov_13.544252	20683	25544	susD-susC
pellets_co_bin.1642	PUL22	NODE_8946_length_72422_cov_14.072951	45757	63012	GH3-susD-susC-GH31-GH9-GH31-GH9
pellets_co_bin.1642	PUL23	NODE_9874_length_68279_cov_13.348178	20636	62595	GH67-GH43_1-GH10-unk-unk-unk-unk-susC-susD-susC-susD-unk-unk-GH51-GH10-unk-susC-GH51-GH31-GH2-GH95
pellets_co_bin.1890	PUL1	NODE_1183_length_190380_cov_10.357009	25895	42071	GH53-GH2-susD-susC-unk-unk-susD-susC
pellets_co_bin.1890	PUL2	NODE_133_length_371564_cov_10.377456	65618	90253	GH2-GH51-GH57-GT4-GH133-unk-PL8_3-unk-unk-unk-PL29-unk-susD-susC-GH88
pellets_co_bin.1890	PUL3	NODE_133_length_371564_cov_10.377456	138900	148624	CE11-unk-unk-unk-unk-susD-susC
pellets_co_bin.1890	PUL4	NODE_133_length_371564_cov_10.377456	198246	203541	susD-susC
pellets_co_bin.1890	PUL5	NODE_5239_length_98809_cov_10.639833	7884	12329	susD-susC
pellets_co_bin.1890	PUL6	NODE_5239_length_98809_cov_10.639833	14667	19531	susC-susD
pellets_co_bin.1890	PUL7	NODE_5239_length_98809_cov_10.639833	50583	75196	susC-unk-unk-unk-unk-susD-susC-unk-GH43_24-susD-susC
pellets_co_bin.1890	PUL8	NODE_5512_length_95892_cov_10.326925	49968	59864	susC-susD-GH92-unk-GH3
pellets_co_bin.1890	PUL9	NODE_7259_length_82148_cov_10.529816	25122	41830	CE1-GH105-CE12-GH105-PL26-GH2-susD-susC
pellets_co_bin.1890	PUL10	NODE_7259_length_82148_cov_10.529816	44069	57169	susC-susD-unk-unk-unk-CE12
pellets_co_bin.204	PUL1	NODE_13523_length_55639_cov_1.741191	1710	37809	GH43_28;CBM32-unk-CE15-unk-unk-unk-CE9-unk-unk-unk-unk-GH109-unk-GH109-unk-unk-unk-susC-susD-GH33-unk-unk-unk-GH33-unk-susC
pellets_co_bin.204	PUL2	NODE_15555_length_50851_cov_1.629209	4810	13916	GH43_17-unk-unk-susD-susC
pellets_co_bin.204	PUL3	NODE_19981_length_42593_cov_1.585857	4669	30050	GH38-GH97-unk-GH92-GH92-unk-GH97-GH28-susD-susC-GH88-GH43_24-unk-unk-GH51
pellets_co_bin.204	PUL4	NODE_25176_length_35970_cov_1.659989	3393	16726	GH50-CBM57;GH2-unk-susD-susC-GH154;GH88
pellets_co_bin.204	PUL5	NODE_25976_length_35120_cov_1.589004	2593	10004	susD-susC-PL1_2
pellets_co_bin.204	PUL6	NODE_26455_length_34596_cov_1.812353	8249	13400	susC-susD
pellets_co_bin.204	PUL7	NODE_30114_length_31135_cov_1.845491	6691	12092	susC-susD
pellets_co_bin.204	PUL8	NODE_30527_length_30795_cov_1.798161	7637	12495	susD-susC
pellets_co_bin.204	PUL9	NODE_30527_length_30795_cov_1.798161	26684	30795	susD-susC
pellets_co_bin.204	PUL10	NODE_32931_length_28850_cov_1.749643	15931	28412	susC-susD-unk-GH136-unk-CE10-CE10
pellets_co_bin.204	PUL11	NODE_33415_length_28491_cov_1.845367	2246	14521	susD-susC-unk-GH50-unk-unk-unk-unk-CE7
pellets_co_bin.204	PUL12	NODE_54934_length_18473_cov_1.608252	13586	18410	susD-susC
pellets_co_bin.204	PUL13	NODE_5858_length_92779_cov_1.731770	87907	92743	susD-susC
pellets_co_bin.204	PUL14	NODE_76355_length_13682_cov_1.915898	1585	12785	susC-susD-GH28-unk-GH95-susC
pellets_co_bin.2244	PUL1	NODE_11098_length_63623_cov_7.010190	14246	26196	susC-susD-susC-unk-GH29
pellets_co_bin.2244	PUL2	NODE_12115_length_60052_cov_6.441752	12869	18183	susD-susC
pellets_co_bin.2244	PUL3	NODE_16230_length_49334_cov_6.475440	23668	31506	GH51-unk-susC-susD
pellets_co_bin.2244	PUL4	NODE_4372_length_108649_cov_7.161949	87860	95427	PL1_2-susD-susC
pellets_co_bin.2244	PUL5	NODE_4372_length_108649_cov_7.161949	99212	104953	susC-susD
pellets_co_bin.2244	PUL6	NODE_6509_length_87525_cov_6.402137	11199	18644	susD-susC-GH2
pellets_co_bin.2244	PUL7	NODE_6703_length_85937_cov_7.104836	74082	78835	susD-susC
pellets_co_bin.2244	PUL8	NODE_8735_length_73403_cov_7.349187	5195	12380	susD-susC-CE7-CE8
pellets_co_bin.2244	PUL9	NODE_8735_length_73403_cov_7.349187	64216	69088	susC-susD
pellets_co_bin.2323	PUL1	NODE_2320_length_145767_cov_6.196423	96931	101928	susD-susC
pellets_co_bin.2323	PUL2	NODE_3694_length_117979_cov_6.048272	105141	109618	susD-susC
pellets_co_bin.2323	PUL3	NODE_3849_length_115643_cov_6.173448	74647	89859	GH13-GH13-GH13-GH13-GH53-unk-susD-susC
pellets_co_bin.2338	PUL1	NODE_2511_length_140667_cov_8.831607	16320	26792	susC-susD-unk-susC
pellets_co_bin.2338	PUL2	NODE_29971_length_31251_cov_8.602493	21835	26361	susD-susC
pellets_co_bin.2338	PUL3	NODE_3410_length_122492_cov_8.386434	83139	88086	susD-susC
pellets_co_bin.2338	PUL4	NODE_4875_length_102614_cov_8.556841	41334	46140	susC-susD
pellets_co_bin.2338	PUL5	NODE_5189_length_99425_cov_8.667365	30251	52180	GH85-susD-susC-unk-unk-susC-unk-unk-unk-unk-GT2_Glycos_transf_2
pellets_co_bin.2338	PUL6	NODE_6055_length_91121_cov_8.696892	21403	26295	susD-susC
pellets_co_bin.2367	PUL1	NODE_1892_length_158680_cov_14.564057	49854	60801	susD-susC-unk-susC-susD
pellets_co_bin.2367	PUL2	NODE_19227_length_43738_cov_14.583156	15067	36577	GH92-unk-unk-unk-GH92-GH28-susC-susD-GH78-unk-CBM67;GH78
pellets_co_bin.2367	PUL3	NODE_19756_length_42924_cov_15.069140	26172	42922	GH92-unk-GH63-unk-GH125-GH92-unk-unk-unk-susD-susC
pellets_co_bin.2367	PUL4	NODE_24445_length_36830_cov_15.047462	24868	29299	susC-susD
pellets_co_bin.2367	PUL5	NODE_24445_length_36830_cov_15.047462	31369	35929	susD-susC
pellets_co_bin.2367	PUL6	NODE_26163_length_34895_cov_14.972072	2949	7713	susD-susC
pellets_co_bin.2367	PUL7	NODE_41955_length_23431_cov_14.371267	3228	16331	susC-susD-GH97-GH13_20-unk-GH77
pellets_co_bin.2367	PUL8	NODE_77223_length_13544_cov_15.728106	3	4360	susC-susD
pellets_co_bin.243	PUL1	NODE_23555_length_37825_cov_3.889145	32837	37825	susD-susC
pellets_co_bin.243	PUL2	NODE_5488_length_96195_cov_3.812487	35790	40773	susD-susC
pellets_co_bin.243	PUL3	NODE_6113_length_90613_cov_3.608072	61642	71922	susC-unk-unk-unk-unk-susD-susC
pellets_co_bin.2575	PUL1	NODE_1151_length_192239_cov_3.761478	122812	127836	susD-susC
pellets_co_bin.2575	PUL2	NODE_1433_length_177401_cov_3.677059	48853	53838	susD-susC
pellets_co_bin.2575	PUL3	NODE_1639_length_168690_cov_3.631615	74369	84669	GH3-GT2_Glycos_transf_2-unk-unk-susC-susD
pellets_co_bin.2575	PUL4	NODE_1765_length_163330_cov_3.906460	70296	76832	susD-susC-GH33
pellets_co_bin.2575	PUL5	NODE_2128_length_150775_cov_3.631399	64733	69395	susD-susC
pellets_co_bin.2575	PUL6	NODE_357_length_282733_cov_3.329494	263931	268509	susD-susC
pellets_co_bin.2575	PUL7	NODE_8216_length_76186_cov_3.599482	49275	54110	susC-susD
pellets_co_bin.380	PUL1	NODE_25827_length_35269_cov_4.245860	18264	23530	susC-susD
pellets_co_bin.380	PUL2	NODE_37078_length_26115_cov_4.088810	828	11974	susC-susD-unk-unk-unk-unk-GH97
pellets_co_bin.380	PUL3	NODE_600_length_239552_cov_4.203655	25844	42647	susC-susD-unk-unk-susD-susC-susC-susD
pellets_co_bin.380	PUL4	NODE_9794_length_68638_cov_4.201822	12677	17945	susD-susC
pellets_co_bin.552	PUL1	NODE_2241_length_147795_cov_18.790821	29961	47612	GT2_Glycos_transf_2-unk-unk-unk-unk-susC-susD-GH85
pellets_co_bin.552	PUL2	NODE_40664_length_24100_cov_17.890252	12565	17436	susC-susD
pellets_co_bin.552	PUL3	NODE_960_length_206225_cov_18.886617	64250	69343	susD-susC
pellets_co_bin.552	PUL4	NODE_960_length_206225_cov_18.886617	79796	85174	susC-susD
pellets_co_bin.609	PUL1	NODE_13957_length_54520_cov_3.062986	30512	40817	CE10-unk-unk-susC-susD
pellets_co_bin.609	PUL2	NODE_17873_length_46121_cov_4.151759	15915	20609	susD-susC
pellets_co_bin.609	PUL3	NODE_249_length_313816_cov_3.939587	75307	94744	CE10-unk-unk-unk-unk-PL17_2;PL17-PL6_1;PL6-PL6-unk-unk-susD-susC
pellets_co_bin.609	PUL4	NODE_249_length_313816_cov_3.939587	99919	134620	GH2-unk-unk-unk-GH97-unk-unk-susC-susD-unk-unk-unk-unk-GH97-GH28-GH146-unk-GH43_10-GH88
pellets_co_bin.609	PUL5	NODE_249_length_313816_cov_3.939587	298220	302916	susC-susD
pellets_co_bin.609	PUL6	NODE_2519_length_140425_cov_4.154364	76664	84114	PL1_2-susC-susD
pellets_co_bin.609	PUL7	NODE_26705_length_34315_cov_4.355710	4430	8914	susC-susD
pellets_co_bin.609	PUL8	NODE_3926_length_114645_cov_4.043190	80212	99800	GH13-GH13-GH13-GH53-GH13_36-unk-unk-susD-susC
pellets_co_bin.609	PUL9	NODE_52_length_474011_cov_4.236847	149942	159518	PL1_2-PL1_2-susD-susC
pellets_co_bin.609	PUL10	NODE_52_length_474011_cov_4.236847	163636	174784	susC-susD-susC-susD
pellets_co_bin.609	PUL11	NODE_7138_length_82900_cov_4.183381	72247	77201	susD-susC
pellets_co_bin.609	PUL12	NODE_7138_length_82900_cov_4.183381	77709	82567	susC-susD
pellets_co_bin.639	PUL1	NODE_1671_length_167381_cov_12.582420	25939	30805	susD-susC
pellets_co_bin.639	PUL2	NODE_187_length_339758_cov_12.555353	103214	108307	susC-susD
pellets_co_bin.639	PUL3	NODE_261_length_310291_cov_12.135851	24283	28918	susD-susC
pellets_co_bin.639	PUL4	NODE_332_length_290552_cov_12.213163	264963	269393	susD-susC
pellets_co_bin.794	PUL1	NODE_662_length_232641_cov_2.526652	28360	40000	GH95-GH36-GH97-susC-susD
pellets_co_bin.794	PUL2	NODE_662_length_232641_cov_2.526652	217754	232474	GH13_10-unk-unk-susD-susC-unk-unk-GH13
pellets_co_bin.794	PUL3	NODE_7441_length_80777_cov_2.473230	30024	34453	susD-susC
pellets_co_bin.794	PUL4	NODE_8509_length_74669_cov_2.404000	48305	54949	CE7-susC-susD
ag0r2_cm_bin.145	PUL1	NODE_202_length_120410_cov_8.109696	56165	66306	susC-susD-unk-susC
ag0r2_cm_bin.145	PUL2	NODE_215_length_116517_cov_8.524055	32093	37027	susD-susC
ag0r2_cm_bin.145	PUL3	NODE_452_length_78234_cov_7.904001	7440	12296	susD-susC
ag0r2_cm_bin.145	PUL4	NODE_656_length_64224_cov_7.886308	53665	58574	susC-susD
ag0r2_cm_bin.145	PUL5	NODE_8746_length_13336_cov_8.370993	3982	8521	susD-susC
ag0r2_cm_bin.157	PUL1	NODE_1116_length_47335_cov_18.601189	946	13762	GH97-unk-unk-unk-unk-susC-susD
ag0r2_cm_bin.157	PUL2	NODE_605_length_67303_cov_16.604037	233	11452	GH3-GH16-unk-susD-susC
ag0r2_cm_bin.167	PUL1	NODE_22_length_272876_cov_23.007955	146564	151464	susD-susC
ag0r2_cm_bin.170	PUL1	NODE_1166_length_46306_cov_11.005797	40862	46021	susD-susC
ag0r2_cm_bin.31	PUL1	NODE_136_length_138890_cov_6.982732	41957	47197	susC-susD
ag0r2_cm_bin.31	PUL2	NODE_179_length_126438_cov_6.646283	3567	11234	susC-susD-unk-unk-unk-CE4
ag0r2_cm_bin.31	PUL3	NODE_179_length_126438_cov_6.646283	50890	55347	susC-susD
ag10r3_bin.27	PUL1	NODE_169_length_175784_cov_27.799001	4207	22779	GH27-CE2-unk-GH26-unk-GH130-unk-GH26-unk-unk-susD-susC
ag10r3_bin.27	PUL2	NODE_170_length_174099_cov_30.017595	131749	136720	susC-susD
ag10r3_bin.27	PUL3	NODE_170_length_174099_cov_30.017595	141362	156091	susC-susD-susC-susD-unk-unk-GT4
ag10r3_bin.27	PUL4	NODE_216_length_153599_cov_28.342948	126345	137886	susC-susD-unk-GH16-GH5_46-GH3
ag10r3_bin.27	PUL5	NODE_265_length_134561_cov_28.412934	84610	130975	GT14-unk-GH127-GH141-GH78-GH138-unk-unk-unk-susC-unk-unk-unk-unk-susC-unk-unk-PL1_2-GH2-GH33;CBM67;GH78-GH140-susD-susC
ag10r3_bin.27	PUL6	NODE_292_length_124089_cov_28.994751	4448	14815	GH3-unk-GH30_3-susD-susC
ag10r3_bin.27	PUL7	NODE_292_length_124089_cov_28.994751	78563	83710	susD-susC
ag10r3_bin.27	PUL8	NODE_292_length_124089_cov_28.994751	92769	123381	GH115-unk-unk-unk-GH10-GH43_1-unk-unk-unk-susC-susD-PL33_1-GH154-GH105
ag10r3_bin.27	PUL9	NODE_369_length_105195_cov_27.554111	41028	47720	GH43_3-unk-susD-susC
ag10r3_bin.27	PUL10	NODE_369_length_105195_cov_27.554111	53666	90544	GH31-unk-GH43_12-susC-susD-unk-susD-unk-unk-GH10-GH43_29;CBM6;CE1-CE6-GH43_29-unk-GH97-GH31-GH97;CE6-GH43_29;CBM6
ag10r3_bin.27	PUL11	NODE_405_length_98522_cov_30.538128	65595	94097	GH94-unk-unk-unk-GH105-unk-unk-unk-unk-susC-unk-unk-unk-GH92-susC-susD-GH43_35
ag10r3_bin.27	PUL12	NODE_48_length_320932_cov_27.738337	3136	23794	CE6-unk-GH13_20-susC-susD-unk-unk-GH13_7-unk-unk-GH77
ag10r3_bin.27	PUL13	NODE_48_length_320932_cov_27.738337	75407	95886	susC-susD-unk-GH32-GH32-unk-unk-GH5_4-unk-susD-susC
ag10r3_bin.27	PUL14	NODE_48_length_320932_cov_27.738337	164722	169734	susD-susC
ag10r3_bin.27	PUL15	NODE_48_length_320932_cov_27.738337	219868	230474	susC-susD-unk-GH53-GH2
ag10r3_bin.27	PUL16	NODE_48_length_320932_cov_27.738337	304001	312117	susC-unk-susC-susD
ag10r3_bin.27	PUL17	NODE_53_length_304175_cov_30.440325	160189	165508	susC-susD
ag10r3_bin.27	PUL18	NODE_70_length_261735_cov_27.889401	8255	13270	susD-susC
ag10r3_bin.27	PUL19	NODE_70_length_261735_cov_27.889401	160664	172056	GH20-unk-GH2-susC-susD
ag10r3_bin.27	PUL20	NODE_70_length_261735_cov_27.889401	175833	181187	susC-susD
ag10r3_bin.27	PUL21	NODE_70_length_261735_cov_27.889401	189683	200846	GH3-CE1-CE1-unk-susD-susC
ag10r3_bin.27	PUL22	NODE_70_length_261735_cov_27.889401	234744	240076	susD-susC
ag10r3_bin.27	PUL23	NODE_80_length_244234_cov_32.068771	6579	15797	susC-susD-unk-GH43_4
ag10r3_bin.27	PUL24	NODE_86_length_238054_cov_26.364144	184546	189176	susD-susC
ag10r3_bin.27	PUL25	NODE_923_length_49322_cov_34.069469	16944	23459	GH30_4-susD-susC
ag10r3_bin.38	PUL1	NODE_1170_length_39148_cov_7.706893	2269	10194	GH32-unk-susD-susC
ag10r3_bin.38	PUL2	NODE_1825_length_25172_cov_7.468818	849	5970	susD-susC
ag10r3_bin.38	PUL3	NODE_197_length_159375_cov_7.996215	40608	45307	susD-susC
ag10r3_bin.38	PUL4	NODE_197_length_159375_cov_7.996215	64167	88566	susD-susC-unk-unk-GH13-GH13-unk-susD-susC-GH97-unk-unk-susC
ag10r3_bin.38	PUL5	NODE_219_length_153095_cov_7.690337	94488	139740	GT4-GT2_Glycos_transf_2-GH13_6-GH3-GH13-unk-unk-susD-susC-unk-unk-unk-unk-susC-susD-unk-GH43_5-GH43_10-GH154;GH88-GH43_4-susC-susD-unk-unk-unk-GH26-susC
ag10r3_bin.38	PUL6	NODE_257_length_137037_cov_7.825234	30769	63738	susC-susD-unk-GH3-GH88-unk-susC-susD-unk-GH16-unk-GH3-unk-GH9-unk-unk-susC
ag10r3_bin.38	PUL7	NODE_382_length_102688_cov_7.647153	98170	102686	susD-susC
ag10r3_bin.38	PUL8	NODE_393_length_100635_cov_8.002576	49020	71028	susC-unk-unk-GH10-unk-susD-susC-susD-susC-unk-susC
ag10r3_bin.38	PUL9	NODE_521_length_80056_cov_7.967804	75588	80054	susD-susC
ag10r3_bin.38	PUL10	NODE_61_length_286218_cov_7.883449	20321	25188	susC-susD
ag10r3_bin.38	PUL11	NODE_61_length_286218_cov_7.883449	179240	191139	susC-susD-unk-unk-GH2-unk-GH20
ag10r3_bin.38	PUL12	NODE_61_length_286218_cov_7.883449	220860	231731	susC-susD-unk-unk-unk-GH3
ag10r3_bin.38	PUL13	NODE_61_length_286218_cov_7.883449	240270	262607	GH146-unk-unk-susD-susC-unk-unk-unk-unk-CE2-GH97-susC
ag10r3_bin.38	PUL14	NODE_780_length_57235_cov_7.670317	18306	36112	susC-susD-unk-unk-GH127-GH127-susC-susD
ag10r3_bin.44	PUL1	NODE_4_length_810833_cov_113.887718	679118	686026	PL1_2-susD-susC
ag5r3_bin.25	PUL1	NODE_247_length_133540_cov_9.582573	1289	26233	GH20-unk-unk-unk-unk-GH9-unk-unk-unk-susC-unk-unk-unk-susC-susD
ag5r3_bin.25	PUL2	NODE_247_length_133540_cov_9.582573	40749	63298	susD-susC-GH29-unk-unk-susD-susC-unk-susD-susC-CBM9-GH92
ag5r3_bin.25	PUL3	NODE_270_length_128111_cov_9.470539	62839	72488	susC-susD-unk-GH32-GH32
ag5r3_bin.25	PUL4	NODE_305_length_117453_cov_8.398420	2	15702	susC-susD-unk-CE1-unk-GH3-CE1-CE1-unk-GH3
ag5r3_bin.25	PUL5	NODE_305_length_117453_cov_8.398420	22199	67753	susC-susD-GH20-unk-unk-GH92-unk-GH63-unk-GH43_2-GH9-GH27-GH127-unk-GH3-GH27-GH3-unk-unk-unk-GH78-GH2-GH92-GH78
ag5r3_bin.25	PUL6	NODE_687_length_64348_cov_9.152059	47854	61619	GH13-GH53-unk-GH13_36-unk-susD-susC
ag5r3_bin.25	PUL7	NODE_850_length_54065_cov_9.373916	22982	50226	GH127-unk-GH51-unk-GH43_5-unk-susC-susD-GH43_4-GH51-unk-unk-unk-unk-GH43_10
ag5r3_bin.25	PUL8	NODE_87_length_244099_cov_10.021568	63441	73871	susD-susC-unk-susC-susD
ag5r3_bin.25	PUL9	NODE_97_length_231295_cov_9.549010	206329	228083	GH5_7-susC-susD-unk-unk-GH26-GH5_4-GH26-GH130-unk-GH31-GH3
ag5r3_bin.27	PUL1	NODE_1081_length_43088_cov_15.458720	28909	38306	GH53-unk-susD-susC-GH53
ag5r3_bin.27	PUL2	NODE_167_length_168350_cov_16.944370	129782	134401	susD-susC
ag5r3_bin.27	PUL3	NODE_167_length_168350_cov_16.944370	135968	141367	susD-susC
ag5r3_bin.27	PUL4	NODE_2036_length_19192_cov_15.655192	6496	11530	susC-susD
ag5r3_bin.27	PUL5	NODE_250_length_132905_cov_16.136312	3165	27536	GH43_29-GH28-unk-unk-GH36-unk-unk-GH130-GH26-unk-GH5_4-unk-susD-susC
ag5r3_bin.27	PUL6	NODE_250_length_132905_cov_16.136312	36170	43617	PL1_2-susD-susC
ag5r3_bin.27	PUL7	NODE_250_length_132905_cov_16.136312	93339	111840	PL1_2-unk-susC-susD-unk-unk-susC
ag5r3_bin.27	PUL8	NODE_260_length_129860_cov_18.155783	115402	120000	susD-susC
ag5r3_bin.27	PUL9	NODE_30_length_416308_cov_17.058862	82781	127415	GH78-GH127-unk-GH43_34;GH43_19-unk-PL11_1-unk-unk-unk-susC-unk-unk-susD-susC-unk-unk-GH43_4
ag5r3_bin.27	PUL10	NODE_313_length_116314_cov_16.215043	32648	40034	PL1_2-unk-susC-susD
ag5r3_bin.27	PUL11	NODE_313_length_116314_cov_16.215043	97299	102291	susD-susC
ag5r3_bin.27	PUL12	NODE_7_length_618198_cov_15.895744	328491	333954	susC-susD
ag5r3_bin.27	PUL13	NODE_78_length_255207_cov_17.104292	118331	144212	PL11_1-unk-unk-unk-unk-susC-unk-unk-susD-susC-unk-GT2_Glycos_transf_2
ag5r3_bin.27	PUL14	NODE_78_length_255207_cov_17.104292	181951	202608	susC-susD-unk-unk-unk-GH43_35-unk-GH28-CBM35
ag5r3_bin.27	PUL15	NODE_78_length_255207_cov_17.104292	224120	249421	susD-susC-unk-unk-susD-susC-unk-GH43_12-GH30_8-unk-GH2
ag5r3_bin.27	PUL16	NODE_95_length_233321_cov_15.668918	81302	85843	susD-susC
ag5r3_bin.33	PUL1	NODE_1221_length_38200_cov_29.815544	14985	20109	susC-susD
ag5r3_bin.33	PUL2	NODE_138_length_188581_cov_29.306906	33397	47229	GH31-unk-susD-unk-unk-susD-susC-GH36
ag5r3_bin.33	PUL3	NODE_138_length_188581_cov_29.306906	113959	123610	GH97-susC-susD-unk-GH13
ag5r3_bin.33	PUL4	NODE_24_length_461703_cov_29.564312	140727	159501	susC-susD-unk-GH32-unk-GH32-unk-unk-CE14-unk-unk-susC
ag5r3_bin.33	PUL5	NODE_283_length_123603_cov_28.479842	10083	26205	susC-unk-unk-CE7-unk-unk-GT2_Glycos_transf_2-unk-unk-unk-susC-susD
ag5r3_bin.33	PUL6	NODE_283_length_123603_cov_28.479842	52866	59779	susC-susD-PL1_2
ag5r3_bin.33	PUL7	NODE_33_length_401031_cov_28.433172	63479	68509	susD-susC
ag5r3_bin.33	PUL8	NODE_33_length_401031_cov_28.433172	81002	90585	susC-susD-unk-unk-susC
ag5r3_bin.33	PUL9	NODE_46_length_355468_cov_27.953828	279054	283979	susC-susD
ag5r3_bin.33	PUL10	NODE_611_length_71773_cov_28.768983	21250	26244	susC-susD
ag5r3_bin.33	PUL11	NODE_83_length_251631_cov_27.275185	227487	231661	susD-susC
ag5r3_bin.39	PUL1	NODE_1003_length_46396_cov_109.972193	27994	37102	GH9-unk-susD-susC
ag5r3_bin.39	PUL2	NODE_120_length_206188_cov_108.032308	40879	54085	GH26-GH2-GH26-unk-unk-susD-susC-GH130
ag5r3_bin.39	PUL3	NODE_120_length_206188_cov_108.032308	92384	115524	GH24-unk-unk-unk-susD-susC-unk-unk-susC-susD-unk-unk-susC-susD
ag5r3_bin.39	PUL4	NODE_120_length_206188_cov_108.032308	175930	189153	susC-susD-unk-GH16-unk-GH5_46-GH3
ag5r3_bin.39	PUL5	NODE_123_length_203235_cov_137.920077	4588	33376	susD-susC-susD-susC-unk-GH2-PL26-GH115-unk-unk-unk-CE12-unk-GH28
ag5r3_bin.39	PUL6	NODE_125_length_202065_cov_122.472335	162895	170594	GH94-susC-susD
ag5r3_bin.39	PUL7	NODE_1311_length_35105_cov_108.314491	5719	10799	susD-susC
ag5r3_bin.39	PUL8	NODE_1429_length_31991_cov_116.324967	14409	31535	GH32-GH32-unk-susD-susC-unk-GH32-unk-susD
ag5r3_bin.39	PUL9	NODE_184_length_159650_cov_116.286070	50456	68709	susC-susD-GH154-unk-PL33_1-GH105-susD-susC-GH43_19;GH43_24
ag5r3_bin.39	PUL10	NODE_184_length_159650_cov_116.286070	82672	97512	susC-unk-unk-GH13_7-unk-susD-susC-unk-unk-susC
ag5r3_bin.39	PUL11	NODE_215_length_143837_cov_101.820680	105127	109847	susC-susD
ag5r3_bin.39	PUL12	NODE_243_length_134480_cov_107.330766	31208	52564	susC-unk-unk-susC-unk-unk-unk-susC-susD-GH31
ag5r3_bin.39	PUL13	NODE_243_length_134480_cov_107.330766	83763	102817	GH9-unk-unk-unk-unk-susC-susD-susC-susD-unk-GH18
ag5r3_bin.39	PUL14	NODE_243_length_134480_cov_107.330766	116072	128380	susC-susD-unk-GH88;GH2-GH2
ag5r3_bin.39	PUL15	NODE_346_length_109445_cov_122.418834	57304	81781	GH43_35-unk-unk-susC-susD-GH115-unk-GH13-unk-susD-susC-GH97
ag5r3_bin.39	PUL16	NODE_346_length_109445_cov_122.418834	93902	103174	GH43_3-susD-susC-unk-GH43_31
ag5r3_bin.39	PUL17	NODE_50_length_332960_cov_121.207349	86085	106363	GH36-unk-GH5_4-susC-susD-unk-unk-unk-unk-susC-susC
ag5r3_bin.39	PUL18	NODE_50_length_332960_cov_121.207349	173427	194633	GH51-GH146-unk-GH28-susC-susD-GH28-unk-GH30_3-susD-susC
ag5r3_bin.39	PUL19	NODE_50_length_332960_cov_121.207349	274844	301923	susC-susD-unk-GH43_4-GH43_5-GH43_10-unk-GH53-unk-unk-susC-susD-unk-unk-GH13_6-GT2_Glycos_transf_2-unk-GT4
ag5r3_bin.39	PUL20	NODE_50_length_332960_cov_121.207349	312591	330231	GH2-unk-unk-unk-susC-susD-GH30_4-GH30_4
ag5r3_bin.39	PUL21	NODE_55_length_312652_cov_112.700865	58390	72437	GH127-GH43_34;CBM32-GH97-GH127-susC-susD
ag5r3_bin.39	PUL22	NODE_55_length_312652_cov_112.700865	162381	167159	susD-susC
ag5r3_bin.39	PUL23	NODE_55_length_312652_cov_112.700865	251733	256226	susD-susC
ag5r3_bin.39	PUL24	NODE_55_length_312652_cov_112.700865	264231	293148	GH92-GH3-GH29-GH92-GH29-GH2-GH18;GH78-susD-susC-GH92-GH20-GH20
ag5r3_bin.39	PUL25	NODE_70_length_268652_cov_109.375307	2933	62419	susD-susC-PL11_1-unk-susD-susC-CE12-GH2-GH105-GH106-susC-susD-unk-unk-unk-susC-susD-unk-GH33-unk-susC-susD-CE8-CE7-unk-GH3-GH43_10-CE10
ag5r3_bin.39	PUL26	NODE_70_length_268652_cov_109.375307	185407	202391	GH28-unk-susD-susC-unk-unk-unk-GH97-GH88
ag5r3_bin.39	PUL27	NODE_728_length_61144_cov_118.655755	32425	49426	GH38-GH31-unk-GH31-unk-unk-susD-susC
ag5r3_bin.39	PUL28	NODE_791_length_57075_cov_126.359662	15225	56037	GH76-unk-susD-susC-GH92-GH125-susD-susC-CE1;CE6-unk-susC-susD-GH43_2-GH43_7-GH13-unk-susC-susD
ag5r3_bin.39	PUL29	NODE_80_length_253825_cov_132.645274	154534	180692	susC-susD-susC-susD-unk-GH26;GH59-GH27-GH26-unk-unk-unk-GH23-unk-unk-GH2
bg0r2_cm_bin.72	PUL1	NODE_136_length_134683_cov_9.288954	23245	28141	susD-susC
bg0r2_cm_bin.72	PUL2	NODE_150_length_131370_cov_8.648824	32763	37344	susD-susC
bg0r2_cm_bin.72	PUL3	NODE_150_length_131370_cov_8.648824	69505	74055	susC-susD
bg0r2_cm_bin.72	PUL4	NODE_2905_length_27946_cov_14.721411	15621	27944	susD-susC-GH3-unk-unk-unk-GH3
bg0r2_cm_bin.72	PUL5	NODE_408_length_84466_cov_8.226072	79131	84114	susD-susC
bg5r2_bin.28	PUL1	NODE_16_length_406842_cov_20.268870	274715	279433	susD-susC
bg5r2_bin.28	PUL2	NODE_16_length_406842_cov_20.268870	291974	301293	susD-susC-susC-susD
bg5r2_bin.28	PUL3	NODE_347_length_90626_cov_19.084010	45940	66510	susC-CBM67;GH78-unk-unk-unk-unk-susD-susC-unk-unk-GH16-unk-CE1
bg5r2_bin.28	PUL4	NODE_4_length_575143_cov_19.118950	66628	71869	susC-susD
bg5r2_bin.28	PUL5	NODE_4_length_575143_cov_19.118950	357647	367875	CE1-unk-CE10-susD-susC-GH109
bg5r2_bin.28	PUL6	NODE_493_length_67089_cov_18.971319	20586	35168	GH88-unk-unk-unk-CE10-unk-unk-unk-unk-susD-susC
bg5r2_bin.28	PUL7	NODE_684_length_48990_cov_19.819026	9701	34767	CE1-unk-GH13-GH127-GH31-unk-susD-susC-unk-unk-unk-GH43_34-unk-susC-susD
bg5r2_bin.29	PUL1	NODE_106_length_189415_cov_442.783673	144393	151646	susD-susC-unk-susC
bg5r2_bin.29	PUL2	NODE_126_length_168596_cov_513.544775	69623	79486	susD-susC-unk-unk-unk-susC
bg5r2_bin.29	PUL3	NODE_128_length_167718_cov_477.728336	108303	113414	susD-susC
bg5r2_bin.29	PUL4	NODE_137_length_162935_cov_464.028681	107547	112245	susD-susC
bg5r2_bin.29	PUL5	NODE_137_length_162935_cov_464.028681	138131	157313	GH2-GH29-unk-GH97-susC-susD-unk-GH13-GH13-GH43_12
bg5r2_bin.29	PUL6	NODE_20_length_344337_cov_450.108293	272824	288724	CE7-susC-susD-unk-unk-unk-GH26-unk-unk-unk-GH8
bg5r2_bin.29	PUL7	NODE_250_length_114833_cov_499.331469	8162	21032	GH3-GH5_46-GH16-unk-unk-susD-susC
bg5r2_bin.29	PUL8	NODE_29_length_320826_cov_477.236955	147871	158772	susD-susC-unk-susC-susD
bg5r2_bin.29	PUL9	NODE_304_length_101495_cov_473.669428	87562	95237	GH94-susC-susD
bg5r2_bin.29	PUL10	NODE_354_length_89450_cov_496.081568	64307	77935	GH28-susD-susC-GH28-unk-GH146-GH51
bg5r2_bin.29	PUL11	NODE_42_length_271488_cov_529.986861	2266	27126	GH2-GH32-unk-susD-susC-unk-unk-unk-unk-GH32-unk-unk-unk-unk-susC-GH9
bg5r2_bin.29	PUL12	NODE_42_length_271488_cov_529.986861	52197	102152	GH77-GH97-GH13_14-CE10-CE15-CE1-GH31-CBM6;GH43_29-GH10-unk-susD-susC-susD-susC-GH115-unk-unk-GH3-GH95-unk-GH10;CE1-CE1;CE6-GH5_21
bg5r2_bin.29	PUL13	NODE_42_length_271488_cov_529.986861	111883	117084	susD-susC
bg5r2_bin.29	PUL14	NODE_42_length_271488_cov_529.986861	141397	168278	CBM62-unk-unk-unk-GH13-unk-susC-susD-CE1-CE1-GH3-unk-susC
bg5r2_bin.29	PUL15	NODE_42_length_271488_cov_529.986861	196551	204931	GH30_4-GH30_4-susD-susC
bg5r2_bin.29	PUL16	NODE_42_length_271488_cov_529.986861	228218	254568	GH53-unk-unk-susD-susC-unk-unk-unk-susC-susD-unk-GH43_4-GH43_5-GH43_10
NoAnti_co_megahit_ag0r3_bin.109	PUL1	k141_122792	138526	145227	susC-susD-CBM32
NoAnti_co_megahit_ag0r3_bin.109	PUL2	k141_122792	157764	162257	susD-susC
NoAnti_co_megahit_ag0r3_bin.109	PUL3	k141_141076	53555	58891	susD-susC
NoAnti_co_megahit_ag0r3_bin.109	PUL4	k141_141076	72960	77865	susD-susC
NoAnti_co_megahit_ag0r3_bin.109	PUL5	k141_141076	84943	110166	GH29-unk-susC-susD-susC-susD-unk-unk-GH29-unk-GH95-GH88-GH154
NoAnti_co_megahit_ag0r3_bin.109	PUL6	k141_141076	119233	127942	susC-susD-GH105-GH2
NoAnti_co_megahit_ag0r3_bin.109	PUL7	k141_174894	1	14257	GH3-unk-unk-unk-GH78-GH20-CBM67;GH78-susD-susC
NoAnti_co_megahit_ag0r3_bin.109	PUL8	k141_204218	1242	6329	susC-susD
NoAnti_co_megahit_ag0r3_bin.109	PUL9	k141_211381	27312	32843	GH16-susC-susD
NoAnti_co_megahit_ag0r3_bin.109	PUL10	k141_211381	180525	185632	susD-susC
NoAnti_co_megahit_ag0r3_bin.109	PUL11	k141_270395	11432	30262	GH3-unk-susD-susC-unk-unk-unk-GH29-unk-GT2_Glycos_transf_2
NoAnti_co_megahit_ag0r3_bin.109	PUL12	k141_270395	54085	63232	susC-susD-GH2-PL9_2
NoAnti_co_megahit_ag0r3_bin.109	PUL13	k141_271707	85509	97494	GH32-GH91-GH91-susD-susC-GH32
NoAnti_co_megahit_ag0r3_bin.109	PUL14	k141_30676	9205	14651	susC-susD
NoAnti_co_megahit_ag0r3_bin.109	PUL15	k141_30676	95617	113302	susC-susD-unk-unk-PL9_2-PL9_2-GH89-GH109-GH35
NoAnti_co_megahit_ag0r3_bin.109	PUL16	k141_309009	1639	13216	GH2-GH20-GH20-susC-susD
NoAnti_co_megahit_ag0r3_bin.109	PUL17	k141_316229	15586	29927	GH109-unk-unk-unk-susD-susC-unk-GH110
NoAnti_co_megahit_ag0r3_bin.109	PUL18	k141_316229	35492	40794	susD-susC
NoAnti_co_megahit_ag0r3_bin.109	PUL19	k141_323409	6735	11387	susD-susC
NoAnti_co_megahit_ag0r3_bin.109	PUL20	k141_334237	25336	30643	susD-susC
NoAnti_co_megahit_ag0r3_bin.109	PUL21	k141_371375	30287	42914	GH84-unk-GH20-unk-unk-susD-susC
NoAnti_co_megahit_ag0r3_bin.109	PUL22	k141_371375	81027	87286	GH88-susC-susD
NoAnti_co_megahit_ag0r3_bin.109	PUL23	k141_371375	88886	101487	GH89-GH35-unk-unk-susD-susC
NoAnti_co_megahit_ag0r3_bin.109	PUL24	k141_371375	131668	136805	susC-susD
NoAnti_co_megahit_ag0r3_bin.109	PUL25	k141_371375	157189	173460	susC-unk-GH88-GH154-unk-susC-susD
NoAnti_co_megahit_ag0r3_bin.109	PUL26	k141_371375	192435	213702	GT5-unk-GH57-GT4-GH133-unk-unk-unk-unk-susC-susD-susC-susD
NoAnti_co_megahit_ag0r3_bin.109	PUL27	k141_407153	83	12341	susC-susD-unk-unk-GH2
NoAnti_co_megahit_ag0r3_bin.109	PUL28	k141_407153	56526	70793	GH29-GH2-GH20-unk-susD-susC
NoAnti_co_megahit_ag0r3_bin.109	PUL29	k141_413535	28643	36624	susD-susC-GH130-GH30_6
NoAnti_co_megahit_ag0r3_bin.109	PUL30	k141_433463	322507	327724	susC-susD
NoAnti_co_megahit_ag0r3_bin.109	PUL31	k141_45060	58745	80236	GH92-unk-unk-unk-susD-susC-unk-unk-unk-unk-GH97
NoAnti_co_megahit_ag0r3_bin.109	PUL32	k141_458863	42462	55892	susD-susC-unk-unk-unk-unk-GH36
NoAnti_co_megahit_ag0r3_bin.109	PUL33	k141_458863	118573	123490	susD-susC
NoAnti_co_megahit_ag0r3_bin.109	PUL34	k141_458863	149481	158121	GH144-GH3-susD-susC
NoAnti_co_megahit_ag0r3_bin.109	PUL35	k141_458863	197153	230246	GH35-GH43_19-GH51-GH97-GH43_34-unk-susC-susD-susC-susD-unk-GH16-GH16;GH43_24-GH154-GH43_24-GH145-GH105
NoAnti_co_megahit_ag0r3_bin.109	PUL36	k141_518940	2	4653	susC-susD
NoAnti_co_megahit_ag0r3_bin.109	PUL37	k141_518940	45353	50219	susC-susD
NoAnti_co_megahit_ag0r3_bin.109	PUL38	k141_518940	75251	91334	GH154-GH88-susC-susD-unk-unk-PL35-GH109
NoAnti_co_megahit_ag0r3_bin.109	PUL39	k141_518940	105406	124586	PL8_2-unk-unk-susC-susD-unk-unk-unk-unk-PL29
NoAnti_co_megahit_ag0r3_bin.109	PUL40	k141_518940	138711	160780	GH2-unk-susC-susD-susC-susD-unk-unk-unk-GH88-unk-PL8_2
NoAnti_co_megahit_ag0r3_bin.109	PUL41	k141_525853	8134	35080	susC-susD-unk-unk-GH2-GH105-susC-susD-GH154-unk-unk-GH88-GH43_26;GH106-GH146
NoAnti_co_megahit_ag0r3_bin.109	PUL42	k141_525853	76539	90228	GH16-unk-unk-susD-susC-susD-susC
NoAnti_co_megahit_ag0r3_bin.109	PUL43	k141_525853	98415	110187	GH31-unk-unk-susD-susC
NoAnti_co_megahit_ag0r3_bin.109	PUL44	k141_525853	115257	126913	GH97-unk-unk-unk-unk-susD-susC
NoAnti_co_megahit_ag0r3_bin.109	PUL45	k141_525853	154363	159638	susC-susD
NoAnti_co_megahit_ag0r3_bin.109	PUL46	k141_537572	16446	29042	GH147-susC-susD-unk-GH53-GH2
NoAnti_co_megahit_ag0r3_bin.109	PUL47	k141_585532	461	12682	susC-susD-unk-unk-GH110-GH95
NoAnti_co_megahit_ag0r3_bin.109	PUL48	k141_664739	5176	16956	susC-susD-PL35-PL33_1-GH88-GH123
NoAnti_co_megahit_ag0r3_bin.109	PUL49	k141_682531	8390	20248	susD-susC-susC-unk-unk-GH20-unk-susC-unk-susC
NoAnti_co_megahit_ag0r3_bin.109	PUL50	k141_682531	37307	60342	PL33_1-unk-unk-unk-unk-GH29-GH43_2-GH3-unk-unk-unk-susD-susC
NoAnti_co_megahit_ag0r3_bin.109	PUL51	k141_682531	65253	82654	GH3-susD-susC-unk-unk-unk-GH2
NoAnti_co_megahit_ag0r3_bin.109	PUL52	k141_682531	117652	122316	susD-susC
NoAnti_co_megahit_ag0r3_bin.109	PUL53	k141_682531	146272	151239	susD-susC
NoAnti_co_megahit_ag0r3_bin.109	PUL54	k141_684051	763	18972	susC-susD-unk-unk-unk-GH109-unk-GH2
NoAnti_co_megahit_ag0r3_bin.109	PUL55	k141_684051	74226	106940	GH28-unk-GH43_10-unk-GH95-GH120-GH2-unk-unk-GH43_10-GH95-GH35-unk-susD-susC
NoAnti_co_megahit_ag0r3_bin.109	PUL56	k141_684051	128067	147361	PL1_2-PL1_2-susC-susD-unk-unk-CE8;CE12-unk-CE8-GH105
NoAnti_co_megahit_ag0r3_bin.109	PUL57	k141_684051	213517	240949	GT19-unk-unk-unk-unk-GH23-unk-unk-unk-unk-GH92-unk-unk-GH92-GH92-unk-unk-susC-susD
NoAnti_co_megahit_ag0r3_bin.109	PUL58	k141_684651	258	5364	susC-susD
NoAnti_co_megahit_ag0r3_bin.109	PUL59	k141_684651	46947	51799	susD-susC
NoAnti_co_megahit_ag0r3_bin.109	PUL60	k141_684651	54083	58631	susC-susD
NoAnti_co_megahit_ag0r3_bin.109	PUL61	k141_684651	64435	69177	susD-susC
NoAnti_co_megahit_ag0r3_bin.109	PUL62	k141_71421	21006	38082	susC-susD-susC-susD-GH28-GH20-GH28-GH3
NoAnti_co_megahit_ag0r3_bin.109	PUL63	k141_725777	29448	37407	GH16-unk-unk-unk-susC-susD
NoAnti_co_megahit_ag0r3_bin.109	PUL64	k141_75294	90563	100816	GH33-unk-unk-susC-susD-GH33
NoAnti_co_megahit_ag0r3_bin.109	PUL65	k141_75294	133359	137980	susC-susD
NoAnti_co_megahit_ag0r3_bin.109	PUL66	k141_791109	25073	48745	GH105;PL33_2-GH31-unk-GH2-unk-unk-susD-susC-GH2-GH29
NoAnti_co_megahit_ag0r3_bin.109	PUL67	k141_791109	79085	84189	susC-susD
NoAnti_co_megahit_ag0r3_bin.109	PUL68	k141_791109	114266	119257	susC-susD-susD
NoAnti_co_megahit_ag0r3_bin.109	PUL69	k141_791109	132664	137409	susD-susC
NoAnti_co_megahit_ag0r3_bin.109	PUL70	k141_791109	145028	149719	susC-susD
NoAnti_co_megahit_ag0r3_bin.68	PUL1	k141_115584	20946	25830	susC-susD
NoAnti_co_megahit_ag0r3_bin.68	PUL2	k141_145348	1696	6304	susD-susC
NoAnti_co_megahit_ag0r3_bin.68	PUL3	k141_154715	83491	87961	susC-susD
NoAnti_co_megahit_ag0r3_bin.68	PUL4	k141_265817	73665	82016	susC-susD-unk-GH3
NoAnti_co_megahit_ag0r3_bin.68	PUL5	k141_265817	106842	120625	GH43_29;CBM6-unk-unk-unk-unk-GH63-unk-susD-susC
NoAnti_co_megahit_ag0r3_bin.68	PUL6	k141_265817	168996	174002	susC-susD
NoAnti_co_megahit_ag0r3_bin.68	PUL7	k141_280702	20735	28372	susC-susD-unk-unk-GT2_Glycos_transf_2
NoAnti_co_megahit_ag0r3_bin.68	PUL8	k141_295995	26152	40644	GH92-unk-unk-susD-susC-GH76-susC
NoAnti_co_megahit_ag0r3_bin.68	PUL9	k141_324438	8453	18296	GH32-GH32-unk-susD-susC
NoAnti_co_megahit_ag0r3_bin.68	PUL10	k141_324438	21328	36858	GH51-unk-unk-susC-susD-unk-GH43_4-GH43_5
NoAnti_co_megahit_ag0r3_bin.68	PUL11	k141_345756	22348	26643	susD-susC
NoAnti_co_megahit_ag0r3_bin.68	PUL12	k141_449317	44683	52800	susD-susC-susD-susC
NoAnti_co_megahit_ag0r3_bin.68	PUL13	k141_480212	185	5284	susC-susD
NoAnti_co_megahit_ag0r3_bin.68	PUL14	k141_493886	3207	11004	GH125-unk-unk-susD-susC
NoAnti_co_megahit_ag0r3_bin.68	PUL15	k141_517236	50377	55460	susC-susD
NoAnti_co_megahit_ag0r3_bin.68	PUL16	k141_556425	44032	59004	susC-susD-unk-unk-unk-unk-susC-susD
NoAnti_co_megahit_ag0r3_bin.68	PUL17	k141_556425	64926	74958	susC-susD-unk-unk-unk-GH29
NoAnti_co_megahit_ag0r3_bin.68	PUL18	k141_567271	7763	12645	susD-susC
NoAnti_co_megahit_ag0r3_bin.68	PUL19	k141_586744	18549	23058	susD-susC
NoAnti_co_megahit_ag0r3_bin.68	PUL20	k141_586744	31253	47817	GH51-susC-susD-susC-susD-unk-GH10-GH5_21
NoAnti_co_megahit_ag0r3_bin.68	PUL21	k141_586744	48468	53441	susC-susD
NoAnti_co_megahit_ag0r3_bin.68	PUL22	k141_618087	46017	51092	susC-susD
NoAnti_co_megahit_ag0r3_bin.68	PUL23	k141_62497	13216	47005	CE1-unk-susC-susD-unk-CE1-GH3-GH3-unk-unk-GH115-unk-susC-susD-unk-GH66-GH97
NoAnti_co_megahit_ag0r3_bin.68	PUL24	k141_628887	4058	9147	susD-susC
NoAnti_co_megahit_ag0r3_bin.68	PUL25	k141_628887	16178	21069	susD-susC
NoAnti_co_megahit_ag0r3_bin.68	PUL26	k141_672386	1650	19336	GH130-GH26-CE7-susC-susD-unk-unk-unk-GH26;GH5_4-unk-GH5_7
NoAnti_co_megahit_ag0r3_bin.68	PUL27	k141_695500	16564	29065	GH10-unk-susD-susC-susD-susC
NoAnti_co_megahit_ag0r3_bin.68	PUL28	k141_695500	100595	110303	susC-susD-unk-unk-unk-CE10
NoAnti_co_megahit_ag0r3_bin.68	PUL29	k141_807053	299	21387	susC-unk-unk-susC-susD-GH3-GH92-GH92-GH130-GH20
NoAnti_co_megahit_bin.220	PUL1	k141_148582	147264	151932	susC-susD
NoAnti_co_megahit_bin.220	PUL2	k141_210862	47049	58900	susC-unk-unk-susD-susC
NoAnti_co_megahit_bin.220	PUL3	k141_210862	84536	109528	susC-unk-unk-susD-susC-unk-unk-unk-GT2_Glycos_transf_2-GH128-unk-GT2_Glycos_transf_2
NoAnti_co_megahit_bin.220	PUL4	k141_261911	81870	86826	susC-susD
NoAnti_co_megahit_bin.220	PUL5	k141_673490	6059	44857	GH29-GH105-unk-unk-unk-unk-GH2-unk-susC-unk-unk-susD-susC-unk-GH43_19-unk-unk-unk-CE11
NoAnti_co_megahit_bin.256	PUL1	k141_172012	7147	11327	susD-susC
NoAnti_co_megahit_bin.256	PUL2	k141_184862	389	5103	susC-susD
NoAnti_co_megahit_bin.256	PUL3	k141_343020	44726	49248	susD-susC
NoAnti_co_megahit_bin.256	PUL4	k141_343020	49992	54575	susC-susD
NoAnti_co_megahit_bin.256	PUL5	k141_381051	236	4854	susC-susD
NoAnti_co_megahit_bin.256	PUL6	k141_713199	5304	10444	susD-susC
NoAnti_co_megahit_bin.256	PUL7	k141_765473	13874	18843	susD-susC
NoAnti_co_megahit_rg10r3_bin.91	PUL1	k141_248970	232	32237	GH36-GH94-unk-unk-GH130-CE7-unk-susC-susD-unk-unk-unk-GH26-GH5_4-unk-unk-GH43_12-GH3-GH31
NoAnti_co_megahit_rg10r3_bin.91	PUL2	k141_287137	94990	122151	CE1-unk-unk-unk-GT2_Glycos_transf_2-GT51-unk-unk-unk-unk-susC-susD-unk-GH32-unk-GH32
NoAnti_co_megahit_rg10r3_bin.91	PUL3	k141_601576	10714	32589	susC-susC-susD-unk-GH16-GH3;GH5_46-susC-susD-GH43_28;CBM32-GH144-GH3
NoAnti_co_megahit_rg10r3_bin.91	PUL4	k141_62475	25825	31392	susC-susD-unk-GT51
NoAnti_co_megahit_rg10r3_bin.91	PUL5	k141_62475	42206	51819	GT2_Glycos_transf_2-unk-unk-susC-susD
NoAnti_co_megahit_rg10r3_bin.91	PUL6	k141_634159	3353	8305	susC-susD
NoAnti_co_megahit_rg10r3_bin.91	PUL7	k141_666936	13181	18573	susC-susD
NoAnti_co_megahit_rg10r3_bin.91	PUL8	k141_70039	38617	43673	susC-susD
NoAnti_co_megahit_rg10r3_bin.91	PUL9	k141_779536	56441	96003	GT4-unk-unk-GT4-unk-GT4-unk-unk-GH77-GH13_14-unk-unk-unk-GH13-GH53-GH13_6-unk-unk-unk-susC-unk-unk-unk-susC-susD
pellet1_bin.124	PUL1	NODE_11448_length_22662_cov_12.901353	219	14941	GH2-GH50;GH43_17-GH136-GH136-susD-susC
pellet1_bin.124	PUL2	NODE_1239_length_99840_cov_12.325715	62945	98849	GH28-CE8;CE12-unk-GH105;PL1_2-unk-PL1_2-susC-susD-unk-GH43_10-unk-unk-CE7;GH5_7-susC-susD
pellet1_bin.124	PUL3	NODE_13203_length_20173_cov_11.905018	235	6305	susC-susD-GH30_3
pellet1_bin.124	PUL4	NODE_1387_length_93448_cov_12.907824	82469	87345	susC-susD
pellet1_bin.124	PUL5	NODE_1406_length_92780_cov_12.141938	9666	14544	susD-susC
pellet1_bin.124	PUL6	NODE_17039_length_16345_cov_12.519854	9791	14682	susD-susC
pellet1_bin.124	PUL7	NODE_1985_length_76600_cov_12.606802	9905	14999	susD-susC
pellet1_bin.124	PUL8	NODE_2481_length_67207_cov_11.674970	9179	23091	GH3-unk-unk-unk-GH128-unk-susD-susC
pellet1_bin.124	PUL9	NODE_3081_length_58659_cov_11.987631	12240	27202	GH109-GH36-unk-unk-unk-GH31-unk-unk-susC-susD
pellet1_bin.124	PUL10	NODE_3651_length_52787_cov_12.404140	28240	47538	GH2-GH53-unk-susC-susD-unk-GH16-GH16-unk-GH5_46
pellet1_bin.124	PUL11	NODE_580_length_139586_cov_12.482981	6052	33600	PL12_2-unk-unk-PL8_2-susD-susC-unk-PL12_2-GH88-PL12_2-unk-unk-unk-PL21_1
pellet1_bin.124	PUL12	NODE_580_length_139586_cov_12.482981	90776	101274	susD-susC-unk-susC-susD
pellet1_bin.124	PUL13	NODE_580_length_139586_cov_12.482981	126156	138415	GH97-GH13-GH13-GH13_14-susD-susC
pellet1_bin.124	PUL14	NODE_5810_length_38021_cov_12.499261	23605	28104	susD-susC
pellet1_bin.124	PUL15	NODE_7659_length_31005_cov_11.797623	1459	20977	GH13_10-unk-susD-susC-unk-unk-unk-GH13_10-GH77
pellet1_bin.124	PUL16	NODE_9733_length_25769_cov_13.052180	11613	22616	GH3-GH144-unk-susD-susC-GH144
pellet1_bin.228	PUL1	NODE_4477_length_45657_cov_5.216231	2486	7526	susC-susD
pellet1_bin.302	PUL1	NODE_1234_length_100091_cov_12.388610	1736	38838	GH28-unk-unk-CE12-GH43_18-GH42-GH2-unk-unk-susC-susD-unk-GH105-unk-unk-GH105-PL11_1-GH28-GH115-CE12-GH2
pellet1_bin.302	PUL2	NODE_2251_length_71251_cov_11.914811	3820	11267	GH2-susC-susD
pellet1_bin.302	PUL3	NODE_2251_length_71251_cov_11.914811	61902	67216	susC-susD
pellet1_bin.302	PUL4	NODE_357_length_169334_cov_12.322711	49107	73720	GT2_Glycos_transf_2-GH13-GH13-GH13-GH53-GH13_36-unk-unk-susD-susC-unk-unk-unk-CE1
pellet1_bin.302	PUL5	NODE_357_length_169334_cov_12.322711	163433	168464	susD-susC
pellet1_bin.302	PUL6	NODE_41_length_350495_cov_12.948740	11444	28439	susD-susC-GH105;GH154-GH145-unk-unk-susC-susD
pellet1_bin.302	PUL7	NODE_41_length_350495_cov_12.948740	30973	36287	susC-susD
pellet1_bin.302	PUL8	NODE_41_length_350495_cov_12.948740	119932	141995	susD-susC-unk-unk-susC-susD-susC-susD-PL1_2
pellet1_bin.302	PUL9	NODE_41_length_350495_cov_12.948740	332969	337772	susD-susC
pellet1_bin.302	PUL10	NODE_445_length_156658_cov_12.090104	146083	153929	GH51-unk-susC-susD
pellet1_bin.302	PUL11	NODE_86_length_272790_cov_11.617638	96119	108380	GH43_10-unk-susD-susC-unk-unk-PL10_1
pellet1_bin.316	PUL1	NODE_13_length_474880_cov_5.315665	205751	229154	GH38-GH92-unk-susC-susD-unk-unk-GH2-unk-GH78;CBM67-GH92
pellet1_bin.316	PUL2	NODE_13_length_474880_cov_5.315665	254151	279963	susC-susD-unk-GH16-GH3-unk-unk-unk-GH3-unk-GH30_3-susD-susC
pellet1_bin.316	PUL3	NODE_13_length_474880_cov_5.315665	361568	366110	susC-susD
pellet1_bin.316	PUL4	NODE_13_length_474880_cov_5.315665	388908	394031	susC-susD
pellet1_bin.316	PUL5	NODE_4_length_589820_cov_5.176231	113310	143879	GH35-unk-unk-GH92-GH76-unk-unk-susD-susC-unk-GH2-unk-unk-GH125-unk-unk-unk-unk-CBM67;GH78
pellet1_bin.316	PUL6	NODE_4_length_589820_cov_5.176231	205867	210673	susC-susD
pellet1_bin.316	PUL7	NODE_974_length_111210_cov_4.930187	21972	33238	GH13_20-GH13-unk-unk-susD-susC
pellet1_bin.336	PUL1	NODE_117_length_249336_cov_3.607590	129396	157381	GH43_10-unk-unk-unk-unk-susD-susC-GH105;PL1_2-unk-CE12;CE8-PL1_2-GH28
pellet1_bin.336	PUL2	NODE_124_length_243004_cov_3.834657	20734	25710	susD-susC
pellet1_bin.336	PUL3	NODE_21_length_419429_cov_3.998099	202619	213450	GH116-unk-unk-susD-susC
pellet1_bin.336	PUL4	NODE_21_length_419429_cov_3.998099	300349	319183	GH13_14-unk-unk-unk-unk-GH13_10-GH13-CBM20;GH77-susC-susD
pellet1_bin.336	PUL5	NODE_238_length_196411_cov_3.878635	3224	8155	susD-susC
pellet1_bin.336	PUL6	NODE_238_length_196411_cov_3.878635	9390	13907	susC-susD
pellet1_bin.336	PUL7	NODE_652_length_132388_cov_3.656475	90562	95074	susD-susC
pellet1_bin.336	PUL8	NODE_7160_length_32569_cov_3.725264	19214	24342	susD-susC
pellet1_bin.458	PUL1	NODE_99_length_260706_cov_16.651261	9294	14336	susD-susC
pellet1_bin.618	PUL1	NODE_49_length_337567_cov_16.047111	176497	187663	GH3-GH16-unk-susD-susC
pellet1_bin.618	PUL2	NODE_49_length_337567_cov_16.047111	228952	241265	GH30_3-unk-GH128-GH16-unk-susD-susC
pellet1_bin.618	PUL3	NODE_79_length_278396_cov_15.829183	267603	272514	susD-susC
pellet2_bin.243	PUL1	NODE_1018_length_108023_cov_6.798556	102404	107317	susD-susC
pellet2_bin.243	PUL2	NODE_16615_length_16120_cov_7.071594	10077	14729	susD-susC
pellet2_bin.243	PUL3	NODE_1925_length_75769_cov_7.416885	46375	56306	susC-susD-susD-susC
pellet2_bin.243	PUL4	NODE_4222_length_45700_cov_6.870823	36071	45463	susD-susC-unk-unk-GH3
pellet2_bin.265	PUL1	NODE_135_length_235990_cov_4.959672	198107	212785	GH13-GH13-GH13-GH13-unk-susD-susC
pellet2_bin.265	PUL2	NODE_157_length_228383_cov_4.923047	33284	38093	susD-susC
pellet2_bin.265	PUL3	NODE_157_length_228383_cov_4.923047	50429	66972	GH28-PL1_2-CE8;CE12-unk-GH105-susC-susD
pellet2_bin.265	PUL4	NODE_157_length_228383_cov_4.923047	206271	211195	susC-susD
pellet2_bin.265	PUL5	NODE_307_length_176341_cov_4.826018	116155	124309	susC-unk-unk-susC-susD
pellet2_bin.309	PUL1	NODE_1006_length_108852_cov_18.212555	681	5274	susC-susD
pellet2_bin.309	PUL2	NODE_1818_length_78692_cov_20.119888	46230	54620	susD-susC-unk-unk-GH23
pellet2_bin.309	PUL3	NODE_2420_length_65845_cov_18.770170	60612	65685	susD-susC
pellet2_bin.309	PUL4	NODE_248_length_189190_cov_19.057690	70946	75948	susD-susC
pellet2_bin.309	PUL5	NODE_280_length_182639_cov_18.200633	27467	36387	susD-susC-unk-unk-unk-CE11
pellet2_bin.309	PUL6	NODE_280_length_182639_cov_18.200633	47856	57479	susD-susC-susD-susC
pellet2_bin.309	PUL7	NODE_321_length_172752_cov_17.927699	53970	58656	susC-susD
pellet2_bin.309	PUL8	NODE_357_length_167849_cov_18.081844	123114	165010	susD-unk-unk-GH3-unk-unk-GH97-GH94-unk-GH2-GH2-unk-CE7-GH5_7-GH5_2-susC-susD-unk-unk-GH9-GH26-unk-unk-GH26-GH130
pellet2_bin.309	PUL9	NODE_4515_length_43711_cov_18.649390	1929	6470	susC-susD
pellet2_bin.309	PUL10	NODE_806_length_120347_cov_18.799909	103896	119857	GH43_12-susC-susD-unk-susD-unk-GH10
pellet2_bin.315	PUL1	NODE_230_length_198648_cov_6.457201	83067	87496	susD-susC
pellet2_bin.315	PUL2	NODE_230_length_198648_cov_6.457201	93967	98692	susC-susD
pellet2_bin.315	PUL3	NODE_287_length_181280_cov_6.395710	77531	91640	susC-susD-susC-unk-susC
pellet2_bin.315	PUL4	NODE_501_length_146320_cov_6.209135	103625	108473	susD-susC
pellet2_bin.315	PUL5	NODE_515_length_144858_cov_6.480706	50145	60658	GH23-unk-unk-susD-susC
pellet2_bin.315	PUL6	NODE_515_length_144858_cov_6.480706	77709	82338	susC-susD
pellet2_bin.445	PUL1	NODE_139_length_234695_cov_2.836239	90658	111458	PL6_1-unk-unk-CE7-unk-GH31-unk-unk-unk-susD-susC-GH36
pellet2_bin.445	PUL2	NODE_1924_length_75813_cov_3.069022	26236	46001	GH57-GT4-GH133-unk-unk-susC-susD-unk-GH30_3-unk-unk-GH3
pellet2_bin.445	PUL3	NODE_1932_length_75590_cov_2.741118	53607	62026	GT2_Glycos_transf_2-unk-unk-susD-susC
pellet2_bin.445	PUL4	NODE_718_length_126200_cov_2.822833	209	15743	GH149-unk-GH16-GH16-GH128-GH16-unk-susD-susC
pellet2_bin.445	PUL5	NODE_718_length_126200_cov_2.822833	29939	40517	GT2_Glycos_transf_2-unk-unk-unk-susC-susD
pellet2_bin.445	PUL6	NODE_776_length_122093_cov_3.068437	102532	113050	susD-susC-susC-susD
pellet2_bin.445	PUL7	NODE_844_length_118581_cov_2.811176	97194	107001	susC-susD-unk-unk-GH53-GH2
pellet2_bin.559	PUL1	NODE_10484_length_23455_cov_89.560228	8644	14733	susC-susD-GH30_3
pellet2_bin.559	PUL2	NODE_1113_length_103018_cov_88.188539	30676	45607	GH109-GH36-unk-unk-unk-GH31-unk-unk-susC-susD
pellet2_bin.559	PUL3	NODE_17180_length_15689_cov_110.428030	3764	14994	GH76-susC-susD-unk-GH92-GH125
pellet2_bin.559	PUL4	NODE_2952_length_58266_cov_77.949208	4667	14966	GH97-GH89-unk-susC-susD
pellet2_bin.559	PUL5	NODE_3005_length_57604_cov_84.505159	7379	29713	GH5_46-unk-GH16-GH16-unk-susD-susC-unk-GH53-unk-unk-GH2
pellet2_bin.559	PUL6	NODE_4250_length_45471_cov_86.665005	18080	36649	susC-susD-unk-unk-unk-susC-susD-susC-susD
pellet2_bin.559	PUL7	NODE_4577_length_43330_cov_85.655117	34236	43330	susD-susC-PL1_2-PL1_2;GH105
pellet2_bin.559	PUL8	NODE_4638_length_42915_cov_89.023722	12856	30627	susD-susC-unk-GH130-GH92-GH92;GH125-GH92-unk-GH33
pellet2_bin.559	PUL9	NODE_4821_length_41823_cov_86.017915	3112	7966	susD-susC
pellet2_bin.559	PUL10	NODE_4821_length_41823_cov_86.017915	37259	41723	susD-susC
pellet2_bin.559	PUL11	NODE_5746_length_37131_cov_83.946141	10367	15473	susC-susD
pellet2_bin.559	PUL12	NODE_5875_length_36598_cov_86.521867	242	26102	susC-unk-unk-unk-GH2-unk-unk-GH20-GH18-unk-unk-susD-susC-susD-susC-GH18
pellet2_bin.559	PUL13	NODE_7035_length_31787_cov_87.719330	3	22133	susD-unk-GH13_10-susC-susD-GH13_14-GH13-unk-unk-GH13-GH97
pellet2_bin.559	PUL14	NODE_7301_length_30920_cov_89.496866	21657	26156	susD-susC
pellet3_bin.106	PUL1	NODE_1357_length_84516_cov_3.753013	40322	49612	GH13-unk-unk-unk-unk-susC-susD
pellet3_bin.106	PUL2	NODE_832_length_109703_cov_3.861192	81790	86565	susD-susC
pellet3_bin.183	PUL1	NODE_10165_length_21418_cov_2.240994	3004	8028	susC-susD
pellet3_bin.183	PUL2	NODE_1120_length_93567_cov_2.168172	56762	67612	CE4-unk-unk-unk-unk-susC-susD-CE10
pellet3_bin.183	PUL3	NODE_1137_length_92828_cov_2.382488	33748	38419	susD-susC
pellet3_bin.183	PUL4	NODE_1137_length_92828_cov_2.382488	38954	50066	susC-susD-unk-unk-unk-GH23
pellet3_bin.183	PUL5	NODE_12381_length_18261_cov_2.263759	10395	15620	susC-susD
pellet3_bin.183	PUL6	NODE_15868_length_14949_cov_2.257185	1934	12156	susC-susD-susC-susD
pellet3_bin.183	PUL7	NODE_19261_length_12821_cov_2.276351	4081	8762	susC-susD
pellet3_bin.183	PUL8	NODE_2683_length_56091_cov_2.347009	41053	49549	susC-susD-susC
pellet3_bin.183	PUL9	NODE_3071_length_51293_cov_2.388676	36982	47901	susC-susD-unk-unk-GH20-GH20
pellet3_bin.183	PUL10	NODE_3355_length_48178_cov_2.287507	3168	18239	susC-susD-unk-unk-unk-unk-susC-susD
pellet3_bin.183	PUL11	NODE_3443_length_47321_cov_2.349451	33082	38195	susC-susD
pellet3_bin.183	PUL12	NODE_4073_length_41991_cov_2.356965	10163	15294	susC-susD
pellet3_bin.183	PUL13	NODE_4073_length_41991_cov_2.356965	31201	35895	susD-susC
pellet3_bin.183	PUL14	NODE_4595_length_38869_cov_2.160420	4687	9459	susC-susD
pellet3_bin.183	PUL15	NODE_462_length_147282_cov_2.211063	15297	25936	GH3-unk-unk-susD-susC
pellet3_bin.183	PUL16	NODE_462_length_147282_cov_2.211063	26660	36746	susC-susD-susC-susD
pellet3_bin.183	PUL17	NODE_462_length_147282_cov_2.211063	46926	51742	susC-susD
pellet3_bin.183	PUL18	NODE_462_length_147282_cov_2.211063	59367	64219	susC-susD
pellet3_bin.183	PUL19	NODE_7048_length_28524_cov_2.317181	8250	13175	susD-susC
pellet3_bin.183	PUL20	NODE_7886_length_26109_cov_2.287391	9754	24572	susD-susC-unk-unk-unk-susC-susD
pellet3_bin.183	PUL21	NODE_808_length_111629_cov_2.279977	67127	72144	susD-susC
pellet3_bin.285	PUL1	NODE_220_length_192558_cov_10.979634	14288	26775	GH78-unk-unk-unk-unk-susC-susD
pellet3_bin.285	PUL2	NODE_220_length_192558_cov_10.979634	86448	100135	GH159-GH127-unk-susC-susD-unk-GH92
pellet3_bin.285	PUL3	NODE_8_length_486527_cov_11.648838	240321	245003	susC-susD
pellet3_bin.285	PUL4	NODE_9_length_481151_cov_10.437226	349363	353868	susD-susC
pellet3_bin.444	PUL1	NODE_10581_length_20749_cov_6.215547	1	4800	susD-susC
pellet3_bin.444	PUL2	NODE_1141_length_92786_cov_5.671440	19875	39277	GH13_10-unk-unk-unk-susC-susD-unk-unk-GH13-GH13-GH97
pellet3_bin.444	PUL3	NODE_2307_length_61411_cov_6.346877	33053	38269	susD-susC
pellet3_bin.444	PUL4	NODE_2729_length_55395_cov_6.178602	20313	27160	susC-susC-susD
pellet3_bin.444	PUL5	NODE_3202_length_49815_cov_5.970999	1084	5972	susC-susD
pellet3_bin.444	PUL6	NODE_473_length_145915_cov_6.075768	59722	69845	susC-susD-unk-unk-GH27
pellet3_bin.444	PUL7	NODE_5616_length_33889_cov_6.567650	10420	18663	susC-susD-unk-GH3
pellet3_bin.556	PUL1	NODE_1196_length_90554_cov_13.719940	84217	89211	susC-susD
pellet3_bin.556	PUL2	NODE_1790_length_72500_cov_13.832990	5348	9752	susD-susC
pellet3_bin.556	PUL3	NODE_1790_length_72500_cov_13.832990	10474	14996	susC-susD
pellet3_bin.556	PUL4	NODE_2876_length_53317_cov_13.961008	7908	18032	susC-unk-susD-susC
pellet_dilute1_bin.201	PUL1	NODE_1847_length_79408_cov_5.090917	41420	51738	susC-susD-unk-unk-susC
pellet_dilute1_bin.201	PUL2	NODE_678_length_131137_cov_5.298145	25341	29804	susD-susC
pellet_dilute1_bin.201	PUL3	NODE_7045_length_33940_cov_5.310265	25459	30120	susC-susD
pellet_dilute1_bin.215	PUL1	NODE_314_length_180574_cov_9.070868	33779	41799	susD-susC-unk-susC
pellet_dilute1_bin.215	PUL2	NODE_3712_length_52290_cov_8.431014	14614	19535	susC-susD
pellet_dilute1_bin.215	PUL3	NODE_3849_length_51143_cov_8.558805	12899	35320	GH85-susD-susC-unk-unk-susC-unk-unk-unk-unk-GT2_Glycos_transf_2
pellet_dilute1_bin.215	PUL4	NODE_439_length_159307_cov_8.597795	55409	60271	susD-susC
pellet_dilute1_bin.215	PUL5	NODE_561_length_142796_cov_8.726156	96767	101702	susC-susD
pellet_dilute1_bin.215	PUL6	NODE_91_length_273480_cov_8.962141	126661	136846	susC-unk-susD-susC
pellet_dilute1_bin.215	PUL7	NODE_929_length_113773_cov_8.860321	85222	89751	susD-susC
pellet_dilute1_bin.353	PUL1	NODE_38_length_360641_cov_6.413088	57554	72457	susC-susD-unk-unk-unk-susC
pellet_dilute1_bin.486	PUL1	NODE_1078_length_106792_cov_6.493648	44513	57557	GH16-unk-unk-susD-susC-susD-susC
pellet_dilute1_bin.486	PUL2	NODE_11892_length_22669_cov_7.838612	3	18697	GH13_10-unk-unk-susC-GH13_10-unk-susD-susC
pellet_dilute1_bin.486	PUL3	NODE_13196_length_20884_cov_7.458785	2917	7482	susC-susD
pellet_dilute1_bin.486	PUL4	NODE_1329_length_95233_cov_7.551406	24966	38025	PL35-unk-unk-PL35-susD-susC-unk-GH88
pellet_dilute1_bin.486	PUL5	NODE_1464_length_90384_cov_7.307577	1288	7774	GH43_3-susD-susC
pellet_dilute1_bin.486	PUL6	NODE_1464_length_90384_cov_7.307577	30607	44000	GH3-unk-unk-unk-GH158-unk-susD-susC
pellet_dilute1_bin.486	PUL7	NODE_1464_length_90384_cov_7.307577	70819	75345	susD-susC
pellet_dilute1_bin.486	PUL8	NODE_1592_length_86120_cov_7.017606	2668	7811	susD-susC
pellet_dilute1_bin.486	PUL9	NODE_1592_length_86120_cov_7.017606	37955	70961	susD-susC-unk-GH88-unk-PL12_2-susD-susC-unk-PL12_2-GH88-PL12_2-unk-unk-unk-PL21_1
pellet_dilute1_bin.486	PUL10	NODE_1635_length_85024_cov_6.861420	20635	37172	PL29-unk-PL8_2-GH88-PL8_2-susC-susD
pellet_dilute1_bin.486	PUL11	NODE_1635_length_85024_cov_6.861420	56227	61267	susC-susD
pellet_dilute1_bin.486	PUL12	NODE_1758_length_81691_cov_7.618251	11761	17020	susD-susC
pellet_dilute1_bin.486	PUL13	NODE_1868_length_79090_cov_6.586908	38830	49241	GH20-unk-unk-susC-susD
pellet_dilute1_bin.486	PUL14	NODE_1998_length_75879_cov_7.412517	27851	32758	susC-susD
pellet_dilute1_bin.486	PUL15	NODE_1998_length_75879_cov_7.412517	42027	61929	susC-unk-unk-unk-unk-GH3-unk-unk-unk-susD-susC
pellet_dilute1_bin.486	PUL16	NODE_2399_length_68280_cov_7.065177	2099	9442	GH105-unk-susD-susC
pellet_dilute1_bin.486	PUL17	NODE_2484_length_67062_cov_7.517084	38810	43924	susD-susC
pellet_dilute1_bin.486	PUL18	NODE_2484_length_67062_cov_7.517084	49069	64148	CE10-unk-unk-unk-unk-susD-susC-unk-unk-GH20
pellet_dilute1_bin.486	PUL19	NODE_29414_length_10995_cov_7.725524	859	8055	GH3-susC-susD
pellet_dilute1_bin.486	PUL20	NODE_3313_length_56286_cov_7.262754	1093	5712	susC-susD
pellet_dilute1_bin.486	PUL21	NODE_384_length_167864_cov_6.656802	87244	120191	GH93-unk-GH2-GH129-GH129-GH2-GH5_13-unk-unk-unk-unk-GH93-susD-susC
pellet_dilute1_bin.486	PUL22	NODE_4222_length_47834_cov_7.130924	37015	42047	susC-susD
pellet_dilute1_bin.486	PUL23	NODE_4388_length_46715_cov_7.471430	7064	11656	susC-susD
pellet_dilute1_bin.486	PUL24	NODE_675_length_131361_cov_6.748236	4265	8949	susC-susD
pellet_dilute1_bin.486	PUL25	NODE_675_length_131361_cov_6.748236	21605	26293	susC-susD
pellet_dilute1_bin.486	PUL26	NODE_692_length_129885_cov_6.899158	97337	108339	susC-susD-unk-GH66-unk-unk-GH97
pellet_dilute1_bin.486	PUL27	NODE_778_length_122539_cov_7.254460	1831	14440	susC-susD-GH13_14-GH13-GH13-GH97
pellet_dilute1_bin.486	PUL28	NODE_778_length_122539_cov_7.254460	79685	90292	GH43_3-susC-susD-unk-susD
pellet_dilute1_bin.486	PUL29	NODE_778_length_122539_cov_7.254460	102105	107089	susD-susC
pellet_dilute1_bin.486	PUL30	NODE_7940_length_31019_cov_7.875372	1692	6526	susC-susD
pellet_dilute1_bin.533	PUL1	NODE_1234_length_99293_cov_15.270919	28047	38022	susC-susD-susC-susD
pellet_dilute1_bin.533	PUL2	NODE_1655_length_84511_cov_15.611715	20722	41532	GH2-GH53-unk-susC-susD-unk-GH16-GH16-GH3-unk-GH5_46
pellet_dilute1_bin.533	PUL3	NODE_1763_length_81541_cov_16.228143	21624	26731	susC-susD
pellet_dilute1_bin.533	PUL4	NODE_2056_length_74446_cov_15.495351	26140	57276	GH67-GH43_1-GH10-unk-unk-unk-GH51-unk-GH10-susC-susD-susC-susD-unk-GH26
pellet_dilute1_bin.533	PUL5	NODE_2351_length_69033_cov_15.836284	653	16482	susC-susD-unk-unk-GH5_38-unk-GH92-GH5_37-GH3
pellet_dilute1_bin.533	PUL6	NODE_2489_length_66947_cov_14.943610	4590	9079	susC-susD
pellet_dilute1_bin.533	PUL7	NODE_2489_length_66947_cov_14.943610	21243	49063	GH43_35-GH31-unk-unk-GH2-unk-unk-unk-GH31-unk-GH13-GH13-unk-susD-susC
pellet_dilute1_bin.533	PUL8	NODE_2564_length_65632_cov_15.976765	1947	23679	GH43_10-unk-unk-unk-unk-GH28-CE12;CE8-PL1_2;GH105-unk-PL1_2-susC-susD
pellet_dilute1_bin.533	PUL9	NODE_31_length_374161_cov_15.925063	42257	46726	susD-susC
pellet_dilute1_bin.533	PUL10	NODE_31_length_374161_cov_15.925063	322736	344992	susC-susD-unk-CE1-CE1-CE1-GH3-CE1-unk-unk-unk-GH3-GH3
pellet_dilute1_bin.533	PUL11	NODE_318_length_179382_cov_15.496271	37881	66922	GH77-unk-unk-unk-susC-unk-unk-GH13_10-susC-susD-GH13_14-GH13-GH13-GH97
pellet_dilute1_bin.533	PUL12	NODE_318_length_179382_cov_15.496271	86747	106061	susD-susC-unk-susC-susD-unk-unk-unk-susC-susD
pellet_dilute1_bin.533	PUL13	NODE_318_length_179382_cov_15.496271	128074	153845	GH2-GH2-GH5-unk-susD-susC-susD-susC-GH26-unk-CE10-GH30_3-unk-GH130
pellet_dilute1_bin.533	PUL14	NODE_3958_length_50001_cov_15.113225	1184	25191	GH35-GH18-unk-GH9-unk-GH30-GH9-unk-unk-unk-susD-susC
pellet_dilute1_bin.533	PUL15	NODE_3958_length_50001_cov_15.113225	34907	44870	GH30_3-susD-susC-unk-unk-unk-CE10
[truncated: 9,492 more rows]
