# Supplementary material for: Genomic and functional analyses of fungal and bacterial consortia that enable lignocellulose breakdown in goat gut microbiomes
Source: Nat Microbiol. 2021 Feb 1;6(4):499–511. doi: 10.1038/s41564-020-00861-0 (PMC8007473; doi:10.1038/s41564-020-00861-0)
Supplement: Supplementary file 16 — Summary of DNA library preparation and sequencing method performed at the JGI. Accession IDs to the NCBI SRA and the JGI Genome Portal are listed under the tab ‘JGI_Project_IDs’. [file 41564_2020_861_MOESM16_ESM.xlsx]

## Sheet: Methods
Supplementary Data 13. Summary of DNA library preparation and sequencing method performed at the Joint Genome Institute. Accession ID’s to the NCBI SRA and the JGI Genome Portal are listed under the tab “JGI_Project_IDs”.
Library Name	Sample Tube / Plate Label	Library Method	Sequencing Method
BUZTP	AD0R1-PS	Illumina Regular Fragment, 300bp, Tubes: 100 ng of DNA was sheared to 300 bp using the Covaris LE220 and size selected using SPRI beads (Beckman Coulter). The fragments were treated with end-repair, A-tailing, and ligation of Illumina compatible adapters (IDT, Inc) using the KAPA-Illumina library creation kit (KAPA biosystems).	The prepared libraries were quantified using KAPA Biosystem’s next-generation sequencing library qPCR kit and run on a Roche LightCycler 480 real-time PCR instrument. The quantified libraries were then multiplexed with other libraries, and the pool of libraries was then prepared for sequencing on the Illumina HiSeq sequencing platform utilizing a TruSeq paired-end cluster kit, v4, and Illumina’s …
BUZTT	AD0R2-CM	Illumina Regular Fragment, 300bp, Tubes: 100 ng of DNA was sheared to 300 bp using the Covaris LE220 and size selected using SPRI beads (Beckman Coulter). The fragments were treated with end-repair, A-tailing, and ligation of Illumina compatible adapters (IDT, Inc) using the KAPA-Illumina library creation kit (KAPA biosystems).	The prepared libraries were quantified using KAPA Biosystem’s next-generation sequencing library qPCR kit and run on a Roche LightCycler 480 real-time PCR instrument. The quantified libraries were then multiplexed with other libraries, and the pool of libraries was then prepared for sequencing on the Illumina HiSeq sequencing platform utilizing a TruSeq paired-end cluster kit, v4, and Illumina’s …
BUZTH	AD0R3	Illumina Regular Fragment, 300bp, Tubes: 100 ng of DNA was sheared to 300 bp using the Covaris LE220 and size selected using SPRI beads (Beckman Coulter). The fragments were treated with end-repair, A-tailing, and ligation of Illumina compatible adapters (IDT, Inc) using the KAPA-Illumina library creation kit (KAPA biosystems).	The prepared libraries were quantified using KAPA Biosystem’s next-generation sequencing library qPCR kit and run on a Roche LightCycler 480 real-time PCR instrument. The quantified libraries were then multiplexed with other libraries, and the pool of libraries was then prepared for sequencing on the Illumina HiSeq sequencing platform utilizing a TruSeq paired-end cluster kit, v4, and Illumina’s …
BUZTN	BD0R2	Illumina Regular Fragment, 300bp, Tubes: 100 ng of DNA was sheared to 300 bp using the Covaris LE220 and size selected using SPRI beads (Beckman Coulter). The fragments were treated with end-repair, A-tailing, and ligation of Illumina compatible adapters (IDT, Inc) using the KAPA-Illumina library creation kit (KAPA biosystems).	The prepared libraries were quantified using KAPA Biosystem’s next-generation sequencing library qPCR kit and run on a Roche LightCycler 480 real-time PCR instrument. The quantified libraries were then multiplexed with other libraries, and the pool of libraries was then prepared for sequencing on the Illumina HiSeq sequencing platform utilizing a TruSeq paired-end cluster kit, v4, and Illumina’s …
BUPPX	BD0R2-CM	Illumina Regular Fragment, 300bp, Tubes: 100 ng of DNA was sheared to 300 bp using the Covaris LE220 and size selected using SPRI beads (Beckman Coulter). The fragments were treated with end-repair, A-tailing, and ligation of Illumina compatible adapters (IDT, Inc) using the KAPA-Illumina library creation kit (KAPA biosystems).	The prepared libraries were quantified using KAPA Biosystem’s next-generation sequencing library qPCR kit and run on a Roche LightCycler 480 real-time PCR instrument. The quantified libraries were then multiplexed with other libraries, and the pool of libraries was then prepared for sequencing on the Illumina HiSeq sequencing platform utilizing a TruSeq paired-end cluster kit, v4, and Illumina’s …
BUZTS	BD0R3-PS	Illumina Regular Fragment, 300bp, Tubes: 100 ng of DNA was sheared to 300 bp using the Covaris LE220 and size selected using SPRI beads (Beckman Coulter). The fragments were treated with end-repair, A-tailing, and ligation of Illumina compatible adapters (IDT, Inc) using the KAPA-Illumina library creation kit (KAPA biosystems).	The prepared libraries were quantified using KAPA Biosystem’s next-generation sequencing library qPCR kit and run on a Roche LightCycler 480 real-time PCR instrument. The quantified libraries were then multiplexed with other libraries, and the pool of libraries was then prepared for sequencing on the Illumina HiSeq sequencing platform utilizing a TruSeq paired-end cluster kit, v4, and Illumina’s …
BUNSN	GFP diluted 1	Illumina Regular Fragment, 300bp, Tubes: 100 ng of DNA was sheared to 300 bp using the Covaris LE220 and size selected using SPRI beads (Beckman Coulter). The fragments were treated with end-repair, A-tailing, and ligation of Illumina compatible adapters (IDT, Inc) using the KAPA-Illumina library creation kit (KAPA biosystems).	The prepared libraries were quantified using KAPA Biosystem’s next-generation sequencing library qPCR kit and run on a Roche LightCycler 480 real-time PCR instrument. The quantified libraries were then multiplexed with other libraries, and the pool of libraries was then prepared for sequencing on the Illumina HiSeq sequencing platform utilizing a TruSeq paired-end cluster kit, v4, and Illumina’s …
BUNSO	GFP diluted 2	Illumina Regular Fragment, 300bp, Tubes: 100 ng of DNA was sheared to 300 bp using the Covaris LE220 and size selected using SPRI beads (Beckman Coulter). The fragments were treated with end-repair, A-tailing, and ligation of Illumina compatible adapters (IDT, Inc) using the KAPA-Illumina library creation kit (KAPA biosystems).	The prepared libraries were quantified using KAPA Biosystem’s next-generation sequencing library qPCR kit and run on a Roche LightCycler 480 real-time PCR instrument. The quantified libraries were then multiplexed with other libraries, and the pool of libraries was then prepared for sequencing on the Illumina HiSeq sequencing platform utilizing a TruSeq paired-end cluster kit, v4, and Illumina’s …
BUNSP	GFP diluted 3	Illumina Regular Fragment, 300bp, Tubes: 100 ng of DNA was sheared to 300 bp using the Covaris LE220 and size selected using SPRI beads (Beckman Coulter). The fragments were treated with end-repair, A-tailing, and ligation of Illumina compatible adapters (IDT, Inc) using the KAPA-Illumina library creation kit (KAPA biosystems).	The prepared libraries were quantified using KAPA Biosystem’s next-generation sequencing library qPCR kit and run on a Roche LightCycler 480 real-time PCR instrument. The quantified libraries were then multiplexed with other libraries, and the pool of libraries was then prepared for sequencing on the Illumina HiSeq sequencing platform utilizing a TruSeq paired-end cluster kit, v4, and Illumina’s …
BUNSC	Goat fecal pellet 1	Illumina Regular Fragment, 300bp, Tubes: 100 ng of DNA was sheared to 300 bp using the Covaris LE220 and size selected using SPRI beads (Beckman Coulter). The fragments were treated with end-repair, A-tailing, and ligation of Illumina compatible adapters (IDT, Inc) using the KAPA-Illumina library creation kit (KAPA biosystems).	The prepared libraries were quantified using KAPA Biosystem’s next-generation sequencing library qPCR kit and run on a Roche LightCycler 480 real-time PCR instrument. The quantified libraries were then multiplexed with other libraries, and the pool of libraries was then prepared for sequencing on the Illumina HiSeq sequencing platform utilizing a TruSeq paired-end cluster kit, v4, and Illumina’s …
BUNSG	Goat fecal pellet 2	Illumina Regular Fragment, 300bp, Tubes: 100 ng of DNA was sheared to 300 bp using the Covaris LE220 and size selected using SPRI beads (Beckman Coulter). The fragments were treated with end-repair, A-tailing, and ligation of Illumina compatible adapters (IDT, Inc) using the KAPA-Illumina library creation kit (KAPA biosystems).	The prepared libraries were quantified using KAPA Biosystem’s next-generation sequencing library qPCR kit and run on a Roche LightCycler 480 real-time PCR instrument. The quantified libraries were then multiplexed with other libraries, and the pool of libraries was then prepared for sequencing on the Illumina HiSeq sequencing platform utilizing a TruSeq paired-end cluster kit, v4, and Illumina’s …
BUNSH	Goat fecal pellet 3	Illumina Regular Fragment, 300bp, Tubes: 100 ng of DNA was sheared to 300 bp using the Covaris LE220 and size selected using SPRI beads (Beckman Coulter). The fragments were treated with end-repair, A-tailing, and ligation of Illumina compatible adapters (IDT, Inc) using the KAPA-Illumina library creation kit (KAPA biosystems).	The prepared libraries were quantified using KAPA Biosystem’s next-generation sequencing library qPCR kit and run on a Roche LightCycler 480 real-time PCR instrument. The quantified libraries were then multiplexed with other libraries, and the pool of libraries was then prepared for sequencing on the Illumina HiSeq sequencing platform utilizing a TruSeq paired-end cluster kit, v4, and Illumina’s …
CAPYC	Goat Fecal Pellet P1	Illumina Regular Fragment, 300bp, Plates: Plate-based DNA library preparation for Illumina sequencing was performed on the PerkinElmer Sciclone NGS robotic liquid handling system using Kapa Biosystems library preparation kit. 200 ng of sample DNA was sheared to 300 bp using a Covaris LE220 focused-ultrasonicator. The sheared DNA fragments were size selected by double-SPRI and then the selected fr…	The prepared libraries were quantified using KAPA Biosystem’s next-generation sequencing library qPCR kit and run on a Roche LightCycler 480 real-time PCR instrument. The quantified libraries were then multiplexed with other libraries, and the pool of libraries was then prepared for sequencing on the Illumina HiSeq sequencing platform utilizing a TruSeq paired-end cluster kit, v4, and Illumina’s …
CAPYG	Goat Fecal Pellet P1	Illumina Regular Fragment, 300bp, Plates: Plate-based DNA library preparation for Illumina sequencing was performed on the PerkinElmer Sciclone NGS robotic liquid handling system using Kapa Biosystems library preparation kit. 200 ng of sample DNA was sheared to 300 bp using a Covaris LE220 focused-ultrasonicator. The sheared DNA fragments were size selected by double-SPRI and then the selected fr…	The prepared libraries were quantified using KAPA Biosystem’s next-generation sequencing library qPCR kit and run on a Roche LightCycler 480 real-time PCR instrument. The quantified libraries were then multiplexed with other libraries, and the pool of libraries was then prepared for sequencing on the Illumina HiSeq sequencing platform utilizing a TruSeq paired-end cluster kit, v4, and Illumina’s …
CAPYH	Goat Fecal Pellet P1	Illumina Regular Fragment, 300bp, Plates: Plate-based DNA library preparation for Illumina sequencing was performed on the PerkinElmer Sciclone NGS robotic liquid handling system using Kapa Biosystems library preparation kit. 200 ng of sample DNA was sheared to 300 bp using a Covaris LE220 focused-ultrasonicator. The sheared DNA fragments were size selected by double-SPRI and then the selected fr…	The prepared libraries were quantified using KAPA Biosystem’s next-generation sequencing library qPCR kit and run on a Roche LightCycler 480 real-time PCR instrument. The quantified libraries were then multiplexed with other libraries, and the pool of libraries was then prepared for sequencing on the Illumina HiSeq sequencing platform utilizing a TruSeq paired-end cluster kit, v4, and Illumina’s …
CAPYN	Goat Fecal Pellet P1	Illumina Regular Fragment, 300bp, Plates: Plate-based DNA library preparation for Illumina sequencing was performed on the PerkinElmer Sciclone NGS robotic liquid handling system using Kapa Biosystems library preparation kit. 200 ng of sample DNA was sheared to 300 bp using a Covaris LE220 focused-ultrasonicator. The sheared DNA fragments were size selected by double-SPRI and then the selected fr…	The prepared libraries were quantified using KAPA Biosystem’s next-generation sequencing library qPCR kit and run on a Roche LightCycler 480 real-time PCR instrument. The quantified libraries were then multiplexed with other libraries, and the pool of libraries was then prepared for sequencing on the Illumina HiSeq sequencing platform utilizing a TruSeq paired-end cluster kit, v4, and Illumina’s …
CAPYO	Goat Fecal Pellet P1	Illumina Regular Fragment, 300bp, Plates: Plate-based DNA library preparation for Illumina sequencing was performed on the PerkinElmer Sciclone NGS robotic liquid handling system using Kapa Biosystems library preparation kit. 200 ng of sample DNA was sheared to 300 bp using a Covaris LE220 focused-ultrasonicator. The sheared DNA fragments were size selected by double-SPRI and then the selected fr…	The prepared libraries were quantified using KAPA Biosystem’s next-generation sequencing library qPCR kit and run on a Roche LightCycler 480 real-time PCR instrument. The quantified libraries were then multiplexed with other libraries, and the pool of libraries was then prepared for sequencing on the Illumina HiSeq sequencing platform utilizing a TruSeq paired-end cluster kit, v4, and Illumina’s …
CAPYP	Goat Fecal Pellet P1	Illumina Regular Fragment, 300bp, Plates: Plate-based DNA library preparation for Illumina sequencing was performed on the PerkinElmer Sciclone NGS robotic liquid handling system using Kapa Biosystems library preparation kit. 200 ng of sample DNA was sheared to 300 bp using a Covaris LE220 focused-ultrasonicator. The sheared DNA fragments were size selected by double-SPRI and then the selected fr…	The prepared libraries were quantified using KAPA Biosystem’s next-generation sequencing library qPCR kit and run on a Roche LightCycler 480 real-time PCR instrument. The quantified libraries were then multiplexed with other libraries, and the pool of libraries was then prepared for sequencing on the Illumina HiSeq sequencing platform utilizing a TruSeq paired-end cluster kit, v4, and Illumina’s …
CAPYS	Goat Fecal Pellet P1	Illumina Regular Fragment, 300bp, Plates: Plate-based DNA library preparation for Illumina sequencing was performed on the PerkinElmer Sciclone NGS robotic liquid handling system using Kapa Biosystems library preparation kit. 200 ng of sample DNA was sheared to 300 bp using a Covaris LE220 focused-ultrasonicator. The sheared DNA fragments were size selected by double-SPRI and then the selected fr…	The prepared libraries were quantified using KAPA Biosystem’s next-generation sequencing library qPCR kit and run on a Roche LightCycler 480 real-time PCR instrument. The quantified libraries were then multiplexed with other libraries, and the pool of libraries was then prepared for sequencing on the Illumina HiSeq sequencing platform utilizing a TruSeq paired-end cluster kit, v4, and Illumina’s …
CAPYT	Goat Fecal Pellet P1	Illumina Regular Fragment, 300bp, Plates: Plate-based DNA library preparation for Illumina sequencing was performed on the PerkinElmer Sciclone NGS robotic liquid handling system using Kapa Biosystems library preparation kit. 200 ng of sample DNA was sheared to 300 bp using a Covaris LE220 focused-ultrasonicator. The sheared DNA fragments were size selected by double-SPRI and then the selected fr…	The prepared libraries were quantified using KAPA Biosystem’s next-generation sequencing library qPCR kit and run on a Roche LightCycler 480 real-time PCR instrument. The quantified libraries were then multiplexed with other libraries, and the pool of libraries was then prepared for sequencing on the Illumina HiSeq sequencing platform utilizing a TruSeq paired-end cluster kit, v4, and Illumina’s …
CAPYU	Goat Fecal Pellet P1	Illumina Regular Fragment, 300bp, Plates: Plate-based DNA library preparation for Illumina sequencing was performed on the PerkinElmer Sciclone NGS robotic liquid handling system using Kapa Biosystems library preparation kit. 200 ng of sample DNA was sheared to 300 bp using a Covaris LE220 focused-ultrasonicator. The sheared DNA fragments were size selected by double-SPRI and then the selected fr…	The prepared libraries were quantified using KAPA Biosystem’s next-generation sequencing library qPCR kit and run on a Roche LightCycler 480 real-time PCR instrument. The quantified libraries were then multiplexed with other libraries, and the pool of libraries was then prepared for sequencing on the Illumina HiSeq sequencing platform utilizing a TruSeq paired-end cluster kit, v4, and Illumina’s …
CAPYY	Goat Fecal Pellet P1	Illumina Regular Fragment, 300bp, Plates: Plate-based DNA library preparation for Illumina sequencing was performed on the PerkinElmer Sciclone NGS robotic liquid handling system using Kapa Biosystems library preparation kit. 200 ng of sample DNA was sheared to 300 bp using a Covaris LE220 focused-ultrasonicator. The sheared DNA fragments were size selected by double-SPRI and then the selected fr…	The prepared libraries were quantified using KAPA Biosystem’s next-generation sequencing library qPCR kit and run on a Roche LightCycler 480 real-time PCR instrument. The quantified libraries were then multiplexed with other libraries, and the pool of libraries was then prepared for sequencing on the Illumina HiSeq sequencing platform utilizing a TruSeq paired-end cluster kit, v4, and Illumina’s …
CAPYZ	Goat Fecal Pellet P1	Illumina Regular Fragment, 300bp, Plates: Plate-based DNA library preparation for Illumina sequencing was performed on the PerkinElmer Sciclone NGS robotic liquid handling system using Kapa Biosystems library preparation kit. 200 ng of sample DNA was sheared to 300 bp using a Covaris LE220 focused-ultrasonicator. The sheared DNA fragments were size selected by double-SPRI and then the selected fr…	The prepared libraries were quantified using KAPA Biosystem’s next-generation sequencing library qPCR kit and run on a Roche LightCycler 480 real-time PCR instrument. The quantified libraries were then multiplexed with other libraries, and the pool of libraries was then prepared for sequencing on the Illumina HiSeq sequencing platform utilizing a TruSeq paired-end cluster kit, v4, and Illumina’s …
CAPZA	Goat Fecal Pellet P1	Illumina Regular Fragment, 300bp, Plates: Plate-based DNA library preparation for Illumina sequencing was performed on the PerkinElmer Sciclone NGS robotic liquid handling system using Kapa Biosystems library preparation kit. 200 ng of sample DNA was sheared to 300 bp using a Covaris LE220 focused-ultrasonicator. The sheared DNA fragments were size selected by double-SPRI and then the selected fr…	The prepared libraries were quantified using KAPA Biosystem’s next-generation sequencing library qPCR kit and run on a Roche LightCycler 480 real-time PCR instrument. The quantified libraries were then multiplexed with other libraries, and the pool of libraries was then prepared for sequencing on the Illumina HiSeq sequencing platform utilizing a TruSeq paired-end cluster kit, v4, and Illumina’s …
CAPZB	Goat Fecal Pellet P1	Illumina Regular Fragment, 300bp, Plates: Plate-based DNA library preparation for Illumina sequencing was performed on the PerkinElmer Sciclone NGS robotic liquid handling system using Kapa Biosystems library preparation kit. 200 ng of sample DNA was sheared to 300 bp using a Covaris LE220 focused-ultrasonicator. The sheared DNA fragments were size selected by double-SPRI and then the selected fr…	The prepared libraries were quantified using KAPA Biosystem’s next-generation sequencing library qPCR kit and run on a Roche LightCycler 480 real-time PCR instrument. The quantified libraries were then multiplexed with other libraries, and the pool of libraries was then prepared for sequencing on the Illumina HiSeq sequencing platform utilizing a TruSeq paired-end cluster kit, v4, and Illumina’s …
CAPZC	Goat Fecal Pellet P1	Illumina Regular Fragment, 300bp, Plates: Plate-based DNA library preparation for Illumina sequencing was performed on the PerkinElmer Sciclone NGS robotic liquid handling system using Kapa Biosystems library preparation kit. 200 ng of sample DNA was sheared to 300 bp using a Covaris LE220 focused-ultrasonicator. The sheared DNA fragments were size selected by double-SPRI and then the selected fr…	The prepared libraries were quantified using KAPA Biosystem’s next-generation sequencing library qPCR kit and run on a Roche LightCycler 480 real-time PCR instrument. The quantified libraries were then multiplexed with other libraries, and the pool of libraries was then prepared for sequencing on the Illumina HiSeq sequencing platform utilizing a TruSeq paired-end cluster kit, v4, and Illumina’s …
CAPZG	Goat Fecal Pellet P1	Illumina Regular Fragment, 300bp, Plates: Plate-based DNA library preparation for Illumina sequencing was performed on the PerkinElmer Sciclone NGS robotic liquid handling system using Kapa Biosystems library preparation kit. 200 ng of sample DNA was sheared to 300 bp using a Covaris LE220 focused-ultrasonicator. The sheared DNA fragments were size selected by double-SPRI and then the selected fr…	The prepared libraries were quantified using KAPA Biosystem’s next-generation sequencing library qPCR kit and run on a Roche LightCycler 480 real-time PCR instrument. The quantified libraries were then multiplexed with other libraries, and the pool of libraries was then prepared for sequencing on the Illumina HiSeq sequencing platform utilizing a TruSeq paired-end cluster kit, v4, and Illumina’s …
CAPZH	Goat Fecal Pellet P1	Illumina Regular Fragment, 300bp, Plates: Plate-based DNA library preparation for Illumina sequencing was performed on the PerkinElmer Sciclone NGS robotic liquid handling system using Kapa Biosystems library preparation kit. 200 ng of sample DNA was sheared to 300 bp using a Covaris LE220 focused-ultrasonicator. The sheared DNA fragments were size selected by double-SPRI and then the selected fr…	The prepared libraries were quantified using KAPA Biosystem’s next-generation sequencing library qPCR kit and run on a Roche LightCycler 480 real-time PCR instrument. The quantified libraries were then multiplexed with other libraries, and the pool of libraries was then prepared for sequencing on the Illumina HiSeq sequencing platform utilizing a TruSeq paired-end cluster kit, v4, and Illumina’s …
CAPZN	Goat Fecal Pellet P1	Illumina Regular Fragment, 300bp, Plates: Plate-based DNA library preparation for Illumina sequencing was performed on the PerkinElmer Sciclone NGS robotic liquid handling system using Kapa Biosystems library preparation kit. 200 ng of sample DNA was sheared to 300 bp using a Covaris LE220 focused-ultrasonicator. The sheared DNA fragments were size selected by double-SPRI and then the selected fr…	The prepared libraries were quantified using KAPA Biosystem’s next-generation sequencing library qPCR kit and run on a Roche LightCycler 480 real-time PCR instrument. The quantified libraries were then multiplexed with other libraries, and the pool of libraries was then prepared for sequencing on the Illumina HiSeq sequencing platform utilizing a TruSeq paired-end cluster kit, v4, and Illumina’s …
CAPZO	Goat Fecal Pellet P1	Illumina Regular Fragment, 300bp, Plates: Plate-based DNA library preparation for Illumina sequencing was performed on the PerkinElmer Sciclone NGS robotic liquid handling system using Kapa Biosystems library preparation kit. 200 ng of sample DNA was sheared to 300 bp using a Covaris LE220 focused-ultrasonicator. The sheared DNA fragments were size selected by double-SPRI and then the selected fr…	The prepared libraries were quantified using KAPA Biosystem’s next-generation sequencing library qPCR kit and run on a Roche LightCycler 480 real-time PCR instrument. The quantified libraries were then multiplexed with other libraries, and the pool of libraries was then prepared for sequencing on the Illumina HiSeq sequencing platform utilizing a TruSeq paired-end cluster kit, v4, and Illumina’s …
CAPZP	Goat Fecal Pellet P1	Illumina Regular Fragment, 300bp, Plates: Plate-based DNA library preparation for Illumina sequencing was performed on the PerkinElmer Sciclone NGS robotic liquid handling system using Kapa Biosystems library preparation kit. 200 ng of sample DNA was sheared to 300 bp using a Covaris LE220 focused-ultrasonicator. The sheared DNA fragments were size selected by double-SPRI and then the selected fr…	The prepared libraries were quantified using KAPA Biosystem’s next-generation sequencing library qPCR kit and run on a Roche LightCycler 480 real-time PCR instrument. The quantified libraries were then multiplexed with other libraries, and the pool of libraries was then prepared for sequencing on the Illumina HiSeq sequencing platform utilizing a TruSeq paired-end cluster kit, v4, and Illumina’s …
CAPZU	Goat Fecal Pellet P1	Illumina Regular Fragment, 300bp, Plates: Plate-based DNA library preparation for Illumina sequencing was performed on the PerkinElmer Sciclone NGS robotic liquid handling system using Kapa Biosystems library preparation kit. 200 ng of sample DNA was sheared to 300 bp using a Covaris LE220 focused-ultrasonicator. The sheared DNA fragments were size selected by double-SPRI and then the selected fr…	The prepared libraries were quantified using KAPA Biosystem’s next-generation sequencing library qPCR kit and run on a Roche LightCycler 480 real-time PCR instrument. The quantified libraries were then multiplexed with other libraries, and the pool of libraries was then prepared for sequencing on the Illumina HiSeq sequencing platform utilizing a TruSeq paired-end cluster kit, v4, and Illumina’s …
CGAAC	Goat Fecal Pellet P1	Illumina Regular Fragment, 300bp, Plates: Plate-based DNA library preparation for Illumina sequencing was performed on the PerkinElmer Sciclone NGS robotic liquid handling system using Kapa Biosystems library preparation kit. 200 ng of sample DNA was sheared to 300 bp using a Covaris LE220 focused-ultrasonicator. The sheared DNA fragments were size selected by double-SPRI and then the selected fr…	The prepared libraries were quantified using KAPA Biosystem’s next-generation sequencing library qPCR kit and run on a Roche LightCycler 480 real-time PCR instrument. The quantified libraries were then multiplexed with other libraries, and the pool of libraries was then prepared for sequencing on the Illumina HiSeq sequencing platform utilizing a TruSeq paired-end cluster kit, v4, and Illumina’s …
CGAAG	Goat Fecal Pellet P1	Illumina Regular Fragment, 300bp, Plates: Plate-based DNA library preparation for Illumina sequencing was performed on the PerkinElmer Sciclone NGS robotic liquid handling system using Kapa Biosystems library preparation kit. 200 ng of sample DNA was sheared to 300 bp using a Covaris LE220 focused-ultrasonicator. The sheared DNA fragments were size selected by double-SPRI and then the selected fr…	The prepared libraries were quantified using KAPA Biosystem’s next-generation sequencing library qPCR kit and run on a Roche LightCycler 480 real-time PCR instrument. The quantified libraries were then multiplexed with other libraries, and the pool of libraries was then prepared for sequencing on the Illumina HiSeq sequencing platform utilizing a TruSeq paired-end cluster kit, v4, and Illumina’s …
CGAAH	Goat Fecal Pellet P1	Illumina Regular Fragment, 300bp, Plates: Plate-based DNA library preparation for Illumina sequencing was performed on the PerkinElmer Sciclone NGS robotic liquid handling system using Kapa Biosystems library preparation kit. 200 ng of sample DNA was sheared to 300 bp using a Covaris LE220 focused-ultrasonicator. The sheared DNA fragments were size selected by double-SPRI and then the selected fr…	The prepared libraries were quantified using KAPA Biosystem’s next-generation sequencing library qPCR kit and run on a Roche LightCycler 480 real-time PCR instrument. The quantified libraries were then multiplexed with other libraries, and the pool of libraries was then prepared for sequencing on the Illumina HiSeq sequencing platform utilizing a TruSeq paired-end cluster kit, v4, and Illumina’s …
CGAAN	Goat Fecal Pellet P1	Illumina Regular Fragment, 300bp, Plates: Plate-based DNA library preparation for Illumina sequencing was performed on the PerkinElmer Sciclone NGS robotic liquid handling system using Kapa Biosystems library preparation kit. 200 ng of sample DNA was sheared to 300 bp using a Covaris LE220 focused-ultrasonicator. The sheared DNA fragments were size selected by double-SPRI and then the selected fr…	The prepared libraries were quantified using KAPA Biosystem’s next-generation sequencing library qPCR kit and run on a Roche LightCycler 480 real-time PCR instrument. The quantified libraries were then multiplexed with other libraries, and the pool of libraries was then prepared for sequencing on the Illumina HiSeq sequencing platform utilizing a TruSeq paired-end cluster kit, v4, and Illumina’s …
BPBUG	O'Malley_iTag_1	Illumina iTag, Plates: Plate-based 16S V4 region, 16S V4-V5 region, 18S V4 region, and ITS iTag preps are performed on the PerkinElmer Sciclone NGS robotic liquid handling system using 30 ng sample input, custom designed target primers with incorporated Illumina sequencing adapters, and the 5 PRIME HotMasterMix amplification kit. Current target primers for 16S V4 region are 515F/806R, for 16S V4-…	The prepared libraries were quantified using KAPA Biosystem's next-generation sequencing library qPCR kit and run on a Roche LightCycler 480 real-time PCR instrument. The quantified libraries were then multiplexed with other libraries, and the pool of libraries was then prepared for sequencing. Sequencing of the flowcell was performed on the Illumina MiSeq sequencer using MiSeq Reagent kits, v3, …
BPBUS	O'Malley_iTag_1	Illumina iTag, Plates: Plate-based 16S V4 region, 16S V4-V5 region, 18S V4 region, and ITS iTag preps are performed on the PerkinElmer Sciclone NGS robotic liquid handling system using 30 ng sample input, custom designed target primers with incorporated Illumina sequencing adapters, and the 5 PRIME HotMasterMix amplification kit. Current target primers for 16S V4 region are 515F/806R, for 16S V4-…	The prepared libraries were quantified using KAPA Biosystem's next-generation sequencing library qPCR kit and run on a Roche LightCycler 480 real-time PCR instrument. The quantified libraries were then multiplexed with other libraries, and the pool of libraries was then prepared for sequencing. Sequencing of the flowcell was performed on the Illumina MiSeq sequencer using MiSeq Reagent kits, v3, …
BPBUZ	O'Malley_iTag_1	Illumina iTag, Plates: Plate-based 16S V4 region, 16S V4-V5 region, 18S V4 region, and ITS iTag preps are performed on the PerkinElmer Sciclone NGS robotic liquid handling system using 30 ng sample input, custom designed target primers with incorporated Illumina sequencing adapters, and the 5 PRIME HotMasterMix amplification kit. Current target primers for 16S V4 region are 515F/806R, for 16S V4-…	The prepared libraries were quantified using KAPA Biosystem's next-generation sequencing library qPCR kit and run on a Roche LightCycler 480 real-time PCR instrument. The quantified libraries were then multiplexed with other libraries, and the pool of libraries was then prepared for sequencing. Sequencing of the flowcell was performed on the Illumina MiSeq sequencer using MiSeq Reagent kits, v3, …
BPBWA	O'Malley_iTag_1	Illumina iTag, Plates: Plate-based 16S V4 region, 16S V4-V5 region, 18S V4 region, and ITS iTag preps are performed on the PerkinElmer Sciclone NGS robotic liquid handling system using 30 ng sample input, custom designed target primers with incorporated Illumina sequencing adapters, and the 5 PRIME HotMasterMix amplification kit. Current target primers for 16S V4 region are 515F/806R, for 16S V4-…	The prepared libraries were quantified using KAPA Biosystem's next-generation sequencing library qPCR kit and run on a Roche LightCycler 480 real-time PCR instrument. The quantified libraries were then multiplexed with other libraries, and the pool of libraries was then prepared for sequencing. Sequencing of the flowcell was performed on the Illumina MiSeq sequencer using MiSeq Reagent kits, v3, …
BPBWC	O'Malley_iTag_1	Illumina iTag, Plates: Plate-based 16S V4 region, 16S V4-V5 region, 18S V4 region, and ITS iTag preps are performed on the PerkinElmer Sciclone NGS robotic liquid handling system using 30 ng sample input, custom designed target primers with incorporated Illumina sequencing adapters, and the 5 PRIME HotMasterMix amplification kit. Current target primers for 16S V4 region are 515F/806R, for 16S V4-…	The prepared libraries were quantified using KAPA Biosystem's next-generation sequencing library qPCR kit and run on a Roche LightCycler 480 real-time PCR instrument. The quantified libraries were then multiplexed with other libraries, and the pool of libraries was then prepared for sequencing. Sequencing of the flowcell was performed on the Illumina MiSeq sequencer using MiSeq Reagent kits, v3, …
BPBWG	O'Malley_iTag_1	Illumina iTag, Plates: Plate-based 16S V4 region, 16S V4-V5 region, 18S V4 region, and ITS iTag preps are performed on the PerkinElmer Sciclone NGS robotic liquid handling system using 30 ng sample input, custom designed target primers with incorporated Illumina sequencing adapters, and the 5 PRIME HotMasterMix amplification kit. Current target primers for 16S V4 region are 515F/806R, for 16S V4-…	The prepared libraries were quantified using KAPA Biosystem's next-generation sequencing library qPCR kit and run on a Roche LightCycler 480 real-time PCR instrument. The quantified libraries were then multiplexed with other libraries, and the pool of libraries was then prepared for sequencing. Sequencing of the flowcell was performed on the Illumina MiSeq sequencer using MiSeq Reagent kits, v3, …
BPBWH	O'Malley_iTag_1	Illumina iTag, Plates: Plate-based 16S V4 region, 16S V4-V5 region, 18S V4 region, and ITS iTag preps are performed on the PerkinElmer Sciclone NGS robotic liquid handling system using 30 ng sample input, custom designed target primers with incorporated Illumina sequencing adapters, and the 5 PRIME HotMasterMix amplification kit. Current target primers for 16S V4 region are 515F/806R, for 16S V4-…	The prepared libraries were quantified using KAPA Biosystem's next-generation sequencing library qPCR kit and run on a Roche LightCycler 480 real-time PCR instrument. The quantified libraries were then multiplexed with other libraries, and the pool of libraries was then prepared for sequencing. Sequencing of the flowcell was performed on the Illumina MiSeq sequencer using MiSeq Reagent kits, v3, …
BPBWN	O'Malley_iTag_1	Illumina iTag, Plates: Plate-based 16S V4 region, 16S V4-V5 region, 18S V4 region, and ITS iTag preps are performed on the PerkinElmer Sciclone NGS robotic liquid handling system using 30 ng sample input, custom designed target primers with incorporated Illumina sequencing adapters, and the 5 PRIME HotMasterMix amplification kit. Current target primers for 16S V4 region are 515F/806R, for 16S V4-…	The prepared libraries were quantified using KAPA Biosystem's next-generation sequencing library qPCR kit and run on a Roche LightCycler 480 real-time PCR instrument. The quantified libraries were then multiplexed with other libraries, and the pool of libraries was then prepared for sequencing. Sequencing of the flowcell was performed on the Illumina MiSeq sequencer using MiSeq Reagent kits, v3, …
BPBWO	O'Malley_iTag_1	Illumina iTag, Plates: Plate-based 16S V4 region, 16S V4-V5 region, 18S V4 region, and ITS iTag preps are performed on the PerkinElmer Sciclone NGS robotic liquid handling system using 30 ng sample input, custom designed target primers with incorporated Illumina sequencing adapters, and the 5 PRIME HotMasterMix amplification kit. Current target primers for 16S V4 region are 515F/806R, for 16S V4-…	The prepared libraries were quantified using KAPA Biosystem's next-generation sequencing library qPCR kit and run on a Roche LightCycler 480 real-time PCR instrument. The quantified libraries were then multiplexed with other libraries, and the pool of libraries was then prepared for sequencing. Sequencing of the flowcell was performed on the Illumina MiSeq sequencer using MiSeq Reagent kits, v3, …
BPBWP	O'Malley_iTag_1	Illumina iTag, Plates: Plate-based 16S V4 region, 16S V4-V5 region, 18S V4 region, and ITS iTag preps are performed on the PerkinElmer Sciclone NGS robotic liquid handling system using 30 ng sample input, custom designed target primers with incorporated Illumina sequencing adapters, and the 5 PRIME HotMasterMix amplification kit. Current target primers for 16S V4 region are 515F/806R, for 16S V4-…	The prepared libraries were quantified using KAPA Biosystem's next-generation sequencing library qPCR kit and run on a Roche LightCycler 480 real-time PCR instrument. The quantified libraries were then multiplexed with other libraries, and the pool of libraries was then prepared for sequencing. Sequencing of the flowcell was performed on the Illumina MiSeq sequencer using MiSeq Reagent kits, v3, …
BPBWS	O'Malley_iTag_1	Illumina iTag, Plates: Plate-based 16S V4 region, 16S V4-V5 region, 18S V4 region, and ITS iTag preps are performed on the PerkinElmer Sciclone NGS robotic liquid handling system using 30 ng sample input, custom designed target primers with incorporated Illumina sequencing adapters, and the 5 PRIME HotMasterMix amplification kit. Current target primers for 16S V4 region are 515F/806R, for 16S V4-…	The prepared libraries were quantified using KAPA Biosystem's next-generation sequencing library qPCR kit and run on a Roche LightCycler 480 real-time PCR instrument. The quantified libraries were then multiplexed with other libraries, and the pool of libraries was then prepared for sequencing. Sequencing of the flowcell was performed on the Illumina MiSeq sequencer using MiSeq Reagent kits, v3, …
BPBWT	O'Malley_iTag_1	Illumina iTag, Plates: Plate-based 16S V4 region, 16S V4-V5 region, 18S V4 region, and ITS iTag preps are performed on the PerkinElmer Sciclone NGS robotic liquid handling system using 30 ng sample input, custom designed target primers with incorporated Illumina sequencing adapters, and the 5 PRIME HotMasterMix amplification kit. Current target primers for 16S V4 region are 515F/806R, for 16S V4-…	The prepared libraries were quantified using KAPA Biosystem's next-generation sequencing library qPCR kit and run on a Roche LightCycler 480 real-time PCR instrument. The quantified libraries were then multiplexed with other libraries, and the pool of libraries was then prepared for sequencing. Sequencing of the flowcell was performed on the Illumina MiSeq sequencer using MiSeq Reagent kits, v3, …
BPNZY	O'Malley_iTag_1	Illumina iTag, Plates: Plate-based 16S V4 region, 16S V4-V5 region, 18S V4 region, and ITS iTag preps are performed on the PerkinElmer Sciclone NGS robotic liquid handling system using 30 ng sample input, custom designed target primers with incorporated Illumina sequencing adapters, and the 5 PRIME HotMasterMix amplification kit. Current target primers for 16S V4 region are 515F/806R, for 16S V4-…	The prepared libraries were quantified using KAPA Biosystem's next-generation sequencing library qPCR kit and run on a Roche LightCycler 480 real-time PCR instrument. The quantified libraries were then multiplexed with other libraries, and the pool of libraries was then prepared for sequencing. Sequencing of the flowcell was performed on the Illumina MiSeq sequencer using MiSeq Reagent kits, v3, …
BPNZZ	O'Malley_iTag_1	Illumina iTag, Plates: Plate-based 16S V4 region, 16S V4-V5 region, 18S V4 region, and ITS iTag preps are performed on the PerkinElmer Sciclone NGS robotic liquid handling system using 30 ng sample input, custom designed target primers with incorporated Illumina sequencing adapters, and the 5 PRIME HotMasterMix amplification kit. Current target primers for 16S V4 region are 515F/806R, for 16S V4-…	The prepared libraries were quantified using KAPA Biosystem's next-generation sequencing library qPCR kit and run on a Roche LightCycler 480 real-time PCR instrument. The quantified libraries were then multiplexed with other libraries, and the pool of libraries was then prepared for sequencing. Sequencing of the flowcell was performed on the Illumina MiSeq sequencer using MiSeq Reagent kits, v3, …
BPOAA	O'Malley_iTag_1	Illumina iTag, Plates: Plate-based 16S V4 region, 16S V4-V5 region, 18S V4 region, and ITS iTag preps are performed on the PerkinElmer Sciclone NGS robotic liquid handling system using 30 ng sample input, custom designed target primers with incorporated Illumina sequencing adapters, and the 5 PRIME HotMasterMix amplification kit. Current target primers for 16S V4 region are 515F/806R, for 16S V4-…	The prepared libraries were quantified using KAPA Biosystem's next-generation sequencing library qPCR kit and run on a Roche LightCycler 480 real-time PCR instrument. The quantified libraries were then multiplexed with other libraries, and the pool of libraries was then prepared for sequencing. Sequencing of the flowcell was performed on the Illumina MiSeq sequencer using MiSeq Reagent kits, v3, …
BPOAB	O'Malley_iTag_1	Illumina iTag, Plates: Plate-based 16S V4 region, 16S V4-V5 region, 18S V4 region, and ITS iTag preps are performed on the PerkinElmer Sciclone NGS robotic liquid handling system using 30 ng sample input, custom designed target primers with incorporated Illumina sequencing adapters, and the 5 PRIME HotMasterMix amplification kit. Current target primers for 16S V4 region are 515F/806R, for 16S V4-…	The prepared libraries were quantified using KAPA Biosystem's next-generation sequencing library qPCR kit and run on a Roche LightCycler 480 real-time PCR instrument. The quantified libraries were then multiplexed with other libraries, and the pool of libraries was then prepared for sequencing. Sequencing of the flowcell was performed on the Illumina MiSeq sequencer using MiSeq Reagent kits, v3, …
BPOAC	O'Malley_iTag_1	Illumina iTag, Plates: Plate-based 16S V4 region, 16S V4-V5 region, 18S V4 region, and ITS iTag preps are performed on the PerkinElmer Sciclone NGS robotic liquid handling system using 30 ng sample input, custom designed target primers with incorporated Illumina sequencing adapters, and the 5 PRIME HotMasterMix amplification kit. Current target primers for 16S V4 region are 515F/806R, for 16S V4-…	The prepared libraries were quantified using KAPA Biosystem's next-generation sequencing library qPCR kit and run on a Roche LightCycler 480 real-time PCR instrument. The quantified libraries were then multiplexed with other libraries, and the pool of libraries was then prepared for sequencing. Sequencing of the flowcell was performed on the Illumina MiSeq sequencer using MiSeq Reagent kits, v3, …
BPOAG	O'Malley_iTag_1	Illumina iTag, Plates: Plate-based 16S V4 region, 16S V4-V5 region, 18S V4 region, and ITS iTag preps are performed on the PerkinElmer Sciclone NGS robotic liquid handling system using 30 ng sample input, custom designed target primers with incorporated Illumina sequencing adapters, and the 5 PRIME HotMasterMix amplification kit. Current target primers for 16S V4 region are 515F/806R, for 16S V4-…	The prepared libraries were quantified using KAPA Biosystem's next-generation sequencing library qPCR kit and run on a Roche LightCycler 480 real-time PCR instrument. The quantified libraries were then multiplexed with other libraries, and the pool of libraries was then prepared for sequencing. Sequencing of the flowcell was performed on the Illumina MiSeq sequencer using MiSeq Reagent kits, v3, …
BPOAH	O'Malley_iTag_1	Illumina iTag, Plates: Plate-based 16S V4 region, 16S V4-V5 region, 18S V4 region, and ITS iTag preps are performed on the PerkinElmer Sciclone NGS robotic liquid handling system using 30 ng sample input, custom designed target primers with incorporated Illumina sequencing adapters, and the 5 PRIME HotMasterMix amplification kit. Current target primers for 16S V4 region are 515F/806R, for 16S V4-…	The prepared libraries were quantified using KAPA Biosystem's next-generation sequencing library qPCR kit and run on a Roche LightCycler 480 real-time PCR instrument. The quantified libraries were then multiplexed with other libraries, and the pool of libraries was then prepared for sequencing. Sequencing of the flowcell was performed on the Illumina MiSeq sequencer using MiSeq Reagent kits, v3, …
BPOAN	O'Malley_iTag_1	Illumina iTag, Plates: Plate-based 16S V4 region, 16S V4-V5 region, 18S V4 region, and ITS iTag preps are performed on the PerkinElmer Sciclone NGS robotic liquid handling system using 30 ng sample input, custom designed target primers with incorporated Illumina sequencing adapters, and the 5 PRIME HotMasterMix amplification kit. Current target primers for 16S V4 region are 515F/806R, for 16S V4-…	The prepared libraries were quantified using KAPA Biosystem's next-generation sequencing library qPCR kit and run on a Roche LightCycler 480 real-time PCR instrument. The quantified libraries were then multiplexed with other libraries, and the pool of libraries was then prepared for sequencing. Sequencing of the flowcell was performed on the Illumina MiSeq sequencer using MiSeq Reagent kits, v3, …
BPOAO	O'Malley_iTag_1	Illumina iTag, Plates: Plate-based 16S V4 region, 16S V4-V5 region, 18S V4 region, and ITS iTag preps are performed on the PerkinElmer Sciclone NGS robotic liquid handling system using 30 ng sample input, custom designed target primers with incorporated Illumina sequencing adapters, and the 5 PRIME HotMasterMix amplification kit. Current target primers for 16S V4 region are 515F/806R, for 16S V4-…	The prepared libraries were quantified using KAPA Biosystem's next-generation sequencing library qPCR kit and run on a Roche LightCycler 480 real-time PCR instrument. The quantified libraries were then multiplexed with other libraries, and the pool of libraries was then prepared for sequencing. Sequencing of the flowcell was performed on the Illumina MiSeq sequencer using MiSeq Reagent kits, v3, …
BPOAP	O'Malley_iTag_1	Illumina iTag, Plates: Plate-based 16S V4 region, 16S V4-V5 region, 18S V4 region, and ITS iTag preps are performed on the PerkinElmer Sciclone NGS robotic liquid handling system using 30 ng sample input, custom designed target primers with incorporated Illumina sequencing adapters, and the 5 PRIME HotMasterMix amplification kit. Current target primers for 16S V4 region are 515F/806R, for 16S V4-…	The prepared libraries were quantified using KAPA Biosystem's next-generation sequencing library qPCR kit and run on a Roche LightCycler 480 real-time PCR instrument. The quantified libraries were then multiplexed with other libraries, and the pool of libraries was then prepared for sequencing. Sequencing of the flowcell was performed on the Illumina MiSeq sequencer using MiSeq Reagent kits, v3, …
BPOAS	O'Malley_iTag_1	Illumina iTag, Plates: Plate-based 16S V4 region, 16S V4-V5 region, 18S V4 region, and ITS iTag preps are performed on the PerkinElmer Sciclone NGS robotic liquid handling system using 30 ng sample input, custom designed target primers with incorporated Illumina sequencing adapters, and the 5 PRIME HotMasterMix amplification kit. Current target primers for 16S V4 region are 515F/806R, for 16S V4-…	The prepared libraries were quantified using KAPA Biosystem's next-generation sequencing library qPCR kit and run on a Roche LightCycler 480 real-time PCR instrument. The quantified libraries were then multiplexed with other libraries, and the pool of libraries was then prepared for sequencing. Sequencing of the flowcell was performed on the Illumina MiSeq sequencer using MiSeq Reagent kits, v3, …
BPOAT	O'Malley_iTag_1	Illumina iTag, Plates: Plate-based 16S V4 region, 16S V4-V5 region, 18S V4 region, and ITS iTag preps are performed on the PerkinElmer Sciclone NGS robotic liquid handling system using 30 ng sample input, custom designed target primers with incorporated Illumina sequencing adapters, and the 5 PRIME HotMasterMix amplification kit. Current target primers for 16S V4 region are 515F/806R, for 16S V4-…	The prepared libraries were quantified using KAPA Biosystem's next-generation sequencing library qPCR kit and run on a Roche LightCycler 480 real-time PCR instrument. The quantified libraries were then multiplexed with other libraries, and the pool of libraries was then prepared for sequencing. Sequencing of the flowcell was performed on the Illumina MiSeq sequencer using MiSeq Reagent kits, v3, …
BPOAU	O'Malley_iTag_1	Illumina iTag, Plates: Plate-based 16S V4 region, 16S V4-V5 region, 18S V4 region, and ITS iTag preps are performed on the PerkinElmer Sciclone NGS robotic liquid handling system using 30 ng sample input, custom designed target primers with incorporated Illumina sequencing adapters, and the 5 PRIME HotMasterMix amplification kit. Current target primers for 16S V4 region are 515F/806R, for 16S V4-…	The prepared libraries were quantified using KAPA Biosystem's next-generation sequencing library qPCR kit and run on a Roche LightCycler 480 real-time PCR instrument. The quantified libraries were then multiplexed with other libraries, and the pool of libraries was then prepared for sequencing. Sequencing of the flowcell was performed on the Illumina MiSeq sequencer using MiSeq Reagent kits, v3, …
BPOAX	O'Malley_iTag_1	Illumina iTag, Plates: Plate-based 16S V4 region, 16S V4-V5 region, 18S V4 region, and ITS iTag preps are performed on the PerkinElmer Sciclone NGS robotic liquid handling system using 30 ng sample input, custom designed target primers with incorporated Illumina sequencing adapters, and the 5 PRIME HotMasterMix amplification kit. Current target primers for 16S V4 region are 515F/806R, for 16S V4-…	The prepared libraries were quantified using KAPA Biosystem's next-generation sequencing library qPCR kit and run on a Roche LightCycler 480 real-time PCR instrument. The quantified libraries were then multiplexed with other libraries, and the pool of libraries was then prepared for sequencing. Sequencing of the flowcell was performed on the Illumina MiSeq sequencer using MiSeq Reagent kits, v3, …
BPOAY	O'Malley_iTag_1	Illumina iTag, Plates: Plate-based 16S V4 region, 16S V4-V5 region, 18S V4 region, and ITS iTag preps are performed on the PerkinElmer Sciclone NGS robotic liquid handling system using 30 ng sample input, custom designed target primers with incorporated Illumina sequencing adapters, and the 5 PRIME HotMasterMix amplification kit. Current target primers for 16S V4 region are 515F/806R, for 16S V4-…	The prepared libraries were quantified using KAPA Biosystem's next-generation sequencing library qPCR kit and run on a Roche LightCycler 480 real-time PCR instrument. The quantified libraries were then multiplexed with other libraries, and the pool of libraries was then prepared for sequencing. Sequencing of the flowcell was performed on the Illumina MiSeq sequencer using MiSeq Reagent kits, v3, …
BPOAZ	O'Malley_iTag_1	Illumina iTag, Plates: Plate-based 16S V4 region, 16S V4-V5 region, 18S V4 region, and ITS iTag preps are performed on the PerkinElmer Sciclone NGS robotic liquid handling system using 30 ng sample input, custom designed target primers with incorporated Illumina sequencing adapters, and the 5 PRIME HotMasterMix amplification kit. Current target primers for 16S V4 region are 515F/806R, for 16S V4-…	The prepared libraries were quantified using KAPA Biosystem's next-generation sequencing library qPCR kit and run on a Roche LightCycler 480 real-time PCR instrument. The quantified libraries were then multiplexed with other libraries, and the pool of libraries was then prepared for sequencing. Sequencing of the flowcell was performed on the Illumina MiSeq sequencer using MiSeq Reagent kits, v3, …
BPOBA	O'Malley_iTag_1	Illumina iTag, Plates: Plate-based 16S V4 region, 16S V4-V5 region, 18S V4 region, and ITS iTag preps are performed on the PerkinElmer Sciclone NGS robotic liquid handling system using 30 ng sample input, custom designed target primers with incorporated Illumina sequencing adapters, and the 5 PRIME HotMasterMix amplification kit. Current target primers for 16S V4 region are 515F/806R, for 16S V4-…	The prepared libraries were quantified using KAPA Biosystem's next-generation sequencing library qPCR kit and run on a Roche LightCycler 480 real-time PCR instrument. The quantified libraries were then multiplexed with other libraries, and the pool of libraries was then prepared for sequencing. Sequencing of the flowcell was performed on the Illumina MiSeq sequencer using MiSeq Reagent kits, v3, …
BPOBB	O'Malley_iTag_1	Illumina iTag, Plates: Plate-based 16S V4 region, 16S V4-V5 region, 18S V4 region, and ITS iTag preps are performed on the PerkinElmer Sciclone NGS robotic liquid handling system using 30 ng sample input, custom designed target primers with incorporated Illumina sequencing adapters, and the 5 PRIME HotMasterMix amplification kit. Current target primers for 16S V4 region are 515F/806R, for 16S V4-…	The prepared libraries were quantified using KAPA Biosystem's next-generation sequencing library qPCR kit and run on a Roche LightCycler 480 real-time PCR instrument. The quantified libraries were then multiplexed with other libraries, and the pool of libraries was then prepared for sequencing. Sequencing of the flowcell was performed on the Illumina MiSeq sequencer using MiSeq Reagent kits, v3, …
BPOBC	O'Malley_iTag_1	Illumina iTag, Plates: Plate-based 16S V4 region, 16S V4-V5 region, 18S V4 region, and ITS iTag preps are performed on the PerkinElmer Sciclone NGS robotic liquid handling system using 30 ng sample input, custom designed target primers with incorporated Illumina sequencing adapters, and the 5 PRIME HotMasterMix amplification kit. Current target primers for 16S V4 region are 515F/806R, for 16S V4-…	The prepared libraries were quantified using KAPA Biosystem's next-generation sequencing library qPCR kit and run on a Roche LightCycler 480 real-time PCR instrument. The quantified libraries were then multiplexed with other libraries, and the pool of libraries was then prepared for sequencing. Sequencing of the flowcell was performed on the Illumina MiSeq sequencer using MiSeq Reagent kits, v3, …
BPOBG	O'Malley_iTag_1	Illumina iTag, Plates: Plate-based 16S V4 region, 16S V4-V5 region, 18S V4 region, and ITS iTag preps are performed on the PerkinElmer Sciclone NGS robotic liquid handling system using 30 ng sample input, custom designed target primers with incorporated Illumina sequencing adapters, and the 5 PRIME HotMasterMix amplification kit. Current target primers for 16S V4 region are 515F/806R, for 16S V4-…	The prepared libraries were quantified using KAPA Biosystem's next-generation sequencing library qPCR kit and run on a Roche LightCycler 480 real-time PCR instrument. The quantified libraries were then multiplexed with other libraries, and the pool of libraries was then prepared for sequencing. Sequencing of the flowcell was performed on the Illumina MiSeq sequencer using MiSeq Reagent kits, v3, …
BPOBH	O'Malley_iTag_1	Illumina iTag, Plates: Plate-based 16S V4 region, 16S V4-V5 region, 18S V4 region, and ITS iTag preps are performed on the PerkinElmer Sciclone NGS robotic liquid handling system using 30 ng sample input, custom designed target primers with incorporated Illumina sequencing adapters, and the 5 PRIME HotMasterMix amplification kit. Current target primers for 16S V4 region are 515F/806R, for 16S V4-…	The prepared libraries were quantified using KAPA Biosystem's next-generation sequencing library qPCR kit and run on a Roche LightCycler 480 real-time PCR instrument. The quantified libraries were then multiplexed with other libraries, and the pool of libraries was then prepared for sequencing. Sequencing of the flowcell was performed on the Illumina MiSeq sequencer using MiSeq Reagent kits, v3, …
BSUBP	O'Malley_iTag_1	Illumina iTag, Plates: Plate-based 16S V4 region, 16S V4-V5 region, 18S V4 region, and ITS iTag preps are performed on the PerkinElmer Sciclone NGS robotic liquid handling system using 30 ng sample input, custom designed target primers with incorporated Illumina sequencing adapters, and the 5 PRIME HotMasterMix amplification kit. Current target primers for 16S V4 region are 515F/806R, for 16S V4-…	The prepared libraries were quantified using KAPA Biosystem's next-generation sequencing library qPCR kit and run on a Roche LightCycler 480 real-time PCR instrument. The quantified libraries were then multiplexed with other libraries, and the pool of libraries was then prepared for sequencing. Sequencing of the flowcell was performed on the Illumina MiSeq sequencer using MiSeq Reagent kits, v3, …
BSUBT	O'Malley_iTag_1	Illumina iTag, Plates: Plate-based 16S V4 region, 16S V4-V5 region, 18S V4 region, and ITS iTag preps are performed on the PerkinElmer Sciclone NGS robotic liquid handling system using 30 ng sample input, custom designed target primers with incorporated Illumina sequencing adapters, and the 5 PRIME HotMasterMix amplification kit. Current target primers for 16S V4 region are 515F/806R, for 16S V4-…	The prepared libraries were quantified using KAPA Biosystem's next-generation sequencing library qPCR kit and run on a Roche LightCycler 480 real-time PCR instrument. The quantified libraries were then multiplexed with other libraries, and the pool of libraries was then prepared for sequencing. Sequencing of the flowcell was performed on the Illumina MiSeq sequencer using MiSeq Reagent kits, v3, …
BSUBU	O'Malley_iTag_1	Illumina iTag, Plates: Plate-based 16S V4 region, 16S V4-V5 region, 18S V4 region, and ITS iTag preps are performed on the PerkinElmer Sciclone NGS robotic liquid handling system using 30 ng sample input, custom designed target primers with incorporated Illumina sequencing adapters, and the 5 PRIME HotMasterMix amplification kit. Current target primers for 16S V4 region are 515F/806R, for 16S V4-…	The prepared libraries were quantified using KAPA Biosystem's next-generation sequencing library qPCR kit and run on a Roche LightCycler 480 real-time PCR instrument. The quantified libraries were then multiplexed with other libraries, and the pool of libraries was then prepared for sequencing. Sequencing of the flowcell was performed on the Illumina MiSeq sequencer using MiSeq Reagent kits, v3, …
BSUBW	O'Malley_iTag_1	Illumina iTag, Plates: Plate-based 16S V4 region, 16S V4-V5 region, 18S V4 region, and ITS iTag preps are performed on the PerkinElmer Sciclone NGS robotic liquid handling system using 30 ng sample input, custom designed target primers with incorporated Illumina sequencing adapters, and the 5 PRIME HotMasterMix amplification kit. Current target primers for 16S V4 region are 515F/806R, for 16S V4-…	The prepared libraries were quantified using KAPA Biosystem's next-generation sequencing library qPCR kit and run on a Roche LightCycler 480 real-time PCR instrument. The quantified libraries were then multiplexed with other libraries, and the pool of libraries was then prepared for sequencing. Sequencing of the flowcell was performed on the Illumina MiSeq sequencer using MiSeq Reagent kits, v3, …
BSUBX	O'Malley_iTag_1	Illumina iTag, Plates: Plate-based 16S V4 region, 16S V4-V5 region, 18S V4 region, and ITS iTag preps are performed on the PerkinElmer Sciclone NGS robotic liquid handling system using 30 ng sample input, custom designed target primers with incorporated Illumina sequencing adapters, and the 5 PRIME HotMasterMix amplification kit. Current target primers for 16S V4 region are 515F/806R, for 16S V4-…	The prepared libraries were quantified using KAPA Biosystem's next-generation sequencing library qPCR kit and run on a Roche LightCycler 480 real-time PCR instrument. The quantified libraries were then multiplexed with other libraries, and the pool of libraries was then prepared for sequencing. Sequencing of the flowcell was performed on the Illumina MiSeq sequencer using MiSeq Reagent kits, v3, …
BSUBY	O'Malley_iTag_1	Illumina iTag, Plates: Plate-based 16S V4 region, 16S V4-V5 region, 18S V4 region, and ITS iTag preps are performed on the PerkinElmer Sciclone NGS robotic liquid handling system using 30 ng sample input, custom designed target primers with incorporated Illumina sequencing adapters, and the 5 PRIME HotMasterMix amplification kit. Current target primers for 16S V4 region are 515F/806R, for 16S V4-…	The prepared libraries were quantified using KAPA Biosystem's next-generation sequencing library qPCR kit and run on a Roche LightCycler 480 real-time PCR instrument. The quantified libraries were then multiplexed with other libraries, and the pool of libraries was then prepared for sequencing. Sequencing of the flowcell was performed on the Illumina MiSeq sequencer using MiSeq Reagent kits, v3, …
BSUBZ	O'Malley_iTag_1	Illumina iTag, Plates: Plate-based 16S V4 region, 16S V4-V5 region, 18S V4 region, and ITS iTag preps are performed on the PerkinElmer Sciclone NGS robotic liquid handling system using 30 ng sample input, custom designed target primers with incorporated Illumina sequencing adapters, and the 5 PRIME HotMasterMix amplification kit. Current target primers for 16S V4 region are 515F/806R, for 16S V4-…	The prepared libraries were quantified using KAPA Biosystem's next-generation sequencing library qPCR kit and run on a Roche LightCycler 480 real-time PCR instrument. The quantified libraries were then multiplexed with other libraries, and the pool of libraries was then prepared for sequencing. Sequencing of the flowcell was performed on the Illumina MiSeq sequencer using MiSeq Reagent kits, v3, …
BSUCA	O'Malley_iTag_1	Illumina iTag, Plates: Plate-based 16S V4 region, 16S V4-V5 region, 18S V4 region, and ITS iTag preps are performed on the PerkinElmer Sciclone NGS robotic liquid handling system using 30 ng sample input, custom designed target primers with incorporated Illumina sequencing adapters, and the 5 PRIME HotMasterMix amplification kit. Current target primers for 16S V4 region are 515F/806R, for 16S V4-…	The prepared libraries were quantified using KAPA Biosystem's next-generation sequencing library qPCR kit and run on a Roche LightCycler 480 real-time PCR instrument. The quantified libraries were then multiplexed with other libraries, and the pool of libraries was then prepared for sequencing. Sequencing of the flowcell was performed on the Illumina MiSeq sequencer using MiSeq Reagent kits, v3, …
BSUCB	O'Malley_iTag_1	Illumina iTag, Plates: Plate-based 16S V4 region, 16S V4-V5 region, 18S V4 region, and ITS iTag preps are performed on the PerkinElmer Sciclone NGS robotic liquid handling system using 30 ng sample input, custom designed target primers with incorporated Illumina sequencing adapters, and the 5 PRIME HotMasterMix amplification kit. Current target primers for 16S V4 region are 515F/806R, for 16S V4-…	The prepared libraries were quantified using KAPA Biosystem's next-generation sequencing library qPCR kit and run on a Roche LightCycler 480 real-time PCR instrument. The quantified libraries were then multiplexed with other libraries, and the pool of libraries was then prepared for sequencing. Sequencing of the flowcell was performed on the Illumina MiSeq sequencer using MiSeq Reagent kits, v3, …
BWPWN	O'Malley_iTag_2	Illumina iTag, Plates: Plate-based 16S V4 region, 16S V4-V5 region, 18S V4 region, and ITS iTag preps are performed on the PerkinElmer Sciclone NGS robotic liquid handling system using 30 ng sample input, custom designed target primers with incorporated Illumina sequencing adapters, and the 5 PRIME HotMasterMix amplification kit. Current target primers for 16S V4 region are 515F/806R, for 16S V4-…	The prepared libraries were quantified using KAPA Biosystem's next-generation sequencing library qPCR kit and run on a Roche LightCycler 480 real-time PCR instrument. The quantified libraries were then multiplexed with other libraries, and the pool of libraries was then prepared for sequencing. Sequencing of the flowcell was performed on the Illumina MiSeq sequencer using MiSeq Reagent kits, v3, …
BWPWP	O'Malley_iTag_2	Illumina iTag, Plates: Plate-based 16S V4 region, 16S V4-V5 region, 18S V4 region, and ITS iTag preps are performed on the PerkinElmer Sciclone NGS robotic liquid handling system using 30 ng sample input, custom designed target primers with incorporated Illumina sequencing adapters, and the 5 PRIME HotMasterMix amplification kit. Current target primers for 16S V4 region are 515F/806R, for 16S V4-…	The prepared libraries were quantified using KAPA Biosystem's next-generation sequencing library qPCR kit and run on a Roche LightCycler 480 real-time PCR instrument. The quantified libraries were then multiplexed with other libraries, and the pool of libraries was then prepared for sequencing. Sequencing of the flowcell was performed on the Illumina MiSeq sequencer using MiSeq Reagent kits, v3, …
BWPWS	O'Malley_iTag_2	Illumina iTag, Plates: Plate-based 16S V4 region, 16S V4-V5 region, 18S V4 region, and ITS iTag preps are performed on the PerkinElmer Sciclone NGS robotic liquid handling system using 30 ng sample input, custom designed target primers with incorporated Illumina sequencing adapters, and the 5 PRIME HotMasterMix amplification kit. Current target primers for 16S V4 region are 515F/806R, for 16S V4-…	The prepared libraries were quantified using KAPA Biosystem's next-generation sequencing library qPCR kit and run on a Roche LightCycler 480 real-time PCR instrument. The quantified libraries were then multiplexed with other libraries, and the pool of libraries was then prepared for sequencing. Sequencing of the flowcell was performed on the Illumina MiSeq sequencer using MiSeq Reagent kits, v3, …
BWPWT	O'Malley_iTag_2	Illumina iTag, Plates: Plate-based 16S V4 region, 16S V4-V5 region, 18S V4 region, and ITS iTag preps are performed on the PerkinElmer Sciclone NGS robotic liquid handling system using 30 ng sample input, custom designed target primers with incorporated Illumina sequencing adapters, and the 5 PRIME HotMasterMix amplification kit. Current target primers for 16S V4 region are 515F/806R, for 16S V4-…	The prepared libraries were quantified using KAPA Biosystem's next-generation sequencing library qPCR kit and run on a Roche LightCycler 480 real-time PCR instrument. The quantified libraries were then multiplexed with other libraries, and the pool of libraries was then prepared for sequencing. Sequencing of the flowcell was performed on the Illumina MiSeq sequencer using MiSeq Reagent kits, v3, …
BWPWU	O'Malley_iTag_2	Illumina iTag, Plates: Plate-based 16S V4 region, 16S V4-V5 region, 18S V4 region, and ITS iTag preps are performed on the PerkinElmer Sciclone NGS robotic liquid handling system using 30 ng sample input, custom designed target primers with incorporated Illumina sequencing adapters, and the 5 PRIME HotMasterMix amplification kit. Current target primers for 16S V4 region are 515F/806R, for 16S V4-…	The prepared libraries were quantified using KAPA Biosystem's next-generation sequencing library qPCR kit and run on a Roche LightCycler 480 real-time PCR instrument. The quantified libraries were then multiplexed with other libraries, and the pool of libraries was then prepared for sequencing. Sequencing of the flowcell was performed on the Illumina MiSeq sequencer using MiSeq Reagent kits, v3, …
BWPWW	O'Malley_iTag_2	Illumina iTag, Plates: Plate-based 16S V4 region, 16S V4-V5 region, 18S V4 region, and ITS iTag preps are performed on the PerkinElmer Sciclone NGS robotic liquid handling system using 30 ng sample input, custom designed target primers with incorporated Illumina sequencing adapters, and the 5 PRIME HotMasterMix amplification kit. Current target primers for 16S V4 region are 515F/806R, for 16S V4-…	The prepared libraries were quantified using KAPA Biosystem's next-generation sequencing library qPCR kit and run on a Roche LightCycler 480 real-time PCR instrument. The quantified libraries were then multiplexed with other libraries, and the pool of libraries was then prepared for sequencing. Sequencing of the flowcell was performed on the Illumina MiSeq sequencer using MiSeq Reagent kits, v3, …
BWPWX	O'Malley_iTag_2	Illumina iTag, Plates: Plate-based 16S V4 region, 16S V4-V5 region, 18S V4 region, and ITS iTag preps are performed on the PerkinElmer Sciclone NGS robotic liquid handling system using 30 ng sample input, custom designed target primers with incorporated Illumina sequencing adapters, and the 5 PRIME HotMasterMix amplification kit. Current target primers for 16S V4 region are 515F/806R, for 16S V4-…	The prepared libraries were quantified using KAPA Biosystem's next-generation sequencing library qPCR kit and run on a Roche LightCycler 480 real-time PCR instrument. The quantified libraries were then multiplexed with other libraries, and the pool of libraries was then prepared for sequencing. Sequencing of the flowcell was performed on the Illumina MiSeq sequencer using MiSeq Reagent kits, v3, …
BWPWY	O'Malley_iTag_2	Illumina iTag, Plates: Plate-based 16S V4 region, 16S V4-V5 region, 18S V4 region, and ITS iTag preps are performed on the PerkinElmer Sciclone NGS robotic liquid handling system using 30 ng sample input, custom designed target primers with incorporated Illumina sequencing adapters, and the 5 PRIME HotMasterMix amplification kit. Current target primers for 16S V4 region are 515F/806R, for 16S V4-…	The prepared libraries were quantified using KAPA Biosystem's next-generation sequencing library qPCR kit and run on a Roche LightCycler 480 real-time PCR instrument. The quantified libraries were then multiplexed with other libraries, and the pool of libraries was then prepared for sequencing. Sequencing of the flowcell was performed on the Illumina MiSeq sequencer using MiSeq Reagent kits, v3, …
BWPWZ	O'Malley_iTag_2	Illumina iTag, Plates: Plate-based 16S V4 region, 16S V4-V5 region, 18S V4 region, and ITS iTag preps are performed on the PerkinElmer Sciclone NGS robotic liquid handling system using 30 ng sample input, custom designed target primers with incorporated Illumina sequencing adapters, and the 5 PRIME HotMasterMix amplification kit. Current target primers for 16S V4 region are 515F/806R, for 16S V4-…	The prepared libraries were quantified using KAPA Biosystem's next-generation sequencing library qPCR kit and run on a Roche LightCycler 480 real-time PCR instrument. The quantified libraries were then multiplexed with other libraries, and the pool of libraries was then prepared for sequencing. Sequencing of the flowcell was performed on the Illumina MiSeq sequencer using MiSeq Reagent kits, v3, …
BWPXA	O'Malley_iTag_2	Illumina iTag, Plates: Plate-based 16S V4 region, 16S V4-V5 region, 18S V4 region, and ITS iTag preps are performed on the PerkinElmer Sciclone NGS robotic liquid handling system using 30 ng sample input, custom designed target primers with incorporated Illumina sequencing adapters, and the 5 PRIME HotMasterMix amplification kit. Current target primers for 16S V4 region are 515F/806R, for 16S V4-…	The prepared libraries were quantified using KAPA Biosystem's next-generation sequencing library qPCR kit and run on a Roche LightCycler 480 real-time PCR instrument. The quantified libraries were then multiplexed with other libraries, and the pool of libraries was then prepared for sequencing. Sequencing of the flowcell was performed on the Illumina MiSeq sequencer using MiSeq Reagent kits, v3, …
BWPXB	O'Malley_iTag_2	Illumina iTag, Plates: Plate-based 16S V4 region, 16S V4-V5 region, 18S V4 region, and ITS iTag preps are performed on the PerkinElmer Sciclone NGS robotic liquid handling system using 30 ng sample input, custom designed target primers with incorporated Illumina sequencing adapters, and the 5 PRIME HotMasterMix amplification kit. Current target primers for 16S V4 region are 515F/806R, for 16S V4-…	The prepared libraries were quantified using KAPA Biosystem's next-generation sequencing library qPCR kit and run on a Roche LightCycler 480 real-time PCR instrument. The quantified libraries were then multiplexed with other libraries, and the pool of libraries was then prepared for sequencing. Sequencing of the flowcell was performed on the Illumina MiSeq sequencer using MiSeq Reagent kits, v3, …
BWPXC	O'Malley_iTag_2	Illumina iTag, Plates: Plate-based 16S V4 region, 16S V4-V5 region, 18S V4 region, and ITS iTag preps are performed on the PerkinElmer Sciclone NGS robotic liquid handling system using 30 ng sample input, custom designed target primers with incorporated Illumina sequencing adapters, and the 5 PRIME HotMasterMix amplification kit. Current target primers for 16S V4 region are 515F/806R, for 16S V4-…	The prepared libraries were quantified using KAPA Biosystem's next-generation sequencing library qPCR kit and run on a Roche LightCycler 480 real-time PCR instrument. The quantified libraries were then multiplexed with other libraries, and the pool of libraries was then prepared for sequencing. Sequencing of the flowcell was performed on the Illumina MiSeq sequencer using MiSeq Reagent kits, v3, …
BWPXG	O'Malley_iTag_2	Illumina iTag, Plates: Plate-based 16S V4 region, 16S V4-V5 region, 18S V4 region, and ITS iTag preps are performed on the PerkinElmer Sciclone NGS robotic liquid handling system using 30 ng sample input, custom designed target primers with incorporated Illumina sequencing adapters, and the 5 PRIME HotMasterMix amplification kit. Current target primers for 16S V4 region are 515F/806R, for 16S V4-…	The prepared libraries were quantified using KAPA Biosystem's next-generation sequencing library qPCR kit and run on a Roche LightCycler 480 real-time PCR instrument. The quantified libraries were then multiplexed with other libraries, and the pool of libraries was then prepared for sequencing. Sequencing of the flowcell was performed on the Illumina MiSeq sequencer using MiSeq Reagent kits, v3, …
BWPXH	O'Malley_iTag_2	Illumina iTag, Plates: Plate-based 16S V4 region, 16S V4-V5 region, 18S V4 region, and ITS iTag preps are performed on the PerkinElmer Sciclone NGS robotic liquid handling system using 30 ng sample input, custom designed target primers with incorporated Illumina sequencing adapters, and the 5 PRIME HotMasterMix amplification kit. Current target primers for 16S V4 region are 515F/806R, for 16S V4-…	The prepared libraries were quantified using KAPA Biosystem's next-generation sequencing library qPCR kit and run on a Roche LightCycler 480 real-time PCR instrument. The quantified libraries were then multiplexed with other libraries, and the pool of libraries was then prepared for sequencing. Sequencing of the flowcell was performed on the Illumina MiSeq sequencer using MiSeq Reagent kits, v3, …
BWPXN	O'Malley_iTag_2	Illumina iTag, Plates: Plate-based 16S V4 region, 16S V4-V5 region, 18S V4 region, and ITS iTag preps are performed on the PerkinElmer Sciclone NGS robotic liquid handling system using 30 ng sample input, custom designed target primers with incorporated Illumina sequencing adapters, and the 5 PRIME HotMasterMix amplification kit. Current target primers for 16S V4 region are 515F/806R, for 16S V4-…	The prepared libraries were quantified using KAPA Biosystem's next-generation sequencing library qPCR kit and run on a Roche LightCycler 480 real-time PCR instrument. The quantified libraries were then multiplexed with other libraries, and the pool of libraries was then prepared for sequencing. Sequencing of the flowcell was performed on the Illumina MiSeq sequencer using MiSeq Reagent kits, v3, …
BWPXO	O'Malley_iTag_2	Illumina iTag, Plates: Plate-based 16S V4 region, 16S V4-V5 region, 18S V4 region, and ITS iTag preps are performed on the PerkinElmer Sciclone NGS robotic liquid handling system using 30 ng sample input, custom designed target primers with incorporated Illumina sequencing adapters, and the 5 PRIME HotMasterMix amplification kit. Current target primers for 16S V4 region are 515F/806R, for 16S V4-…	The prepared libraries were quantified using KAPA Biosystem's next-generation sequencing library qPCR kit and run on a Roche LightCycler 480 real-time PCR instrument. The quantified libraries were then multiplexed with other libraries, and the pool of libraries was then prepared for sequencing. Sequencing of the flowcell was performed on the Illumina MiSeq sequencer using MiSeq Reagent kits, v3, …
BWPXP	O'Malley_iTag_2	Illumina iTag, Plates: Plate-based 16S V4 region, 16S V4-V5 region, 18S V4 region, and ITS iTag preps are performed on the PerkinElmer Sciclone NGS robotic liquid handling system using 30 ng sample input, custom designed target primers with incorporated Illumina sequencing adapters, and the 5 PRIME HotMasterMix amplification kit. Current target primers for 16S V4 region are 515F/806R, for 16S V4-…	The prepared libraries were quantified using KAPA Biosystem's next-generation sequencing library qPCR kit and run on a Roche LightCycler 480 real-time PCR instrument. The quantified libraries were then multiplexed with other libraries, and the pool of libraries was then prepared for sequencing. Sequencing of the flowcell was performed on the Illumina MiSeq sequencer using MiSeq Reagent kits, v3, …
BWPXS	O'Malley_iTag_2	Illumina iTag, Plates: Plate-based 16S V4 region, 16S V4-V5 region, 18S V4 region, and ITS iTag preps are performed on the PerkinElmer Sciclone NGS robotic liquid handling system using 30 ng sample input, custom designed target primers with incorporated Illumina sequencing adapters, and the 5 PRIME HotMasterMix amplification kit. Current target primers for 16S V4 region are 515F/806R, for 16S V4-…	The prepared libraries were quantified using KAPA Biosystem's next-generation sequencing library qPCR kit and run on a Roche LightCycler 480 real-time PCR instrument. The quantified libraries were then multiplexed with other libraries, and the pool of libraries was then prepared for sequencing. Sequencing of the flowcell was performed on the Illumina MiSeq sequencer using MiSeq Reagent kits, v3, …
BWPXT	O'Malley_iTag_2	Illumina iTag, Plates: Plate-based 16S V4 region, 16S V4-V5 region, 18S V4 region, and ITS iTag preps are performed on the PerkinElmer Sciclone NGS robotic liquid handling system using 30 ng sample input, custom designed target primers with incorporated Illumina sequencing adapters, and the 5 PRIME HotMasterMix amplification kit. Current target primers for 16S V4 region are 515F/806R, for 16S V4-…	The prepared libraries were quantified using KAPA Biosystem's next-generation sequencing library qPCR kit and run on a Roche LightCycler 480 real-time PCR instrument. The quantified libraries were then multiplexed with other libraries, and the pool of libraries was then prepared for sequencing. Sequencing of the flowcell was performed on the Illumina MiSeq sequencer using MiSeq Reagent kits, v3, …
BWPXU	O'Malley_iTag_2	Illumina iTag, Plates: Plate-based 16S V4 region, 16S V4-V5 region, 18S V4 region, and ITS iTag preps are performed on the PerkinElmer Sciclone NGS robotic liquid handling system using 30 ng sample input, custom designed target primers with incorporated Illumina sequencing adapters, and the 5 PRIME HotMasterMix amplification kit. Current target primers for 16S V4 region are 515F/806R, for 16S V4-…	The prepared libraries were quantified using KAPA Biosystem's next-generation sequencing library qPCR kit and run on a Roche LightCycler 480 real-time PCR instrument. The quantified libraries were then multiplexed with other libraries, and the pool of libraries was then prepared for sequencing. Sequencing of the flowcell was performed on the Illumina MiSeq sequencer using MiSeq Reagent kits, v3, …
BWPXX	O'Malley_iTag_2	Illumina iTag, Plates: Plate-based 16S V4 region, 16S V4-V5 region, 18S V4 region, and ITS iTag preps are performed on the PerkinElmer Sciclone NGS robotic liquid handling system using 30 ng sample input, custom designed target primers with incorporated Illumina sequencing adapters, and the 5 PRIME HotMasterMix amplification kit. Current target primers for 16S V4 region are 515F/806R, for 16S V4-…	The prepared libraries were quantified using KAPA Biosystem's next-generation sequencing library qPCR kit and run on a Roche LightCycler 480 real-time PCR instrument. The quantified libraries were then multiplexed with other libraries, and the pool of libraries was then prepared for sequencing. Sequencing of the flowcell was performed on the Illumina MiSeq sequencer using MiSeq Reagent kits, v3, …
BWPXY	O'Malley_iTag_2	Illumina iTag, Plates: Plate-based 16S V4 region, 16S V4-V5 region, 18S V4 region, and ITS iTag preps are performed on the PerkinElmer Sciclone NGS robotic liquid handling system using 30 ng sample input, custom designed target primers with incorporated Illumina sequencing adapters, and the 5 PRIME HotMasterMix amplification kit. Current target primers for 16S V4 region are 515F/806R, for 16S V4-…	The prepared libraries were quantified using KAPA Biosystem's next-generation sequencing library qPCR kit and run on a Roche LightCycler 480 real-time PCR instrument. The quantified libraries were then multiplexed with other libraries, and the pool of libraries was then prepared for sequencing. Sequencing of the flowcell was performed on the Illumina MiSeq sequencer using MiSeq Reagent kits, v3, …
BWPXZ	O'Malley_iTag_2	Illumina iTag, Plates: Plate-based 16S V4 region, 16S V4-V5 region, 18S V4 region, and ITS iTag preps are performed on the PerkinElmer Sciclone NGS robotic liquid handling system using 30 ng sample input, custom designed target primers with incorporated Illumina sequencing adapters, and the 5 PRIME HotMasterMix amplification kit. Current target primers for 16S V4 region are 515F/806R, for 16S V4-…	The prepared libraries were quantified using KAPA Biosystem's next-generation sequencing library qPCR kit and run on a Roche LightCycler 480 real-time PCR instrument. The quantified libraries were then multiplexed with other libraries, and the pool of libraries was then prepared for sequencing. Sequencing of the flowcell was performed on the Illumina MiSeq sequencer using MiSeq Reagent kits, v3, …
BWPYB	O'Malley_iTag_2	Illumina iTag, Plates: Plate-based 16S V4 region, 16S V4-V5 region, 18S V4 region, and ITS iTag preps are performed on the PerkinElmer Sciclone NGS robotic liquid handling system using 30 ng sample input, custom designed target primers with incorporated Illumina sequencing adapters, and the 5 PRIME HotMasterMix amplification kit. Current target primers for 16S V4 region are 515F/806R, for 16S V4-…	The prepared libraries were quantified using KAPA Biosystem's next-generation sequencing library qPCR kit and run on a Roche LightCycler 480 real-time PCR instrument. The quantified libraries were then multiplexed with other libraries, and the pool of libraries was then prepared for sequencing. Sequencing of the flowcell was performed on the Illumina MiSeq sequencer using MiSeq Reagent kits, v3, …
BWPYC	O'Malley_iTag_2	Illumina iTag, Plates: Plate-based 16S V4 region, 16S V4-V5 region, 18S V4 region, and ITS iTag preps are performed on the PerkinElmer Sciclone NGS robotic liquid handling system using 30 ng sample input, custom designed target primers with incorporated Illumina sequencing adapters, and the 5 PRIME HotMasterMix amplification kit. Current target primers for 16S V4 region are 515F/806R, for 16S V4-…	The prepared libraries were quantified using KAPA Biosystem's next-generation sequencing library qPCR kit and run on a Roche LightCycler 480 real-time PCR instrument. The quantified libraries were then multiplexed with other libraries, and the pool of libraries was then prepared for sequencing. Sequencing of the flowcell was performed on the Illumina MiSeq sequencer using MiSeq Reagent kits, v3, …
BWPYG	O'Malley_iTag_2	Illumina iTag, Plates: Plate-based 16S V4 region, 16S V4-V5 region, 18S V4 region, and ITS iTag preps are performed on the PerkinElmer Sciclone NGS robotic liquid handling system using 30 ng sample input, custom designed target primers with incorporated Illumina sequencing adapters, and the 5 PRIME HotMasterMix amplification kit. Current target primers for 16S V4 region are 515F/806R, for 16S V4-…	The prepared libraries were quantified using KAPA Biosystem's next-generation sequencing library qPCR kit and run on a Roche LightCycler 480 real-time PCR instrument. The quantified libraries were then multiplexed with other libraries, and the pool of libraries was then prepared for sequencing. Sequencing of the flowcell was performed on the Illumina MiSeq sequencer using MiSeq Reagent kits, v3, …
BWPYH	O'Malley_iTag_2	Illumina iTag, Plates: Plate-based 16S V4 region, 16S V4-V5 region, 18S V4 region, and ITS iTag preps are performed on the PerkinElmer Sciclone NGS robotic liquid handling system using 30 ng sample input, custom designed target primers with incorporated Illumina sequencing adapters, and the 5 PRIME HotMasterMix amplification kit. Current target primers for 16S V4 region are 515F/806R, for 16S V4-…	The prepared libraries were quantified using KAPA Biosystem's next-generation sequencing library qPCR kit and run on a Roche LightCycler 480 real-time PCR instrument. The quantified libraries were then multiplexed with other libraries, and the pool of libraries was then prepared for sequencing. Sequencing of the flowcell was performed on the Illumina MiSeq sequencer using MiSeq Reagent kits, v3, …
BWPYN	O'Malley_iTag_2	Illumina iTag, Plates: Plate-based 16S V4 region, 16S V4-V5 region, 18S V4 region, and ITS iTag preps are performed on the PerkinElmer Sciclone NGS robotic liquid handling system using 30 ng sample input, custom designed target primers with incorporated Illumina sequencing adapters, and the 5 PRIME HotMasterMix amplification kit. Current target primers for 16S V4 region are 515F/806R, for 16S V4-…	The prepared libraries were quantified using KAPA Biosystem's next-generation sequencing library qPCR kit and run on a Roche LightCycler 480 real-time PCR instrument. The quantified libraries were then multiplexed with other libraries, and the pool of libraries was then prepared for sequencing. Sequencing of the flowcell was performed on the Illumina MiSeq sequencer using MiSeq Reagent kits, v3, …
BWPYO	O'Malley_iTag_2	Illumina iTag, Plates: Plate-based 16S V4 region, 16S V4-V5 region, 18S V4 region, and ITS iTag preps are performed on the PerkinElmer Sciclone NGS robotic liquid handling system using 30 ng sample input, custom designed target primers with incorporated Illumina sequencing adapters, and the 5 PRIME HotMasterMix amplification kit. Current target primers for 16S V4 region are 515F/806R, for 16S V4-…	The prepared libraries were quantified using KAPA Biosystem's next-generation sequencing library qPCR kit and run on a Roche LightCycler 480 real-time PCR instrument. The quantified libraries were then multiplexed with other libraries, and the pool of libraries was then prepared for sequencing. Sequencing of the flowcell was performed on the Illumina MiSeq sequencer using MiSeq Reagent kits, v3, …
BWPYP	O'Malley_iTag_2	Illumina iTag, Plates: Plate-based 16S V4 region, 16S V4-V5 region, 18S V4 region, and ITS iTag preps are performed on the PerkinElmer Sciclone NGS robotic liquid handling system using 30 ng sample input, custom designed target primers with incorporated Illumina sequencing adapters, and the 5 PRIME HotMasterMix amplification kit. Current target primers for 16S V4 region are 515F/806R, for 16S V4-…	The prepared libraries were quantified using KAPA Biosystem's next-generation sequencing library qPCR kit and run on a Roche LightCycler 480 real-time PCR instrument. The quantified libraries were then multiplexed with other libraries, and the pool of libraries was then prepared for sequencing. Sequencing of the flowcell was performed on the Illumina MiSeq sequencer using MiSeq Reagent kits, v3, …
BWPYS	O'Malley_iTag_2	Illumina iTag, Plates: Plate-based 16S V4 region, 16S V4-V5 region, 18S V4 region, and ITS iTag preps are performed on the PerkinElmer Sciclone NGS robotic liquid handling system using 30 ng sample input, custom designed target primers with incorporated Illumina sequencing adapters, and the 5 PRIME HotMasterMix amplification kit. Current target primers for 16S V4 region are 515F/806R, for 16S V4-…	The prepared libraries were quantified using KAPA Biosystem's next-generation sequencing library qPCR kit and run on a Roche LightCycler 480 real-time PCR instrument. The quantified libraries were then multiplexed with other libraries, and the pool of libraries was then prepared for sequencing. Sequencing of the flowcell was performed on the Illumina MiSeq sequencer using MiSeq Reagent kits, v3, …
BWPYT	O'Malley_iTag_2	Illumina iTag, Plates: Plate-based 16S V4 region, 16S V4-V5 region, 18S V4 region, and ITS iTag preps are performed on the PerkinElmer Sciclone NGS robotic liquid handling system using 30 ng sample input, custom designed target primers with incorporated Illumina sequencing adapters, and the 5 PRIME HotMasterMix amplification kit. Current target primers for 16S V4 region are 515F/806R, for 16S V4-…	The prepared libraries were quantified using KAPA Biosystem's next-generation sequencing library qPCR kit and run on a Roche LightCycler 480 real-time PCR instrument. The quantified libraries were then multiplexed with other libraries, and the pool of libraries was then prepared for sequencing. Sequencing of the flowcell was performed on the Illumina MiSeq sequencer using MiSeq Reagent kits, v3, …
BWPYU	O'Malley_iTag_2	Illumina iTag, Plates: Plate-based 16S V4 region, 16S V4-V5 region, 18S V4 region, and ITS iTag preps are performed on the PerkinElmer Sciclone NGS robotic liquid handling system using 30 ng sample input, custom designed target primers with incorporated Illumina sequencing adapters, and the 5 PRIME HotMasterMix amplification kit. Current target primers for 16S V4 region are 515F/806R, for 16S V4-…	The prepared libraries were quantified using KAPA Biosystem's next-generation sequencing library qPCR kit and run on a Roche LightCycler 480 real-time PCR instrument. The quantified libraries were then multiplexed with other libraries, and the pool of libraries was then prepared for sequencing. Sequencing of the flowcell was performed on the Illumina MiSeq sequencer using MiSeq Reagent kits, v3, …
BWPYW	O'Malley_iTag_2	Illumina iTag, Plates: Plate-based 16S V4 region, 16S V4-V5 region, 18S V4 region, and ITS iTag preps are performed on the PerkinElmer Sciclone NGS robotic liquid handling system using 30 ng sample input, custom designed target primers with incorporated Illumina sequencing adapters, and the 5 PRIME HotMasterMix amplification kit. Current target primers for 16S V4 region are 515F/806R, for 16S V4-…	The prepared libraries were quantified using KAPA Biosystem's next-generation sequencing library qPCR kit and run on a Roche LightCycler 480 real-time PCR instrument. The quantified libraries were then multiplexed with other libraries, and the pool of libraries was then prepared for sequencing. Sequencing of the flowcell was performed on the Illumina MiSeq sequencer using MiSeq Reagent kits, v3, …
BWPYX	O'Malley_iTag_2	Illumina iTag, Plates: Plate-based 16S V4 region, 16S V4-V5 region, 18S V4 region, and ITS iTag preps are performed on the PerkinElmer Sciclone NGS robotic liquid handling system using 30 ng sample input, custom designed target primers with incorporated Illumina sequencing adapters, and the 5 PRIME HotMasterMix amplification kit. Current target primers for 16S V4 region are 515F/806R, for 16S V4-…	The prepared libraries were quantified using KAPA Biosystem's next-generation sequencing library qPCR kit and run on a Roche LightCycler 480 real-time PCR instrument. The quantified libraries were then multiplexed with other libraries, and the pool of libraries was then prepared for sequencing. Sequencing of the flowcell was performed on the Illumina MiSeq sequencer using MiSeq Reagent kits, v3, …
BWPYY	O'Malley_iTag_2	Illumina iTag, Plates: Plate-based 16S V4 region, 16S V4-V5 region, 18S V4 region, and ITS iTag preps are performed on the PerkinElmer Sciclone NGS robotic liquid handling system using 30 ng sample input, custom designed target primers with incorporated Illumina sequencing adapters, and the 5 PRIME HotMasterMix amplification kit. Current target primers for 16S V4 region are 515F/806R, for 16S V4-…	The prepared libraries were quantified using KAPA Biosystem's next-generation sequencing library qPCR kit and run on a Roche LightCycler 480 real-time PCR instrument. The quantified libraries were then multiplexed with other libraries, and the pool of libraries was then prepared for sequencing. Sequencing of the flowcell was performed on the Illumina MiSeq sequencer using MiSeq Reagent kits, v3, …
BWPYZ	O'Malley_iTag_2	Illumina iTag, Plates: Plate-based 16S V4 region, 16S V4-V5 region, 18S V4 region, and ITS iTag preps are performed on the PerkinElmer Sciclone NGS robotic liquid handling system using 30 ng sample input, custom designed target primers with incorporated Illumina sequencing adapters, and the 5 PRIME HotMasterMix amplification kit. Current target primers for 16S V4 region are 515F/806R, for 16S V4-…	The prepared libraries were quantified using KAPA Biosystem's next-generation sequencing library qPCR kit and run on a Roche LightCycler 480 real-time PCR instrument. The quantified libraries were then multiplexed with other libraries, and the pool of libraries was then prepared for sequencing. Sequencing of the flowcell was performed on the Illumina MiSeq sequencer using MiSeq Reagent kits, v3, …
BWPZA	O'Malley_iTag_2	Illumina iTag, Plates: Plate-based 16S V4 region, 16S V4-V5 region, 18S V4 region, and ITS iTag preps are performed on the PerkinElmer Sciclone NGS robotic liquid handling system using 30 ng sample input, custom designed target primers with incorporated Illumina sequencing adapters, and the 5 PRIME HotMasterMix amplification kit. Current target primers for 16S V4 region are 515F/806R, for 16S V4-…	The prepared libraries were quantified using KAPA Biosystem's next-generation sequencing library qPCR kit and run on a Roche LightCycler 480 real-time PCR instrument. The quantified libraries were then multiplexed with other libraries, and the pool of libraries was then prepared for sequencing. Sequencing of the flowcell was performed on the Illumina MiSeq sequencer using MiSeq Reagent kits, v3, …
BWPZB	O'Malley_iTag_2	Illumina iTag, Plates: Plate-based 16S V4 region, 16S V4-V5 region, 18S V4 region, and ITS iTag preps are performed on the PerkinElmer Sciclone NGS robotic liquid handling system using 30 ng sample input, custom designed target primers with incorporated Illumina sequencing adapters, and the 5 PRIME HotMasterMix amplification kit. Current target primers for 16S V4 region are 515F/806R, for 16S V4-…	The prepared libraries were quantified using KAPA Biosystem's next-generation sequencing library qPCR kit and run on a Roche LightCycler 480 real-time PCR instrument. The quantified libraries were then multiplexed with other libraries, and the pool of libraries was then prepared for sequencing. Sequencing of the flowcell was performed on the Illumina MiSeq sequencer using MiSeq Reagent kits, v3, …
BWPZC	O'Malley_iTag_2	Illumina iTag, Plates: Plate-based 16S V4 region, 16S V4-V5 region, 18S V4 region, and ITS iTag preps are performed on the PerkinElmer Sciclone NGS robotic liquid handling system using 30 ng sample input, custom designed target primers with incorporated Illumina sequencing adapters, and the 5 PRIME HotMasterMix amplification kit. Current target primers for 16S V4 region are 515F/806R, for 16S V4-…	The prepared libraries were quantified using KAPA Biosystem's next-generation sequencing library qPCR kit and run on a Roche LightCycler 480 real-time PCR instrument. The quantified libraries were then multiplexed with other libraries, and the pool of libraries was then prepared for sequencing. Sequencing of the flowcell was performed on the Illumina MiSeq sequencer using MiSeq Reagent kits, v3, …
BWPZN	O'Malley_iTag_2	Illumina iTag, Plates: Plate-based 16S V4 region, 16S V4-V5 region, 18S V4 region, and ITS iTag preps are performed on the PerkinElmer Sciclone NGS robotic liquid handling system using 30 ng sample input, custom designed target primers with incorporated Illumina sequencing adapters, and the 5 PRIME HotMasterMix amplification kit. Current target primers for 16S V4 region are 515F/806R, for 16S V4-…	The prepared libraries were quantified using KAPA Biosystem's next-generation sequencing library qPCR kit and run on a Roche LightCycler 480 real-time PCR instrument. The quantified libraries were then multiplexed with other libraries, and the pool of libraries was then prepared for sequencing. Sequencing of the flowcell was performed on the Illumina MiSeq sequencer using MiSeq Reagent kits, v3, …
BWPZO	O'Malley_iTag_2	Illumina iTag, Plates: Plate-based 16S V4 region, 16S V4-V5 region, 18S V4 region, and ITS iTag preps are performed on the PerkinElmer Sciclone NGS robotic liquid handling system using 30 ng sample input, custom designed target primers with incorporated Illumina sequencing adapters, and the 5 PRIME HotMasterMix amplification kit. Current target primers for 16S V4 region are 515F/806R, for 16S V4-…	The prepared libraries were quantified using KAPA Biosystem's next-generation sequencing library qPCR kit and run on a Roche LightCycler 480 real-time PCR instrument. The quantified libraries were then multiplexed with other libraries, and the pool of libraries was then prepared for sequencing. Sequencing of the flowcell was performed on the Illumina MiSeq sequencer using MiSeq Reagent kits, v3, …
BWPZP	O'Malley_iTag_2	Illumina iTag, Plates: Plate-based 16S V4 region, 16S V4-V5 region, 18S V4 region, and ITS iTag preps are performed on the PerkinElmer Sciclone NGS robotic liquid handling system using 30 ng sample input, custom designed target primers with incorporated Illumina sequencing adapters, and the 5 PRIME HotMasterMix amplification kit. Current target primers for 16S V4 region are 515F/806R, for 16S V4-…	The prepared libraries were quantified using KAPA Biosystem's next-generation sequencing library qPCR kit and run on a Roche LightCycler 480 real-time PCR instrument. The quantified libraries were then multiplexed with other libraries, and the pool of libraries was then prepared for sequencing. Sequencing of the flowcell was performed on the Illumina MiSeq sequencer using MiSeq Reagent kits, v3, …
BWPZS	O'Malley_iTag_2	Illumina iTag, Plates: Plate-based 16S V4 region, 16S V4-V5 region, 18S V4 region, and ITS iTag preps are performed on the PerkinElmer Sciclone NGS robotic liquid handling system using 30 ng sample input, custom designed target primers with incorporated Illumina sequencing adapters, and the 5 PRIME HotMasterMix amplification kit. Current target primers for 16S V4 region are 515F/806R, for 16S V4-…	The prepared libraries were quantified using KAPA Biosystem's next-generation sequencing library qPCR kit and run on a Roche LightCycler 480 real-time PCR instrument. The quantified libraries were then multiplexed with other libraries, and the pool of libraries was then prepared for sequencing. Sequencing of the flowcell was performed on the Illumina MiSeq sequencer using MiSeq Reagent kits, v3, …
BWPZT	O'Malley_iTag_2	Illumina iTag, Plates: Plate-based 16S V4 region, 16S V4-V5 region, 18S V4 region, and ITS iTag preps are performed on the PerkinElmer Sciclone NGS robotic liquid handling system using 30 ng sample input, custom designed target primers with incorporated Illumina sequencing adapters, and the 5 PRIME HotMasterMix amplification kit. Current target primers for 16S V4 region are 515F/806R, for 16S V4-…	The prepared libraries were quantified using KAPA Biosystem's next-generation sequencing library qPCR kit and run on a Roche LightCycler 480 real-time PCR instrument. The quantified libraries were then multiplexed with other libraries, and the pool of libraries was then prepared for sequencing. Sequencing of the flowcell was performed on the Illumina MiSeq sequencer using MiSeq Reagent kits, v3, …
BWPZU	O'Malley_iTag_2	Illumina iTag, Plates: Plate-based 16S V4 region, 16S V4-V5 region, 18S V4 region, and ITS iTag preps are performed on the PerkinElmer Sciclone NGS robotic liquid handling system using 30 ng sample input, custom designed target primers with incorporated Illumina sequencing adapters, and the 5 PRIME HotMasterMix amplification kit. Current target primers for 16S V4 region are 515F/806R, for 16S V4-…	The prepared libraries were quantified using KAPA Biosystem's next-generation sequencing library qPCR kit and run on a Roche LightCycler 480 real-time PCR instrument. The quantified libraries were then multiplexed with other libraries, and the pool of libraries was then prepared for sequencing. Sequencing of the flowcell was performed on the Illumina MiSeq sequencer using MiSeq Reagent kits, v3, …
BWPZW	O'Malley_iTag_2	Illumina iTag, Plates: Plate-based 16S V4 region, 16S V4-V5 region, 18S V4 region, and ITS iTag preps are performed on the PerkinElmer Sciclone NGS robotic liquid handling system using 30 ng sample input, custom designed target primers with incorporated Illumina sequencing adapters, and the 5 PRIME HotMasterMix amplification kit. Current target primers for 16S V4 region are 515F/806R, for 16S V4-…	The prepared libraries were quantified using KAPA Biosystem's next-generation sequencing library qPCR kit and run on a Roche LightCycler 480 real-time PCR instrument. The quantified libraries were then multiplexed with other libraries, and the pool of libraries was then prepared for sequencing. Sequencing of the flowcell was performed on the Illumina MiSeq sequencer using MiSeq Reagent kits, v3, …
BWPZX	O'Malley_iTag_2	Illumina iTag, Plates: Plate-based 16S V4 region, 16S V4-V5 region, 18S V4 region, and ITS iTag preps are performed on the PerkinElmer Sciclone NGS robotic liquid handling system using 30 ng sample input, custom designed target primers with incorporated Illumina sequencing adapters, and the 5 PRIME HotMasterMix amplification kit. Current target primers for 16S V4 region are 515F/806R, for 16S V4-…	The prepared libraries were quantified using KAPA Biosystem's next-generation sequencing library qPCR kit and run on a Roche LightCycler 480 real-time PCR instrument. The quantified libraries were then multiplexed with other libraries, and the pool of libraries was then prepared for sequencing. Sequencing of the flowcell was performed on the Illumina MiSeq sequencer using MiSeq Reagent kits, v3, …
BWPZY	O'Malley_iTag_2	Illumina iTag, Plates: Plate-based 16S V4 region, 16S V4-V5 region, 18S V4 region, and ITS iTag preps are performed on the PerkinElmer Sciclone NGS robotic liquid handling system using 30 ng sample input, custom designed target primers with incorporated Illumina sequencing adapters, and the 5 PRIME HotMasterMix amplification kit. Current target primers for 16S V4 region are 515F/806R, for 16S V4-…	The prepared libraries were quantified using KAPA Biosystem's next-generation sequencing library qPCR kit and run on a Roche LightCycler 480 real-time PCR instrument. The quantified libraries were then multiplexed with other libraries, and the pool of libraries was then prepared for sequencing. Sequencing of the flowcell was performed on the Illumina MiSeq sequencer using MiSeq Reagent kits, v3, …
BWPZZ	O'Malley_iTag_2	Illumina iTag, Plates: Plate-based 16S V4 region, 16S V4-V5 region, 18S V4 region, and ITS iTag preps are performed on the PerkinElmer Sciclone NGS robotic liquid handling system using 30 ng sample input, custom designed target primers with incorporated Illumina sequencing adapters, and the 5 PRIME HotMasterMix amplification kit. Current target primers for 16S V4 region are 515F/806R, for 16S V4-…	The prepared libraries were quantified using KAPA Biosystem's next-generation sequencing library qPCR kit and run on a Roche LightCycler 480 real-time PCR instrument. The quantified libraries were then multiplexed with other libraries, and the pool of libraries was then prepared for sequencing. Sequencing of the flowcell was performed on the Illumina MiSeq sequencer using MiSeq Reagent kits, v3, …
BWSAA	O'Malley_iTag_2	Illumina iTag, Plates: Plate-based 16S V4 region, 16S V4-V5 region, 18S V4 region, and ITS iTag preps are performed on the PerkinElmer Sciclone NGS robotic liquid handling system using 30 ng sample input, custom designed target primers with incorporated Illumina sequencing adapters, and the 5 PRIME HotMasterMix amplification kit. Current target primers for 16S V4 region are 515F/806R, for 16S V4-…	The prepared libraries were quantified using KAPA Biosystem's next-generation sequencing library qPCR kit and run on a Roche LightCycler 480 real-time PCR instrument. The quantified libraries were then multiplexed with other libraries, and the pool of libraries was then prepared for sequencing. Sequencing of the flowcell was performed on the Illumina MiSeq sequencer using MiSeq Reagent kits, v3, …
BWSAB	O'Malley_iTag_2	Illumina iTag, Plates: Plate-based 16S V4 region, 16S V4-V5 region, 18S V4 region, and ITS iTag preps are performed on the PerkinElmer Sciclone NGS robotic liquid handling system using 30 ng sample input, custom designed target primers with incorporated Illumina sequencing adapters, and the 5 PRIME HotMasterMix amplification kit. Current target primers for 16S V4 region are 515F/806R, for 16S V4-…	The prepared libraries were quantified using KAPA Biosystem's next-generation sequencing library qPCR kit and run on a Roche LightCycler 480 real-time PCR instrument. The quantified libraries were then multiplexed with other libraries, and the pool of libraries was then prepared for sequencing. Sequencing of the flowcell was performed on the Illumina MiSeq sequencer using MiSeq Reagent kits, v3, …
BWSAC	O'Malley_iTag_2	Illumina iTag, Plates: Plate-based 16S V4 region, 16S V4-V5 region, 18S V4 region, and ITS iTag preps are performed on the PerkinElmer Sciclone NGS robotic liquid handling system using 30 ng sample input, custom designed target primers with incorporated Illumina sequencing adapters, and the 5 PRIME HotMasterMix amplification kit. Current target primers for 16S V4 region are 515F/806R, for 16S V4-…	The prepared libraries were quantified using KAPA Biosystem's next-generation sequencing library qPCR kit and run on a Roche LightCycler 480 real-time PCR instrument. The quantified libraries were then multiplexed with other libraries, and the pool of libraries was then prepared for sequencing. Sequencing of the flowcell was performed on the Illumina MiSeq sequencer using MiSeq Reagent kits, v3, …
BWSAH	O'Malley_iTag_2	Illumina iTag, Plates: Plate-based 16S V4 region, 16S V4-V5 region, 18S V4 region, and ITS iTag preps are performed on the PerkinElmer Sciclone NGS robotic liquid handling system using 30 ng sample input, custom designed target primers with incorporated Illumina sequencing adapters, and the 5 PRIME HotMasterMix amplification kit. Current target primers for 16S V4 region are 515F/806R, for 16S V4-…	The prepared libraries were quantified using KAPA Biosystem's next-generation sequencing library qPCR kit and run on a Roche LightCycler 480 real-time PCR instrument. The quantified libraries were then multiplexed with other libraries, and the pool of libraries was then prepared for sequencing. Sequencing of the flowcell was performed on the Illumina MiSeq sequencer using MiSeq Reagent kits, v3, …
BWSAN	O'Malley_iTag_2	Illumina iTag, Plates: Plate-based 16S V4 region, 16S V4-V5 region, 18S V4 region, and ITS iTag preps are performed on the PerkinElmer Sciclone NGS robotic liquid handling system using 30 ng sample input, custom designed target primers with incorporated Illumina sequencing adapters, and the 5 PRIME HotMasterMix amplification kit. Current target primers for 16S V4 region are 515F/806R, for 16S V4-…	The prepared libraries were quantified using KAPA Biosystem's next-generation sequencing library qPCR kit and run on a Roche LightCycler 480 real-time PCR instrument. The quantified libraries were then multiplexed with other libraries, and the pool of libraries was then prepared for sequencing. Sequencing of the flowcell was performed on the Illumina MiSeq sequencer using MiSeq Reagent kits, v3, …
BWSAP	O'Malley_iTag_2	Illumina iTag, Plates: Plate-based 16S V4 region, 16S V4-V5 region, 18S V4 region, and ITS iTag preps are performed on the PerkinElmer Sciclone NGS robotic liquid handling system using 30 ng sample input, custom designed target primers with incorporated Illumina sequencing adapters, and the 5 PRIME HotMasterMix amplification kit. Current target primers for 16S V4 region are 515F/806R, for 16S V4-…	The prepared libraries were quantified using KAPA Biosystem's next-generation sequencing library qPCR kit and run on a Roche LightCycler 480 real-time PCR instrument. The quantified libraries were then multiplexed with other libraries, and the pool of libraries was then prepared for sequencing. Sequencing of the flowcell was performed on the Illumina MiSeq sequencer using MiSeq Reagent kits, v3, …
BWSAS	O'Malley_iTag_2	Illumina iTag, Plates: Plate-based 16S V4 region, 16S V4-V5 region, 18S V4 region, and ITS iTag preps are performed on the PerkinElmer Sciclone NGS robotic liquid handling system using 30 ng sample input, custom designed target primers with incorporated Illumina sequencing adapters, and the 5 PRIME HotMasterMix amplification kit. Current target primers for 16S V4 region are 515F/806R, for 16S V4-…	The prepared libraries were quantified using KAPA Biosystem's next-generation sequencing library qPCR kit and run on a Roche LightCycler 480 real-time PCR instrument. The quantified libraries were then multiplexed with other libraries, and the pool of libraries was then prepared for sequencing. Sequencing of the flowcell was performed on the Illumina MiSeq sequencer using MiSeq Reagent kits, v3, …
BWSAT	O'Malley_iTag_2	Illumina iTag, Plates: Plate-based 16S V4 region, 16S V4-V5 region, 18S V4 region, and ITS iTag preps are performed on the PerkinElmer Sciclone NGS robotic liquid handling system using 30 ng sample input, custom designed target primers with incorporated Illumina sequencing adapters, and the 5 PRIME HotMasterMix amplification kit. Current target primers for 16S V4 region are 515F/806R, for 16S V4-…	The prepared libraries were quantified using KAPA Biosystem's next-generation sequencing library qPCR kit and run on a Roche LightCycler 480 real-time PCR instrument. The quantified libraries were then multiplexed with other libraries, and the pool of libraries was then prepared for sequencing. Sequencing of the flowcell was performed on the Illumina MiSeq sequencer using MiSeq Reagent kits, v3, …
BWSAU	O'Malley_iTag_2	Illumina iTag, Plates: Plate-based 16S V4 region, 16S V4-V5 region, 18S V4 region, and ITS iTag preps are performed on the PerkinElmer Sciclone NGS robotic liquid handling system using 30 ng sample input, custom designed target primers with incorporated Illumina sequencing adapters, and the 5 PRIME HotMasterMix amplification kit. Current target primers for 16S V4 region are 515F/806R, for 16S V4-…	The prepared libraries were quantified using KAPA Biosystem's next-generation sequencing library qPCR kit and run on a Roche LightCycler 480 real-time PCR instrument. The quantified libraries were then multiplexed with other libraries, and the pool of libraries was then prepared for sequencing. Sequencing of the flowcell was performed on the Illumina MiSeq sequencer using MiSeq Reagent kits, v3, …
BWSBC	O'Malley_iTag_2	Illumina iTag, Plates: Plate-based 16S V4 region, 16S V4-V5 region, 18S V4 region, and ITS iTag preps are performed on the PerkinElmer Sciclone NGS robotic liquid handling system using 30 ng sample input, custom designed target primers with incorporated Illumina sequencing adapters, and the 5 PRIME HotMasterMix amplification kit. Current target primers for 16S V4 region are 515F/806R, for 16S V4-…	The prepared libraries were quantified using KAPA Biosystem's next-generation sequencing library qPCR kit and run on a Roche LightCycler 480 real-time PCR instrument. The quantified libraries were then multiplexed with other libraries, and the pool of libraries was then prepared for sequencing. Sequencing of the flowcell was performed on the Illumina MiSeq sequencer using MiSeq Reagent kits, v3, …
BWSBH	O'Malley_iTag_2	Illumina iTag, Plates: Plate-based 16S V4 region, 16S V4-V5 region, 18S V4 region, and ITS iTag preps are performed on the PerkinElmer Sciclone NGS robotic liquid handling system using 30 ng sample input, custom designed target primers with incorporated Illumina sequencing adapters, and the 5 PRIME HotMasterMix amplification kit. Current target primers for 16S V4 region are 515F/806R, for 16S V4-…	The prepared libraries were quantified using KAPA Biosystem's next-generation sequencing library qPCR kit and run on a Roche LightCycler 480 real-time PCR instrument. The quantified libraries were then multiplexed with other libraries, and the pool of libraries was then prepared for sequencing. Sequencing of the flowcell was performed on the Illumina MiSeq sequencer using MiSeq Reagent kits, v3, …
BWSBO	O'Malley_iTag_2	Illumina iTag, Plates: Plate-based 16S V4 region, 16S V4-V5 region, 18S V4 region, and ITS iTag preps are performed on the PerkinElmer Sciclone NGS robotic liquid handling system using 30 ng sample input, custom designed target primers with incorporated Illumina sequencing adapters, and the 5 PRIME HotMasterMix amplification kit. Current target primers for 16S V4 region are 515F/806R, for 16S V4-…	The prepared libraries were quantified using KAPA Biosystem's next-generation sequencing library qPCR kit and run on a Roche LightCycler 480 real-time PCR instrument. The quantified libraries were then multiplexed with other libraries, and the pool of libraries was then prepared for sequencing. Sequencing of the flowcell was performed on the Illumina MiSeq sequencer using MiSeq Reagent kits, v3, …
BWSBS	O'Malley_iTag_2	Illumina iTag, Plates: Plate-based 16S V4 region, 16S V4-V5 region, 18S V4 region, and ITS iTag preps are performed on the PerkinElmer Sciclone NGS robotic liquid handling system using 30 ng sample input, custom designed target primers with incorporated Illumina sequencing adapters, and the 5 PRIME HotMasterMix amplification kit. Current target primers for 16S V4 region are 515F/806R, for 16S V4-…	The prepared libraries were quantified using KAPA Biosystem's next-generation sequencing library qPCR kit and run on a Roche LightCycler 480 real-time PCR instrument. The quantified libraries were then multiplexed with other libraries, and the pool of libraries was then prepared for sequencing. Sequencing of the flowcell was performed on the Illumina MiSeq sequencer using MiSeq Reagent kits, v3, …
BWSBT	O'Malley_iTag_2	Illumina iTag, Plates: Plate-based 16S V4 region, 16S V4-V5 region, 18S V4 region, and ITS iTag preps are performed on the PerkinElmer Sciclone NGS robotic liquid handling system using 30 ng sample input, custom designed target primers with incorporated Illumina sequencing adapters, and the 5 PRIME HotMasterMix amplification kit. Current target primers for 16S V4 region are 515F/806R, for 16S V4-…	The prepared libraries were quantified using KAPA Biosystem's next-generation sequencing library qPCR kit and run on a Roche LightCycler 480 real-time PCR instrument. The quantified libraries were then multiplexed with other libraries, and the pool of libraries was then prepared for sequencing. Sequencing of the flowcell was performed on the Illumina MiSeq sequencer using MiSeq Reagent kits, v3, …
BWSBU	O'Malley_iTag_2	Illumina iTag, Plates: Plate-based 16S V4 region, 16S V4-V5 region, 18S V4 region, and ITS iTag preps are performed on the PerkinElmer Sciclone NGS robotic liquid handling system using 30 ng sample input, custom designed target primers with incorporated Illumina sequencing adapters, and the 5 PRIME HotMasterMix amplification kit. Current target primers for 16S V4 region are 515F/806R, for 16S V4-…	The prepared libraries were quantified using KAPA Biosystem's next-generation sequencing library qPCR kit and run on a Roche LightCycler 480 real-time PCR instrument. The quantified libraries were then multiplexed with other libraries, and the pool of libraries was then prepared for sequencing. Sequencing of the flowcell was performed on the Illumina MiSeq sequencer using MiSeq Reagent kits, v3, …
BWSBY	O'Malley_iTag_2	Illumina iTag, Plates: Plate-based 16S V4 region, 16S V4-V5 region, 18S V4 region, and ITS iTag preps are performed on the PerkinElmer Sciclone NGS robotic liquid handling system using 30 ng sample input, custom designed target primers with incorporated Illumina sequencing adapters, and the 5 PRIME HotMasterMix amplification kit. Current target primers for 16S V4 region are 515F/806R, for 16S V4-…	The prepared libraries were quantified using KAPA Biosystem's next-generation sequencing library qPCR kit and run on a Roche LightCycler 480 real-time PCR instrument. The quantified libraries were then multiplexed with other libraries, and the pool of libraries was then prepared for sequencing. Sequencing of the flowcell was performed on the Illumina MiSeq sequencer using MiSeq Reagent kits, v3, …
BWSCA	O'Malley_iTag_2	Illumina iTag, Plates: Plate-based 16S V4 region, 16S V4-V5 region, 18S V4 region, and ITS iTag preps are performed on the PerkinElmer Sciclone NGS robotic liquid handling system using 30 ng sample input, custom designed target primers with incorporated Illumina sequencing adapters, and the 5 PRIME HotMasterMix amplification kit. Current target primers for 16S V4 region are 515F/806R, for 16S V4-…	The prepared libraries were quantified using KAPA Biosystem's next-generation sequencing library qPCR kit and run on a Roche LightCycler 480 real-time PCR instrument. The quantified libraries were then multiplexed with other libraries, and the pool of libraries was then prepared for sequencing. Sequencing of the flowcell was performed on the Illumina MiSeq sequencer using MiSeq Reagent kits, v3, …
BWSCC	O'Malley_iTag_2	Illumina iTag, Plates: Plate-based 16S V4 region, 16S V4-V5 region, 18S V4 region, and ITS iTag preps are performed on the PerkinElmer Sciclone NGS robotic liquid handling system using 30 ng sample input, custom designed target primers with incorporated Illumina sequencing adapters, and the 5 PRIME HotMasterMix amplification kit. Current target primers for 16S V4 region are 515F/806R, for 16S V4-…	The prepared libraries were quantified using KAPA Biosystem's next-generation sequencing library qPCR kit and run on a Roche LightCycler 480 real-time PCR instrument. The quantified libraries were then multiplexed with other libraries, and the pool of libraries was then prepared for sequencing. Sequencing of the flowcell was performed on the Illumina MiSeq sequencer using MiSeq Reagent kits, v3, …
BWSCG	O'Malley_iTag_2	Illumina iTag, Plates: Plate-based 16S V4 region, 16S V4-V5 region, 18S V4 region, and ITS iTag preps are performed on the PerkinElmer Sciclone NGS robotic liquid handling system using 30 ng sample input, custom designed target primers with incorporated Illumina sequencing adapters, and the 5 PRIME HotMasterMix amplification kit. Current target primers for 16S V4 region are 515F/806R, for 16S V4-…	The prepared libraries were quantified using KAPA Biosystem's next-generation sequencing library qPCR kit and run on a Roche LightCycler 480 real-time PCR instrument. The quantified libraries were then multiplexed with other libraries, and the pool of libraries was then prepared for sequencing. Sequencing of the flowcell was performed on the Illumina MiSeq sequencer using MiSeq Reagent kits, v3, …
BWSCH	O'Malley_iTag_2	Illumina iTag, Plates: Plate-based 16S V4 region, 16S V4-V5 region, 18S V4 region, and ITS iTag preps are performed on the PerkinElmer Sciclone NGS robotic liquid handling system using 30 ng sample input, custom designed target primers with incorporated Illumina sequencing adapters, and the 5 PRIME HotMasterMix amplification kit. Current target primers for 16S V4 region are 515F/806R, for 16S V4-…	The prepared libraries were quantified using KAPA Biosystem's next-generation sequencing library qPCR kit and run on a Roche LightCycler 480 real-time PCR instrument. The quantified libraries were then multiplexed with other libraries, and the pool of libraries was then prepared for sequencing. Sequencing of the flowcell was performed on the Illumina MiSeq sequencer using MiSeq Reagent kits, v3, …
BWSCO	O'Malley_iTag_2	Illumina iTag, Plates: Plate-based 16S V4 region, 16S V4-V5 region, 18S V4 region, and ITS iTag preps are performed on the PerkinElmer Sciclone NGS robotic liquid handling system using 30 ng sample input, custom designed target primers with incorporated Illumina sequencing adapters, and the 5 PRIME HotMasterMix amplification kit. Current target primers for 16S V4 region are 515F/806R, for 16S V4-…	The prepared libraries were quantified using KAPA Biosystem's next-generation sequencing library qPCR kit and run on a Roche LightCycler 480 real-time PCR instrument. The quantified libraries were then multiplexed with other libraries, and the pool of libraries was then prepared for sequencing. Sequencing of the flowcell was performed on the Illumina MiSeq sequencer using MiSeq Reagent kits, v3, …
BWUWW	O'Malley_iTag_2	Illumina iTag, Plates: Plate-based 16S V4 region, 16S V4-V5 region, 18S V4 region, and ITS iTag preps are performed on the PerkinElmer Sciclone NGS robotic liquid handling system using 30 ng sample input, custom designed target primers with incorporated Illumina sequencing adapters, and the 5 PRIME HotMasterMix amplification kit. Current target primers for 16S V4 region are 515F/806R, for 16S V4-…	The prepared libraries were quantified using KAPA Biosystem's next-generation sequencing library qPCR kit and run on a Roche LightCycler 480 real-time PCR instrument. The quantified libraries were then multiplexed with other libraries, and the pool of libraries was then prepared for sequencing. Sequencing of the flowcell was performed on the Illumina MiSeq sequencer using MiSeq Reagent kits, v3, …
BWUWX	O'Malley_iTag_2	Illumina iTag, Plates: Plate-based 16S V4 region, 16S V4-V5 region, 18S V4 region, and ITS iTag preps are performed on the PerkinElmer Sciclone NGS robotic liquid handling system using 30 ng sample input, custom designed target primers with incorporated Illumina sequencing adapters, and the 5 PRIME HotMasterMix amplification kit. Current target primers for 16S V4 region are 515F/806R, for 16S V4-…	The prepared libraries were quantified using KAPA Biosystem's next-generation sequencing library qPCR kit and run on a Roche LightCycler 480 real-time PCR instrument. The quantified libraries were then multiplexed with other libraries, and the pool of libraries was then prepared for sequencing. Sequencing of the flowcell was performed on the Illumina MiSeq sequencer using MiSeq Reagent kits, v3, …
BWUWY	O'Malley_iTag_2	Illumina iTag, Plates: Plate-based 16S V4 region, 16S V4-V5 region, 18S V4 region, and ITS iTag preps are performed on the PerkinElmer Sciclone NGS robotic liquid handling system using 30 ng sample input, custom designed target primers with incorporated Illumina sequencing adapters, and the 5 PRIME HotMasterMix amplification kit. Current target primers for 16S V4 region are 515F/806R, for 16S V4-…	The prepared libraries were quantified using KAPA Biosystem's next-generation sequencing library qPCR kit and run on a Roche LightCycler 480 real-time PCR instrument. The quantified libraries were then multiplexed with other libraries, and the pool of libraries was then prepared for sequencing. Sequencing of the flowcell was performed on the Illumina MiSeq sequencer using MiSeq Reagent kits, v3, …
BWUWZ	O'Malley_iTag_2	Illumina iTag, Plates: Plate-based 16S V4 region, 16S V4-V5 region, 18S V4 region, and ITS iTag preps are performed on the PerkinElmer Sciclone NGS robotic liquid handling system using 30 ng sample input, custom designed target primers with incorporated Illumina sequencing adapters, and the 5 PRIME HotMasterMix amplification kit. Current target primers for 16S V4 region are 515F/806R, for 16S V4-…	The prepared libraries were quantified using KAPA Biosystem's next-generation sequencing library qPCR kit and run on a Roche LightCycler 480 real-time PCR instrument. The quantified libraries were then multiplexed with other libraries, and the pool of libraries was then prepared for sequencing. Sequencing of the flowcell was performed on the Illumina MiSeq sequencer using MiSeq Reagent kits, v3, …
BWUXA	O'Malley_iTag_2	Illumina iTag, Plates: Plate-based 16S V4 region, 16S V4-V5 region, 18S V4 region, and ITS iTag preps are performed on the PerkinElmer Sciclone NGS robotic liquid handling system using 30 ng sample input, custom designed target primers with incorporated Illumina sequencing adapters, and the 5 PRIME HotMasterMix amplification kit. Current target primers for 16S V4 region are 515F/806R, for 16S V4-…	The prepared libraries were quantified using KAPA Biosystem's next-generation sequencing library qPCR kit and run on a Roche LightCycler 480 real-time PCR instrument. The quantified libraries were then multiplexed with other libraries, and the pool of libraries was then prepared for sequencing. Sequencing of the flowcell was performed on the Illumina MiSeq sequencer using MiSeq Reagent kits, v3, …
BWUXB	O'Malley_iTag_2	Illumina iTag, Plates: Plate-based 16S V4 region, 16S V4-V5 region, 18S V4 region, and ITS iTag preps are performed on the PerkinElmer Sciclone NGS robotic liquid handling system using 30 ng sample input, custom designed target primers with incorporated Illumina sequencing adapters, and the 5 PRIME HotMasterMix amplification kit. Current target primers for 16S V4 region are 515F/806R, for 16S V4-…	The prepared libraries were quantified using KAPA Biosystem's next-generation sequencing library qPCR kit and run on a Roche LightCycler 480 real-time PCR instrument. The quantified libraries were then multiplexed with other libraries, and the pool of libraries was then prepared for sequencing. Sequencing of the flowcell was performed on the Illumina MiSeq sequencer using MiSeq Reagent kits, v3, …
BWUXC	O'Malley_iTag_2	Illumina iTag, Plates: Plate-based 16S V4 region, 16S V4-V5 region, 18S V4 region, and ITS iTag preps are performed on the PerkinElmer Sciclone NGS robotic liquid handling system using 30 ng sample input, custom designed target primers with incorporated Illumina sequencing adapters, and the 5 PRIME HotMasterMix amplification kit. Current target primers for 16S V4 region are 515F/806R, for 16S V4-…	The prepared libraries were quantified using KAPA Biosystem's next-generation sequencing library qPCR kit and run on a Roche LightCycler 480 real-time PCR instrument. The quantified libraries were then multiplexed with other libraries, and the pool of libraries was then prepared for sequencing. Sequencing of the flowcell was performed on the Illumina MiSeq sequencer using MiSeq Reagent kits, v3, …
BWUXG	O'Malley_iTag_2	Illumina iTag, Plates: Plate-based 16S V4 region, 16S V4-V5 region, 18S V4 region, and ITS iTag preps are performed on the PerkinElmer Sciclone NGS robotic liquid handling system using 30 ng sample input, custom designed target primers with incorporated Illumina sequencing adapters, and the 5 PRIME HotMasterMix amplification kit. Current target primers for 16S V4 region are 515F/806R, for 16S V4-…	The prepared libraries were quantified using KAPA Biosystem's next-generation sequencing library qPCR kit and run on a Roche LightCycler 480 real-time PCR instrument. The quantified libraries were then multiplexed with other libraries, and the pool of libraries was then prepared for sequencing. Sequencing of the flowcell was performed on the Illumina MiSeq sequencer using MiSeq Reagent kits, v3, …
BWUXH	O'Malley_iTag_2	Illumina iTag, Plates: Plate-based 16S V4 region, 16S V4-V5 region, 18S V4 region, and ITS iTag preps are performed on the PerkinElmer Sciclone NGS robotic liquid handling system using 30 ng sample input, custom designed target primers with incorporated Illumina sequencing adapters, and the 5 PRIME HotMasterMix amplification kit. Current target primers for 16S V4 region are 515F/806R, for 16S V4-…	The prepared libraries were quantified using KAPA Biosystem's next-generation sequencing library qPCR kit and run on a Roche LightCycler 480 real-time PCR instrument. The quantified libraries were then multiplexed with other libraries, and the pool of libraries was then prepared for sequencing. Sequencing of the flowcell was performed on the Illumina MiSeq sequencer using MiSeq Reagent kits, v3, …
BWUXN	O'Malley_iTag_2	Illumina iTag, Plates: Plate-based 16S V4 region, 16S V4-V5 region, 18S V4 region, and ITS iTag preps are performed on the PerkinElmer Sciclone NGS robotic liquid handling system using 30 ng sample input, custom designed target primers with incorporated Illumina sequencing adapters, and the 5 PRIME HotMasterMix amplification kit. Current target primers for 16S V4 region are 515F/806R, for 16S V4-…	The prepared libraries were quantified using KAPA Biosystem's next-generation sequencing library qPCR kit and run on a Roche LightCycler 480 real-time PCR instrument. The quantified libraries were then multiplexed with other libraries, and the pool of libraries was then prepared for sequencing. Sequencing of the flowcell was performed on the Illumina MiSeq sequencer using MiSeq Reagent kits, v3, …
BWUXO	O'Malley_iTag_2	Illumina iTag, Plates: Plate-based 16S V4 region, 16S V4-V5 region, 18S V4 region, and ITS iTag preps are performed on the PerkinElmer Sciclone NGS robotic liquid handling system using 30 ng sample input, custom designed target primers with incorporated Illumina sequencing adapters, and the 5 PRIME HotMasterMix amplification kit. Current target primers for 16S V4 region are 515F/806R, for 16S V4-…	The prepared libraries were quantified using KAPA Biosystem's next-generation sequencing library qPCR kit and run on a Roche LightCycler 480 real-time PCR instrument. The quantified libraries were then multiplexed with other libraries, and the pool of libraries was then prepared for sequencing. Sequencing of the flowcell was performed on the Illumina MiSeq sequencer using MiSeq Reagent kits, v3, …
BWUXP	O'Malley_iTag_2	Illumina iTag, Plates: Plate-based 16S V4 region, 16S V4-V5 region, 18S V4 region, and ITS iTag preps are performed on the PerkinElmer Sciclone NGS robotic liquid handling system using 30 ng sample input, custom designed target primers with incorporated Illumina sequencing adapters, and the 5 PRIME HotMasterMix amplification kit. Current target primers for 16S V4 region are 515F/806R, for 16S V4-…	The prepared libraries were quantified using KAPA Biosystem's next-generation sequencing library qPCR kit and run on a Roche LightCycler 480 real-time PCR instrument. The quantified libraries were then multiplexed with other libraries, and the pool of libraries was then prepared for sequencing. Sequencing of the flowcell was performed on the Illumina MiSeq sequencer using MiSeq Reagent kits, v3, …
BWUXS	O'Malley_iTag_2	Illumina iTag, Plates: Plate-based 16S V4 region, 16S V4-V5 region, 18S V4 region, and ITS iTag preps are performed on the PerkinElmer Sciclone NGS robotic liquid handling system using 30 ng sample input, custom designed target primers with incorporated Illumina sequencing adapters, and the 5 PRIME HotMasterMix amplification kit. Current target primers for 16S V4 region are 515F/806R, for 16S V4-…	The prepared libraries were quantified using KAPA Biosystem's next-generation sequencing library qPCR kit and run on a Roche LightCycler 480 real-time PCR instrument. The quantified libraries were then multiplexed with other libraries, and the pool of libraries was then prepared for sequencing. Sequencing of the flowcell was performed on the Illumina MiSeq sequencer using MiSeq Reagent kits, v3, …
BWUXT	O'Malley_iTag_2	Illumina iTag, Plates: Plate-based 16S V4 region, 16S V4-V5 region, 18S V4 region, and ITS iTag preps are performed on the PerkinElmer Sciclone NGS robotic liquid handling system using 30 ng sample input, custom designed target primers with incorporated Illumina sequencing adapters, and the 5 PRIME HotMasterMix amplification kit. Current target primers for 16S V4 region are 515F/806R, for 16S V4-…	The prepared libraries were quantified using KAPA Biosystem's next-generation sequencing library qPCR kit and run on a Roche LightCycler 480 real-time PCR instrument. The quantified libraries were then multiplexed with other libraries, and the pool of libraries was then prepared for sequencing. Sequencing of the flowcell was performed on the Illumina MiSeq sequencer using MiSeq Reagent kits, v3, …
BWUXU	O'Malley_iTag_2	Illumina iTag, Plates: Plate-based 16S V4 region, 16S V4-V5 region, 18S V4 region, and ITS iTag preps are performed on the PerkinElmer Sciclone NGS robotic liquid handling system using 30 ng sample input, custom designed target primers with incorporated Illumina sequencing adapters, and the 5 PRIME HotMasterMix amplification kit. Current target primers for 16S V4 region are 515F/806R, for 16S V4-…	The prepared libraries were quantified using KAPA Biosystem's next-generation sequencing library qPCR kit and run on a Roche LightCycler 480 real-time PCR instrument. The quantified libraries were then multiplexed with other libraries, and the pool of libraries was then prepared for sequencing. Sequencing of the flowcell was performed on the Illumina MiSeq sequencer using MiSeq Reagent kits, v3, …
BWUXW	O'Malley_iTag_2	Illumina iTag, Plates: Plate-based 16S V4 region, 16S V4-V5 region, 18S V4 region, and ITS iTag preps are performed on the PerkinElmer Sciclone NGS robotic liquid handling system using 30 ng sample input, custom designed target primers with incorporated Illumina sequencing adapters, and the 5 PRIME HotMasterMix amplification kit. Current target primers for 16S V4 region are 515F/806R, for 16S V4-…	The prepared libraries were quantified using KAPA Biosystem's next-generation sequencing library qPCR kit and run on a Roche LightCycler 480 real-time PCR instrument. The quantified libraries were then multiplexed with other libraries, and the pool of libraries was then prepared for sequencing. Sequencing of the flowcell was performed on the Illumina MiSeq sequencer using MiSeq Reagent kits, v3, …
BWUXX	O'Malley_iTag_2	Illumina iTag, Plates: Plate-based 16S V4 region, 16S V4-V5 region, 18S V4 region, and ITS iTag preps are performed on the PerkinElmer Sciclone NGS robotic liquid handling system using 30 ng sample input, custom designed target primers with incorporated Illumina sequencing adapters, and the 5 PRIME HotMasterMix amplification kit. Current target primers for 16S V4 region are 515F/806R, for 16S V4-…	The prepared libraries were quantified using KAPA Biosystem's next-generation sequencing library qPCR kit and run on a Roche LightCycler 480 real-time PCR instrument. The quantified libraries were then multiplexed with other libraries, and the pool of libraries was then prepared for sequencing. Sequencing of the flowcell was performed on the Illumina MiSeq sequencer using MiSeq Reagent kits, v3, …
BWUXY	O'Malley_iTag_2	Illumina iTag, Plates: Plate-based 16S V4 region, 16S V4-V5 region, 18S V4 region, and ITS iTag preps are performed on the PerkinElmer Sciclone NGS robotic liquid handling system using 30 ng sample input, custom designed target primers with incorporated Illumina sequencing adapters, and the 5 PRIME HotMasterMix amplification kit. Current target primers for 16S V4 region are 515F/806R, for 16S V4-…	The prepared libraries were quantified using KAPA Biosystem's next-generation sequencing library qPCR kit and run on a Roche LightCycler 480 real-time PCR instrument. The quantified libraries were then multiplexed with other libraries, and the pool of libraries was then prepared for sequencing. Sequencing of the flowcell was performed on the Illumina MiSeq sequencer using MiSeq Reagent kits, v3, …
BWUXZ	O'Malley_iTag_2	Illumina iTag, Plates: Plate-based 16S V4 region, 16S V4-V5 region, 18S V4 region, and ITS iTag preps are performed on the PerkinElmer Sciclone NGS robotic liquid handling system using 30 ng sample input, custom designed target primers with incorporated Illumina sequencing adapters, and the 5 PRIME HotMasterMix amplification kit. Current target primers for 16S V4 region are 515F/806R, for 16S V4-…	The prepared libraries were quantified using KAPA Biosystem's next-generation sequencing library qPCR kit and run on a Roche LightCycler 480 real-time PCR instrument. The quantified libraries were then multiplexed with other libraries, and the pool of libraries was then prepared for sequencing. Sequencing of the flowcell was performed on the Illumina MiSeq sequencer using MiSeq Reagent kits, v3, …
BWUYA	O'Malley_iTag_2	Illumina iTag, Plates: Plate-based 16S V4 region, 16S V4-V5 region, 18S V4 region, and ITS iTag preps are performed on the PerkinElmer Sciclone NGS robotic liquid handling system using 30 ng sample input, custom designed target primers with incorporated Illumina sequencing adapters, and the 5 PRIME HotMasterMix amplification kit. Current target primers for 16S V4 region are 515F/806R, for 16S V4-…	The prepared libraries were quantified using KAPA Biosystem's next-generation sequencing library qPCR kit and run on a Roche LightCycler 480 real-time PCR instrument. The quantified libraries were then multiplexed with other libraries, and the pool of libraries was then prepared for sequencing. Sequencing of the flowcell was performed on the Illumina MiSeq sequencer using MiSeq Reagent kits, v3, …
BWUYB	O'Malley_iTag_2	Illumina iTag, Plates: Plate-based 16S V4 region, 16S V4-V5 region, 18S V4 region, and ITS iTag preps are performed on the PerkinElmer Sciclone NGS robotic liquid handling system using 30 ng sample input, custom designed target primers with incorporated Illumina sequencing adapters, and the 5 PRIME HotMasterMix amplification kit. Current target primers for 16S V4 region are 515F/806R, for 16S V4-…	The prepared libraries were quantified using KAPA Biosystem's next-generation sequencing library qPCR kit and run on a Roche LightCycler 480 real-time PCR instrument. The quantified libraries were then multiplexed with other libraries, and the pool of libraries was then prepared for sequencing. Sequencing of the flowcell was performed on the Illumina MiSeq sequencer using MiSeq Reagent kits, v3, …
BWUYC	O'Malley_iTag_2	Illumina iTag, Plates: Plate-based 16S V4 region, 16S V4-V5 region, 18S V4 region, and ITS iTag preps are performed on the PerkinElmer Sciclone NGS robotic liquid handling system using 30 ng sample input, custom designed target primers with incorporated Illumina sequencing adapters, and the 5 PRIME HotMasterMix amplification kit. Current target primers for 16S V4 region are 515F/806R, for 16S V4-…	The prepared libraries were quantified using KAPA Biosystem's next-generation sequencing library qPCR kit and run on a Roche LightCycler 480 real-time PCR instrument. The quantified libraries were then multiplexed with other libraries, and the pool of libraries was then prepared for sequencing. Sequencing of the flowcell was performed on the Illumina MiSeq sequencer using MiSeq Reagent kits, v3, …
BWUYG	O'Malley_iTag_2	Illumina iTag, Plates: Plate-based 16S V4 region, 16S V4-V5 region, 18S V4 region, and ITS iTag preps are performed on the PerkinElmer Sciclone NGS robotic liquid handling system using 30 ng sample input, custom designed target primers with incorporated Illumina sequencing adapters, and the 5 PRIME HotMasterMix amplification kit. Current target primers for 16S V4 region are 515F/806R, for 16S V4-…	The prepared libraries were quantified using KAPA Biosystem's next-generation sequencing library qPCR kit and run on a Roche LightCycler 480 real-time PCR instrument. The quantified libraries were then multiplexed with other libraries, and the pool of libraries was then prepared for sequencing. Sequencing of the flowcell was performed on the Illumina MiSeq sequencer using MiSeq Reagent kits, v3, …
BWUYH	O'Malley_iTag_2	Illumina iTag, Plates: Plate-based 16S V4 region, 16S V4-V5 region, 18S V4 region, and ITS iTag preps are performed on the PerkinElmer Sciclone NGS robotic liquid handling system using 30 ng sample input, custom designed target primers with incorporated Illumina sequencing adapters, and the 5 PRIME HotMasterMix amplification kit. Current target primers for 16S V4 region are 515F/806R, for 16S V4-…	The prepared libraries were quantified using KAPA Biosystem's next-generation sequencing library qPCR kit and run on a Roche LightCycler 480 real-time PCR instrument. The quantified libraries were then multiplexed with other libraries, and the pool of libraries was then prepared for sequencing. Sequencing of the flowcell was performed on the Illumina MiSeq sequencer using MiSeq Reagent kits, v3, …
BWUYN	O'Malley_iTag_2	Illumina iTag, Plates: Plate-based 16S V4 region, 16S V4-V5 region, 18S V4 region, and ITS iTag preps are performed on the PerkinElmer Sciclone NGS robotic liquid handling system using 30 ng sample input, custom designed target primers with incorporated Illumina sequencing adapters, and the 5 PRIME HotMasterMix amplification kit. Current target primers for 16S V4 region are 515F/806R, for 16S V4-…	The prepared libraries were quantified using KAPA Biosystem's next-generation sequencing library qPCR kit and run on a Roche LightCycler 480 real-time PCR instrument. The quantified libraries were then multiplexed with other libraries, and the pool of libraries was then prepared for sequencing. Sequencing of the flowcell was performed on the Illumina MiSeq sequencer using MiSeq Reagent kits, v3, …
BWUYO	O'Malley_iTag_2	Illumina iTag, Plates: Plate-based 16S V4 region, 16S V4-V5 region, 18S V4 region, and ITS iTag preps are performed on the PerkinElmer Sciclone NGS robotic liquid handling system using 30 ng sample input, custom designed target primers with incorporated Illumina sequencing adapters, and the 5 PRIME HotMasterMix amplification kit. Current target primers for 16S V4 region are 515F/806R, for 16S V4-…	The prepared libraries were quantified using KAPA Biosystem's next-generation sequencing library qPCR kit and run on a Roche LightCycler 480 real-time PCR instrument. The quantified libraries were then multiplexed with other libraries, and the pool of libraries was then prepared for sequencing. Sequencing of the flowcell was performed on the Illumina MiSeq sequencer using MiSeq Reagent kits, v3, …
BWUYP	O'Malley_iTag_2	Illumina iTag, Plates: Plate-based 16S V4 region, 16S V4-V5 region, 18S V4 region, and ITS iTag preps are performed on the PerkinElmer Sciclone NGS robotic liquid handling system using 30 ng sample input, custom designed target primers with incorporated Illumina sequencing adapters, and the 5 PRIME HotMasterMix amplification kit. Current target primers for 16S V4 region are 515F/806R, for 16S V4-…	The prepared libraries were quantified using KAPA Biosystem's next-generation sequencing library qPCR kit and run on a Roche LightCycler 480 real-time PCR instrument. The quantified libraries were then multiplexed with other libraries, and the pool of libraries was then prepared for sequencing. Sequencing of the flowcell was performed on the Illumina MiSeq sequencer using MiSeq Reagent kits, v3, …
BWUYS	O'Malley_iTag_2	Illumina iTag, Plates: Plate-based 16S V4 region, 16S V4-V5 region, 18S V4 region, and ITS iTag preps are performed on the PerkinElmer Sciclone NGS robotic liquid handling system using 30 ng sample input, custom designed target primers with incorporated Illumina sequencing adapters, and the 5 PRIME HotMasterMix amplification kit. Current target primers for 16S V4 region are 515F/806R, for 16S V4-…	The prepared libraries were quantified using KAPA Biosystem's next-generation sequencing library qPCR kit and run on a Roche LightCycler 480 real-time PCR instrument. The quantified libraries were then multiplexed with other libraries, and the pool of libraries was then prepared for sequencing. Sequencing of the flowcell was performed on the Illumina MiSeq sequencer using MiSeq Reagent kits, v3, …
BWUYT	O'Malley_iTag_2	Illumina iTag, Plates: Plate-based 16S V4 region, 16S V4-V5 region, 18S V4 region, and ITS iTag preps are performed on the PerkinElmer Sciclone NGS robotic liquid handling system using 30 ng sample input, custom designed target primers with incorporated Illumina sequencing adapters, and the 5 PRIME HotMasterMix amplification kit. Current target primers for 16S V4 region are 515F/806R, for 16S V4-…	The prepared libraries were quantified using KAPA Biosystem's next-generation sequencing library qPCR kit and run on a Roche LightCycler 480 real-time PCR instrument. The quantified libraries were then multiplexed with other libraries, and the pool of libraries was then prepared for sequencing. Sequencing of the flowcell was performed on the Illumina MiSeq sequencer using MiSeq Reagent kits, v3, …
BWUYU	O'Malley_iTag_2	Illumina iTag, Plates: Plate-based 16S V4 region, 16S V4-V5 region, 18S V4 region, and ITS iTag preps are performed on the PerkinElmer Sciclone NGS robotic liquid handling system using 30 ng sample input, custom designed target primers with incorporated Illumina sequencing adapters, and the 5 PRIME HotMasterMix amplification kit. Current target primers for 16S V4 region are 515F/806R, for 16S V4-…	The prepared libraries were quantified using KAPA Biosystem's next-generation sequencing library qPCR kit and run on a Roche LightCycler 480 real-time PCR instrument. The quantified libraries were then multiplexed with other libraries, and the pool of libraries was then prepared for sequencing. Sequencing of the flowcell was performed on the Illumina MiSeq sequencer using MiSeq Reagent kits, v3, …
BWUYW	O'Malley_iTag_2	Illumina iTag, Plates: Plate-based 16S V4 region, 16S V4-V5 region, 18S V4 region, and ITS iTag preps are performed on the PerkinElmer Sciclone NGS robotic liquid handling system using 30 ng sample input, custom designed target primers with incorporated Illumina sequencing adapters, and the 5 PRIME HotMasterMix amplification kit. Current target primers for 16S V4 region are 515F/806R, for 16S V4-…	The prepared libraries were quantified using KAPA Biosystem's next-generation sequencing library qPCR kit and run on a Roche LightCycler 480 real-time PCR instrument. The quantified libraries were then multiplexed with other libraries, and the pool of libraries was then prepared for sequencing. Sequencing of the flowcell was performed on the Illumina MiSeq sequencer using MiSeq Reagent kits, v3, …
BWUYX	O'Malley_iTag_2	Illumina iTag, Plates: Plate-based 16S V4 region, 16S V4-V5 region, 18S V4 region, and ITS iTag preps are performed on the PerkinElmer Sciclone NGS robotic liquid handling system using 30 ng sample input, custom designed target primers with incorporated Illumina sequencing adapters, and the 5 PRIME HotMasterMix amplification kit. Current target primers for 16S V4 region are 515F/806R, for 16S V4-…	The prepared libraries were quantified using KAPA Biosystem's next-generation sequencing library qPCR kit and run on a Roche LightCycler 480 real-time PCR instrument. The quantified libraries were then multiplexed with other libraries, and the pool of libraries was then prepared for sequencing. Sequencing of the flowcell was performed on the Illumina MiSeq sequencer using MiSeq Reagent kits, v3, …
BWUYY	O'Malley_iTag_2	Illumina iTag, Plates: Plate-based 16S V4 region, 16S V4-V5 region, 18S V4 region, and ITS iTag preps are performed on the PerkinElmer Sciclone NGS robotic liquid handling system using 30 ng sample input, custom designed target primers with incorporated Illumina sequencing adapters, and the 5 PRIME HotMasterMix amplification kit. Current target primers for 16S V4 region are 515F/806R, for 16S V4-…	The prepared libraries were quantified using KAPA Biosystem's next-generation sequencing library qPCR kit and run on a Roche LightCycler 480 real-time PCR instrument. The quantified libraries were then multiplexed with other libraries, and the pool of libraries was then prepared for sequencing. Sequencing of the flowcell was performed on the Illumina MiSeq sequencer using MiSeq Reagent kits, v3, …
BWUYZ	O'Malley_iTag_2	Illumina iTag, Plates: Plate-based 16S V4 region, 16S V4-V5 region, 18S V4 region, and ITS iTag preps are performed on the PerkinElmer Sciclone NGS robotic liquid handling system using 30 ng sample input, custom designed target primers with incorporated Illumina sequencing adapters, and the 5 PRIME HotMasterMix amplification kit. Current target primers for 16S V4 region are 515F/806R, for 16S V4-…	The prepared libraries were quantified using KAPA Biosystem's next-generation sequencing library qPCR kit and run on a Roche LightCycler 480 real-time PCR instrument. The quantified libraries were then multiplexed with other libraries, and the pool of libraries was then prepared for sequencing. Sequencing of the flowcell was performed on the Illumina MiSeq sequencer using MiSeq Reagent kits, v3, …
BWUZA	O'Malley_iTag_2	Illumina iTag, Plates: Plate-based 16S V4 region, 16S V4-V5 region, 18S V4 region, and ITS iTag preps are performed on the PerkinElmer Sciclone NGS robotic liquid handling system using 30 ng sample input, custom designed target primers with incorporated Illumina sequencing adapters, and the 5 PRIME HotMasterMix amplification kit. Current target primers for 16S V4 region are 515F/806R, for 16S V4-…	The prepared libraries were quantified using KAPA Biosystem's next-generation sequencing library qPCR kit and run on a Roche LightCycler 480 real-time PCR instrument. The quantified libraries were then multiplexed with other libraries, and the pool of libraries was then prepared for sequencing. Sequencing of the flowcell was performed on the Illumina MiSeq sequencer using MiSeq Reagent kits, v3, …
BWUZB	O'Malley_iTag_2	Illumina iTag, Plates: Plate-based 16S V4 region, 16S V4-V5 region, 18S V4 region, and ITS iTag preps are performed on the PerkinElmer Sciclone NGS robotic liquid handling system using 30 ng sample input, custom designed target primers with incorporated Illumina sequencing adapters, and the 5 PRIME HotMasterMix amplification kit. Current target primers for 16S V4 region are 515F/806R, for 16S V4-…	The prepared libraries were quantified using KAPA Biosystem's next-generation sequencing library qPCR kit and run on a Roche LightCycler 480 real-time PCR instrument. The quantified libraries were then multiplexed with other libraries, and the pool of libraries was then prepared for sequencing. Sequencing of the flowcell was performed on the Illumina MiSeq sequencer using MiSeq Reagent kits, v3, …
BWUZC	O'Malley_iTag_2	Illumina iTag, Plates: Plate-based 16S V4 region, 16S V4-V5 region, 18S V4 region, and ITS iTag preps are performed on the PerkinElmer Sciclone NGS robotic liquid handling system using 30 ng sample input, custom designed target primers with incorporated Illumina sequencing adapters, and the 5 PRIME HotMasterMix amplification kit. Current target primers for 16S V4 region are 515F/806R, for 16S V4-…	The prepared libraries were quantified using KAPA Biosystem's next-generation sequencing library qPCR kit and run on a Roche LightCycler 480 real-time PCR instrument. The quantified libraries were then multiplexed with other libraries, and the pool of libraries was then prepared for sequencing. Sequencing of the flowcell was performed on the Illumina MiSeq sequencer using MiSeq Reagent kits, v3, …
BWUZG	O'Malley_iTag_2	Illumina iTag, Plates: Plate-based 16S V4 region, 16S V4-V5 region, 18S V4 region, and ITS iTag preps are performed on the PerkinElmer Sciclone NGS robotic liquid handling system using 30 ng sample input, custom designed target primers with incorporated Illumina sequencing adapters, and the 5 PRIME HotMasterMix amplification kit. Current target primers for 16S V4 region are 515F/806R, for 16S V4-…	The prepared libraries were quantified using KAPA Biosystem's next-generation sequencing library qPCR kit and run on a Roche LightCycler 480 real-time PCR instrument. The quantified libraries were then multiplexed with other libraries, and the pool of libraries was then prepared for sequencing. Sequencing of the flowcell was performed on the Illumina MiSeq sequencer using MiSeq Reagent kits, v3, …
BWUZH	O'Malley_iTag_2	Illumina iTag, Plates: Plate-based 16S V4 region, 16S V4-V5 region, 18S V4 region, and ITS iTag preps are performed on the PerkinElmer Sciclone NGS robotic liquid handling system using 30 ng sample input, custom designed target primers with incorporated Illumina sequencing adapters, and the 5 PRIME HotMasterMix amplification kit. Current target primers for 16S V4 region are 515F/806R, for 16S V4-…	The prepared libraries were quantified using KAPA Biosystem's next-generation sequencing library qPCR kit and run on a Roche LightCycler 480 real-time PCR instrument. The quantified libraries were then multiplexed with other libraries, and the pool of libraries was then prepared for sequencing. Sequencing of the flowcell was performed on the Illumina MiSeq sequencer using MiSeq Reagent kits, v3, …
BWUZN	O'Malley_iTag_2	Illumina iTag, Plates: Plate-based 16S V4 region, 16S V4-V5 region, 18S V4 region, and ITS iTag preps are performed on the PerkinElmer Sciclone NGS robotic liquid handling system using 30 ng sample input, custom designed target primers with incorporated Illumina sequencing adapters, and the 5 PRIME HotMasterMix amplification kit. Current target primers for 16S V4 region are 515F/806R, for 16S V4-…	The prepared libraries were quantified using KAPA Biosystem's next-generation sequencing library qPCR kit and run on a Roche LightCycler 480 real-time PCR instrument. The quantified libraries were then multiplexed with other libraries, and the pool of libraries was then prepared for sequencing. Sequencing of the flowcell was performed on the Illumina MiSeq sequencer using MiSeq Reagent kits, v3, …
BWUZO	O'Malley_iTag_2	Illumina iTag, Plates: Plate-based 16S V4 region, 16S V4-V5 region, 18S V4 region, and ITS iTag preps are performed on the PerkinElmer Sciclone NGS robotic liquid handling system using 30 ng sample input, custom designed target primers with incorporated Illumina sequencing adapters, and the 5 PRIME HotMasterMix amplification kit. Current target primers for 16S V4 region are 515F/806R, for 16S V4-…	The prepared libraries were quantified using KAPA Biosystem's next-generation sequencing library qPCR kit and run on a Roche LightCycler 480 real-time PCR instrument. The quantified libraries were then multiplexed with other libraries, and the pool of libraries was then prepared for sequencing. Sequencing of the flowcell was performed on the Illumina MiSeq sequencer using MiSeq Reagent kits, v3, …
BWUZP	O'Malley_iTag_2	Illumina iTag, Plates: Plate-based 16S V4 region, 16S V4-V5 region, 18S V4 region, and ITS iTag preps are performed on the PerkinElmer Sciclone NGS robotic liquid handling system using 30 ng sample input, custom designed target primers with incorporated Illumina sequencing adapters, and the 5 PRIME HotMasterMix amplification kit. Current target primers for 16S V4 region are 515F/806R, for 16S V4-…	The prepared libraries were quantified using KAPA Biosystem's next-generation sequencing library qPCR kit and run on a Roche LightCycler 480 real-time PCR instrument. The quantified libraries were then multiplexed with other libraries, and the pool of libraries was then prepared for sequencing. Sequencing of the flowcell was performed on the Illumina MiSeq sequencer using MiSeq Reagent kits, v3, …
BWUZS	O'Malley_iTag_2	Illumina iTag, Plates: Plate-based 16S V4 region, 16S V4-V5 region, 18S V4 region, and ITS iTag preps are performed on the PerkinElmer Sciclone NGS robotic liquid handling system using 30 ng sample input, custom designed target primers with incorporated Illumina sequencing adapters, and the 5 PRIME HotMasterMix amplification kit. Current target primers for 16S V4 region are 515F/806R, for 16S V4-…	The prepared libraries were quantified using KAPA Biosystem's next-generation sequencing library qPCR kit and run on a Roche LightCycler 480 real-time PCR instrument. The quantified libraries were then multiplexed with other libraries, and the pool of libraries was then prepared for sequencing. Sequencing of the flowcell was performed on the Illumina MiSeq sequencer using MiSeq Reagent kits, v3, …
BWUZT	O'Malley_iTag_2	Illumina iTag, Plates: Plate-based 16S V4 region, 16S V4-V5 region, 18S V4 region, and ITS iTag preps are performed on the PerkinElmer Sciclone NGS robotic liquid handling system using 30 ng sample input, custom designed target primers with incorporated Illumina sequencing adapters, and the 5 PRIME HotMasterMix amplification kit. Current target primers for 16S V4 region are 515F/806R, for 16S V4-…	The prepared libraries were quantified using KAPA Biosystem's next-generation sequencing library qPCR kit and run on a Roche LightCycler 480 real-time PCR instrument. The quantified libraries were then multiplexed with other libraries, and the pool of libraries was then prepared for sequencing. Sequencing of the flowcell was performed on the Illumina MiSeq sequencer using MiSeq Reagent kits, v3, …
BWUZU	O'Malley_iTag_2	Illumina iTag, Plates: Plate-based 16S V4 region, 16S V4-V5 region, 18S V4 region, and ITS iTag preps are performed on the PerkinElmer Sciclone NGS robotic liquid handling system using 30 ng sample input, custom designed target primers with incorporated Illumina sequencing adapters, and the 5 PRIME HotMasterMix amplification kit. Current target primers for 16S V4 region are 515F/806R, for 16S V4-…	The prepared libraries were quantified using KAPA Biosystem's next-generation sequencing library qPCR kit and run on a Roche LightCycler 480 real-time PCR instrument. The quantified libraries were then multiplexed with other libraries, and the pool of libraries was then prepared for sequencing. Sequencing of the flowcell was performed on the Illumina MiSeq sequencer using MiSeq Reagent kits, v3, …
BWUZW	O'Malley_iTag_2	Illumina iTag, Plates: Plate-based 16S V4 region, 16S V4-V5 region, 18S V4 region, and ITS iTag preps are performed on the PerkinElmer Sciclone NGS robotic liquid handling system using 30 ng sample input, custom designed target primers with incorporated Illumina sequencing adapters, and the 5 PRIME HotMasterMix amplification kit. Current target primers for 16S V4 region are 515F/806R, for 16S V4-…	The prepared libraries were quantified using KAPA Biosystem's next-generation sequencing library qPCR kit and run on a Roche LightCycler 480 real-time PCR instrument. The quantified libraries were then multiplexed with other libraries, and the pool of libraries was then prepared for sequencing. Sequencing of the flowcell was performed on the Illumina MiSeq sequencer using MiSeq Reagent kits, v3, …
BWUZX	O'Malley_iTag_2	Illumina iTag, Plates: Plate-based 16S V4 region, 16S V4-V5 region, 18S V4 region, and ITS iTag preps are performed on the PerkinElmer Sciclone NGS robotic liquid handling system using 30 ng sample input, custom designed target primers with incorporated Illumina sequencing adapters, and the 5 PRIME HotMasterMix amplification kit. Current target primers for 16S V4 region are 515F/806R, for 16S V4-…	The prepared libraries were quantified using KAPA Biosystem's next-generation sequencing library qPCR kit and run on a Roche LightCycler 480 real-time PCR instrument. The quantified libraries were then multiplexed with other libraries, and the pool of libraries was then prepared for sequencing. Sequencing of the flowcell was performed on the Illumina MiSeq sequencer using MiSeq Reagent kits, v3, …
BWUZY	O'Malley_iTag_2	Illumina iTag, Plates: Plate-based 16S V4 region, 16S V4-V5 region, 18S V4 region, and ITS iTag preps are performed on the PerkinElmer Sciclone NGS robotic liquid handling system using 30 ng sample input, custom designed target primers with incorporated Illumina sequencing adapters, and the 5 PRIME HotMasterMix amplification kit. Current target primers for 16S V4 region are 515F/806R, for 16S V4-…	The prepared libraries were quantified using KAPA Biosystem's next-generation sequencing library qPCR kit and run on a Roche LightCycler 480 real-time PCR instrument. The quantified libraries were then multiplexed with other libraries, and the pool of libraries was then prepared for sequencing. Sequencing of the flowcell was performed on the Illumina MiSeq sequencer using MiSeq Reagent kits, v3, …
BWUZZ	O'Malley_iTag_2	Illumina iTag, Plates: Plate-based 16S V4 region, 16S V4-V5 region, 18S V4 region, and ITS iTag preps are performed on the PerkinElmer Sciclone NGS robotic liquid handling system using 30 ng sample input, custom designed target primers with incorporated Illumina sequencing adapters, and the 5 PRIME HotMasterMix amplification kit. Current target primers for 16S V4 region are 515F/806R, for 16S V4-…	The prepared libraries were quantified using KAPA Biosystem's next-generation sequencing library qPCR kit and run on a Roche LightCycler 480 real-time PCR instrument. The quantified libraries were then multiplexed with other libraries, and the pool of libraries was then prepared for sequencing. Sequencing of the flowcell was performed on the Illumina MiSeq sequencer using MiSeq Reagent kits, v3, …
BWWAA	O'Malley_iTag_2	Illumina iTag, Plates: Plate-based 16S V4 region, 16S V4-V5 region, 18S V4 region, and ITS iTag preps are performed on the PerkinElmer Sciclone NGS robotic liquid handling system using 30 ng sample input, custom designed target primers with incorporated Illumina sequencing adapters, and the 5 PRIME HotMasterMix amplification kit. Current target primers for 16S V4 region are 515F/806R, for 16S V4-…	The prepared libraries were quantified using KAPA Biosystem's next-generation sequencing library qPCR kit and run on a Roche LightCycler 480 real-time PCR instrument. The quantified libraries were then multiplexed with other libraries, and the pool of libraries was then prepared for sequencing. Sequencing of the flowcell was performed on the Illumina MiSeq sequencer using MiSeq Reagent kits, v3, …
BWWAB	O'Malley_iTag_2	Illumina iTag, Plates: Plate-based 16S V4 region, 16S V4-V5 region, 18S V4 region, and ITS iTag preps are performed on the PerkinElmer Sciclone NGS robotic liquid handling system using 30 ng sample input, custom designed target primers with incorporated Illumina sequencing adapters, and the 5 PRIME HotMasterMix amplification kit. Current target primers for 16S V4 region are 515F/806R, for 16S V4-…	The prepared libraries were quantified using KAPA Biosystem's next-generation sequencing library qPCR kit and run on a Roche LightCycler 480 real-time PCR instrument. The quantified libraries were then multiplexed with other libraries, and the pool of libraries was then prepared for sequencing. Sequencing of the flowcell was performed on the Illumina MiSeq sequencer using MiSeq Reagent kits, v3, …
BWWAC	O'Malley_iTag_2	Illumina iTag, Plates: Plate-based 16S V4 region, 16S V4-V5 region, 18S V4 region, and ITS iTag preps are performed on the PerkinElmer Sciclone NGS robotic liquid handling system using 30 ng sample input, custom designed target primers with incorporated Illumina sequencing adapters, and the 5 PRIME HotMasterMix amplification kit. Current target primers for 16S V4 region are 515F/806R, for 16S V4-…	The prepared libraries were quantified using KAPA Biosystem's next-generation sequencing library qPCR kit and run on a Roche LightCycler 480 real-time PCR instrument. The quantified libraries were then multiplexed with other libraries, and the pool of libraries was then prepared for sequencing. Sequencing of the flowcell was performed on the Illumina MiSeq sequencer using MiSeq Reagent kits, v3, …
BWWAG	O'Malley_iTag_2	Illumina iTag, Plates: Plate-based 16S V4 region, 16S V4-V5 region, 18S V4 region, and ITS iTag preps are performed on the PerkinElmer Sciclone NGS robotic liquid handling system using 30 ng sample input, custom designed target primers with incorporated Illumina sequencing adapters, and the 5 PRIME HotMasterMix amplification kit. Current target primers for 16S V4 region are 515F/806R, for 16S V4-…	The prepared libraries were quantified using KAPA Biosystem's next-generation sequencing library qPCR kit and run on a Roche LightCycler 480 real-time PCR instrument. The quantified libraries were then multiplexed with other libraries, and the pool of libraries was then prepared for sequencing. Sequencing of the flowcell was performed on the Illumina MiSeq sequencer using MiSeq Reagent kits, v3, …
BWWAH	O'Malley_iTag_2	Illumina iTag, Plates: Plate-based 16S V4 region, 16S V4-V5 region, 18S V4 region, and ITS iTag preps are performed on the PerkinElmer Sciclone NGS robotic liquid handling system using 30 ng sample input, custom designed target primers with incorporated Illumina sequencing adapters, and the 5 PRIME HotMasterMix amplification kit. Current target primers for 16S V4 region are 515F/806R, for 16S V4-…	The prepared libraries were quantified using KAPA Biosystem's next-generation sequencing library qPCR kit and run on a Roche LightCycler 480 real-time PCR instrument. The quantified libraries were then multiplexed with other libraries, and the pool of libraries was then prepared for sequencing. Sequencing of the flowcell was performed on the Illumina MiSeq sequencer using MiSeq Reagent kits, v3, …
BWWAN	O'Malley_iTag_2	Illumina iTag, Plates: Plate-based 16S V4 region, 16S V4-V5 region, 18S V4 region, and ITS iTag preps are performed on the PerkinElmer Sciclone NGS robotic liquid handling system using 30 ng sample input, custom designed target primers with incorporated Illumina sequencing adapters, and the 5 PRIME HotMasterMix amplification kit. Current target primers for 16S V4 region are 515F/806R, for 16S V4-…	The prepared libraries were quantified using KAPA Biosystem's next-generation sequencing library qPCR kit and run on a Roche LightCycler 480 real-time PCR instrument. The quantified libraries were then multiplexed with other libraries, and the pool of libraries was then prepared for sequencing. Sequencing of the flowcell was performed on the Illumina MiSeq sequencer using MiSeq Reagent kits, v3, …
BWWAO	O'Malley_iTag_2	Illumina iTag, Plates: Plate-based 16S V4 region, 16S V4-V5 region, 18S V4 region, and ITS iTag preps are performed on the PerkinElmer Sciclone NGS robotic liquid handling system using 30 ng sample input, custom designed target primers with incorporated Illumina sequencing adapters, and the 5 PRIME HotMasterMix amplification kit. Current target primers for 16S V4 region are 515F/806R, for 16S V4-…	The prepared libraries were quantified using KAPA Biosystem's next-generation sequencing library qPCR kit and run on a Roche LightCycler 480 real-time PCR instrument. The quantified libraries were then multiplexed with other libraries, and the pool of libraries was then prepared for sequencing. Sequencing of the flowcell was performed on the Illumina MiSeq sequencer using MiSeq Reagent kits, v3, …
BWWAP	O'Malley_iTag_2	Illumina iTag, Plates: Plate-based 16S V4 region, 16S V4-V5 region, 18S V4 region, and ITS iTag preps are performed on the PerkinElmer Sciclone NGS robotic liquid handling system using 30 ng sample input, custom designed target primers with incorporated Illumina sequencing adapters, and the 5 PRIME HotMasterMix amplification kit. Current target primers for 16S V4 region are 515F/806R, for 16S V4-…	The prepared libraries were quantified using KAPA Biosystem's next-generation sequencing library qPCR kit and run on a Roche LightCycler 480 real-time PCR instrument. The quantified libraries were then multiplexed with other libraries, and the pool of libraries was then prepared for sequencing. Sequencing of the flowcell was performed on the Illumina MiSeq sequencer using MiSeq Reagent kits, v3, …
BWWAS	O'Malley_iTag_2	Illumina iTag, Plates: Plate-based 16S V4 region, 16S V4-V5 region, 18S V4 region, and ITS iTag preps are performed on the PerkinElmer Sciclone NGS robotic liquid handling system using 30 ng sample input, custom designed target primers with incorporated Illumina sequencing adapters, and the 5 PRIME HotMasterMix amplification kit. Current target primers for 16S V4 region are 515F/806R, for 16S V4-…	The prepared libraries were quantified using KAPA Biosystem's next-generation sequencing library qPCR kit and run on a Roche LightCycler 480 real-time PCR instrument. The quantified libraries were then multiplexed with other libraries, and the pool of libraries was then prepared for sequencing. Sequencing of the flowcell was performed on the Illumina MiSeq sequencer using MiSeq Reagent kits, v3, …
BWWAT	O'Malley_iTag_2	Illumina iTag, Plates: Plate-based 16S V4 region, 16S V4-V5 region, 18S V4 region, and ITS iTag preps are performed on the PerkinElmer Sciclone NGS robotic liquid handling system using 30 ng sample input, custom designed target primers with incorporated Illumina sequencing adapters, and the 5 PRIME HotMasterMix amplification kit. Current target primers for 16S V4 region are 515F/806R, for 16S V4-…	The prepared libraries were quantified using KAPA Biosystem's next-generation sequencing library qPCR kit and run on a Roche LightCycler 480 real-time PCR instrument. The quantified libraries were then multiplexed with other libraries, and the pool of libraries was then prepared for sequencing. Sequencing of the flowcell was performed on the Illumina MiSeq sequencer using MiSeq Reagent kits, v3, …
BWWAU	O'Malley_iTag_2	Illumina iTag, Plates: Plate-based 16S V4 region, 16S V4-V5 region, 18S V4 region, and ITS iTag preps are performed on the PerkinElmer Sciclone NGS robotic liquid handling system using 30 ng sample input, custom designed target primers with incorporated Illumina sequencing adapters, and the 5 PRIME HotMasterMix amplification kit. Current target primers for 16S V4 region are 515F/806R, for 16S V4-…	The prepared libraries were quantified using KAPA Biosystem's next-generation sequencing library qPCR kit and run on a Roche LightCycler 480 real-time PCR instrument. The quantified libraries were then multiplexed with other libraries, and the pool of libraries was then prepared for sequencing. Sequencing of the flowcell was performed on the Illumina MiSeq sequencer using MiSeq Reagent kits, v3, …
BWWAW	O'Malley_iTag_2	Illumina iTag, Plates: Plate-based 16S V4 region, 16S V4-V5 region, 18S V4 region, and ITS iTag preps are performed on the PerkinElmer Sciclone NGS robotic liquid handling system using 30 ng sample input, custom designed target primers with incorporated Illumina sequencing adapters, and the 5 PRIME HotMasterMix amplification kit. Current target primers for 16S V4 region are 515F/806R, for 16S V4-…	The prepared libraries were quantified using KAPA Biosystem's next-generation sequencing library qPCR kit and run on a Roche LightCycler 480 real-time PCR instrument. The quantified libraries were then multiplexed with other libraries, and the pool of libraries was then prepared for sequencing. Sequencing of the flowcell was performed on the Illumina MiSeq sequencer using MiSeq Reagent kits, v3, …
BWWAX	O'Malley_iTag_2	Illumina iTag, Plates: Plate-based 16S V4 region, 16S V4-V5 region, 18S V4 region, and ITS iTag preps are performed on the PerkinElmer Sciclone NGS robotic liquid handling system using 30 ng sample input, custom designed target primers with incorporated Illumina sequencing adapters, and the 5 PRIME HotMasterMix amplification kit. Current target primers for 16S V4 region are 515F/806R, for 16S V4-…	The prepared libraries were quantified using KAPA Biosystem's next-generation sequencing library qPCR kit and run on a Roche LightCycler 480 real-time PCR instrument. The quantified libraries were then multiplexed with other libraries, and the pool of libraries was then prepared for sequencing. Sequencing of the flowcell was performed on the Illumina MiSeq sequencer using MiSeq Reagent kits, v3, …
BWWAY	O'Malley_iTag_2	Illumina iTag, Plates: Plate-based 16S V4 region, 16S V4-V5 region, 18S V4 region, and ITS iTag preps are performed on the PerkinElmer Sciclone NGS robotic liquid handling system using 30 ng sample input, custom designed target primers with incorporated Illumina sequencing adapters, and the 5 PRIME HotMasterMix amplification kit. Current target primers for 16S V4 region are 515F/806R, for 16S V4-…	The prepared libraries were quantified using KAPA Biosystem's next-generation sequencing library qPCR kit and run on a Roche LightCycler 480 real-time PCR instrument. The quantified libraries were then multiplexed with other libraries, and the pool of libraries was then prepared for sequencing. Sequencing of the flowcell was performed on the Illumina MiSeq sequencer using MiSeq Reagent kits, v3, …
BWWAZ	O'Malley_iTag_2	Illumina iTag, Plates: Plate-based 16S V4 region, 16S V4-V5 region, 18S V4 region, and ITS iTag preps are performed on the PerkinElmer Sciclone NGS robotic liquid handling system using 30 ng sample input, custom designed target primers with incorporated Illumina sequencing adapters, and the 5 PRIME HotMasterMix amplification kit. Current target primers for 16S V4 region are 515F/806R, for 16S V4-…	The prepared libraries were quantified using KAPA Biosystem's next-generation sequencing library qPCR kit and run on a Roche LightCycler 480 real-time PCR instrument. The quantified libraries were then multiplexed with other libraries, and the pool of libraries was then prepared for sequencing. Sequencing of the flowcell was performed on the Illumina MiSeq sequencer using MiSeq Reagent kits, v3, …
BWWBA	O'Malley_iTag_2	Illumina iTag, Plates: Plate-based 16S V4 region, 16S V4-V5 region, 18S V4 region, and ITS iTag preps are performed on the PerkinElmer Sciclone NGS robotic liquid handling system using 30 ng sample input, custom designed target primers with incorporated Illumina sequencing adapters, and the 5 PRIME HotMasterMix amplification kit. Current target primers for 16S V4 region are 515F/806R, for 16S V4-…	The prepared libraries were quantified using KAPA Biosystem's next-generation sequencing library qPCR kit and run on a Roche LightCycler 480 real-time PCR instrument. The quantified libraries were then multiplexed with other libraries, and the pool of libraries was then prepared for sequencing. Sequencing of the flowcell was performed on the Illumina MiSeq sequencer using MiSeq Reagent kits, v3, …
BWWBB	O'Malley_iTag_2	Illumina iTag, Plates: Plate-based 16S V4 region, 16S V4-V5 region, 18S V4 region, and ITS iTag preps are performed on the PerkinElmer Sciclone NGS robotic liquid handling system using 30 ng sample input, custom designed target primers with incorporated Illumina sequencing adapters, and the 5 PRIME HotMasterMix amplification kit. Current target primers for 16S V4 region are 515F/806R, for 16S V4-…	The prepared libraries were quantified using KAPA Biosystem's next-generation sequencing library qPCR kit and run on a Roche LightCycler 480 real-time PCR instrument. The quantified libraries were then multiplexed with other libraries, and the pool of libraries was then prepared for sequencing. Sequencing of the flowcell was performed on the Illumina MiSeq sequencer using MiSeq Reagent kits, v3, …
BWWBC	O'Malley_iTag_2	Illumina iTag, Plates: Plate-based 16S V4 region, 16S V4-V5 region, 18S V4 region, and ITS iTag preps are performed on the PerkinElmer Sciclone NGS robotic liquid handling system using 30 ng sample input, custom designed target primers with incorporated Illumina sequencing adapters, and the 5 PRIME HotMasterMix amplification kit. Current target primers for 16S V4 region are 515F/806R, for 16S V4-…	The prepared libraries were quantified using KAPA Biosystem's next-generation sequencing library qPCR kit and run on a Roche LightCycler 480 real-time PCR instrument. The quantified libraries were then multiplexed with other libraries, and the pool of libraries was then prepared for sequencing. Sequencing of the flowcell was performed on the Illumina MiSeq sequencer using MiSeq Reagent kits, v3, …
BWWBG	O'Malley_iTag_2	Illumina iTag, Plates: Plate-based 16S V4 region, 16S V4-V5 region, 18S V4 region, and ITS iTag preps are performed on the PerkinElmer Sciclone NGS robotic liquid handling system using 30 ng sample input, custom designed target primers with incorporated Illumina sequencing adapters, and the 5 PRIME HotMasterMix amplification kit. Current target primers for 16S V4 region are 515F/806R, for 16S V4-…	The prepared libraries were quantified using KAPA Biosystem's next-generation sequencing library qPCR kit and run on a Roche LightCycler 480 real-time PCR instrument. The quantified libraries were then multiplexed with other libraries, and the pool of libraries was then prepared for sequencing. Sequencing of the flowcell was performed on the Illumina MiSeq sequencer using MiSeq Reagent kits, v3, …
BWWBH	O'Malley_iTag_2	Illumina iTag, Plates: Plate-based 16S V4 region, 16S V4-V5 region, 18S V4 region, and ITS iTag preps are performed on the PerkinElmer Sciclone NGS robotic liquid handling system using 30 ng sample input, custom designed target primers with incorporated Illumina sequencing adapters, and the 5 PRIME HotMasterMix amplification kit. Current target primers for 16S V4 region are 515F/806R, for 16S V4-…	The prepared libraries were quantified using KAPA Biosystem's next-generation sequencing library qPCR kit and run on a Roche LightCycler 480 real-time PCR instrument. The quantified libraries were then multiplexed with other libraries, and the pool of libraries was then prepared for sequencing. Sequencing of the flowcell was performed on the Illumina MiSeq sequencer using MiSeq Reagent kits, v3, …
BWWBN	O'Malley_iTag_2	Illumina iTag, Plates: Plate-based 16S V4 region, 16S V4-V5 region, 18S V4 region, and ITS iTag preps are performed on the PerkinElmer Sciclone NGS robotic liquid handling system using 30 ng sample input, custom designed target primers with incorporated Illumina sequencing adapters, and the 5 PRIME HotMasterMix amplification kit. Current target primers for 16S V4 region are 515F/806R, for 16S V4-…	The prepared libraries were quantified using KAPA Biosystem's next-generation sequencing library qPCR kit and run on a Roche LightCycler 480 real-time PCR instrument. The quantified libraries were then multiplexed with other libraries, and the pool of libraries was then prepared for sequencing. Sequencing of the flowcell was performed on the Illumina MiSeq sequencer using MiSeq Reagent kits, v3, …
BWWBO	O'Malley_iTag_2	Illumina iTag, Plates: Plate-based 16S V4 region, 16S V4-V5 region, 18S V4 region, and ITS iTag preps are performed on the PerkinElmer Sciclone NGS robotic liquid handling system using 30 ng sample input, custom designed target primers with incorporated Illumina sequencing adapters, and the 5 PRIME HotMasterMix amplification kit. Current target primers for 16S V4 region are 515F/806R, for 16S V4-…	The prepared libraries were quantified using KAPA Biosystem's next-generation sequencing library qPCR kit and run on a Roche LightCycler 480 real-time PCR instrument. The quantified libraries were then multiplexed with other libraries, and the pool of libraries was then prepared for sequencing. Sequencing of the flowcell was performed on the Illumina MiSeq sequencer using MiSeq Reagent kits, v3, …
BWWBP	O'Malley_iTag_2	Illumina iTag, Plates: Plate-based 16S V4 region, 16S V4-V5 region, 18S V4 region, and ITS iTag preps are performed on the PerkinElmer Sciclone NGS robotic liquid handling system using 30 ng sample input, custom designed target primers with incorporated Illumina sequencing adapters, and the 5 PRIME HotMasterMix amplification kit. Current target primers for 16S V4 region are 515F/806R, for 16S V4-…	The prepared libraries were quantified using KAPA Biosystem's next-generation sequencing library qPCR kit and run on a Roche LightCycler 480 real-time PCR instrument. The quantified libraries were then multiplexed with other libraries, and the pool of libraries was then prepared for sequencing. Sequencing of the flowcell was performed on the Illumina MiSeq sequencer using MiSeq Reagent kits, v3, …
BWWBS	O'Malley_iTag_2	Illumina iTag, Plates: Plate-based 16S V4 region, 16S V4-V5 region, 18S V4 region, and ITS iTag preps are performed on the PerkinElmer Sciclone NGS robotic liquid handling system using 30 ng sample input, custom designed target primers with incorporated Illumina sequencing adapters, and the 5 PRIME HotMasterMix amplification kit. Current target primers for 16S V4 region are 515F/806R, for 16S V4-…	The prepared libraries were quantified using KAPA Biosystem's next-generation sequencing library qPCR kit and run on a Roche LightCycler 480 real-time PCR instrument. The quantified libraries were then multiplexed with other libraries, and the pool of libraries was then prepared for sequencing. Sequencing of the flowcell was performed on the Illumina MiSeq sequencer using MiSeq Reagent kits, v3, …
BWWBT	O'Malley_iTag_2	Illumina iTag, Plates: Plate-based 16S V4 region, 16S V4-V5 region, 18S V4 region, and ITS iTag preps are performed on the PerkinElmer Sciclone NGS robotic liquid handling system using 30 ng sample input, custom designed target primers with incorporated Illumina sequencing adapters, and the 5 PRIME HotMasterMix amplification kit. Current target primers for 16S V4 region are 515F/806R, for 16S V4-…	The prepared libraries were quantified using KAPA Biosystem's next-generation sequencing library qPCR kit and run on a Roche LightCycler 480 real-time PCR instrument. The quantified libraries were then multiplexed with other libraries, and the pool of libraries was then prepared for sequencing. Sequencing of the flowcell was performed on the Illumina MiSeq sequencer using MiSeq Reagent kits, v3, …
BWWBU	O'Malley_iTag_2	Illumina iTag, Plates: Plate-based 16S V4 region, 16S V4-V5 region, 18S V4 region, and ITS iTag preps are performed on the PerkinElmer Sciclone NGS robotic liquid handling system using 30 ng sample input, custom designed target primers with incorporated Illumina sequencing adapters, and the 5 PRIME HotMasterMix amplification kit. Current target primers for 16S V4 region are 515F/806R, for 16S V4-…	The prepared libraries were quantified using KAPA Biosystem's next-generation sequencing library qPCR kit and run on a Roche LightCycler 480 real-time PCR instrument. The quantified libraries were then multiplexed with other libraries, and the pool of libraries was then prepared for sequencing. Sequencing of the flowcell was performed on the Illumina MiSeq sequencer using MiSeq Reagent kits, v3, …
BWWBW	O'Malley_iTag_2	Illumina iTag, Plates: Plate-based 16S V4 region, 16S V4-V5 region, 18S V4 region, and ITS iTag preps are performed on the PerkinElmer Sciclone NGS robotic liquid handling system using 30 ng sample input, custom designed target primers with incorporated Illumina sequencing adapters, and the 5 PRIME HotMasterMix amplification kit. Current target primers for 16S V4 region are 515F/806R, for 16S V4-…	The prepared libraries were quantified using KAPA Biosystem's next-generation sequencing library qPCR kit and run on a Roche LightCycler 480 real-time PCR instrument. The quantified libraries were then multiplexed with other libraries, and the pool of libraries was then prepared for sequencing. Sequencing of the flowcell was performed on the Illumina MiSeq sequencer using MiSeq Reagent kits, v3, …
BWWBX	O'Malley_iTag_2	Illumina iTag, Plates: Plate-based 16S V4 region, 16S V4-V5 region, 18S V4 region, and ITS iTag preps are performed on the PerkinElmer Sciclone NGS robotic liquid handling system using 30 ng sample input, custom designed target primers with incorporated Illumina sequencing adapters, and the 5 PRIME HotMasterMix amplification kit. Current target primers for 16S V4 region are 515F/806R, for 16S V4-…	The prepared libraries were quantified using KAPA Biosystem's next-generation sequencing library qPCR kit and run on a Roche LightCycler 480 real-time PCR instrument. The quantified libraries were then multiplexed with other libraries, and the pool of libraries was then prepared for sequencing. Sequencing of the flowcell was performed on the Illumina MiSeq sequencer using MiSeq Reagent kits, v3, …
BWWBY	O'Malley_iTag_2	Illumina iTag, Plates: Plate-based 16S V4 region, 16S V4-V5 region, 18S V4 region, and ITS iTag preps are performed on the PerkinElmer Sciclone NGS robotic liquid handling system using 30 ng sample input, custom designed target primers with incorporated Illumina sequencing adapters, and the 5 PRIME HotMasterMix amplification kit. Current target primers for 16S V4 region are 515F/806R, for 16S V4-…	The prepared libraries were quantified using KAPA Biosystem's next-generation sequencing library qPCR kit and run on a Roche LightCycler 480 real-time PCR instrument. The quantified libraries were then multiplexed with other libraries, and the pool of libraries was then prepared for sequencing. Sequencing of the flowcell was performed on the Illumina MiSeq sequencer using MiSeq Reagent kits, v3, …
BWWBZ	O'Malley_iTag_2	Illumina iTag, Plates: Plate-based 16S V4 region, 16S V4-V5 region, 18S V4 region, and ITS iTag preps are performed on the PerkinElmer Sciclone NGS robotic liquid handling system using 30 ng sample input, custom designed target primers with incorporated Illumina sequencing adapters, and the 5 PRIME HotMasterMix amplification kit. Current target primers for 16S V4 region are 515F/806R, for 16S V4-…	The prepared libraries were quantified using KAPA Biosystem's next-generation sequencing library qPCR kit and run on a Roche LightCycler 480 real-time PCR instrument. The quantified libraries were then multiplexed with other libraries, and the pool of libraries was then prepared for sequencing. Sequencing of the flowcell was performed on the Illumina MiSeq sequencer using MiSeq Reagent kits, v3, …
BWWCA	O'Malley_iTag_2	Illumina iTag, Plates: Plate-based 16S V4 region, 16S V4-V5 region, 18S V4 region, and ITS iTag preps are performed on the PerkinElmer Sciclone NGS robotic liquid handling system using 30 ng sample input, custom designed target primers with incorporated Illumina sequencing adapters, and the 5 PRIME HotMasterMix amplification kit. Current target primers for 16S V4 region are 515F/806R, for 16S V4-…	The prepared libraries were quantified using KAPA Biosystem's next-generation sequencing library qPCR kit and run on a Roche LightCycler 480 real-time PCR instrument. The quantified libraries were then multiplexed with other libraries, and the pool of libraries was then prepared for sequencing. Sequencing of the flowcell was performed on the Illumina MiSeq sequencer using MiSeq Reagent kits, v3, …
BWWCB	O'Malley_iTag_2	Illumina iTag, Plates: Plate-based 16S V4 region, 16S V4-V5 region, 18S V4 region, and ITS iTag preps are performed on the PerkinElmer Sciclone NGS robotic liquid handling system using 30 ng sample input, custom designed target primers with incorporated Illumina sequencing adapters, and the 5 PRIME HotMasterMix amplification kit. Current target primers for 16S V4 region are 515F/806R, for 16S V4-…	The prepared libraries were quantified using KAPA Biosystem's next-generation sequencing library qPCR kit and run on a Roche LightCycler 480 real-time PCR instrument. The quantified libraries were then multiplexed with other libraries, and the pool of libraries was then prepared for sequencing. Sequencing of the flowcell was performed on the Illumina MiSeq sequencer using MiSeq Reagent kits, v3, …
BWWCC	O'Malley_iTag_2	Illumina iTag, Plates: Plate-based 16S V4 region, 16S V4-V5 region, 18S V4 region, and ITS iTag preps are performed on the PerkinElmer Sciclone NGS robotic liquid handling system using 30 ng sample input, custom designed target primers with incorporated Illumina sequencing adapters, and the 5 PRIME HotMasterMix amplification kit. Current target primers for 16S V4 region are 515F/806R, for 16S V4-…	The prepared libraries were quantified using KAPA Biosystem's next-generation sequencing library qPCR kit and run on a Roche LightCycler 480 real-time PCR instrument. The quantified libraries were then multiplexed with other libraries, and the pool of libraries was then prepared for sequencing. Sequencing of the flowcell was performed on the Illumina MiSeq sequencer using MiSeq Reagent kits, v3, …
BWWCG	O'Malley_iTag_2	Illumina iTag, Plates: Plate-based 16S V4 region, 16S V4-V5 region, 18S V4 region, and ITS iTag preps are performed on the PerkinElmer Sciclone NGS robotic liquid handling system using 30 ng sample input, custom designed target primers with incorporated Illumina sequencing adapters, and the 5 PRIME HotMasterMix amplification kit. Current target primers for 16S V4 region are 515F/806R, for 16S V4-…	The prepared libraries were quantified using KAPA Biosystem's next-generation sequencing library qPCR kit and run on a Roche LightCycler 480 real-time PCR instrument. The quantified libraries were then multiplexed with other libraries, and the pool of libraries was then prepared for sequencing. Sequencing of the flowcell was performed on the Illumina MiSeq sequencer using MiSeq Reagent kits, v3, …
BWWCH	O'Malley_iTag_2	Illumina iTag, Plates: Plate-based 16S V4 region, 16S V4-V5 region, 18S V4 region, and ITS iTag preps are performed on the PerkinElmer Sciclone NGS robotic liquid handling system using 30 ng sample input, custom designed target primers with incorporated Illumina sequencing adapters, and the 5 PRIME HotMasterMix amplification kit. Current target primers for 16S V4 region are 515F/806R, for 16S V4-…	The prepared libraries were quantified using KAPA Biosystem's next-generation sequencing library qPCR kit and run on a Roche LightCycler 480 real-time PCR instrument. The quantified libraries were then multiplexed with other libraries, and the pool of libraries was then prepared for sequencing. Sequencing of the flowcell was performed on the Illumina MiSeq sequencer using MiSeq Reagent kits, v3, …
BWWCN	O'Malley_iTag_2	Illumina iTag, Plates: Plate-based 16S V4 region, 16S V4-V5 region, 18S V4 region, and ITS iTag preps are performed on the PerkinElmer Sciclone NGS robotic liquid handling system using 30 ng sample input, custom designed target primers with incorporated Illumina sequencing adapters, and the 5 PRIME HotMasterMix amplification kit. Current target primers for 16S V4 region are 515F/806R, for 16S V4-…	The prepared libraries were quantified using KAPA Biosystem's next-generation sequencing library qPCR kit and run on a Roche LightCycler 480 real-time PCR instrument. The quantified libraries were then multiplexed with other libraries, and the pool of libraries was then prepared for sequencing. Sequencing of the flowcell was performed on the Illumina MiSeq sequencer using MiSeq Reagent kits, v3, …
BWWCO	O'Malley_iTag_2	Illumina iTag, Plates: Plate-based 16S V4 region, 16S V4-V5 region, 18S V4 region, and ITS iTag preps are performed on the PerkinElmer Sciclone NGS robotic liquid handling system using 30 ng sample input, custom designed target primers with incorporated Illumina sequencing adapters, and the 5 PRIME HotMasterMix amplification kit. Current target primers for 16S V4 region are 515F/806R, for 16S V4-…	The prepared libraries were quantified using KAPA Biosystem's next-generation sequencing library qPCR kit and run on a Roche LightCycler 480 real-time PCR instrument. The quantified libraries were then multiplexed with other libraries, and the pool of libraries was then prepared for sequencing. Sequencing of the flowcell was performed on the Illumina MiSeq sequencer using MiSeq Reagent kits, v3, …
BWWCP	O'Malley_iTag_2	Illumina iTag, Plates: Plate-based 16S V4 region, 16S V4-V5 region, 18S V4 region, and ITS iTag preps are performed on the PerkinElmer Sciclone NGS robotic liquid handling system using 30 ng sample input, custom designed target primers with incorporated Illumina sequencing adapters, and the 5 PRIME HotMasterMix amplification kit. Current target primers for 16S V4 region are 515F/806R, for 16S V4-…	The prepared libraries were quantified using KAPA Biosystem's next-generation sequencing library qPCR kit and run on a Roche LightCycler 480 real-time PCR instrument. The quantified libraries were then multiplexed with other libraries, and the pool of libraries was then prepared for sequencing. Sequencing of the flowcell was performed on the Illumina MiSeq sequencer using MiSeq Reagent kits, v3, …
BWWCS	O'Malley_iTag_2	Illumina iTag, Plates: Plate-based 16S V4 region, 16S V4-V5 region, 18S V4 region, and ITS iTag preps are performed on the PerkinElmer Sciclone NGS robotic liquid handling system using 30 ng sample input, custom designed target primers with incorporated Illumina sequencing adapters, and the 5 PRIME HotMasterMix amplification kit. Current target primers for 16S V4 region are 515F/806R, for 16S V4-…	The prepared libraries were quantified using KAPA Biosystem's next-generation sequencing library qPCR kit and run on a Roche LightCycler 480 real-time PCR instrument. The quantified libraries were then multiplexed with other libraries, and the pool of libraries was then prepared for sequencing. Sequencing of the flowcell was performed on the Illumina MiSeq sequencer using MiSeq Reagent kits, v3, …
BWWCT	O'Malley_iTag_2	Illumina iTag, Plates: Plate-based 16S V4 region, 16S V4-V5 region, 18S V4 region, and ITS iTag preps are performed on the PerkinElmer Sciclone NGS robotic liquid handling system using 30 ng sample input, custom designed target primers with incorporated Illumina sequencing adapters, and the 5 PRIME HotMasterMix amplification kit. Current target primers for 16S V4 region are 515F/806R, for 16S V4-…	The prepared libraries were quantified using KAPA Biosystem's next-generation sequencing library qPCR kit and run on a Roche LightCycler 480 real-time PCR instrument. The quantified libraries were then multiplexed with other libraries, and the pool of libraries was then prepared for sequencing. Sequencing of the flowcell was performed on the Illumina MiSeq sequencer using MiSeq Reagent kits, v3, …
BWWCU	O'Malley_iTag_2	Illumina iTag, Plates: Plate-based 16S V4 region, 16S V4-V5 region, 18S V4 region, and ITS iTag preps are performed on the PerkinElmer Sciclone NGS robotic liquid handling system using 30 ng sample input, custom designed target primers with incorporated Illumina sequencing adapters, and the 5 PRIME HotMasterMix amplification kit. Current target primers for 16S V4 region are 515F/806R, for 16S V4-…	The prepared libraries were quantified using KAPA Biosystem's next-generation sequencing library qPCR kit and run on a Roche LightCycler 480 real-time PCR instrument. The quantified libraries were then multiplexed with other libraries, and the pool of libraries was then prepared for sequencing. Sequencing of the flowcell was performed on the Illumina MiSeq sequencer using MiSeq Reagent kits, v3, …
BWWCW	O'Malley_iTag_2	Illumina iTag, Plates: Plate-based 16S V4 region, 16S V4-V5 region, 18S V4 region, and ITS iTag preps are performed on the PerkinElmer Sciclone NGS robotic liquid handling system using 30 ng sample input, custom designed target primers with incorporated Illumina sequencing adapters, and the 5 PRIME HotMasterMix amplification kit. Current target primers for 16S V4 region are 515F/806R, for 16S V4-…	The prepared libraries were quantified using KAPA Biosystem's next-generation sequencing library qPCR kit and run on a Roche LightCycler 480 real-time PCR instrument. The quantified libraries were then multiplexed with other libraries, and the pool of libraries was then prepared for sequencing. Sequencing of the flowcell was performed on the Illumina MiSeq sequencer using MiSeq Reagent kits, v3, …
BWWCX	O'Malley_iTag_2	Illumina iTag, Plates: Plate-based 16S V4 region, 16S V4-V5 region, 18S V4 region, and ITS iTag preps are performed on the PerkinElmer Sciclone NGS robotic liquid handling system using 30 ng sample input, custom designed target primers with incorporated Illumina sequencing adapters, and the 5 PRIME HotMasterMix amplification kit. Current target primers for 16S V4 region are 515F/806R, for 16S V4-…	The prepared libraries were quantified using KAPA Biosystem's next-generation sequencing library qPCR kit and run on a Roche LightCycler 480 real-time PCR instrument. The quantified libraries were then multiplexed with other libraries, and the pool of libraries was then prepared for sequencing. Sequencing of the flowcell was performed on the Illumina MiSeq sequencer using MiSeq Reagent kits, v3, …
BYGAU	O'Malley_iTag_2	Illumina iTag, Plates: Plate-based 16S V4 region, 16S V4-V5 region, 18S V4 region, and ITS iTag preps are performed on the PerkinElmer Sciclone NGS robotic liquid handling system using 30 ng sample input, custom designed target primers with incorporated Illumina sequencing adapters, and the 5 PRIME HotMasterMix amplification kit. Current target primers for 16S V4 region are 515F/806R, for 16S V4-…	The prepared libraries were quantified using KAPA Biosystem's next-generation sequencing library qPCR kit and run on a Roche LightCycler 480 real-time PCR instrument. The quantified libraries were then multiplexed with other libraries, and the pool of libraries was then prepared for sequencing. Sequencing of the flowcell was performed on the Illumina MiSeq sequencer using MiSeq Reagent kits, v3, …
BYGAW	O'Malley_iTag_2	Illumina iTag, Plates: Plate-based 16S V4 region, 16S V4-V5 region, 18S V4 region, and ITS iTag preps are performed on the PerkinElmer Sciclone NGS robotic liquid handling system using 30 ng sample input, custom designed target primers with incorporated Illumina sequencing adapters, and the 5 PRIME HotMasterMix amplification kit. Current target primers for 16S V4 region are 515F/806R, for 16S V4-…	The prepared libraries were quantified using KAPA Biosystem's next-generation sequencing library qPCR kit and run on a Roche LightCycler 480 real-time PCR instrument. The quantified libraries were then multiplexed with other libraries, and the pool of libraries was then prepared for sequencing. Sequencing of the flowcell was performed on the Illumina MiSeq sequencer using MiSeq Reagent kits, v3, …
BYGAX	O'Malley_iTag_2	Illumina iTag, Plates: Plate-based 16S V4 region, 16S V4-V5 region, 18S V4 region, and ITS iTag preps are performed on the PerkinElmer Sciclone NGS robotic liquid handling system using 30 ng sample input, custom designed target primers with incorporated Illumina sequencing adapters, and the 5 PRIME HotMasterMix amplification kit. Current target primers for 16S V4 region are 515F/806R, for 16S V4-…	The prepared libraries were quantified using KAPA Biosystem's next-generation sequencing library qPCR kit and run on a Roche LightCycler 480 real-time PCR instrument. The quantified libraries were then multiplexed with other libraries, and the pool of libraries was then prepared for sequencing. Sequencing of the flowcell was performed on the Illumina MiSeq sequencer using MiSeq Reagent kits, v3, …
BYGAY	O'Malley_iTag_2	Illumina iTag, Plates: Plate-based 16S V4 region, 16S V4-V5 region, 18S V4 region, and ITS iTag preps are performed on the PerkinElmer Sciclone NGS robotic liquid handling system using 30 ng sample input, custom designed target primers with incorporated Illumina sequencing adapters, and the 5 PRIME HotMasterMix amplification kit. Current target primers for 16S V4 region are 515F/806R, for 16S V4-…	The prepared libraries were quantified using KAPA Biosystem's next-generation sequencing library qPCR kit and run on a Roche LightCycler 480 real-time PCR instrument. The quantified libraries were then multiplexed with other libraries, and the pool of libraries was then prepared for sequencing. Sequencing of the flowcell was performed on the Illumina MiSeq sequencer using MiSeq Reagent kits, v3, …
BYGAZ	O'Malley_iTag_2	Illumina iTag, Plates: Plate-based 16S V4 region, 16S V4-V5 region, 18S V4 region, and ITS iTag preps are performed on the PerkinElmer Sciclone NGS robotic liquid handling system using 30 ng sample input, custom designed target primers with incorporated Illumina sequencing adapters, and the 5 PRIME HotMasterMix amplification kit. Current target primers for 16S V4 region are 515F/806R, for 16S V4-…	The prepared libraries were quantified using KAPA Biosystem's next-generation sequencing library qPCR kit and run on a Roche LightCycler 480 real-time PCR instrument. The quantified libraries were then multiplexed with other libraries, and the pool of libraries was then prepared for sequencing. Sequencing of the flowcell was performed on the Illumina MiSeq sequencer using MiSeq Reagent kits, v3, …
BYGBA	O'Malley_iTag_2	Illumina iTag, Plates: Plate-based 16S V4 region, 16S V4-V5 region, 18S V4 region, and ITS iTag preps are performed on the PerkinElmer Sciclone NGS robotic liquid handling system using 30 ng sample input, custom designed target primers with incorporated Illumina sequencing adapters, and the 5 PRIME HotMasterMix amplification kit. Current target primers for 16S V4 region are 515F/806R, for 16S V4-…	The prepared libraries were quantified using KAPA Biosystem's next-generation sequencing library qPCR kit and run on a Roche LightCycler 480 real-time PCR instrument. The quantified libraries were then multiplexed with other libraries, and the pool of libraries was then prepared for sequencing. Sequencing of the flowcell was performed on the Illumina MiSeq sequencer using MiSeq Reagent kits, v3, …
BYGBB	O'Malley_iTag_2	Illumina iTag, Plates: Plate-based 16S V4 region, 16S V4-V5 region, 18S V4 region, and ITS iTag preps are performed on the PerkinElmer Sciclone NGS robotic liquid handling system using 30 ng sample input, custom designed target primers with incorporated Illumina sequencing adapters, and the 5 PRIME HotMasterMix amplification kit. Current target primers for 16S V4 region are 515F/806R, for 16S V4-…	The prepared libraries were quantified using KAPA Biosystem's next-generation sequencing library qPCR kit and run on a Roche LightCycler 480 real-time PCR instrument. The quantified libraries were then multiplexed with other libraries, and the pool of libraries was then prepared for sequencing. Sequencing of the flowcell was performed on the Illumina MiSeq sequencer using MiSeq Reagent kits, v3, …
BYGBC	O'Malley_iTag_2	Illumina iTag, Plates: Plate-based 16S V4 region, 16S V4-V5 region, 18S V4 region, and ITS iTag preps are performed on the PerkinElmer Sciclone NGS robotic liquid handling system using 30 ng sample input, custom designed target primers with incorporated Illumina sequencing adapters, and the 5 PRIME HotMasterMix amplification kit. Current target primers for 16S V4 region are 515F/806R, for 16S V4-…	The prepared libraries were quantified using KAPA Biosystem's next-generation sequencing library qPCR kit and run on a Roche LightCycler 480 real-time PCR instrument. The quantified libraries were then multiplexed with other libraries, and the pool of libraries was then prepared for sequencing. Sequencing of the flowcell was performed on the Illumina MiSeq sequencer using MiSeq Reagent kits, v3, …
BYGBG	O'Malley_iTag_2	Illumina iTag, Plates: Plate-based 16S V4 region, 16S V4-V5 region, 18S V4 region, and ITS iTag preps are performed on the PerkinElmer Sciclone NGS robotic liquid handling system using 30 ng sample input, custom designed target primers with incorporated Illumina sequencing adapters, and the 5 PRIME HotMasterMix amplification kit. Current target primers for 16S V4 region are 515F/806R, for 16S V4-…	The prepared libraries were quantified using KAPA Biosystem's next-generation sequencing library qPCR kit and run on a Roche LightCycler 480 real-time PCR instrument. The quantified libraries were then multiplexed with other libraries, and the pool of libraries was then prepared for sequencing. Sequencing of the flowcell was performed on the Illumina MiSeq sequencer using MiSeq Reagent kits, v3, …
BYGBH	O'Malley_iTag_2	Illumina iTag, Plates: Plate-based 16S V4 region, 16S V4-V5 region, 18S V4 region, and ITS iTag preps are performed on the PerkinElmer Sciclone NGS robotic liquid handling system using 30 ng sample input, custom designed target primers with incorporated Illumina sequencing adapters, and the 5 PRIME HotMasterMix amplification kit. Current target primers for 16S V4 region are 515F/806R, for 16S V4-…	The prepared libraries were quantified using KAPA Biosystem's next-generation sequencing library qPCR kit and run on a Roche LightCycler 480 real-time PCR instrument. The quantified libraries were then multiplexed with other libraries, and the pool of libraries was then prepared for sequencing. Sequencing of the flowcell was performed on the Illumina MiSeq sequencer using MiSeq Reagent kits, v3, …
BYGBN	O'Malley_iTag_2	Illumina iTag, Plates: Plate-based 16S V4 region, 16S V4-V5 region, 18S V4 region, and ITS iTag preps are performed on the PerkinElmer Sciclone NGS robotic liquid handling system using 30 ng sample input, custom designed target primers with incorporated Illumina sequencing adapters, and the 5 PRIME HotMasterMix amplification kit. Current target primers for 16S V4 region are 515F/806R, for 16S V4-…	The prepared libraries were quantified using KAPA Biosystem's next-generation sequencing library qPCR kit and run on a Roche LightCycler 480 real-time PCR instrument. The quantified libraries were then multiplexed with other libraries, and the pool of libraries was then prepared for sequencing. Sequencing of the flowcell was performed on the Illumina MiSeq sequencer using MiSeq Reagent kits, v3, …
BYGBO	O'Malley_iTag_2	Illumina iTag, Plates: Plate-based 16S V4 region, 16S V4-V5 region, 18S V4 region, and ITS iTag preps are performed on the PerkinElmer Sciclone NGS robotic liquid handling system using 30 ng sample input, custom designed target primers with incorporated Illumina sequencing adapters, and the 5 PRIME HotMasterMix amplification kit. Current target primers for 16S V4 region are 515F/806R, for 16S V4-…	The prepared libraries were quantified using KAPA Biosystem's next-generation sequencing library qPCR kit and run on a Roche LightCycler 480 real-time PCR instrument. The quantified libraries were then multiplexed with other libraries, and the pool of libraries was then prepared for sequencing. Sequencing of the flowcell was performed on the Illumina MiSeq sequencer using MiSeq Reagent kits, v3, …
BYGBP	O'Malley_iTag_2	Illumina iTag, Plates: Plate-based 16S V4 region, 16S V4-V5 region, 18S V4 region, and ITS iTag preps are performed on the PerkinElmer Sciclone NGS robotic liquid handling system using 30 ng sample input, custom designed target primers with incorporated Illumina sequencing adapters, and the 5 PRIME HotMasterMix amplification kit. Current target primers for 16S V4 region are 515F/806R, for 16S V4-…	The prepared libraries were quantified using KAPA Biosystem's next-generation sequencing library qPCR kit and run on a Roche LightCycler 480 real-time PCR instrument. The quantified libraries were then multiplexed with other libraries, and the pool of libraries was then prepared for sequencing. Sequencing of the flowcell was performed on the Illumina MiSeq sequencer using MiSeq Reagent kits, v3, …
BYGBS	O'Malley_iTag_2	Illumina iTag, Plates: Plate-based 16S V4 region, 16S V4-V5 region, 18S V4 region, and ITS iTag preps are performed on the PerkinElmer Sciclone NGS robotic liquid handling system using 30 ng sample input, custom designed target primers with incorporated Illumina sequencing adapters, and the 5 PRIME HotMasterMix amplification kit. Current target primers for 16S V4 region are 515F/806R, for 16S V4-…	The prepared libraries were quantified using KAPA Biosystem's next-generation sequencing library qPCR kit and run on a Roche LightCycler 480 real-time PCR instrument. The quantified libraries were then multiplexed with other libraries, and the pool of libraries was then prepared for sequencing. Sequencing of the flowcell was performed on the Illumina MiSeq sequencer using MiSeq Reagent kits, v3, …
BYGBT	O'Malley_iTag_2	Illumina iTag, Plates: Plate-based 16S V4 region, 16S V4-V5 region, 18S V4 region, and ITS iTag preps are performed on the PerkinElmer Sciclone NGS robotic liquid handling system using 30 ng sample input, custom designed target primers with incorporated Illumina sequencing adapters, and the 5 PRIME HotMasterMix amplification kit. Current target primers for 16S V4 region are 515F/806R, for 16S V4-…	The prepared libraries were quantified using KAPA Biosystem's next-generation sequencing library qPCR kit and run on a Roche LightCycler 480 real-time PCR instrument. The quantified libraries were then multiplexed with other libraries, and the pool of libraries was then prepared for sequencing. Sequencing of the flowcell was performed on the Illumina MiSeq sequencer using MiSeq Reagent kits, v3, …
BYGBU	O'Malley_iTag_2	Illumina iTag, Plates: Plate-based 16S V4 region, 16S V4-V5 region, 18S V4 region, and ITS iTag preps are performed on the PerkinElmer Sciclone NGS robotic liquid handling system using 30 ng sample input, custom designed target primers with incorporated Illumina sequencing adapters, and the 5 PRIME HotMasterMix amplification kit. Current target primers for 16S V4 region are 515F/806R, for 16S V4-…	The prepared libraries were quantified using KAPA Biosystem's next-generation sequencing library qPCR kit and run on a Roche LightCycler 480 real-time PCR instrument. The quantified libraries were then multiplexed with other libraries, and the pool of libraries was then prepared for sequencing. Sequencing of the flowcell was performed on the Illumina MiSeq sequencer using MiSeq Reagent kits, v3, …
BYGBW	O'Malley_iTag_2	Illumina iTag, Plates: Plate-based 16S V4 region, 16S V4-V5 region, 18S V4 region, and ITS iTag preps are performed on the PerkinElmer Sciclone NGS robotic liquid handling system using 30 ng sample input, custom designed target primers with incorporated Illumina sequencing adapters, and the 5 PRIME HotMasterMix amplification kit. Current target primers for 16S V4 region are 515F/806R, for 16S V4-…	The prepared libraries were quantified using KAPA Biosystem's next-generation sequencing library qPCR kit and run on a Roche LightCycler 480 real-time PCR instrument. The quantified libraries were then multiplexed with other libraries, and the pool of libraries was then prepared for sequencing. Sequencing of the flowcell was performed on the Illumina MiSeq sequencer using MiSeq Reagent kits, v3, …
BYGBX	O'Malley_iTag_2	Illumina iTag, Plates: Plate-based 16S V4 region, 16S V4-V5 region, 18S V4 region, and ITS iTag preps are performed on the PerkinElmer Sciclone NGS robotic liquid handling system using 30 ng sample input, custom designed target primers with incorporated Illumina sequencing adapters, and the 5 PRIME HotMasterMix amplification kit. Current target primers for 16S V4 region are 515F/806R, for 16S V4-…	The prepared libraries were quantified using KAPA Biosystem's next-generation sequencing library qPCR kit and run on a Roche LightCycler 480 real-time PCR instrument. The quantified libraries were then multiplexed with other libraries, and the pool of libraries was then prepared for sequencing. Sequencing of the flowcell was performed on the Illumina MiSeq sequencer using MiSeq Reagent kits, v3, …
BYGBY	O'Malley_iTag_2	Illumina iTag, Plates: Plate-based 16S V4 region, 16S V4-V5 region, 18S V4 region, and ITS iTag preps are performed on the PerkinElmer Sciclone NGS robotic liquid handling system using 30 ng sample input, custom designed target primers with incorporated Illumina sequencing adapters, and the 5 PRIME HotMasterMix amplification kit. Current target primers for 16S V4 region are 515F/806R, for 16S V4-…	The prepared libraries were quantified using KAPA Biosystem's next-generation sequencing library qPCR kit and run on a Roche LightCycler 480 real-time PCR instrument. The quantified libraries were then multiplexed with other libraries, and the pool of libraries was then prepared for sequencing. Sequencing of the flowcell was performed on the Illumina MiSeq sequencer using MiSeq Reagent kits, v3, …
BYGBZ	O'Malley_iTag_2	Illumina iTag, Plates: Plate-based 16S V4 region, 16S V4-V5 region, 18S V4 region, and ITS iTag preps are performed on the PerkinElmer Sciclone NGS robotic liquid handling system using 30 ng sample input, custom designed target primers with incorporated Illumina sequencing adapters, and the 5 PRIME HotMasterMix amplification kit. Current target primers for 16S V4 region are 515F/806R, for 16S V4-…	The prepared libraries were quantified using KAPA Biosystem's next-generation sequencing library qPCR kit and run on a Roche LightCycler 480 real-time PCR instrument. The quantified libraries were then multiplexed with other libraries, and the pool of libraries was then prepared for sequencing. Sequencing of the flowcell was performed on the Illumina MiSeq sequencer using MiSeq Reagent kits, v3, …
BYGCA	O'Malley_iTag_2	Illumina iTag, Plates: Plate-based 16S V4 region, 16S V4-V5 region, 18S V4 region, and ITS iTag preps are performed on the PerkinElmer Sciclone NGS robotic liquid handling system using 30 ng sample input, custom designed target primers with incorporated Illumina sequencing adapters, and the 5 PRIME HotMasterMix amplification kit. Current target primers for 16S V4 region are 515F/806R, for 16S V4-…	The prepared libraries were quantified using KAPA Biosystem's next-generation sequencing library qPCR kit and run on a Roche LightCycler 480 real-time PCR instrument. The quantified libraries were then multiplexed with other libraries, and the pool of libraries was then prepared for sequencing. Sequencing of the flowcell was performed on the Illumina MiSeq sequencer using MiSeq Reagent kits, v3, …
BYGCB	O'Malley_iTag_2	Illumina iTag, Plates: Plate-based 16S V4 region, 16S V4-V5 region, 18S V4 region, and ITS iTag preps are performed on the PerkinElmer Sciclone NGS robotic liquid handling system using 30 ng sample input, custom designed target primers with incorporated Illumina sequencing adapters, and the 5 PRIME HotMasterMix amplification kit. Current target primers for 16S V4 region are 515F/806R, for 16S V4-…	The prepared libraries were quantified using KAPA Biosystem's next-generation sequencing library qPCR kit and run on a Roche LightCycler 480 real-time PCR instrument. The quantified libraries were then multiplexed with other libraries, and the pool of libraries was then prepared for sequencing. Sequencing of the flowcell was performed on the Illumina MiSeq sequencer using MiSeq Reagent kits, v3, …
BYGCC	O'Malley_iTag_2	Illumina iTag, Plates: Plate-based 16S V4 region, 16S V4-V5 region, 18S V4 region, and ITS iTag preps are performed on the PerkinElmer Sciclone NGS robotic liquid handling system using 30 ng sample input, custom designed target primers with incorporated Illumina sequencing adapters, and the 5 PRIME HotMasterMix amplification kit. Current target primers for 16S V4 region are 515F/806R, for 16S V4-…	The prepared libraries were quantified using KAPA Biosystem's next-generation sequencing library qPCR kit and run on a Roche LightCycler 480 real-time PCR instrument. The quantified libraries were then multiplexed with other libraries, and the pool of libraries was then prepared for sequencing. Sequencing of the flowcell was performed on the Illumina MiSeq sequencer using MiSeq Reagent kits, v3, …
BYGCG	O'Malley_iTag_2	Illumina iTag, Plates: Plate-based 16S V4 region, 16S V4-V5 region, 18S V4 region, and ITS iTag preps are performed on the PerkinElmer Sciclone NGS robotic liquid handling system using 30 ng sample input, custom designed target primers with incorporated Illumina sequencing adapters, and the 5 PRIME HotMasterMix amplification kit. Current target primers for 16S V4 region are 515F/806R, for 16S V4-…	The prepared libraries were quantified using KAPA Biosystem's next-generation sequencing library qPCR kit and run on a Roche LightCycler 480 real-time PCR instrument. The quantified libraries were then multiplexed with other libraries, and the pool of libraries was then prepared for sequencing. Sequencing of the flowcell was performed on the Illumina MiSeq sequencer using MiSeq Reagent kits, v3, …
BYGCH	O'Malley_iTag_2	Illumina iTag, Plates: Plate-based 16S V4 region, 16S V4-V5 region, 18S V4 region, and ITS iTag preps are performed on the PerkinElmer Sciclone NGS robotic liquid handling system using 30 ng sample input, custom designed target primers with incorporated Illumina sequencing adapters, and the 5 PRIME HotMasterMix amplification kit. Current target primers for 16S V4 region are 515F/806R, for 16S V4-…	The prepared libraries were quantified using KAPA Biosystem's next-generation sequencing library qPCR kit and run on a Roche LightCycler 480 real-time PCR instrument. The quantified libraries were then multiplexed with other libraries, and the pool of libraries was then prepared for sequencing. Sequencing of the flowcell was performed on the Illumina MiSeq sequencer using MiSeq Reagent kits, v3, …
BYGCN	O'Malley_iTag_2	Illumina iTag, Plates: Plate-based 16S V4 region, 16S V4-V5 region, 18S V4 region, and ITS iTag preps are performed on the PerkinElmer Sciclone NGS robotic liquid handling system using 30 ng sample input, custom designed target primers with incorporated Illumina sequencing adapters, and the 5 PRIME HotMasterMix amplification kit. Current target primers for 16S V4 region are 515F/806R, for 16S V4-…	The prepared libraries were quantified using KAPA Biosystem's next-generation sequencing library qPCR kit and run on a Roche LightCycler 480 real-time PCR instrument. The quantified libraries were then multiplexed with other libraries, and the pool of libraries was then prepared for sequencing. Sequencing of the flowcell was performed on the Illumina MiSeq sequencer using MiSeq Reagent kits, v3, …
BYGCO	O'Malley_iTag_2	Illumina iTag, Plates: Plate-based 16S V4 region, 16S V4-V5 region, 18S V4 region, and ITS iTag preps are performed on the PerkinElmer Sciclone NGS robotic liquid handling system using 30 ng sample input, custom designed target primers with incorporated Illumina sequencing adapters, and the 5 PRIME HotMasterMix amplification kit. Current target primers for 16S V4 region are 515F/806R, for 16S V4-…	The prepared libraries were quantified using KAPA Biosystem's next-generation sequencing library qPCR kit and run on a Roche LightCycler 480 real-time PCR instrument. The quantified libraries were then multiplexed with other libraries, and the pool of libraries was then prepared for sequencing. Sequencing of the flowcell was performed on the Illumina MiSeq sequencer using MiSeq Reagent kits, v3, …
BYGCP	O'Malley_iTag_2	Illumina iTag, Plates: Plate-based 16S V4 region, 16S V4-V5 region, 18S V4 region, and ITS iTag preps are performed on the PerkinElmer Sciclone NGS robotic liquid handling system using 30 ng sample input, custom designed target primers with incorporated Illumina sequencing adapters, and the 5 PRIME HotMasterMix amplification kit. Current target primers for 16S V4 region are 515F/806R, for 16S V4-…	The prepared libraries were quantified using KAPA Biosystem's next-generation sequencing library qPCR kit and run on a Roche LightCycler 480 real-time PCR instrument. The quantified libraries were then multiplexed with other libraries, and the pool of libraries was then prepared for sequencing. Sequencing of the flowcell was performed on the Illumina MiSeq sequencer using MiSeq Reagent kits, v3, …
BYGCS	O'Malley_iTag_2	Illumina iTag, Plates: Plate-based 16S V4 region, 16S V4-V5 region, 18S V4 region, and ITS iTag preps are performed on the PerkinElmer Sciclone NGS robotic liquid handling system using 30 ng sample input, custom designed target primers with incorporated Illumina sequencing adapters, and the 5 PRIME HotMasterMix amplification kit. Current target primers for 16S V4 region are 515F/806R, for 16S V4-…	The prepared libraries were quantified using KAPA Biosystem's next-generation sequencing library qPCR kit and run on a Roche LightCycler 480 real-time PCR instrument. The quantified libraries were then multiplexed with other libraries, and the pool of libraries was then prepared for sequencing. Sequencing of the flowcell was performed on the Illumina MiSeq sequencer using MiSeq Reagent kits, v3, …
BYGCT	O'Malley_iTag_2	Illumina iTag, Plates: Plate-based 16S V4 region, 16S V4-V5 region, 18S V4 region, and ITS iTag preps are performed on the PerkinElmer Sciclone NGS robotic liquid handling system using 30 ng sample input, custom designed target primers with incorporated Illumina sequencing adapters, and the 5 PRIME HotMasterMix amplification kit. Current target primers for 16S V4 region are 515F/806R, for 16S V4-…	The prepared libraries were quantified using KAPA Biosystem's next-generation sequencing library qPCR kit and run on a Roche LightCycler 480 real-time PCR instrument. The quantified libraries were then multiplexed with other libraries, and the pool of libraries was then prepared for sequencing. Sequencing of the flowcell was performed on the Illumina MiSeq sequencer using MiSeq Reagent kits, v3, …
BYGCU	O'Malley_iTag_2	Illumina iTag, Plates: Plate-based 16S V4 region, 16S V4-V5 region, 18S V4 region, and ITS iTag preps are performed on the PerkinElmer Sciclone NGS robotic liquid handling system using 30 ng sample input, custom designed target primers with incorporated Illumina sequencing adapters, and the 5 PRIME HotMasterMix amplification kit. Current target primers for 16S V4 region are 515F/806R, for 16S V4-…	The prepared libraries were quantified using KAPA Biosystem's next-generation sequencing library qPCR kit and run on a Roche LightCycler 480 real-time PCR instrument. The quantified libraries were then multiplexed with other libraries, and the pool of libraries was then prepared for sequencing. Sequencing of the flowcell was performed on the Illumina MiSeq sequencer using MiSeq Reagent kits, v3, …
BYGCW	O'Malley_iTag_2	Illumina iTag, Plates: Plate-based 16S V4 region, 16S V4-V5 region, 18S V4 region, and ITS iTag preps are performed on the PerkinElmer Sciclone NGS robotic liquid handling system using 30 ng sample input, custom designed target primers with incorporated Illumina sequencing adapters, and the 5 PRIME HotMasterMix amplification kit. Current target primers for 16S V4 region are 515F/806R, for 16S V4-…	The prepared libraries were quantified using KAPA Biosystem's next-generation sequencing library qPCR kit and run on a Roche LightCycler 480 real-time PCR instrument. The quantified libraries were then multiplexed with other libraries, and the pool of libraries was then prepared for sequencing. Sequencing of the flowcell was performed on the Illumina MiSeq sequencer using MiSeq Reagent kits, v3, …
BYGCX	O'Malley_iTag_2	Illumina iTag, Plates: Plate-based 16S V4 region, 16S V4-V5 region, 18S V4 region, and ITS iTag preps are performed on the PerkinElmer Sciclone NGS robotic liquid handling system using 30 ng sample input, custom designed target primers with incorporated Illumina sequencing adapters, and the 5 PRIME HotMasterMix amplification kit. Current target primers for 16S V4 region are 515F/806R, for 16S V4-…	The prepared libraries were quantified using KAPA Biosystem's next-generation sequencing library qPCR kit and run on a Roche LightCycler 480 real-time PCR instrument. The quantified libraries were then multiplexed with other libraries, and the pool of libraries was then prepared for sequencing. Sequencing of the flowcell was performed on the Illumina MiSeq sequencer using MiSeq Reagent kits, v3, …
BYGCY	O'Malley_iTag_2	Illumina iTag, Plates: Plate-based 16S V4 region, 16S V4-V5 region, 18S V4 region, and ITS iTag preps are performed on the PerkinElmer Sciclone NGS robotic liquid handling system using 30 ng sample input, custom designed target primers with incorporated Illumina sequencing adapters, and the 5 PRIME HotMasterMix amplification kit. Current target primers for 16S V4 region are 515F/806R, for 16S V4-…	The prepared libraries were quantified using KAPA Biosystem's next-generation sequencing library qPCR kit and run on a Roche LightCycler 480 real-time PCR instrument. The quantified libraries were then multiplexed with other libraries, and the pool of libraries was then prepared for sequencing. Sequencing of the flowcell was performed on the Illumina MiSeq sequencer using MiSeq Reagent kits, v3, …
BYGCZ	O'Malley_iTag_2	Illumina iTag, Plates: Plate-based 16S V4 region, 16S V4-V5 region, 18S V4 region, and ITS iTag preps are performed on the PerkinElmer Sciclone NGS robotic liquid handling system using 30 ng sample input, custom designed target primers with incorporated Illumina sequencing adapters, and the 5 PRIME HotMasterMix amplification kit. Current target primers for 16S V4 region are 515F/806R, for 16S V4-…	The prepared libraries were quantified using KAPA Biosystem's next-generation sequencing library qPCR kit and run on a Roche LightCycler 480 real-time PCR instrument. The quantified libraries were then multiplexed with other libraries, and the pool of libraries was then prepared for sequencing. Sequencing of the flowcell was performed on the Illumina MiSeq sequencer using MiSeq Reagent kits, v3, …
BYGGA	O'Malley_iTag_2	Illumina iTag, Plates: Plate-based 16S V4 region, 16S V4-V5 region, 18S V4 region, and ITS iTag preps are performed on the PerkinElmer Sciclone NGS robotic liquid handling system using 30 ng sample input, custom designed target primers with incorporated Illumina sequencing adapters, and the 5 PRIME HotMasterMix amplification kit. Current target primers for 16S V4 region are 515F/806R, for 16S V4-…	The prepared libraries were quantified using KAPA Biosystem's next-generation sequencing library qPCR kit and run on a Roche LightCycler 480 real-time PCR instrument. The quantified libraries were then multiplexed with other libraries, and the pool of libraries was then prepared for sequencing. Sequencing of the flowcell was performed on the Illumina MiSeq sequencer using MiSeq Reagent kits, v3, …
BYGGB	O'Malley_iTag_2	Illumina iTag, Plates: Plate-based 16S V4 region, 16S V4-V5 region, 18S V4 region, and ITS iTag preps are performed on the PerkinElmer Sciclone NGS robotic liquid handling system using 30 ng sample input, custom designed target primers with incorporated Illumina sequencing adapters, and the 5 PRIME HotMasterMix amplification kit. Current target primers for 16S V4 region are 515F/806R, for 16S V4-…	The prepared libraries were quantified using KAPA Biosystem's next-generation sequencing library qPCR kit and run on a Roche LightCycler 480 real-time PCR instrument. The quantified libraries were then multiplexed with other libraries, and the pool of libraries was then prepared for sequencing. Sequencing of the flowcell was performed on the Illumina MiSeq sequencer using MiSeq Reagent kits, v3, …
BYGGC	O'Malley_iTag_2	Illumina iTag, Plates: Plate-based 16S V4 region, 16S V4-V5 region, 18S V4 region, and ITS iTag preps are performed on the PerkinElmer Sciclone NGS robotic liquid handling system using 30 ng sample input, custom designed target primers with incorporated Illumina sequencing adapters, and the 5 PRIME HotMasterMix amplification kit. Current target primers for 16S V4 region are 515F/806R, for 16S V4-…	The prepared libraries were quantified using KAPA Biosystem's next-generation sequencing library qPCR kit and run on a Roche LightCycler 480 real-time PCR instrument. The quantified libraries were then multiplexed with other libraries, and the pool of libraries was then prepared for sequencing. Sequencing of the flowcell was performed on the Illumina MiSeq sequencer using MiSeq Reagent kits, v3, …
BYGGG	O'Malley_iTag_2	Illumina iTag, Plates: Plate-based 16S V4 region, 16S V4-V5 region, 18S V4 region, and ITS iTag preps are performed on the PerkinElmer Sciclone NGS robotic liquid handling system using 30 ng sample input, custom designed target primers with incorporated Illumina sequencing adapters, and the 5 PRIME HotMasterMix amplification kit. Current target primers for 16S V4 region are 515F/806R, for 16S V4-…	The prepared libraries were quantified using KAPA Biosystem's next-generation sequencing library qPCR kit and run on a Roche LightCycler 480 real-time PCR instrument. The quantified libraries were then multiplexed with other libraries, and the pool of libraries was then prepared for sequencing. Sequencing of the flowcell was performed on the Illumina MiSeq sequencer using MiSeq Reagent kits, v3, …
BYGGH	O'Malley_iTag_2	Illumina iTag, Plates: Plate-based 16S V4 region, 16S V4-V5 region, 18S V4 region, and ITS iTag preps are performed on the PerkinElmer Sciclone NGS robotic liquid handling system using 30 ng sample input, custom designed target primers with incorporated Illumina sequencing adapters, and the 5 PRIME HotMasterMix amplification kit. Current target primers for 16S V4 region are 515F/806R, for 16S V4-…	The prepared libraries were quantified using KAPA Biosystem's next-generation sequencing library qPCR kit and run on a Roche LightCycler 480 real-time PCR instrument. The quantified libraries were then multiplexed with other libraries, and the pool of libraries was then prepared for sequencing. Sequencing of the flowcell was performed on the Illumina MiSeq sequencer using MiSeq Reagent kits, v3, …
BYGGN	O'Malley_iTag_2	Illumina iTag, Plates: Plate-based 16S V4 region, 16S V4-V5 region, 18S V4 region, and ITS iTag preps are performed on the PerkinElmer Sciclone NGS robotic liquid handling system using 30 ng sample input, custom designed target primers with incorporated Illumina sequencing adapters, and the 5 PRIME HotMasterMix amplification kit. Current target primers for 16S V4 region are 515F/806R, for 16S V4-…	The prepared libraries were quantified using KAPA Biosystem's next-generation sequencing library qPCR kit and run on a Roche LightCycler 480 real-time PCR instrument. The quantified libraries were then multiplexed with other libraries, and the pool of libraries was then prepared for sequencing. Sequencing of the flowcell was performed on the Illumina MiSeq sequencer using MiSeq Reagent kits, v3, …
BYGGO	O'Malley_iTag_2	Illumina iTag, Plates: Plate-based 16S V4 region, 16S V4-V5 region, 18S V4 region, and ITS iTag preps are performed on the PerkinElmer Sciclone NGS robotic liquid handling system using 30 ng sample input, custom designed target primers with incorporated Illumina sequencing adapters, and the 5 PRIME HotMasterMix amplification kit. Current target primers for 16S V4 region are 515F/806R, for 16S V4-…	The prepared libraries were quantified using KAPA Biosystem's next-generation sequencing library qPCR kit and run on a Roche LightCycler 480 real-time PCR instrument. The quantified libraries were then multiplexed with other libraries, and the pool of libraries was then prepared for sequencing. Sequencing of the flowcell was performed on the Illumina MiSeq sequencer using MiSeq Reagent kits, v3, …
BYGGP	O'Malley_iTag_2	Illumina iTag, Plates: Plate-based 16S V4 region, 16S V4-V5 region, 18S V4 region, and ITS iTag preps are performed on the PerkinElmer Sciclone NGS robotic liquid handling system using 30 ng sample input, custom designed target primers with incorporated Illumina sequencing adapters, and the 5 PRIME HotMasterMix amplification kit. Current target primers for 16S V4 region are 515F/806R, for 16S V4-…	The prepared libraries were quantified using KAPA Biosystem's next-generation sequencing library qPCR kit and run on a Roche LightCycler 480 real-time PCR instrument. The quantified libraries were then multiplexed with other libraries, and the pool of libraries was then prepared for sequencing. Sequencing of the flowcell was performed on the Illumina MiSeq sequencer using MiSeq Reagent kits, v3, …
BYGGS	O'Malley_iTag_2	Illumina iTag, Plates: Plate-based 16S V4 region, 16S V4-V5 region, 18S V4 region, and ITS iTag preps are performed on the PerkinElmer Sciclone NGS robotic liquid handling system using 30 ng sample input, custom designed target primers with incorporated Illumina sequencing adapters, and the 5 PRIME HotMasterMix amplification kit. Current target primers for 16S V4 region are 515F/806R, for 16S V4-…	The prepared libraries were quantified using KAPA Biosystem's next-generation sequencing library qPCR kit and run on a Roche LightCycler 480 real-time PCR instrument. The quantified libraries were then multiplexed with other libraries, and the pool of libraries was then prepared for sequencing. Sequencing of the flowcell was performed on the Illumina MiSeq sequencer using MiSeq Reagent kits, v3, …
BYGGT	O'Malley_iTag_2	Illumina iTag, Plates: Plate-based 16S V4 region, 16S V4-V5 region, 18S V4 region, and ITS iTag preps are performed on the PerkinElmer Sciclone NGS robotic liquid handling system using 30 ng sample input, custom designed target primers with incorporated Illumina sequencing adapters, and the 5 PRIME HotMasterMix amplification kit. Current target primers for 16S V4 region are 515F/806R, for 16S V4-…	The prepared libraries were quantified using KAPA Biosystem's next-generation sequencing library qPCR kit and run on a Roche LightCycler 480 real-time PCR instrument. The quantified libraries were then multiplexed with other libraries, and the pool of libraries was then prepared for sequencing. Sequencing of the flowcell was performed on the Illumina MiSeq sequencer using MiSeq Reagent kits, v3, …
BYGGU	O'Malley_iTag_2	Illumina iTag, Plates: Plate-based 16S V4 region, 16S V4-V5 region, 18S V4 region, and ITS iTag preps are performed on the PerkinElmer Sciclone NGS robotic liquid handling system using 30 ng sample input, custom designed target primers with incorporated Illumina sequencing adapters, and the 5 PRIME HotMasterMix amplification kit. Current target primers for 16S V4 region are 515F/806R, for 16S V4-…	The prepared libraries were quantified using KAPA Biosystem's next-generation sequencing library qPCR kit and run on a Roche LightCycler 480 real-time PCR instrument. The quantified libraries were then multiplexed with other libraries, and the pool of libraries was then prepared for sequencing. Sequencing of the flowcell was performed on the Illumina MiSeq sequencer using MiSeq Reagent kits, v3, …
BYGGW	O'Malley_iTag_2	Illumina iTag, Plates: Plate-based 16S V4 region, 16S V4-V5 region, 18S V4 region, and ITS iTag preps are performed on the PerkinElmer Sciclone NGS robotic liquid handling system using 30 ng sample input, custom designed target primers with incorporated Illumina sequencing adapters, and the 5 PRIME HotMasterMix amplification kit. Current target primers for 16S V4 region are 515F/806R, for 16S V4-…	The prepared libraries were quantified using KAPA Biosystem's next-generation sequencing library qPCR kit and run on a Roche LightCycler 480 real-time PCR instrument. The quantified libraries were then multiplexed with other libraries, and the pool of libraries was then prepared for sequencing. Sequencing of the flowcell was performed on the Illumina MiSeq sequencer using MiSeq Reagent kits, v3, …
BYGGX	O'Malley_iTag_2	Illumina iTag, Plates: Plate-based 16S V4 region, 16S V4-V5 region, 18S V4 region, and ITS iTag preps are performed on the PerkinElmer Sciclone NGS robotic liquid handling system using 30 ng sample input, custom designed target primers with incorporated Illumina sequencing adapters, and the 5 PRIME HotMasterMix amplification kit. Current target primers for 16S V4 region are 515F/806R, for 16S V4-…	The prepared libraries were quantified using KAPA Biosystem's next-generation sequencing library qPCR kit and run on a Roche LightCycler 480 real-time PCR instrument. The quantified libraries were then multiplexed with other libraries, and the pool of libraries was then prepared for sequencing. Sequencing of the flowcell was performed on the Illumina MiSeq sequencer using MiSeq Reagent kits, v3, …
BYGGY	O'Malley_iTag_2	Illumina iTag, Plates: Plate-based 16S V4 region, 16S V4-V5 region, 18S V4 region, and ITS iTag preps are performed on the PerkinElmer Sciclone NGS robotic liquid handling system using 30 ng sample input, custom designed target primers with incorporated Illumina sequencing adapters, and the 5 PRIME HotMasterMix amplification kit. Current target primers for 16S V4 region are 515F/806R, for 16S V4-…	The prepared libraries were quantified using KAPA Biosystem's next-generation sequencing library qPCR kit and run on a Roche LightCycler 480 real-time PCR instrument. The quantified libraries were then multiplexed with other libraries, and the pool of libraries was then prepared for sequencing. Sequencing of the flowcell was performed on the Illumina MiSeq sequencer using MiSeq Reagent kits, v3, …
BYGGZ	O'Malley_iTag_2	Illumina iTag, Plates: Plate-based 16S V4 region, 16S V4-V5 region, 18S V4 region, and ITS iTag preps are performed on the PerkinElmer Sciclone NGS robotic liquid handling system using 30 ng sample input, custom designed target primers with incorporated Illumina sequencing adapters, and the 5 PRIME HotMasterMix amplification kit. Current target primers for 16S V4 region are 515F/806R, for 16S V4-…	The prepared libraries were quantified using KAPA Biosystem's next-generation sequencing library qPCR kit and run on a Roche LightCycler 480 real-time PCR instrument. The quantified libraries were then multiplexed with other libraries, and the pool of libraries was then prepared for sequencing. Sequencing of the flowcell was performed on the Illumina MiSeq sequencer using MiSeq Reagent kits, v3, …
BYGHA	O'Malley_iTag_2	Illumina iTag, Plates: Plate-based 16S V4 region, 16S V4-V5 region, 18S V4 region, and ITS iTag preps are performed on the PerkinElmer Sciclone NGS robotic liquid handling system using 30 ng sample input, custom designed target primers with incorporated Illumina sequencing adapters, and the 5 PRIME HotMasterMix amplification kit. Current target primers for 16S V4 region are 515F/806R, for 16S V4-…	The prepared libraries were quantified using KAPA Biosystem's next-generation sequencing library qPCR kit and run on a Roche LightCycler 480 real-time PCR instrument. The quantified libraries were then multiplexed with other libraries, and the pool of libraries was then prepared for sequencing. Sequencing of the flowcell was performed on the Illumina MiSeq sequencer using MiSeq Reagent kits, v3, …
BYGHB	O'Malley_iTag_2	Illumina iTag, Plates: Plate-based 16S V4 region, 16S V4-V5 region, 18S V4 region, and ITS iTag preps are performed on the PerkinElmer Sciclone NGS robotic liquid handling system using 30 ng sample input, custom designed target primers with incorporated Illumina sequencing adapters, and the 5 PRIME HotMasterMix amplification kit. Current target primers for 16S V4 region are 515F/806R, for 16S V4-…	The prepared libraries were quantified using KAPA Biosystem's next-generation sequencing library qPCR kit and run on a Roche LightCycler 480 real-time PCR instrument. The quantified libraries were then multiplexed with other libraries, and the pool of libraries was then prepared for sequencing. Sequencing of the flowcell was performed on the Illumina MiSeq sequencer using MiSeq Reagent kits, v3, …
BYGHC	O'Malley_iTag_2	Illumina iTag, Plates: Plate-based 16S V4 region, 16S V4-V5 region, 18S V4 region, and ITS iTag preps are performed on the PerkinElmer Sciclone NGS robotic liquid handling system using 30 ng sample input, custom designed target primers with incorporated Illumina sequencing adapters, and the 5 PRIME HotMasterMix amplification kit. Current target primers for 16S V4 region are 515F/806R, for 16S V4-…	The prepared libraries were quantified using KAPA Biosystem's next-generation sequencing library qPCR kit and run on a Roche LightCycler 480 real-time PCR instrument. The quantified libraries were then multiplexed with other libraries, and the pool of libraries was then prepared for sequencing. Sequencing of the flowcell was performed on the Illumina MiSeq sequencer using MiSeq Reagent kits, v3, …
BYGHG	O'Malley_iTag_2	Illumina iTag, Plates: Plate-based 16S V4 region, 16S V4-V5 region, 18S V4 region, and ITS iTag preps are performed on the PerkinElmer Sciclone NGS robotic liquid handling system using 30 ng sample input, custom designed target primers with incorporated Illumina sequencing adapters, and the 5 PRIME HotMasterMix amplification kit. Current target primers for 16S V4 region are 515F/806R, for 16S V4-…	The prepared libraries were quantified using KAPA Biosystem's next-generation sequencing library qPCR kit and run on a Roche LightCycler 480 real-time PCR instrument. The quantified libraries were then multiplexed with other libraries, and the pool of libraries was then prepared for sequencing. Sequencing of the flowcell was performed on the Illumina MiSeq sequencer using MiSeq Reagent kits, v3, …
BYGHH	O'Malley_iTag_2	Illumina iTag, Plates: Plate-based 16S V4 region, 16S V4-V5 region, 18S V4 region, and ITS iTag preps are performed on the PerkinElmer Sciclone NGS robotic liquid handling system using 30 ng sample input, custom designed target primers with incorporated Illumina sequencing adapters, and the 5 PRIME HotMasterMix amplification kit. Current target primers for 16S V4 region are 515F/806R, for 16S V4-…	The prepared libraries were quantified using KAPA Biosystem's next-generation sequencing library qPCR kit and run on a Roche LightCycler 480 real-time PCR instrument. The quantified libraries were then multiplexed with other libraries, and the pool of libraries was then prepared for sequencing. Sequencing of the flowcell was performed on the Illumina MiSeq sequencer using MiSeq Reagent kits, v3, …
BYGHN	O'Malley_iTag_2	Illumina iTag, Plates: Plate-based 16S V4 region, 16S V4-V5 region, 18S V4 region, and ITS iTag preps are performed on the PerkinElmer Sciclone NGS robotic liquid handling system using 30 ng sample input, custom designed target primers with incorporated Illumina sequencing adapters, and the 5 PRIME HotMasterMix amplification kit. Current target primers for 16S V4 region are 515F/806R, for 16S V4-…	The prepared libraries were quantified using KAPA Biosystem's next-generation sequencing library qPCR kit and run on a Roche LightCycler 480 real-time PCR instrument. The quantified libraries were then multiplexed with other libraries, and the pool of libraries was then prepared for sequencing. Sequencing of the flowcell was performed on the Illumina MiSeq sequencer using MiSeq Reagent kits, v3, …
BYGHO	O'Malley_iTag_2	Illumina iTag, Plates: Plate-based 16S V4 region, 16S V4-V5 region, 18S V4 region, and ITS iTag preps are performed on the PerkinElmer Sciclone NGS robotic liquid handling system using 30 ng sample input, custom designed target primers with incorporated Illumina sequencing adapters, and the 5 PRIME HotMasterMix amplification kit. Current target primers for 16S V4 region are 515F/806R, for 16S V4-…	The prepared libraries were quantified using KAPA Biosystem's next-generation sequencing library qPCR kit and run on a Roche LightCycler 480 real-time PCR instrument. The quantified libraries were then multiplexed with other libraries, and the pool of libraries was then prepared for sequencing. Sequencing of the flowcell was performed on the Illumina MiSeq sequencer using MiSeq Reagent kits, v3, …
BYGHP	O'Malley_iTag_2	Illumina iTag, Plates: Plate-based 16S V4 region, 16S V4-V5 region, 18S V4 region, and ITS iTag preps are performed on the PerkinElmer Sciclone NGS robotic liquid handling system using 30 ng sample input, custom designed target primers with incorporated Illumina sequencing adapters, and the 5 PRIME HotMasterMix amplification kit. Current target primers for 16S V4 region are 515F/806R, for 16S V4-…	The prepared libraries were quantified using KAPA Biosystem's next-generation sequencing library qPCR kit and run on a Roche LightCycler 480 real-time PCR instrument. The quantified libraries were then multiplexed with other libraries, and the pool of libraries was then prepared for sequencing. Sequencing of the flowcell was performed on the Illumina MiSeq sequencer using MiSeq Reagent kits, v3, …
BYGHS	O'Malley_iTag_2	Illumina iTag, Plates: Plate-based 16S V4 region, 16S V4-V5 region, 18S V4 region, and ITS iTag preps are performed on the PerkinElmer Sciclone NGS robotic liquid handling system using 30 ng sample input, custom designed target primers with incorporated Illumina sequencing adapters, and the 5 PRIME HotMasterMix amplification kit. Current target primers for 16S V4 region are 515F/806R, for 16S V4-…	The prepared libraries were quantified using KAPA Biosystem's next-generation sequencing library qPCR kit and run on a Roche LightCycler 480 real-time PCR instrument. The quantified libraries were then multiplexed with other libraries, and the pool of libraries was then prepared for sequencing. Sequencing of the flowcell was performed on the Illumina MiSeq sequencer using MiSeq Reagent kits, v3, …
BYGHT	O'Malley_iTag_2	Illumina iTag, Plates: Plate-based 16S V4 region, 16S V4-V5 region, 18S V4 region, and ITS iTag preps are performed on the PerkinElmer Sciclone NGS robotic liquid handling system using 30 ng sample input, custom designed target primers with incorporated Illumina sequencing adapters, and the 5 PRIME HotMasterMix amplification kit. Current target primers for 16S V4 region are 515F/806R, for 16S V4-…	The prepared libraries were quantified using KAPA Biosystem's next-generation sequencing library qPCR kit and run on a Roche LightCycler 480 real-time PCR instrument. The quantified libraries were then multiplexed with other libraries, and the pool of libraries was then prepared for sequencing. Sequencing of the flowcell was performed on the Illumina MiSeq sequencer using MiSeq Reagent kits, v3, …
BYGHU	O'Malley_iTag_2	Illumina iTag, Plates: Plate-based 16S V4 region, 16S V4-V5 region, 18S V4 region, and ITS iTag preps are performed on the PerkinElmer Sciclone NGS robotic liquid handling system using 30 ng sample input, custom designed target primers with incorporated Illumina sequencing adapters, and the 5 PRIME HotMasterMix amplification kit. Current target primers for 16S V4 region are 515F/806R, for 16S V4-…	The prepared libraries were quantified using KAPA Biosystem's next-generation sequencing library qPCR kit and run on a Roche LightCycler 480 real-time PCR instrument. The quantified libraries were then multiplexed with other libraries, and the pool of libraries was then prepared for sequencing. Sequencing of the flowcell was performed on the Illumina MiSeq sequencer using MiSeq Reagent kits, v3, …
BYGHW	O'Malley_iTag_2	Illumina iTag, Plates: Plate-based 16S V4 region, 16S V4-V5 region, 18S V4 region, and ITS iTag preps are performed on the PerkinElmer Sciclone NGS robotic liquid handling system using 30 ng sample input, custom designed target primers with incorporated Illumina sequencing adapters, and the 5 PRIME HotMasterMix amplification kit. Current target primers for 16S V4 region are 515F/806R, for 16S V4-…	The prepared libraries were quantified using KAPA Biosystem's next-generation sequencing library qPCR kit and run on a Roche LightCycler 480 real-time PCR instrument. The quantified libraries were then multiplexed with other libraries, and the pool of libraries was then prepared for sequencing. Sequencing of the flowcell was performed on the Illumina MiSeq sequencer using MiSeq Reagent kits, v3, …
BYGHX	O'Malley_iTag_2	Illumina iTag, Plates: Plate-based 16S V4 region, 16S V4-V5 region, 18S V4 region, and ITS iTag preps are performed on the PerkinElmer Sciclone NGS robotic liquid handling system using 30 ng sample input, custom designed target primers with incorporated Illumina sequencing adapters, and the 5 PRIME HotMasterMix amplification kit. Current target primers for 16S V4 region are 515F/806R, for 16S V4-…	The prepared libraries were quantified using KAPA Biosystem's next-generation sequencing library qPCR kit and run on a Roche LightCycler 480 real-time PCR instrument. The quantified libraries were then multiplexed with other libraries, and the pool of libraries was then prepared for sequencing. Sequencing of the flowcell was performed on the Illumina MiSeq sequencer using MiSeq Reagent kits, v3, …
BYGHY	O'Malley_iTag_2	Illumina iTag, Plates: Plate-based 16S V4 region, 16S V4-V5 region, 18S V4 region, and ITS iTag preps are performed on the PerkinElmer Sciclone NGS robotic liquid handling system using 30 ng sample input, custom designed target primers with incorporated Illumina sequencing adapters, and the 5 PRIME HotMasterMix amplification kit. Current target primers for 16S V4 region are 515F/806R, for 16S V4-…	The prepared libraries were quantified using KAPA Biosystem's next-generation sequencing library qPCR kit and run on a Roche LightCycler 480 real-time PCR instrument. The quantified libraries were then multiplexed with other libraries, and the pool of libraries was then prepared for sequencing. Sequencing of the flowcell was performed on the Illumina MiSeq sequencer using MiSeq Reagent kits, v3, …
BYGHZ	O'Malley_iTag_2	Illumina iTag, Plates: Plate-based 16S V4 region, 16S V4-V5 region, 18S V4 region, and ITS iTag preps are performed on the PerkinElmer Sciclone NGS robotic liquid handling system using 30 ng sample input, custom designed target primers with incorporated Illumina sequencing adapters, and the 5 PRIME HotMasterMix amplification kit. Current target primers for 16S V4 region are 515F/806R, for 16S V4-…	The prepared libraries were quantified using KAPA Biosystem's next-generation sequencing library qPCR kit and run on a Roche LightCycler 480 real-time PCR instrument. The quantified libraries were then multiplexed with other libraries, and the pool of libraries was then prepared for sequencing. Sequencing of the flowcell was performed on the Illumina MiSeq sequencer using MiSeq Reagent kits, v3, …
BYGNA	O'Malley_iTag_2	Illumina iTag, Plates: Plate-based 16S V4 region, 16S V4-V5 region, 18S V4 region, and ITS iTag preps are performed on the PerkinElmer Sciclone NGS robotic liquid handling system using 30 ng sample input, custom designed target primers with incorporated Illumina sequencing adapters, and the 5 PRIME HotMasterMix amplification kit. Current target primers for 16S V4 region are 515F/806R, for 16S V4-…	The prepared libraries were quantified using KAPA Biosystem's next-generation sequencing library qPCR kit and run on a Roche LightCycler 480 real-time PCR instrument. The quantified libraries were then multiplexed with other libraries, and the pool of libraries was then prepared for sequencing. Sequencing of the flowcell was performed on the Illumina MiSeq sequencer using MiSeq Reagent kits, v3, …
BYGNB	O'Malley_iTag_2	Illumina iTag, Plates: Plate-based 16S V4 region, 16S V4-V5 region, 18S V4 region, and ITS iTag preps are performed on the PerkinElmer Sciclone NGS robotic liquid handling system using 30 ng sample input, custom designed target primers with incorporated Illumina sequencing adapters, and the 5 PRIME HotMasterMix amplification kit. Current target primers for 16S V4 region are 515F/806R, for 16S V4-…	The prepared libraries were quantified using KAPA Biosystem's next-generation sequencing library qPCR kit and run on a Roche LightCycler 480 real-time PCR instrument. The quantified libraries were then multiplexed with other libraries, and the pool of libraries was then prepared for sequencing. Sequencing of the flowcell was performed on the Illumina MiSeq sequencer using MiSeq Reagent kits, v3, …
BYGNC	O'Malley_iTag_2	Illumina iTag, Plates: Plate-based 16S V4 region, 16S V4-V5 region, 18S V4 region, and ITS iTag preps are performed on the PerkinElmer Sciclone NGS robotic liquid handling system using 30 ng sample input, custom designed target primers with incorporated Illumina sequencing adapters, and the 5 PRIME HotMasterMix amplification kit. Current target primers for 16S V4 region are 515F/806R, for 16S V4-…	The prepared libraries were quantified using KAPA Biosystem's next-generation sequencing library qPCR kit and run on a Roche LightCycler 480 real-time PCR instrument. The quantified libraries were then multiplexed with other libraries, and the pool of libraries was then prepared for sequencing. Sequencing of the flowcell was performed on the Illumina MiSeq sequencer using MiSeq Reagent kits, v3, …
BYGNG	O'Malley_iTag_2	Illumina iTag, Plates: Plate-based 16S V4 region, 16S V4-V5 region, 18S V4 region, and ITS iTag preps are performed on the PerkinElmer Sciclone NGS robotic liquid handling system using 30 ng sample input, custom designed target primers with incorporated Illumina sequencing adapters, and the 5 PRIME HotMasterMix amplification kit. Current target primers for 16S V4 region are 515F/806R, for 16S V4-…	The prepared libraries were quantified using KAPA Biosystem's next-generation sequencing library qPCR kit and run on a Roche LightCycler 480 real-time PCR instrument. The quantified libraries were then multiplexed with other libraries, and the pool of libraries was then prepared for sequencing. Sequencing of the flowcell was performed on the Illumina MiSeq sequencer using MiSeq Reagent kits, v3, …
BYGNH	O'Malley_iTag_2	Illumina iTag, Plates: Plate-based 16S V4 region, 16S V4-V5 region, 18S V4 region, and ITS iTag preps are performed on the PerkinElmer Sciclone NGS robotic liquid handling system using 30 ng sample input, custom designed target primers with incorporated Illumina sequencing adapters, and the 5 PRIME HotMasterMix amplification kit. Current target primers for 16S V4 region are 515F/806R, for 16S V4-…	The prepared libraries were quantified using KAPA Biosystem's next-generation sequencing library qPCR kit and run on a Roche LightCycler 480 real-time PCR instrument. The quantified libraries were then multiplexed with other libraries, and the pool of libraries was then prepared for sequencing. Sequencing of the flowcell was performed on the Illumina MiSeq sequencer using MiSeq Reagent kits, v3, …
BYGNN	O'Malley_iTag_2	Illumina iTag, Plates: Plate-based 16S V4 region, 16S V4-V5 region, 18S V4 region, and ITS iTag preps are performed on the PerkinElmer Sciclone NGS robotic liquid handling system using 30 ng sample input, custom designed target primers with incorporated Illumina sequencing adapters, and the 5 PRIME HotMasterMix amplification kit. Current target primers for 16S V4 region are 515F/806R, for 16S V4-…	The prepared libraries were quantified using KAPA Biosystem's next-generation sequencing library qPCR kit and run on a Roche LightCycler 480 real-time PCR instrument. The quantified libraries were then multiplexed with other libraries, and the pool of libraries was then prepared for sequencing. Sequencing of the flowcell was performed on the Illumina MiSeq sequencer using MiSeq Reagent kits, v3, …
BYGNO	O'Malley_iTag_2	Illumina iTag, Plates: Plate-based 16S V4 region, 16S V4-V5 region, 18S V4 region, and ITS iTag preps are performed on the PerkinElmer Sciclone NGS robotic liquid handling system using 30 ng sample input, custom designed target primers with incorporated Illumina sequencing adapters, and the 5 PRIME HotMasterMix amplification kit. Current target primers for 16S V4 region are 515F/806R, for 16S V4-…	The prepared libraries were quantified using KAPA Biosystem's next-generation sequencing library qPCR kit and run on a Roche LightCycler 480 real-time PCR instrument. The quantified libraries were then multiplexed with other libraries, and the pool of libraries was then prepared for sequencing. Sequencing of the flowcell was performed on the Illumina MiSeq sequencer using MiSeq Reagent kits, v3, …
BYGNP	O'Malley_iTag_2	Illumina iTag, Plates: Plate-based 16S V4 region, 16S V4-V5 region, 18S V4 region, and ITS iTag preps are performed on the PerkinElmer Sciclone NGS robotic liquid handling system using 30 ng sample input, custom designed target primers with incorporated Illumina sequencing adapters, and the 5 PRIME HotMasterMix amplification kit. Current target primers for 16S V4 region are 515F/806R, for 16S V4-…	The prepared libraries were quantified using KAPA Biosystem's next-generation sequencing library qPCR kit and run on a Roche LightCycler 480 real-time PCR instrument. The quantified libraries were then multiplexed with other libraries, and the pool of libraries was then prepared for sequencing. Sequencing of the flowcell was performed on the Illumina MiSeq sequencer using MiSeq Reagent kits, v3, …
BYGNS	O'Malley_iTag_2	Illumina iTag, Plates: Plate-based 16S V4 region, 16S V4-V5 region, 18S V4 region, and ITS iTag preps are performed on the PerkinElmer Sciclone NGS robotic liquid handling system using 30 ng sample input, custom designed target primers with incorporated Illumina sequencing adapters, and the 5 PRIME HotMasterMix amplification kit. Current target primers for 16S V4 region are 515F/806R, for 16S V4-…	The prepared libraries were quantified using KAPA Biosystem's next-generation sequencing library qPCR kit and run on a Roche LightCycler 480 real-time PCR instrument. The quantified libraries were then multiplexed with other libraries, and the pool of libraries was then prepared for sequencing. Sequencing of the flowcell was performed on the Illumina MiSeq sequencer using MiSeq Reagent kits, v3, …
BYGNT	O'Malley_iTag_2	Illumina iTag, Plates: Plate-based 16S V4 region, 16S V4-V5 region, 18S V4 region, and ITS iTag preps are performed on the PerkinElmer Sciclone NGS robotic liquid handling system using 30 ng sample input, custom designed target primers with incorporated Illumina sequencing adapters, and the 5 PRIME HotMasterMix amplification kit. Current target primers for 16S V4 region are 515F/806R, for 16S V4-…	The prepared libraries were quantified using KAPA Biosystem's next-generation sequencing library qPCR kit and run on a Roche LightCycler 480 real-time PCR instrument. The quantified libraries were then multiplexed with other libraries, and the pool of libraries was then prepared for sequencing. Sequencing of the flowcell was performed on the Illumina MiSeq sequencer using MiSeq Reagent kits, v3, …
BYGNU	O'Malley_iTag_2	Illumina iTag, Plates: Plate-based 16S V4 region, 16S V4-V5 region, 18S V4 region, and ITS iTag preps are performed on the PerkinElmer Sciclone NGS robotic liquid handling system using 30 ng sample input, custom designed target primers with incorporated Illumina sequencing adapters, and the 5 PRIME HotMasterMix amplification kit. Current target primers for 16S V4 region are 515F/806R, for 16S V4-…	The prepared libraries were quantified using KAPA Biosystem's next-generation sequencing library qPCR kit and run on a Roche LightCycler 480 real-time PCR instrument. The quantified libraries were then multiplexed with other libraries, and the pool of libraries was then prepared for sequencing. Sequencing of the flowcell was performed on the Illumina MiSeq sequencer using MiSeq Reagent kits, v3, …
BYGNW	O'Malley_iTag_2	Illumina iTag, Plates: Plate-based 16S V4 region, 16S V4-V5 region, 18S V4 region, and ITS iTag preps are performed on the PerkinElmer Sciclone NGS robotic liquid handling system using 30 ng sample input, custom designed target primers with incorporated Illumina sequencing adapters, and the 5 PRIME HotMasterMix amplification kit. Current target primers for 16S V4 region are 515F/806R, for 16S V4-…	The prepared libraries were quantified using KAPA Biosystem's next-generation sequencing library qPCR kit and run on a Roche LightCycler 480 real-time PCR instrument. The quantified libraries were then multiplexed with other libraries, and the pool of libraries was then prepared for sequencing. Sequencing of the flowcell was performed on the Illumina MiSeq sequencer using MiSeq Reagent kits, v3, …
BYGNX	O'Malley_iTag_2	Illumina iTag, Plates: Plate-based 16S V4 region, 16S V4-V5 region, 18S V4 region, and ITS iTag preps are performed on the PerkinElmer Sciclone NGS robotic liquid handling system using 30 ng sample input, custom designed target primers with incorporated Illumina sequencing adapters, and the 5 PRIME HotMasterMix amplification kit. Current target primers for 16S V4 region are 515F/806R, for 16S V4-…	The prepared libraries were quantified using KAPA Biosystem's next-generation sequencing library qPCR kit and run on a Roche LightCycler 480 real-time PCR instrument. The quantified libraries were then multiplexed with other libraries, and the pool of libraries was then prepared for sequencing. Sequencing of the flowcell was performed on the Illumina MiSeq sequencer using MiSeq Reagent kits, v3, …
BYGNY	O'Malley_iTag_2	Illumina iTag, Plates: Plate-based 16S V4 region, 16S V4-V5 region, 18S V4 region, and ITS iTag preps are performed on the PerkinElmer Sciclone NGS robotic liquid handling system using 30 ng sample input, custom designed target primers with incorporated Illumina sequencing adapters, and the 5 PRIME HotMasterMix amplification kit. Current target primers for 16S V4 region are 515F/806R, for 16S V4-…	The prepared libraries were quantified using KAPA Biosystem's next-generation sequencing library qPCR kit and run on a Roche LightCycler 480 real-time PCR instrument. The quantified libraries were then multiplexed with other libraries, and the pool of libraries was then prepared for sequencing. Sequencing of the flowcell was performed on the Illumina MiSeq sequencer using MiSeq Reagent kits, v3, …
BYGNZ	O'Malley_iTag_2	Illumina iTag, Plates: Plate-based 16S V4 region, 16S V4-V5 region, 18S V4 region, and ITS iTag preps are performed on the PerkinElmer Sciclone NGS robotic liquid handling system using 30 ng sample input, custom designed target primers with incorporated Illumina sequencing adapters, and the 5 PRIME HotMasterMix amplification kit. Current target primers for 16S V4 region are 515F/806R, for 16S V4-…	The prepared libraries were quantified using KAPA Biosystem's next-generation sequencing library qPCR kit and run on a Roche LightCycler 480 real-time PCR instrument. The quantified libraries were then multiplexed with other libraries, and the pool of libraries was then prepared for sequencing. Sequencing of the flowcell was performed on the Illumina MiSeq sequencer using MiSeq Reagent kits, v3, …
BYGOA	O'Malley_iTag_2	Illumina iTag, Plates: Plate-based 16S V4 region, 16S V4-V5 region, 18S V4 region, and ITS iTag preps are performed on the PerkinElmer Sciclone NGS robotic liquid handling system using 30 ng sample input, custom designed target primers with incorporated Illumina sequencing adapters, and the 5 PRIME HotMasterMix amplification kit. Current target primers for 16S V4 region are 515F/806R, for 16S V4-…	The prepared libraries were quantified using KAPA Biosystem's next-generation sequencing library qPCR kit and run on a Roche LightCycler 480 real-time PCR instrument. The quantified libraries were then multiplexed with other libraries, and the pool of libraries was then prepared for sequencing. Sequencing of the flowcell was performed on the Illumina MiSeq sequencer using MiSeq Reagent kits, v3, …
BYGOB	O'Malley_iTag_2	Illumina iTag, Plates: Plate-based 16S V4 region, 16S V4-V5 region, 18S V4 region, and ITS iTag preps are performed on the PerkinElmer Sciclone NGS robotic liquid handling system using 30 ng sample input, custom designed target primers with incorporated Illumina sequencing adapters, and the 5 PRIME HotMasterMix amplification kit. Current target primers for 16S V4 region are 515F/806R, for 16S V4-…	The prepared libraries were quantified using KAPA Biosystem's next-generation sequencing library qPCR kit and run on a Roche LightCycler 480 real-time PCR instrument. The quantified libraries were then multiplexed with other libraries, and the pool of libraries was then prepared for sequencing. Sequencing of the flowcell was performed on the Illumina MiSeq sequencer using MiSeq Reagent kits, v3, …
BYGOC	O'Malley_iTag_2	Illumina iTag, Plates: Plate-based 16S V4 region, 16S V4-V5 region, 18S V4 region, and ITS iTag preps are performed on the PerkinElmer Sciclone NGS robotic liquid handling system using 30 ng sample input, custom designed target primers with incorporated Illumina sequencing adapters, and the 5 PRIME HotMasterMix amplification kit. Current target primers for 16S V4 region are 515F/806R, for 16S V4-…	The prepared libraries were quantified using KAPA Biosystem's next-generation sequencing library qPCR kit and run on a Roche LightCycler 480 real-time PCR instrument. The quantified libraries were then multiplexed with other libraries, and the pool of libraries was then prepared for sequencing. Sequencing of the flowcell was performed on the Illumina MiSeq sequencer using MiSeq Reagent kits, v3, …
BYGOG	O'Malley_iTag_2	Illumina iTag, Plates: Plate-based 16S V4 region, 16S V4-V5 region, 18S V4 region, and ITS iTag preps are performed on the PerkinElmer Sciclone NGS robotic liquid handling system using 30 ng sample input, custom designed target primers with incorporated Illumina sequencing adapters, and the 5 PRIME HotMasterMix amplification kit. Current target primers for 16S V4 region are 515F/806R, for 16S V4-…	The prepared libraries were quantified using KAPA Biosystem's next-generation sequencing library qPCR kit and run on a Roche LightCycler 480 real-time PCR instrument. The quantified libraries were then multiplexed with other libraries, and the pool of libraries was then prepared for sequencing. Sequencing of the flowcell was performed on the Illumina MiSeq sequencer using MiSeq Reagent kits, v3, …
BYGOH	O'Malley_iTag_2	Illumina iTag, Plates: Plate-based 16S V4 region, 16S V4-V5 region, 18S V4 region, and ITS iTag preps are performed on the PerkinElmer Sciclone NGS robotic liquid handling system using 30 ng sample input, custom designed target primers with incorporated Illumina sequencing adapters, and the 5 PRIME HotMasterMix amplification kit. Current target primers for 16S V4 region are 515F/806R, for 16S V4-…	The prepared libraries were quantified using KAPA Biosystem's next-generation sequencing library qPCR kit and run on a Roche LightCycler 480 real-time PCR instrument. The quantified libraries were then multiplexed with other libraries, and the pool of libraries was then prepared for sequencing. Sequencing of the flowcell was performed on the Illumina MiSeq sequencer using MiSeq Reagent kits, v3, …
BYGON	O'Malley_iTag_2	Illumina iTag, Plates: Plate-based 16S V4 region, 16S V4-V5 region, 18S V4 region, and ITS iTag preps are performed on the PerkinElmer Sciclone NGS robotic liquid handling system using 30 ng sample input, custom designed target primers with incorporated Illumina sequencing adapters, and the 5 PRIME HotMasterMix amplification kit. Current target primers for 16S V4 region are 515F/806R, for 16S V4-…	The prepared libraries were quantified using KAPA Biosystem's next-generation sequencing library qPCR kit and run on a Roche LightCycler 480 real-time PCR instrument. The quantified libraries were then multiplexed with other libraries, and the pool of libraries was then prepared for sequencing. Sequencing of the flowcell was performed on the Illumina MiSeq sequencer using MiSeq Reagent kits, v3, …
BYGOO	O'Malley_iTag_2	Illumina iTag, Plates: Plate-based 16S V4 region, 16S V4-V5 region, 18S V4 region, and ITS iTag preps are performed on the PerkinElmer Sciclone NGS robotic liquid handling system using 30 ng sample input, custom designed target primers with incorporated Illumina sequencing adapters, and the 5 PRIME HotMasterMix amplification kit. Current target primers for 16S V4 region are 515F/806R, for 16S V4-…	The prepared libraries were quantified using KAPA Biosystem's next-generation sequencing library qPCR kit and run on a Roche LightCycler 480 real-time PCR instrument. The quantified libraries were then multiplexed with other libraries, and the pool of libraries was then prepared for sequencing. Sequencing of the flowcell was performed on the Illumina MiSeq sequencer using MiSeq Reagent kits, v3, …
BYGOP	O'Malley_iTag_2	Illumina iTag, Plates: Plate-based 16S V4 region, 16S V4-V5 region, 18S V4 region, and ITS iTag preps are performed on the PerkinElmer Sciclone NGS robotic liquid handling system using 30 ng sample input, custom designed target primers with incorporated Illumina sequencing adapters, and the 5 PRIME HotMasterMix amplification kit. Current target primers for 16S V4 region are 515F/806R, for 16S V4-…	The prepared libraries were quantified using KAPA Biosystem's next-generation sequencing library qPCR kit and run on a Roche LightCycler 480 real-time PCR instrument. The quantified libraries were then multiplexed with other libraries, and the pool of libraries was then prepared for sequencing. Sequencing of the flowcell was performed on the Illumina MiSeq sequencer using MiSeq Reagent kits, v3, …
BYGOS	O'Malley_iTag_2	Illumina iTag, Plates: Plate-based 16S V4 region, 16S V4-V5 region, 18S V4 region, and ITS iTag preps are performed on the PerkinElmer Sciclone NGS robotic liquid handling system using 30 ng sample input, custom designed target primers with incorporated Illumina sequencing adapters, and the 5 PRIME HotMasterMix amplification kit. Current target primers for 16S V4 region are 515F/806R, for 16S V4-…	The prepared libraries were quantified using KAPA Biosystem's next-generation sequencing library qPCR kit and run on a Roche LightCycler 480 real-time PCR instrument. The quantified libraries were then multiplexed with other libraries, and the pool of libraries was then prepared for sequencing. Sequencing of the flowcell was performed on the Illumina MiSeq sequencer using MiSeq Reagent kits, v3, …
BYGOT	O'Malley_iTag_2	Illumina iTag, Plates: Plate-based 16S V4 region, 16S V4-V5 region, 18S V4 region, and ITS iTag preps are performed on the PerkinElmer Sciclone NGS robotic liquid handling system using 30 ng sample input, custom designed target primers with incorporated Illumina sequencing adapters, and the 5 PRIME HotMasterMix amplification kit. Current target primers for 16S V4 region are 515F/806R, for 16S V4-…	The prepared libraries were quantified using KAPA Biosystem's next-generation sequencing library qPCR kit and run on a Roche LightCycler 480 real-time PCR instrument. The quantified libraries were then multiplexed with other libraries, and the pool of libraries was then prepared for sequencing. Sequencing of the flowcell was performed on the Illumina MiSeq sequencer using MiSeq Reagent kits, v3, …
BYGOU	O'Malley_iTag_2	Illumina iTag, Plates: Plate-based 16S V4 region, 16S V4-V5 region, 18S V4 region, and ITS iTag preps are performed on the PerkinElmer Sciclone NGS robotic liquid handling system using 30 ng sample input, custom designed target primers with incorporated Illumina sequencing adapters, and the 5 PRIME HotMasterMix amplification kit. Current target primers for 16S V4 region are 515F/806R, for 16S V4-…	The prepared libraries were quantified using KAPA Biosystem's next-generation sequencing library qPCR kit and run on a Roche LightCycler 480 real-time PCR instrument. The quantified libraries were then multiplexed with other libraries, and the pool of libraries was then prepared for sequencing. Sequencing of the flowcell was performed on the Illumina MiSeq sequencer using MiSeq Reagent kits, v3, …
BYGOW	O'Malley_iTag_2	Illumina iTag, Plates: Plate-based 16S V4 region, 16S V4-V5 region, 18S V4 region, and ITS iTag preps are performed on the PerkinElmer Sciclone NGS robotic liquid handling system using 30 ng sample input, custom designed target primers with incorporated Illumina sequencing adapters, and the 5 PRIME HotMasterMix amplification kit. Current target primers for 16S V4 region are 515F/806R, for 16S V4-…	The prepared libraries were quantified using KAPA Biosystem's next-generation sequencing library qPCR kit and run on a Roche LightCycler 480 real-time PCR instrument. The quantified libraries were then multiplexed with other libraries, and the pool of libraries was then prepared for sequencing. Sequencing of the flowcell was performed on the Illumina MiSeq sequencer using MiSeq Reagent kits, v3, …
BYCTP	O'Malley_iTag_3	Illumina iTag, Plates: Plate-based 16S V4 region, 16S V4-V5 region, 18S V4 region, and ITS iTag preps are performed on the PerkinElmer Sciclone NGS robotic liquid handling system using 30 ng sample input, custom designed target primers with incorporated Illumina sequencing adapters, and the 5 PRIME HotMasterMix amplification kit. Current target primers for 16S V4 region are 515F/806R, for 16S V4-…	The prepared libraries were quantified using KAPA Biosystem's next-generation sequencing library qPCR kit and run on a Roche LightCycler 480 real-time PCR instrument. The quantified libraries were then multiplexed with other libraries, and the pool of libraries was then prepared for sequencing. Sequencing of the flowcell was performed on the Illumina MiSeq sequencer using MiSeq Reagent kits, v3, …
BYCTS	O'Malley_iTag_3	Illumina iTag, Plates: Plate-based 16S V4 region, 16S V4-V5 region, 18S V4 region, and ITS iTag preps are performed on the PerkinElmer Sciclone NGS robotic liquid handling system using 30 ng sample input, custom designed target primers with incorporated Illumina sequencing adapters, and the 5 PRIME HotMasterMix amplification kit. Current target primers for 16S V4 region are 515F/806R, for 16S V4-…	The prepared libraries were quantified using KAPA Biosystem's next-generation sequencing library qPCR kit and run on a Roche LightCycler 480 real-time PCR instrument. The quantified libraries were then multiplexed with other libraries, and the pool of libraries was then prepared for sequencing. Sequencing of the flowcell was performed on the Illumina MiSeq sequencer using MiSeq Reagent kits, v3, …
BYCTT	O'Malley_iTag_3	Illumina iTag, Plates: Plate-based 16S V4 region, 16S V4-V5 region, 18S V4 region, and ITS iTag preps are performed on the PerkinElmer Sciclone NGS robotic liquid handling system using 30 ng sample input, custom designed target primers with incorporated Illumina sequencing adapters, and the 5 PRIME HotMasterMix amplification kit. Current target primers for 16S V4 region are 515F/806R, for 16S V4-…	The prepared libraries were quantified using KAPA Biosystem's next-generation sequencing library qPCR kit and run on a Roche LightCycler 480 real-time PCR instrument. The quantified libraries were then multiplexed with other libraries, and the pool of libraries was then prepared for sequencing. Sequencing of the flowcell was performed on the Illumina MiSeq sequencer using MiSeq Reagent kits, v3, …
BYCTU	O'Malley_iTag_3	Illumina iTag, Plates: Plate-based 16S V4 region, 16S V4-V5 region, 18S V4 region, and ITS iTag preps are performed on the PerkinElmer Sciclone NGS robotic liquid handling system using 30 ng sample input, custom designed target primers with incorporated Illumina sequencing adapters, and the 5 PRIME HotMasterMix amplification kit. Current target primers for 16S V4 region are 515F/806R, for 16S V4-…	The prepared libraries were quantified using KAPA Biosystem's next-generation sequencing library qPCR kit and run on a Roche LightCycler 480 real-time PCR instrument. The quantified libraries were then multiplexed with other libraries, and the pool of libraries was then prepared for sequencing. Sequencing of the flowcell was performed on the Illumina MiSeq sequencer using MiSeq Reagent kits, v3, …
BYCTW	O'Malley_iTag_3	Illumina iTag, Plates: Plate-based 16S V4 region, 16S V4-V5 region, 18S V4 region, and ITS iTag preps are performed on the PerkinElmer Sciclone NGS robotic liquid handling system using 30 ng sample input, custom designed target primers with incorporated Illumina sequencing adapters, and the 5 PRIME HotMasterMix amplification kit. Current target primers for 16S V4 region are 515F/806R, for 16S V4-…	The prepared libraries were quantified using KAPA Biosystem's next-generation sequencing library qPCR kit and run on a Roche LightCycler 480 real-time PCR instrument. The quantified libraries were then multiplexed with other libraries, and the pool of libraries was then prepared for sequencing. Sequencing of the flowcell was performed on the Illumina MiSeq sequencer using MiSeq Reagent kits, v3, …
BYCTX	O'Malley_iTag_3	Illumina iTag, Plates: Plate-based 16S V4 region, 16S V4-V5 region, 18S V4 region, and ITS iTag preps are performed on the PerkinElmer Sciclone NGS robotic liquid handling system using 30 ng sample input, custom designed target primers with incorporated Illumina sequencing adapters, and the 5 PRIME HotMasterMix amplification kit. Current target primers for 16S V4 region are 515F/806R, for 16S V4-…	The prepared libraries were quantified using KAPA Biosystem's next-generation sequencing library qPCR kit and run on a Roche LightCycler 480 real-time PCR instrument. The quantified libraries were then multiplexed with other libraries, and the pool of libraries was then prepared for sequencing. Sequencing of the flowcell was performed on the Illumina MiSeq sequencer using MiSeq Reagent kits, v3, …
BYCTY	O'Malley_iTag_3	Illumina iTag, Plates: Plate-based 16S V4 region, 16S V4-V5 region, 18S V4 region, and ITS iTag preps are performed on the PerkinElmer Sciclone NGS robotic liquid handling system using 30 ng sample input, custom designed target primers with incorporated Illumina sequencing adapters, and the 5 PRIME HotMasterMix amplification kit. Current target primers for 16S V4 region are 515F/806R, for 16S V4-…	The prepared libraries were quantified using KAPA Biosystem's next-generation sequencing library qPCR kit and run on a Roche LightCycler 480 real-time PCR instrument. The quantified libraries were then multiplexed with other libraries, and the pool of libraries was then prepared for sequencing. Sequencing of the flowcell was performed on the Illumina MiSeq sequencer using MiSeq Reagent kits, v3, …
BYCTZ	O'Malley_iTag_3	Illumina iTag, Plates: Plate-based 16S V4 region, 16S V4-V5 region, 18S V4 region, and ITS iTag preps are performed on the PerkinElmer Sciclone NGS robotic liquid handling system using 30 ng sample input, custom designed target primers with incorporated Illumina sequencing adapters, and the 5 PRIME HotMasterMix amplification kit. Current target primers for 16S V4 region are 515F/806R, for 16S V4-…	The prepared libraries were quantified using KAPA Biosystem's next-generation sequencing library qPCR kit and run on a Roche LightCycler 480 real-time PCR instrument. The quantified libraries were then multiplexed with other libraries, and the pool of libraries was then prepared for sequencing. Sequencing of the flowcell was performed on the Illumina MiSeq sequencer using MiSeq Reagent kits, v3, …
BYCUA	O'Malley_iTag_3	Illumina iTag, Plates: Plate-based 16S V4 region, 16S V4-V5 region, 18S V4 region, and ITS iTag preps are performed on the PerkinElmer Sciclone NGS robotic liquid handling system using 30 ng sample input, custom designed target primers with incorporated Illumina sequencing adapters, and the 5 PRIME HotMasterMix amplification kit. Current target primers for 16S V4 region are 515F/806R, for 16S V4-…	The prepared libraries were quantified using KAPA Biosystem's next-generation sequencing library qPCR kit and run on a Roche LightCycler 480 real-time PCR instrument. The quantified libraries were then multiplexed with other libraries, and the pool of libraries was then prepared for sequencing. Sequencing of the flowcell was performed on the Illumina MiSeq sequencer using MiSeq Reagent kits, v3, …
BYCUB	O'Malley_iTag_3	Illumina iTag, Plates: Plate-based 16S V4 region, 16S V4-V5 region, 18S V4 region, and ITS iTag preps are performed on the PerkinElmer Sciclone NGS robotic liquid handling system using 30 ng sample input, custom designed target primers with incorporated Illumina sequencing adapters, and the 5 PRIME HotMasterMix amplification kit. Current target primers for 16S V4 region are 515F/806R, for 16S V4-…	The prepared libraries were quantified using KAPA Biosystem's next-generation sequencing library qPCR kit and run on a Roche LightCycler 480 real-time PCR instrument. The quantified libraries were then multiplexed with other libraries, and the pool of libraries was then prepared for sequencing. Sequencing of the flowcell was performed on the Illumina MiSeq sequencer using MiSeq Reagent kits, v3, …
BYCUC	O'Malley_iTag_3	Illumina iTag, Plates: Plate-based 16S V4 region, 16S V4-V5 region, 18S V4 region, and ITS iTag preps are performed on the PerkinElmer Sciclone NGS robotic liquid handling system using 30 ng sample input, custom designed target primers with incorporated Illumina sequencing adapters, and the 5 PRIME HotMasterMix amplification kit. Current target primers for 16S V4 region are 515F/806R, for 16S V4-…	The prepared libraries were quantified using KAPA Biosystem's next-generation sequencing library qPCR kit and run on a Roche LightCycler 480 real-time PCR instrument. The quantified libraries were then multiplexed with other libraries, and the pool of libraries was then prepared for sequencing. Sequencing of the flowcell was performed on the Illumina MiSeq sequencer using MiSeq Reagent kits, v3, …
BYCUG	O'Malley_iTag_3	Illumina iTag, Plates: Plate-based 16S V4 region, 16S V4-V5 region, 18S V4 region, and ITS iTag preps are performed on the PerkinElmer Sciclone NGS robotic liquid handling system using 30 ng sample input, custom designed target primers with incorporated Illumina sequencing adapters, and the 5 PRIME HotMasterMix amplification kit. Current target primers for 16S V4 region are 515F/806R, for 16S V4-…	The prepared libraries were quantified using KAPA Biosystem's next-generation sequencing library qPCR kit and run on a Roche LightCycler 480 real-time PCR instrument. The quantified libraries were then multiplexed with other libraries, and the pool of libraries was then prepared for sequencing. Sequencing of the flowcell was performed on the Illumina MiSeq sequencer using MiSeq Reagent kits, v3, …
BYCUH	O'Malley_iTag_3	Illumina iTag, Plates: Plate-based 16S V4 region, 16S V4-V5 region, 18S V4 region, and ITS iTag preps are performed on the PerkinElmer Sciclone NGS robotic liquid handling system using 30 ng sample input, custom designed target primers with incorporated Illumina sequencing adapters, and the 5 PRIME HotMasterMix amplification kit. Current target primers for 16S V4 region are 515F/806R, for 16S V4-…	The prepared libraries were quantified using KAPA Biosystem's next-generation sequencing library qPCR kit and run on a Roche LightCycler 480 real-time PCR instrument. The quantified libraries were then multiplexed with other libraries, and the pool of libraries was then prepared for sequencing. Sequencing of the flowcell was performed on the Illumina MiSeq sequencer using MiSeq Reagent kits, v3, …
BYCUN	O'Malley_iTag_3	Illumina iTag, Plates: Plate-based 16S V4 region, 16S V4-V5 region, 18S V4 region, and ITS iTag preps are performed on the PerkinElmer Sciclone NGS robotic liquid handling system using 30 ng sample input, custom designed target primers with incorporated Illumina sequencing adapters, and the 5 PRIME HotMasterMix amplification kit. Current target primers for 16S V4 region are 515F/806R, for 16S V4-…	The prepared libraries were quantified using KAPA Biosystem's next-generation sequencing library qPCR kit and run on a Roche LightCycler 480 real-time PCR instrument. The quantified libraries were then multiplexed with other libraries, and the pool of libraries was then prepared for sequencing. Sequencing of the flowcell was performed on the Illumina MiSeq sequencer using MiSeq Reagent kits, v3, …
BYCUO	O'Malley_iTag_3	Illumina iTag, Plates: Plate-based 16S V4 region, 16S V4-V5 region, 18S V4 region, and ITS iTag preps are performed on the PerkinElmer Sciclone NGS robotic liquid handling system using 30 ng sample input, custom designed target primers with incorporated Illumina sequencing adapters, and the 5 PRIME HotMasterMix amplification kit. Current target primers for 16S V4 region are 515F/806R, for 16S V4-…	The prepared libraries were quantified using KAPA Biosystem's next-generation sequencing library qPCR kit and run on a Roche LightCycler 480 real-time PCR instrument. The quantified libraries were then multiplexed with other libraries, and the pool of libraries was then prepared for sequencing. Sequencing of the flowcell was performed on the Illumina MiSeq sequencer using MiSeq Reagent kits, v3, …
BYCUP	O'Malley_iTag_3	Illumina iTag, Plates: Plate-based 16S V4 region, 16S V4-V5 region, 18S V4 region, and ITS iTag preps are performed on the PerkinElmer Sciclone NGS robotic liquid handling system using 30 ng sample input, custom designed target primers with incorporated Illumina sequencing adapters, and the 5 PRIME HotMasterMix amplification kit. Current target primers for 16S V4 region are 515F/806R, for 16S V4-…	The prepared libraries were quantified using KAPA Biosystem's next-generation sequencing library qPCR kit and run on a Roche LightCycler 480 real-time PCR instrument. The quantified libraries were then multiplexed with other libraries, and the pool of libraries was then prepared for sequencing. Sequencing of the flowcell was performed on the Illumina MiSeq sequencer using MiSeq Reagent kits, v3, …
BYCUS	O'Malley_iTag_3	Illumina iTag, Plates: Plate-based 16S V4 region, 16S V4-V5 region, 18S V4 region, and ITS iTag preps are performed on the PerkinElmer Sciclone NGS robotic liquid handling system using 30 ng sample input, custom designed target primers with incorporated Illumina sequencing adapters, and the 5 PRIME HotMasterMix amplification kit. Current target primers for 16S V4 region are 515F/806R, for 16S V4-…	The prepared libraries were quantified using KAPA Biosystem's next-generation sequencing library qPCR kit and run on a Roche LightCycler 480 real-time PCR instrument. The quantified libraries were then multiplexed with other libraries, and the pool of libraries was then prepared for sequencing. Sequencing of the flowcell was performed on the Illumina MiSeq sequencer using MiSeq Reagent kits, v3, …
BYCUT	O'Malley_iTag_3	Illumina iTag, Plates: Plate-based 16S V4 region, 16S V4-V5 region, 18S V4 region, and ITS iTag preps are performed on the PerkinElmer Sciclone NGS robotic liquid handling system using 30 ng sample input, custom designed target primers with incorporated Illumina sequencing adapters, and the 5 PRIME HotMasterMix amplification kit. Current target primers for 16S V4 region are 515F/806R, for 16S V4-…	The prepared libraries were quantified using KAPA Biosystem's next-generation sequencing library qPCR kit and run on a Roche LightCycler 480 real-time PCR instrument. The quantified libraries were then multiplexed with other libraries, and the pool of libraries was then prepared for sequencing. Sequencing of the flowcell was performed on the Illumina MiSeq sequencer using MiSeq Reagent kits, v3, …
BYCUU	O'Malley_iTag_3	Illumina iTag, Plates: Plate-based 16S V4 region, 16S V4-V5 region, 18S V4 region, and ITS iTag preps are performed on the PerkinElmer Sciclone NGS robotic liquid handling system using 30 ng sample input, custom designed target primers with incorporated Illumina sequencing adapters, and the 5 PRIME HotMasterMix amplification kit. Current target primers for 16S V4 region are 515F/806R, for 16S V4-…	The prepared libraries were quantified using KAPA Biosystem's next-generation sequencing library qPCR kit and run on a Roche LightCycler 480 real-time PCR instrument. The quantified libraries were then multiplexed with other libraries, and the pool of libraries was then prepared for sequencing. Sequencing of the flowcell was performed on the Illumina MiSeq sequencer using MiSeq Reagent kits, v3, …
BYCUW	O'Malley_iTag_3	Illumina iTag, Plates: Plate-based 16S V4 region, 16S V4-V5 region, 18S V4 region, and ITS iTag preps are performed on the PerkinElmer Sciclone NGS robotic liquid handling system using 30 ng sample input, custom designed target primers with incorporated Illumina sequencing adapters, and the 5 PRIME HotMasterMix amplification kit. Current target primers for 16S V4 region are 515F/806R, for 16S V4-…	The prepared libraries were quantified using KAPA Biosystem's next-generation sequencing library qPCR kit and run on a Roche LightCycler 480 real-time PCR instrument. The quantified libraries were then multiplexed with other libraries, and the pool of libraries was then prepared for sequencing. Sequencing of the flowcell was performed on the Illumina MiSeq sequencer using MiSeq Reagent kits, v3, …
BYCUX	O'Malley_iTag_3	Illumina iTag, Plates: Plate-based 16S V4 region, 16S V4-V5 region, 18S V4 region, and ITS iTag preps are performed on the PerkinElmer Sciclone NGS robotic liquid handling system using 30 ng sample input, custom designed target primers with incorporated Illumina sequencing adapters, and the 5 PRIME HotMasterMix amplification kit. Current target primers for 16S V4 region are 515F/806R, for 16S V4-…	The prepared libraries were quantified using KAPA Biosystem's next-generation sequencing library qPCR kit and run on a Roche LightCycler 480 real-time PCR instrument. The quantified libraries were then multiplexed with other libraries, and the pool of libraries was then prepared for sequencing. Sequencing of the flowcell was performed on the Illumina MiSeq sequencer using MiSeq Reagent kits, v3, …
BYCUY	O'Malley_iTag_3	Illumina iTag, Plates: Plate-based 16S V4 region, 16S V4-V5 region, 18S V4 region, and ITS iTag preps are performed on the PerkinElmer Sciclone NGS robotic liquid handling system using 30 ng sample input, custom designed target primers with incorporated Illumina sequencing adapters, and the 5 PRIME HotMasterMix amplification kit. Current target primers for 16S V4 region are 515F/806R, for 16S V4-…	The prepared libraries were quantified using KAPA Biosystem's next-generation sequencing library qPCR kit and run on a Roche LightCycler 480 real-time PCR instrument. The quantified libraries were then multiplexed with other libraries, and the pool of libraries was then prepared for sequencing. Sequencing of the flowcell was performed on the Illumina MiSeq sequencer using MiSeq Reagent kits, v3, …
BYCUZ	O'Malley_iTag_3	Illumina iTag, Plates: Plate-based 16S V4 region, 16S V4-V5 region, 18S V4 region, and ITS iTag preps are performed on the PerkinElmer Sciclone NGS robotic liquid handling system using 30 ng sample input, custom designed target primers with incorporated Illumina sequencing adapters, and the 5 PRIME HotMasterMix amplification kit. Current target primers for 16S V4 region are 515F/806R, for 16S V4-…	The prepared libraries were quantified using KAPA Biosystem's next-generation sequencing library qPCR kit and run on a Roche LightCycler 480 real-time PCR instrument. The quantified libraries were then multiplexed with other libraries, and the pool of libraries was then prepared for sequencing. Sequencing of the flowcell was performed on the Illumina MiSeq sequencer using MiSeq Reagent kits, v3, …
BYCWA	O'Malley_iTag_3	Illumina iTag, Plates: Plate-based 16S V4 region, 16S V4-V5 region, 18S V4 region, and ITS iTag preps are performed on the PerkinElmer Sciclone NGS robotic liquid handling system using 30 ng sample input, custom designed target primers with incorporated Illumina sequencing adapters, and the 5 PRIME HotMasterMix amplification kit. Current target primers for 16S V4 region are 515F/806R, for 16S V4-…	The prepared libraries were quantified using KAPA Biosystem's next-generation sequencing library qPCR kit and run on a Roche LightCycler 480 real-time PCR instrument. The quantified libraries were then multiplexed with other libraries, and the pool of libraries was then prepared for sequencing. Sequencing of the flowcell was performed on the Illumina MiSeq sequencer using MiSeq Reagent kits, v3, …
BYCWB	O'Malley_iTag_3	Illumina iTag, Plates: Plate-based 16S V4 region, 16S V4-V5 region, 18S V4 region, and ITS iTag preps are performed on the PerkinElmer Sciclone NGS robotic liquid handling system using 30 ng sample input, custom designed target primers with incorporated Illumina sequencing adapters, and the 5 PRIME HotMasterMix amplification kit. Current target primers for 16S V4 region are 515F/806R, for 16S V4-…	The prepared libraries were quantified using KAPA Biosystem's next-generation sequencing library qPCR kit and run on a Roche LightCycler 480 real-time PCR instrument. The quantified libraries were then multiplexed with other libraries, and the pool of libraries was then prepared for sequencing. Sequencing of the flowcell was performed on the Illumina MiSeq sequencer using MiSeq Reagent kits, v3, …
BYCWC	O'Malley_iTag_3	Illumina iTag, Plates: Plate-based 16S V4 region, 16S V4-V5 region, 18S V4 region, and ITS iTag preps are performed on the PerkinElmer Sciclone NGS robotic liquid handling system using 30 ng sample input, custom designed target primers with incorporated Illumina sequencing adapters, and the 5 PRIME HotMasterMix amplification kit. Current target primers for 16S V4 region are 515F/806R, for 16S V4-…	The prepared libraries were quantified using KAPA Biosystem's next-generation sequencing library qPCR kit and run on a Roche LightCycler 480 real-time PCR instrument. The quantified libraries were then multiplexed with other libraries, and the pool of libraries was then prepared for sequencing. Sequencing of the flowcell was performed on the Illumina MiSeq sequencer using MiSeq Reagent kits, v3, …
BYCWG	O'Malley_iTag_3	Illumina iTag, Plates: Plate-based 16S V4 region, 16S V4-V5 region, 18S V4 region, and ITS iTag preps are performed on the PerkinElmer Sciclone NGS robotic liquid handling system using 30 ng sample input, custom designed target primers with incorporated Illumina sequencing adapters, and the 5 PRIME HotMasterMix amplification kit. Current target primers for 16S V4 region are 515F/806R, for 16S V4-…	The prepared libraries were quantified using KAPA Biosystem's next-generation sequencing library qPCR kit and run on a Roche LightCycler 480 real-time PCR instrument. The quantified libraries were then multiplexed with other libraries, and the pool of libraries was then prepared for sequencing. Sequencing of the flowcell was performed on the Illumina MiSeq sequencer using MiSeq Reagent kits, v3, …
BYCWH	O'Malley_iTag_3	Illumina iTag, Plates: Plate-based 16S V4 region, 16S V4-V5 region, 18S V4 region, and ITS iTag preps are performed on the PerkinElmer Sciclone NGS robotic liquid handling system using 30 ng sample input, custom designed target primers with incorporated Illumina sequencing adapters, and the 5 PRIME HotMasterMix amplification kit. Current target primers for 16S V4 region are 515F/806R, for 16S V4-…	The prepared libraries were quantified using KAPA Biosystem's next-generation sequencing library qPCR kit and run on a Roche LightCycler 480 real-time PCR instrument. The quantified libraries were then multiplexed with other libraries, and the pool of libraries was then prepared for sequencing. Sequencing of the flowcell was performed on the Illumina MiSeq sequencer using MiSeq Reagent kits, v3, …
BYCWN	O'Malley_iTag_3	Illumina iTag, Plates: Plate-based 16S V4 region, 16S V4-V5 region, 18S V4 region, and ITS iTag preps are performed on the PerkinElmer Sciclone NGS robotic liquid handling system using 30 ng sample input, custom designed target primers with incorporated Illumina sequencing adapters, and the 5 PRIME HotMasterMix amplification kit. Current target primers for 16S V4 region are 515F/806R, for 16S V4-…	The prepared libraries were quantified using KAPA Biosystem's next-generation sequencing library qPCR kit and run on a Roche LightCycler 480 real-time PCR instrument. The quantified libraries were then multiplexed with other libraries, and the pool of libraries was then prepared for sequencing. Sequencing of the flowcell was performed on the Illumina MiSeq sequencer using MiSeq Reagent kits, v3, …
BYCWO	O'Malley_iTag_3	Illumina iTag, Plates: Plate-based 16S V4 region, 16S V4-V5 region, 18S V4 region, and ITS iTag preps are performed on the PerkinElmer Sciclone NGS robotic liquid handling system using 30 ng sample input, custom designed target primers with incorporated Illumina sequencing adapters, and the 5 PRIME HotMasterMix amplification kit. Current target primers for 16S V4 region are 515F/806R, for 16S V4-…	The prepared libraries were quantified using KAPA Biosystem's next-generation sequencing library qPCR kit and run on a Roche LightCycler 480 real-time PCR instrument. The quantified libraries were then multiplexed with other libraries, and the pool of libraries was then prepared for sequencing. Sequencing of the flowcell was performed on the Illumina MiSeq sequencer using MiSeq Reagent kits, v3, …
BYCWP	O'Malley_iTag_3	Illumina iTag, Plates: Plate-based 16S V4 region, 16S V4-V5 region, 18S V4 region, and ITS iTag preps are performed on the PerkinElmer Sciclone NGS robotic liquid handling system using 30 ng sample input, custom designed target primers with incorporated Illumina sequencing adapters, and the 5 PRIME HotMasterMix amplification kit. Current target primers for 16S V4 region are 515F/806R, for 16S V4-…	The prepared libraries were quantified using KAPA Biosystem's next-generation sequencing library qPCR kit and run on a Roche LightCycler 480 real-time PCR instrument. The quantified libraries were then multiplexed with other libraries, and the pool of libraries was then prepared for sequencing. Sequencing of the flowcell was performed on the Illumina MiSeq sequencer using MiSeq Reagent kits, v3, …
BYCWS	O'Malley_iTag_3	Illumina iTag, Plates: Plate-based 16S V4 region, 16S V4-V5 region, 18S V4 region, and ITS iTag preps are performed on the PerkinElmer Sciclone NGS robotic liquid handling system using 30 ng sample input, custom designed target primers with incorporated Illumina sequencing adapters, and the 5 PRIME HotMasterMix amplification kit. Current target primers for 16S V4 region are 515F/806R, for 16S V4-…	The prepared libraries were quantified using KAPA Biosystem's next-generation sequencing library qPCR kit and run on a Roche LightCycler 480 real-time PCR instrument. The quantified libraries were then multiplexed with other libraries, and the pool of libraries was then prepared for sequencing. Sequencing of the flowcell was performed on the Illumina MiSeq sequencer using MiSeq Reagent kits, v3, …
BYCWT	O'Malley_iTag_3	Illumina iTag, Plates: Plate-based 16S V4 region, 16S V4-V5 region, 18S V4 region, and ITS iTag preps are performed on the PerkinElmer Sciclone NGS robotic liquid handling system using 30 ng sample input, custom designed target primers with incorporated Illumina sequencing adapters, and the 5 PRIME HotMasterMix amplification kit. Current target primers for 16S V4 region are 515F/806R, for 16S V4-…	The prepared libraries were quantified using KAPA Biosystem's next-generation sequencing library qPCR kit and run on a Roche LightCycler 480 real-time PCR instrument. The quantified libraries were then multiplexed with other libraries, and the pool of libraries was then prepared for sequencing. Sequencing of the flowcell was performed on the Illumina MiSeq sequencer using MiSeq Reagent kits, v3, …
BYCWU	O'Malley_iTag_3	Illumina iTag, Plates: Plate-based 16S V4 region, 16S V4-V5 region, 18S V4 region, and ITS iTag preps are performed on the PerkinElmer Sciclone NGS robotic liquid handling system using 30 ng sample input, custom designed target primers with incorporated Illumina sequencing adapters, and the 5 PRIME HotMasterMix amplification kit. Current target primers for 16S V4 region are 515F/806R, for 16S V4-…	The prepared libraries were quantified using KAPA Biosystem's next-generation sequencing library qPCR kit and run on a Roche LightCycler 480 real-time PCR instrument. The quantified libraries were then multiplexed with other libraries, and the pool of libraries was then prepared for sequencing. Sequencing of the flowcell was performed on the Illumina MiSeq sequencer using MiSeq Reagent kits, v3, …
BYCWW	O'Malley_iTag_3	Illumina iTag, Plates: Plate-based 16S V4 region, 16S V4-V5 region, 18S V4 region, and ITS iTag preps are performed on the PerkinElmer Sciclone NGS robotic liquid handling system using 30 ng sample input, custom designed target primers with incorporated Illumina sequencing adapters, and the 5 PRIME HotMasterMix amplification kit. Current target primers for 16S V4 region are 515F/806R, for 16S V4-…	The prepared libraries were quantified using KAPA Biosystem's next-generation sequencing library qPCR kit and run on a Roche LightCycler 480 real-time PCR instrument. The quantified libraries were then multiplexed with other libraries, and the pool of libraries was then prepared for sequencing. Sequencing of the flowcell was performed on the Illumina MiSeq sequencer using MiSeq Reagent kits, v3, …
BYCWX	O'Malley_iTag_3	Illumina iTag, Plates: Plate-based 16S V4 region, 16S V4-V5 region, 18S V4 region, and ITS iTag preps are performed on the PerkinElmer Sciclone NGS robotic liquid handling system using 30 ng sample input, custom designed target primers with incorporated Illumina sequencing adapters, and the 5 PRIME HotMasterMix amplification kit. Current target primers for 16S V4 region are 515F/806R, for 16S V4-…	The prepared libraries were quantified using KAPA Biosystem's next-generation sequencing library qPCR kit and run on a Roche LightCycler 480 real-time PCR instrument. The quantified libraries were then multiplexed with other libraries, and the pool of libraries was then prepared for sequencing. Sequencing of the flowcell was performed on the Illumina MiSeq sequencer using MiSeq Reagent kits, v3, …
BYCWY	O'Malley_iTag_3	Illumina iTag, Plates: Plate-based 16S V4 region, 16S V4-V5 region, 18S V4 region, and ITS iTag preps are performed on the PerkinElmer Sciclone NGS robotic liquid handling system using 30 ng sample input, custom designed target primers with incorporated Illumina sequencing adapters, and the 5 PRIME HotMasterMix amplification kit. Current target primers for 16S V4 region are 515F/806R, for 16S V4-…	The prepared libraries were quantified using KAPA Biosystem's next-generation sequencing library qPCR kit and run on a Roche LightCycler 480 real-time PCR instrument. The quantified libraries were then multiplexed with other libraries, and the pool of libraries was then prepared for sequencing. Sequencing of the flowcell was performed on the Illumina MiSeq sequencer using MiSeq Reagent kits, v3, …
BYCWZ	O'Malley_iTag_3	Illumina iTag, Plates: Plate-based 16S V4 region, 16S V4-V5 region, 18S V4 region, and ITS iTag preps are performed on the PerkinElmer Sciclone NGS robotic liquid handling system using 30 ng sample input, custom designed target primers with incorporated Illumina sequencing adapters, and the 5 PRIME HotMasterMix amplification kit. Current target primers for 16S V4 region are 515F/806R, for 16S V4-…	The prepared libraries were quantified using KAPA Biosystem's next-generation sequencing library qPCR kit and run on a Roche LightCycler 480 real-time PCR instrument. The quantified libraries were then multiplexed with other libraries, and the pool of libraries was then prepared for sequencing. Sequencing of the flowcell was performed on the Illumina MiSeq sequencer using MiSeq Reagent kits, v3, …
BYCXA	O'Malley_iTag_3	Illumina iTag, Plates: Plate-based 16S V4 region, 16S V4-V5 region, 18S V4 region, and ITS iTag preps are performed on the PerkinElmer Sciclone NGS robotic liquid handling system using 30 ng sample input, custom designed target primers with incorporated Illumina sequencing adapters, and the 5 PRIME HotMasterMix amplification kit. Current target primers for 16S V4 region are 515F/806R, for 16S V4-…	The prepared libraries were quantified using KAPA Biosystem's next-generation sequencing library qPCR kit and run on a Roche LightCycler 480 real-time PCR instrument. The quantified libraries were then multiplexed with other libraries, and the pool of libraries was then prepared for sequencing. Sequencing of the flowcell was performed on the Illumina MiSeq sequencer using MiSeq Reagent kits, v3, …
BYCXB	O'Malley_iTag_3	Illumina iTag, Plates: Plate-based 16S V4 region, 16S V4-V5 region, 18S V4 region, and ITS iTag preps are performed on the PerkinElmer Sciclone NGS robotic liquid handling system using 30 ng sample input, custom designed target primers with incorporated Illumina sequencing adapters, and the 5 PRIME HotMasterMix amplification kit. Current target primers for 16S V4 region are 515F/806R, for 16S V4-…	The prepared libraries were quantified using KAPA Biosystem's next-generation sequencing library qPCR kit and run on a Roche LightCycler 480 real-time PCR instrument. The quantified libraries were then multiplexed with other libraries, and the pool of libraries was then prepared for sequencing. Sequencing of the flowcell was performed on the Illumina MiSeq sequencer using MiSeq Reagent kits, v3, …
BYCXC	O'Malley_iTag_3	Illumina iTag, Plates: Plate-based 16S V4 region, 16S V4-V5 region, 18S V4 region, and ITS iTag preps are performed on the PerkinElmer Sciclone NGS robotic liquid handling system using 30 ng sample input, custom designed target primers with incorporated Illumina sequencing adapters, and the 5 PRIME HotMasterMix amplification kit. Current target primers for 16S V4 region are 515F/806R, for 16S V4-…	The prepared libraries were quantified using KAPA Biosystem's next-generation sequencing library qPCR kit and run on a Roche LightCycler 480 real-time PCR instrument. The quantified libraries were then multiplexed with other libraries, and the pool of libraries was then prepared for sequencing. Sequencing of the flowcell was performed on the Illumina MiSeq sequencer using MiSeq Reagent kits, v3, …
BYCXG	O'Malley_iTag_3	Illumina iTag, Plates: Plate-based 16S V4 region, 16S V4-V5 region, 18S V4 region, and ITS iTag preps are performed on the PerkinElmer Sciclone NGS robotic liquid handling system using 30 ng sample input, custom designed target primers with incorporated Illumina sequencing adapters, and the 5 PRIME HotMasterMix amplification kit. Current target primers for 16S V4 region are 515F/806R, for 16S V4-…	The prepared libraries were quantified using KAPA Biosystem's next-generation sequencing library qPCR kit and run on a Roche LightCycler 480 real-time PCR instrument. The quantified libraries were then multiplexed with other libraries, and the pool of libraries was then prepared for sequencing. Sequencing of the flowcell was performed on the Illumina MiSeq sequencer using MiSeq Reagent kits, v3, …
BYCXH	O'Malley_iTag_3	Illumina iTag, Plates: Plate-based 16S V4 region, 16S V4-V5 region, 18S V4 region, and ITS iTag preps are performed on the PerkinElmer Sciclone NGS robotic liquid handling system using 30 ng sample input, custom designed target primers with incorporated Illumina sequencing adapters, and the 5 PRIME HotMasterMix amplification kit. Current target primers for 16S V4 region are 515F/806R, for 16S V4-…	The prepared libraries were quantified using KAPA Biosystem's next-generation sequencing library qPCR kit and run on a Roche LightCycler 480 real-time PCR instrument. The quantified libraries were then multiplexed with other libraries, and the pool of libraries was then prepared for sequencing. Sequencing of the flowcell was performed on the Illumina MiSeq sequencer using MiSeq Reagent kits, v3, …
BYCXN	O'Malley_iTag_3	Illumina iTag, Plates: Plate-based 16S V4 region, 16S V4-V5 region, 18S V4 region, and ITS iTag preps are performed on the PerkinElmer Sciclone NGS robotic liquid handling system using 30 ng sample input, custom designed target primers with incorporated Illumina sequencing adapters, and the 5 PRIME HotMasterMix amplification kit. Current target primers for 16S V4 region are 515F/806R, for 16S V4-…	The prepared libraries were quantified using KAPA Biosystem's next-generation sequencing library qPCR kit and run on a Roche LightCycler 480 real-time PCR instrument. The quantified libraries were then multiplexed with other libraries, and the pool of libraries was then prepared for sequencing. Sequencing of the flowcell was performed on the Illumina MiSeq sequencer using MiSeq Reagent kits, v3, …
BYCXO	O'Malley_iTag_3	Illumina iTag, Plates: Plate-based 16S V4 region, 16S V4-V5 region, 18S V4 region, and ITS iTag preps are performed on the PerkinElmer Sciclone NGS robotic liquid handling system using 30 ng sample input, custom designed target primers with incorporated Illumina sequencing adapters, and the 5 PRIME HotMasterMix amplification kit. Current target primers for 16S V4 region are 515F/806R, for 16S V4-…	The prepared libraries were quantified using KAPA Biosystem's next-generation sequencing library qPCR kit and run on a Roche LightCycler 480 real-time PCR instrument. The quantified libraries were then multiplexed with other libraries, and the pool of libraries was then prepared for sequencing. Sequencing of the flowcell was performed on the Illumina MiSeq sequencer using MiSeq Reagent kits, v3, …
BYCXP	O'Malley_iTag_3	Illumina iTag, Plates: Plate-based 16S V4 region, 16S V4-V5 region, 18S V4 region, and ITS iTag preps are performed on the PerkinElmer Sciclone NGS robotic liquid handling system using 30 ng sample input, custom designed target primers with incorporated Illumina sequencing adapters, and the 5 PRIME HotMasterMix amplification kit. Current target primers for 16S V4 region are 515F/806R, for 16S V4-…	The prepared libraries were quantified using KAPA Biosystem's next-generation sequencing library qPCR kit and run on a Roche LightCycler 480 real-time PCR instrument. The quantified libraries were then multiplexed with other libraries, and the pool of libraries was then prepared for sequencing. Sequencing of the flowcell was performed on the Illumina MiSeq sequencer using MiSeq Reagent kits, v3, …
BYCXS	O'Malley_iTag_3	Illumina iTag, Plates: Plate-based 16S V4 region, 16S V4-V5 region, 18S V4 region, and ITS iTag preps are performed on the PerkinElmer Sciclone NGS robotic liquid handling system using 30 ng sample input, custom designed target primers with incorporated Illumina sequencing adapters, and the 5 PRIME HotMasterMix amplification kit. Current target primers for 16S V4 region are 515F/806R, for 16S V4-…	The prepared libraries were quantified using KAPA Biosystem's next-generation sequencing library qPCR kit and run on a Roche LightCycler 480 real-time PCR instrument. The quantified libraries were then multiplexed with other libraries, and the pool of libraries was then prepared for sequencing. Sequencing of the flowcell was performed on the Illumina MiSeq sequencer using MiSeq Reagent kits, v3, …
BYCXT	O'Malley_iTag_3	Illumina iTag, Plates: Plate-based 16S V4 region, 16S V4-V5 region, 18S V4 region, and ITS iTag preps are performed on the PerkinElmer Sciclone NGS robotic liquid handling system using 30 ng sample input, custom designed target primers with incorporated Illumina sequencing adapters, and the 5 PRIME HotMasterMix amplification kit. Current target primers for 16S V4 region are 515F/806R, for 16S V4-…	The prepared libraries were quantified using KAPA Biosystem's next-generation sequencing library qPCR kit and run on a Roche LightCycler 480 real-time PCR instrument. The quantified libraries were then multiplexed with other libraries, and the pool of libraries was then prepared for sequencing. Sequencing of the flowcell was performed on the Illumina MiSeq sequencer using MiSeq Reagent kits, v3, …
BYCXU	O'Malley_iTag_3	Illumina iTag, Plates: Plate-based 16S V4 region, 16S V4-V5 region, 18S V4 region, and ITS iTag preps are performed on the PerkinElmer Sciclone NGS robotic liquid handling system using 30 ng sample input, custom designed target primers with incorporated Illumina sequencing adapters, and the 5 PRIME HotMasterMix amplification kit. Current target primers for 16S V4 region are 515F/806R, for 16S V4-…	The prepared libraries were quantified using KAPA Biosystem's next-generation sequencing library qPCR kit and run on a Roche LightCycler 480 real-time PCR instrument. The quantified libraries were then multiplexed with other libraries, and the pool of libraries was then prepared for sequencing. Sequencing of the flowcell was performed on the Illumina MiSeq sequencer using MiSeq Reagent kits, v3, …
BYCXW	O'Malley_iTag_3	Illumina iTag, Plates: Plate-based 16S V4 region, 16S V4-V5 region, 18S V4 region, and ITS iTag preps are performed on the PerkinElmer Sciclone NGS robotic liquid handling system using 30 ng sample input, custom designed target primers with incorporated Illumina sequencing adapters, and the 5 PRIME HotMasterMix amplification kit. Current target primers for 16S V4 region are 515F/806R, for 16S V4-…	The prepared libraries were quantified using KAPA Biosystem's next-generation sequencing library qPCR kit and run on a Roche LightCycler 480 real-time PCR instrument. The quantified libraries were then multiplexed with other libraries, and the pool of libraries was then prepared for sequencing. Sequencing of the flowcell was performed on the Illumina MiSeq sequencer using MiSeq Reagent kits, v3, …
BYCXX	O'Malley_iTag_3	Illumina iTag, Plates: Plate-based 16S V4 region, 16S V4-V5 region, 18S V4 region, and ITS iTag preps are performed on the PerkinElmer Sciclone NGS robotic liquid handling system using 30 ng sample input, custom designed target primers with incorporated Illumina sequencing adapters, and the 5 PRIME HotMasterMix amplification kit. Current target primers for 16S V4 region are 515F/806R, for 16S V4-…	The prepared libraries were quantified using KAPA Biosystem's next-generation sequencing library qPCR kit and run on a Roche LightCycler 480 real-time PCR instrument. The quantified libraries were then multiplexed with other libraries, and the pool of libraries was then prepared for sequencing. Sequencing of the flowcell was performed on the Illumina MiSeq sequencer using MiSeq Reagent kits, v3, …
BYCXY	O'Malley_iTag_3	Illumina iTag, Plates: Plate-based 16S V4 region, 16S V4-V5 region, 18S V4 region, and ITS iTag preps are performed on the PerkinElmer Sciclone NGS robotic liquid handling system using 30 ng sample input, custom designed target primers with incorporated Illumina sequencing adapters, and the 5 PRIME HotMasterMix amplification kit. Current target primers for 16S V4 region are 515F/806R, for 16S V4-…	The prepared libraries were quantified using KAPA Biosystem's next-generation sequencing library qPCR kit and run on a Roche LightCycler 480 real-time PCR instrument. The quantified libraries were then multiplexed with other libraries, and the pool of libraries was then prepared for sequencing. Sequencing of the flowcell was performed on the Illumina MiSeq sequencer using MiSeq Reagent kits, v3, …
BYCXZ	O'Malley_iTag_3	Illumina iTag, Plates: Plate-based 16S V4 region, 16S V4-V5 region, 18S V4 region, and ITS iTag preps are performed on the PerkinElmer Sciclone NGS robotic liquid handling system using 30 ng sample input, custom designed target primers with incorporated Illumina sequencing adapters, and the 5 PRIME HotMasterMix amplification kit. Current target primers for 16S V4 region are 515F/806R, for 16S V4-…	The prepared libraries were quantified using KAPA Biosystem's next-generation sequencing library qPCR kit and run on a Roche LightCycler 480 real-time PCR instrument. The quantified libraries were then multiplexed with other libraries, and the pool of libraries was then prepared for sequencing. Sequencing of the flowcell was performed on the Illumina MiSeq sequencer using MiSeq Reagent kits, v3, …
BYCYA	O'Malley_iTag_3	Illumina iTag, Plates: Plate-based 16S V4 region, 16S V4-V5 region, 18S V4 region, and ITS iTag preps are performed on the PerkinElmer Sciclone NGS robotic liquid handling system using 30 ng sample input, custom designed target primers with incorporated Illumina sequencing adapters, and the 5 PRIME HotMasterMix amplification kit. Current target primers for 16S V4 region are 515F/806R, for 16S V4-…	The prepared libraries were quantified using KAPA Biosystem's next-generation sequencing library qPCR kit and run on a Roche LightCycler 480 real-time PCR instrument. The quantified libraries were then multiplexed with other libraries, and the pool of libraries was then prepared for sequencing. Sequencing of the flowcell was performed on the Illumina MiSeq sequencer using MiSeq Reagent kits, v3, …
BYCYB	O'Malley_iTag_3	Illumina iTag, Plates: Plate-based 16S V4 region, 16S V4-V5 region, 18S V4 region, and ITS iTag preps are performed on the PerkinElmer Sciclone NGS robotic liquid handling system using 30 ng sample input, custom designed target primers with incorporated Illumina sequencing adapters, and the 5 PRIME HotMasterMix amplification kit. Current target primers for 16S V4 region are 515F/806R, for 16S V4-…	The prepared libraries were quantified using KAPA Biosystem's next-generation sequencing library qPCR kit and run on a Roche LightCycler 480 real-time PCR instrument. The quantified libraries were then multiplexed with other libraries, and the pool of libraries was then prepared for sequencing. Sequencing of the flowcell was performed on the Illumina MiSeq sequencer using MiSeq Reagent kits, v3, …
BYCYC	O'Malley_iTag_3	Illumina iTag, Plates: Plate-based 16S V4 region, 16S V4-V5 region, 18S V4 region, and ITS iTag preps are performed on the PerkinElmer Sciclone NGS robotic liquid handling system using 30 ng sample input, custom designed target primers with incorporated Illumina sequencing adapters, and the 5 PRIME HotMasterMix amplification kit. Current target primers for 16S V4 region are 515F/806R, for 16S V4-…	The prepared libraries were quantified using KAPA Biosystem's next-generation sequencing library qPCR kit and run on a Roche LightCycler 480 real-time PCR instrument. The quantified libraries were then multiplexed with other libraries, and the pool of libraries was then prepared for sequencing. Sequencing of the flowcell was performed on the Illumina MiSeq sequencer using MiSeq Reagent kits, v3, …
BYCYG	O'Malley_iTag_3	Illumina iTag, Plates: Plate-based 16S V4 region, 16S V4-V5 region, 18S V4 region, and ITS iTag preps are performed on the PerkinElmer Sciclone NGS robotic liquid handling system using 30 ng sample input, custom designed target primers with incorporated Illumina sequencing adapters, and the 5 PRIME HotMasterMix amplification kit. Current target primers for 16S V4 region are 515F/806R, for 16S V4-…	The prepared libraries were quantified using KAPA Biosystem's next-generation sequencing library qPCR kit and run on a Roche LightCycler 480 real-time PCR instrument. The quantified libraries were then multiplexed with other libraries, and the pool of libraries was then prepared for sequencing. Sequencing of the flowcell was performed on the Illumina MiSeq sequencer using MiSeq Reagent kits, v3, …
BYCYH	O'Malley_iTag_3	Illumina iTag, Plates: Plate-based 16S V4 region, 16S V4-V5 region, 18S V4 region, and ITS iTag preps are performed on the PerkinElmer Sciclone NGS robotic liquid handling system using 30 ng sample input, custom designed target primers with incorporated Illumina sequencing adapters, and the 5 PRIME HotMasterMix amplification kit. Current target primers for 16S V4 region are 515F/806R, for 16S V4-…	The prepared libraries were quantified using KAPA Biosystem's next-generation sequencing library qPCR kit and run on a Roche LightCycler 480 real-time PCR instrument. The quantified libraries were then multiplexed with other libraries, and the pool of libraries was then prepared for sequencing. Sequencing of the flowcell was performed on the Illumina MiSeq sequencer using MiSeq Reagent kits, v3, …
BYCYN	O'Malley_iTag_3	Illumina iTag, Plates: Plate-based 16S V4 region, 16S V4-V5 region, 18S V4 region, and ITS iTag preps are performed on the PerkinElmer Sciclone NGS robotic liquid handling system using 30 ng sample input, custom designed target primers with incorporated Illumina sequencing adapters, and the 5 PRIME HotMasterMix amplification kit. Current target primers for 16S V4 region are 515F/806R, for 16S V4-…	The prepared libraries were quantified using KAPA Biosystem's next-generation sequencing library qPCR kit and run on a Roche LightCycler 480 real-time PCR instrument. The quantified libraries were then multiplexed with other libraries, and the pool of libraries was then prepared for sequencing. Sequencing of the flowcell was performed on the Illumina MiSeq sequencer using MiSeq Reagent kits, v3, …
BYCYO	O'Malley_iTag_3	Illumina iTag, Plates: Plate-based 16S V4 region, 16S V4-V5 region, 18S V4 region, and ITS iTag preps are performed on the PerkinElmer Sciclone NGS robotic liquid handling system using 30 ng sample input, custom designed target primers with incorporated Illumina sequencing adapters, and the 5 PRIME HotMasterMix amplification kit. Current target primers for 16S V4 region are 515F/806R, for 16S V4-…	The prepared libraries were quantified using KAPA Biosystem's next-generation sequencing library qPCR kit and run on a Roche LightCycler 480 real-time PCR instrument. The quantified libraries were then multiplexed with other libraries, and the pool of libraries was then prepared for sequencing. Sequencing of the flowcell was performed on the Illumina MiSeq sequencer using MiSeq Reagent kits, v3, …
BYCYP	O'Malley_iTag_3	Illumina iTag, Plates: Plate-based 16S V4 region, 16S V4-V5 region, 18S V4 region, and ITS iTag preps are performed on the PerkinElmer Sciclone NGS robotic liquid handling system using 30 ng sample input, custom designed target primers with incorporated Illumina sequencing adapters, and the 5 PRIME HotMasterMix amplification kit. Current target primers for 16S V4 region are 515F/806R, for 16S V4-…	The prepared libraries were quantified using KAPA Biosystem's next-generation sequencing library qPCR kit and run on a Roche LightCycler 480 real-time PCR instrument. The quantified libraries were then multiplexed with other libraries, and the pool of libraries was then prepared for sequencing. Sequencing of the flowcell was performed on the Illumina MiSeq sequencer using MiSeq Reagent kits, v3, …
BYCYS	O'Malley_iTag_3	Illumina iTag, Plates: Plate-based 16S V4 region, 16S V4-V5 region, 18S V4 region, and ITS iTag preps are performed on the PerkinElmer Sciclone NGS robotic liquid handling system using 30 ng sample input, custom designed target primers with incorporated Illumina sequencing adapters, and the 5 PRIME HotMasterMix amplification kit. Current target primers for 16S V4 region are 515F/806R, for 16S V4-…	The prepared libraries were quantified using KAPA Biosystem's next-generation sequencing library qPCR kit and run on a Roche LightCycler 480 real-time PCR instrument. The quantified libraries were then multiplexed with other libraries, and the pool of libraries was then prepared for sequencing. Sequencing of the flowcell was performed on the Illumina MiSeq sequencer using MiSeq Reagent kits, v3, …
BYCYT	O'Malley_iTag_3	Illumina iTag, Plates: Plate-based 16S V4 region, 16S V4-V5 region, 18S V4 region, and ITS iTag preps are performed on the PerkinElmer Sciclone NGS robotic liquid handling system using 30 ng sample input, custom designed target primers with incorporated Illumina sequencing adapters, and the 5 PRIME HotMasterMix amplification kit. Current target primers for 16S V4 region are 515F/806R, for 16S V4-…	The prepared libraries were quantified using KAPA Biosystem's next-generation sequencing library qPCR kit and run on a Roche LightCycler 480 real-time PCR instrument. The quantified libraries were then multiplexed with other libraries, and the pool of libraries was then prepared for sequencing. Sequencing of the flowcell was performed on the Illumina MiSeq sequencer using MiSeq Reagent kits, v3, …
BYCYU	O'Malley_iTag_3	Illumina iTag, Plates: Plate-based 16S V4 region, 16S V4-V5 region, 18S V4 region, and ITS iTag preps are performed on the PerkinElmer Sciclone NGS robotic liquid handling system using 30 ng sample input, custom designed target primers with incorporated Illumina sequencing adapters, and the 5 PRIME HotMasterMix amplification kit. Current target primers for 16S V4 region are 515F/806R, for 16S V4-…	The prepared libraries were quantified using KAPA Biosystem's next-generation sequencing library qPCR kit and run on a Roche LightCycler 480 real-time PCR instrument. The quantified libraries were then multiplexed with other libraries, and the pool of libraries was then prepared for sequencing. Sequencing of the flowcell was performed on the Illumina MiSeq sequencer using MiSeq Reagent kits, v3, …
BYCYW	O'Malley_iTag_3	Illumina iTag, Plates: Plate-based 16S V4 region, 16S V4-V5 region, 18S V4 region, and ITS iTag preps are performed on the PerkinElmer Sciclone NGS robotic liquid handling system using 30 ng sample input, custom designed target primers with incorporated Illumina sequencing adapters, and the 5 PRIME HotMasterMix amplification kit. Current target primers for 16S V4 region are 515F/806R, for 16S V4-…	The prepared libraries were quantified using KAPA Biosystem's next-generation sequencing library qPCR kit and run on a Roche LightCycler 480 real-time PCR instrument. The quantified libraries were then multiplexed with other libraries, and the pool of libraries was then prepared for sequencing. Sequencing of the flowcell was performed on the Illumina MiSeq sequencer using MiSeq Reagent kits, v3, …
BYCYX	O'Malley_iTag_3	Illumina iTag, Plates: Plate-based 16S V4 region, 16S V4-V5 region, 18S V4 region, and ITS iTag preps are performed on the PerkinElmer Sciclone NGS robotic liquid handling system using 30 ng sample input, custom designed target primers with incorporated Illumina sequencing adapters, and the 5 PRIME HotMasterMix amplification kit. Current target primers for 16S V4 region are 515F/806R, for 16S V4-…	The prepared libraries were quantified using KAPA Biosystem's next-generation sequencing library qPCR kit and run on a Roche LightCycler 480 real-time PCR instrument. The quantified libraries were then multiplexed with other libraries, and the pool of libraries was then prepared for sequencing. Sequencing of the flowcell was performed on the Illumina MiSeq sequencer using MiSeq Reagent kits, v3, …
BYCYY	O'Malley_iTag_3	Illumina iTag, Plates: Plate-based 16S V4 region, 16S V4-V5 region, 18S V4 region, and ITS iTag preps are performed on the PerkinElmer Sciclone NGS robotic liquid handling system using 30 ng sample input, custom designed target primers with incorporated Illumina sequencing adapters, and the 5 PRIME HotMasterMix amplification kit. Current target primers for 16S V4 region are 515F/806R, for 16S V4-…	The prepared libraries were quantified using KAPA Biosystem's next-generation sequencing library qPCR kit and run on a Roche LightCycler 480 real-time PCR instrument. The quantified libraries were then multiplexed with other libraries, and the pool of libraries was then prepared for sequencing. Sequencing of the flowcell was performed on the Illumina MiSeq sequencer using MiSeq Reagent kits, v3, …
BYCYZ	O'Malley_iTag_3	Illumina iTag, Plates: Plate-based 16S V4 region, 16S V4-V5 region, 18S V4 region, and ITS iTag preps are performed on the PerkinElmer Sciclone NGS robotic liquid handling system using 30 ng sample input, custom designed target primers with incorporated Illumina sequencing adapters, and the 5 PRIME HotMasterMix amplification kit. Current target primers for 16S V4 region are 515F/806R, for 16S V4-…	The prepared libraries were quantified using KAPA Biosystem's next-generation sequencing library qPCR kit and run on a Roche LightCycler 480 real-time PCR instrument. The quantified libraries were then multiplexed with other libraries, and the pool of libraries was then prepared for sequencing. Sequencing of the flowcell was performed on the Illumina MiSeq sequencer using MiSeq Reagent kits, v3, …
BYCZA	O'Malley_iTag_3	Illumina iTag, Plates: Plate-based 16S V4 region, 16S V4-V5 region, 18S V4 region, and ITS iTag preps are performed on the PerkinElmer Sciclone NGS robotic liquid handling system using 30 ng sample input, custom designed target primers with incorporated Illumina sequencing adapters, and the 5 PRIME HotMasterMix amplification kit. Current target primers for 16S V4 region are 515F/806R, for 16S V4-…	The prepared libraries were quantified using KAPA Biosystem's next-generation sequencing library qPCR kit and run on a Roche LightCycler 480 real-time PCR instrument. The quantified libraries were then multiplexed with other libraries, and the pool of libraries was then prepared for sequencing. Sequencing of the flowcell was performed on the Illumina MiSeq sequencer using MiSeq Reagent kits, v3, …
BYCZB	O'Malley_iTag_3	Illumina iTag, Plates: Plate-based 16S V4 region, 16S V4-V5 region, 18S V4 region, and ITS iTag preps are performed on the PerkinElmer Sciclone NGS robotic liquid handling system using 30 ng sample input, custom designed target primers with incorporated Illumina sequencing adapters, and the 5 PRIME HotMasterMix amplification kit. Current target primers for 16S V4 region are 515F/806R, for 16S V4-…	The prepared libraries were quantified using KAPA Biosystem's next-generation sequencing library qPCR kit and run on a Roche LightCycler 480 real-time PCR instrument. The quantified libraries were then multiplexed with other libraries, and the pool of libraries was then prepared for sequencing. Sequencing of the flowcell was performed on the Illumina MiSeq sequencer using MiSeq Reagent kits, v3, …
BYCZC	O'Malley_iTag_3	Illumina iTag, Plates: Plate-based 16S V4 region, 16S V4-V5 region, 18S V4 region, and ITS iTag preps are performed on the PerkinElmer Sciclone NGS robotic liquid handling system using 30 ng sample input, custom designed target primers with incorporated Illumina sequencing adapters, and the 5 PRIME HotMasterMix amplification kit. Current target primers for 16S V4 region are 515F/806R, for 16S V4-…	The prepared libraries were quantified using KAPA Biosystem's next-generation sequencing library qPCR kit and run on a Roche LightCycler 480 real-time PCR instrument. The quantified libraries were then multiplexed with other libraries, and the pool of libraries was then prepared for sequencing. Sequencing of the flowcell was performed on the Illumina MiSeq sequencer using MiSeq Reagent kits, v3, …
BYCZG	O'Malley_iTag_3	Illumina iTag, Plates: Plate-based 16S V4 region, 16S V4-V5 region, 18S V4 region, and ITS iTag preps are performed on the PerkinElmer Sciclone NGS robotic liquid handling system using 30 ng sample input, custom designed target primers with incorporated Illumina sequencing adapters, and the 5 PRIME HotMasterMix amplification kit. Current target primers for 16S V4 region are 515F/806R, for 16S V4-…	The prepared libraries were quantified using KAPA Biosystem's next-generation sequencing library qPCR kit and run on a Roche LightCycler 480 real-time PCR instrument. The quantified libraries were then multiplexed with other libraries, and the pool of libraries was then prepared for sequencing. Sequencing of the flowcell was performed on the Illumina MiSeq sequencer using MiSeq Reagent kits, v3, …
BYCZH	O'Malley_iTag_3	Illumina iTag, Plates: Plate-based 16S V4 region, 16S V4-V5 region, 18S V4 region, and ITS iTag preps are performed on the PerkinElmer Sciclone NGS robotic liquid handling system using 30 ng sample input, custom designed target primers with incorporated Illumina sequencing adapters, and the 5 PRIME HotMasterMix amplification kit. Current target primers for 16S V4 region are 515F/806R, for 16S V4-…	The prepared libraries were quantified using KAPA Biosystem's next-generation sequencing library qPCR kit and run on a Roche LightCycler 480 real-time PCR instrument. The quantified libraries were then multiplexed with other libraries, and the pool of libraries was then prepared for sequencing. Sequencing of the flowcell was performed on the Illumina MiSeq sequencer using MiSeq Reagent kits, v3, …
BYCZN	O'Malley_iTag_3	Illumina iTag, Plates: Plate-based 16S V4 region, 16S V4-V5 region, 18S V4 region, and ITS iTag preps are performed on the PerkinElmer Sciclone NGS robotic liquid handling system using 30 ng sample input, custom designed target primers with incorporated Illumina sequencing adapters, and the 5 PRIME HotMasterMix amplification kit. Current target primers for 16S V4 region are 515F/806R, for 16S V4-…	The prepared libraries were quantified using KAPA Biosystem's next-generation sequencing library qPCR kit and run on a Roche LightCycler 480 real-time PCR instrument. The quantified libraries were then multiplexed with other libraries, and the pool of libraries was then prepared for sequencing. Sequencing of the flowcell was performed on the Illumina MiSeq sequencer using MiSeq Reagent kits, v3, …
BYCZO	O'Malley_iTag_3	Illumina iTag, Plates: Plate-based 16S V4 region, 16S V4-V5 region, 18S V4 region, and ITS iTag preps are performed on the PerkinElmer Sciclone NGS robotic liquid handling system using 30 ng sample input, custom designed target primers with incorporated Illumina sequencing adapters, and the 5 PRIME HotMasterMix amplification kit. Current target primers for 16S V4 region are 515F/806R, for 16S V4-…	The prepared libraries were quantified using KAPA Biosystem's next-generation sequencing library qPCR kit and run on a Roche LightCycler 480 real-time PCR instrument. The quantified libraries were then multiplexed with other libraries, and the pool of libraries was then prepared for sequencing. Sequencing of the flowcell was performed on the Illumina MiSeq sequencer using MiSeq Reagent kits, v3, …
BYCZP	O'Malley_iTag_3	Illumina iTag, Plates: Plate-based 16S V4 region, 16S V4-V5 region, 18S V4 region, and ITS iTag preps are performed on the PerkinElmer Sciclone NGS robotic liquid handling system using 30 ng sample input, custom designed target primers with incorporated Illumina sequencing adapters, and the 5 PRIME HotMasterMix amplification kit. Current target primers for 16S V4 region are 515F/806R, for 16S V4-…	The prepared libraries were quantified using KAPA Biosystem's next-generation sequencing library qPCR kit and run on a Roche LightCycler 480 real-time PCR instrument. The quantified libraries were then multiplexed with other libraries, and the pool of libraries was then prepared for sequencing. Sequencing of the flowcell was performed on the Illumina MiSeq sequencer using MiSeq Reagent kits, v3, …
BYCZS	O'Malley_iTag_3	Illumina iTag, Plates: Plate-based 16S V4 region, 16S V4-V5 region, 18S V4 region, and ITS iTag preps are performed on the PerkinElmer Sciclone NGS robotic liquid handling system using 30 ng sample input, custom designed target primers with incorporated Illumina sequencing adapters, and the 5 PRIME HotMasterMix amplification kit. Current target primers for 16S V4 region are 515F/806R, for 16S V4-…	The prepared libraries were quantified using KAPA Biosystem's next-generation sequencing library qPCR kit and run on a Roche LightCycler 480 real-time PCR instrument. The quantified libraries were then multiplexed with other libraries, and the pool of libraries was then prepared for sequencing. Sequencing of the flowcell was performed on the Illumina MiSeq sequencer using MiSeq Reagent kits, v3, …
BYCZT	O'Malley_iTag_3	Illumina iTag, Plates: Plate-based 16S V4 region, 16S V4-V5 region, 18S V4 region, and ITS iTag preps are performed on the PerkinElmer Sciclone NGS robotic liquid handling system using 30 ng sample input, custom designed target primers with incorporated Illumina sequencing adapters, and the 5 PRIME HotMasterMix amplification kit. Current target primers for 16S V4 region are 515F/806R, for 16S V4-…	The prepared libraries were quantified using KAPA Biosystem's next-generation sequencing library qPCR kit and run on a Roche LightCycler 480 real-time PCR instrument. The quantified libraries were then multiplexed with other libraries, and the pool of libraries was then prepared for sequencing. Sequencing of the flowcell was performed on the Illumina MiSeq sequencer using MiSeq Reagent kits, v3, …
BYCZU	O'Malley_iTag_3	Illumina iTag, Plates: Plate-based 16S V4 region, 16S V4-V5 region, 18S V4 region, and ITS iTag preps are performed on the PerkinElmer Sciclone NGS robotic liquid handling system using 30 ng sample input, custom designed target primers with incorporated Illumina sequencing adapters, and the 5 PRIME HotMasterMix amplification kit. Current target primers for 16S V4 region are 515F/806R, for 16S V4-…	The prepared libraries were quantified using KAPA Biosystem's next-generation sequencing library qPCR kit and run on a Roche LightCycler 480 real-time PCR instrument. The quantified libraries were then multiplexed with other libraries, and the pool of libraries was then prepared for sequencing. Sequencing of the flowcell was performed on the Illumina MiSeq sequencer using MiSeq Reagent kits, v3, …
BYCZW	O'Malley_iTag_3	Illumina iTag, Plates: Plate-based 16S V4 region, 16S V4-V5 region, 18S V4 region, and ITS iTag preps are performed on the PerkinElmer Sciclone NGS robotic liquid handling system using 30 ng sample input, custom designed target primers with incorporated Illumina sequencing adapters, and the 5 PRIME HotMasterMix amplification kit. Current target primers for 16S V4 region are 515F/806R, for 16S V4-…	The prepared libraries were quantified using KAPA Biosystem's next-generation sequencing library qPCR kit and run on a Roche LightCycler 480 real-time PCR instrument. The quantified libraries were then multiplexed with other libraries, and the pool of libraries was then prepared for sequencing. Sequencing of the flowcell was performed on the Illumina MiSeq sequencer using MiSeq Reagent kits, v3, …
BYCZX	O'Malley_iTag_3	Illumina iTag, Plates: Plate-based 16S V4 region, 16S V4-V5 region, 18S V4 region, and ITS iTag preps are performed on the PerkinElmer Sciclone NGS robotic liquid handling system using 30 ng sample input, custom designed target primers with incorporated Illumina sequencing adapters, and the 5 PRIME HotMasterMix amplification kit. Current target primers for 16S V4 region are 515F/806R, for 16S V4-…	The prepared libraries were quantified using KAPA Biosystem's next-generation sequencing library qPCR kit and run on a Roche LightCycler 480 real-time PCR instrument. The quantified libraries were then multiplexed with other libraries, and the pool of libraries was then prepared for sequencing. Sequencing of the flowcell was performed on the Illumina MiSeq sequencer using MiSeq Reagent kits, v3, …
BYCZY	O'Malley_iTag_3	Illumina iTag, Plates: Plate-based 16S V4 region, 16S V4-V5 region, 18S V4 region, and ITS iTag preps are performed on the PerkinElmer Sciclone NGS robotic liquid handling system using 30 ng sample input, custom designed target primers with incorporated Illumina sequencing adapters, and the 5 PRIME HotMasterMix amplification kit. Current target primers for 16S V4 region are 515F/806R, for 16S V4-…	The prepared libraries were quantified using KAPA Biosystem's next-generation sequencing library qPCR kit and run on a Roche LightCycler 480 real-time PCR instrument. The quantified libraries were then multiplexed with other libraries, and the pool of libraries was then prepared for sequencing. Sequencing of the flowcell was performed on the Illumina MiSeq sequencer using MiSeq Reagent kits, v3, …
BYCZZ	O'Malley_iTag_3	Illumina iTag, Plates: Plate-based 16S V4 region, 16S V4-V5 region, 18S V4 region, and ITS iTag preps are performed on the PerkinElmer Sciclone NGS robotic liquid handling system using 30 ng sample input, custom designed target primers with incorporated Illumina sequencing adapters, and the 5 PRIME HotMasterMix amplification kit. Current target primers for 16S V4 region are 515F/806R, for 16S V4-…	The prepared libraries were quantified using KAPA Biosystem's next-generation sequencing library qPCR kit and run on a Roche LightCycler 480 real-time PCR instrument. The quantified libraries were then multiplexed with other libraries, and the pool of libraries was then prepared for sequencing. Sequencing of the flowcell was performed on the Illumina MiSeq sequencer using MiSeq Reagent kits, v3, …
BYGAA	O'Malley_iTag_3	Illumina iTag, Plates: Plate-based 16S V4 region, 16S V4-V5 region, 18S V4 region, and ITS iTag preps are performed on the PerkinElmer Sciclone NGS robotic liquid handling system using 30 ng sample input, custom designed target primers with incorporated Illumina sequencing adapters, and the 5 PRIME HotMasterMix amplification kit. Current target primers for 16S V4 region are 515F/806R, for 16S V4-…	The prepared libraries were quantified using KAPA Biosystem's next-generation sequencing library qPCR kit and run on a Roche LightCycler 480 real-time PCR instrument. The quantified libraries were then multiplexed with other libraries, and the pool of libraries was then prepared for sequencing. Sequencing of the flowcell was performed on the Illumina MiSeq sequencer using MiSeq Reagent kits, v3, …
BYGAB	O'Malley_iTag_3	Illumina iTag, Plates: Plate-based 16S V4 region, 16S V4-V5 region, 18S V4 region, and ITS iTag preps are performed on the PerkinElmer Sciclone NGS robotic liquid handling system using 30 ng sample input, custom designed target primers with incorporated Illumina sequencing adapters, and the 5 PRIME HotMasterMix amplification kit. Current target primers for 16S V4 region are 515F/806R, for 16S V4-…	The prepared libraries were quantified using KAPA Biosystem's next-generation sequencing library qPCR kit and run on a Roche LightCycler 480 real-time PCR instrument. The quantified libraries were then multiplexed with other libraries, and the pool of libraries was then prepared for sequencing. Sequencing of the flowcell was performed on the Illumina MiSeq sequencer using MiSeq Reagent kits, v3, …
BYGAC	O'Malley_iTag_3	Illumina iTag, Plates: Plate-based 16S V4 region, 16S V4-V5 region, 18S V4 region, and ITS iTag preps are performed on the PerkinElmer Sciclone NGS robotic liquid handling system using 30 ng sample input, custom designed target primers with incorporated Illumina sequencing adapters, and the 5 PRIME HotMasterMix amplification kit. Current target primers for 16S V4 region are 515F/806R, for 16S V4-…	The prepared libraries were quantified using KAPA Biosystem's next-generation sequencing library qPCR kit and run on a Roche LightCycler 480 real-time PCR instrument. The quantified libraries were then multiplexed with other libraries, and the pool of libraries was then prepared for sequencing. Sequencing of the flowcell was performed on the Illumina MiSeq sequencer using MiSeq Reagent kits, v3, …
BYGAG	O'Malley_iTag_3	Illumina iTag, Plates: Plate-based 16S V4 region, 16S V4-V5 region, 18S V4 region, and ITS iTag preps are performed on the PerkinElmer Sciclone NGS robotic liquid handling system using 30 ng sample input, custom designed target primers with incorporated Illumina sequencing adapters, and the 5 PRIME HotMasterMix amplification kit. Current target primers for 16S V4 region are 515F/806R, for 16S V4-…	The prepared libraries were quantified using KAPA Biosystem's next-generation sequencing library qPCR kit and run on a Roche LightCycler 480 real-time PCR instrument. The quantified libraries were then multiplexed with other libraries, and the pool of libraries was then prepared for sequencing. Sequencing of the flowcell was performed on the Illumina MiSeq sequencer using MiSeq Reagent kits, v3, …
BYGAH	O'Malley_iTag_3	Illumina iTag, Plates: Plate-based 16S V4 region, 16S V4-V5 region, 18S V4 region, and ITS iTag preps are performed on the PerkinElmer Sciclone NGS robotic liquid handling system using 30 ng sample input, custom designed target primers with incorporated Illumina sequencing adapters, and the 5 PRIME HotMasterMix amplification kit. Current target primers for 16S V4 region are 515F/806R, for 16S V4-…	The prepared libraries were quantified using KAPA Biosystem's next-generation sequencing library qPCR kit and run on a Roche LightCycler 480 real-time PCR instrument. The quantified libraries were then multiplexed with other libraries, and the pool of libraries was then prepared for sequencing. Sequencing of the flowcell was performed on the Illumina MiSeq sequencer using MiSeq Reagent kits, v3, …
BYGAN	O'Malley_iTag_3	Illumina iTag, Plates: Plate-based 16S V4 region, 16S V4-V5 region, 18S V4 region, and ITS iTag preps are performed on the PerkinElmer Sciclone NGS robotic liquid handling system using 30 ng sample input, custom designed target primers with incorporated Illumina sequencing adapters, and the 5 PRIME HotMasterMix amplification kit. Current target primers for 16S V4 region are 515F/806R, for 16S V4-…	The prepared libraries were quantified using KAPA Biosystem's next-generation sequencing library qPCR kit and run on a Roche LightCycler 480 real-time PCR instrument. The quantified libraries were then multiplexed with other libraries, and the pool of libraries was then prepared for sequencing. Sequencing of the flowcell was performed on the Illumina MiSeq sequencer using MiSeq Reagent kits, v3, …
BYGAO	O'Malley_iTag_3	Illumina iTag, Plates: Plate-based 16S V4 region, 16S V4-V5 region, 18S V4 region, and ITS iTag preps are performed on the PerkinElmer Sciclone NGS robotic liquid handling system using 30 ng sample input, custom designed target primers with incorporated Illumina sequencing adapters, and the 5 PRIME HotMasterMix amplification kit. Current target primers for 16S V4 region are 515F/806R, for 16S V4-…	The prepared libraries were quantified using KAPA Biosystem's next-generation sequencing library qPCR kit and run on a Roche LightCycler 480 real-time PCR instrument. The quantified libraries were then multiplexed with other libraries, and the pool of libraries was then prepared for sequencing. Sequencing of the flowcell was performed on the Illumina MiSeq sequencer using MiSeq Reagent kits, v3, …
BYGAP	O'Malley_iTag_3	Illumina iTag, Plates: Plate-based 16S V4 region, 16S V4-V5 region, 18S V4 region, and ITS iTag preps are performed on the PerkinElmer Sciclone NGS robotic liquid handling system using 30 ng sample input, custom designed target primers with incorporated Illumina sequencing adapters, and the 5 PRIME HotMasterMix amplification kit. Current target primers for 16S V4 region are 515F/806R, for 16S V4-…	The prepared libraries were quantified using KAPA Biosystem's next-generation sequencing library qPCR kit and run on a Roche LightCycler 480 real-time PCR instrument. The quantified libraries were then multiplexed with other libraries, and the pool of libraries was then prepared for sequencing. Sequencing of the flowcell was performed on the Illumina MiSeq sequencer using MiSeq Reagent kits, v3, …
BYGAS	O'Malley_iTag_3	Illumina iTag, Plates: Plate-based 16S V4 region, 16S V4-V5 region, 18S V4 region, and ITS iTag preps are performed on the PerkinElmer Sciclone NGS robotic liquid handling system using 30 ng sample input, custom designed target primers with incorporated Illumina sequencing adapters, and the 5 PRIME HotMasterMix amplification kit. Current target primers for 16S V4 region are 515F/806R, for 16S V4-…	The prepared libraries were quantified using KAPA Biosystem's next-generation sequencing library qPCR kit and run on a Roche LightCycler 480 real-time PCR instrument. The quantified libraries were then multiplexed with other libraries, and the pool of libraries was then prepared for sequencing. Sequencing of the flowcell was performed on the Illumina MiSeq sequencer using MiSeq Reagent kits, v3, …
BZXUN	O'Malley_iTag_3	Illumina iTag, Plates: Plate-based 16S V4 region, 16S V4-V5 region, 18S V4 region, and ITS iTag preps are performed on the PerkinElmer Sciclone NGS robotic liquid handling system using 30 ng sample input, custom designed target primers with incorporated Illumina sequencing adapters, and the 5 PRIME HotMasterMix amplification kit. Current target primers for 16S V4 region are 515F/806R, for 16S V4-…	The prepared libraries were quantified using KAPA Biosystem's next-generation sequencing library qPCR kit and run on a Roche LightCycler 480 real-time PCR instrument. The quantified libraries were then multiplexed with other libraries, and the pool of libraries was then prepared for sequencing. Sequencing of the flowcell was performed on the Illumina MiSeq sequencer using MiSeq Reagent kits, v3, …
BZXUO	O'Malley_iTag_3	Illumina iTag, Plates: Plate-based 16S V4 region, 16S V4-V5 region, 18S V4 region, and ITS iTag preps are performed on the PerkinElmer Sciclone NGS robotic liquid handling system using 30 ng sample input, custom designed target primers with incorporated Illumina sequencing adapters, and the 5 PRIME HotMasterMix amplification kit. Current target primers for 16S V4 region are 515F/806R, for 16S V4-…	The prepared libraries were quantified using KAPA Biosystem's next-generation sequencing library qPCR kit and run on a Roche LightCycler 480 real-time PCR instrument. The quantified libraries were then multiplexed with other libraries, and the pool of libraries was then prepared for sequencing. Sequencing of the flowcell was performed on the Illumina MiSeq sequencer using MiSeq Reagent kits, v3, …
BZXUP	O'Malley_iTag_3	Illumina iTag, Plates: Plate-based 16S V4 region, 16S V4-V5 region, 18S V4 region, and ITS iTag preps are performed on the PerkinElmer Sciclone NGS robotic liquid handling system using 30 ng sample input, custom designed target primers with incorporated Illumina sequencing adapters, and the 5 PRIME HotMasterMix amplification kit. Current target primers for 16S V4 region are 515F/806R, for 16S V4-…	The prepared libraries were quantified using KAPA Biosystem's next-generation sequencing library qPCR kit and run on a Roche LightCycler 480 real-time PCR instrument. The quantified libraries were then multiplexed with other libraries, and the pool of libraries was then prepared for sequencing. Sequencing of the flowcell was performed on the Illumina MiSeq sequencer using MiSeq Reagent kits, v3, …
BZXUS	O'Malley_iTag_3	Illumina iTag, Plates: Plate-based 16S V4 region, 16S V4-V5 region, 18S V4 region, and ITS iTag preps are performed on the PerkinElmer Sciclone NGS robotic liquid handling system using 30 ng sample input, custom designed target primers with incorporated Illumina sequencing adapters, and the 5 PRIME HotMasterMix amplification kit. Current target primers for 16S V4 region are 515F/806R, for 16S V4-…	The prepared libraries were quantified using KAPA Biosystem's next-generation sequencing library qPCR kit and run on a Roche LightCycler 480 real-time PCR instrument. The quantified libraries were then multiplexed with other libraries, and the pool of libraries was then prepared for sequencing. Sequencing of the flowcell was performed on the Illumina MiSeq sequencer using MiSeq Reagent kits, v3, …
BZXUT	O'Malley_iTag_3	Illumina iTag, Plates: Plate-based 16S V4 region, 16S V4-V5 region, 18S V4 region, and ITS iTag preps are performed on the PerkinElmer Sciclone NGS robotic liquid handling system using 30 ng sample input, custom designed target primers with incorporated Illumina sequencing adapters, and the 5 PRIME HotMasterMix amplification kit. Current target primers for 16S V4 region are 515F/806R, for 16S V4-…	The prepared libraries were quantified using KAPA Biosystem's next-generation sequencing library qPCR kit and run on a Roche LightCycler 480 real-time PCR instrument. The quantified libraries were then multiplexed with other libraries, and the pool of libraries was then prepared for sequencing. Sequencing of the flowcell was performed on the Illumina MiSeq sequencer using MiSeq Reagent kits, v3, …
BZXUU	O'Malley_iTag_3	Illumina iTag, Plates: Plate-based 16S V4 region, 16S V4-V5 region, 18S V4 region, and ITS iTag preps are performed on the PerkinElmer Sciclone NGS robotic liquid handling system using 30 ng sample input, custom designed target primers with incorporated Illumina sequencing adapters, and the 5 PRIME HotMasterMix amplification kit. Current target primers for 16S V4 region are 515F/806R, for 16S V4-…	The prepared libraries were quantified using KAPA Biosystem's next-generation sequencing library qPCR kit and run on a Roche LightCycler 480 real-time PCR instrument. The quantified libraries were then multiplexed with other libraries, and the pool of libraries was then prepared for sequencing. Sequencing of the flowcell was performed on the Illumina MiSeq sequencer using MiSeq Reagent kits, v3, …
BZXUW	O'Malley_iTag_3	Illumina iTag, Plates: Plate-based 16S V4 region, 16S V4-V5 region, 18S V4 region, and ITS iTag preps are performed on the PerkinElmer Sciclone NGS robotic liquid handling system using 30 ng sample input, custom designed target primers with incorporated Illumina sequencing adapters, and the 5 PRIME HotMasterMix amplification kit. Current target primers for 16S V4 region are 515F/806R, for 16S V4-…	The prepared libraries were quantified using KAPA Biosystem's next-generation sequencing library qPCR kit and run on a Roche LightCycler 480 real-time PCR instrument. The quantified libraries were then multiplexed with other libraries, and the pool of libraries was then prepared for sequencing. Sequencing of the flowcell was performed on the Illumina MiSeq sequencer using MiSeq Reagent kits, v3, …
BZXUX	O'Malley_iTag_3	Illumina iTag, Plates: Plate-based 16S V4 region, 16S V4-V5 region, 18S V4 region, and ITS iTag preps are performed on the PerkinElmer Sciclone NGS robotic liquid handling system using 30 ng sample input, custom designed target primers with incorporated Illumina sequencing adapters, and the 5 PRIME HotMasterMix amplification kit. Current target primers for 16S V4 region are 515F/806R, for 16S V4-…	The prepared libraries were quantified using KAPA Biosystem's next-generation sequencing library qPCR kit and run on a Roche LightCycler 480 real-time PCR instrument. The quantified libraries were then multiplexed with other libraries, and the pool of libraries was then prepared for sequencing. Sequencing of the flowcell was performed on the Illumina MiSeq sequencer using MiSeq Reagent kits, v3, …
BZXUY	O'Malley_iTag_3	Illumina iTag, Plates: Plate-based 16S V4 region, 16S V4-V5 region, 18S V4 region, and ITS iTag preps are performed on the PerkinElmer Sciclone NGS robotic liquid handling system using 30 ng sample input, custom designed target primers with incorporated Illumina sequencing adapters, and the 5 PRIME HotMasterMix amplification kit. Current target primers for 16S V4 region are 515F/806R, for 16S V4-…	The prepared libraries were quantified using KAPA Biosystem's next-generation sequencing library qPCR kit and run on a Roche LightCycler 480 real-time PCR instrument. The quantified libraries were then multiplexed with other libraries, and the pool of libraries was then prepared for sequencing. Sequencing of the flowcell was performed on the Illumina MiSeq sequencer using MiSeq Reagent kits, v3, …
BZXUZ	O'Malley_iTag_3	Illumina iTag, Plates: Plate-based 16S V4 region, 16S V4-V5 region, 18S V4 region, and ITS iTag preps are performed on the PerkinElmer Sciclone NGS robotic liquid handling system using 30 ng sample input, custom designed target primers with incorporated Illumina sequencing adapters, and the 5 PRIME HotMasterMix amplification kit. Current target primers for 16S V4 region are 515F/806R, for 16S V4-…	The prepared libraries were quantified using KAPA Biosystem's next-generation sequencing library qPCR kit and run on a Roche LightCycler 480 real-time PCR instrument. The quantified libraries were then multiplexed with other libraries, and the pool of libraries was then prepared for sequencing. Sequencing of the flowcell was performed on the Illumina MiSeq sequencer using MiSeq Reagent kits, v3, …
BZXWA	O'Malley_iTag_3	Illumina iTag, Plates: Plate-based 16S V4 region, 16S V4-V5 region, 18S V4 region, and ITS iTag preps are performed on the PerkinElmer Sciclone NGS robotic liquid handling system using 30 ng sample input, custom designed target primers with incorporated Illumina sequencing adapters, and the 5 PRIME HotMasterMix amplification kit. Current target primers for 16S V4 region are 515F/806R, for 16S V4-…	The prepared libraries were quantified using KAPA Biosystem's next-generation sequencing library qPCR kit and run on a Roche LightCycler 480 real-time PCR instrument. The quantified libraries were then multiplexed with other libraries, and the pool of libraries was then prepared for sequencing. Sequencing of the flowcell was performed on the Illumina MiSeq sequencer using MiSeq Reagent kits, v3, …
BZXWB	O'Malley_iTag_3	Illumina iTag, Plates: Plate-based 16S V4 region, 16S V4-V5 region, 18S V4 region, and ITS iTag preps are performed on the PerkinElmer Sciclone NGS robotic liquid handling system using 30 ng sample input, custom designed target primers with incorporated Illumina sequencing adapters, and the 5 PRIME HotMasterMix amplification kit. Current target primers for 16S V4 region are 515F/806R, for 16S V4-…	The prepared libraries were quantified using KAPA Biosystem's next-generation sequencing library qPCR kit and run on a Roche LightCycler 480 real-time PCR instrument. The quantified libraries were then multiplexed with other libraries, and the pool of libraries was then prepared for sequencing. Sequencing of the flowcell was performed on the Illumina MiSeq sequencer using MiSeq Reagent kits, v3, …
BZXWC	O'Malley_iTag_3	Illumina iTag, Plates: Plate-based 16S V4 region, 16S V4-V5 region, 18S V4 region, and ITS iTag preps are performed on the PerkinElmer Sciclone NGS robotic liquid handling system using 30 ng sample input, custom designed target primers with incorporated Illumina sequencing adapters, and the 5 PRIME HotMasterMix amplification kit. Current target primers for 16S V4 region are 515F/806R, for 16S V4-…	The prepared libraries were quantified using KAPA Biosystem's next-generation sequencing library qPCR kit and run on a Roche LightCycler 480 real-time PCR instrument. The quantified libraries were then multiplexed with other libraries, and the pool of libraries was then prepared for sequencing. Sequencing of the flowcell was performed on the Illumina MiSeq sequencer using MiSeq Reagent kits, v3, …
BZXWG	O'Malley_iTag_3	Illumina iTag, Plates: Plate-based 16S V4 region, 16S V4-V5 region, 18S V4 region, and ITS iTag preps are performed on the PerkinElmer Sciclone NGS robotic liquid handling system using 30 ng sample input, custom designed target primers with incorporated Illumina sequencing adapters, and the 5 PRIME HotMasterMix amplification kit. Current target primers for 16S V4 region are 515F/806R, for 16S V4-…	The prepared libraries were quantified using KAPA Biosystem's next-generation sequencing library qPCR kit and run on a Roche LightCycler 480 real-time PCR instrument. The quantified libraries were then multiplexed with other libraries, and the pool of libraries was then prepared for sequencing. Sequencing of the flowcell was performed on the Illumina MiSeq sequencer using MiSeq Reagent kits, v3, …
BZXWH	O'Malley_iTag_3	Illumina iTag, Plates: Plate-based 16S V4 region, 16S V4-V5 region, 18S V4 region, and ITS iTag preps are performed on the PerkinElmer Sciclone NGS robotic liquid handling system using 30 ng sample input, custom designed target primers with incorporated Illumina sequencing adapters, and the 5 PRIME HotMasterMix amplification kit. Current target primers for 16S V4 region are 515F/806R, for 16S V4-…	The prepared libraries were quantified using KAPA Biosystem's next-generation sequencing library qPCR kit and run on a Roche LightCycler 480 real-time PCR instrument. The quantified libraries were then multiplexed with other libraries, and the pool of libraries was then prepared for sequencing. Sequencing of the flowcell was performed on the Illumina MiSeq sequencer using MiSeq Reagent kits, v3, …
BZXWN	O'Malley_iTag_3	Illumina iTag, Plates: Plate-based 16S V4 region, 16S V4-V5 region, 18S V4 region, and ITS iTag preps are performed on the PerkinElmer Sciclone NGS robotic liquid handling system using 30 ng sample input, custom designed target primers with incorporated Illumina sequencing adapters, and the 5 PRIME HotMasterMix amplification kit. Current target primers for 16S V4 region are 515F/806R, for 16S V4-…	The prepared libraries were quantified using KAPA Biosystem's next-generation sequencing library qPCR kit and run on a Roche LightCycler 480 real-time PCR instrument. The quantified libraries were then multiplexed with other libraries, and the pool of libraries was then prepared for sequencing. Sequencing of the flowcell was performed on the Illumina MiSeq sequencer using MiSeq Reagent kits, v3, …
BZXWO	O'Malley_iTag_3	Illumina iTag, Plates: Plate-based 16S V4 region, 16S V4-V5 region, 18S V4 region, and ITS iTag preps are performed on the PerkinElmer Sciclone NGS robotic liquid handling system using 30 ng sample input, custom designed target primers with incorporated Illumina sequencing adapters, and the 5 PRIME HotMasterMix amplification kit. Current target primers for 16S V4 region are 515F/806R, for 16S V4-…	The prepared libraries were quantified using KAPA Biosystem's next-generation sequencing library qPCR kit and run on a Roche LightCycler 480 real-time PCR instrument. The quantified libraries were then multiplexed with other libraries, and the pool of libraries was then prepared for sequencing. Sequencing of the flowcell was performed on the Illumina MiSeq sequencer using MiSeq Reagent kits, v3, …
BZXWP	O'Malley_iTag_3	Illumina iTag, Plates: Plate-based 16S V4 region, 16S V4-V5 region, 18S V4 region, and ITS iTag preps are performed on the PerkinElmer Sciclone NGS robotic liquid handling system using 30 ng sample input, custom designed target primers with incorporated Illumina sequencing adapters, and the 5 PRIME HotMasterMix amplification kit. Current target primers for 16S V4 region are 515F/806R, for 16S V4-…	The prepared libraries were quantified using KAPA Biosystem's next-generation sequencing library qPCR kit and run on a Roche LightCycler 480 real-time PCR instrument. The quantified libraries were then multiplexed with other libraries, and the pool of libraries was then prepared for sequencing. Sequencing of the flowcell was performed on the Illumina MiSeq sequencer using MiSeq Reagent kits, v3, …
BZXWS	O'Malley_iTag_3	Illumina iTag, Plates: Plate-based 16S V4 region, 16S V4-V5 region, 18S V4 region, and ITS iTag preps are performed on the PerkinElmer Sciclone NGS robotic liquid handling system using 30 ng sample input, custom designed target primers with incorporated Illumina sequencing adapters, and the 5 PRIME HotMasterMix amplification kit. Current target primers for 16S V4 region are 515F/806R, for 16S V4-…	The prepared libraries were quantified using KAPA Biosystem's next-generation sequencing library qPCR kit and run on a Roche LightCycler 480 real-time PCR instrument. The quantified libraries were then multiplexed with other libraries, and the pool of libraries was then prepared for sequencing. Sequencing of the flowcell was performed on the Illumina MiSeq sequencer using MiSeq Reagent kits, v3, …
BZXWT	O'Malley_iTag_3	Illumina iTag, Plates: Plate-based 16S V4 region, 16S V4-V5 region, 18S V4 region, and ITS iTag preps are performed on the PerkinElmer Sciclone NGS robotic liquid handling system using 30 ng sample input, custom designed target primers with incorporated Illumina sequencing adapters, and the 5 PRIME HotMasterMix amplification kit. Current target primers for 16S V4 region are 515F/806R, for 16S V4-…	The prepared libraries were quantified using KAPA Biosystem's next-generation sequencing library qPCR kit and run on a Roche LightCycler 480 real-time PCR instrument. The quantified libraries were then multiplexed with other libraries, and the pool of libraries was then prepared for sequencing. Sequencing of the flowcell was performed on the Illumina MiSeq sequencer using MiSeq Reagent kits, v3, …
BZXWU	O'Malley_iTag_3	Illumina iTag, Plates: Plate-based 16S V4 region, 16S V4-V5 region, 18S V4 region, and ITS iTag preps are performed on the PerkinElmer Sciclone NGS robotic liquid handling system using 30 ng sample input, custom designed target primers with incorporated Illumina sequencing adapters, and the 5 PRIME HotMasterMix amplification kit. Current target primers for 16S V4 region are 515F/806R, for 16S V4-…	The prepared libraries were quantified using KAPA Biosystem's next-generation sequencing library qPCR kit and run on a Roche LightCycler 480 real-time PCR instrument. The quantified libraries were then multiplexed with other libraries, and the pool of libraries was then prepared for sequencing. Sequencing of the flowcell was performed on the Illumina MiSeq sequencer using MiSeq Reagent kits, v3, …
BZXWW	O'Malley_iTag_3	Illumina iTag, Plates: Plate-based 16S V4 region, 16S V4-V5 region, 18S V4 region, and ITS iTag preps are performed on the PerkinElmer Sciclone NGS robotic liquid handling system using 30 ng sample input, custom designed target primers with incorporated Illumina sequencing adapters, and the 5 PRIME HotMasterMix amplification kit. Current target primers for 16S V4 region are 515F/806R, for 16S V4-…	The prepared libraries were quantified using KAPA Biosystem's next-generation sequencing library qPCR kit and run on a Roche LightCycler 480 real-time PCR instrument. The quantified libraries were then multiplexed with other libraries, and the pool of libraries was then prepared for sequencing. Sequencing of the flowcell was performed on the Illumina MiSeq sequencer using MiSeq Reagent kits, v3, …
BZXWX	O'Malley_iTag_3	Illumina iTag, Plates: Plate-based 16S V4 region, 16S V4-V5 region, 18S V4 region, and ITS iTag preps are performed on the PerkinElmer Sciclone NGS robotic liquid handling system using 30 ng sample input, custom designed target primers with incorporated Illumina sequencing adapters, and the 5 PRIME HotMasterMix amplification kit. Current target primers for 16S V4 region are 515F/806R, for 16S V4-…	The prepared libraries were quantified using KAPA Biosystem's next-generation sequencing library qPCR kit and run on a Roche LightCycler 480 real-time PCR instrument. The quantified libraries were then multiplexed with other libraries, and the pool of libraries was then prepared for sequencing. Sequencing of the flowcell was performed on the Illumina MiSeq sequencer using MiSeq Reagent kits, v3, …
BZXWY	O'Malley_iTag_3	Illumina iTag, Plates: Plate-based 16S V4 region, 16S V4-V5 region, 18S V4 region, and ITS iTag preps are performed on the PerkinElmer Sciclone NGS robotic liquid handling system using 30 ng sample input, custom designed target primers with incorporated Illumina sequencing adapters, and the 5 PRIME HotMasterMix amplification kit. Current target primers for 16S V4 region are 515F/806R, for 16S V4-…	The prepared libraries were quantified using KAPA Biosystem's next-generation sequencing library qPCR kit and run on a Roche LightCycler 480 real-time PCR instrument. The quantified libraries were then multiplexed with other libraries, and the pool of libraries was then prepared for sequencing. Sequencing of the flowcell was performed on the Illumina MiSeq sequencer using MiSeq Reagent kits, v3, …
BZXWZ	O'Malley_iTag_3	Illumina iTag, Plates: Plate-based 16S V4 region, 16S V4-V5 region, 18S V4 region, and ITS iTag preps are performed on the PerkinElmer Sciclone NGS robotic liquid handling system using 30 ng sample input, custom designed target primers with incorporated Illumina sequencing adapters, and the 5 PRIME HotMasterMix amplification kit. Current target primers for 16S V4 region are 515F/806R, for 16S V4-…	The prepared libraries were quantified using KAPA Biosystem's next-generation sequencing library qPCR kit and run on a Roche LightCycler 480 real-time PCR instrument. The quantified libraries were then multiplexed with other libraries, and the pool of libraries was then prepared for sequencing. Sequencing of the flowcell was performed on the Illumina MiSeq sequencer using MiSeq Reagent kits, v3, …
BZXXA	O'Malley_iTag_3	Illumina iTag, Plates: Plate-based 16S V4 region, 16S V4-V5 region, 18S V4 region, and ITS iTag preps are performed on the PerkinElmer Sciclone NGS robotic liquid handling system using 30 ng sample input, custom designed target primers with incorporated Illumina sequencing adapters, and the 5 PRIME HotMasterMix amplification kit. Current target primers for 16S V4 region are 515F/806R, for 16S V4-…	The prepared libraries were quantified using KAPA Biosystem's next-generation sequencing library qPCR kit and run on a Roche LightCycler 480 real-time PCR instrument. The quantified libraries were then multiplexed with other libraries, and the pool of libraries was then prepared for sequencing. Sequencing of the flowcell was performed on the Illumina MiSeq sequencer using MiSeq Reagent kits, v3, …
BZXXB	O'Malley_iTag_3	Illumina iTag, Plates: Plate-based 16S V4 region, 16S V4-V5 region, 18S V4 region, and ITS iTag preps are performed on the PerkinElmer Sciclone NGS robotic liquid handling system using 30 ng sample input, custom designed target primers with incorporated Illumina sequencing adapters, and the 5 PRIME HotMasterMix amplification kit. Current target primers for 16S V4 region are 515F/806R, for 16S V4-…	The prepared libraries were quantified using KAPA Biosystem's next-generation sequencing library qPCR kit and run on a Roche LightCycler 480 real-time PCR instrument. The quantified libraries were then multiplexed with other libraries, and the pool of libraries was then prepared for sequencing. Sequencing of the flowcell was performed on the Illumina MiSeq sequencer using MiSeq Reagent kits, v3, …
BZXXC	O'Malley_iTag_3	Illumina iTag, Plates: Plate-based 16S V4 region, 16S V4-V5 region, 18S V4 region, and ITS iTag preps are performed on the PerkinElmer Sciclone NGS robotic liquid handling system using 30 ng sample input, custom designed target primers with incorporated Illumina sequencing adapters, and the 5 PRIME HotMasterMix amplification kit. Current target primers for 16S V4 region are 515F/806R, for 16S V4-…	The prepared libraries were quantified using KAPA Biosystem's next-generation sequencing library qPCR kit and run on a Roche LightCycler 480 real-time PCR instrument. The quantified libraries were then multiplexed with other libraries, and the pool of libraries was then prepared for sequencing. Sequencing of the flowcell was performed on the Illumina MiSeq sequencer using MiSeq Reagent kits, v3, …
BZXXG	O'Malley_iTag_3	Illumina iTag, Plates: Plate-based 16S V4 region, 16S V4-V5 region, 18S V4 region, and ITS iTag preps are performed on the PerkinElmer Sciclone NGS robotic liquid handling system using 30 ng sample input, custom designed target primers with incorporated Illumina sequencing adapters, and the 5 PRIME HotMasterMix amplification kit. Current target primers for 16S V4 region are 515F/806R, for 16S V4-…	The prepared libraries were quantified using KAPA Biosystem's next-generation sequencing library qPCR kit and run on a Roche LightCycler 480 real-time PCR instrument. The quantified libraries were then multiplexed with other libraries, and the pool of libraries was then prepared for sequencing. Sequencing of the flowcell was performed on the Illumina MiSeq sequencer using MiSeq Reagent kits, v3, …
BZXXH	O'Malley_iTag_3	Illumina iTag, Plates: Plate-based 16S V4 region, 16S V4-V5 region, 18S V4 region, and ITS iTag preps are performed on the PerkinElmer Sciclone NGS robotic liquid handling system using 30 ng sample input, custom designed target primers with incorporated Illumina sequencing adapters, and the 5 PRIME HotMasterMix amplification kit. Current target primers for 16S V4 region are 515F/806R, for 16S V4-…	The prepared libraries were quantified using KAPA Biosystem's next-generation sequencing library qPCR kit and run on a Roche LightCycler 480 real-time PCR instrument. The quantified libraries were then multiplexed with other libraries, and the pool of libraries was then prepared for sequencing. Sequencing of the flowcell was performed on the Illumina MiSeq sequencer using MiSeq Reagent kits, v3, …
BZXXN	O'Malley_iTag_3	Illumina iTag, Plates: Plate-based 16S V4 region, 16S V4-V5 region, 18S V4 region, and ITS iTag preps are performed on the PerkinElmer Sciclone NGS robotic liquid handling system using 30 ng sample input, custom designed target primers with incorporated Illumina sequencing adapters, and the 5 PRIME HotMasterMix amplification kit. Current target primers for 16S V4 region are 515F/806R, for 16S V4-…	The prepared libraries were quantified using KAPA Biosystem's next-generation sequencing library qPCR kit and run on a Roche LightCycler 480 real-time PCR instrument. The quantified libraries were then multiplexed with other libraries, and the pool of libraries was then prepared for sequencing. Sequencing of the flowcell was performed on the Illumina MiSeq sequencer using MiSeq Reagent kits, v3, …
BZXXO	O'Malley_iTag_3	Illumina iTag, Plates: Plate-based 16S V4 region, 16S V4-V5 region, 18S V4 region, and ITS iTag preps are performed on the PerkinElmer Sciclone NGS robotic liquid handling system using 30 ng sample input, custom designed target primers with incorporated Illumina sequencing adapters, and the 5 PRIME HotMasterMix amplification kit. Current target primers for 16S V4 region are 515F/806R, for 16S V4-…	The prepared libraries were quantified using KAPA Biosystem's next-generation sequencing library qPCR kit and run on a Roche LightCycler 480 real-time PCR instrument. The quantified libraries were then multiplexed with other libraries, and the pool of libraries was then prepared for sequencing. Sequencing of the flowcell was performed on the Illumina MiSeq sequencer using MiSeq Reagent kits, v3, …
BZXXP	O'Malley_iTag_3	Illumina iTag, Plates: Plate-based 16S V4 region, 16S V4-V5 region, 18S V4 region, and ITS iTag preps are performed on the PerkinElmer Sciclone NGS robotic liquid handling system using 30 ng sample input, custom designed target primers with incorporated Illumina sequencing adapters, and the 5 PRIME HotMasterMix amplification kit. Current target primers for 16S V4 region are 515F/806R, for 16S V4-…	The prepared libraries were quantified using KAPA Biosystem's next-generation sequencing library qPCR kit and run on a Roche LightCycler 480 real-time PCR instrument. The quantified libraries were then multiplexed with other libraries, and the pool of libraries was then prepared for sequencing. Sequencing of the flowcell was performed on the Illumina MiSeq sequencer using MiSeq Reagent kits, v3, …
BZXXS	O'Malley_iTag_3	Illumina iTag, Plates: Plate-based 16S V4 region, 16S V4-V5 region, 18S V4 region, and ITS iTag preps are performed on the PerkinElmer Sciclone NGS robotic liquid handling system using 30 ng sample input, custom designed target primers with incorporated Illumina sequencing adapters, and the 5 PRIME HotMasterMix amplification kit. Current target primers for 16S V4 region are 515F/806R, for 16S V4-…	The prepared libraries were quantified using KAPA Biosystem's next-generation sequencing library qPCR kit and run on a Roche LightCycler 480 real-time PCR instrument. The quantified libraries were then multiplexed with other libraries, and the pool of libraries was then prepared for sequencing. Sequencing of the flowcell was performed on the Illumina MiSeq sequencer using MiSeq Reagent kits, v3, …
BZXXT	O'Malley_iTag_3	Illumina iTag, Plates: Plate-based 16S V4 region, 16S V4-V5 region, 18S V4 region, and ITS iTag preps are performed on the PerkinElmer Sciclone NGS robotic liquid handling system using 30 ng sample input, custom designed target primers with incorporated Illumina sequencing adapters, and the 5 PRIME HotMasterMix amplification kit. Current target primers for 16S V4 region are 515F/806R, for 16S V4-…	The prepared libraries were quantified using KAPA Biosystem's next-generation sequencing library qPCR kit and run on a Roche LightCycler 480 real-time PCR instrument. The quantified libraries were then multiplexed with other libraries, and the pool of libraries was then prepared for sequencing. Sequencing of the flowcell was performed on the Illumina MiSeq sequencer using MiSeq Reagent kits, v3, …
BZXXU	O'Malley_iTag_3	Illumina iTag, Plates: Plate-based 16S V4 region, 16S V4-V5 region, 18S V4 region, and ITS iTag preps are performed on the PerkinElmer Sciclone NGS robotic liquid handling system using 30 ng sample input, custom designed target primers with incorporated Illumina sequencing adapters, and the 5 PRIME HotMasterMix amplification kit. Current target primers for 16S V4 region are 515F/806R, for 16S V4-…	The prepared libraries were quantified using KAPA Biosystem's next-generation sequencing library qPCR kit and run on a Roche LightCycler 480 real-time PCR instrument. The quantified libraries were then multiplexed with other libraries, and the pool of libraries was then prepared for sequencing. Sequencing of the flowcell was performed on the Illumina MiSeq sequencer using MiSeq Reagent kits, v3, …
BZXXW	O'Malley_iTag_3	Illumina iTag, Plates: Plate-based 16S V4 region, 16S V4-V5 region, 18S V4 region, and ITS iTag preps are performed on the PerkinElmer Sciclone NGS robotic liquid handling system using 30 ng sample input, custom designed target primers with incorporated Illumina sequencing adapters, and the 5 PRIME HotMasterMix amplification kit. Current target primers for 16S V4 region are 515F/806R, for 16S V4-…	The prepared libraries were quantified using KAPA Biosystem's next-generation sequencing library qPCR kit and run on a Roche LightCycler 480 real-time PCR instrument. The quantified libraries were then multiplexed with other libraries, and the pool of libraries was then prepared for sequencing. Sequencing of the flowcell was performed on the Illumina MiSeq sequencer using MiSeq Reagent kits, v3, …
BZXXX	O'Malley_iTag_3	Illumina iTag, Plates: Plate-based 16S V4 region, 16S V4-V5 region, 18S V4 region, and ITS iTag preps are performed on the PerkinElmer Sciclone NGS robotic liquid handling system using 30 ng sample input, custom designed target primers with incorporated Illumina sequencing adapters, and the 5 PRIME HotMasterMix amplification kit. Current target primers for 16S V4 region are 515F/806R, for 16S V4-…	The prepared libraries were quantified using KAPA Biosystem's next-generation sequencing library qPCR kit and run on a Roche LightCycler 480 real-time PCR instrument. The quantified libraries were then multiplexed with other libraries, and the pool of libraries was then prepared for sequencing. Sequencing of the flowcell was performed on the Illumina MiSeq sequencer using MiSeq Reagent kits, v3, …
BZXXY	O'Malley_iTag_3	Illumina iTag, Plates: Plate-based 16S V4 region, 16S V4-V5 region, 18S V4 region, and ITS iTag preps are performed on the PerkinElmer Sciclone NGS robotic liquid handling system using 30 ng sample input, custom designed target primers with incorporated Illumina sequencing adapters, and the 5 PRIME HotMasterMix amplification kit. Current target primers for 16S V4 region are 515F/806R, for 16S V4-…	The prepared libraries were quantified using KAPA Biosystem's next-generation sequencing library qPCR kit and run on a Roche LightCycler 480 real-time PCR instrument. The quantified libraries were then multiplexed with other libraries, and the pool of libraries was then prepared for sequencing. Sequencing of the flowcell was performed on the Illumina MiSeq sequencer using MiSeq Reagent kits, v3, …
BZXXZ	O'Malley_iTag_3	Illumina iTag, Plates: Plate-based 16S V4 region, 16S V4-V5 region, 18S V4 region, and ITS iTag preps are performed on the PerkinElmer Sciclone NGS robotic liquid handling system using 30 ng sample input, custom designed target primers with incorporated Illumina sequencing adapters, and the 5 PRIME HotMasterMix amplification kit. Current target primers for 16S V4 region are 515F/806R, for 16S V4-…	The prepared libraries were quantified using KAPA Biosystem's next-generation sequencing library qPCR kit and run on a Roche LightCycler 480 real-time PCR instrument. The quantified libraries were then multiplexed with other libraries, and the pool of libraries was then prepared for sequencing. Sequencing of the flowcell was performed on the Illumina MiSeq sequencer using MiSeq Reagent kits, v3, …
BZXYA	O'Malley_iTag_3	Illumina iTag, Plates: Plate-based 16S V4 region, 16S V4-V5 region, 18S V4 region, and ITS iTag preps are performed on the PerkinElmer Sciclone NGS robotic liquid handling system using 30 ng sample input, custom designed target primers with incorporated Illumina sequencing adapters, and the 5 PRIME HotMasterMix amplification kit. Current target primers for 16S V4 region are 515F/806R, for 16S V4-…	The prepared libraries were quantified using KAPA Biosystem's next-generation sequencing library qPCR kit and run on a Roche LightCycler 480 real-time PCR instrument. The quantified libraries were then multiplexed with other libraries, and the pool of libraries was then prepared for sequencing. Sequencing of the flowcell was performed on the Illumina MiSeq sequencer using MiSeq Reagent kits, v3, …
BZXYB	O'Malley_iTag_3	Illumina iTag, Plates: Plate-based 16S V4 region, 16S V4-V5 region, 18S V4 region, and ITS iTag preps are performed on the PerkinElmer Sciclone NGS robotic liquid handling system using 30 ng sample input, custom designed target primers with incorporated Illumina sequencing adapters, and the 5 PRIME HotMasterMix amplification kit. Current target primers for 16S V4 region are 515F/806R, for 16S V4-…	The prepared libraries were quantified using KAPA Biosystem's next-generation sequencing library qPCR kit and run on a Roche LightCycler 480 real-time PCR instrument. The quantified libraries were then multiplexed with other libraries, and the pool of libraries was then prepared for sequencing. Sequencing of the flowcell was performed on the Illumina MiSeq sequencer using MiSeq Reagent kits, v3, …
BZXYC	O'Malley_iTag_3	Illumina iTag, Plates: Plate-based 16S V4 region, 16S V4-V5 region, 18S V4 region, and ITS iTag preps are performed on the PerkinElmer Sciclone NGS robotic liquid handling system using 30 ng sample input, custom designed target primers with incorporated Illumina sequencing adapters, and the 5 PRIME HotMasterMix amplification kit. Current target primers for 16S V4 region are 515F/806R, for 16S V4-…	The prepared libraries were quantified using KAPA Biosystem's next-generation sequencing library qPCR kit and run on a Roche LightCycler 480 real-time PCR instrument. The quantified libraries were then multiplexed with other libraries, and the pool of libraries was then prepared for sequencing. Sequencing of the flowcell was performed on the Illumina MiSeq sequencer using MiSeq Reagent kits, v3, …
BZXYG	O'Malley_iTag_3	Illumina iTag, Plates: Plate-based 16S V4 region, 16S V4-V5 region, 18S V4 region, and ITS iTag preps are performed on the PerkinElmer Sciclone NGS robotic liquid handling system using 30 ng sample input, custom designed target primers with incorporated Illumina sequencing adapters, and the 5 PRIME HotMasterMix amplification kit. Current target primers for 16S V4 region are 515F/806R, for 16S V4-…	The prepared libraries were quantified using KAPA Biosystem's next-generation sequencing library qPCR kit and run on a Roche LightCycler 480 real-time PCR instrument. The quantified libraries were then multiplexed with other libraries, and the pool of libraries was then prepared for sequencing. Sequencing of the flowcell was performed on the Illumina MiSeq sequencer using MiSeq Reagent kits, v3, …
BZXYH	O'Malley_iTag_3	Illumina iTag, Plates: Plate-based 16S V4 region, 16S V4-V5 region, 18S V4 region, and ITS iTag preps are performed on the PerkinElmer Sciclone NGS robotic liquid handling system using 30 ng sample input, custom designed target primers with incorporated Illumina sequencing adapters, and the 5 PRIME HotMasterMix amplification kit. Current target primers for 16S V4 region are 515F/806R, for 16S V4-…	The prepared libraries were quantified using KAPA Biosystem's next-generation sequencing library qPCR kit and run on a Roche LightCycler 480 real-time PCR instrument. The quantified libraries were then multiplexed with other libraries, and the pool of libraries was then prepared for sequencing. Sequencing of the flowcell was performed on the Illumina MiSeq sequencer using MiSeq Reagent kits, v3, …
BZXYN	O'Malley_iTag_3	Illumina iTag, Plates: Plate-based 16S V4 region, 16S V4-V5 region, 18S V4 region, and ITS iTag preps are performed on the PerkinElmer Sciclone NGS robotic liquid handling system using 30 ng sample input, custom designed target primers with incorporated Illumina sequencing adapters, and the 5 PRIME HotMasterMix amplification kit. Current target primers for 16S V4 region are 515F/806R, for 16S V4-…	The prepared libraries were quantified using KAPA Biosystem's next-generation sequencing library qPCR kit and run on a Roche LightCycler 480 real-time PCR instrument. The quantified libraries were then multiplexed with other libraries, and the pool of libraries was then prepared for sequencing. Sequencing of the flowcell was performed on the Illumina MiSeq sequencer using MiSeq Reagent kits, v3, …
BZXYO	O'Malley_iTag_3	Illumina iTag, Plates: Plate-based 16S V4 region, 16S V4-V5 region, 18S V4 region, and ITS iTag preps are performed on the PerkinElmer Sciclone NGS robotic liquid handling system using 30 ng sample input, custom designed target primers with incorporated Illumina sequencing adapters, and the 5 PRIME HotMasterMix amplification kit. Current target primers for 16S V4 region are 515F/806R, for 16S V4-…	The prepared libraries were quantified using KAPA Biosystem's next-generation sequencing library qPCR kit and run on a Roche LightCycler 480 real-time PCR instrument. The quantified libraries were then multiplexed with other libraries, and the pool of libraries was then prepared for sequencing. Sequencing of the flowcell was performed on the Illumina MiSeq sequencer using MiSeq Reagent kits, v3, …
BZXYP	O'Malley_iTag_3	Illumina iTag, Plates: Plate-based 16S V4 region, 16S V4-V5 region, 18S V4 region, and ITS iTag preps are performed on the PerkinElmer Sciclone NGS robotic liquid handling system using 30 ng sample input, custom designed target primers with incorporated Illumina sequencing adapters, and the 5 PRIME HotMasterMix amplification kit. Current target primers for 16S V4 region are 515F/806R, for 16S V4-…	The prepared libraries were quantified using KAPA Biosystem's next-generation sequencing library qPCR kit and run on a Roche LightCycler 480 real-time PCR instrument. The quantified libraries were then multiplexed with other libraries, and the pool of libraries was then prepared for sequencing. Sequencing of the flowcell was performed on the Illumina MiSeq sequencer using MiSeq Reagent kits, v3, …
BZXYS	O'Malley_iTag_3	Illumina iTag, Plates: Plate-based 16S V4 region, 16S V4-V5 region, 18S V4 region, and ITS iTag preps are performed on the PerkinElmer Sciclone NGS robotic liquid handling system using 30 ng sample input, custom designed target primers with incorporated Illumina sequencing adapters, and the 5 PRIME HotMasterMix amplification kit. Current target primers for 16S V4 region are 515F/806R, for 16S V4-…	The prepared libraries were quantified using KAPA Biosystem's next-generation sequencing library qPCR kit and run on a Roche LightCycler 480 real-time PCR instrument. The quantified libraries were then multiplexed with other libraries, and the pool of libraries was then prepared for sequencing. Sequencing of the flowcell was performed on the Illumina MiSeq sequencer using MiSeq Reagent kits, v3, …
BZXYT	O'Malley_iTag_3	Illumina iTag, Plates: Plate-based 16S V4 region, 16S V4-V5 region, 18S V4 region, and ITS iTag preps are performed on the PerkinElmer Sciclone NGS robotic liquid handling system using 30 ng sample input, custom designed target primers with incorporated Illumina sequencing adapters, and the 5 PRIME HotMasterMix amplification kit. Current target primers for 16S V4 region are 515F/806R, for 16S V4-…	The prepared libraries were quantified using KAPA Biosystem's next-generation sequencing library qPCR kit and run on a Roche LightCycler 480 real-time PCR instrument. The quantified libraries were then multiplexed with other libraries, and the pool of libraries was then prepared for sequencing. Sequencing of the flowcell was performed on the Illumina MiSeq sequencer using MiSeq Reagent kits, v3, …
BZXYU	O'Malley_iTag_3	Illumina iTag, Plates: Plate-based 16S V4 region, 16S V4-V5 region, 18S V4 region, and ITS iTag preps are performed on the PerkinElmer Sciclone NGS robotic liquid handling system using 30 ng sample input, custom designed target primers with incorporated Illumina sequencing adapters, and the 5 PRIME HotMasterMix amplification kit. Current target primers for 16S V4 region are 515F/806R, for 16S V4-…	The prepared libraries were quantified using KAPA Biosystem's next-generation sequencing library qPCR kit and run on a Roche LightCycler 480 real-time PCR instrument. The quantified libraries were then multiplexed with other libraries, and the pool of libraries was then prepared for sequencing. Sequencing of the flowcell was performed on the Illumina MiSeq sequencer using MiSeq Reagent kits, v3, …
BZXYW	O'Malley_iTag_3	Illumina iTag, Plates: Plate-based 16S V4 region, 16S V4-V5 region, 18S V4 region, and ITS iTag preps are performed on the PerkinElmer Sciclone NGS robotic liquid handling system using 30 ng sample input, custom designed target primers with incorporated Illumina sequencing adapters, and the 5 PRIME HotMasterMix amplification kit. Current target primers for 16S V4 region are 515F/806R, for 16S V4-…	The prepared libraries were quantified using KAPA Biosystem's next-generation sequencing library qPCR kit and run on a Roche LightCycler 480 real-time PCR instrument. The quantified libraries were then multiplexed with other libraries, and the pool of libraries was then prepared for sequencing. Sequencing of the flowcell was performed on the Illumina MiSeq sequencer using MiSeq Reagent kits, v3, …
BZXYX	O'Malley_iTag_3	Illumina iTag, Plates: Plate-based 16S V4 region, 16S V4-V5 region, 18S V4 region, and ITS iTag preps are performed on the PerkinElmer Sciclone NGS robotic liquid handling system using 30 ng sample input, custom designed target primers with incorporated Illumina sequencing adapters, and the 5 PRIME HotMasterMix amplification kit. Current target primers for 16S V4 region are 515F/806R, for 16S V4-…	The prepared libraries were quantified using KAPA Biosystem's next-generation sequencing library qPCR kit and run on a Roche LightCycler 480 real-time PCR instrument. The quantified libraries were then multiplexed with other libraries, and the pool of libraries was then prepared for sequencing. Sequencing of the flowcell was performed on the Illumina MiSeq sequencer using MiSeq Reagent kits, v3, …
BZXYY	O'Malley_iTag_3	Illumina iTag, Plates: Plate-based 16S V4 region, 16S V4-V5 region, 18S V4 region, and ITS iTag preps are performed on the PerkinElmer Sciclone NGS robotic liquid handling system using 30 ng sample input, custom designed target primers with incorporated Illumina sequencing adapters, and the 5 PRIME HotMasterMix amplification kit. Current target primers for 16S V4 region are 515F/806R, for 16S V4-…	The prepared libraries were quantified using KAPA Biosystem's next-generation sequencing library qPCR kit and run on a Roche LightCycler 480 real-time PCR instrument. The quantified libraries were then multiplexed with other libraries, and the pool of libraries was then prepared for sequencing. Sequencing of the flowcell was performed on the Illumina MiSeq sequencer using MiSeq Reagent kits, v3, …
BZXYZ	O'Malley_iTag_3	Illumina iTag, Plates: Plate-based 16S V4 region, 16S V4-V5 region, 18S V4 region, and ITS iTag preps are performed on the PerkinElmer Sciclone NGS robotic liquid handling system using 30 ng sample input, custom designed target primers with incorporated Illumina sequencing adapters, and the 5 PRIME HotMasterMix amplification kit. Current target primers for 16S V4 region are 515F/806R, for 16S V4-…	The prepared libraries were quantified using KAPA Biosystem's next-generation sequencing library qPCR kit and run on a Roche LightCycler 480 real-time PCR instrument. The quantified libraries were then multiplexed with other libraries, and the pool of libraries was then prepared for sequencing. Sequencing of the flowcell was performed on the Illumina MiSeq sequencer using MiSeq Reagent kits, v3, …
BZXZA	O'Malley_iTag_3	Illumina iTag, Plates: Plate-based 16S V4 region, 16S V4-V5 region, 18S V4 region, and ITS iTag preps are performed on the PerkinElmer Sciclone NGS robotic liquid handling system using 30 ng sample input, custom designed target primers with incorporated Illumina sequencing adapters, and the 5 PRIME HotMasterMix amplification kit. Current target primers for 16S V4 region are 515F/806R, for 16S V4-…	The prepared libraries were quantified using KAPA Biosystem's next-generation sequencing library qPCR kit and run on a Roche LightCycler 480 real-time PCR instrument. The quantified libraries were then multiplexed with other libraries, and the pool of libraries was then prepared for sequencing. Sequencing of the flowcell was performed on the Illumina MiSeq sequencer using MiSeq Reagent kits, v3, …
[truncated: 267 more rows]

## Sheet: JGI_Project_IDs
Project Name	Product Name	User Program	Proposal	JGI Project Id	Taxonomy ID	NCBI Project Id	SRA	Sequencing Project ID	Analysis project ID	Portal ID	IMG Portal
[truncated: 55 more rows]
[truncated: 5,000 more columns]

[truncated: 1 more sheets: Individual_Sample_Information]
