# Supplementary material for: Genomic and functional analyses of fungal and bacterial consortia that enable lignocellulose breakdown in goat gut microbiomes
Source: Nat Microbiol. 2021 Feb 1;6(4):499–511. doi: 10.1038/s41564-020-00861-0 (PMC8007473; doi:10.1038/s41564-020-00861-0)
Supplement: Supplementary file 17 — List of 221 reference genomes retrieved from NCBI. [file 41564_2020_861_MOESM17_ESM.xlsx]

## Sheet: Sheet2
Supplementary Data 14. List of 221 reference genomes retrieved from NCBI. Cite this in the method section.
Latin Name	NCBI Accession ID
Acetanaerobacterium elongatum	NZ_FNID01000073.1
Acetivibrio cellulolyticus	NZ_JH556651.1
Acetivibrio ethanolgignens	NZ_LNAM01000001.1
Acetoanaerobium noterae	NZ_FUYN01000019.1
Acetobacterium bakii	NZ_LGYO01000001.1
Acetobacterium wieringae	NZ_LKEU01000001.1
Acetobacter pomorum	NZ_CP023189.1
Acetonema longum	NZ_AFGF01000296.1
Acidobacteriaceae bacterium	NZ_CP030840.1
Acutalibacter muris	NZ_CP021422.1
Agathobaculum desmolans	NZ_JNJN01000001.1
Agrobacterium tumefaciens	NZ_LT009758.1
Alistipes inops	NZ_JRGF01000001.1
Alistipes onderdonkii	NZ_NFHB01000001.1
Alistipes putredinis	NZ_DS499581.1
Alistipes shahii	NC_021030.1
Alkalibacter saccharofermentans	NZ_FQTU01000035.1
Alkalibaculum bacchi	NZ_QNRX01000001.1
Alkaliphilus peptidifermentans	NZ_FMUS01000073.1
Alloprevotella tannerae	NZ_GG700647.1
Anaerobacterium chartisolvens	NZ_QPJT01000001.1
Anaerobranca californiensis	NZ_FRAI01000051.1
Anaerofilum sp	NZ_NFJT01000001.1
Anaerofustis stercorihominis	NZ_DS560019.1
Anaeromassilibacillus senegalensis	NZ_LN868527.1
Anaeromicrobium sediminis	NZ_NIBG01000001.1
Anaeromusa acidaminophila	NZ_KB894582.1
Anaerorhabdus furcosa	NZ_FUWY01000011.1
Anaerotruncus rubiinfantis	NZ_FKLA01000001.1
Anaerovirgula multivorans	NZ_FZOJ01000105.1
Angelakisella massiliensis	NZ_LT629940.1
Aquifex aeolicus	NC_000918.1
Asaccharospora irregularis	NZ_FQWX01000075.1
Aurantimonas coralicida	NZ_BBWN01000001.1
Azorhizobium doebereinerae	NZ_AXBA01000001.1
Bacteroides caecimuris	NZ_NHMU01000010.1
Bacteroides graminisolvens	NZ_ATZI01000001.1
Bacteroides propionicifaciens	NZ_BAJO01000080.1
Bacteroides reticulotermitis	NZ_BAIV01000097.1
Bacteroides sartorii	NZ_KE159493.1
Bacteroides timonensis	NZ_CBVI010000001.1
Bacteroides xylanolyticus	NZ_PTJA01000001.1
Barnesiella viscericola	NZ_CP007034.1
Bartonella quintana	NZ_LS483373.1
Beduini massiliensis	NZ_CDPP01000001.1
Beijerinckia mobilis	NZ_JQJH01000001.1
Bittarella massiliensis	NZ_LN908969.1
Borrelia miyamotoi	NZ_CP024205.1
Brachyspira pilosicoli	NZ_UFTP01000003.1
Bradyrhizobium erythrophlei	NZ_LT670849.1
Butyricicoccus pullicaecorum	NZ_NFKK01000001.1
Butyricimonas synergistica	NZ_KB903359.1
Caldicoprobacter faecalis	NZ_FOXR01000086.1
Caldisalinibacter kiritimatiensis	NZ_ARZA01000001.1
Caloramator quimbayensis	NZ_FUYH01000066.1
Caloranaerobacter ferrireducens	NZ_MDJR01000001.1
Caminicella sporogenes	NZ_FRAJ01000043.1
Candidatus Arthromitus	NZ_LXFF01000001.1
Candidatus Soleaferrea	NZ_CCYH01000001.1
Caulobacter segnis	NZ_CP027850.1
Centipeda periodontii	NZ_GL892076.1
Chitinophaga ginsengisoli	NZ_PYGK01000001.1
Christensenella minuta	NZ_MAIR01000001.1
Clostridiisalibacter paucivorans	NZ_JHVL01000001.1
Clostridioides difficile	NZ_OEZN01000105.1
Coprobacter secundus	NZ_JTDA01000001.1
Criibacterium bergeronii	NZ_MBEW02000010.1
Culturomica massiliensis	NZ_LT594611.1
Cytophaga xylanolytica	NZ_QKZK01000001.1
Deferribacter desulfuricans	NC_013939.1
Defluviitalea phaphyphila	NZ_JWID01000001.1
Dehalobacterium formicoaceticum	NZ_CP022121.1
Dehalobacter restrictus	NZ_CP007033.1
Desnuesiella massiliensis	NZ_LN879444.1
Desulfallas alcoholivorax	NZ_AUMW01000001.1
Desulfitibacter alkalitolerans	NZ_KK211100.1
Desulfitobacterium hafniense	NZ_LOCK01000001.1
Desulfofundulus australicus	NZ_FQUW01000077.1
Desulfonispora thiosulfatigenes	NZ_FWWT01000031.1
Desulfosporosinus lacus	NZ_FQXJ01000052.1
Desulfotomaculum acetoxidans	NC_013216.1
Dialister succinatiphilus	NZ_JH591187.1
Drancourtella massiliensis	NZ_CVPG01000001.1
Dysgonomonas alginatilytica	NZ_QICL01000001.1
Elusimicrobium sp	NZ_NFJD01000001.1
Ensifer adhaerens	NZ_QLTH01000001.1
Erysipelothrix larvae	NZ_CP013213.1
Erysipelothrix rhusiopathiae	NZ_CP029804.1
Erysipelothrix tonsillarum	NZ_KB892377.1
Erysipelotrichaceae bacterium	NZ_MPJY01000200.1
Ethanoligenens harbinense	NZ_CP025286.1
Faecalibacterium prausnitzii	NZ_PXUP01000075.1
Fastidiosipila sanguinis	NZ_CP027226.1
Fenollaria timonensis	NZ_LN898223.1
Fervidicella metallireducens	NZ_AZQP01000001.1
Filifactor alocis	NC_016630.1
Flavobacterium succinicans	NZ_JMTM01000001.1
Flavonifractor plautii	NZ_NHMQ01000001.1
Fournierella massiliensis	NZ_LN908946.1
Fusobacterium nucleatum	NZ_CP028101.1
Gabonia massiliensis	NZ_LN877922.1
Gabonibacter massiliensis	NZ_LN913007.1
Garciella nitratireducens	NZ_QNRS01000001.1
Gemmiger formicilis	NZ_FUYF01000092.1
Geosporobacter subterraneus	NZ_FQZV01000119.1
Hathewaya proteolytica	NZ_FRAD01000042.1
Heliobacterium modesticaldum	NC_010337.2
Holospora curviuscula	NZ_PHHC01000141.1
Hungateiclostridium saccincola	NZ_NEMB01000003.1
Hungateiclostridium thermocellum	NZ_OCMV01000002.1
Hungatella effluvii	NZ_QJKD01000001.1
Hungatella hathewayi	NZ_CZAZ01000001.1
Hydrogenoanaerobacterium saccharovorans	NZ_FOCG01000012.1
Hyphomicrobium sulfonivorans	NZ_LMTR01000078.1
Hyphomonas jannaschiana	NZ_ARYJ01000001.1
Inediibacterium massiliense	NZ_LN876574.1
Intestinibacillus massiliensis	NZ_LT707026.1
Intestinibacter bartlettii	NZ_FUXV01000019.1
Intestinimonas butyriciproducens	NZ_MJII01000001.1
Khelaifiella massiliensis	NZ_LT854616.1
Kordiimonas lipolytica	NZ_LRUB01000001.1
Lactonifactor longoviformis	NZ_PQGC01000100.1
Lascolabacillus massiliensis	NZ_CTEJ01000001.1
Lentimicrobium saccharophilum	NZ_DF968182.1
Leptospira interrogans	NZ_FTNA01000056.1
Levyella massiliensis	NZ_HG529490.1
Lutispora thermophila	NZ_FQZS01000063.1
Macellibacteroides sp	NZ_LZEK01000001.1
Mageeibacillus indolicus	NZ_NBZD01000001.1
Maledivibacter halophilus	NZ_FUZT01000039.1
Marasmitruncus massiliensis	NZ_FYDE01000004.1
Marinilabilia salmonicolor	NZ_QPIZ01000001.1
Massilibacteroides vaginae	NZ_FXDJ01000008.1
Massilimaliae massiliensis	NZ_FUHT01000004.1
Massilioclostridium coli	NZ_FMIZ01000007.1
Mediterranea massiliensis	NZ_LT635815.1
Megasphaera paucivorans	NZ_FNHQ01000075.1
Mesorhizobium qingshengii	NZ_FMXM01000121.1
Metaprevotella massiliensis	NZ_LT965937.1
Methanococcus maripaludis	NZ_CP026606.1
Methanocorpusculum parvum	NZ_LMVO01000001.1
Methanoculleus horonobensis	NZ_BCNY01000001.1
Methanosarcina spelaei	NZ_LMVP01000001.1
Methanosphaera stadtmanae	NZ_NGJK01000001.1
Methanospirillum lacunae	NZ_QGMY01000001.1
Methylobacterium phyllosphaerae	NZ_CP015367.1
Methylocystis bryophila	NZ_CP019948.1
Millionella massiliensis	NZ_FNWD01000002.1
Monoglobus pectinilyticus	NZ_CP020991.1
Mordavella sp	NZ_LT990039.1
Mucinivorans hirudinis	NZ_HG934468.1
Muribaculum intestinale	NZ_CP021421.1
Natronincola peptidivorans	NZ_FOHU01000054.1
Negativibacillus massiliensis	NZ_FTRU01000008.1
Neglecta timonensis	NZ_LT160627.1
Neobitarella massiliensis	NZ_OKQO01000020.1
Neofamilia massiliensis	NZ_CYUJ01000001.1
Nitrospina gracilis	NZ_HG422173.1
Nitrospira moscoviensis	NZ_CP011801.1
Ochrobactrum thiophenivorans	NZ_PCOR01000001.1
Odoribacter splanchnicus	NZ_NFIG01000001.1
Oscillospiraceae bacterium	NZ_BAIH01000357.1
Paeniclostridium sordellii	NZ_CP014150.1
Paludibacter jiangxiensis	NZ_BDCR01000001.1
Papillibacter cinnamivorans	NZ_FWXW01000019.1
Parabacteroides distasonis	NZ_NJFM02000007.1
Paraclostridium bifermentans	NZ_MWJI01000001.1
Paracoccus aminovorans	NZ_KQ955208.1
Paramaledivibacter caminithermalis	NZ_FRAG01000153.1
Paraprevotella xylaniphila	NZ_GL883805.1
Pelosinus propionicus	NZ_FOTS01000134.1
Peptoanaerobacter stomatis	NZ_JH815225.1
Peptococcus niger	NZ_FNAF01000027.1
Petrimonas mucosa	NZ_LT608328.1
Phocea massiliensis	NZ_LT629937.1
Phyllobacterium leguminum	NZ_QJTF01000001.1
Porphyromonadaceae bacterium	NZ_LN515532.1
Prevotellamassilia timonensis	NZ_LT629829.1
Propionispira arboris	NZ_FNZK01000040.1
Propionispora vibrioides	NZ_FODY01000058.1
Proteiniborus ethanoligenes	NZ_FNQE01000069.1
Proteiniphilum saccharofermentans	NZ_LT605205.1
Proteocatella sphenisci	NZ_AUID01000001.1
Provencibacterium massiliense	NZ_FWCH01000011.1
Pseudobacteroides cellulosolvens	NZ_LGTC01000001.1
Pseudoflavonifractor sp	NZ_NFKG01000001.1
Pseudoramibacter alactolyticus	NZ_GL622359.1
Pygmaiobacter massiliensis	NZ_OAML01000003.1
Rhizobium tibeticum	NZ_FOCV01000166.1
Rhodobium orientis	NZ_NPEV01000100.1
Rhodospirillum centenum	NC_011420.2
Rickettsia argasii	NZ_LAOQ01000001.1
Rikenella microfusus	NZ_UGVL01000003.1
Romboutsia lituseburensis	NZ_FNGW01000026.1
Ruthenibacterium lactatiformans	NZ_LMUA01000001.1
Sanguibacteroides justesenii	NZ_QJPL01000010.1
Shinella sp	NZ_CP015736.1
Sinorhizobium medicae	NZ_NBUL01000249.1
Sphingobacterium cellulitidis	NZ_NOUX01000001.1
Sphingomonas guangdongensis	NZ_OBMI01000006.1
Sporobacter termitidis	NZ_FQXV01000034.1
Sporomusa sphaeroides	NZ_FCOW01000118.1
Subdoligranulum sp	NZ_PSQF01000100.1
Symbiobacterium thermophilum	NC_006177.1
Syntrophobotulus glycolicus	NC_015172.1
Syntrophomonas wolfei	NZ_BBQT01000001.1
Tannerella sp	NZ_CP028365.1
Tepidibacter formicigenes	NZ_FRAE01000146.1
Terrisporobacter glycolicus	NZ_FORW01000017.1
Thermincola ferriacetica	NZ_LGTE01000001.1
Thermotoga neapolitana	NZ_ASGQ01000001.1
Tidjanibacter massiliensis	NZ_LT629953.1
Tindallia californiensis	NZ_FNPV01000027.1
Tissierella creatinophila	NZ_LTDM01000001.1
Vallitalea guaymasensis	NZ_QMDO01000001.1
Veillonella dispar	NZ_KQ960688.1
Veillonella infantium	NZ_PPDD01000010.1
Veillonella parvula	NZ_KQ960773.1
Verrucomicrobiaceae bacterium	NZ_LT629781.1
Williamwhitmania taraxaci	NZ_FMYP01000185.1
Youngiibacter fragilis	NZ_AXUN02000241.1
