# Supplementary material for: Genomic and functional analyses of fungal and bacterial consortia that enable lignocellulose breakdown in goat gut microbiomes
Source: Nat Microbiol. 2021 Feb 1;6(4):499–511. doi: 10.1038/s41564-020-00861-0 (PMC8007473; doi:10.1038/s41564-020-00861-0)
Supplement: Supplementary file 18 — List of protein families with CAZyme definitions provided by the Pfam database 32.0 (http://pfam.xfam.org, accessed 28 April 2019). CBM, carbohydrate-binding module; GT, glycoside transferase. [file 41564_2020_861_MOESM18_ESM.xlsx]

## Sheet: PFAM to CAZyme
Supplementary Data 15. List of protein families with carbohydrate-active enzyme (CAZyme) definitions provided by the Pfam database 32.0 (http://pfam.xfam.org/ accessed on 28 April, 2019). GH: glycoside hydrolase; CBM: carbohydrate binding module; GT: glycoside transferase; PL: polysaccharide lyase; CE: carbohydrate esterase.
Protein family ID	CAZyme ID
PF00062	GH22
PF00064	GH34
PF00128	GH13
PF00150	GH5
PF00182	GH19
PF00187	CBM18
PF00201	GT1
PF00232	GH1
PF00251	GH32
PF00295	GH28
PF00331	GH10
PF00332	GH17
PF00343	GT35
PF00423	GH83
PF00457	GH11
PF00544	PL1
PF00553	CBM2
PF00652	CBM13
PF00686	CBM20
PF00703	GH2
PF00722	GH16
PF00723	GH15
PF00728	GH20
PF00734	CBM1
PF00754	CBM32
PF00759	GH9
PF00777	GT29
PF00840	GH7
PF00852	GT10
PF00862	GT5
PF00912	GT51
PF00933	GH3
PF00942	CBM3
PF00959	GH24
PF00982	GT20
PF01055	GH31
PF01074	GH38
PF01075	GT9
PF01083	CE5
PF01095	CE8
PF01120	GH29
PF01183	GH25
PF01204	GH37
PF01229	GH39
PF01270	GH8
PF01301	GH35
PF01341	GH6
PF01373	GH14
PF01374	GH46
PF01501	GT8
PF01522	CE4
PF01531	GT11
PF01532	GH47
PF01607	CBM14
PF01630	GH56
PF01670	GH12
PF01697	GT92
PF01755	GT25
PF01762	GT31
PF01793	GT15
PF01832	GH73
PF02011	GH48
PF02012	GH33
PF02012	GH58
PF02013	CBM10
PF02015	GH45
PF02018	CBM22
PF02018	CBM16
PF02018	CBM4
PF02018	CBM9
PF02055	GH30
PF02056	GH4
PF02057	GH59
PF02065	GH27
PF02065	GH36
PF02156	GH26
PF02278	PL8
PF02324	GH70
PF02364	GT48
PF02366	GT39
PF02435	GH68
PF02446	GH77
PF02449	GH42
PF02516	GT66
PF02684	GT19
PF02709	GT7
PF02836	GH2
PF02837	GH2
PF02838	GH20
PF02839	CBM5
PF02839	CBM12
PF02922	CBM48
PF03016	GT47
PF03033	GT28
PF03065	GH57
PF03067	CBM33
PF03071	GT13
PF03155	GT57
PF03198	GH72
PF03200	GH63
PF03211	PL3
PF03254	GT37
PF03331	CE11
PF03360	GT43
PF03370	CBM21
PF03414	GT6
PF03422	CBM6
PF03423	CBM25
PF03424	CBM17
PF03424	CBM28
PF03425	CBM11
PF03426	CBM15
PF03427	CBM19
PF03443	GH61
PF03452	GT62
PF03512	GH52
PF03537	GH114
PF03632	GH65
PF03633	GH65
PF03636	GH65
PF03639	GH81
PF03644	GH85
PF03648	GH67
PF03659	GH71
PF03662	GH79
PF03663	GH76
PF03664	GH62
PF03718	GH49
PF03808	GT26
PF03901	GT22
PF04101	GT28
PF04602	GT53
PF04616	GH43
PF04666	GT54
PF04724	GT17
PF04922	GT59
PF05007	GT50
PF05060	GT16
PF05089	GH89
PF05208	GT58
PF05426	PL5
PF05592	GH78
PF05637	GT34
PF05686	GT90
PF05691	GH36
PF05838	GH108
PF06165	GT36
PF06202	GH13
PF07335	GH75
PF07429	GT56
PF07470	GH88
PF07477	GH67
PF07488	GH67
PF07492	GH37
PF07745	GH53
PF07748	GH38
PF07922	GT52
PF07971	GH92
PF08244	GH32
PF08306	GH98
PF08323	GT5
PF09258	GT64
PF10111	GT2
PF10566	GH97
PF11308	GH101
PF11975	GH4
PF12000	GT4
PF12891	GH44
PF12899	GH100
PF12905	GH101
PF12971	GH89
PF12972	GH89
PF13199	GH66
PF13439	GT4
PF13477	GT4
PF13506	GT21
PF13524	GT1
PF13528	GT1
PF13579	GT4
PF13632	GT2
PF13641	GT2
PF13647	GH80
PF13692	GT1
PF13704	GT2
PF13712	GT2
PF13733	GT7
PF13844	GT41
PF13896	GT49
PF14587	GH30
PF14592	PL6
PF14600	CBM5
PF14600	CBM12
PF14896	GT53
PF15024	GT18
