# Supplementary material for: Genomic and functional analyses of fungal and bacterial consortia that enable lignocellulose breakdown in goat gut microbiomes
Source: Nat Microbiol. 2021 Feb 1;6(4):499–511. doi: 10.1038/s41564-020-00861-0 (PMC8007473; doi:10.1038/s41564-020-00861-0)
Supplement: Supplementary file 19 — The EC numbers used to determine the presence/absence of or calculate the completeness of metabolic pathways in MAGs. The EC numbers were curated based on the KEGG and MetaCyc Metabolic Pathway Database. Each row corresponds to a module, grouped under headings that describe the pathway. Multiple modules can complete a pathway due to multi-role enzymes. The most complete (highest fraction of found EC numbers) module was used to determine if the pathway was present. [file 41564_2020_861_MOESM19_ESM.xlsx]

## Sheet: metabolic_potential_ec_list
Supplementary Data 16. The Enzyme Commission (EC) numbers used to determine the presence/absence of or calculate the completeness of metabolic pathways in metagenome-assembled genomes. The EC numbers were curated based on the Kyoto Encyclopedia of Genes and Genomes (KEGG) and MetaCyc Metabolic Pathway Database. Each row corresponds to a module, grouped under headings that describe the pathway. Mu…
Glycolysis
5.3.1.9	2.7.1.11	4.1.2.13	5.3.1.1	1.2.1.12	2.7.2.3	5.4.2.12	4.2.1.11	2.7.1.40
5.3.1.9	2.7.1.11	4.1.2.13	5.3.1.1	1.2.1.12	2.7.2.3	5.4.2.11	4.2.1.11	2.7.1.40
5.3.1.9	2.7.1.11	4.1.2.13	5.3.1.1	1.2.1.12	2.7.2.3	5.4.2.12	4.2.1.11	2.7.9.2
5.3.1.9	2.7.1.11	4.1.2.13	5.3.1.1	1.2.1.12	2.7.2.3	5.4.2.11	4.2.1.11	2.7.9.2
5.3.1.9	2.7.1.146	4.1.2.13	5.3.1.1	1.2.1.12	2.7.2.3	5.4.2.12	4.2.1.11	2.7.1.40
5.3.1.9	2.7.1.146	4.1.2.13	5.3.1.1	1.2.1.12	2.7.2.3	5.4.2.11	4.2.1.11	2.7.1.40
5.3.1.9	2.7.1.146	4.1.2.13	5.3.1.1	1.2.1.12	2.7.2.3	5.4.2.12	4.2.1.11	2.7.9.2
5.3.1.9	2.7.1.146	4.1.2.13	5.3.1.1	1.2.1.12	2.7.2.3	5.4.2.11	4.2.1.11	2.7.9.2
5.3.1.9	2.7.1.11	4.1.2.13	5.3.1.1	1.2.1.59	2.7.2.3	5.4.2.12	4.2.1.11	2.7.1.40
5.3.1.9	2.7.1.11	4.1.2.13	5.3.1.1	1.2.1.59	2.7.2.3	5.4.2.11	4.2.1.11	2.7.1.40
5.3.1.9	2.7.1.11	4.1.2.13	5.3.1.1	1.2.1.59	2.7.2.3	5.4.2.12	4.2.1.11	2.7.9.2
5.3.1.9	2.7.1.11	4.1.2.13	5.3.1.1	1.2.1.59	2.7.2.3	5.4.2.11	4.2.1.11	2.7.9.2
5.3.1.9	2.7.1.146	4.1.2.13	5.3.1.1	1.2.1.59	2.7.2.3	5.4.2.12	4.2.1.11	2.7.1.40
5.3.1.9	2.7.1.146	4.1.2.13	5.3.1.1	1.2.1.59	2.7.2.3	5.4.2.11	4.2.1.11	2.7.1.40
5.3.1.9	2.7.1.146	4.1.2.13	5.3.1.1	1.2.1.59	2.7.2.3	5.4.2.12	4.2.1.11	2.7.9.2
5.3.1.9	2.7.1.146	4.1.2.13	5.3.1.1	1.2.1.59	2.7.2.3	5.4.2.11	4.2.1.11	2.7.9.2
5.3.1.9	2.7.1.11	4.1.2.13	1.2.1.12	2.7.2.3	5.4.2.12	4.2.1.11	2.7.1.40
5.3.1.9	2.7.1.11	4.1.2.13	1.2.1.12	2.7.2.3	5.4.2.11	4.2.1.11	2.7.1.40
5.3.1.9	2.7.1.11	4.1.2.13	1.2.1.12	2.7.2.3	5.4.2.12	4.2.1.11	2.7.9.2
5.3.1.9	2.7.1.11	4.1.2.13	1.2.1.12	2.7.2.3	5.4.2.11	4.2.1.11	2.7.9.2
5.3.1.9	2.7.1.146	4.1.2.13	1.2.1.12	2.7.2.3	5.4.2.12	4.2.1.11	2.7.1.40
5.3.1.9	2.7.1.146	4.1.2.13	1.2.1.12	2.7.2.3	5.4.2.11	4.2.1.11	2.7.1.40
5.3.1.9	2.7.1.146	4.1.2.13	1.2.1.12	2.7.2.3	5.4.2.12	4.2.1.11	2.7.9.2
5.3.1.9	2.7.1.146	4.1.2.13	1.2.1.12	2.7.2.3	5.4.2.11	4.2.1.11	2.7.9.2
5.3.1.9	2.7.1.11	4.1.2.13	1.2.1.59	2.7.2.3	5.4.2.12	4.2.1.11	2.7.1.40
5.3.1.9	2.7.1.11	4.1.2.13	1.2.1.59	2.7.2.3	5.4.2.11	4.2.1.11	2.7.1.40
5.3.1.9	2.7.1.11	4.1.2.13	1.2.1.59	2.7.2.3	5.4.2.12	4.2.1.11	2.7.9.2
5.3.1.9	2.7.1.11	4.1.2.13	1.2.1.59	2.7.2.3	5.4.2.11	4.2.1.11	2.7.9.2
5.3.1.9	2.7.1.146	4.1.2.13	1.2.1.59	2.7.2.3	5.4.2.12	4.2.1.11	2.7.1.40
5.3.1.9	2.7.1.146	4.1.2.13	1.2.1.59	2.7.2.3	5.4.2.11	4.2.1.11	2.7.1.40
5.3.1.9	2.7.1.146	4.1.2.13	1.2.1.59	2.7.2.3	5.4.2.12	4.2.1.11	2.7.9.2
5.3.1.9	2.7.1.146	4.1.2.13	1.2.1.59	2.7.2.3	5.4.2.11	4.2.1.11	2.7.9.2
5.3.1.9	2.7.1.11	4.1.2.13	5.3.1.1	1.2.7.6	5.4.2.12	4.2.1.11	2.7.1.40
5.3.1.9	2.7.1.11	4.1.2.13	5.3.1.1	1.2.7.6	5.4.2.11	4.2.1.11	2.7.1.40
5.3.1.9	2.7.1.11	4.1.2.13	5.3.1.1	1.2.7.6	5.4.2.12	4.2.1.11	2.7.9.2
5.3.1.9	2.7.1.11	4.1.2.13	5.3.1.1	1.2.7.6	5.4.2.11	4.2.1.11	2.7.9.2
5.3.1.9	2.7.1.146	4.1.2.13	5.3.1.1	1.2.7.6	5.4.2.12	4.2.1.11	2.7.1.40
5.3.1.9	2.7.1.146	4.1.2.13	5.3.1.1	1.2.7.6	5.4.2.11	4.2.1.11	2.7.1.40
5.3.1.9	2.7.1.146	4.1.2.13	5.3.1.1	1.2.7.6	5.4.2.12	4.2.1.11	2.7.9.2
5.3.1.9	2.7.1.146	4.1.2.13	5.3.1.1	1.2.7.6	5.4.2.11	4.2.1.11	2.7.9.2
5.3.1.9	2.7.1.11	4.1.2.13	1.2.7.6	5.4.2.12	4.2.1.11	2.7.1.40
5.3.1.9	2.7.1.11	4.1.2.13	1.2.7.6	5.4.2.11	4.2.1.11	2.7.1.40
5.3.1.9	2.7.1.11	4.1.2.13	1.2.7.6	5.4.2.12	4.2.1.11	2.7.9.2
5.3.1.9	2.7.1.11	4.1.2.13	1.2.7.6	5.4.2.11	4.2.1.11	2.7.9.2
5.3.1.9	2.7.1.146	4.1.2.13	1.2.7.6	5.4.2.12	4.2.1.11	2.7.1.40
5.3.1.9	2.7.1.146	4.1.2.13	1.2.7.6	5.4.2.11	4.2.1.11	2.7.1.40
5.3.1.9	2.7.1.146	4.1.2.13	1.2.7.6	5.4.2.12	4.2.1.11	2.7.9.2
5.3.1.9	2.7.1.146	4.1.2.13	1.2.7.6	5.4.2.11	4.2.1.11	2.7.9.2
5.3.1.9	2.7.1.90	4.1.2.13	5.3.1.1	1.2.1.12	2.7.2.3	5.4.2.12	4.2.1.11	2.7.1.40
5.3.1.9	2.7.1.90	4.1.2.13	5.3.1.1	1.2.1.12	2.7.2.3	5.4.2.11	4.2.1.11	2.7.1.40
5.3.1.9	2.7.1.90	4.1.2.13	5.3.1.1	1.2.1.12	2.7.2.3	5.4.2.12	4.2.1.11	2.7.9.2
5.3.1.9	2.7.1.90	4.1.2.13	5.3.1.1	1.2.1.12	2.7.2.3	5.4.2.11	4.2.1.11	2.7.9.2
5.3.1.9	2.7.1.90	4.1.2.13	5.3.1.1	1.2.1.59	2.7.2.3	5.4.2.12	4.2.1.11	2.7.1.40
5.3.1.9	2.7.1.90	4.1.2.13	5.3.1.1	1.2.1.59	2.7.2.3	5.4.2.11	4.2.1.11	2.7.1.40
5.3.1.9	2.7.1.90	4.1.2.13	5.3.1.1	1.2.1.59	2.7.2.3	5.4.2.12	4.2.1.11	2.7.9.2
5.3.1.9	2.7.1.90	4.1.2.13	5.3.1.1	1.2.1.59	2.7.2.3	5.4.2.11	4.2.1.11	2.7.9.2
5.3.1.9	2.7.1.90	4.1.2.13	1.2.1.12	2.7.2.3	5.4.2.12	4.2.1.11	2.7.1.40
5.3.1.9	2.7.1.90	4.1.2.13	1.2.1.12	2.7.2.3	5.4.2.11	4.2.1.11	2.7.1.40
5.3.1.9	2.7.1.90	4.1.2.13	1.2.1.12	2.7.2.3	5.4.2.12	4.2.1.11	2.7.9.2
5.3.1.9	2.7.1.90	4.1.2.13	1.2.1.12	2.7.2.3	5.4.2.11	4.2.1.11	2.7.9.2
5.3.1.9	2.7.1.90	4.1.2.13	1.2.1.59	2.7.2.3	5.4.2.12	4.2.1.11	2.7.1.40
5.3.1.9	2.7.1.90	4.1.2.13	1.2.1.59	2.7.2.3	5.4.2.11	4.2.1.11	2.7.1.40
5.3.1.9	2.7.1.90	4.1.2.13	1.2.1.59	2.7.2.3	5.4.2.12	4.2.1.11	2.7.9.2
5.3.1.9	2.7.1.90	4.1.2.13	1.2.1.59	2.7.2.3	5.4.2.11	4.2.1.11	2.7.9.2
5.3.1.9	2.7.1.90	4.1.2.13	5.3.1.1	1.2.7.6	5.4.2.12	4.2.1.11	2.7.1.40
5.3.1.9	2.7.1.90	4.1.2.13	5.3.1.1	1.2.7.6	5.4.2.11	4.2.1.11	2.7.1.40
5.3.1.9	2.7.1.90	4.1.2.13	5.3.1.1	1.2.7.6	5.4.2.12	4.2.1.11	2.7.9.2
5.3.1.9	2.7.1.90	4.1.2.13	5.3.1.1	1.2.7.6	5.4.2.11	4.2.1.11	2.7.9.2
5.3.1.9	2.7.1.90	4.1.2.13	1.2.7.6	5.4.2.12	4.2.1.11	2.7.1.40
5.3.1.9	2.7.1.90	4.1.2.13	1.2.7.6	5.4.2.11	4.2.1.11	2.7.1.40
5.3.1.9	2.7.1.90	4.1.2.13	1.2.7.6	5.4.2.12	4.2.1.11	2.7.9.2
5.3.1.9	2.7.1.90	4.1.2.13	1.2.7.6	5.4.2.11	4.2.1.11	2.7.9.2
CO2 Methanogenesis
1.2.7.12	2.3.1.101	3.5.4.27	1.12.98.2	1.5.98.2	2.1.1.86	2.8.4.1
1.2.7.12	2.3.1.101	3.5.4.27	1.5.98.1	1.5.98.2	2.1.1.86	2.8.4.1
2.3.1.101	3.5.4.27	1.12.98.2	1.8.98.6	1.8.98.5	1.8.98.4	2.8.4.1	1.2.7.12	1.17.98.3	1.5.98.1	1.5.98.2	2.1.1.86	1.8.98.1	1.8.7.3
Acetate Methanogenesis
2.7.2.1	2.3.1.8	2.3.3.-	2.1.1.-	2.8.4.1
2.7.2.15	2.3.1.8	2.3.3.-	2.1.1.-	2.8.4.1
6.2.1.1	2.3.3.-	2.1.1.-	2.8.4.1
2.3.1.8	1.17.98.3	1.8.98.6	1.8.98.5	1.8.98.4	2.8.4.1	1.8.98.1	2.1.1.245	6.2.1.1	2.1.1.86	2.7.2.1	1.8.7.3
Methanol Methanogenesis
2.1.1.90	2.1.1.246	2.8.4.1
1.8.98.6	1.8.98.5	1.8.98.4	2.8.4.1	1.8.98.1	1.17.98.3	2.1.1.246	2.1.1.90	1.8.7.3
Amine Methanogenesis
2.1.1.248	2.1.1.247	2.8.4.1
2.1.1.248	2.1.1.247	2.8.4.1
2.1.1.249	2.1.1.247	2.8.4.1
2.1.1.250	2.1.1.247	2.8.4.1
1.8.98.6	1.8.98.5	1.8.98.4	2.8.4.1	1.8.98.1	1.17.98.3	2.1.1.247	2.1.1.250	2.1.1.248	2.1.1.249	1.8.7.3
Xylose Utilization
5.3.1.5	2.7.1.17	2.2.1.1
5.3.1.5	2.7.1.17	2.2.1.1	2.2.1.2
5.3.1.5	2.7.1.17	5.1.3.1	5.3.1.6	2.2.1.2
1.1.1.21	1.1.1.9	2.7.1.17	2.2.1.1
1.1.1.21	1.1.1.9	2.7.1.17	2.2.1.1	2.2.1.2
1.1.1.21	1.1.1.9	2.7.1.17	5.1.3.1	5.3.1.6	2.2.1.2
1.1.1.21	1.1.1.14	2.7.1.17	2.2.1.1
1.1.1.21	1.1.1.14	2.7.1.17	2.2.1.1	2.2.1.2
1.1.1.21	1.1.1.14	2.7.1.17	5.1.3.1	5.3.1.6	2.2.1.2
1.1.1.307	1.1.1.14	2.7.1.17	2.2.1.1
1.1.1.307	1.1.1.14	2.7.1.17	2.2.1.1	2.2.1.2
1.1.1.307	1.1.1.14	2.7.1.17	5.1.3.1	5.3.1.6	2.2.1.2
1.1.1.307	1.1.1.9	2.7.1.17	2.2.1.1
1.1.1.307	1.1.1.9	2.7.1.17	2.2.1.1	2.2.1.2
1.1.1.307	1.1.1.9	2.7.1.17	5.1.3.1	5.3.1.6	2.2.1.2
5.3.1.5	2.7.1.17	2.2.1.1	1.2.1.12	2.7.2.3	5.4.2.11	4.2.1.11	2.7.1.40
5.3.1.5	2.7.1.17	2.2.1.1	2.2.1.2	1.2.1.12	2.7.2.3	5.4.2.11	4.2.1.11	2.7.1.40
5.3.1.5	2.7.1.17	5.1.3.1	5.3.1.6	2.2.1.2	1.2.1.12	2.7.2.3	5.4.2.11	4.2.1.11	2.7.1.40
1.1.1.21	1.1.1.9	2.7.1.17	2.2.1.1	1.2.1.12	2.7.2.3	5.4.2.11	4.2.1.11	2.7.1.40
1.1.1.21	1.1.1.9	2.7.1.17	2.2.1.1	2.2.1.2	1.2.1.12	2.7.2.3	5.4.2.11	4.2.1.11	2.7.1.40
1.1.1.21	1.1.1.9	2.7.1.17	5.1.3.1	5.3.1.6	2.2.1.2	1.2.1.12	2.7.2.3	5.4.2.11	4.2.1.11	2.7.1.40
1.1.1.21	1.1.1.14	2.7.1.17	2.2.1.1	1.2.1.12	2.7.2.3	5.4.2.11	4.2.1.11	2.7.1.40
1.1.1.21	1.1.1.14	2.7.1.17	2.2.1.1	2.2.1.2	1.2.1.12	2.7.2.3	5.4.2.11	4.2.1.11	2.7.1.40
1.1.1.21	1.1.1.14	2.7.1.17	5.1.3.1	5.3.1.6	2.2.1.2	1.2.1.12	2.7.2.3	5.4.2.11	4.2.1.11	2.7.1.40
1.1.1.307	1.1.1.14	2.7.1.17	2.2.1.1	1.2.1.12	2.7.2.3	5.4.2.11	4.2.1.11	2.7.1.40
1.1.1.307	1.1.1.14	2.7.1.17	2.2.1.1	2.2.1.2	1.2.1.12	2.7.2.3	5.4.2.11	4.2.1.11	2.7.1.40
1.1.1.307	1.1.1.14	2.7.1.17	5.1.3.1	5.3.1.6	2.2.1.2	1.2.1.12	2.7.2.3	5.4.2.11	4.2.1.11	2.7.1.40
1.1.1.307	1.1.1.9	2.7.1.17	2.2.1.1	1.2.1.12	2.7.2.3	5.4.2.11	4.2.1.11	2.7.1.40
1.1.1.307	1.1.1.9	2.7.1.17	2.2.1.1	2.2.1.2	1.2.1.12	2.7.2.3	5.4.2.11	4.2.1.11	2.7.1.40
1.1.1.307	1.1.1.9	2.7.1.17	5.1.3.1	5.3.1.6	2.2.1.2	1.2.1.12	2.7.2.3	5.4.2.11	4.2.1.11	2.7.1.40
5.3.1.5	2.7.1.17	2.2.1.1	1.2.1.59	2.7.2.3	5.4.2.11	4.2.1.11	2.7.1.40
5.3.1.5	2.7.1.17	2.2.1.1	2.2.1.2	1.2.1.59	2.7.2.3	5.4.2.11	4.2.1.11	2.7.1.40
5.3.1.5	2.7.1.17	5.1.3.1	5.3.1.6	2.2.1.2	1.2.1.59	2.7.2.3	5.4.2.11	4.2.1.11	2.7.1.40
1.1.1.21	1.1.1.9	2.7.1.17	2.2.1.1	1.2.1.59	2.7.2.3	5.4.2.11	4.2.1.11	2.7.1.40
1.1.1.21	1.1.1.9	2.7.1.17	2.2.1.1	2.2.1.2	1.2.1.59	2.7.2.3	5.4.2.11	4.2.1.11	2.7.1.40
1.1.1.21	1.1.1.9	2.7.1.17	5.1.3.1	5.3.1.6	2.2.1.2	1.2.1.59	2.7.2.3	5.4.2.11	4.2.1.11	2.7.1.40
1.1.1.21	1.1.1.14	2.7.1.17	2.2.1.1	1.2.1.59	2.7.2.3	5.4.2.11	4.2.1.11	2.7.1.40
1.1.1.21	1.1.1.14	2.7.1.17	2.2.1.1	2.2.1.2	1.2.1.59	2.7.2.3	5.4.2.11	4.2.1.11	2.7.1.40
1.1.1.21	1.1.1.14	2.7.1.17	5.1.3.1	5.3.1.6	2.2.1.2	1.2.1.59	2.7.2.3	5.4.2.11	4.2.1.11	2.7.1.40
1.1.1.307	1.1.1.14	2.7.1.17	2.2.1.1	1.2.1.59	2.7.2.3	5.4.2.11	4.2.1.11	2.7.1.40
1.1.1.307	1.1.1.14	2.7.1.17	2.2.1.1	2.2.1.2	1.2.1.59	2.7.2.3	5.4.2.11	4.2.1.11	2.7.1.40
1.1.1.307	1.1.1.14	2.7.1.17	5.1.3.1	5.3.1.6	2.2.1.2	1.2.1.59	2.7.2.3	5.4.2.11	4.2.1.11	2.7.1.40
1.1.1.307	1.1.1.9	2.7.1.17	2.2.1.1	1.2.1.59	2.7.2.3	5.4.2.11	4.2.1.11	2.7.1.40
1.1.1.307	1.1.1.9	2.7.1.17	2.2.1.1	2.2.1.2	1.2.1.59	2.7.2.3	5.4.2.11	4.2.1.11	2.7.1.40
1.1.1.307	1.1.1.9	2.7.1.17	5.1.3.1	5.3.1.6	2.2.1.2	1.2.1.59	2.7.2.3	5.4.2.11	4.2.1.11	2.7.1.40
5.3.1.5	2.7.1.17	2.2.1.1	1.2.7.6	5.4.2.11	4.2.1.11	2.7.1.40
5.3.1.5	2.7.1.17	2.2.1.1	2.2.1.2	1.2.7.6	5.4.2.11	4.2.1.11	2.7.1.40
5.3.1.5	2.7.1.17	5.1.3.1	5.3.1.6	2.2.1.2	1.2.7.6	5.4.2.11	4.2.1.11	2.7.1.40
1.1.1.21	1.1.1.9	2.7.1.17	2.2.1.1	1.2.7.6	5.4.2.11	4.2.1.11	2.7.1.40
1.1.1.21	1.1.1.9	2.7.1.17	2.2.1.1	2.2.1.2	1.2.7.6	5.4.2.11	4.2.1.11	2.7.1.40
1.1.1.21	1.1.1.9	2.7.1.17	5.1.3.1	5.3.1.6	2.2.1.2	1.2.7.6	5.4.2.11	4.2.1.11	2.7.1.40
1.1.1.21	1.1.1.14	2.7.1.17	2.2.1.1	1.2.7.6	5.4.2.11	4.2.1.11	2.7.1.40
1.1.1.21	1.1.1.14	2.7.1.17	2.2.1.1	2.2.1.2	1.2.7.6	5.4.2.11	4.2.1.11	2.7.1.40
1.1.1.21	1.1.1.14	2.7.1.17	5.1.3.1	5.3.1.6	2.2.1.2	1.2.7.6	5.4.2.11	4.2.1.11	2.7.1.40
1.1.1.307	1.1.1.14	2.7.1.17	2.2.1.1	1.2.7.6	5.4.2.11	4.2.1.11	2.7.1.40
1.1.1.307	1.1.1.14	2.7.1.17	2.2.1.1	2.2.1.2	1.2.7.6	5.4.2.11	4.2.1.11	2.7.1.40
1.1.1.307	1.1.1.14	2.7.1.17	5.1.3.1	5.3.1.6	2.2.1.2	1.2.7.6	5.4.2.11	4.2.1.11	2.7.1.40
1.1.1.307	1.1.1.9	2.7.1.17	2.2.1.1	1.2.7.6	5.4.2.11	4.2.1.11	2.7.1.40
1.1.1.307	1.1.1.9	2.7.1.17	2.2.1.1	2.2.1.2	1.2.7.6	5.4.2.11	4.2.1.11	2.7.1.40
1.1.1.307	1.1.1.9	2.7.1.17	5.1.3.1	5.3.1.6	2.2.1.2	1.2.7.6	5.4.2.11	4.2.1.11	2.7.1.40
5.3.1.5	2.7.1.17	2.2.1.1	1.2.1.12	2.7.2.3	5.4.2.12	4.2.1.11	2.7.1.40
5.3.1.5	2.7.1.17	2.2.1.1	2.2.1.2	1.2.1.12	2.7.2.3	5.4.2.12	4.2.1.11	2.7.1.40
5.3.1.5	2.7.1.17	5.1.3.1	5.3.1.6	2.2.1.2	1.2.1.12	2.7.2.3	5.4.2.12	4.2.1.11	2.7.1.40
1.1.1.21	1.1.1.9	2.7.1.17	2.2.1.1	1.2.1.12	2.7.2.3	5.4.2.12	4.2.1.11	2.7.1.40
1.1.1.21	1.1.1.9	2.7.1.17	2.2.1.1	2.2.1.2	1.2.1.12	2.7.2.3	5.4.2.12	4.2.1.11	2.7.1.40
1.1.1.21	1.1.1.9	2.7.1.17	5.1.3.1	5.3.1.6	2.2.1.2	1.2.1.12	2.7.2.3	5.4.2.12	4.2.1.11	2.7.1.40
1.1.1.21	1.1.1.14	2.7.1.17	2.2.1.1	1.2.1.12	2.7.2.3	5.4.2.12	4.2.1.11	2.7.1.40
1.1.1.21	1.1.1.14	2.7.1.17	2.2.1.1	2.2.1.2	1.2.1.12	2.7.2.3	5.4.2.12	4.2.1.11	2.7.1.40
1.1.1.21	1.1.1.14	2.7.1.17	5.1.3.1	5.3.1.6	2.2.1.2	1.2.1.12	2.7.2.3	5.4.2.12	4.2.1.11	2.7.1.40
1.1.1.307	1.1.1.14	2.7.1.17	2.2.1.1	1.2.1.12	2.7.2.3	5.4.2.12	4.2.1.11	2.7.1.40
1.1.1.307	1.1.1.14	2.7.1.17	2.2.1.1	2.2.1.2	1.2.1.12	2.7.2.3	5.4.2.12	4.2.1.11	2.7.1.40
1.1.1.307	1.1.1.14	2.7.1.17	5.1.3.1	5.3.1.6	2.2.1.2	1.2.1.12	2.7.2.3	5.4.2.12	4.2.1.11	2.7.1.40
1.1.1.307	1.1.1.9	2.7.1.17	2.2.1.1	1.2.1.12	2.7.2.3	5.4.2.12	4.2.1.11	2.7.1.40
1.1.1.307	1.1.1.9	2.7.1.17	2.2.1.1	2.2.1.2	1.2.1.12	2.7.2.3	5.4.2.12	4.2.1.11	2.7.1.40
1.1.1.307	1.1.1.9	2.7.1.17	5.1.3.1	5.3.1.6	2.2.1.2	1.2.1.12	2.7.2.3	5.4.2.12	4.2.1.11	2.7.1.40
5.3.1.5	2.7.1.17	2.2.1.1	1.2.1.59	2.7.2.3	5.4.2.12	4.2.1.11	2.7.1.40
5.3.1.5	2.7.1.17	2.2.1.1	2.2.1.2	1.2.1.59	2.7.2.3	5.4.2.12	4.2.1.11	2.7.1.40
5.3.1.5	2.7.1.17	5.1.3.1	5.3.1.6	2.2.1.2	1.2.1.59	2.7.2.3	5.4.2.12	4.2.1.11	2.7.1.40
1.1.1.21	1.1.1.9	2.7.1.17	2.2.1.1	1.2.1.59	2.7.2.3	5.4.2.12	4.2.1.11	2.7.1.40
1.1.1.21	1.1.1.9	2.7.1.17	2.2.1.1	2.2.1.2	1.2.1.59	2.7.2.3	5.4.2.12	4.2.1.11	2.7.1.40
1.1.1.21	1.1.1.9	2.7.1.17	5.1.3.1	5.3.1.6	2.2.1.2	1.2.1.59	2.7.2.3	5.4.2.12	4.2.1.11	2.7.1.40
1.1.1.21	1.1.1.14	2.7.1.17	2.2.1.1	1.2.1.59	2.7.2.3	5.4.2.12	4.2.1.11	2.7.1.40
1.1.1.21	1.1.1.14	2.7.1.17	2.2.1.1	2.2.1.2	1.2.1.59	2.7.2.3	5.4.2.12	4.2.1.11	2.7.1.40
1.1.1.21	1.1.1.14	2.7.1.17	5.1.3.1	5.3.1.6	2.2.1.2	1.2.1.59	2.7.2.3	5.4.2.12	4.2.1.11	2.7.1.40
1.1.1.307	1.1.1.14	2.7.1.17	2.2.1.1	1.2.1.59	2.7.2.3	5.4.2.12	4.2.1.11	2.7.1.40
1.1.1.307	1.1.1.14	2.7.1.17	2.2.1.1	2.2.1.2	1.2.1.59	2.7.2.3	5.4.2.12	4.2.1.11	2.7.1.40
1.1.1.307	1.1.1.14	2.7.1.17	5.1.3.1	5.3.1.6	2.2.1.2	1.2.1.59	2.7.2.3	5.4.2.12	4.2.1.11	2.7.1.40
1.1.1.307	1.1.1.9	2.7.1.17	2.2.1.1	1.2.1.59	2.7.2.3	5.4.2.12	4.2.1.11	2.7.1.40
1.1.1.307	1.1.1.9	2.7.1.17	2.2.1.1	2.2.1.2	1.2.1.59	2.7.2.3	5.4.2.12	4.2.1.11	2.7.1.40
1.1.1.307	1.1.1.9	2.7.1.17	5.1.3.1	5.3.1.6	2.2.1.2	1.2.1.59	2.7.2.3	5.4.2.12	4.2.1.11	2.7.1.40
5.3.1.5	2.7.1.17	2.2.1.1	1.2.7.6	5.4.2.12	4.2.1.11	2.7.1.40
5.3.1.5	2.7.1.17	2.2.1.1	2.2.1.2	1.2.7.6	5.4.2.12	4.2.1.11	2.7.1.40
5.3.1.5	2.7.1.17	5.1.3.1	5.3.1.6	2.2.1.2	1.2.7.6	5.4.2.12	4.2.1.11	2.7.1.40
1.1.1.21	1.1.1.9	2.7.1.17	2.2.1.1	1.2.7.6	5.4.2.12	4.2.1.11	2.7.1.40
1.1.1.21	1.1.1.9	2.7.1.17	2.2.1.1	2.2.1.2	1.2.7.6	5.4.2.12	4.2.1.11	2.7.1.40
1.1.1.21	1.1.1.9	2.7.1.17	5.1.3.1	5.3.1.6	2.2.1.2	1.2.7.6	5.4.2.12	4.2.1.11	2.7.1.40
1.1.1.21	1.1.1.14	2.7.1.17	2.2.1.1	2.2.1.2	1.2.7.6	5.4.2.12	4.2.1.11	2.7.1.40
1.1.1.21	1.1.1.14	2.7.1.17	2.2.1.1	1.2.7.6	5.4.2.12	4.2.1.11	2.7.1.40
1.1.1.21	1.1.1.14	2.7.1.17	5.1.3.1	5.3.1.6	2.2.1.2	1.2.7.6	5.4.2.12	4.2.1.11	2.7.1.40
1.1.1.307	1.1.1.14	2.7.1.17	2.2.1.1	1.2.7.6	5.4.2.12	4.2.1.11	2.7.1.40
1.1.1.307	1.1.1.14	2.7.1.17	2.2.1.1	2.2.1.2	1.2.7.6	5.4.2.12	4.2.1.11	2.7.1.40
1.1.1.307	1.1.1.14	2.7.1.17	5.1.3.1	5.3.1.6	2.2.1.2	1.2.7.6	5.4.2.12	4.2.1.11	2.7.1.40
1.1.1.307	1.1.1.9	2.7.1.17	2.2.1.1	1.2.7.6	5.4.2.12	4.2.1.11	2.7.1.40
1.1.1.307	1.1.1.9	2.7.1.17	2.2.1.1	2.2.1.2	1.2.7.6	5.4.2.12	4.2.1.11	2.7.1.40
1.1.1.307	1.1.1.9	2.7.1.17	5.1.3.1	5.3.1.6	2.2.1.2	1.2.7.6	5.4.2.12	4.2.1.11	2.7.1.40
1.1.1.179	3.1.1.-	4.2.1.82	4.2.1.141	1.2.1.26
1.1.1.175	3.1.1.-	4.2.1.82	4.2.1.141	1.2.1.26
1.1.1.359	3.1.1.-	4.2.1.82	4.2.1.141	1.2.1.26
1.1.1.179	3.1.1.-	4.2.1.82	4.2.1.141	1.2.1.-
1.1.1.175	3.1.1.-	4.2.1.82	4.2.1.141	1.2.1.-
1.1.1.359	3.1.1.-	4.2.1.82	4.2.1.141	1.2.1.-
1.1.1.179	3.1.1.-	4.2.1.82	4.1.2.28
1.1.1.175	3.1.1.-	4.2.1.82	4.1.2.28
1.1.1.359	3.1.1.-	4.2.1.82	4.1.2.28
1.1.1.179	3.1.1.-	4.2.1.82	4.1.2.28	1.2.99.-	1.1.1.26	2.3.3.9
1.1.1.175	3.1.1.-	4.2.1.82	4.1.2.28	1.2.99.-	1.1.1.26	2.3.3.9
1.1.1.359	3.1.1.-	4.2.1.82	4.1.2.28	1.2.99.-	1.1.1.26	2.3.3.9
Fructose Utilization
2.7.1.1
2.7.1.4
2.7.1.56
Mannose Utilization
5.3.1.8
Galactose Utilization
5.1.3.3	2.7.1.6	2.7.7.12	5.4.2.2
5.1.3.3	2.7.1.6	2.7.7.12	5.1.3.2	5.4.2.2
1.1.1.48	3.1.1.25	4.2.1.6	2.7.1.58	4.1.2.21
1.1.1.48	3.1.1.25	4.2.1.140	2.7.1.58	4.1.2.21
1.1.1.48	3.1.1.25	4.2.1.6	2.7.1.178	4.1.2.21
1.1.1.48	3.1.1.25	4.2.1.140	2.7.1.178	4.1.2.21
1.1.1.48	3.1.1.25	4.2.1.6	2.7.1.58	4.1.2.55
1.1.1.48	3.1.1.25	4.2.1.140	2.7.1.58	4.1.2.55
1.1.1.48	3.1.1.25	4.2.1.6	2.7.1.178	4.1.2.55
1.1.1.48	3.1.1.25	4.2.1.140	2.7.1.178	4.1.2.55
1.1.1.21	1.1.1.-	1.1.1.14	2.7.1.4
1.1.1.21	1.1.1.-	1.1.1.140
Arabinose Utilization
1.1.1.21	1.1.1.12	1.1.1.10	1.1.1.9	2.7.1.17
3.1.1.30	4.2.1.141	1.2.1.26
5.3.1.3	1.2.1.21
5.3.1.3	2.7.1.47
1.1.1.-	3.1.1.30	4.2.1.5	4.2.1.141	1.2.1.26
5.3.1.4	2.7.1.16	5.1.3.4
1.1.1.21	1.1.1.12	1.1.1.10	1.1.1.9	2.7.1.17
1.1.1.376	3.1.1.15	4.2.1.25	4.2.1.43	1.2.1.-
1.1.1.376	3.1.1.15	4.2.1.25	4.1.2.18	1.2.99.-	1.1.1.26	2.3.3.9
Sucrose Utilization
2.7.1.1	3.2.1.20
2.7.1.211	2.7.1.4
2.4.1.13	5.3.1.9	5.4.2.2
2.4.1.7	2.7.1.4
2.4.1.7	5.4.2.2	5.3.1.9
Galacturonate Utilization
5.3.1.12	1.1.1.58	4.2.1.7	2.7.1.45	4.1.2.14
5.3.1.12	1.1.1.58	4.2.1.7	2.7.1.178	4.1.2.14
5.3.1.12	1.1.1.58	4.2.1.7	2.7.1.45	4.1.2.55
5.3.1.12	1.1.1.58	4.2.1.7	2.7.1.178	4.1.2.55
1.1.1.203	5.4.1.4	5.5.1.27	4.2.1.41	1.2.1.26
1.1.1.365	4.2.1.146	4.1.2.54	1.1.1.372	2.7.1.30	1.1.5.3
1.1.1.365	4.2.1.146	4.1.2.54	1.1.1.372	1.1.1.6	2.7.1.29
1.1.1.365	4.2.1.146	4.1.2.54	1.1.1.372	4.2.1.30	1.1.1.202
1.1.1.365	4.2.1.146	4.1.2.54	1.1.1.372	1.1.1.6	2.7.1.121
Glucuronate Utilization
1.1.1.19	1.1.1.45	4.1.1.34	1.1.1.10	1.1.1.9	2.7.1.17
1.1.1.203	5.5.1.27	4.2.1.41	1.2.1.26
Fucose Utilization
5.3.1.25
5.3.1.3
Rhamnose Utilization
5.3.1.14
5.3.1.-
Pectin Degradation
3.1.1.11	3.2.1.82	4.2.2.-
3.1.1.11	3.2.1.67	5.3.1.12	5.1.2.7
Starch Degradation
2.7.9.4	2.7.9.5	3.1.3.-	3.2.1.2	3.2.1.68	2.4.1.25
2.4.1.19	3.2.1.54	2.4.1.1	5.4.2.2
2.4.1.19	3.2.1.54	3.2.1.-
3.2.1.-	2.4.1.1	5.4.2.2	2.4.1.25
Fatty Acid Degradation
6.2.1.-	1.3.3.6	4.2.1.17	1.1.1.35	2.3.1.16	4.1.1.49	2.3.3.1	4.2.1.3	4.1.3.1	1.3.5.1	4.2.1.2	2.3.3.9	1.1.1.37
6.2.1.-	1.3.3.6	4.2.1.17	1.1.1.35	2.3.1.16	4.1.1.49	2.3.3.16	4.2.1.3	4.1.3.1	1.3.5.1	4.2.1.2	2.3.3.9	1.1.1.37
Formate Production
2.3.1.54
Ethanol Production
1.1.1.1	1.2.1.10
Acetate Production
2.7.2.1	2.3.1.8
2.7.2.15	2.3.1.8
6.2.1.13
Lactate Production
1.1.1.27
1.1.99.7
1.1.99.40
1.1.1.28
2.3.1.54
Butyrate Production
1.2.7.1	2.3.1.9	1.1.1.36	4.2.1.55	1.3.1.86	2.8.3.8
1.2.7.11	2.3.1.9	1.1.1.36	4.2.1.55	1.3.1.86	2.8.3.8
2.3.1.54	2.3.1.9	1.1.1.36	4.2.1.55	1.3.1.86	2.8.3.8
1.2.7.1	2.3.1.9	1.1.1.35	4.2.1.150	1.3.1.44	2.8.3.8
1.2.7.11	2.3.1.9	1.1.1.35	4.2.1.150	1.3.1.44	2.8.3.8
2.3.1.54	2.3.1.9	1.1.1.35	4.2.1.150	1.3.1.44	2.8.3.8
1.2.7.1	2.3.1.9	1.1.1.157	4.2.1.150	1.3.1.44	2.8.3.8
1.2.7.11	2.3.1.9	1.1.1.157	4.2.1.150	1.3.1.44	2.8.3.8
2.3.1.54	2.3.1.9	1.1.1.157	4.2.1.150	1.3.1.44	2.8.3.8
1.2.7.1	2.3.1.9	1.1.1.35	4.2.1.17	1.3.1.44	2.8.3.8
1.2.7.11	2.3.1.9	1.1.1.35	4.2.1.17	1.3.1.44	2.8.3.8
2.3.1.54	2.3.1.9	1.1.1.35	4.2.1.17	1.3.1.44	2.8.3.8
1.2.7.1	2.3.1.9	1.1.1.157	4.2.1.17	1.3.1.44	2.8.3.8
1.2.7.11	2.3.1.9	1.1.1.157	4.2.1.17	1.3.1.44	2.8.3.8
2.3.1.54	2.3.1.9	1.1.1.157	4.2.1.17	1.3.1.44	2.8.3.8
1.2.7.1	2.3.1.9	1.1.1.36	4.2.1.55	1.3.1.44	2.8.3.8
1.2.7.11	2.3.1.9	1.1.1.36	4.2.1.55	1.3.1.44	2.8.3.8
2.3.1.54	2.3.1.9	1.1.1.36	4.2.1.55	1.3.1.44	2.8.3.8
1.2.7.1	2.3.1.9	1.1.1.35	4.2.1.150	1.3.8.1	2.8.3.8
1.2.7.11	2.3.1.9	1.1.1.35	4.2.1.150	1.3.8.1	2.8.3.8
2.3.1.54	2.3.1.9	1.1.1.35	4.2.1.150	1.3.8.1	2.8.3.8
1.2.7.1	2.3.1.9	1.1.1.157	4.2.1.150	1.3.8.1	2.8.3.8
1.2.7.11	2.3.1.9	1.1.1.157	4.2.1.150	1.3.8.1	2.8.3.8
2.3.1.54	2.3.1.9	1.1.1.157	4.2.1.150	1.3.8.1	2.8.3.8
1.2.7.1	2.3.1.9	1.1.1.35	4.2.1.17	1.3.8.1	2.8.3.8
1.2.7.11	2.3.1.9	1.1.1.35	4.2.1.17	1.3.8.1	2.8.3.8
2.3.1.54	2.3.1.9	1.1.1.35	4.2.1.17	1.3.8.1	2.8.3.8
1.2.7.1	2.3.1.9	1.1.1.157	4.2.1.17	1.3.8.1	2.8.3.8
1.2.7.11	2.3.1.9	1.1.1.157	4.2.1.17	1.3.8.1	2.8.3.8
2.3.1.54	2.3.1.9	1.1.1.157	4.2.1.17	1.3.8.1	2.8.3.8
1.2.7.1	2.3.1.9	1.1.1.36	4.2.1.55	1.3.8.1	2.8.3.8
1.2.7.11	2.3.1.9	1.1.1.36	4.2.1.55	1.3.8.1	2.8.3.8
2.3.1.54	2.3.1.9	1.1.1.36	4.2.1.55	1.3.8.1	2.8.3.8
1.2.7.1	2.3.1.9	1.1.1.35	4.2.1.150	1.3.1.86	2.8.3.9
1.2.7.11	2.3.1.9	1.1.1.35	4.2.1.150	1.3.1.86	2.8.3.9
2.3.1.54	2.3.1.9	1.1.1.35	4.2.1.150	1.3.1.86	2.8.3.9
1.2.7.1	2.3.1.9	1.1.1.157	4.2.1.150	1.3.1.86	2.8.3.9
1.2.7.11	2.3.1.9	1.1.1.157	4.2.1.150	1.3.1.86	2.8.3.9
2.3.1.54	2.3.1.9	1.1.1.157	4.2.1.150	1.3.1.86	2.8.3.9
1.2.7.1	2.3.1.9	1.1.1.35	4.2.1.17	1.3.1.86	2.8.3.9
1.2.7.11	2.3.1.9	1.1.1.35	4.2.1.17	1.3.1.86	2.8.3.9
2.3.1.54	2.3.1.9	1.1.1.35	4.2.1.17	1.3.1.86	2.8.3.9
1.2.7.1	2.3.1.9	1.1.1.157	4.2.1.17	1.3.1.86	2.8.3.9
1.2.7.11	2.3.1.9	1.1.1.157	4.2.1.17	1.3.1.86	2.8.3.9
2.3.1.54	2.3.1.9	1.1.1.157	4.2.1.17	1.3.1.86	2.8.3.9
1.2.7.1	2.3.1.9	1.1.1.36	4.2.1.55	1.3.1.86	2.8.3.9
1.2.7.11	2.3.1.9	1.1.1.36	4.2.1.55	1.3.1.86	2.8.3.9
2.3.1.54	2.3.1.9	1.1.1.36	4.2.1.55	1.3.1.86	2.8.3.9
1.2.7.1	2.3.1.9	1.1.1.35	4.2.1.150	1.3.1.44	2.8.3.9
1.2.7.11	2.3.1.9	1.1.1.35	4.2.1.150	1.3.1.44	2.8.3.9
2.3.1.54	2.3.1.9	1.1.1.35	4.2.1.150	1.3.1.44	2.8.3.9
1.2.7.1	2.3.1.9	1.1.1.157	4.2.1.150	1.3.1.44	2.8.3.9
1.2.7.11	2.3.1.9	1.1.1.157	4.2.1.150	1.3.1.44	2.8.3.9
2.3.1.54	2.3.1.9	1.1.1.157	4.2.1.150	1.3.1.44	2.8.3.9
1.2.7.1	2.3.1.9	1.1.1.35	4.2.1.17	1.3.1.44	2.8.3.9
1.2.7.11	2.3.1.9	1.1.1.35	4.2.1.17	1.3.1.44	2.8.3.9
2.3.1.54	2.3.1.9	1.1.1.35	4.2.1.17	1.3.1.44	2.8.3.9
1.2.7.1	2.3.1.9	1.1.1.157	4.2.1.17	1.3.1.44	2.8.3.9
1.2.7.11	2.3.1.9	1.1.1.157	4.2.1.17	1.3.1.44	2.8.3.9
2.3.1.54	2.3.1.9	1.1.1.157	4.2.1.17	1.3.1.44	2.8.3.9
1.2.7.1	2.3.1.9	1.1.1.36	4.2.1.55	1.3.1.44	2.8.3.9
1.2.7.11	2.3.1.9	1.1.1.36	4.2.1.55	1.3.1.44	2.8.3.9
2.3.1.54	2.3.1.9	1.1.1.36	4.2.1.55	1.3.1.44	2.8.3.9
1.2.7.1	2.3.1.9	1.1.1.35	4.2.1.150	1.3.8.1	2.8.3.9
1.2.7.11	2.3.1.9	1.1.1.35	4.2.1.150	1.3.8.1	2.8.3.9
2.3.1.54	2.3.1.9	1.1.1.35	4.2.1.150	1.3.8.1	2.8.3.9
1.2.7.1	2.3.1.9	1.1.1.157	4.2.1.150	1.3.8.1	2.8.3.9
1.2.7.11	2.3.1.9	1.1.1.157	4.2.1.150	1.3.8.1	2.8.3.9
2.3.1.54	2.3.1.9	1.1.1.157	4.2.1.150	1.3.8.1	2.8.3.9
1.2.7.1	2.3.1.9	1.1.1.35	4.2.1.17	1.3.8.1	2.8.3.9
1.2.7.11	2.3.1.9	1.1.1.35	4.2.1.17	1.3.8.1	2.8.3.9
2.3.1.54	2.3.1.9	1.1.1.35	4.2.1.17	1.3.8.1	2.8.3.9
1.2.7.1	2.3.1.9	1.1.1.157	4.2.1.17	1.3.8.1	2.8.3.9
1.2.7.11	2.3.1.9	1.1.1.157	4.2.1.17	1.3.8.1	2.8.3.9
2.3.1.54	2.3.1.9	1.1.1.157	4.2.1.17	1.3.8.1	2.8.3.9
1.2.7.1	2.3.1.9	1.1.1.36	4.2.1.55	1.3.8.1	2.8.3.9
1.2.7.11	2.3.1.9	1.1.1.36	4.2.1.55	1.3.8.1	2.8.3.9
2.3.1.54	2.3.1.9	1.1.1.36	4.2.1.55	1.3.8.1	2.8.3.9
1.2.7.1	2.3.1.9	1.1.1.35	4.2.1.150	1.3.1.86	2.8.3.8
1.2.7.11	2.3.1.9	1.1.1.35	4.2.1.150	1.3.1.86	2.8.3.8
2.3.1.54	2.3.1.9	1.1.1.35	4.2.1.150	1.3.1.86	2.8.3.8
1.2.7.1	2.3.1.9	1.1.1.157	4.2.1.150	1.3.1.86	2.8.3.8
1.2.7.11	2.3.1.9	1.1.1.157	4.2.1.150	1.3.1.86	2.8.3.8
2.3.1.54	2.3.1.9	1.1.1.157	4.2.1.150	1.3.1.86	2.8.3.8
1.2.7.1	2.3.1.9	1.1.1.35	4.2.1.17	1.3.1.86	2.8.3.8
1.2.7.11	2.3.1.9	1.1.1.35	4.2.1.17	1.3.1.86	2.8.3.8
2.3.1.54	2.3.1.9	1.1.1.35	4.2.1.17	1.3.1.86	2.8.3.8
1.2.7.1	2.3.1.9	1.1.1.157	4.2.1.17	1.3.1.86	2.8.3.8
1.2.7.11	2.3.1.9	1.1.1.157	4.2.1.17	1.3.1.86	2.8.3.8
2.3.1.54	2.3.1.9	1.1.1.157	4.2.1.17	1.3.1.86	2.8.3.8
1.2.7.1	2.3.1.9	1.1.1.36	5.1.2.3	4.2.1.150	1.3.1.44	2.8.3.8
1.2.7.11	2.3.1.9	1.1.1.36	5.1.2.3	4.2.1.150	1.3.1.44	2.8.3.8
2.3.1.54	2.3.1.9	1.1.1.36	5.1.2.3	4.2.1.150	1.3.1.44	2.8.3.8
1.2.7.1	2.3.1.9	1.1.1.36	5.1.2.3	4.2.1.17	1.3.1.44	2.8.3.8
1.2.7.11	2.3.1.9	1.1.1.36	5.1.2.3	4.2.1.17	1.3.1.44	2.8.3.8
2.3.1.54	2.3.1.9	1.1.1.36	5.1.2.3	4.2.1.17	1.3.1.44	2.8.3.8
1.2.7.1	2.3.1.9	1.1.1.36	5.1.2.3	4.2.1.150	1.3.8.1	2.8.3.8
1.2.7.11	2.3.1.9	1.1.1.36	5.1.2.3	4.2.1.150	1.3.8.1	2.8.3.8
2.3.1.54	2.3.1.9	1.1.1.36	5.1.2.3	4.2.1.150	1.3.8.1	2.8.3.8
1.2.7.1	2.3.1.9	1.1.1.36	5.1.2.3	4.2.1.17	1.3.8.1	2.8.3.8
1.2.7.11	2.3.1.9	1.1.1.36	5.1.2.3	4.2.1.17	1.3.8.1	2.8.3.8
2.3.1.54	2.3.1.9	1.1.1.36	5.1.2.3	4.2.1.17	1.3.8.1	2.8.3.8
1.2.7.1	2.3.1.9	1.1.1.36	5.1.2.3	4.2.1.150	1.3.1.86	2.8.3.8
1.2.7.11	2.3.1.9	1.1.1.36	5.1.2.3	4.2.1.150	1.3.1.86	2.8.3.8
2.3.1.54	2.3.1.9	1.1.1.36	5.1.2.3	4.2.1.150	1.3.1.86	2.8.3.8
1.2.7.1	2.3.1.9	1.1.1.36	5.1.2.3	4.2.1.17	1.3.1.86	2.8.3.8
1.2.7.11	2.3.1.9	1.1.1.36	5.1.2.3	4.2.1.17	1.3.1.86	2.8.3.8
2.3.1.54	2.3.1.9	1.1.1.36	5.1.2.3	4.2.1.17	1.3.1.86	2.8.3.8
1.2.7.1	2.3.1.9	1.1.1.36	5.1.2.3	4.2.1.150	1.3.1.86	2.8.3.9
1.2.7.11	2.3.1.9	1.1.1.36	5.1.2.3	4.2.1.150	1.3.1.86	2.8.3.9
2.3.1.54	2.3.1.9	1.1.1.36	5.1.2.3	4.2.1.150	1.3.1.86	2.8.3.9
1.2.7.1	2.3.1.9	1.1.1.36	5.1.2.3	4.2.1.17	1.3.1.86	2.8.3.9
1.2.7.11	2.3.1.9	1.1.1.36	5.1.2.3	4.2.1.17	1.3.1.86	2.8.3.9
2.3.1.54	2.3.1.9	1.1.1.36	5.1.2.3	4.2.1.17	1.3.1.86	2.8.3.9
1.2.7.1	2.3.1.9	1.1.1.36	5.1.2.3	4.2.1.150	1.3.1.44	2.8.3.9
1.2.7.11	2.3.1.9	1.1.1.36	5.1.2.3	4.2.1.150	1.3.1.44	2.8.3.9
2.3.1.54	2.3.1.9	1.1.1.36	5.1.2.3	4.2.1.150	1.3.1.44	2.8.3.9
1.2.7.1	2.3.1.9	1.1.1.36	5.1.2.3	4.2.1.17	1.3.1.44	2.8.3.9
1.2.7.11	2.3.1.9	1.1.1.36	5.1.2.3	4.2.1.17	1.3.1.44	2.8.3.9
2.3.1.54	2.3.1.9	1.1.1.36	5.1.2.3	4.2.1.17	1.3.1.44	2.8.3.9
1.2.7.1	2.3.1.9	1.1.1.36	5.1.2.3	4.2.1.150	1.3.8.1	2.8.3.9
1.2.7.11	2.3.1.9	1.1.1.36	5.1.2.3	4.2.1.150	1.3.8.1	2.8.3.9
2.3.1.54	2.3.1.9	1.1.1.36	5.1.2.3	4.2.1.150	1.3.8.1	2.8.3.9
1.2.7.1	2.3.1.9	1.1.1.36	5.1.2.3	4.2.1.17	1.3.8.1	2.8.3.9
1.2.7.11	2.3.1.9	1.1.1.36	5.1.2.3	4.2.1.17	1.3.8.1	2.8.3.9
2.3.1.54	2.3.1.9	1.1.1.36	5.1.2.3	4.2.1.17	1.3.8.1	2.8.3.9
1.2.7.1	2.3.1.9	1.1.1.35	4.2.1.150	1.3.1.86	2.3.1.19	2.7.2.7
1.2.7.11	2.3.1.9	1.1.1.35	4.2.1.150	1.3.1.86	2.3.1.19	2.7.2.7
2.3.1.54	2.3.1.9	1.1.1.35	4.2.1.150	1.3.1.86	2.3.1.19	2.7.2.7
1.2.7.1	2.3.1.9	1.1.1.157	4.2.1.150	1.3.1.86	2.3.1.19	2.7.2.7
1.2.7.11	2.3.1.9	1.1.1.157	4.2.1.150	1.3.1.86	2.3.1.19	2.7.2.7
2.3.1.54	2.3.1.9	1.1.1.157	4.2.1.150	1.3.1.86	2.3.1.19	2.7.2.7
1.2.7.1	2.3.1.9	1.1.1.35	4.2.1.17	1.3.1.86	2.3.1.19	2.7.2.7
1.2.7.11	2.3.1.9	1.1.1.35	4.2.1.17	1.3.1.86	2.3.1.19	2.7.2.7
2.3.1.54	2.3.1.9	1.1.1.35	4.2.1.17	1.3.1.86	2.3.1.19	2.7.2.7
1.2.7.1	2.3.1.9	1.1.1.157	4.2.1.17	1.3.1.86	2.3.1.19	2.7.2.7
1.2.7.11	2.3.1.9	1.1.1.157	4.2.1.17	1.3.1.86	2.3.1.19	2.7.2.7
2.3.1.54	2.3.1.9	1.1.1.157	4.2.1.17	1.3.1.86	2.3.1.19	2.7.2.7
1.2.7.1	2.3.1.9	1.1.1.36	4.2.1.55	1.3.1.86	2.3.1.19	2.7.2.7
1.2.7.11	2.3.1.9	1.1.1.36	4.2.1.55	1.3.1.86	2.3.1.19	2.7.2.7
2.3.1.54	2.3.1.9	1.1.1.36	4.2.1.55	1.3.1.86	2.3.1.19	2.7.2.7
1.2.7.1	2.3.1.9	1.1.1.35	4.2.1.150	1.3.1.44	2.3.1.19	2.7.2.7
1.2.7.11	2.3.1.9	1.1.1.35	4.2.1.150	1.3.1.44	2.3.1.19	2.7.2.7
2.3.1.54	2.3.1.9	1.1.1.35	4.2.1.150	1.3.1.44	2.3.1.19	2.7.2.7
1.2.7.1	2.3.1.9	1.1.1.157	4.2.1.150	1.3.1.44	2.3.1.19	2.7.2.7
1.2.7.11	2.3.1.9	1.1.1.157	4.2.1.150	1.3.1.44	2.3.1.19	2.7.2.7
2.3.1.54	2.3.1.9	1.1.1.157	4.2.1.150	1.3.1.44	2.3.1.19	2.7.2.7
1.2.7.1	2.3.1.9	1.1.1.35	4.2.1.17	1.3.1.44	2.3.1.19	2.7.2.7
1.2.7.11	2.3.1.9	1.1.1.35	4.2.1.17	1.3.1.44	2.3.1.19	2.7.2.7
2.3.1.54	2.3.1.9	1.1.1.35	4.2.1.17	1.3.1.44	2.3.1.19	2.7.2.7
1.2.7.1	2.3.1.9	1.1.1.157	4.2.1.17	1.3.1.44	2.3.1.19	2.7.2.7
1.2.7.11	2.3.1.9	1.1.1.157	4.2.1.17	1.3.1.44	2.3.1.19	2.7.2.7
2.3.1.54	2.3.1.9	1.1.1.157	4.2.1.17	1.3.1.44	2.3.1.19	2.7.2.7
1.2.7.1	2.3.1.9	1.1.1.36	4.2.1.55	1.3.1.44	2.3.1.19	2.7.2.7
1.2.7.11	2.3.1.9	1.1.1.36	4.2.1.55	1.3.1.44	2.3.1.19	2.7.2.7
2.3.1.54	2.3.1.9	1.1.1.36	4.2.1.55	1.3.1.44	2.3.1.19	2.7.2.7
1.2.7.1	2.3.1.9	1.1.1.35	4.2.1.150	1.3.8.1	2.3.1.19	2.7.2.7
1.2.7.11	2.3.1.9	1.1.1.35	4.2.1.150	1.3.8.1	2.3.1.19	2.7.2.7
2.3.1.54	2.3.1.9	1.1.1.35	4.2.1.150	1.3.8.1	2.3.1.19	2.7.2.7
1.2.7.1	2.3.1.9	1.1.1.157	4.2.1.150	1.3.8.1	2.3.1.19	2.7.2.7
1.2.7.11	2.3.1.9	1.1.1.157	4.2.1.150	1.3.8.1	2.3.1.19	2.7.2.7
2.3.1.54	2.3.1.9	1.1.1.157	4.2.1.150	1.3.8.1	2.3.1.19	2.7.2.7
1.2.7.1	2.3.1.9	1.1.1.35	4.2.1.17	1.3.8.1	2.3.1.19	2.7.2.7
1.2.7.11	2.3.1.9	1.1.1.35	4.2.1.17	1.3.8.1	2.3.1.19	2.7.2.7
2.3.1.54	2.3.1.9	1.1.1.35	4.2.1.17	1.3.8.1	2.3.1.19	2.7.2.7
1.2.7.1	2.3.1.9	1.1.1.157	4.2.1.17	1.3.8.1	2.3.1.19	2.7.2.7
1.2.7.11	2.3.1.9	1.1.1.157	4.2.1.17	1.3.8.1	2.3.1.19	2.7.2.7
2.3.1.54	2.3.1.9	1.1.1.157	4.2.1.17	1.3.8.1	2.3.1.19	2.7.2.7
1.2.7.1	2.3.1.9	1.1.1.36	4.2.1.55	1.3.8.1	2.3.1.19	2.7.2.7
1.2.7.11	2.3.1.9	1.1.1.36	4.2.1.55	1.3.8.1	2.3.1.19	2.7.2.7
2.3.1.54	2.3.1.9	1.1.1.36	4.2.1.55	1.3.8.1	2.3.1.19	2.7.2.7
1.2.7.1	2.3.1.9	1.1.1.36	5.1.2.3	4.2.1.150	1.3.1.86	2.3.1.19	2.7.2.7
1.2.7.11	2.3.1.9	1.1.1.36	5.1.2.3	4.2.1.150	1.3.1.86	2.3.1.19	2.7.2.7
2.3.1.54	2.3.1.9	1.1.1.36	5.1.2.3	4.2.1.150	1.3.1.86	2.3.1.19	2.7.2.7
1.2.7.1	2.3.1.9	1.1.1.36	5.1.2.3	4.2.1.17	1.3.1.86	2.3.1.19	2.7.2.7
1.2.7.11	2.3.1.9	1.1.1.36	5.1.2.3	4.2.1.17	1.3.1.86	2.3.1.19	2.7.2.7
2.3.1.54	2.3.1.9	1.1.1.36	5.1.2.3	4.2.1.17	1.3.1.86	2.3.1.19	2.7.2.7
1.2.7.1	2.3.1.9	1.1.1.36	5.1.2.3	4.2.1.150	1.3.1.44	2.3.1.19	2.7.2.7
1.2.7.11	2.3.1.9	1.1.1.36	5.1.2.3	4.2.1.150	1.3.1.44	2.3.1.19	2.7.2.7
2.3.1.54	2.3.1.9	1.1.1.36	5.1.2.3	4.2.1.150	1.3.1.44	2.3.1.19	2.7.2.7
1.2.7.1	2.3.1.9	1.1.1.36	5.1.2.3	4.2.1.17	1.3.1.44	2.3.1.19	2.7.2.7
1.2.7.11	2.3.1.9	1.1.1.36	5.1.2.3	4.2.1.17	1.3.1.44	2.3.1.19	2.7.2.7
2.3.1.54	2.3.1.9	1.1.1.36	5.1.2.3	4.2.1.17	1.3.1.44	2.3.1.19	2.7.2.7
1.2.7.1	2.3.1.9	1.1.1.36	5.1.2.3	4.2.1.150	1.3.8.1	2.3.1.19	2.7.2.7
1.2.7.11	2.3.1.9	1.1.1.36	5.1.2.3	4.2.1.150	1.3.8.1	2.3.1.19	2.7.2.7
2.3.1.54	2.3.1.9	1.1.1.36	5.1.2.3	4.2.1.150	1.3.8.1	2.3.1.19	2.7.2.7
1.2.7.1	2.3.1.9	1.1.1.36	5.1.2.3	4.2.1.17	1.3.8.1	2.3.1.19	2.7.2.7
1.2.7.11	2.3.1.9	1.1.1.36	5.1.2.3	4.2.1.17	1.3.8.1	2.3.1.19	2.7.2.7
2.3.1.54	2.3.1.9	1.1.1.36	5.1.2.3	4.2.1.17	1.3.8.1	2.3.1.19	2.7.2.7
Propionate Production
2.8.3.1	4.2.1.54	1.3.8.7
2.8.3.1	4.2.1.54	1.3.1.95
2.8.3.1	4.2.1.54	1.3.1.-
6.2.1.4	2.8.3.-	6.2.1.13
6.2.1.5	2.8.3.-	6.2.1.13
6.2.1.4	2.8.3.-	2.8.3.1
6.2.1.5	2.8.3.-	2.8.3.1
6.2.1.4	2.8.3.-	6.2.1.1
6.2.1.5	2.8.3.-	6.2.1.1
6.2.1.4	2.8.3.-	6.2.1.17
6.2.1.5	2.8.3.-	6.2.1.17
6.2.1.4	2.8.3.-	2.3.1.8	2.7.2.1
6.2.1.5	2.8.3.-	2.3.1.8	2.7.2.1
6.2.1.4	2.8.3.-	2.3.1.8	2.7.2.15
6.2.1.5	2.8.3.-	2.3.1.8	2.7.2.15
6.2.1.4	2.8.3.-	2.3.1.222	2.7.2.15
6.2.1.5	2.8.3.-	2.3.1.222	2.7.2.15
6.2.1.4	2.8.3.-	1.2.7.1	2.7.2.1
6.2.1.5	2.8.3.-	1.2.7.1	2.7.2.1
6.2.1.4	2.8.3.-	1.2.7.1	2.7.2.15
6.2.1.5	2.8.3.-	1.2.7.1	2.7.2.15
6.2.1.4	2.8.3.-	2.3.1.54	2.7.2.1
6.2.1.5	2.8.3.-	2.3.1.54	2.7.2.1
6.2.1.4	2.8.3.-	2.3.1.54	2.7.2.15
6.2.1.5	2.8.3.-	2.3.1.54	2.7.2.15
6.2.1.4	2.8.3.-	2.3.1.222	2.7.2.1
6.2.1.5	2.8.3.-	2.3.1.222	2.7.2.1
2.8.3.1	4.2.1.54	1.3.8.7	6.2.1.13
2.8.3.1	4.2.1.54	1.3.1.95	6.2.1.13
2.8.3.1	4.2.1.54	1.3.1.-	6.2.1.13
2.8.3.1	4.2.1.54	1.3.8.7	6.2.1.1
2.8.3.1	4.2.1.54	1.3.1.95	6.2.1.1
2.8.3.1	4.2.1.54	1.3.1.-	6.2.1.1
2.8.3.1	4.2.1.54	1.3.8.7	6.2.1.17
2.8.3.1	4.2.1.54	1.3.1.95	6.2.1.17
2.8.3.1	4.2.1.54	1.3.1.-	6.2.1.17
2.8.3.1	4.2.1.54	1.3.8.7	2.3.1.8	2.7.2.1
2.8.3.1	4.2.1.54	1.3.1.95	2.3.1.8	2.7.2.1
2.8.3.1	4.2.1.54	1.3.1.-	2.3.1.8	2.7.2.1
2.8.3.1	4.2.1.54	1.3.8.7	2.3.1.8	2.7.2.15
2.8.3.1	4.2.1.54	1.3.1.95	2.3.1.8	2.7.2.15
2.8.3.1	4.2.1.54	1.3.1.-	2.3.1.8	2.7.2.15
2.8.3.1	4.2.1.54	1.3.8.7	2.3.1.222	2.7.2.1
2.8.3.1	4.2.1.54	1.3.1.95	2.3.1.222	2.7.2.1
2.8.3.1	4.2.1.54	1.3.1.-	2.3.1.222	2.7.2.1
2.8.3.1	4.2.1.54	1.3.8.7	2.3.1.222	2.7.2.15
2.8.3.1	4.2.1.54	1.3.1.95	2.3.1.222	2.7.2.15
2.8.3.1	4.2.1.54	1.3.1.-	2.3.1.222	2.7.2.15
2.8.3.1	4.2.1.54	1.3.8.7	1.2.7.1	2.7.2.1
2.8.3.1	4.2.1.54	1.3.1.95	1.2.7.1	2.7.2.1
2.8.3.1	4.2.1.54	1.3.1.-	1.2.7.1	2.7.2.1
2.8.3.1	4.2.1.54	1.3.8.7	1.2.7.1	2.7.2.15
2.8.3.1	4.2.1.54	1.3.1.95	1.2.7.1	2.7.2.15
2.8.3.1	4.2.1.54	1.3.1.-	1.2.7.1	2.7.2.15
2.8.3.1	4.2.1.54	1.3.8.7	2.3.1.54	2.7.2.1
2.8.3.1	4.2.1.54	1.3.1.95	2.3.1.54	2.7.2.1
2.8.3.1	4.2.1.54	1.3.1.-	2.3.1.54	2.7.2.1
2.8.3.1	4.2.1.54	1.3.8.7	2.3.1.54	2.7.2.15
2.8.3.1	4.2.1.54	1.3.1.95	2.3.1.54	2.7.2.15
2.8.3.1	4.2.1.54	1.3.1.-	2.3.1.54	2.7.2.15
6.2.1.4	5.4.99.2	5.1.99.1	2.1.3.1	2.8.3.1
6.2.1.5	5.4.99.2	5.1.99.1	2.1.3.1	2.8.3.1
6.2.1.4	5.4.99.2	5.1.99.1	7.2.4.3	2.8.3.1
6.2.1.5	5.4.99.2	5.1.99.1	7.2.4.3	2.8.3.1
6.2.1.4	5.4.99.2	1.2.1.-	1.2.1.27	2.8.3.1
6.2.1.5	5.4.99.2	1.2.1.-	1.2.1.27	2.8.3.1
6.2.1.4	5.4.99.2	5.1.99.1	2.1.3.1	6.2.1.13
6.2.1.5	5.4.99.2	5.1.99.1	2.1.3.1	6.2.1.13
6.2.1.4	5.4.99.2	5.1.99.1	7.2.4.3	6.2.1.13
6.2.1.5	5.4.99.2	5.1.99.1	7.2.4.3	6.2.1.13
6.2.1.4	5.4.99.2	1.2.1.-	1.2.1.27	6.2.1.13
6.2.1.5	5.4.99.2	1.2.1.-	1.2.1.27	6.2.1.13
6.2.1.4	5.4.99.2	5.1.99.1	2.1.3.1	6.2.1.1
6.2.1.5	5.4.99.2	5.1.99.1	2.1.3.1	6.2.1.1
6.2.1.4	5.4.99.2	5.1.99.1	7.2.4.3	6.2.1.1
6.2.1.5	5.4.99.2	5.1.99.1	7.2.4.3	6.2.1.1
6.2.1.4	5.4.99.2	1.2.1.-	1.2.1.27	6.2.1.1
6.2.1.5	5.4.99.2	1.2.1.-	1.2.1.27	6.2.1.1
6.2.1.4	5.4.99.2	5.1.99.1	2.1.3.1	6.2.1.17
6.2.1.5	5.4.99.2	5.1.99.1	2.1.3.1	6.2.1.17
6.2.1.4	5.4.99.2	5.1.99.1	7.2.4.3	6.2.1.17
6.2.1.5	5.4.99.2	5.1.99.1	7.2.4.3	6.2.1.17
6.2.1.4	5.4.99.2	1.2.1.-	1.2.1.27	6.2.1.17
6.2.1.5	5.4.99.2	1.2.1.-	1.2.1.27	6.2.1.17
6.2.1.4	5.4.99.2	5.1.99.1	2.1.3.1	2.3.1.8	2.7.2.1
6.2.1.5	5.4.99.2	5.1.99.1	2.1.3.1	2.3.1.8	2.7.2.1
6.2.1.4	5.4.99.2	5.1.99.1	7.2.4.3	2.3.1.8	2.7.2.1
6.2.1.5	5.4.99.2	5.1.99.1	7.2.4.3	2.3.1.8	2.7.2.1
6.2.1.4	5.4.99.2	1.2.1.-	1.2.1.27	2.3.1.8	2.7.2.1
6.2.1.5	5.4.99.2	1.2.1.-	1.2.1.27	2.3.1.8	2.7.2.1
6.2.1.4	5.4.99.2	5.1.99.1	2.1.3.1	2.3.1.8	2.7.2.15
6.2.1.5	5.4.99.2	5.1.99.1	2.1.3.1	2.3.1.8	2.7.2.15
6.2.1.4	5.4.99.2	5.1.99.1	7.2.4.3	2.3.1.8	2.7.2.15
6.2.1.5	5.4.99.2	5.1.99.1	7.2.4.3	2.3.1.8	2.7.2.15
6.2.1.4	5.4.99.2	1.2.1.-	1.2.1.27	2.3.1.8	2.7.2.15
6.2.1.5	5.4.99.2	1.2.1.-	1.2.1.27	2.3.1.8	2.7.2.15
6.2.1.4	5.4.99.2	5.1.99.1	2.1.3.1	2.3.1.222	2.7.2.1
6.2.1.5	5.4.99.2	5.1.99.1	2.1.3.1	2.3.1.222	2.7.2.1
6.2.1.4	5.4.99.2	5.1.99.1	7.2.4.3	2.3.1.222	2.7.2.1
6.2.1.5	5.4.99.2	5.1.99.1	7.2.4.3	2.3.1.222	2.7.2.1
6.2.1.4	5.4.99.2	1.2.1.-	1.2.1.27	2.3.1.222	2.7.2.1
6.2.1.5	5.4.99.2	1.2.1.-	1.2.1.27	2.3.1.222	2.7.2.1
6.2.1.4	5.4.99.2	5.1.99.1	2.1.3.1	2.3.1.222	2.7.2.15
6.2.1.5	5.4.99.2	5.1.99.1	2.1.3.1	2.3.1.222	2.7.2.15
6.2.1.4	5.4.99.2	5.1.99.1	7.2.4.3	2.3.1.222	2.7.2.15
6.2.1.5	5.4.99.2	5.1.99.1	7.2.4.3	2.3.1.222	2.7.2.15
6.2.1.4	5.4.99.2	1.2.1.-	1.2.1.27	2.3.1.222	2.7.2.15
6.2.1.5	5.4.99.2	1.2.1.-	1.2.1.27	2.3.1.222	2.7.2.15
6.2.1.4	5.4.99.2	5.1.99.1	2.1.3.1	1.2.7.1	2.7.2.1
6.2.1.5	5.4.99.2	5.1.99.1	2.1.3.1	1.2.7.1	2.7.2.1
6.2.1.4	5.4.99.2	5.1.99.1	7.2.4.3	1.2.7.1	2.7.2.1
6.2.1.5	5.4.99.2	5.1.99.1	7.2.4.3	1.2.7.1	2.7.2.1
6.2.1.4	5.4.99.2	1.2.1.-	1.2.1.27	1.2.7.1	2.7.2.1
6.2.1.5	5.4.99.2	1.2.1.-	1.2.1.27	1.2.7.1	2.7.2.1
6.2.1.4	5.4.99.2	5.1.99.1	2.1.3.1	1.2.7.1	2.7.2.15
6.2.1.5	5.4.99.2	5.1.99.1	2.1.3.1	1.2.7.1	2.7.2.15
6.2.1.4	5.4.99.2	5.1.99.1	7.2.4.3	1.2.7.1	2.7.2.15
6.2.1.5	5.4.99.2	5.1.99.1	7.2.4.3	1.2.7.1	2.7.2.15
6.2.1.4	5.4.99.2	1.2.1.-	1.2.1.27	1.2.7.1	2.7.2.15
6.2.1.5	5.4.99.2	1.2.1.-	1.2.1.27	1.2.7.1	2.7.2.15
6.2.1.4	5.4.99.2	5.1.99.1	2.1.3.1	2.3.1.54	2.7.2.1
6.2.1.5	5.4.99.2	5.1.99.1	2.1.3.1	2.3.1.54	2.7.2.1
6.2.1.4	5.4.99.2	5.1.99.1	7.2.4.3	2.3.1.54	2.7.2.1
6.2.1.5	5.4.99.2	5.1.99.1	7.2.4.3	2.3.1.54	2.7.2.1
6.2.1.4	5.4.99.2	1.2.1.-	1.2.1.27	2.3.1.54	2.7.2.1
6.2.1.5	5.4.99.2	1.2.1.-	1.2.1.27	2.3.1.54	2.7.2.1
6.2.1.4	5.4.99.2	5.1.99.1	2.1.3.1	2.3.1.54	2.7.2.15
6.2.1.5	5.4.99.2	5.1.99.1	2.1.3.1	2.3.1.54	2.7.2.15
6.2.1.4	5.4.99.2	5.1.99.1	7.2.4.3	2.3.1.54	2.7.2.15
6.2.1.5	5.4.99.2	5.1.99.1	7.2.4.3	2.3.1.54	2.7.2.15
6.2.1.4	5.4.99.2	1.2.1.-	1.2.1.27	2.3.1.54	2.7.2.15
6.2.1.5	5.4.99.2	1.2.1.-	1.2.1.27	2.3.1.54	2.7.2.15
Butanol Production
1.2.7.1	2.3.1.9	1.1.1.35	4.2.1.150	1.3.8.1	1.2.1.57	1.1.1.2
1.2.7.1	2.3.1.16	1.1.1.35	4.2.1.150	1.3.8.1	1.2.1.57	1.1.1.2
Hydrogenase
1.12.7.2
1.12.1.3
1.12.1.4
1.12.1.2
Serine Synthesis
1.1.1.399	3.1.3.3	2.6.1.52	1.1.1.95
Threonine Synthesis
1.1.1.3	3.1.3.3	1.2.1.11	4.1.1.20	4.2.3.1	2.7.1.39	2.7.2.4
Cysteine Synthesis
2.5.1.49	4.4.1.9	2.5.1.47	2.3.1.30
4.2.1.22	4.4.1.1	2.5.1.65	2.5.1.47
2.5.1.6	3.2.2.9	4.4.1.2	4.4.1.1	4.4.1.21	2.5.1.134	3.2.2.30
Methionine Synthesis
1.1.1.3	1.2.1.11	4.4.1.8	2.1.1.14	4.1.1.20	2.1.1.13	2.5.1.48	2.7.2.4	2.3.1.46
Valine
4.2.1.9	2.2.1.6	2.6.1.42	1.1.1.86
Isoleucine Synthesis
4.2.1.9	2.2.1.6	2.6.1.42	1.1.1.86
4.2.1.33	2.3.1.182	1.1.1.85	4.2.1.35
4.3.1.17	4.2.1.9	4.3.1.19	2.2.1.6	2.6.1.42	1.1.1.86
Leucine Synthesis
4.2.1.33	2.3.3.13	4.2.1.35	1.1.1.85
Lysine Synthesis
1.1.1.3	2.3.1.117	1.2.1.11	5.1.1.7	4.1.1.20	4.3.3.7	3.5.1.18	1.17.1.8	2.7.2.4	2.6.1.11	2.6.1.17
1.2.1.11	3.5.1.47	5.1.1.7	4.3.3.7	4.1.1.20	1.17.1.8	2.3.1.89	2.7.2.4
1.1.1.3	1.2.1.11	4.1.1.20	4.3.3.7	1.17.1.8	2.7.2.4	1.4.1.16
1.1.1.3	1.2.1.11	5.1.1.7	4.1.1.20	4.3.3.7	2.6.1.83	1.17.1.8	2.7.2.4
4.2.1.36	1.5.1.7	2.6.1.5	1.2.1.95	2.6.1.57	2.6.1.39	2.6.1.27	1.5.1.10	2.3.3.14	1.1.1.87
6.3.2.43
Arginine Synthesis
4.3.2.1	2.1.3.3	6.3.4.5	2.3.1.1
1.2.1.38	4.3.2.1	2.3.1.1	2.7.2.8	6.3.4.5	2.1.3.9	2.6.1.11	2.6.1.17	3.5.1.16
Proline Synthesis
2.7.2.11	1.2.1.41	1.5.1.2
Histidine Synthesis
2.6.1.9	2.4.2.17	3.1.3.15	3.6.1.31	4.2.1.19	5.3.1.16	3.5.4.19	3.1.3.93	1.1.1.23	3.1.3.25
Tryptophan Synthesis
5.3.1.24	2.4.2.18	4.2.1.20	4.1.3.27	4.1.1.48
Phenylalanine Synthesis
2.6.1.57	1.3.1.12	2.6.1.5	4.2.1.51	2.5.1.54	2.6.1.39	2.6.1.27	5.4.99.5	4.2.1.91
Tyrosine
2.6.1.57	1.3.1.12	2.6.1.5	4.2.1.51	2.5.1.54	2.6.1.39	2.6.1.27	5.4.99.5
2.6.1.79	2.6.1.78	1.3.1.12	2.6.1.1	2.6.1.57	1.3.1.43	1.3.1.78
Thiamine Synthesis
3.5.99.2	2.5.1.3	2.7.4.7	4.1.99.17	2.7.1.49	2.7.1.50	2.7.4.16
Riboflavin Synthesis
3.1.3.104	3.5.4.26	3.5.4.25	2.7.1.26	3.1.3.102	2.5.1.9	2.5.1.78	4.1.99.12	1.1.1.193	2.7.7.2
Pyridoxal Synthesis
1.2.1.72	2.6.99.2	1.4.3.5	1.1.1.290	2.6.1.52	1.1.1.262
NAD Synthesis
1.4.3.16	2.4.2.19	6.3.1.5	2.7.7.18	6.3.5.1	2.7.7.1	2.5.1.72
Pantothenate Synthesis
6.3.2.1	4.1.1.11	2.1.2.11	2.6.1.42	2.7.4.25	1.1.1.169
COA
6.3.2.5	6.3.2.51	4.1.1.36	2.7.1.24	6.3.4.15	2.7.1.33	2.7.7.3
Biotin Synthesis
2.6.1.62	6.3.3.3	2.3.1.47	2.8.1.6	2.6.1.105
2.6.1.105	2.8.1.6	2.6.1.62	6.3.3.3	2.3.1.47	1.14.14.46
2.6.1.105	2.8.1.6	2.6.1.62	6.2.1.14	6.3.3.3	2.3.1.47
Folate Synthesis
5.1.99.8	3.5.4.25	4.2.1.160	6.3.2.17	4.1.2.25	1.5.1.3	1.13.11.81	6.3.2.12	4.1.99.12	2.7.6.3	2.5.1.15
2.1.1.45	1.5.1.3	4.1.2.60	4.2.3.12	6.3.2.12	6.3.2.17	3.5.4.16	2.7.6.3	2.5.1.15
3.5.4.16	4.2.3.12	1.1.1.153	4.1.2.50
Heme Synthesis
4.2.1.24	4.1.1.37	2.3.1.37	1.3.3.3	4.99.1.9	1.3.3.15	1.3.3.4	4.99.1.1	4.2.1.75	2.5.1.61
5.4.3.8	1.3.98.3	4.2.1.24	4.1.1.37	1.3.5.3	1.3.3.4	4.99.1.1	1.3.3.3	4.99.1.9	2.1.1.107	6.1.1.17	1.3.3.15	6.1.1.15	1.2.1.70	4.2.1.75	2.5.1.61
5.4.3.8	4.2.1.24	1.3.1.76	2.1.1.107	6.1.1.17	6.1.1.15	1.2.1.70	4.2.1.75	4.99.1.4	2.5.1.61
4.1.1.111
Cobalamin Synthesis
2.7.8.26	3.1.26.4	2.7.7.62	6.3.5.10	2.7.1.156	2.4.2.21	3.1.3.73	6.3.1.10	2.5.1.17
F430
6.4.1.9	4.99.1.3	4.99.1.11	6.3.5.12	6.3.3.7
Quinones Synthesis
1.14.13.240	2.1.1.222	4.1.3.40	4.1.3.45	1.14.99.60	2.1.1.201	2.1.1.163	2.5.1.39	4.1.1.98	2.1.1.64	2.5.1.129
2.5.1.39	2.1.1.201	2.1.1.114	1.14.99.60	2.1.1.64
5.4.4.2	2.2.1.9	2.1.1.201	6.2.1.26	4.2.1.113	4.2.99.20	2.1.1.163	2.5.1.74	3.1.2.28	4.1.3.36
